# Supplementary material for: The Diversity of Yellow-Related Proteins in Sand Flies (Diptera: Psychodidae)
Source: PLoS One. 2016 Nov 3;11(11):e0166191. doi: 10.1371/journal.pone.0166191 (PMC5094789; doi:10.1371/journal.pone.0166191)
Supplement: S1 Fig — Zipped PDB files of 32 sand fly yellow-related proteins calculated in MODELLER based on 3Q6K as the template structure. Protein codes refers to Table 1. (ZIP) [file pone.0166191.s001.zip]

Archive with 32 entries (32 files):
- Ptob2.pdb
- Laya1.pdb
- Laya2.pdb
- Laya3.pdb
- Laya4.pdb
- Lint.pdb
- Llon2.pdb
- Llon3.pdb
- Lolm1.pdb
- Lolm2.pdb
- Lolm3.pdb
- Para.pdb
- Parg.pdb
- Pari1.pdb
- Pari2.pdb
- Pdub1.pdb
- Pdub2.pdb
- Pdub3.pdb
- Pori1.pdb
- Pori2.pdb
- Ppap1.pdb
- Ppap2.pdb
- Ppap3.pdb
- Ppap4.pdb
- Pper1.pdb
- Pper2.pdb
- Pser1.pdb
- Pser2.pdb
- Pser3.pdb
- Pser4.pdb
- Pser5.pdb
- Ptob1.pdb
