# Supplementary material for: The Diversity of Yellow-Related Proteins in Sand Flies (Diptera: Psychodidae)
Source: PLoS One. 2016 Nov 3;11(11):e0166191. doi: 10.1371/journal.pone.0166191 (PMC5094789; doi:10.1371/journal.pone.0166191)
Supplement: S1 Fig — Zipped PDB files of 32 sand fly yellow-related proteins calculated in MODELLER based on 3Q6K as the template structure. Protein codes refers to Table 1. (ZIP) [file pone.0166191.s001.zip › Ptob2.pdb]

ATOM      1  N   HIS     1      49.019  -2.769 -41.179  1.00 63.22           N  
ATOM      2  CA  HIS     1      49.551  -2.848 -39.801  1.00 63.22           C  
ATOM      3  C   HIS     1      50.642  -1.850 -39.618  1.00 63.22           C  
ATOM      4  O   HIS     1      50.870  -1.354 -38.516  1.00 63.22           O  
ATOM      5  CB  HIS     1      50.093  -4.259 -39.522  1.00 63.22           C  
ATOM      6  CG  HIS     1      49.000  -5.286 -39.508  1.00 63.22           C  
ATOM      7  CD2 HIS     1      48.662  -6.225 -40.434  1.00 63.22           C  
ATOM      8  ND1 HIS     1      48.097  -5.432 -38.478  1.00 63.22           N  
ATOM      9  CE1 HIS     1      47.263  -6.442 -38.829  1.00 63.22           C  
ATOM     10  NE2 HIS     1      47.566  -6.955 -40.007  1.00 63.22           N  
ATOM     11  N   VAL     2      51.337  -1.514 -40.720  1.00 33.10           N  
ATOM     12  CA  VAL     2      52.378  -0.539 -40.636  1.00 33.10           C  
ATOM     13  C   VAL     2      51.714   0.779 -40.430  1.00 33.10           C  
ATOM     14  O   VAL     2      50.611   1.014 -40.923  1.00 33.10           O  
ATOM     15  CB  VAL     2      53.212  -0.441 -41.878  1.00 33.10           C  
ATOM     16  CG1 VAL     2      54.225   0.703 -41.697  1.00 33.10           C  
ATOM     17  CG2 VAL     2      53.854  -1.815 -42.139  1.00 33.10           C  
ATOM     18  N   GLU     3      52.360   1.672 -39.660  1.00125.03           N  
ATOM     19  CA  GLU     3      51.756   2.945 -39.417  1.00125.03           C  
ATOM     20  C   GLU     3      52.786   4.001 -39.624  1.00125.03           C  
ATOM     21  O   GLU     3      53.982   3.749 -39.496  1.00125.03           O  
ATOM     22  CB  GLU     3      51.252   3.110 -37.974  1.00125.03           C  
ATOM     23  CG  GLU     3      52.373   3.145 -36.927  1.00125.03           C  
ATOM     24  CD  GLU     3      53.106   1.807 -36.934  1.00125.03           C  
ATOM     25  OE1 GLU     3      52.689   0.892 -36.177  1.00125.03           O  
ATOM     26  OE2 GLU     3      54.098   1.686 -37.704  1.00125.03           O1-
ATOM     27  N   ARG     4      52.329   5.213 -39.997  1.00172.81           N  
ATOM     28  CA  ARG     4      53.224   6.326 -40.122  1.00172.81           C  
ATOM     29  C   ARG     4      52.523   7.484 -39.483  1.00172.81           C  
ATOM     30  O   ARG     4      51.330   7.671 -39.719  1.00172.81           O  
ATOM     31  CB  ARG     4      53.512   6.733 -41.576  1.00172.81           C  
ATOM     32  CG  ARG     4      54.042   5.585 -42.439  1.00172.81           C  
ATOM     33  CD  ARG     4      55.314   4.919 -41.906  1.00172.81           C  
ATOM     34  NE  ARG     4      56.410   5.929 -41.928  1.00172.81           N  
ATOM     35  CZ  ARG     4      56.717   6.640 -40.803  1.00172.81           C  
ATOM     36  NH1 ARG     4      56.058   6.394 -39.634  1.00172.81           N1+
ATOM     37  NH2 ARG     4      57.698   7.588 -40.848  1.00172.81           N  
ATOM     38  N   GLU     5      53.228   8.263 -38.628  1.00160.72           N  
ATOM     39  CA  GLU     5      52.616   9.433 -38.058  1.00160.72           C  
ATOM     40  C   GLU     5      53.522  10.106 -37.060  1.00160.72           C  
ATOM     41  O   GLU     5      54.742   9.974 -37.146  1.00160.72           O  
ATOM     42  CB  GLU     5      51.196   9.246 -37.508  1.00160.72           C  
ATOM     43  CG  GLU     5      50.443  10.566 -37.328  1.00160.72           C  
ATOM     44  CD  GLU     5      50.396  11.267 -38.680  1.00160.72           C  
ATOM     45  OE1 GLU     5      50.792  10.645 -39.701  1.00160.72           O  
ATOM     46  OE2 GLU     5      49.947  12.442 -38.708  1.00160.72           O1-
ATOM     47  N   TYR     6      52.951  10.854 -36.083  1.00105.29           N  
ATOM     48  CA  TYR     6      53.785  11.696 -35.266  1.00105.29           C  
ATOM     49  C   TYR     6      53.708  11.294 -33.822  1.00105.29           C  
ATOM     50  O   TYR     6      52.757  10.645 -33.385  1.00105.29           O  
ATOM     51  CB  TYR     6      53.361  13.179 -35.279  1.00105.29           C  
ATOM     52  CG  TYR     6      53.256  13.689 -36.680  1.00105.29           C  
ATOM     53  CD1 TYR     6      54.369  13.985 -37.438  1.00105.29           C  
ATOM     54  CD2 TYR     6      52.013  13.899 -37.232  1.00105.29           C  
ATOM     55  CE1 TYR     6      54.238  14.464 -38.724  1.00105.29           C  
ATOM     56  CE2 TYR     6      51.880  14.377 -38.514  1.00105.29           C  
ATOM     57  CZ  TYR     6      52.988  14.657 -39.264  1.00105.29           C  
ATOM     58  OH  TYR     6      52.824  15.145 -40.577  1.00105.29           O  
ATOM     59  N   ALA     7      54.768  11.656 -33.056  1.00 50.28           N  
ATOM     60  CA  ALA     7      54.832  11.420 -31.639  1.00 50.28           C  
ATOM     61  C   ALA     7      55.440  12.637 -30.999  1.00 50.28           C  
ATOM     62  O   ALA     7      56.430  13.175 -31.492  1.00 50.28           O  
ATOM     63  CB  ALA     7      55.721  10.225 -31.257  1.00 50.28           C  
ATOM     64  N   TRP     8      54.869  13.107 -29.867  1.00 78.62           N  
ATOM     65  CA  TRP     8      55.436  14.275 -29.248  1.00 78.62           C  
ATOM     66  C   TRP     8      55.575  14.052 -27.777  1.00 78.62           C  
ATOM     67  O   TRP     8      54.650  13.604 -27.100  1.00 78.62           O  
ATOM     68  CB  TRP     8      54.567  15.541 -29.382  1.00 78.62           C  
ATOM     69  CG  TRP     8      54.357  16.074 -30.781  1.00 78.62           C  
ATOM     70  CD1 TRP     8      55.079  17.001 -31.475  1.00 78.62           C  
ATOM     71  CD2 TRP     8      53.268  15.687 -31.635  1.00 78.62           C  
ATOM     72  CE2 TRP     8      53.389  16.415 -32.816  1.00 78.62           C  
ATOM     73  CE3 TRP     8      52.243  14.804 -31.444  1.00 78.62           C  
ATOM     74  NE1 TRP     8      54.505  17.217 -32.706  1.00 78.62           N  
ATOM     75  CZ2 TRP     8      52.485  16.266 -33.829  1.00 78.62           C  
ATOM     76  CZ3 TRP     8      51.336  14.651 -32.470  1.00 78.62           C  
ATOM     77  CH2 TRP     8      51.454  15.370 -33.641  1.00 78.62           C  
ATOM     78  N   LYS     9      56.776  14.348 -27.248  1.00157.75           N  
ATOM     79  CA  LYS     9      56.975  14.293 -25.834  1.00157.75           C  
ATOM     80  C   LYS     9      56.190  15.439 -25.270  1.00157.75           C  
ATOM     81  O   LYS     9      55.548  15.330 -24.226  1.00157.75           O  
ATOM     82  CB  LYS     9      58.451  14.457 -25.435  1.00157.75           C  
ATOM     83  CG  LYS     9      58.765  13.850 -24.069  1.00157.75           C  
ATOM     84  CD  LYS     9      57.930  14.418 -22.923  1.00157.75           C  
ATOM     85  CE  LYS     9      58.068  13.609 -21.634  1.00157.75           C  
ATOM     86  NZ  LYS     9      57.699  12.199 -21.898  1.00157.75           N1+
ATOM     87  N   ASN    10      56.235  16.588 -25.974  1.00 95.38           N  
ATOM     88  CA  ASN    10      55.531  17.762 -25.559  1.00 95.38           C  
ATOM     89  C   ASN    10      55.133  18.482 -26.807  1.00 95.38           C  
ATOM     90  O   ASN    10      55.841  18.408 -27.811  1.00 95.38           O  
ATOM     91  CB  ASN    10      56.407  18.651 -24.658  1.00 95.38           C  
ATOM     92  CG  ASN    10      57.700  19.013 -25.381  1.00 95.38           C  
ATOM     93  ND2 ASN    10      58.145  20.290 -25.233  1.00 95.38           N  
ATOM     94  OD1 ASN    10      58.310  18.182 -26.051  1.00 95.38           O  
ATOM     95  N   ILE    11      53.980  19.185 -26.810  1.00197.78           N  
ATOM     96  CA  ILE    11      53.677  19.836 -28.050  1.00197.78           C  
ATOM     97  C   ILE    11      54.113  21.256 -27.957  1.00197.78           C  
ATOM     98  O   ILE    11      53.607  22.055 -27.166  1.00197.78           O  
ATOM     99  CB  ILE    11      52.270  19.768 -28.575  1.00197.78           C  
ATOM    100  CG1 ILE    11      51.304  20.484 -27.651  1.00197.78           C  
ATOM    101  CG2 ILE    11      51.924  18.282 -28.777  1.00197.78           C  
ATOM    102  CD1 ILE    11      51.264  19.763 -26.329  1.00197.78           C  
ATOM    103  N   SER    12      55.128  21.568 -28.783  1.00 95.13           N  
ATOM    104  CA  SER    12      55.718  22.867 -28.842  1.00 95.13           C  
ATOM    105  C   SER    12      55.052  23.631 -29.942  1.00 95.13           C  
ATOM    106  O   SER    12      54.505  23.049 -30.877  1.00 95.13           O  
ATOM    107  CB  SER    12      57.226  22.839 -29.149  1.00 95.13           C  
ATOM    108  OG  SER    12      57.927  22.192 -28.098  1.00 95.13           O  
ATOM    109  N   TYR    13      55.103  24.975 -29.862  1.00166.38           N  
ATOM    110  CA  TYR    13      54.451  25.796 -30.843  1.00166.38           C  
ATOM    111  C   TYR    13      55.464  26.601 -31.589  1.00166.38           C  
ATOM    112  O   TYR    13      56.475  27.034 -31.039  1.00166.38           O  
ATOM    113  CB  TYR    13      53.468  26.825 -30.251  1.00166.38           C  
ATOM    114  CG  TYR    13      52.204  26.164 -29.811  1.00166.38           C  
ATOM    115  CD1 TYR    13      52.076  25.638 -28.546  1.00166.38           C  
ATOM    116  CD2 TYR    13      51.136  26.079 -30.676  1.00166.38           C  
ATOM    117  CE1 TYR    13      50.901  25.040 -28.152  1.00166.38           C  
ATOM    118  CE2 TYR    13      49.958  25.482 -30.289  1.00166.38           C  
ATOM    119  CZ  TYR    13      49.842  24.961 -29.024  1.00166.38           C  
ATOM    120  OH  TYR    13      48.638  24.347 -28.620  1.00166.38           O  
ATOM    121  N   GLU    14      55.216  26.785 -32.901  1.00 77.75           N  
ATOM    122  CA  GLU    14      56.067  27.595 -33.722  1.00 77.75           C  
ATOM    123  C   GLU    14      55.645  29.026 -33.563  1.00 77.75           C  
ATOM    124  O   GLU    14      54.458  29.324 -33.446  1.00 77.75           O  
ATOM    125  CB  GLU    14      55.957  27.260 -35.220  1.00 77.75           C  
ATOM    126  CG  GLU    14      56.856  28.114 -36.117  1.00 77.75           C  
ATOM    127  CD  GLU    14      56.541  27.748 -37.560  1.00 77.75           C  
ATOM    128  OE1 GLU    14      55.809  26.744 -37.767  1.00 77.75           O  
ATOM    129  OE2 GLU    14      57.027  28.466 -38.475  1.00 77.75           O1-
ATOM    130  N   GLY    15      56.626  29.951 -33.536  1.00 28.04           N  
ATOM    131  CA  GLY    15      56.337  31.358 -33.510  1.00 28.04           C  
ATOM    132  C   GLY    15      55.739  31.778 -32.204  1.00 28.04           C  
ATOM    133  O   GLY    15      54.937  32.710 -32.167  1.00 28.04           O  
ATOM    134  N   ILE    16      56.085  31.095 -31.096  1.00125.18           N  
ATOM    135  CA  ILE    16      55.581  31.519 -29.822  1.00125.18           C  
ATOM    136  C   ILE    16      56.769  31.724 -28.944  1.00125.18           C  
ATOM    137  O   ILE    16      57.650  30.870 -28.871  1.00125.18           O  
ATOM    138  CB  ILE    16      54.670  30.516 -29.165  1.00125.18           C  
ATOM    139  CG1 ILE    16      54.040  31.119 -27.900  1.00125.18           C  
ATOM    140  CG2 ILE    16      55.461  29.221 -28.914  1.00125.18           C  
ATOM    141  CD1 ILE    16      53.084  32.276 -28.184  1.00125.18           C  
ATOM    142  N   ASP    17      56.814  32.874 -28.243  1.00 34.05           N  
ATOM    143  CA  ASP    17      57.957  33.185 -27.437  1.00 34.05           C  
ATOM    144  C   ASP    17      58.133  32.086 -26.445  1.00 34.05           C  
ATOM    145  O   ASP    17      57.216  31.708 -25.719  1.00 34.05           O  
ATOM    146  CB  ASP    17      57.806  34.501 -26.653  1.00 34.05           C  
ATOM    147  CG  ASP    17      57.801  35.650 -27.651  1.00 34.05           C  
ATOM    148  OD1 ASP    17      58.235  35.427 -28.813  1.00 34.05           O  
ATOM    149  OD2 ASP    17      57.367  36.768 -27.264  1.00 34.05           O1-
ATOM    150  N   PRO    18      59.325  31.569 -26.418  1.00146.59           N  
ATOM    151  CA  PRO    18      59.681  30.499 -25.535  1.00146.59           C  
ATOM    152  C   PRO    18      59.481  30.962 -24.124  1.00146.59           C  
ATOM    153  O   PRO    18      59.647  32.153 -23.858  1.00146.59           O  
ATOM    154  CB  PRO    18      61.156  30.225 -25.817  1.00146.59           C  
ATOM    155  CG  PRO    18      61.688  31.603 -26.259  1.00146.59           C  
ATOM    156  CD  PRO    18      60.485  32.257 -26.959  1.00146.59           C  
ATOM    157  N   ALA    19      59.131  30.026 -23.219  1.00 50.60           N  
ATOM    158  CA  ALA    19      58.940  30.279 -21.817  1.00 50.60           C  
ATOM    159  C   ALA    19      57.693  31.074 -21.587  1.00 50.60           C  
ATOM    160  O   ALA    19      57.391  31.444 -20.453  1.00 50.60           O  
ATOM    161  CB  ALA    19      60.115  31.041 -21.179  1.00 50.60           C  
ATOM    162  N   SER    20      56.922  31.346 -22.653  1.00 57.35           N  
ATOM    163  CA  SER    20      55.684  32.058 -22.510  1.00 57.35           C  
ATOM    164  C   SER    20      54.651  31.121 -21.955  1.00 57.35           C  
ATOM    165  O   SER    20      53.630  31.563 -21.433  1.00 57.35           O  
ATOM    166  CB  SER    20      55.147  32.599 -23.845  1.00 57.35           C  
ATOM    167  OG  SER    20      54.796  31.525 -24.704  1.00 57.35           O  
ATOM    168  N   PHE    21      54.863  29.797 -22.101  1.00152.08           N  
ATOM    169  CA  PHE    21      53.924  28.832 -21.595  1.00152.08           C  
ATOM    170  C   PHE    21      54.690  27.579 -21.299  1.00152.08           C  
ATOM    171  O   PHE    21      55.829  27.427 -21.736  1.00152.08           O  
ATOM    172  CB  PHE    21      52.794  28.501 -22.589  1.00152.08           C  
ATOM    173  CG  PHE    21      53.404  27.939 -23.826  1.00152.08           C  
ATOM    174  CD1 PHE    21      53.844  28.776 -24.826  1.00152.08           C  
ATOM    175  CD2 PHE    21      53.544  26.580 -23.984  1.00152.08           C  
ATOM    176  CE1 PHE    21      54.410  28.269 -25.972  1.00152.08           C  
ATOM    177  CE2 PHE    21      54.110  26.069 -25.129  1.00152.08           C  
ATOM    178  CZ  PHE    21      54.544  26.911 -26.125  1.00152.08           C  
ATOM    179  N   ASN    22      54.098  26.647 -20.522  1.00125.85           N  
ATOM    180  CA  ASN    22      54.826  25.442 -20.249  1.00125.85           C  
ATOM    181  C   ASN    22      54.309  24.390 -21.178  1.00125.85           C  
ATOM    182  O   ASN    22      53.104  24.172 -21.306  1.00125.85           O  
ATOM    183  CB  ASN    22      54.719  24.927 -18.805  1.00125.85           C  
ATOM    184  CG  ASN    22      53.294  24.490 -18.589  1.00125.85           C  
ATOM    185  ND2 ASN    22      52.379  25.482 -18.423  1.00125.85           N  
ATOM    186  OD1 ASN    22      53.002  23.296 -18.590  1.00125.85           O  
ATOM    187  N   ILE    23      55.240  23.695 -21.849  1.00136.53           N  
ATOM    188  CA  ILE    23      54.930  22.746 -22.879  1.00136.53           C  
ATOM    189  C   ILE    23      54.156  21.580 -22.327  1.00136.53           C  
ATOM    190  O   ILE    23      53.387  20.949 -23.051  1.00136.53           O  
ATOM    191  CB  ILE    23      56.128  22.204 -23.588  1.00136.53           C  
ATOM    192  CG1 ILE    23      57.071  23.327 -24.052  1.00136.53           C  
ATOM    193  CG2 ILE    23      55.561  21.453 -24.800  1.00136.53           C  
ATOM    194  CD1 ILE    23      56.448  24.276 -25.074  1.00136.53           C  
ATOM    195  N   GLU    24      54.395  21.208 -21.055  1.00108.90           N  
ATOM    196  CA  GLU    24      53.720  20.077 -20.476  1.00108.90           C  
ATOM    197  C   GLU    24      52.235  20.320 -20.396  1.00108.90           C  
ATOM    198  O   GLU    24      51.444  19.385 -20.500  1.00108.90           O  
ATOM    199  CB  GLU    24      54.213  19.715 -19.060  1.00108.90           C  
ATOM    200  CG  GLU    24      53.957  20.791 -18.003  1.00108.90           C  
ATOM    201  CD  GLU    24      54.443  20.259 -16.660  1.00108.90           C  
ATOM    202  OE1 GLU    24      54.057  19.116 -16.297  1.00108.90           O  
ATOM    203  OE2 GLU    24      55.202  20.995 -15.977  1.00108.90           O1-
ATOM    204  N   ASN    25      51.813  21.577 -20.172  1.00 91.65           N  
ATOM    205  CA  ASN    25      50.432  21.955 -20.024  1.00 91.65           C  
ATOM    206  C   ASN    25      49.655  21.825 -21.295  1.00 91.65           C  
ATOM    207  O   ASN    25      48.425  21.812 -21.261  1.00 91.65           O  
ATOM    208  CB  ASN    25      50.212  23.372 -19.472  1.00 91.65           C  
ATOM    209  CG  ASN    25      50.328  23.277 -17.958  1.00 91.65           C  
ATOM    210  ND2 ASN    25      50.090  24.414 -17.252  1.00 91.65           N  
ATOM    211  OD1 ASN    25      50.610  22.210 -17.414  1.00 91.65           O  
ATOM    212  N   ILE    26      50.319  21.786 -22.463  1.00131.60           N  
ATOM    213  CA  ILE    26      49.538  21.725 -23.665  1.00131.60           C  
ATOM    214  C   ILE    26      49.106  20.296 -23.830  1.00131.60           C  
ATOM    215  O   ILE    26      49.924  19.400 -24.019  1.00131.60           O  
ATOM    216  CB  ILE    26      50.304  22.141 -24.884  1.00131.60           C  
ATOM    217  CG1 ILE    26      50.909  23.540 -24.673  1.00131.60           C  
ATOM    218  CG2 ILE    26      49.358  22.050 -26.092  1.00131.60           C  
ATOM    219  CD1 ILE    26      49.879  24.612 -24.325  1.00131.60           C  
ATOM    220  N   ILE    27      47.790  20.020 -23.725  1.00 75.27           N  
ATOM    221  CA  ILE    27      47.399  18.650 -23.886  1.00 75.27           C  
ATOM    222  C   ILE    27      46.374  18.517 -24.973  1.00 75.27           C  
ATOM    223  O   ILE    27      45.259  19.025 -24.867  1.00 75.27           O  
ATOM    224  CB  ILE    27      46.816  18.044 -22.645  1.00 75.27           C  
ATOM    225  CG1 ILE    27      47.840  18.088 -21.497  1.00 75.27           C  
ATOM    226  CG2 ILE    27      46.356  16.620 -22.996  1.00 75.27           C  
ATOM    227  CD1 ILE    27      47.232  17.772 -20.132  1.00 75.27           C  
ATOM    228  N   PRO    28      46.752  17.850 -26.036  1.00106.18           N  
ATOM    229  CA  PRO    28      45.819  17.606 -27.112  1.00106.18           C  
ATOM    230  C   PRO    28      44.884  16.463 -26.837  1.00106.18           C  
ATOM    231  O   PRO    28      45.340  15.384 -26.472  1.00106.18           O  
ATOM    232  CB  PRO    28      46.652  17.429 -28.383  1.00106.18           C  
ATOM    233  CG  PRO    28      48.098  17.267 -27.880  1.00106.18           C  
ATOM    234  CD  PRO    28      48.107  18.006 -26.535  1.00106.18           C  
ATOM    235  N   THR    29      43.570  16.717 -26.944  1.00170.42           N  
ATOM    236  CA  THR    29      42.480  15.796 -26.793  1.00170.42           C  
ATOM    237  C   THR    29      42.026  15.156 -28.081  1.00170.42           C  
ATOM    238  O   THR    29      41.389  14.102 -28.055  1.00170.42           O  
ATOM    239  CB  THR    29      41.336  16.494 -26.127  1.00170.42           C  
ATOM    240  CG2 THR    29      41.056  17.806 -26.868  1.00170.42           C  
ATOM    241  OG1 THR    29      40.195  15.660 -26.076  1.00170.42           O  
ATOM    242  N   GLY    30      42.265  15.799 -29.244  1.00 49.18           N  
ATOM    243  CA  GLY    30      41.710  15.267 -30.463  1.00 49.18           C  
ATOM    244  C   GLY    30      42.374  15.868 -31.667  1.00 49.18           C  
ATOM    245  O   GLY    30      43.115  16.845 -31.573  1.00 49.18           O  
ATOM    246  N   PHE    31      42.106  15.279 -32.856  1.00174.24           N  
ATOM    247  CA  PHE    31      42.687  15.779 -34.071  1.00174.24           C  
ATOM    248  C   PHE    31      41.691  15.611 -35.180  1.00174.24           C  
ATOM    249  O   PHE    31      40.597  15.083 -34.982  1.00174.24           O  
ATOM    250  CB  PHE    31      43.957  15.017 -34.502  1.00174.24           C  
ATOM    251  CG  PHE    31      43.558  13.637 -34.902  1.00174.24           C  
ATOM    252  CD1 PHE    31      43.466  12.633 -33.965  1.00174.24           C  
ATOM    253  CD2 PHE    31      43.263  13.343 -36.216  1.00174.24           C  
ATOM    254  CE1 PHE    31      43.096  11.361 -34.330  1.00174.24           C  
ATOM    255  CE2 PHE    31      42.893  12.073 -36.589  1.00174.24           C  
ATOM    256  CZ  PHE    31      42.807  11.078 -35.644  1.00174.24           C  
ATOM    257  N   ALA    32      42.033  16.148 -36.372  1.00 70.36           N  
ATOM    258  CA  ALA    32      41.273  15.926 -37.568  1.00 70.36           C  
ATOM    259  C   ALA    32      42.252  16.107 -38.686  1.00 70.36           C  
ATOM    260  O   ALA    32      43.012  17.074 -38.694  1.00 70.36           O  
ATOM    261  CB  ALA    32      40.141  16.945 -37.787  1.00 70.36           C  
ATOM    262  N   HIS    33      42.251  15.188 -39.671  1.00 63.66           N  
ATOM    263  CA  HIS    33      43.195  15.279 -40.748  1.00 63.66           C  
ATOM    264  C   HIS    33      42.426  15.568 -41.999  1.00 63.66           C  
ATOM    265  O   HIS    33      41.404  14.939 -42.274  1.00 63.66           O  
ATOM    266  CB  HIS    33      43.964  13.965 -40.966  1.00 63.66           C  
ATOM    267  CG  HIS    33      45.140  14.073 -41.892  1.00 63.66           C  
ATOM    268  CD2 HIS    33      46.461  14.224 -41.604  1.00 63.66           C  
ATOM    269  ND1 HIS    33      45.059  14.009 -43.265  1.00 63.66           N  
ATOM    270  CE1 HIS    33      46.327  14.118 -43.736  1.00 63.66           C  
ATOM    271  NE2 HIS    33      47.212  14.250 -42.764  1.00 63.66           N  
ATOM    272  N   ASP    34      42.901  16.568 -42.771  1.00 65.34           N  
ATOM    273  CA  ASP    34      42.316  16.931 -44.032  1.00 65.34           C  
ATOM    274  C   ASP    34      43.221  16.341 -45.069  1.00 65.34           C  
ATOM    275  O   ASP    34      44.323  16.837 -45.292  1.00 65.34           O  
ATOM    276  CB  ASP    34      42.279  18.454 -44.260  1.00 65.34           C  
ATOM    277  CG  ASP    34      41.442  18.750 -45.495  1.00 65.34           C  
ATOM    278  OD1 ASP    34      41.421  17.906 -46.430  1.00 65.34           O  
ATOM    279  OD2 ASP    34      40.796  19.828 -45.511  1.00 65.34           O1-
ATOM    280  N   ALA    35      42.786  15.242 -45.713  1.00 43.25           N  
ATOM    281  CA  ALA    35      43.610  14.547 -46.662  1.00 43.25           C  
ATOM    282  C   ALA    35      43.909  15.389 -47.870  1.00 43.25           C  
ATOM    283  O   ALA    35      45.048  15.431 -48.328  1.00 43.25           O  
ATOM    284  CB  ALA    35      42.964  13.249 -47.174  1.00 43.25           C  
ATOM    285  N   ALA    36      42.898  16.085 -48.426  1.00 40.01           N  
ATOM    286  CA  ALA    36      43.120  16.824 -49.642  1.00 40.01           C  
ATOM    287  C   ALA    36      44.132  17.911 -49.408  1.00 40.01           C  
ATOM    288  O   ALA    36      45.043  18.107 -50.213  1.00 40.01           O  
ATOM    289  CB  ALA    36      41.840  17.493 -50.171  1.00 40.01           C  
ATOM    290  N   ILE    37      43.970  18.651 -48.295  1.00 75.67           N  
ATOM    291  CA  ILE    37      44.794  19.757 -47.876  1.00 75.67           C  
ATOM    292  C   ILE    37      46.143  19.295 -47.421  1.00 75.67           C  
ATOM    293  O   ILE    37      47.126  20.021 -47.547  1.00 75.67           O  
ATOM    294  CB  ILE    37      44.204  20.569 -46.756  1.00 75.67           C  
ATOM    295  CG1 ILE    37      42.897  21.236 -47.217  1.00 75.67           C  
ATOM    296  CG2 ILE    37      45.262  21.586 -46.291  1.00 75.67           C  
ATOM    297  CD1 ILE    37      42.229  22.078 -46.132  1.00 75.67           C  
ATOM    298  N   LYS    38      46.226  18.079 -46.851  1.00153.14           N  
ATOM    299  CA  LYS    38      47.449  17.630 -46.252  1.00153.14           C  
ATOM    300  C   LYS    38      47.685  18.476 -45.041  1.00153.14           C  
ATOM    301  O   LYS    38      48.816  18.856 -44.737  1.00153.14           O  
ATOM    302  CB  LYS    38      48.665  17.724 -47.191  1.00153.14           C  
ATOM    303  CG  LYS    38      48.490  16.851 -48.437  1.00153.14           C  
ATOM    304  CD  LYS    38      48.290  15.364 -48.125  1.00153.14           C  
ATOM    305  CE  LYS    38      47.688  14.565 -49.286  1.00153.14           C  
ATOM    306  NZ  LYS    38      48.611  14.559 -50.442  1.00153.14           N1+
ATOM    307  N   LYS    39      46.592  18.802 -44.317  1.00 88.53           N  
ATOM    308  CA  LYS    39      46.733  19.564 -43.111  1.00 88.53           C  
ATOM    309  C   LYS    39      46.158  18.819 -41.948  1.00 88.53           C  
ATOM    310  O   LYS    39      45.175  18.088 -42.069  1.00 88.53           O  
ATOM    311  CB  LYS    39      46.139  20.980 -43.172  1.00 88.53           C  
ATOM    312  CG  LYS    39      47.065  21.904 -43.967  1.00 88.53           C  
ATOM    313  CD  LYS    39      46.550  23.323 -44.172  1.00 88.53           C  
ATOM    314  CE  LYS    39      47.576  24.246 -44.832  1.00 88.53           C  
ATOM    315  NZ  LYS    39      46.999  25.598 -44.997  1.00 88.53           N1+
ATOM    316  N   ILE    40      46.799  18.985 -40.772  1.00129.35           N  
ATOM    317  CA  ILE    40      46.368  18.308 -39.583  1.00129.35           C  
ATOM    318  C   ILE    40      45.946  19.333 -38.577  1.00129.35           C  
ATOM    319  O   ILE    40      46.625  20.338 -38.361  1.00129.35           O  
ATOM    320  CB  ILE    40      47.438  17.462 -38.958  1.00129.35           C  
ATOM    321  CG1 ILE    40      46.841  16.578 -37.849  1.00129.35           C  
ATOM    322  CG2 ILE    40      48.563  18.394 -38.480  1.00129.35           C  
ATOM    323  CD1 ILE    40      45.886  15.506 -38.371  1.00129.35           C  
ATOM    324  N   PHE    41      44.779  19.098 -37.942  1.00 58.26           N  
ATOM    325  CA  PHE    41      44.261  20.015 -36.967  1.00 58.26           C  
ATOM    326  C   PHE    41      44.252  19.317 -35.641  1.00 58.26           C  
ATOM    327  O   PHE    41      43.829  18.166 -35.529  1.00 58.26           O  
ATOM    328  CB  PHE    41      42.812  20.449 -37.260  1.00 58.26           C  
ATOM    329  CG  PHE    41      42.787  21.132 -38.588  1.00 58.26           C  
ATOM    330  CD1 PHE    41      43.233  22.426 -38.724  1.00 58.26           C  
ATOM    331  CD2 PHE    41      42.302  20.481 -39.700  1.00 58.26           C  
ATOM    332  CE1 PHE    41      43.207  23.054 -39.948  1.00 58.26           C  
ATOM    333  CE2 PHE    41      42.272  21.103 -40.927  1.00 58.26           C  
ATOM    334  CZ  PHE    41      42.725  22.393 -41.055  1.00 58.26           C  
ATOM    335  N   PHE    42      44.737  20.009 -34.589  1.00 53.62           N  
ATOM    336  CA  PHE    42      44.779  19.428 -33.275  1.00 53.62           C  
ATOM    337  C   PHE    42      44.033  20.302 -32.323  1.00 53.62           C  
ATOM    338  O   PHE    42      44.134  21.529 -32.361  1.00 53.62           O  
ATOM    339  CB  PHE    42      46.192  19.303 -32.676  1.00 53.62           C  
ATOM    340  CG  PHE    42      46.938  18.176 -33.304  1.00 53.62           C  
ATOM    341  CD1 PHE    42      47.617  18.338 -34.490  1.00 53.62           C  
ATOM    342  CD2 PHE    42      46.971  16.949 -32.682  1.00 53.62           C  
ATOM    343  CE1 PHE    42      48.306  17.286 -35.048  1.00 53.62           C  
ATOM    344  CE2 PHE    42      47.657  15.895 -33.234  1.00 53.62           C  
ATOM    345  CZ  PHE    42      48.327  16.062 -34.421  1.00 53.62           C  
ATOM    346  N   ALA    43      43.266  19.662 -31.419  1.00 46.55           N  
ATOM    347  CA  ALA    43      42.540  20.392 -30.423  1.00 46.55           C  
ATOM    348  C   ALA    43      43.361  20.365 -29.170  1.00 46.55           C  
ATOM    349  O   ALA    43      43.748  19.297 -28.693  1.00 46.55           O  
ATOM    350  CB  ALA    43      41.174  19.771 -30.083  1.00 46.55           C  
ATOM    351  N   VAL    44      43.688  21.566 -28.645  1.00 73.80           N  
ATOM    352  CA  VAL    44      44.375  21.706 -27.393  1.00 73.80           C  
ATOM    353  C   VAL    44      43.501  22.605 -26.554  1.00 73.80           C  
ATOM    354  O   VAL    44      43.603  23.829 -26.636  1.00 73.80           O  
ATOM    355  CB  VAL    44      45.704  22.390 -27.545  1.00 73.80           C  
ATOM    356  CG1 VAL    44      46.351  22.544 -26.159  1.00 73.80           C  
ATOM    357  CG2 VAL    44      46.555  21.591 -28.550  1.00 73.80           C  
ATOM    358  N   PRO    45      42.664  22.046 -25.716  1.00 90.73           N  
ATOM    359  CA  PRO    45      41.729  22.793 -24.908  1.00 90.73           C  
ATOM    360  C   PRO    45      42.424  23.680 -23.916  1.00 90.73           C  
ATOM    361  O   PRO    45      43.524  23.350 -23.476  1.00 90.73           O  
ATOM    362  CB  PRO    45      40.847  21.735 -24.241  1.00 90.73           C  
ATOM    363  CG  PRO    45      41.715  20.461 -24.242  1.00 90.73           C  
ATOM    364  CD  PRO    45      42.590  20.611 -25.498  1.00 90.73           C  
ATOM    365  N   ARG    46      41.812  24.818 -23.532  1.00138.86           N  
ATOM    366  CA  ARG    46      42.520  25.650 -22.606  1.00138.86           C  
ATOM    367  C   ARG    46      42.160  25.198 -21.219  1.00138.86           C  
ATOM    368  O   ARG    46      41.485  25.905 -20.470  1.00138.86           O  
ATOM    369  CB  ARG    46      42.169  27.143 -22.722  1.00138.86           C  
ATOM    370  CG  ARG    46      42.321  27.739 -24.131  1.00138.86           C  
ATOM    371  CD  ARG    46      42.777  29.207 -24.113  1.00138.86           C  
ATOM    372  NE  ARG    46      42.494  29.853 -25.431  1.00138.86           N  
ATOM    373  CZ  ARG    46      43.218  29.573 -26.553  1.00138.86           C  
ATOM    374  NH1 ARG    46      44.138  28.567 -26.551  1.00138.86           N1+
ATOM    375  NH2 ARG    46      43.005  30.290 -27.694  1.00138.86           N  
ATOM    376  N   ARG    47      42.583  23.962 -20.878  1.00176.84           N  
ATOM    377  CA  ARG    47      42.408  23.362 -19.586  1.00176.84           C  
ATOM    378  C   ARG    47      43.354  23.988 -18.610  1.00176.84           C  
ATOM    379  O   ARG    47      43.006  24.227 -17.454  1.00176.84           O  
ATOM    380  CB  ARG    47      42.696  21.848 -19.571  1.00176.84           C  
ATOM    381  CG  ARG    47      41.654  21.001 -20.304  1.00176.84           C  
ATOM    382  CD  ARG    47      41.946  19.499 -20.265  1.00176.84           C  
ATOM    383  NE  ARG    47      41.738  19.037 -18.864  1.00176.84           N  
ATOM    384  CZ  ARG    47      40.500  18.631 -18.452  1.00176.84           C  
ATOM    385  NH1 ARG    47      39.456  18.633 -19.331  1.00176.84           N1+
ATOM    386  NH2 ARG    47      40.309  18.219 -17.165  1.00176.84           N  
ATOM    387  N   PHE    48      44.594  24.247 -19.069  1.00 65.32           N  
ATOM    388  CA  PHE    48      45.632  24.807 -18.249  1.00 65.32           C  
ATOM    389  C   PHE    48      46.053  26.109 -18.861  1.00 65.32           C  
ATOM    390  O   PHE    48      45.692  26.434 -19.989  1.00 65.32           O  
ATOM    391  CB  PHE    48      46.867  23.904 -18.107  1.00 65.32           C  
ATOM    392  CG  PHE    48      46.469  22.760 -17.236  1.00 65.32           C  
ATOM    393  CD1 PHE    48      45.801  21.675 -17.755  1.00 65.32           C  
ATOM    394  CD2 PHE    48      46.763  22.775 -15.891  1.00 65.32           C  
ATOM    395  CE1 PHE    48      45.434  20.624 -16.948  1.00 65.32           C  
ATOM    396  CE2 PHE    48      46.400  21.725 -15.079  1.00 65.32           C  
ATOM    397  CZ  PHE    48      45.733  20.646 -15.608  1.00 65.32           C  
ATOM    398  N   PRO    49      46.819  26.869 -18.124  1.00 93.24           N  
ATOM    399  CA  PRO    49      47.159  28.206 -18.543  1.00 93.24           C  
ATOM    400  C   PRO    49      48.090  28.330 -19.714  1.00 93.24           C  
ATOM    401  O   PRO    49      48.894  27.430 -19.952  1.00 93.24           O  
ATOM    402  CB  PRO    49      47.736  28.891 -17.304  1.00 93.24           C  
ATOM    403  CG  PRO    49      47.095  28.141 -16.123  1.00 93.24           C  
ATOM    404  CD  PRO    49      46.836  26.729 -16.675  1.00 93.24           C  
ATOM    405  N   GLN    50      48.000  29.487 -20.407  1.00115.58           N  
ATOM    406  CA  GLN    50      48.849  29.924 -21.484  1.00115.58           C  
ATOM    407  C   GLN    50      48.849  29.061 -22.707  1.00115.58           C  
ATOM    408  O   GLN    50      49.909  28.827 -23.282  1.00115.58           O  
ATOM    409  CB  GLN    50      50.315  30.096 -21.041  1.00115.58           C  
ATOM    410  CG  GLN    50      50.541  31.260 -20.071  1.00115.58           C  
ATOM    411  CD  GLN    50      50.504  32.553 -20.876  1.00115.58           C  
ATOM    412  NE2 GLN    50      50.424  33.708 -20.164  1.00115.58           N  
ATOM    413  OE1 GLN    50      50.556  32.537 -22.105  1.00115.58           O  
ATOM    414  N   ILE    51      47.675  28.609 -23.185  1.00168.03           N  
ATOM    415  CA  ILE    51      47.663  27.867 -24.417  1.00168.03           C  
ATOM    416  C   ILE    51      47.496  28.873 -25.525  1.00168.03           C  
ATOM    417  O   ILE    51      46.463  29.523 -25.675  1.00168.03           O  
ATOM    418  CB  ILE    51      46.535  26.882 -24.484  1.00168.03           C  
ATOM    419  CG1 ILE    51      46.477  26.180 -25.851  1.00168.03           C  
ATOM    420  CG2 ILE    51      45.261  27.628 -24.090  1.00168.03           C  
ATOM    421  CD1 ILE    51      47.669  25.276 -26.152  1.00168.03           C  
ATOM    422  N   PRO    52      48.550  29.047 -26.278  1.00125.42           N  
ATOM    423  CA  PRO    52      48.607  29.994 -27.361  1.00125.42           C  
ATOM    424  C   PRO    52      47.564  29.771 -28.416  1.00125.42           C  
ATOM    425  O   PRO    52      46.998  30.754 -28.900  1.00125.42           O  
ATOM    426  CB  PRO    52      50.024  29.876 -27.923  1.00125.42           C  
ATOM    427  CG  PRO    52      50.431  28.432 -27.580  1.00125.42           C  
ATOM    428  CD  PRO    52      49.685  28.139 -26.269  1.00125.42           C  
ATOM    429  N   PHE    53      47.312  28.503 -28.809  1.00107.85           N  
ATOM    430  CA  PHE    53      46.325  28.265 -29.831  1.00107.85           C  
ATOM    431  C   PHE    53      45.592  27.002 -29.480  1.00107.85           C  
ATOM    432  O   PHE    53      46.198  25.940 -29.374  1.00107.85           O  
ATOM    433  CB  PHE    53      46.938  28.028 -31.220  1.00107.85           C  
ATOM    434  CG  PHE    53      47.702  29.242 -31.637  1.00107.85           C  
ATOM    435  CD1 PHE    53      47.055  30.346 -32.141  1.00107.85           C  
ATOM    436  CD2 PHE    53      49.074  29.264 -31.538  1.00107.85           C  
ATOM    437  CE1 PHE    53      47.764  31.459 -32.530  1.00107.85           C  
ATOM    438  CE2 PHE    53      49.789  30.373 -31.925  1.00107.85           C  
ATOM    439  CZ  PHE    53      49.135  31.472 -32.425  1.00107.85           C  
ATOM    440  N   THR    54      44.262  27.103 -29.283  1.00140.12           N  
ATOM    441  CA  THR    54      43.378  26.010 -28.970  1.00140.12           C  
ATOM    442  C   THR    54      43.148  25.154 -30.182  1.00140.12           C  
ATOM    443  O   THR    54      42.946  23.945 -30.067  1.00140.12           O  
ATOM    444  CB  THR    54      42.045  26.481 -28.468  1.00140.12           C  
ATOM    445  CG2 THR    54      41.296  27.171 -29.619  1.00140.12           C  
ATOM    446  OG1 THR    54      41.290  25.386 -27.969  1.00140.12           O  
ATOM    447  N   LEU    55      43.093  25.775 -31.377  1.00 78.14           N  
ATOM    448  CA  LEU    55      42.984  25.023 -32.594  1.00 78.14           C  
ATOM    449  C   LEU    55      44.323  25.202 -33.253  1.00 78.14           C  
ATOM    450  O   LEU    55      44.705  26.317 -33.600  1.00 78.14           O  
ATOM    451  CB  LEU    55      41.880  25.552 -33.530  1.00 78.14           C  
ATOM    452  CG  LEU    55      41.728  24.769 -34.846  1.00 78.14           C  
ATOM    453  CD1 LEU    55      41.372  23.296 -34.580  1.00 78.14           C  
ATOM    454  CD2 LEU    55      40.720  25.455 -35.785  1.00 78.14           C  
ATOM    455  N   THR    56      45.089  24.107 -33.431  1.00120.65           N  
ATOM    456  CA  THR    56      46.411  24.254 -33.972  1.00120.65           C  
ATOM    457  C   THR    56      46.498  23.459 -35.231  1.00120.65           C  
ATOM    458  O   THR    56      45.778  22.478 -35.399  1.00120.65           O  
ATOM    459  CB  THR    56      47.475  23.747 -33.044  1.00120.65           C  
ATOM    460  CG2 THR    56      47.390  24.534 -31.725  1.00120.65           C  
ATOM    461  OG1 THR    56      47.285  22.360 -32.801  1.00120.65           O  
ATOM    462  N   GLU    57      47.373  23.879 -36.171  1.00 67.61           N  
ATOM    463  CA  GLU    57      47.455  23.122 -37.386  1.00 67.61           C  
ATOM    464  C   GLU    57      48.884  22.871 -37.756  1.00 67.61           C  
ATOM    465  O   GLU    57      49.791  23.616 -37.386  1.00 67.61           O  
ATOM    466  CB  GLU    57      46.788  23.783 -38.606  1.00 67.61           C  
ATOM    467  CG  GLU    57      47.494  25.047 -39.098  1.00 67.61           C  
ATOM    468  CD  GLU    57      46.752  25.543 -40.331  1.00 67.61           C  
ATOM    469  OE1 GLU    57      45.527  25.271 -40.434  1.00 67.61           O  
ATOM    470  OE2 GLU    57      47.400  26.207 -41.185  1.00 67.61           O1-
ATOM    471  N   LEU    58      49.113  21.755 -38.479  1.00 85.12           N  
ATOM    472  CA  LEU    58      50.421  21.448 -38.979  1.00 85.12           C  
ATOM    473  C   LEU    58      50.299  21.043 -40.415  1.00 85.12           C  
ATOM    474  O   LEU    58      49.362  20.337 -40.786  1.00 85.12           O  
ATOM    475  CB  LEU    58      51.099  20.237 -38.339  1.00 85.12           C  
ATOM    476  CG  LEU    58      52.430  19.935 -39.057  1.00 85.12           C  
ATOM    477  CD1 LEU    58      53.551  20.893 -38.620  1.00 85.12           C  
ATOM    478  CD2 LEU    58      52.781  18.446 -39.002  1.00 85.12           C  
ATOM    479  N   ASP    59      51.252  21.472 -41.271  1.00129.94           N  
ATOM    480  CA  ASP    59      51.192  20.975 -42.614  1.00129.94           C  
ATOM    481  C   ASP    59      52.045  19.745 -42.672  1.00129.94           C  
ATOM    482  O   ASP    59      53.247  19.760 -42.413  1.00129.94           O  
ATOM    483  CB  ASP    59      51.571  21.963 -43.743  1.00129.94           C  
ATOM    484  CG  ASP    59      53.037  22.348 -43.711  1.00129.94           C  
ATOM    485  OD1 ASP    59      53.670  22.236 -42.631  1.00129.94           O  
ATOM    486  OD2 ASP    59      53.545  22.773 -44.782  1.00129.94           O1-
ATOM    487  N   THR    60      51.385  18.617 -42.971  1.00151.19           N  
ATOM    488  CA  THR    60      51.942  17.299 -43.030  1.00151.19           C  
ATOM    489  C   THR    60      52.782  17.093 -44.247  1.00151.19           C  
ATOM    490  O   THR    60      53.569  16.152 -44.293  1.00151.19           O  
ATOM    491  CB  THR    60      50.892  16.230 -42.944  1.00151.19           C  
ATOM    492  CG2 THR    60      49.875  16.422 -44.069  1.00151.19           C  
ATOM    493  OG1 THR    60      51.492  14.947 -43.011  1.00151.19           O  
ATOM    494  N   ALA    61      52.624  17.922 -45.294  1.00 52.41           N  
ATOM    495  CA  ALA    61      53.329  17.652 -46.514  1.00 52.41           C  
ATOM    496  C   ALA    61      54.807  17.621 -46.274  1.00 52.41           C  
ATOM    497  O   ALA    61      55.478  16.689 -46.713  1.00 52.41           O  
ATOM    498  CB  ALA    61      53.068  18.722 -47.585  1.00 52.41           C  
ATOM    499  N   LYS    62      55.360  18.621 -45.567  1.00180.18           N  
ATOM    500  CA  LYS    62      56.778  18.630 -45.366  1.00180.18           C  
ATOM    501  C   LYS    62      57.171  17.479 -44.495  1.00180.18           C  
ATOM    502  O   LYS    62      58.097  16.742 -44.831  1.00180.18           O  
ATOM    503  CB  LYS    62      57.275  19.925 -44.698  1.00180.18           C  
ATOM    504  CG  LYS    62      58.800  20.016 -44.565  1.00180.18           C  
ATOM    505  CD  LYS    62      59.538  20.123 -45.902  1.00180.18           C  
ATOM    506  CE  LYS    62      59.833  18.772 -46.556  1.00180.18           C  
ATOM    507  NZ  LYS    62      60.931  18.087 -45.839  1.00180.18           N1+
ATOM    508  N   HIS    63      56.472  17.260 -43.361  1.00235.18           N  
ATOM    509  CA  HIS    63      56.970  16.213 -42.519  1.00235.18           C  
ATOM    510  C   HIS    63      55.897  15.374 -41.928  1.00235.18           C  
ATOM    511  O   HIS    63      55.302  15.730 -40.916  1.00235.18           O  
ATOM    512  CB  HIS    63      57.758  16.714 -41.296  1.00235.18           C  
ATOM    513  CG  HIS    63      59.088  17.332 -41.611  1.00235.18           C  
ATOM    514  CD2 HIS    63      60.335  16.788 -41.555  1.00235.18           C  
ATOM    515  ND1 HIS    63      59.264  18.638 -42.012  1.00235.18           N  
ATOM    516  CE1 HIS    63      60.599  18.818 -42.177  1.00235.18           C  
ATOM    517  NE2 HIS    63      61.289  17.724 -41.910  1.00235.18           N  
ATOM    518  N   PRO    64      55.672  14.238 -42.512  1.00214.70           N  
ATOM    519  CA  PRO    64      54.896  13.204 -41.881  1.00214.70           C  
ATOM    520  C   PRO    64      55.875  12.573 -40.897  1.00214.70           C  
ATOM    521  O   PRO    64      55.529  11.569 -40.282  1.00214.70           O  
ATOM    522  CB  PRO    64      54.438  12.271 -43.004  1.00214.70           C  
ATOM    523  CG  PRO    64      55.312  12.651 -44.213  1.00214.70           C  
ATOM    524  CD  PRO    64      55.663  14.123 -43.960  1.00214.70           C  
ATOM    525  N   GLU    65      57.106  13.139 -40.776  1.00179.09           N  
ATOM    526  CA  GLU    65      58.285  12.694 -40.070  1.00179.09           C  
ATOM    527  C   GLU    65      58.223  12.539 -38.571  1.00179.09           C  
ATOM    528  O   GLU    65      58.558  11.465 -38.081  1.00179.09           O  
ATOM    529  CB  GLU    65      59.496  13.608 -40.337  1.00179.09           C  
ATOM    530  CG  GLU    65      60.000  13.569 -41.779  1.00179.09           C  
ATOM    531  CD  GLU    65      60.652  12.212 -42.005  1.00179.09           C  
ATOM    532  OE1 GLU    65      59.904  11.238 -42.287  1.00179.09           O  
ATOM    533  OE2 GLU    65      61.904  12.130 -41.893  1.00179.09           O1-
ATOM    534  N   ARG    66      57.805  13.532 -37.760  1.00308.68           N  
ATOM    535  CA  ARG    66      58.051  13.229 -36.370  1.00308.68           C  
ATOM    536  C   ARG    66      57.252  14.112 -35.464  1.00308.68           C  
ATOM    537  O   ARG    66      56.050  13.921 -35.275  1.00308.68           O  
ATOM    538  CB  ARG    66      59.524  13.424 -35.983  1.00308.68           C  
ATOM    539  CG  ARG    66      59.882  12.848 -34.615  1.00308.68           C  
ATOM    540  CD  ARG    66      59.838  11.319 -34.585  1.00308.68           C  
ATOM    541  NE  ARG    66      60.441  10.875 -33.298  1.00308.68           N  
ATOM    542  CZ  ARG    66      59.670  10.796 -32.176  1.00308.68           C  
ATOM    543  NH1 ARG    66      58.346  11.127 -32.234  1.00308.68           N1+
ATOM    544  NH2 ARG    66      60.223  10.385 -30.998  1.00308.68           N  
ATOM    545  N   SER    67      57.948  15.049 -34.782  1.00124.43           N  
ATOM    546  CA  SER    67      57.250  15.948 -33.913  1.00124.43           C  
ATOM    547  C   SER    67      57.311  17.322 -34.508  1.00124.43           C  
ATOM    548  O   SER    67      58.232  18.101 -34.270  1.00124.43           O  
ATOM    549  CB  SER    67      57.851  16.009 -32.495  1.00124.43           C  
ATOM    550  OG  SER    67      59.200  16.448 -32.545  1.00124.43           O  
ATOM    551  N   PRO    68      56.307  17.633 -35.273  1.00 88.88           N  
ATOM    552  CA  PRO    68      56.213  18.916 -35.916  1.00 88.88           C  
ATOM    553  C   PRO    68      55.782  19.952 -34.926  1.00 88.88           C  
ATOM    554  O   PRO    68      55.094  19.604 -33.970  1.00 88.88           O  
ATOM    555  CB  PRO    68      55.228  18.735 -37.071  1.00 88.88           C  
ATOM    556  CG  PRO    68      54.503  17.414 -36.750  1.00 88.88           C  
ATOM    557  CD  PRO    68      55.534  16.614 -35.951  1.00 88.88           C  
ATOM    558  N   PRO    69      56.185  21.182 -35.119  1.00100.31           N  
ATOM    559  CA  PRO    69      55.748  22.224 -34.232  1.00100.31           C  
ATOM    560  C   PRO    69      54.334  22.584 -34.549  1.00100.31           C  
ATOM    561  O   PRO    69      53.936  22.469 -35.707  1.00100.31           O  
ATOM    562  CB  PRO    69      56.726  23.380 -34.416  1.00100.31           C  
ATOM    563  CG  PRO    69      58.018  22.686 -34.877  1.00100.31           C  
ATOM    564  CD  PRO    69      57.532  21.424 -35.609  1.00100.31           C  
ATOM    565  N   LEU    70      53.557  23.016 -33.541  1.00 64.52           N  
ATOM    566  CA  LEU    70      52.191  23.367 -33.791  1.00 64.52           C  
ATOM    567  C   LEU    70      52.144  24.782 -34.274  1.00 64.52           C  
ATOM    568  O   LEU    70      52.939  25.622 -33.855  1.00 64.52           O  
ATOM    569  CB  LEU    70      51.301  23.253 -32.545  1.00 64.52           C  
ATOM    570  CG  LEU    70      51.270  21.825 -31.970  1.00 64.52           C  
ATOM    571  CD1 LEU    70      50.225  21.697 -30.851  1.00 64.52           C  
ATOM    572  CD2 LEU    70      51.105  20.774 -33.079  1.00 64.52           C  
ATOM    573  N   SER    71      51.189  25.088 -35.173  1.00 32.65           N  
ATOM    574  CA  SER    71      51.094  26.420 -35.693  1.00 32.65           C  
ATOM    575  C   SER    71      49.714  26.924 -35.432  1.00 32.65           C  
ATOM    576  O   SER    71      48.801  26.157 -35.128  1.00 32.65           O  
ATOM    577  CB  SER    71      51.326  26.502 -37.213  1.00 32.65           C  
ATOM    578  OG  SER    71      52.655  26.111 -37.526  1.00 32.65           O  
ATOM    579  N   LYS    72      49.540  28.258 -35.519  1.00 86.68           N  
ATOM    580  CA  LYS    72      48.244  28.824 -35.314  1.00 86.68           C  
ATOM    581  C   LYS    72      47.390  28.430 -36.475  1.00 86.68           C  
ATOM    582  O   LYS    72      47.876  28.233 -37.589  1.00 86.68           O  
ATOM    583  CB  LYS    72      48.237  30.359 -35.228  1.00 86.68           C  
ATOM    584  CG  LYS    72      48.649  31.047 -36.529  1.00 86.68           C  
ATOM    585  CD  LYS    72      48.291  32.534 -36.571  1.00 86.68           C  
ATOM    586  CE  LYS    72      48.688  33.223 -37.879  1.00 86.68           C  
ATOM    587  NZ  LYS    72      48.094  34.577 -37.940  1.00 86.68           N1+
ATOM    588  N   PHE    73      46.081  28.270 -36.211  1.00107.11           N  
ATOM    589  CA  PHE    73      45.114  27.960 -37.220  1.00107.11           C  
ATOM    590  C   PHE    73      45.049  29.199 -38.026  1.00107.11           C  
ATOM    591  O   PHE    73      45.380  30.272 -37.526  1.00107.11           O  
ATOM    592  CB  PHE    73      43.727  27.679 -36.602  1.00107.11           C  
ATOM    593  CG  PHE    73      42.714  27.360 -37.650  1.00107.11           C  
ATOM    594  CD1 PHE    73      42.748  26.165 -38.332  1.00107.11           C  
ATOM    595  CD2 PHE    73      41.696  28.248 -37.921  1.00107.11           C  
ATOM    596  CE1 PHE    73      41.801  25.875 -39.287  1.00107.11           C  
ATOM    597  CE2 PHE    73      40.746  27.963 -38.872  1.00107.11           C  
ATOM    598  CZ  PHE    73      40.799  26.774 -39.559  1.00107.11           C  
ATOM    599  N   PRO    74      44.713  29.130 -39.270  1.00272.54           N  
ATOM    600  CA  PRO    74      44.612  30.381 -39.946  1.00272.54           C  
ATOM    601  C   PRO    74      43.486  31.134 -39.259  1.00272.54           C  
ATOM    602  O   PRO    74      42.333  30.808 -39.508  1.00272.54           O  
ATOM    603  CB  PRO    74      44.414  30.036 -41.419  1.00272.54           C  
ATOM    604  CG  PRO    74      45.151  28.687 -41.558  1.00272.54           C  
ATOM    605  CD  PRO    74      45.061  28.044 -40.161  1.00272.54           C  
ATOM    606  N   GLY    75      43.791  32.165 -38.428  1.00 88.15           N  
ATOM    607  CA  GLY    75      42.795  32.842 -37.618  1.00 88.15           C  
ATOM    608  C   GLY    75      43.435  33.764 -36.618  1.00 88.15           C  
ATOM    609  O   GLY    75      44.563  34.204 -36.814  1.00 88.15           O  
ATOM    610  N   SER    76      42.660  34.095 -35.547  1.00214.84           N  
ATOM    611  CA  SER    76      42.986  34.915 -34.398  1.00214.84           C  
ATOM    612  C   SER    76      42.474  34.114 -33.212  1.00214.84           C  
ATOM    613  O   SER    76      42.066  32.978 -33.426  1.00214.84           O  
ATOM    614  CB  SER    76      42.250  36.264 -34.380  1.00214.84           C  
ATOM    615  OG  SER    76      42.621  37.005 -33.228  1.00214.84           O  
ATOM    616  N   ASP    77      42.509  34.655 -31.950  1.00164.26           N  
ATOM    617  CA  ASP    77      42.020  34.019 -30.734  1.00164.26           C  
ATOM    618  C   ASP    77      40.523  34.016 -30.781  1.00164.26           C  
ATOM    619  O   ASP    77      39.828  34.383 -29.833  1.00164.26           O  
ATOM    620  CB  ASP    77      42.431  34.778 -29.460  1.00164.26           C  
ATOM    621  CG  ASP    77      43.940  34.670 -29.299  1.00164.26           C  
ATOM    622  OD1 ASP    77      44.476  33.540 -29.457  1.00164.26           O  
ATOM    623  OD2 ASP    77      44.577  35.718 -29.007  1.00164.26           O1-
ATOM    624  N   LYS    78      40.016  33.562 -31.931  1.00112.15           N  
ATOM    625  CA  LYS    78      38.643  33.460 -32.289  1.00112.15           C  
ATOM    626  C   LYS    78      37.980  32.367 -31.508  1.00112.15           C  
ATOM    627  O   LYS    78      36.763  32.384 -31.339  1.00112.15           O  
ATOM    628  CB  LYS    78      38.475  33.156 -33.786  1.00112.15           C  
ATOM    629  CG  LYS    78      37.072  33.412 -34.337  1.00112.15           C  
ATOM    630  CD  LYS    78      37.052  33.475 -35.864  1.00112.15           C  
ATOM    631  CE  LYS    78      35.682  33.793 -36.460  1.00112.15           C  
ATOM    632  NZ  LYS    78      35.778  33.841 -37.936  1.00112.15           N1+
ATOM    633  N   LEU    79      38.744  31.339 -31.085  1.00 60.63           N  
ATOM    634  CA  LEU    79      38.149  30.258 -30.342  1.00 60.63           C  
ATOM    635  C   LEU    79      38.728  30.269 -28.963  1.00 60.63           C  
ATOM    636  O   LEU    79      39.937  30.428 -28.800  1.00 60.63           O  
ATOM    637  CB  LEU    79      38.458  28.870 -30.932  1.00 60.63           C  
ATOM    638  CG  LEU    79      37.938  28.648 -32.367  1.00 60.63           C  
ATOM    639  CD1 LEU    79      38.283  27.235 -32.871  1.00 60.63           C  
ATOM    640  CD2 LEU    79      36.440  28.968 -32.487  1.00 60.63           C  
ATOM    641  N   ILE    80      37.861  30.182 -27.927  1.00 62.01           N  
ATOM    642  CA  ILE    80      38.327  30.161 -26.564  1.00 62.01           C  
ATOM    643  C   ILE    80      38.950  28.841 -26.227  1.00 62.01           C  
ATOM    644  O   ILE    80      40.119  28.775 -25.855  1.00 62.01           O  
ATOM    645  CB  ILE    80      37.223  30.378 -25.571  1.00 62.01           C  
ATOM    646  CG1 ILE    80      36.553  31.742 -25.800  1.00 62.01           C  
ATOM    647  CG2 ILE    80      37.817  30.212 -24.162  1.00 62.01           C  
ATOM    648  CD1 ILE    80      35.242  31.909 -25.032  1.00 62.01           C  
ATOM    649  N   ASN    81      38.191  27.734 -26.369  1.00132.81           N  
ATOM    650  CA  ASN    81      38.765  26.452 -26.072  1.00132.81           C  
ATOM    651  C   ASN    81      37.950  25.369 -26.719  1.00132.81           C  
ATOM    652  O   ASN    81      36.718  25.406 -26.702  1.00132.81           O  
ATOM    653  CB  ASN    81      38.981  26.158 -24.572  1.00132.81           C  
ATOM    654  CG  ASN    81      37.676  26.156 -23.799  1.00132.81           C  
ATOM    655  ND2 ASN    81      36.758  27.104 -24.132  1.00132.81           N  
ATOM    656  OD1 ASN    81      37.500  25.338 -22.897  1.00132.81           O  
ATOM    657  N   VAL    82      38.636  24.374 -27.330  1.00120.43           N  
ATOM    658  CA  VAL    82      37.948  23.306 -28.008  1.00120.43           C  
ATOM    659  C   VAL    82      38.575  21.977 -27.700  1.00120.43           C  
ATOM    660  O   VAL    82      39.772  21.877 -27.446  1.00120.43           O  
ATOM    661  CB  VAL    82      37.957  23.420 -29.499  1.00120.43           C  
ATOM    662  CG1 VAL    82      39.418  23.487 -29.974  1.00120.43           C  
ATOM    663  CG2 VAL    82      37.201  22.196 -30.048  1.00120.43           C  
ATOM    664  N   TYR    83      37.710  20.949 -27.568  1.00120.05           N  
ATOM    665  CA  TYR    83      38.004  19.550 -27.388  1.00120.05           C  
ATOM    666  C   TYR    83      38.192  18.715 -28.635  1.00120.05           C  
ATOM    667  O   TYR    83      38.925  17.730 -28.596  1.00120.05           O  
ATOM    668  CB  TYR    83      36.985  18.829 -26.493  1.00120.05           C  
ATOM    669  CG  TYR    83      37.321  19.220 -25.097  1.00120.05           C  
ATOM    670  CD1 TYR    83      38.294  18.524 -24.417  1.00120.05           C  
ATOM    671  CD2 TYR    83      36.689  20.270 -24.473  1.00120.05           C  
ATOM    672  CE1 TYR    83      38.628  18.861 -23.128  1.00120.05           C  
ATOM    673  CE2 TYR    83      37.021  20.612 -23.182  1.00120.05           C  
ATOM    674  CZ  TYR    83      37.989  19.906 -22.508  1.00120.05           C  
ATOM    675  OH  TYR    83      38.328  20.256 -21.183  1.00120.05           O  
ATOM    676  N   GLN    84      37.470  19.002 -29.748  1.00 95.08           N  
ATOM    677  CA  GLN    84      37.519  18.069 -30.851  1.00 95.08           C  
ATOM    678  C   GLN    84      37.193  18.722 -32.173  1.00 95.08           C  
ATOM    679  O   GLN    84      36.221  19.466 -32.293  1.00 95.08           O  
ATOM    680  CB  GLN    84      36.519  16.914 -30.663  1.00 95.08           C  
ATOM    681  CG  GLN    84      36.504  15.890 -31.795  1.00 95.08           C  
ATOM    682  CD  GLN    84      37.770  15.056 -31.700  1.00 95.08           C  
ATOM    683  NE2 GLN    84      38.264  14.602 -32.882  1.00 95.08           N  
ATOM    684  OE1 GLN    84      38.302  14.816 -30.617  1.00 95.08           O  
ATOM    685  N   PRO    85      38.041  18.506 -33.158  1.00137.64           N  
ATOM    686  CA  PRO    85      37.738  18.956 -34.503  1.00137.64           C  
ATOM    687  C   PRO    85      37.126  17.860 -35.336  1.00137.64           C  
ATOM    688  O   PRO    85      37.540  16.712 -35.182  1.00137.64           O  
ATOM    689  CB  PRO    85      39.051  19.471 -35.093  1.00137.64           C  
ATOM    690  CG  PRO    85      40.139  18.814 -34.230  1.00137.64           C  
ATOM    691  CD  PRO    85      39.459  18.634 -32.866  1.00137.64           C  
ATOM    692  N   VAL    86      36.194  18.188 -36.262  1.00 49.95           N  
ATOM    693  CA  VAL    86      35.632  17.175 -37.119  1.00 49.95           C  
ATOM    694  C   VAL    86      35.486  17.740 -38.499  1.00 49.95           C  
ATOM    695  O   VAL    86      35.043  18.874 -38.677  1.00 49.95           O  
ATOM    696  CB  VAL    86      34.273  16.702 -36.689  1.00 49.95           C  
ATOM    697  CG1 VAL    86      33.714  15.761 -37.769  1.00 49.95           C  
ATOM    698  CG2 VAL    86      34.408  16.042 -35.307  1.00 49.95           C  
ATOM    699  N   ILE    87      35.840  16.931 -39.522  1.00 43.76           N  
ATOM    700  CA  ILE    87      35.751  17.353 -40.895  1.00 43.76           C  
ATOM    701  C   ILE    87      34.669  16.551 -41.556  1.00 43.76           C  
ATOM    702  O   ILE    87      34.688  15.321 -41.532  1.00 43.76           O  
ATOM    703  CB  ILE    87      37.019  17.123 -41.671  1.00 43.76           C  
ATOM    704  CG1 ILE    87      38.167  17.961 -41.082  1.00 43.76           C  
ATOM    705  CG2 ILE    87      36.734  17.429 -43.152  1.00 43.76           C  
ATOM    706  CD1 ILE    87      39.547  17.579 -41.618  1.00 43.76           C  
ATOM    707  N   ASP    88      33.691  17.256 -42.164  1.00 61.36           N  
ATOM    708  CA  ASP    88      32.559  16.648 -42.811  1.00 61.36           C  
ATOM    709  C   ASP    88      32.858  16.334 -44.254  1.00 61.36           C  
ATOM    710  O   ASP    88      33.991  16.444 -44.719  1.00 61.36           O  
ATOM    711  CB  ASP    88      31.278  17.508 -42.721  1.00 61.36           C  
ATOM    712  CG  ASP    88      31.497  18.872 -43.371  1.00 61.36           C  
ATOM    713  OD1 ASP    88      32.516  19.044 -44.092  1.00 61.36           O  
ATOM    714  OD2 ASP    88      30.642  19.769 -43.142  1.00 61.36           O1-
ATOM    715  N   GLU    89      31.810  15.910 -44.990  1.00 61.53           N  
ATOM    716  CA  GLU    89      31.872  15.493 -46.366  1.00 61.53           C  
ATOM    717  C   GLU    89      32.234  16.653 -47.254  1.00 61.53           C  
ATOM    718  O   GLU    89      32.843  16.475 -48.308  1.00 61.53           O  
ATOM    719  CB  GLU    89      30.529  14.928 -46.861  1.00 61.53           C  
ATOM    720  CG  GLU    89      30.096  13.659 -46.122  1.00 61.53           C  
ATOM    721  CD  GLU    89      28.763  13.201 -46.698  1.00 61.53           C  
ATOM    722  OE1 GLU    89      28.716  12.898 -47.920  1.00 61.53           O  
ATOM    723  OE2 GLU    89      27.770  13.150 -45.921  1.00 61.53           O1-
ATOM    724  N   CYS    90      31.784  17.859 -46.871  1.00106.40           N  
ATOM    725  CA  CYS    90      31.948  19.127 -47.537  1.00106.40           C  
ATOM    726  C   CYS    90      33.323  19.714 -47.340  1.00106.40           C  
ATOM    727  O   CYS    90      33.658  20.732 -47.944  1.00106.40           O  
ATOM    728  CB  CYS    90      30.870  20.131 -47.086  1.00106.40           C  
ATOM    729  SG  CYS    90      29.214  19.436 -47.396  1.00106.40           S  
ATOM    730  N   ARG    91      34.151  19.126 -46.458  1.00143.18           N  
ATOM    731  CA  ARG    91      35.450  19.673 -46.147  1.00143.18           C  
ATOM    732  C   ARG    91      35.290  20.934 -45.355  1.00143.18           C  
ATOM    733  O   ARG    91      36.032  21.901 -45.525  1.00143.18           O  
ATOM    734  CB  ARG    91      36.332  19.972 -47.373  1.00143.18           C  
ATOM    735  CG  ARG    91      36.956  18.724 -48.003  1.00143.18           C  
ATOM    736  CD  ARG    91      37.946  19.054 -49.122  1.00143.18           C  
ATOM    737  NE  ARG    91      38.957  19.984 -48.549  1.00143.18           N  
ATOM    738  CZ  ARG    91      39.691  20.783 -49.377  1.00143.18           C  
ATOM    739  NH1 ARG    91      39.529  20.699 -50.729  1.00143.18           N1+
ATOM    740  NH2 ARG    91      40.584  21.671 -48.853  1.00143.18           N  
ATOM    741  N   ARG    92      34.290  20.939 -44.452  1.00 73.79           N  
ATOM    742  CA  ARG    92      34.129  22.014 -43.521  1.00 73.79           C  
ATOM    743  C   ARG    92      34.652  21.502 -42.211  1.00 73.79           C  
ATOM    744  O   ARG    92      34.384  20.366 -41.818  1.00 73.79           O  
ATOM    745  CB  ARG    92      32.669  22.447 -43.303  1.00 73.79           C  
ATOM    746  CG  ARG    92      32.035  23.095 -44.535  1.00 73.79           C  
ATOM    747  CD  ARG    92      30.589  23.542 -44.317  1.00 73.79           C  
ATOM    748  NE  ARG    92      29.797  22.335 -43.954  1.00 73.79           N  
ATOM    749  CZ  ARG    92      28.441  22.422 -43.826  1.00 73.79           C  
ATOM    750  NH1 ARG    92      27.806  23.604 -44.080  1.00 73.79           N1+
ATOM    751  NH2 ARG    92      27.722  21.328 -43.437  1.00 73.79           N  
ATOM    752  N   LEU    93      35.443  22.339 -41.510  1.00 55.66           N  
ATOM    753  CA  LEU    93      36.035  21.955 -40.259  1.00 55.66           C  
ATOM    754  C   LEU    93      35.142  22.441 -39.157  1.00 55.66           C  
ATOM    755  O   LEU    93      34.902  23.640 -39.016  1.00 55.66           O  
ATOM    756  CB  LEU    93      37.427  22.577 -40.050  1.00 55.66           C  
ATOM    757  CG  LEU    93      38.109  22.202 -38.723  1.00 55.66           C  
ATOM    758  CD1 LEU    93      38.351  20.690 -38.622  1.00 55.66           C  
ATOM    759  CD2 LEU    93      39.393  23.019 -38.512  1.00 55.66           C  
ATOM    760  N   TRP    94      34.635  21.501 -38.333  1.00 65.72           N  
ATOM    761  CA  TRP    94      33.727  21.850 -37.278  1.00 65.72           C  
ATOM    762  C   TRP    94      34.422  21.682 -35.959  1.00 65.72           C  
ATOM    763  O   TRP    94      35.148  20.717 -35.727  1.00 65.72           O  
ATOM    764  CB  TRP    94      32.474  20.958 -37.247  1.00 65.72           C  
ATOM    765  CG  TRP    94      31.583  21.093 -38.460  1.00 65.72           C  
ATOM    766  CD1 TRP    94      31.734  20.552 -39.703  1.00 65.72           C  
ATOM    767  CD2 TRP    94      30.352  21.833 -38.486  1.00 65.72           C  
ATOM    768  CE2 TRP    94      29.816  21.698 -39.766  1.00 65.72           C  
ATOM    769  CE3 TRP    94      29.716  22.563 -37.521  1.00 65.72           C  
ATOM    770  NE1 TRP    94      30.676  20.913 -40.504  1.00 65.72           N  
ATOM    771  CZ2 TRP    94      28.634  22.293 -40.101  1.00 65.72           C  
ATOM    772  CZ3 TRP    94      28.525  23.164 -37.863  1.00 65.72           C  
ATOM    773  CH2 TRP    94      27.994  23.032 -39.129  1.00 65.72           C  
ATOM    774  N   ILE    95      34.208  22.653 -35.054  1.00139.48           N  
ATOM    775  CA  ILE    95      34.784  22.656 -33.741  1.00139.48           C  
ATOM    776  C   ILE    95      33.679  23.038 -32.801  1.00139.48           C  
ATOM    777  O   ILE    95      32.679  23.615 -33.224  1.00139.48           O  
ATOM    778  CB  ILE    95      35.849  23.716 -33.643  1.00139.48           C  
ATOM    779  CG1 ILE    95      37.037  23.357 -34.551  1.00139.48           C  
ATOM    780  CG2 ILE    95      36.211  23.959 -32.176  1.00139.48           C  
ATOM    781  CD1 ILE    95      38.030  24.502 -34.745  1.00139.48           C  
ATOM    782  N   ALA    96      33.793  22.665 -31.506  1.00 55.05           N  
ATOM    783  CA  ALA    96      32.818  23.116 -30.551  1.00 55.05           C  
ATOM    784  C   ALA    96      33.551  23.925 -29.521  1.00 55.05           C  
ATOM    785  O   ALA    96      34.254  23.381 -28.671  1.00 55.05           O  
ATOM    786  CB  ALA    96      32.114  21.969 -29.807  1.00 55.05           C  
ATOM    787  N   ASP    97      33.390  25.263 -29.557  1.00 56.47           N  
ATOM    788  CA  ASP    97      34.017  26.106 -28.579  1.00 56.47           C  
ATOM    789  C   ASP    97      33.182  25.995 -27.339  1.00 56.47           C  
ATOM    790  O   ASP    97      31.989  26.296 -27.358  1.00 56.47           O  
ATOM    791  CB  ASP    97      34.054  27.586 -29.005  1.00 56.47           C  
ATOM    792  CG  ASP    97      34.956  28.358 -28.052  1.00 56.47           C  
ATOM    793  OD1 ASP    97      35.371  27.777 -27.014  1.00 56.47           O  
ATOM    794  OD2 ASP    97      35.241  29.548 -28.355  1.00 56.47           O1-
ATOM    795  N   VAL    98      33.776  25.520 -26.225  1.00135.18           N  
ATOM    796  CA  VAL    98      33.005  25.378 -25.019  1.00135.18           C  
ATOM    797  C   VAL    98      32.718  26.735 -24.437  1.00135.18           C  
ATOM    798  O   VAL    98      31.744  26.899 -23.703  1.00135.18           O  
ATOM    799  CB  VAL    98      33.607  24.491 -23.967  1.00135.18           C  
ATOM    800  CG1 VAL    98      33.885  23.117 -24.597  1.00135.18           C  
ATOM    801  CG2 VAL    98      34.806  25.182 -23.323  1.00135.18           C  
ATOM    802  N   GLY    99      33.605  27.726 -24.683  1.00 49.97           N  
ATOM    803  CA  GLY    99      33.280  29.086 -24.335  1.00 49.97           C  
ATOM    804  C   GLY    99      33.998  29.598 -23.127  1.00 49.97           C  
ATOM    805  O   GLY    99      33.958  30.801 -22.868  1.00 49.97           O  
ATOM    806  N   ARG   100      34.653  28.728 -22.340  1.00142.03           N  
ATOM    807  CA  ARG   100      35.361  29.246 -21.203  1.00142.03           C  
ATOM    808  C   ARG   100      36.592  28.421 -21.010  1.00142.03           C  
ATOM    809  O   ARG   100      36.682  27.292 -21.483  1.00142.03           O  
ATOM    810  CB  ARG   100      34.562  29.169 -19.889  1.00142.03           C  
ATOM    811  CG  ARG   100      34.209  27.737 -19.476  1.00142.03           C  
ATOM    812  CD  ARG   100      33.397  27.643 -18.181  1.00142.03           C  
ATOM    813  NE  ARG   100      31.957  27.582 -18.559  1.00142.03           N  
ATOM    814  CZ  ARG   100      31.027  27.171 -17.650  1.00142.03           C  
ATOM    815  NH1 ARG   100      31.411  26.831 -16.385  1.00142.03           N1+
ATOM    816  NH2 ARG   100      29.710  27.105 -18.000  1.00142.03           N  
ATOM    817  N   ILE   101      37.582  28.994 -20.301  1.00196.56           N  
ATOM    818  CA  ILE   101      38.833  28.363 -19.995  1.00196.56           C  
ATOM    819  C   ILE   101      38.655  27.702 -18.656  1.00196.56           C  
ATOM    820  O   ILE   101      37.833  28.139 -17.854  1.00196.56           O  
ATOM    821  CB  ILE   101      39.957  29.342 -19.866  1.00196.56           C  
ATOM    822  CG1 ILE   101      40.089  30.202 -21.137  1.00196.56           C  
ATOM    823  CG2 ILE   101      41.211  28.531 -19.536  1.00196.56           C  
ATOM    824  CD1 ILE   101      40.299  29.397 -22.417  1.00196.56           C  
ATOM    825  N   ASN   102      39.374  26.581 -18.433  1.00124.22           N  
ATOM    826  CA  ASN   102      39.339  25.715 -17.278  1.00124.22           C  
ATOM    827  C   ASN   102      40.017  26.264 -16.049  1.00124.22           C  
ATOM    828  O   ASN   102      39.757  25.769 -14.957  1.00124.22           O  
ATOM    829  CB  ASN   102      39.953  24.335 -17.570  1.00124.22           C  
ATOM    830  CG  ASN   102      39.587  23.396 -16.429  1.00124.22           C  
ATOM    831  ND2 ASN   102      38.278  23.040 -16.331  1.00124.22           N  
ATOM    832  OD1 ASN   102      40.442  22.994 -15.642  1.00124.22           O  
ATOM    833  N   TYR   103      40.938  27.242 -16.155  1.00 92.19           N  
ATOM    834  CA  TYR   103      41.689  27.649 -14.993  1.00 92.19           C  
ATOM    835  C   TYR   103      41.375  29.072 -14.635  1.00 92.19           C  
ATOM    836  O   TYR   103      40.703  29.784 -15.377  1.00 92.19           O  
ATOM    837  CB  TYR   103      43.205  27.544 -15.210  1.00 92.19           C  
ATOM    838  CG  TYR   103      43.541  28.320 -16.441  1.00 92.19           C  
ATOM    839  CD1 TYR   103      43.685  29.688 -16.401  1.00 92.19           C  
ATOM    840  CD2 TYR   103      43.720  27.667 -17.639  1.00 92.19           C  
ATOM    841  CE1 TYR   103      43.999  30.396 -17.539  1.00 92.19           C  
ATOM    842  CE2 TYR   103      44.037  28.369 -18.779  1.00 92.19           C  
ATOM    843  CZ  TYR   103      44.178  29.735 -18.731  1.00 92.19           C  
ATOM    844  OH  TYR   103      44.503  30.455 -19.901  1.00 92.19           O  
ATOM    845  N   LYS   104      41.826  29.502 -13.434  1.00 39.07           N  
ATOM    846  CA  LYS   104      41.539  30.827 -12.960  1.00 39.07           C  
ATOM    847  C   LYS   104      42.820  31.601 -12.876  1.00 39.07           C  
ATOM    848  O   LYS   104      43.838  31.092 -12.408  1.00 39.07           O  
ATOM    849  CB  LYS   104      40.924  30.811 -11.550  1.00 39.07           C  
ATOM    850  CG  LYS   104      39.628  29.999 -11.483  1.00 39.07           C  
ATOM    851  CD  LYS   104      39.203  29.615 -10.064  1.00 39.07           C  
ATOM    852  CE  LYS   104      38.050  28.610 -10.036  1.00 39.07           C  
ATOM    853  NZ  LYS   104      37.740  28.228  -8.641  1.00 39.07           N1+
ATOM    854  N   GLY   105      42.796  32.868 -13.343  1.00 22.56           N  
ATOM    855  CA  GLY   105      43.951  33.718 -13.289  1.00 22.56           C  
ATOM    856  C   GLY   105      44.908  33.282 -14.353  1.00 22.56           C  
ATOM    857  O   GLY   105      44.582  32.468 -15.214  1.00 22.56           O  
ATOM    858  N   ASP   106      46.131  33.841 -14.308  1.00 87.42           N  
ATOM    859  CA  ASP   106      47.195  33.497 -15.206  1.00 87.42           C  
ATOM    860  C   ASP   106      46.784  33.589 -16.643  1.00 87.42           C  
ATOM    861  O   ASP   106      47.123  32.694 -17.415  1.00 87.42           O  
ATOM    862  CB  ASP   106      47.802  32.106 -14.948  1.00 87.42           C  
ATOM    863  CG  ASP   106      48.697  32.225 -13.723  1.00 87.42           C  
ATOM    864  OD1 ASP   106      48.954  33.379 -13.288  1.00 87.42           O  
ATOM    865  OD2 ASP   106      49.144  31.165 -13.211  1.00 87.42           O1-
ATOM    866  N   GLU   107      46.037  34.663 -17.008  1.00275.46           N  
ATOM    867  CA  GLU   107      45.676  35.054 -18.355  1.00275.46           C  
ATOM    868  C   GLU   107      44.193  35.283 -18.474  1.00275.46           C  
ATOM    869  O   GLU   107      43.429  34.351 -18.710  1.00275.46           O  
ATOM    870  CB  GLU   107      46.054  34.084 -19.494  1.00275.46           C  
ATOM    871  CG  GLU   107      47.559  34.018 -19.779  1.00275.46           C  
ATOM    872  CD  GLU   107      47.984  35.345 -20.395  1.00275.46           C  
ATOM    873  OE1 GLU   107      47.665  36.404 -19.793  1.00275.46           O  
ATOM    874  OE2 GLU   107      48.637  35.316 -21.474  1.00275.46           O1-
ATOM    875  N   GLN   108      43.783  36.566 -18.364  1.00150.97           N  
ATOM    876  CA  GLN   108      42.465  37.151 -18.472  1.00150.97           C  
ATOM    877  C   GLN   108      42.053  37.148 -19.910  1.00150.97           C  
ATOM    878  O   GLN   108      40.875  37.273 -20.243  1.00150.97           O  
ATOM    879  CB  GLN   108      42.419  38.602 -17.967  1.00150.97           C  
ATOM    880  CG  GLN   108      41.036  39.247 -18.069  1.00150.97           C  
ATOM    881  CD  GLN   108      41.096  40.586 -17.347  1.00150.97           C  
ATOM    882  NE2 GLN   108      42.046  40.711 -16.381  1.00150.97           N  
ATOM    883  OE1 GLN   108      40.313  41.493 -17.625  1.00150.97           O  
ATOM    884  N   LYS   109      43.051  36.989 -20.793  1.00105.00           N  
ATOM    885  CA  LYS   109      42.979  37.163 -22.213  1.00105.00           C  
ATOM    886  C   LYS   109      41.883  36.369 -22.858  1.00105.00           C  
ATOM    887  O   LYS   109      41.457  36.721 -23.955  1.00105.00           O  
ATOM    888  CB  LYS   109      44.305  36.825 -22.909  1.00105.00           C  
ATOM    889  CG  LYS   109      45.409  37.826 -22.563  1.00105.00           C  
ATOM    890  CD  LYS   109      46.814  37.387 -22.976  1.00105.00           C  
ATOM    891  CE  LYS   109      47.884  38.421 -22.621  1.00105.00           C  
ATOM    892  NZ  LYS   109      47.562  39.714 -23.267  1.00105.00           N1+
ATOM    893  N   TYR   110      41.409  35.257 -22.273  1.00 90.70           N  
ATOM    894  CA  TYR   110      40.388  34.565 -23.016  1.00 90.70           C  
ATOM    895  C   TYR   110      39.044  34.792 -22.387  1.00 90.70           C  
ATOM    896  O   TYR   110      38.571  33.996 -21.575  1.00 90.70           O  
ATOM    897  CB  TYR   110      40.635  33.049 -23.058  1.00 90.70           C  
ATOM    898  CG  TYR   110      41.960  32.863 -23.717  1.00 90.70           C  
ATOM    899  CD1 TYR   110      42.063  32.772 -25.086  1.00 90.70           C  
ATOM    900  CD2 TYR   110      43.104  32.792 -22.956  1.00 90.70           C  
ATOM    901  CE1 TYR   110      43.291  32.608 -25.686  1.00 90.70           C  
ATOM    902  CE2 TYR   110      44.333  32.630 -23.551  1.00 90.70           C  
ATOM    903  CZ  TYR   110      44.427  32.535 -24.917  1.00 90.70           C  
ATOM    904  OH  TYR   110      45.688  32.368 -25.528  1.00 90.70           O  
ATOM    905  N   PRO   111      38.395  35.841 -22.828  1.00 72.43           N  
ATOM    906  CA  PRO   111      37.110  36.245 -22.314  1.00 72.43           C  
ATOM    907  C   PRO   111      36.130  35.130 -22.492  1.00 72.43           C  
ATOM    908  O   PRO   111      36.213  34.428 -23.497  1.00 72.43           O  
ATOM    909  CB  PRO   111      36.702  37.444 -23.165  1.00 72.43           C  
ATOM    910  CG  PRO   111      37.357  37.140 -24.526  1.00 72.43           C  
ATOM    911  CD  PRO   111      38.643  36.378 -24.156  1.00 72.43           C  
ATOM    912  N   THR   112      35.185  34.964 -21.545  1.00100.29           N  
ATOM    913  CA  THR   112      34.225  33.901 -21.626  1.00100.29           C  
ATOM    914  C   THR   112      33.075  34.329 -22.478  1.00100.29           C  
ATOM    915  O   THR   112      32.878  35.517 -22.736  1.00100.29           O  
ATOM    916  CB  THR   112      33.664  33.507 -20.292  1.00100.29           C  
ATOM    917  CG2 THR   112      32.859  34.690 -19.731  1.00100.29           C  
ATOM    918  OG1 THR   112      32.835  32.362 -20.427  1.00100.29           O  
ATOM    919  N   GLN   113      32.304  33.334 -22.960  1.00 51.99           N  
ATOM    920  CA  GLN   113      31.140  33.558 -23.768  1.00 51.99           C  
ATOM    921  C   GLN   113      30.360  32.275 -23.764  1.00 51.99           C  
ATOM    922  O   GLN   113      30.753  31.302 -23.122  1.00 51.99           O  
ATOM    923  CB  GLN   113      31.448  33.885 -25.241  1.00 51.99           C  
ATOM    924  CG  GLN   113      32.125  32.735 -25.989  1.00 51.99           C  
ATOM    925  CD  GLN   113      32.211  33.113 -27.460  1.00 51.99           C  
ATOM    926  NE2 GLN   113      33.455  33.160 -28.007  1.00 51.99           N  
ATOM    927  OE1 GLN   113      31.195  33.362 -28.107  1.00 51.99           O  
ATOM    928  N   LYS   114      29.214  32.253 -24.477  1.00 67.81           N  
ATOM    929  CA  LYS   114      28.385  31.077 -24.545  1.00 67.81           C  
ATOM    930  C   LYS   114      29.030  30.104 -25.484  1.00 67.81           C  
ATOM    931  O   LYS   114      29.741  30.496 -26.407  1.00 67.81           O  
ATOM    932  CB  LYS   114      26.972  31.335 -25.096  1.00 67.81           C  
ATOM    933  CG  LYS   114      26.112  32.279 -24.254  1.00 67.81           C  
ATOM    934  CD  LYS   114      24.798  32.648 -24.946  1.00 67.81           C  
ATOM    935  CE  LYS   114      23.975  33.707 -24.210  1.00 67.81           C  
ATOM    936  NZ  LYS   114      24.367  35.056 -24.673  1.00 67.81           N1+
ATOM    937  N   ALA   115      28.778  28.794 -25.268  1.00 36.79           N  
ATOM    938  CA  ALA   115      29.357  27.756 -26.079  1.00 36.79           C  
ATOM    939  C   ALA   115      28.880  27.921 -27.486  1.00 36.79           C  
ATOM    940  O   ALA   115      27.746  28.337 -27.721  1.00 36.79           O  
ATOM    941  CB  ALA   115      28.993  26.334 -25.614  1.00 36.79           C  
ATOM    942  N   VAL   116      29.752  27.608 -28.471  1.00 44.99           N  
ATOM    943  CA  VAL   116      29.364  27.813 -29.836  1.00 44.99           C  
ATOM    944  C   VAL   116      29.861  26.699 -30.708  1.00 44.99           C  
ATOM    945  O   VAL   116      30.902  26.096 -30.453  1.00 44.99           O  
ATOM    946  CB  VAL   116      29.911  29.093 -30.401  1.00 44.99           C  
ATOM    947  CG1 VAL   116      29.537  29.190 -31.890  1.00 44.99           C  
ATOM    948  CG2 VAL   116      29.391  30.257 -29.543  1.00 44.99           C  
ATOM    949  N   ILE   117      29.086  26.403 -31.774  1.00 53.67           N  
ATOM    950  CA  ILE   117      29.470  25.459 -32.786  1.00 53.67           C  
ATOM    951  C   ILE   117      29.952  26.316 -33.917  1.00 53.67           C  
ATOM    952  O   ILE   117      29.228  27.197 -34.384  1.00 53.67           O  
ATOM    953  CB  ILE   117      28.326  24.627 -33.292  1.00 53.67           C  
ATOM    954  CG1 ILE   117      27.725  23.794 -32.148  1.00 53.67           C  
ATOM    955  CG2 ILE   117      28.834  23.771 -34.463  1.00 53.67           C  
ATOM    956  CD1 ILE   117      26.388  23.146 -32.503  1.00 53.67           C  
ATOM    957  N   ILE   118      31.206  26.097 -34.367  1.00137.73           N  
ATOM    958  CA  ILE   118      31.782  26.952 -35.369  1.00137.73           C  
ATOM    959  C   ILE   118      32.312  26.092 -36.475  1.00137.73           C  
ATOM    960  O   ILE   118      32.795  24.986 -36.233  1.00137.73           O  
ATOM    961  CB  ILE   118      32.920  27.769 -34.811  1.00137.73           C  
ATOM    962  CG1 ILE   118      33.307  28.968 -35.703  1.00137.73           C  
ATOM    963  CG2 ILE   118      34.078  26.794 -34.544  1.00137.73           C  
ATOM    964  CD1 ILE   118      34.003  28.615 -37.016  1.00137.73           C  
ATOM    965  N   ALA   119      32.205  26.577 -37.732  1.00 42.77           N  
ATOM    966  CA  ALA   119      32.699  25.826 -38.851  1.00 42.77           C  
ATOM    967  C   ALA   119      33.516  26.714 -39.745  1.00 42.77           C  
ATOM    968  O   ALA   119      33.254  27.907 -39.904  1.00 42.77           O  
ATOM    969  CB  ALA   119      31.581  25.215 -39.713  1.00 42.77           C  
ATOM    970  N   TYR   120      34.551  26.119 -40.369  1.00 58.80           N  
ATOM    971  CA  TYR   120      35.423  26.839 -41.250  1.00 58.80           C  
ATOM    972  C   TYR   120      35.423  26.089 -42.546  1.00 58.80           C  
ATOM    973  O   TYR   120      35.256  24.871 -42.561  1.00 58.80           O  
ATOM    974  CB  TYR   120      36.884  26.857 -40.767  1.00 58.80           C  
ATOM    975  CG  TYR   120      36.957  27.536 -39.442  1.00 58.80           C  
ATOM    976  CD1 TYR   120      37.066  28.905 -39.354  1.00 58.80           C  
ATOM    977  CD2 TYR   120      36.923  26.794 -38.283  1.00 58.80           C  
ATOM    978  CE1 TYR   120      37.138  29.522 -38.127  1.00 58.80           C  
ATOM    979  CE2 TYR   120      36.993  27.405 -37.053  1.00 58.80           C  
ATOM    980  CZ  TYR   120      37.101  28.772 -36.974  1.00 58.80           C  
ATOM    981  OH  TYR   120      37.176  29.403 -35.714  1.00 58.80           O  
ATOM    982  N   ASP   121      35.589  26.813 -43.674  1.00 48.00           N  
ATOM    983  CA  ASP   121      35.614  26.192 -44.967  1.00 48.00           C  
ATOM    984  C   ASP   121      37.047  26.001 -45.367  1.00 48.00           C  
ATOM    985  O   ASP   121      37.775  26.957 -45.628  1.00 48.00           O  
ATOM    986  CB  ASP   121      34.927  27.046 -46.050  1.00 48.00           C  
ATOM    987  CG  ASP   121      34.683  26.182 -47.276  1.00 48.00           C  
ATOM    988  OD1 ASP   121      35.093  24.990 -47.261  1.00 48.00           O  
ATOM    989  OD2 ASP   121      34.075  26.713 -48.244  1.00 48.00           O1-
ATOM    990  N   LEU   122      37.487  24.729 -45.396  1.00 72.73           N  
ATOM    991  CA  LEU   122      38.826  24.348 -45.744  1.00 72.73           C  
ATOM    992  C   LEU   122      39.058  24.579 -47.204  1.00 72.73           C  
ATOM    993  O   LEU   122      40.188  24.806 -47.629  1.00 72.73           O  
ATOM    994  CB  LEU   122      39.114  22.875 -45.407  1.00 72.73           C  
ATOM    995  CG  LEU   122      38.994  22.584 -43.895  1.00 72.73           C  
ATOM    996  CD1 LEU   122      39.361  21.129 -43.564  1.00 72.73           C  
ATOM    997  CD2 LEU   122      39.783  23.608 -43.061  1.00 72.73           C  
ATOM    998  N   THR   123      37.996  24.477 -48.025  1.00102.99           N  
ATOM    999  CA  THR   123      38.176  24.638 -49.438  1.00102.99           C  
ATOM   1000  C   THR   123      38.687  26.013 -49.735  1.00102.99           C  
ATOM   1001  O   THR   123      39.625  26.167 -50.516  1.00102.99           O  
ATOM   1002  CB  THR   123      36.921  24.412 -50.232  1.00102.99           C  
ATOM   1003  CG2 THR   123      35.889  25.477 -49.876  1.00102.99           C  
ATOM   1004  OG1 THR   123      37.201  24.477 -51.621  1.00102.99           O  
ATOM   1005  N   LYS   124      38.099  27.055 -49.115  1.00 81.39           N  
ATOM   1006  CA  LYS   124      38.539  28.394 -49.382  1.00 81.39           C  
ATOM   1007  C   LYS   124      39.746  28.664 -48.547  1.00 81.39           C  
ATOM   1008  O   LYS   124      39.873  28.168 -47.428  1.00 81.39           O  
ATOM   1009  CB  LYS   124      37.482  29.462 -49.054  1.00 81.39           C  
ATOM   1010  CG  LYS   124      36.254  29.384 -49.961  1.00 81.39           C  
ATOM   1011  CD  LYS   124      36.588  29.581 -51.441  1.00 81.39           C  
ATOM   1012  CE  LYS   124      35.380  29.462 -52.370  1.00 81.39           C  
ATOM   1013  NZ  LYS   124      35.805  29.681 -53.771  1.00 81.39           N1+
ATOM   1014  N   ASP   125      40.681  29.463 -49.098  1.00 69.45           N  
ATOM   1015  CA  ASP   125      41.892  29.773 -48.401  1.00 69.45           C  
ATOM   1016  C   ASP   125      41.617  30.790 -47.359  1.00 69.45           C  
ATOM   1017  O   ASP   125      40.782  31.677 -47.542  1.00 69.45           O  
ATOM   1018  CB  ASP   125      43.007  30.336 -49.296  1.00 69.45           C  
ATOM   1019  CG  ASP   125      43.552  29.195 -50.138  1.00 69.45           C  
ATOM   1020  OD1 ASP   125      43.349  28.017 -49.738  1.00 69.45           O  
ATOM   1021  OD2 ASP   125      44.185  29.482 -51.190  1.00 69.45           O1-
ATOM   1022  N   ASN   126      42.432  30.705 -46.288  1.00211.05           N  
ATOM   1023  CA  ASN   126      42.349  31.462 -45.087  1.00211.05           C  
ATOM   1024  C   ASN   126      41.232  30.952 -44.236  1.00211.05           C  
ATOM   1025  O   ASN   126      40.932  31.554 -43.207  1.00211.05           O  
ATOM   1026  CB  ASN   126      42.140  32.970 -45.309  1.00211.05           C  
ATOM   1027  CG  ASN   126      43.471  33.561 -45.750  1.00211.05           C  
ATOM   1028  ND2 ASN   126      43.417  34.693 -46.503  1.00211.05           N  
ATOM   1029  OD1 ASN   126      44.534  33.035 -45.422  1.00211.05           O  
ATOM   1030  N   TYR   127      40.646  29.797 -44.623  1.00131.47           N  
ATOM   1031  CA  TYR   127      39.616  29.106 -43.894  1.00131.47           C  
ATOM   1032  C   TYR   127      38.638  30.079 -43.288  1.00131.47           C  
ATOM   1033  O   TYR   127      38.737  30.370 -42.097  1.00131.47           O  
ATOM   1034  CB  TYR   127      40.144  28.247 -42.728  1.00131.47           C  
ATOM   1035  CG  TYR   127      41.152  27.281 -43.245  1.00131.47           C  
ATOM   1036  CD1 TYR   127      40.809  26.348 -44.194  1.00131.47           C  
ATOM   1037  CD2 TYR   127      42.434  27.281 -42.742  1.00131.47           C  
ATOM   1038  CE1 TYR   127      41.744  25.452 -44.656  1.00131.47           C  
ATOM   1039  CE2 TYR   127      43.373  26.388 -43.198  1.00131.47           C  
ATOM   1040  CZ  TYR   127      43.026  25.472 -44.162  1.00131.47           C  
ATOM   1041  OH  TYR   127      43.978  24.548 -44.639  1.00131.47           O  
ATOM   1042  N   PRO   128      37.721  30.625 -44.046  1.00 84.04           N  
ATOM   1043  CA  PRO   128      36.748  31.552 -43.518  1.00 84.04           C  
ATOM   1044  C   PRO   128      35.712  30.861 -42.680  1.00 84.04           C  
ATOM   1045  O   PRO   128      35.496  29.668 -42.881  1.00 84.04           O  
ATOM   1046  CB  PRO   128      36.167  32.287 -44.727  1.00 84.04           C  
ATOM   1047  CG  PRO   128      36.553  31.415 -45.936  1.00 84.04           C  
ATOM   1048  CD  PRO   128      37.855  30.730 -45.488  1.00 84.04           C  
ATOM   1049  N   GLU   129      35.059  31.586 -41.744  1.00 86.90           N  
ATOM   1050  CA  GLU   129      34.077  31.000 -40.873  1.00 86.90           C  
ATOM   1051  C   GLU   129      32.738  31.021 -41.545  1.00 86.90           C  
ATOM   1052  O   GLU   129      32.173  32.085 -41.797  1.00 86.90           O  
ATOM   1053  CB  GLU   129      33.921  31.769 -39.553  1.00 86.90           C  
ATOM   1054  CG  GLU   129      32.884  31.167 -38.605  1.00 86.90           C  
ATOM   1055  CD  GLU   129      32.716  32.137 -37.445  1.00 86.90           C  
ATOM   1056  OE1 GLU   129      33.548  32.090 -36.500  1.00 86.90           O  
ATOM   1057  OE2 GLU   129      31.749  32.944 -37.492  1.00 86.90           O1-
ATOM   1058  N   ILE   130      32.259  29.822 -41.935  1.00118.15           N  
ATOM   1059  CA  ILE   130      30.973  29.585 -42.533  1.00118.15           C  
ATOM   1060  C   ILE   130      29.846  29.540 -41.537  1.00118.15           C  
ATOM   1061  O   ILE   130      28.750  30.005 -41.842  1.00118.15           O  
ATOM   1062  CB  ILE   130      30.950  28.332 -43.377  1.00118.15           C  
ATOM   1063  CG1 ILE   130      31.185  27.050 -42.556  1.00118.15           C  
ATOM   1064  CG2 ILE   130      31.983  28.532 -44.498  1.00118.15           C  
ATOM   1065  CD1 ILE   130      29.950  26.532 -41.820  1.00118.15           C  
ATOM   1066  N   ASP   131      30.049  28.929 -40.345  1.00102.64           N  
ATOM   1067  CA  ASP   131      28.945  28.774 -39.428  1.00102.64           C  
ATOM   1068  C   ASP   131      29.363  29.168 -38.043  1.00102.64           C  
ATOM   1069  O   ASP   131      30.471  28.855 -37.612  1.00102.64           O  
ATOM   1070  CB  ASP   131      28.422  27.327 -39.349  1.00102.64           C  
ATOM   1071  CG  ASP   131      27.085  27.326 -38.614  1.00102.64           C  
ATOM   1072  OD1 ASP   131      26.570  28.434 -38.311  1.00102.64           O  
ATOM   1073  OD2 ASP   131      26.551  26.213 -38.357  1.00102.64           O1-
ATOM   1074  N   ARG   132      28.493  29.913 -37.322  1.00 62.86           N  
ATOM   1075  CA  ARG   132      28.747  30.230 -35.944  1.00 62.86           C  
ATOM   1076  C   ARG   132      27.422  30.236 -35.231  1.00 62.86           C  
ATOM   1077  O   ARG   132      26.597  31.125 -35.439  1.00 62.86           O  
ATOM   1078  CB  ARG   132      29.411  31.603 -35.743  1.00 62.86           C  
ATOM   1079  CG  ARG   132      29.683  31.943 -34.277  1.00 62.86           C  
ATOM   1080  CD  ARG   132      30.487  33.232 -34.087  1.00 62.86           C  
ATOM   1081  NE  ARG   132      31.897  32.944 -34.473  1.00 62.86           N  
ATOM   1082  CZ  ARG   132      32.777  32.513 -33.522  1.00 62.86           C  
ATOM   1083  NH1 ARG   132      32.358  32.352 -32.234  1.00 62.86           N1+
ATOM   1084  NH2 ARG   132      34.071  32.233 -33.856  1.00 62.86           N  
ATOM   1085  N   TYR   133      27.189  29.248 -34.344  1.00 61.70           N  
ATOM   1086  CA  TYR   133      25.919  29.163 -33.677  1.00 61.70           C  
ATOM   1087  C   TYR   133      26.143  29.151 -32.195  1.00 61.70           C  
ATOM   1088  O   TYR   133      26.886  28.316 -31.679  1.00 61.70           O  
ATOM   1089  CB  TYR   133      25.171  27.869 -34.053  1.00 61.70           C  
ATOM   1090  CG  TYR   133      23.885  27.751 -33.306  1.00 61.70           C  
ATOM   1091  CD1 TYR   133      22.763  28.439 -33.710  1.00 61.70           C  
ATOM   1092  CD2 TYR   133      23.798  26.924 -32.209  1.00 61.70           C  
ATOM   1093  CE1 TYR   133      21.577  28.315 -33.024  1.00 61.70           C  
ATOM   1094  CE2 TYR   133      22.616  26.793 -31.517  1.00 61.70           C  
ATOM   1095  CZ  TYR   133      21.505  27.491 -31.925  1.00 61.70           C  
ATOM   1096  OH  TYR   133      20.292  27.358 -31.218  1.00 61.70           O  
ATOM   1097  N   GLU   134      25.513  30.100 -31.469  1.00 76.60           N  
ATOM   1098  CA  GLU   134      25.635  30.127 -30.037  1.00 76.60           C  
ATOM   1099  C   GLU   134      24.538  29.298 -29.449  1.00 76.60           C  
ATOM   1100  O   GLU   134      23.430  29.232 -29.982  1.00 76.60           O  
ATOM   1101  CB  GLU   134      25.512  31.526 -29.400  1.00 76.60           C  
ATOM   1102  CG  GLU   134      26.675  32.472 -29.705  1.00 76.60           C  
ATOM   1103  CD  GLU   134      26.414  33.134 -31.049  1.00 76.60           C  
ATOM   1104  OE1 GLU   134      25.453  32.708 -31.744  1.00 76.60           O  
ATOM   1105  OE2 GLU   134      27.166  34.085 -31.391  1.00 76.60           O1-
ATOM   1106  N   ILE   135      24.826  28.653 -28.304  1.00139.78           N  
ATOM   1107  CA  ILE   135      23.848  27.845 -27.637  1.00139.78           C  
ATOM   1108  C   ILE   135      23.004  28.733 -26.781  1.00139.78           C  
ATOM   1109  O   ILE   135      23.498  29.663 -26.144  1.00139.78           O  
ATOM   1110  CB  ILE   135      24.443  26.772 -26.768  1.00139.78           C  
ATOM   1111  CG1 ILE   135      23.353  25.785 -26.319  1.00139.78           C  
ATOM   1112  CG2 ILE   135      25.188  27.453 -25.610  1.00139.78           C  
ATOM   1113  CD1 ILE   135      22.758  24.969 -27.465  1.00139.78           C  
ATOM   1114  N   PRO   136      21.718  28.499 -26.793  1.00161.83           N  
ATOM   1115  CA  PRO   136      20.846  29.262 -25.945  1.00161.83           C  
ATOM   1116  C   PRO   136      21.124  28.864 -24.529  1.00161.83           C  
ATOM   1117  O   PRO   136      21.377  27.686 -24.280  1.00161.83           O  
ATOM   1118  CB  PRO   136      19.429  28.967 -26.427  1.00161.83           C  
ATOM   1119  CG  PRO   136      19.625  28.628 -27.917  1.00161.83           C  
ATOM   1120  CD  PRO   136      21.044  28.036 -27.995  1.00161.83           C  
ATOM   1121  N   SER   137      21.030  29.819 -23.585  1.00 76.76           N  
ATOM   1122  CA  SER   137      21.417  29.600 -22.217  1.00 76.76           C  
ATOM   1123  C   SER   137      20.610  28.502 -21.599  1.00 76.76           C  
ATOM   1124  O   SER   137      21.114  27.760 -20.757  1.00 76.76           O  
ATOM   1125  CB  SER   137      21.229  30.847 -21.339  1.00 76.76           C  
ATOM   1126  OG  SER   137      22.075  31.895 -21.789  1.00 76.76           O  
ATOM   1127  N   LYS   138      19.337  28.357 -21.998  1.00 56.81           N  
ATOM   1128  CA  LYS   138      18.507  27.355 -21.391  1.00 56.81           C  
ATOM   1129  C   LYS   138      19.112  26.017 -21.669  1.00 56.81           C  
ATOM   1130  O   LYS   138      19.101  25.115 -20.831  1.00 56.81           O  
ATOM   1131  CB  LYS   138      17.084  27.335 -21.972  1.00 56.81           C  
ATOM   1132  CG  LYS   138      16.258  28.583 -21.649  1.00 56.81           C  
ATOM   1133  CD  LYS   138      14.987  28.703 -22.493  1.00 56.81           C  
ATOM   1134  CE  LYS   138      14.143  29.942 -22.183  1.00 56.81           C  
ATOM   1135  NZ  LYS   138      13.437  29.773 -20.893  1.00 56.81           N1+
ATOM   1136  N   ILE   139      19.661  25.872 -22.881  1.00111.16           N  
ATOM   1137  CA  ILE   139      20.210  24.653 -23.397  1.00111.16           C  
ATOM   1138  C   ILE   139      21.420  24.207 -22.643  1.00111.16           C  
ATOM   1139  O   ILE   139      21.626  23.001 -22.500  1.00111.16           O  
ATOM   1140  CB  ILE   139      20.631  24.789 -24.832  1.00111.16           C  
ATOM   1141  CG1 ILE   139      19.439  25.198 -25.714  1.00111.16           C  
ATOM   1142  CG2 ILE   139      21.289  23.467 -25.256  1.00111.16           C  
ATOM   1143  CD1 ILE   139      18.299  24.180 -25.720  1.00111.16           C  
ATOM   1144  N   ALA   140      22.268  25.159 -22.188  1.00 54.69           N  
ATOM   1145  CA  ALA   140      23.518  24.811 -21.571  1.00 54.69           C  
ATOM   1146  C   ALA   140      23.279  23.801 -20.501  1.00 54.69           C  
ATOM   1147  O   ALA   140      22.575  24.039 -19.522  1.00 54.69           O  
ATOM   1148  CB  ALA   140      24.245  26.009 -20.935  1.00 54.69           C  
ATOM   1149  N   GLY   141      23.858  22.608 -20.715  1.00112.48           N  
ATOM   1150  CA  GLY   141      23.820  21.555 -19.755  1.00112.48           C  
ATOM   1151  C   GLY   141      25.190  21.645 -19.275  1.00112.48           C  
ATOM   1152  O   GLY   141      26.126  21.116 -19.889  1.00112.48           O  
ATOM   1153  N   PRO   142      25.119  22.113 -18.055  1.00159.93           N  
ATOM   1154  CA  PRO   142      26.129  22.837 -17.334  1.00159.93           C  
ATOM   1155  C   PRO   142      27.522  22.388 -17.486  1.00159.93           C  
ATOM   1156  O   PRO   142      28.406  23.173 -17.152  1.00159.93           O  
ATOM   1157  CB  PRO   142      25.670  22.876 -15.876  1.00159.93           C  
ATOM   1158  CG  PRO   142      24.696  21.695 -15.757  1.00159.93           C  
ATOM   1159  CD  PRO   142      24.098  21.584 -17.166  1.00159.93           C  
ATOM   1160  N   ASN   143      27.776  21.146 -17.898  1.00188.96           N  
ATOM   1161  CA  ASN   143      29.152  20.891 -18.129  1.00188.96           C  
ATOM   1162  C   ASN   143      29.432  20.906 -19.603  1.00188.96           C  
ATOM   1163  O   ASN   143      29.526  19.848 -20.218  1.00188.96           O  
ATOM   1164  CB  ASN   143      29.610  19.533 -17.573  1.00188.96           C  
ATOM   1165  CG  ASN   143      29.533  19.605 -16.053  1.00188.96           C  
ATOM   1166  ND2 ASN   143      29.580  18.422 -15.386  1.00188.96           N  
ATOM   1167  OD1 ASN   143      29.441  20.686 -15.472  1.00188.96           O  
ATOM   1168  N   PRO   144      29.597  22.066 -20.203  1.00 96.92           N  
ATOM   1169  CA  PRO   144      29.961  22.163 -21.593  1.00 96.92           C  
ATOM   1170  C   PRO   144      31.329  21.552 -21.668  1.00 96.92           C  
ATOM   1171  O   PRO   144      31.769  21.175 -22.751  1.00 96.92           O  
ATOM   1172  CB  PRO   144      30.060  23.657 -21.874  1.00 96.92           C  
ATOM   1173  CG  PRO   144      30.578  24.213 -20.536  1.00 96.92           C  
ATOM   1174  CD  PRO   144      29.965  23.272 -19.482  1.00 96.92           C  
ATOM   1175  N   ILE   145      32.024  21.488 -20.517  1.00108.75           N  
ATOM   1176  CA  ILE   145      33.338  20.940 -20.362  1.00108.75           C  
ATOM   1177  C   ILE   145      33.281  19.484 -20.718  1.00108.75           C  
ATOM   1178  O   ILE   145      34.266  18.890 -21.152  1.00108.75           O  
ATOM   1179  CB  ILE   145      33.859  21.045 -18.958  1.00108.75           C  
ATOM   1180  CG1 ILE   145      35.364  20.730 -18.923  1.00108.75           C  
ATOM   1181  CG2 ILE   145      33.009  20.133 -18.056  1.00108.75           C  
ATOM   1182  CD1 ILE   145      36.036  21.096 -17.600  1.00108.75           C  
ATOM   1183  N   GLY   146      32.115  18.877 -20.455  1.00 82.46           N  
ATOM   1184  CA  GLY   146      31.745  17.499 -20.623  1.00 82.46           C  
ATOM   1185  C   GLY   146      31.648  17.030 -22.054  1.00 82.46           C  
ATOM   1186  O   GLY   146      31.511  15.828 -22.280  1.00 82.46           O  
ATOM   1187  N   PHE   147      31.565  17.936 -23.050  1.00 84.11           N  
ATOM   1188  CA  PHE   147      31.342  17.488 -24.405  1.00 84.11           C  
ATOM   1189  C   PHE   147      32.439  16.596 -24.909  1.00 84.11           C  
ATOM   1190  O   PHE   147      33.628  16.863 -24.739  1.00 84.11           O  
ATOM   1191  CB  PHE   147      31.141  18.616 -25.434  1.00 84.11           C  
ATOM   1192  CG  PHE   147      29.873  19.312 -25.077  1.00 84.11           C  
ATOM   1193  CD1 PHE   147      28.663  18.666 -25.172  1.00 84.11           C  
ATOM   1194  CD2 PHE   147      29.892  20.625 -24.672  1.00 84.11           C  
ATOM   1195  CE1 PHE   147      27.494  19.312 -24.842  1.00 84.11           C  
ATOM   1196  CE2 PHE   147      28.731  21.279 -24.342  1.00 84.11           C  
ATOM   1197  CZ  PHE   147      27.527  20.620 -24.424  1.00 84.11           C  
ATOM   1198  N   GLY   148      32.027  15.487 -25.561  1.00 39.70           N  
ATOM   1199  CA  GLY   148      32.923  14.519 -26.122  1.00 39.70           C  
ATOM   1200  C   GLY   148      32.882  14.645 -27.614  1.00 39.70           C  
ATOM   1201  O   GLY   148      32.860  15.737 -28.172  1.00 39.70           O  
ATOM   1202  N   GLY   149      32.861  13.495 -28.305  1.00 37.34           N  
ATOM   1203  CA  GLY   149      32.881  13.447 -29.732  1.00 37.34           C  
ATOM   1204  C   GLY   149      31.580  13.945 -30.274  1.00 37.34           C  
ATOM   1205  O   GLY   149      30.564  13.973 -29.580  1.00 37.34           O  
ATOM   1206  N   PHE   150      31.605  14.383 -31.550  1.00 65.63           N  
ATOM   1207  CA  PHE   150      30.394  14.783 -32.203  1.00 65.63           C  
ATOM   1208  C   PHE   150      30.442  14.340 -33.635  1.00 65.63           C  
ATOM   1209  O   PHE   150      31.491  13.935 -34.136  1.00 65.63           O  
ATOM   1210  CB  PHE   150      30.090  16.293 -32.125  1.00 65.63           C  
ATOM   1211  CG  PHE   150      31.191  17.082 -32.749  1.00 65.63           C  
ATOM   1212  CD1 PHE   150      31.188  17.354 -34.097  1.00 65.63           C  
ATOM   1213  CD2 PHE   150      32.224  17.560 -31.975  1.00 65.63           C  
ATOM   1214  CE1 PHE   150      32.207  18.088 -34.663  1.00 65.63           C  
ATOM   1215  CE2 PHE   150      33.244  18.293 -32.533  1.00 65.63           C  
ATOM   1216  CZ  PHE   150      33.237  18.557 -33.882  1.00 65.63           C  
ATOM   1217  N   ALA   151      29.273  14.360 -34.316  1.00 35.45           N  
ATOM   1218  CA  ALA   151      29.209  13.956 -35.692  1.00 35.45           C  
ATOM   1219  C   ALA   151      28.468  15.003 -36.464  1.00 35.45           C  
ATOM   1220  O   ALA   151      27.537  15.631 -35.961  1.00 35.45           O  
ATOM   1221  CB  ALA   151      28.473  12.624 -35.908  1.00 35.45           C  
ATOM   1222  N   VAL   152      28.890  15.217 -37.727  1.00 43.31           N  
ATOM   1223  CA  VAL   152      28.249  16.177 -38.578  1.00 43.31           C  
ATOM   1224  C   VAL   152      27.488  15.399 -39.608  1.00 43.31           C  
ATOM   1225  O   VAL   152      28.058  14.623 -40.372  1.00 43.31           O  
ATOM   1226  CB  VAL   152      29.230  17.058 -39.298  1.00 43.31           C  
ATOM   1227  CG1 VAL   152      28.458  18.034 -40.200  1.00 43.31           C  
ATOM   1228  CG2 VAL   152      30.117  17.748 -38.248  1.00 43.31           C  
ATOM   1229  N   ASP   153      26.159  15.606 -39.653  1.00 67.75           N  
ATOM   1230  CA  ASP   153      25.290  14.885 -40.540  1.00 67.75           C  
ATOM   1231  C   ASP   153      24.915  15.801 -41.665  1.00 67.75           C  
ATOM   1232  O   ASP   153      24.104  16.711 -41.483  1.00 67.75           O  
ATOM   1233  CB  ASP   153      23.992  14.455 -39.823  1.00 67.75           C  
ATOM   1234  CG  ASP   153      23.266  13.370 -40.606  1.00 67.75           C  
ATOM   1235  OD1 ASP   153      23.757  12.994 -41.703  1.00 67.75           O  
ATOM   1236  OD2 ASP   153      22.207  12.899 -40.112  1.00 67.75           O1-
ATOM   1237  N   VAL   154      25.496  15.594 -42.867  1.00 58.33           N  
ATOM   1238  CA  VAL   154      25.153  16.459 -43.965  1.00 58.33           C  
ATOM   1239  C   VAL   154      24.242  15.723 -44.893  1.00 58.33           C  
ATOM   1240  O   VAL   154      24.646  14.777 -45.570  1.00 58.33           O  
ATOM   1241  CB  VAL   154      26.340  16.918 -44.764  1.00 58.33           C  
ATOM   1242  CG1 VAL   154      25.838  17.828 -45.900  1.00 58.33           C  
ATOM   1243  CG2 VAL   154      27.344  17.602 -43.817  1.00 58.33           C  
ATOM   1244  N   THR   155      22.973  16.159 -44.951  1.00 51.43           N  
ATOM   1245  CA  THR   155      21.995  15.547 -45.803  1.00 51.43           C  
ATOM   1246  C   THR   155      22.358  15.749 -47.246  1.00 51.43           C  
ATOM   1247  O   THR   155      22.303  14.808 -48.036  1.00 51.43           O  
ATOM   1248  CB  THR   155      20.630  16.144 -45.625  1.00 51.43           C  
ATOM   1249  CG2 THR   155      19.656  15.446 -46.588  1.00 51.43           C  
ATOM   1250  OG1 THR   155      20.192  15.995 -44.282  1.00 51.43           O  
ATOM   1251  N   ASN   156      22.745  16.985 -47.633  1.00146.64           N  
ATOM   1252  CA  ASN   156      22.971  17.260 -49.033  1.00146.64           C  
ATOM   1253  C   ASN   156      24.427  17.532 -49.270  1.00146.64           C  
ATOM   1254  O   ASN   156      24.808  18.688 -49.442  1.00146.64           O  
ATOM   1255  CB  ASN   156      22.269  18.545 -49.508  1.00146.64           C  
ATOM   1256  CG  ASN   156      20.796  18.467 -49.149  1.00146.64           C  
ATOM   1257  ND2 ASN   156      19.905  18.731 -50.143  1.00146.64           N  
ATOM   1258  OD1 ASN   156      20.446  18.187 -48.004  1.00146.64           O  
ATOM   1259  N   PRO   157      25.252  16.524 -49.353  1.00161.99           N  
ATOM   1260  CA  PRO   157      26.649  16.767 -49.581  1.00161.99           C  
ATOM   1261  C   PRO   157      26.907  17.298 -50.953  1.00161.99           C  
ATOM   1262  O   PRO   157      27.982  17.854 -51.179  1.00161.99           O  
ATOM   1263  CB  PRO   157      27.352  15.440 -49.313  1.00161.99           C  
ATOM   1264  CG  PRO   157      26.429  14.738 -48.300  1.00161.99           C  
ATOM   1265  CD  PRO   157      25.028  15.292 -48.613  1.00161.99           C  
ATOM   1266  N   LYS   158      25.960  17.089 -51.885  1.00105.13           N  
ATOM   1267  CA  LYS   158      26.131  17.489 -53.249  1.00105.13           C  
ATOM   1268  C   LYS   158      26.195  18.977 -53.381  1.00105.13           C  
ATOM   1269  O   LYS   158      27.088  19.490 -54.056  1.00105.13           O  
ATOM   1270  CB  LYS   158      25.000  16.981 -54.158  1.00105.13           C  
ATOM   1271  CG  LYS   158      25.001  15.459 -54.301  1.00105.13           C  
ATOM   1272  CD  LYS   158      26.285  14.921 -54.933  1.00105.13           C  
ATOM   1273  CE  LYS   158      26.383  13.395 -54.940  1.00105.13           C  
ATOM   1274  NZ  LYS   158      27.638  12.971 -55.602  1.00105.13           N1+
ATOM   1275  N   GLU   159      25.265  19.728 -52.753  1.00180.91           N  
ATOM   1276  CA  GLU   159      25.386  21.138 -52.985  1.00180.91           C  
ATOM   1277  C   GLU   159      24.736  21.922 -51.906  1.00180.91           C  
ATOM   1278  O   GLU   159      23.619  21.620 -51.511  1.00180.91           O  
ATOM   1279  CB  GLU   159      24.741  21.606 -54.302  1.00180.91           C  
ATOM   1280  CG  GLU   159      25.465  21.114 -55.557  1.00180.91           C  
ATOM   1281  CD  GLU   159      26.773  21.884 -55.684  1.00180.91           C  
ATOM   1282  OE1 GLU   159      27.426  22.129 -54.634  1.00180.91           O  
ATOM   1283  OE2 GLU   159      27.135  22.239 -56.837  1.00180.91           O1-
ATOM   1284  N   GLY   160      25.432  22.962 -51.412  1.00203.61           N  
ATOM   1285  CA  GLY   160      24.918  23.880 -50.437  1.00203.61           C  
ATOM   1286  C   GLY   160      25.401  23.434 -49.097  1.00203.61           C  
ATOM   1287  O   GLY   160      25.963  24.215 -48.330  1.00203.61           O  
ATOM   1288  N   CYS   161      25.195  22.137 -48.805  1.00130.26           N  
ATOM   1289  CA  CYS   161      25.667  21.508 -47.608  1.00130.26           C  
ATOM   1290  C   CYS   161      25.012  22.114 -46.389  1.00130.26           C  
ATOM   1291  O   CYS   161      25.496  21.932 -45.272  1.00130.26           O  
ATOM   1292  CB  CYS   161      27.192  21.668 -47.491  1.00130.26           C  
ATOM   1293  SG  CYS   161      27.946  20.561 -46.276  1.00130.26           S  
ATOM   1294  N   GLY   162      23.902  22.860 -46.579  1.00 52.80           N  
ATOM   1295  CA  GLY   162      23.149  23.532 -45.550  1.00 52.80           C  
ATOM   1296  C   GLY   162      22.347  22.618 -44.667  1.00 52.80           C  
ATOM   1297  O   GLY   162      22.216  22.883 -43.473  1.00 52.80           O  
ATOM   1298  N   LYS   163      21.736  21.554 -45.232  1.00 89.06           N  
ATOM   1299  CA  LYS   163      20.899  20.707 -44.429  1.00 89.06           C  
ATOM   1300  C   LYS   163      21.806  19.830 -43.648  1.00 89.06           C  
ATOM   1301  O   LYS   163      22.154  18.731 -44.079  1.00 89.06           O  
ATOM   1302  CB  LYS   163      19.951  19.805 -45.241  1.00 89.06           C  
ATOM   1303  CG  LYS   163      18.798  20.562 -45.906  1.00 89.06           C  
ATOM   1304  CD  LYS   163      18.026  19.725 -46.930  1.00 89.06           C  
ATOM   1305  CE  LYS   163      16.815  20.445 -47.525  1.00 89.06           C  
ATOM   1306  NZ  LYS   163      15.812  20.703 -46.468  1.00 89.06           N1+
ATOM   1307  N   THR   164      22.185  20.294 -42.444  1.00 69.87           N  
ATOM   1308  CA  THR   164      23.158  19.552 -41.718  1.00 69.87           C  
ATOM   1309  C   THR   164      22.756  19.508 -40.280  1.00 69.87           C  
ATOM   1310  O   THR   164      22.209  20.470 -39.742  1.00 69.87           O  
ATOM   1311  CB  THR   164      24.515  20.190 -41.806  1.00 69.87           C  
ATOM   1312  CG2 THR   164      25.537  19.316 -41.060  1.00 69.87           C  
ATOM   1313  OG1 THR   164      24.895  20.323 -43.168  1.00 69.87           O  
ATOM   1314  N   PHE   165      23.020  18.362 -39.624  1.00138.66           N  
ATOM   1315  CA  PHE   165      22.710  18.205 -38.233  1.00138.66           C  
ATOM   1316  C   PHE   165      23.979  17.884 -37.510  1.00138.66           C  
ATOM   1317  O   PHE   165      24.851  17.198 -38.041  1.00138.66           O  
ATOM   1318  CB  PHE   165      21.721  17.057 -37.939  1.00138.66           C  
ATOM   1319  CG  PHE   165      20.330  17.502 -38.249  1.00138.66           C  
ATOM   1320  CD1 PHE   165      19.830  17.454 -39.531  1.00138.66           C  
ATOM   1321  CD2 PHE   165      19.521  17.977 -37.240  1.00138.66           C  
ATOM   1322  CE1 PHE   165      18.546  17.869 -39.798  1.00138.66           C  
ATOM   1323  CE2 PHE   165      18.236  18.392 -37.500  1.00138.66           C  
ATOM   1324  CZ  PHE   165      17.747  18.338 -38.783  1.00138.66           C  
ATOM   1325  N   ILE   166      24.124  18.404 -36.273  1.00 89.69           N  
ATOM   1326  CA  ILE   166      25.292  18.097 -35.499  1.00 89.69           C  
ATOM   1327  C   ILE   166      24.847  17.493 -34.201  1.00 89.69           C  
ATOM   1328  O   ILE   166      23.995  18.042 -33.502  1.00 89.69           O  
ATOM   1329  CB  ILE   166      26.169  19.280 -35.196  1.00 89.69           C  
ATOM   1330  CG1 ILE   166      27.504  18.802 -34.602  1.00 89.69           C  
ATOM   1331  CG2 ILE   166      25.403  20.256 -34.294  1.00 89.69           C  
ATOM   1332  CD1 ILE   166      28.566  19.898 -34.520  1.00 89.69           C  
ATOM   1333  N   TYR   167      25.423  16.322 -33.854  1.00 89.33           N  
ATOM   1334  CA  TYR   167      25.065  15.636 -32.643  1.00 89.33           C  
ATOM   1335  C   TYR   167      26.293  15.658 -31.775  1.00 89.33           C  
ATOM   1336  O   TYR   167      27.322  15.085 -32.136  1.00 89.33           O  
ATOM   1337  CB  TYR   167      24.723  14.152 -32.883  1.00 89.33           C  
ATOM   1338  CG  TYR   167      23.787  14.059 -34.049  1.00 89.33           C  
ATOM   1339  CD1 TYR   167      22.496  14.537 -33.988  1.00 89.33           C  
ATOM   1340  CD2 TYR   167      24.207  13.459 -35.217  1.00 89.33           C  
ATOM   1341  CE1 TYR   167      21.656  14.435 -35.076  1.00 89.33           C  
ATOM   1342  CE2 TYR   167      23.374  13.352 -36.308  1.00 89.33           C  
ATOM   1343  CZ  TYR   167      22.092  13.843 -36.240  1.00 89.33           C  
ATOM   1344  OH  TYR   167      21.235  13.738 -37.357  1.00 89.33           O  
ATOM   1345  N   ILE   168      26.214  16.305 -30.591  1.00 51.65           N  
ATOM   1346  CA  ILE   168      27.374  16.430 -29.745  1.00 51.65           C  
ATOM   1347  C   ILE   168      27.122  15.683 -28.473  1.00 51.65           C  
ATOM   1348  O   ILE   168      26.122  15.899 -27.792  1.00 51.65           O  
ATOM   1349  CB  ILE   168      27.660  17.859 -29.377  1.00 51.65           C  
ATOM   1350  CG1 ILE   168      27.836  18.706 -30.649  1.00 51.65           C  
ATOM   1351  CG2 ILE   168      28.894  17.884 -28.459  1.00 51.65           C  
ATOM   1352  CD1 ILE   168      27.808  20.212 -30.394  1.00 51.65           C  
ATOM   1353  N   THR   169      28.053  14.783 -28.109  1.00130.39           N  
ATOM   1354  CA  THR   169      27.882  13.955 -26.951  1.00130.39           C  
ATOM   1355  C   THR   169      28.358  14.672 -25.712  1.00130.39           C  
ATOM   1356  O   THR   169      29.182  15.584 -25.786  1.00130.39           O  
ATOM   1357  CB  THR   169      28.587  12.644 -27.136  1.00130.39           C  
ATOM   1358  CG2 THR   169      30.102  12.866 -27.089  1.00130.39           C  
ATOM   1359  OG1 THR   169      28.174  11.713 -26.157  1.00130.39           O  
ATOM   1360  N   ASN   170      27.778  14.310 -24.541  1.00 66.35           N  
ATOM   1361  CA  ASN   170      28.183  14.836 -23.264  1.00 66.35           C  
ATOM   1362  C   ASN   170      28.303  13.648 -22.352  1.00 66.35           C  
ATOM   1363  O   ASN   170      27.330  12.939 -22.111  1.00 66.35           O  
ATOM   1364  CB  ASN   170      27.150  15.805 -22.661  1.00 66.35           C  
ATOM   1365  CG  ASN   170      27.790  16.538 -21.490  1.00 66.35           C  
ATOM   1366  ND2 ASN   170      28.083  17.850 -21.685  1.00 66.35           N  
ATOM   1367  OD1 ASN   170      28.026  15.959 -20.430  1.00 66.35           O  
ATOM   1368  N   PHE   171      29.523  13.384 -21.843  1.00109.75           N  
ATOM   1369  CA  PHE   171      29.784  12.210 -21.053  1.00109.75           C  
ATOM   1370  C   PHE   171      29.266  12.271 -19.643  1.00109.75           C  
ATOM   1371  O   PHE   171      29.011  11.227 -19.036  1.00109.75           O  
ATOM   1372  CB  PHE   171      31.258  11.764 -21.082  1.00109.75           C  
ATOM   1373  CG  PHE   171      32.204  12.763 -20.518  1.00109.75           C  
ATOM   1374  CD1 PHE   171      32.459  12.808 -19.167  1.00109.75           C  
ATOM   1375  CD2 PHE   171      32.864  13.631 -21.353  1.00109.75           C  
ATOM   1376  CE1 PHE   171      33.347  13.726 -18.657  1.00109.75           C  
ATOM   1377  CE2 PHE   171      33.752  14.551 -20.850  1.00109.75           C  
ATOM   1378  CZ  PHE   171      33.993  14.600 -19.498  1.00109.75           C  
ATOM   1379  N   ASP   172      29.223  13.466 -19.020  1.00 99.61           N  
ATOM   1380  CA  ASP   172      28.701  13.510 -17.681  1.00 99.61           C  
ATOM   1381  C   ASP   172      27.214  13.288 -17.682  1.00 99.61           C  
ATOM   1382  O   ASP   172      26.703  12.351 -17.068  1.00 99.61           O  
ATOM   1383  CB  ASP   172      28.965  14.861 -16.992  1.00 99.61           C  
ATOM   1384  CG  ASP   172      28.656  14.716 -15.508  1.00 99.61           C  
ATOM   1385  OD1 ASP   172      28.102  13.656 -15.113  1.00 99.61           O  
ATOM   1386  OD2 ASP   172      28.973  15.671 -14.749  1.00 99.61           O1-
ATOM   1387  N   ASP   173      26.502  14.126 -18.460  1.00 73.57           N  
ATOM   1388  CA  ASP   173      25.067  14.211 -18.516  1.00 73.57           C  
ATOM   1389  C   ASP   173      24.456  13.010 -19.161  1.00 73.57           C  
ATOM   1390  O   ASP   173      23.248  12.810 -19.041  1.00 73.57           O  
ATOM   1391  CB  ASP   173      24.566  15.446 -19.287  1.00 73.57           C  
ATOM   1392  CG  ASP   173      24.903  16.692 -18.478  1.00 73.57           C  
ATOM   1393  OD1 ASP   173      25.751  16.584 -17.553  1.00 73.57           O  
ATOM   1394  OD2 ASP   173      24.318  17.767 -18.779  1.00 73.57           O1-
ATOM   1395  N   ASN   174      25.259  12.211 -19.887  1.00137.09           N  
ATOM   1396  CA  ASN   174      24.755  11.138 -20.702  1.00137.09           C  
ATOM   1397  C   ASN   174      23.701  11.739 -21.574  1.00137.09           C  
ATOM   1398  O   ASN   174      22.546  11.315 -21.584  1.00137.09           O  
ATOM   1399  CB  ASN   174      24.259   9.860 -19.969  1.00137.09           C  
ATOM   1400  CG  ASN   174      23.033  10.097 -19.095  1.00137.09           C  
ATOM   1401  ND2 ASN   174      23.270  10.457 -17.805  1.00137.09           N  
ATOM   1402  OD1 ASN   174      21.895   9.958 -19.540  1.00137.09           O  
ATOM   1403  N   THR   175      24.093  12.794 -22.328  1.00124.34           N  
ATOM   1404  CA  THR   175      23.127  13.465 -23.150  1.00124.34           C  
ATOM   1405  C   THR   175      23.693  13.808 -24.496  1.00124.34           C  
ATOM   1406  O   THR   175      24.907  13.877 -24.692  1.00124.34           O  
ATOM   1407  CB  THR   175      22.632  14.736 -22.532  1.00124.34           C  
ATOM   1408  CG2 THR   175      22.040  14.398 -21.154  1.00124.34           C  
ATOM   1409  OG1 THR   175      23.698  15.664 -22.390  1.00124.34           O  
ATOM   1410  N   LEU   176      22.783  14.006 -25.478  1.00 79.77           N  
ATOM   1411  CA  LEU   176      23.147  14.433 -26.801  1.00 79.77           C  
ATOM   1412  C   LEU   176      22.504  15.753 -27.061  1.00 79.77           C  
ATOM   1413  O   LEU   176      21.292  15.913 -26.912  1.00 79.77           O  
ATOM   1414  CB  LEU   176      22.687  13.520 -27.951  1.00 79.77           C  
ATOM   1415  CG  LEU   176      23.557  12.277 -28.181  1.00 79.77           C  
ATOM   1416  CD1 LEU   176      23.014  11.436 -29.347  1.00 79.77           C  
ATOM   1417  CD2 LEU   176      25.030  12.665 -28.386  1.00 79.77           C  
ATOM   1418  N   ILE   177      23.327  16.734 -27.476  1.00 56.17           N  
ATOM   1419  CA  ILE   177      22.808  18.016 -27.847  1.00 56.17           C  
ATOM   1420  C   ILE   177      22.694  17.988 -29.340  1.00 56.17           C  
ATOM   1421  O   ILE   177      23.648  17.670 -30.047  1.00 56.17           O  
ATOM   1422  CB  ILE   177      23.686  19.167 -27.457  1.00 56.17           C  
ATOM   1423  CG1 ILE   177      23.770  19.267 -25.926  1.00 56.17           C  
ATOM   1424  CG2 ILE   177      23.139  20.436 -28.131  1.00 56.17           C  
ATOM   1425  CD1 ILE   177      24.780  20.302 -25.439  1.00 56.17           C  
ATOM   1426  N   VAL   178      21.489  18.300 -29.858  1.00103.90           N  
ATOM   1427  CA  VAL   178      21.253  18.205 -31.273  1.00103.90           C  
ATOM   1428  C   VAL   178      21.056  19.573 -31.842  1.00103.90           C  
ATOM   1429  O   VAL   178      20.291  20.380 -31.317  1.00103.90           O  
ATOM   1430  CB  VAL   178      20.033  17.408 -31.602  1.00103.90           C  
ATOM   1431  CG1 VAL   178      20.261  15.944 -31.185  1.00103.90           C  
ATOM   1432  CG2 VAL   178      18.862  18.072 -30.870  1.00103.90           C  
ATOM   1433  N   TYR   179      21.749  19.852 -32.966  1.00 78.96           N  
ATOM   1434  CA  TYR   179      21.672  21.139 -33.594  1.00 78.96           C  
ATOM   1435  C   TYR   179      21.195  20.986 -35.005  1.00 78.96           C  
ATOM   1436  O   TYR   179      21.759  20.225 -35.792  1.00 78.96           O  
ATOM   1437  CB  TYR   179      23.040  21.857 -33.573  1.00 78.96           C  
ATOM   1438  CG  TYR   179      23.062  23.073 -34.436  1.00 78.96           C  
ATOM   1439  CD1 TYR   179      22.305  24.181 -34.132  1.00 78.96           C  
ATOM   1440  CD2 TYR   179      23.892  23.116 -35.536  1.00 78.96           C  
ATOM   1441  CE1 TYR   179      22.349  25.300 -34.931  1.00 78.96           C  
ATOM   1442  CE2 TYR   179      23.942  24.233 -36.337  1.00 78.96           C  
ATOM   1443  CZ  TYR   179      23.165  25.326 -36.037  1.00 78.96           C  
ATOM   1444  OH  TYR   179      23.211  26.474 -36.855  1.00 78.96           O  
ATOM   1445  N   ASP   180      20.112  21.717 -35.342  1.00 54.78           N  
ATOM   1446  CA  ASP   180      19.545  21.727 -36.664  1.00 54.78           C  
ATOM   1447  C   ASP   180      20.033  22.983 -37.317  1.00 54.78           C  
ATOM   1448  O   ASP   180      19.609  24.083 -36.965  1.00 54.78           O  
ATOM   1449  CB  ASP   180      18.005  21.770 -36.651  1.00 54.78           C  
ATOM   1450  CG  ASP   180      17.464  21.578 -38.063  1.00 54.78           C  
ATOM   1451  OD1 ASP   180      18.188  21.908 -39.040  1.00 54.78           O  
ATOM   1452  OD2 ASP   180      16.306  21.093 -38.178  1.00 54.78           O1-
ATOM   1453  N   GLN   181      20.958  22.845 -38.286  1.00 50.00           N  
ATOM   1454  CA  GLN   181      21.545  23.990 -38.924  1.00 50.00           C  
ATOM   1455  C   GLN   181      20.533  24.734 -39.743  1.00 50.00           C  
ATOM   1456  O   GLN   181      20.519  25.965 -39.738  1.00 50.00           O  
ATOM   1457  CB  GLN   181      22.732  23.633 -39.836  1.00 50.00           C  
ATOM   1458  CG  GLN   181      23.452  24.862 -40.393  1.00 50.00           C  
ATOM   1459  CD  GLN   181      24.682  24.397 -41.158  1.00 50.00           C  
ATOM   1460  NE2 GLN   181      24.460  23.728 -42.319  1.00 50.00           N  
ATOM   1461  OE1 GLN   181      25.816  24.622 -40.736  1.00 50.00           O  
ATOM   1462  N   GLU   182      19.653  24.020 -40.473  1.00 86.41           N  
ATOM   1463  CA  GLU   182      18.734  24.731 -41.321  1.00 86.41           C  
ATOM   1464  C   GLU   182      17.820  25.585 -40.493  1.00 86.41           C  
ATOM   1465  O   GLU   182      17.658  26.773 -40.773  1.00 86.41           O  
ATOM   1466  CB  GLU   182      17.841  23.817 -42.177  1.00 86.41           C  
ATOM   1467  CG  GLU   182      16.884  22.940 -41.369  1.00 86.41           C  
ATOM   1468  CD  GLU   182      15.959  22.254 -42.364  1.00 86.41           C  
ATOM   1469  OE1 GLU   182      16.101  22.527 -43.585  1.00 86.41           O  
ATOM   1470  OE2 GLU   182      15.098  21.450 -41.916  1.00 86.41           O1-
ATOM   1471  N   LYS   183      17.206  24.997 -39.447  1.00 56.89           N  
ATOM   1472  CA  LYS   183      16.280  25.672 -38.575  1.00 56.89           C  
ATOM   1473  C   LYS   183      16.990  26.674 -37.722  1.00 56.89           C  
ATOM   1474  O   LYS   183      16.406  27.685 -37.333  1.00 56.89           O  
ATOM   1475  CB  LYS   183      15.525  24.744 -37.609  1.00 56.89           C  
ATOM   1476  CG  LYS   183      14.407  23.925 -38.252  1.00 56.89           C  
ATOM   1477  CD  LYS   183      13.767  22.931 -37.281  1.00 56.89           C  
ATOM   1478  CE  LYS   183      12.548  22.208 -37.853  1.00 56.89           C  
ATOM   1479  NZ  LYS   183      11.975  21.303 -36.833  1.00 56.89           N1+
ATOM   1480  N   LYS   184      18.276  26.428 -37.412  1.00114.83           N  
ATOM   1481  CA  LYS   184      18.971  27.277 -36.488  1.00114.83           C  
ATOM   1482  C   LYS   184      18.351  27.076 -35.134  1.00114.83           C  
ATOM   1483  O   LYS   184      18.206  28.017 -34.355  1.00114.83           O  
ATOM   1484  CB  LYS   184      18.875  28.776 -36.839  1.00114.83           C  
ATOM   1485  CG  LYS   184      19.705  29.688 -35.929  1.00114.83           C  
ATOM   1486  CD  LYS   184      19.770  31.144 -36.396  1.00114.83           C  
ATOM   1487  CE  LYS   184      20.675  31.366 -37.608  1.00114.83           C  
ATOM   1488  NZ  LYS   184      20.666  32.797 -37.986  1.00114.83           N1+
ATOM   1489  N   ASP   185      17.963  25.818 -34.830  1.00 58.88           N  
ATOM   1490  CA  ASP   185      17.366  25.475 -33.567  1.00 58.88           C  
ATOM   1491  C   ASP   185      18.152  24.339 -32.972  1.00 58.88           C  
ATOM   1492  O   ASP   185      18.806  23.579 -33.687  1.00 58.88           O  
ATOM   1493  CB  ASP   185      15.906  24.992 -33.703  1.00 58.88           C  
ATOM   1494  CG  ASP   185      15.257  24.899 -32.324  1.00 58.88           C  
ATOM   1495  OD1 ASP   185      15.834  25.448 -31.348  1.00 58.88           O  
ATOM   1496  OD2 ASP   185      14.166  24.275 -32.231  1.00 58.88           O1-
ATOM   1497  N   SER   186      18.127  24.210 -31.626  1.00 49.14           N  
ATOM   1498  CA  SER   186      18.829  23.134 -30.983  1.00 49.14           C  
ATOM   1499  C   SER   186      18.033  22.674 -29.794  1.00 49.14           C  
ATOM   1500  O   SER   186      17.173  23.397 -29.294  1.00 49.14           O  
ATOM   1501  CB  SER   186      20.226  23.542 -30.480  1.00 49.14           C  
ATOM   1502  OG  SER   186      20.127  24.620 -29.562  1.00 49.14           O  
ATOM   1503  N   TRP   187      18.284  21.426 -29.336  1.00 81.32           N  
ATOM   1504  CA  TRP   187      17.613  20.899 -28.177  1.00 81.32           C  
ATOM   1505  C   TRP   187      18.460  19.802 -27.593  1.00 81.32           C  
ATOM   1506  O   TRP   187      19.337  19.264 -28.266  1.00 81.32           O  
ATOM   1507  CB  TRP   187      16.204  20.343 -28.469  1.00 81.32           C  
ATOM   1508  CG  TRP   187      16.117  19.201 -29.458  1.00 81.32           C  
ATOM   1509  CD1 TRP   187      16.002  17.861 -29.222  1.00 81.32           C  
ATOM   1510  CD2 TRP   187      16.116  19.363 -30.886  1.00 81.32           C  
ATOM   1511  CE2 TRP   187      15.982  18.092 -31.447  1.00 81.32           C  
ATOM   1512  CE3 TRP   187      16.216  20.479 -31.667  1.00 81.32           C  
ATOM   1513  NE1 TRP   187      15.911  17.180 -30.414  1.00 81.32           N  
ATOM   1514  CZ2 TRP   187      15.950  17.918 -32.801  1.00 81.32           C  
ATOM   1515  CZ3 TRP   187      16.181  20.299 -33.033  1.00 81.32           C  
ATOM   1516  CH2 TRP   187      16.050  19.043 -33.590  1.00 81.32           C  
ATOM   1517  N   LYS   188      18.214  19.448 -26.310  1.00 83.85           N  
ATOM   1518  CA  LYS   188      18.971  18.435 -25.621  1.00 83.85           C  
ATOM   1519  C   LYS   188      18.143  17.186 -25.506  1.00 83.85           C  
ATOM   1520  O   LYS   188      16.917  17.245 -25.407  1.00 83.85           O  
ATOM   1521  CB  LYS   188      19.340  18.851 -24.187  1.00 83.85           C  
ATOM   1522  CG  LYS   188      20.139  17.808 -23.403  1.00 83.85           C  
ATOM   1523  CD  LYS   188      20.595  18.310 -22.031  1.00 83.85           C  
ATOM   1524  CE  LYS   188      21.170  17.215 -21.133  1.00 83.85           C  
ATOM   1525  NZ  LYS   188      21.425  17.748 -19.776  1.00 83.85           N1+
ATOM   1526  N   ILE   189      18.804  16.007 -25.544  1.00 97.56           N  
ATOM   1527  CA  ILE   189      18.098  14.758 -25.418  1.00 97.56           C  
ATOM   1528  C   ILE   189      18.851  13.855 -24.485  1.00 97.56           C  
ATOM   1529  O   ILE   189      20.076  13.749 -24.560  1.00 97.56           O  
ATOM   1530  CB  ILE   189      17.964  14.027 -26.722  1.00 97.56           C  
ATOM   1531  CG1 ILE   189      19.355  13.660 -27.264  1.00 97.56           C  
ATOM   1532  CG2 ILE   189      17.130  14.895 -27.681  1.00 97.56           C  
ATOM   1533  CD1 ILE   189      19.319  12.666 -28.422  1.00 97.56           C  
ATOM   1534  N   SER   190      18.122  13.157 -23.587  1.00 72.31           N  
ATOM   1535  CA  SER   190      18.750  12.271 -22.646  1.00 72.31           C  
ATOM   1536  C   SER   190      18.119  10.918 -22.793  1.00 72.31           C  
ATOM   1537  O   SER   190      16.945  10.804 -23.145  1.00 72.31           O  
ATOM   1538  CB  SER   190      18.560  12.711 -21.181  1.00 72.31           C  
ATOM   1539  OG  SER   190      19.208  11.804 -20.303  1.00 72.31           O  
ATOM   1540  N   HIS   191      18.902   9.846 -22.546  1.00 58.10           N  
ATOM   1541  CA  HIS   191      18.380   8.512 -22.647  1.00 58.10           C  
ATOM   1542  C   HIS   191      19.169   7.657 -21.700  1.00 58.10           C  
ATOM   1543  O   HIS   191      20.364   7.860 -21.503  1.00 58.10           O  
ATOM   1544  CB  HIS   191      18.533   7.933 -24.065  1.00 58.10           C  
ATOM   1545  CG  HIS   191      17.770   6.662 -24.283  1.00 58.10           C  
ATOM   1546  CD2 HIS   191      16.524   6.470 -24.796  1.00 58.10           C  
ATOM   1547  ND1 HIS   191      18.250   5.408 -23.980  1.00 58.10           N  
ATOM   1548  CE1 HIS   191      17.278   4.524 -24.322  1.00 58.10           C  
ATOM   1549  NE2 HIS   191      16.212   5.122 -24.822  1.00 58.10           N  
ATOM   1550  N   GLY   192      18.514   6.641 -21.108  1.00 33.84           N  
ATOM   1551  CA  GLY   192      19.131   5.792 -20.129  1.00 33.84           C  
ATOM   1552  C   GLY   192      20.301   5.112 -20.762  1.00 33.84           C  
ATOM   1553  O   GLY   192      21.266   4.765 -20.087  1.00 33.84           O  
ATOM   1554  N   SER   193      20.212   4.864 -22.080  1.00 63.56           N  
ATOM   1555  CA  SER   193      21.229   4.158 -22.816  1.00 63.56           C  
ATOM   1556  C   SER   193      22.514   4.942 -22.885  1.00 63.56           C  
ATOM   1557  O   SER   193      23.582   4.376 -23.107  1.00 63.56           O  
ATOM   1558  CB  SER   193      20.805   3.835 -24.260  1.00 63.56           C  
ATOM   1559  OG  SER   193      19.761   2.872 -24.261  1.00 63.56           O  
ATOM   1560  N   PHE   194      22.441   6.270 -22.715  1.00163.67           N  
ATOM   1561  CA  PHE   194      23.548   7.191 -22.794  1.00163.67           C  
ATOM   1562  C   PHE   194      24.471   7.083 -21.607  1.00163.67           C  
ATOM   1563  O   PHE   194      25.575   7.625 -21.644  1.00163.67           O  
ATOM   1564  CB  PHE   194      23.060   8.640 -22.944  1.00163.67           C  
ATOM   1565  CG  PHE   194      22.624   8.787 -24.364  1.00163.67           C  
ATOM   1566  CD1 PHE   194      21.803   7.857 -24.961  1.00163.67           C  
ATOM   1567  CD2 PHE   194      23.001   9.884 -25.096  1.00163.67           C  
ATOM   1568  CE1 PHE   194      21.393   7.994 -26.265  1.00163.67           C  
ATOM   1569  CE2 PHE   194      22.595  10.031 -26.401  1.00163.67           C  
ATOM   1570  CZ  PHE   194      21.793   9.086 -26.992  1.00163.67           C  
ATOM   1571  N   LYS   195      24.014   6.485 -20.486  1.00107.03           N  
ATOM   1572  CA  LYS   195      24.785   6.440 -19.266  1.00107.03           C  
ATOM   1573  C   LYS   195      25.782   5.309 -19.218  1.00107.03           C  
ATOM   1574  O   LYS   195      25.712   4.333 -19.963  1.00107.03           O  
ATOM   1575  CB  LYS   195      23.901   6.362 -18.007  1.00107.03           C  
ATOM   1576  CG  LYS   195      22.976   5.146 -17.977  1.00107.03           C  
ATOM   1577  CD  LYS   195      22.269   4.944 -16.635  1.00107.03           C  
ATOM   1578  CE  LYS   195      21.326   3.739 -16.613  1.00107.03           C  
ATOM   1579  NZ  LYS   195      20.707   3.603 -15.276  1.00107.03           N1+
ATOM   1580  N   PRO   196      26.745   5.482 -18.330  1.00103.45           N  
ATOM   1581  CA  PRO   196      27.805   4.523 -18.110  1.00103.45           C  
ATOM   1582  C   PRO   196      27.354   3.264 -17.434  1.00103.45           C  
ATOM   1583  O   PRO   196      26.422   3.320 -16.630  1.00103.45           O  
ATOM   1584  CB  PRO   196      28.907   5.265 -17.348  1.00103.45           C  
ATOM   1585  CG  PRO   196      28.245   6.575 -16.877  1.00103.45           C  
ATOM   1586  CD  PRO   196      27.134   6.816 -17.909  1.00103.45           C  
ATOM   1587  N   GLU   197      27.938   2.108 -17.832  1.00119.40           N  
ATOM   1588  CA  GLU   197      27.633   0.834 -17.234  1.00119.40           C  
ATOM   1589  C   GLU   197      28.285   0.691 -15.890  1.00119.40           C  
ATOM   1590  O   GLU   197      27.649   0.804 -14.847  1.00119.40           O  
ATOM   1591  CB  GLU   197      28.209  -0.314 -18.080  1.00119.40           C  
ATOM   1592  CG  GLU   197      27.712  -0.359 -19.529  1.00119.40           C  
ATOM   1593  CD  GLU   197      26.696  -1.479 -19.665  1.00119.40           C  
ATOM   1594  OE1 GLU   197      27.018  -2.618 -19.233  1.00119.40           O  
ATOM   1595  OE2 GLU   197      25.589  -1.217 -20.207  1.00119.40           O1-
ATOM   1596  N   HIS   198      29.626   0.537 -15.909  1.00 91.10           N  
ATOM   1597  CA  HIS   198      30.442   0.329 -14.745  1.00 91.10           C  
ATOM   1598  C   HIS   198      31.652   1.161 -14.970  1.00 91.10           C  
ATOM   1599  O   HIS   198      31.967   1.512 -16.105  1.00 91.10           O  
ATOM   1600  CB  HIS   198      30.929  -1.119 -14.546  1.00 91.10           C  
ATOM   1601  CG  HIS   198      29.904  -2.029 -13.938  1.00 91.10           C  
ATOM   1602  CD2 HIS   198      29.836  -2.526 -12.672  1.00 91.10           C  
ATOM   1603  ND1 HIS   198      28.809  -2.537 -14.600  1.00 91.10           N  
ATOM   1604  CE1 HIS   198      28.139  -3.312 -13.709  1.00 91.10           C  
ATOM   1605  NE2 HIS   198      28.725  -3.335 -12.526  1.00 91.10           N  
ATOM   1606  N   ASP   199      32.372   1.494 -13.887  1.00 86.29           N  
ATOM   1607  CA  ASP   199      33.495   2.366 -14.037  1.00 86.29           C  
ATOM   1608  C   ASP   199      34.557   1.684 -14.833  1.00 86.29           C  
ATOM   1609  O   ASP   199      34.726   0.467 -14.778  1.00 86.29           O  
ATOM   1610  CB  ASP   199      34.126   2.801 -12.704  1.00 86.29           C  
ATOM   1611  CG  ASP   199      34.672   1.555 -12.023  1.00 86.29           C  
ATOM   1612  OD1 ASP   199      33.889   0.582 -11.853  1.00 86.29           O  
ATOM   1613  OD2 ASP   199      35.884   1.551 -11.675  1.00 86.29           O1-
ATOM   1614  N   SER   200      35.283   2.489 -15.633  1.00 81.83           N  
ATOM   1615  CA  SER   200      36.367   2.012 -16.436  1.00 81.83           C  
ATOM   1616  C   SER   200      37.574   1.926 -15.557  1.00 81.83           C  
ATOM   1617  O   SER   200      37.752   2.745 -14.659  1.00 81.83           O  
ATOM   1618  CB  SER   200      36.702   2.971 -17.587  1.00 81.83           C  
ATOM   1619  OG  SER   200      37.818   2.487 -18.315  1.00 81.83           O  
ATOM   1620  N   THR   201      38.453   0.936 -15.817  1.00 59.48           N  
ATOM   1621  CA  THR   201      39.626   0.764 -15.007  1.00 59.48           C  
ATOM   1622  C   THR   201      40.798   1.247 -15.800  1.00 59.48           C  
ATOM   1623  O   THR   201      40.969   0.880 -16.962  1.00 59.48           O  
ATOM   1624  CB  THR   201      39.891  -0.672 -14.654  1.00 59.48           C  
ATOM   1625  CG2 THR   201      41.153  -0.747 -13.779  1.00 59.48           C  
ATOM   1626  OG1 THR   201      38.782  -1.220 -13.958  1.00 59.48           O  
ATOM   1627  N   LEU   202      41.634   2.108 -15.184  1.00235.86           N  
ATOM   1628  CA  LEU   202      42.779   2.636 -15.865  1.00235.86           C  
ATOM   1629  C   LEU   202      43.990   2.235 -15.086  1.00235.86           C  
ATOM   1630  O   LEU   202      43.936   2.114 -13.864  1.00235.86           O  
ATOM   1631  CB  LEU   202      42.795   4.173 -15.931  1.00235.86           C  
ATOM   1632  CG  LEU   202      41.602   4.779 -16.695  1.00235.86           C  
ATOM   1633  CD1 LEU   202      41.621   4.381 -18.180  1.00235.86           C  
ATOM   1634  CD2 LEU   202      40.269   4.453 -16.002  1.00235.86           C  
ATOM   1635  N   SER   203      45.121   1.994 -15.782  1.00106.03           N  
ATOM   1636  CA  SER   203      46.310   1.648 -15.062  1.00106.03           C  
ATOM   1637  C   SER   203      47.351   2.676 -15.372  1.00106.03           C  
ATOM   1638  O   SER   203      47.645   2.942 -16.536  1.00106.03           O  
ATOM   1639  CB  SER   203      46.899   0.284 -15.463  1.00106.03           C  
ATOM   1640  OG  SER   203      47.337   0.321 -16.813  1.00106.03           O  
ATOM   1641  N   HIS   204      47.930   3.295 -14.324  1.00 74.28           N  
ATOM   1642  CA  HIS   204      48.977   4.246 -14.555  1.00 74.28           C  
ATOM   1643  C   HIS   204      49.899   4.239 -13.378  1.00 74.28           C  
ATOM   1644  O   HIS   204      49.464   4.174 -12.228  1.00 74.28           O  
ATOM   1645  CB  HIS   204      48.493   5.694 -14.738  1.00 74.28           C  
ATOM   1646  CG  HIS   204      49.623   6.632 -15.048  1.00 74.28           C  
ATOM   1647  CD2 HIS   204      50.274   7.516 -14.246  1.00 74.28           C  
ATOM   1648  ND1 HIS   204      50.222   6.733 -16.283  1.00 74.28           N  
ATOM   1649  CE1 HIS   204      51.200   7.667 -16.168  1.00 74.28           C  
ATOM   1650  NE2 HIS   204      51.269   8.171 -14.950  1.00 74.28           N  
ATOM   1651  N   ASN   205      51.215   4.289 -13.657  1.00 44.52           N  
ATOM   1652  CA  ASN   205      52.221   4.351 -12.638  1.00 44.52           C  
ATOM   1653  C   ASN   205      52.015   3.251 -11.649  1.00 44.52           C  
ATOM   1654  O   ASN   205      52.270   3.425 -10.459  1.00 44.52           O  
ATOM   1655  CB  ASN   205      52.256   5.694 -11.886  1.00 44.52           C  
ATOM   1656  CG  ASN   205      52.849   6.735 -12.824  1.00 44.52           C  
ATOM   1657  ND2 ASN   205      52.582   8.037 -12.535  1.00 44.52           N  
ATOM   1658  OD1 ASN   205      53.540   6.399 -13.785  1.00 44.52           O  
ATOM   1659  N   GLY   206      51.543   2.082 -12.117  1.00 16.98           N  
ATOM   1660  CA  GLY   206      51.423   0.951 -11.246  1.00 16.98           C  
ATOM   1661  C   GLY   206      50.249   1.122 -10.338  1.00 16.98           C  
ATOM   1662  O   GLY   206      50.098   0.366  -9.380  1.00 16.98           O  
ATOM   1663  N   GLU   207      49.380   2.117 -10.597  1.00 75.94           N  
ATOM   1664  CA  GLU   207      48.246   2.255  -9.732  1.00 75.94           C  
ATOM   1665  C   GLU   207      47.024   2.132 -10.576  1.00 75.94           C  
ATOM   1666  O   GLU   207      47.040   2.473 -11.758  1.00 75.94           O  
ATOM   1667  CB  GLU   207      48.184   3.598  -8.984  1.00 75.94           C  
ATOM   1668  CG  GLU   207      47.089   3.647  -7.916  1.00 75.94           C  
ATOM   1669  CD  GLU   207      47.341   4.867  -7.040  1.00 75.94           C  
ATOM   1670  OE1 GLU   207      47.142   6.008  -7.538  1.00 75.94           O  
ATOM   1671  OE2 GLU   207      47.747   4.674  -5.863  1.00 75.94           O1-
ATOM   1672  N   GLN   208      45.928   1.617  -9.989  1.00 47.66           N  
ATOM   1673  CA  GLN   208      44.734   1.440 -10.757  1.00 47.66           C  
ATOM   1674  C   GLN   208      43.845   2.607 -10.475  1.00 47.66           C  
ATOM   1675  O   GLN   208      43.603   2.957  -9.321  1.00 47.66           O  
ATOM   1676  CB  GLN   208      43.979   0.149 -10.396  1.00 47.66           C  
ATOM   1677  CG  GLN   208      42.720  -0.097 -11.230  1.00 47.66           C  
ATOM   1678  CD  GLN   208      42.133  -1.436 -10.800  1.00 47.66           C  
ATOM   1679  NE2 GLN   208      42.871  -2.166  -9.921  1.00 47.66           N  
ATOM   1680  OE1 GLN   208      41.051  -1.825 -11.234  1.00 47.66           O  
ATOM   1681  N   TYR   209      43.328   3.238 -11.547  1.00 75.22           N  
ATOM   1682  CA  TYR   209      42.491   4.392 -11.396  1.00 75.22           C  
ATOM   1683  C   TYR   209      41.191   4.048 -12.048  1.00 75.22           C  
ATOM   1684  O   TYR   209      41.091   3.033 -12.736  1.00 75.22           O  
ATOM   1685  CB  TYR   209      43.009   5.656 -12.112  1.00 75.22           C  
ATOM   1686  CG  TYR   209      44.379   5.985 -11.618  1.00 75.22           C  
ATOM   1687  CD1 TYR   209      44.575   6.550 -10.380  1.00 75.22           C  
ATOM   1688  CD2 TYR   209      45.483   5.699 -12.391  1.00 75.22           C  
ATOM   1689  CE1 TYR   209      45.840   6.848  -9.930  1.00 75.22           C  
ATOM   1690  CE2 TYR   209      46.751   5.996 -11.948  1.00 75.22           C  
ATOM   1691  CZ  TYR   209      46.932   6.575 -10.714  1.00 75.22           C  
ATOM   1692  OH  TYR   209      48.230   6.882 -10.254  1.00 75.22           O  
ATOM   1693  N   LYS   210      40.139   4.860 -11.807  1.00 82.76           N  
ATOM   1694  CA  LYS   210      38.869   4.530 -12.394  1.00 82.76           C  
ATOM   1695  C   LYS   210      38.125   5.789 -12.748  1.00 82.76           C  
ATOM   1696  O   LYS   210      38.320   6.832 -12.126  1.00 82.76           O  
ATOM   1697  CB  LYS   210      37.959   3.746 -11.435  1.00 82.76           C  
ATOM   1698  CG  LYS   210      38.547   2.407 -10.995  1.00 82.76           C  
ATOM   1699  CD  LYS   210      37.847   1.806  -9.775  1.00 82.76           C  
ATOM   1700  CE  LYS   210      38.476   0.496  -9.300  1.00 82.76           C  
ATOM   1701  NZ  LYS   210      37.763  -0.006  -8.104  1.00 82.76           N1+
ATOM   1702  N   TYR   211      37.276   5.725 -13.802  1.00142.69           N  
ATOM   1703  CA  TYR   211      36.425   6.836 -14.138  1.00142.69           C  
ATOM   1704  C   TYR   211      35.117   6.301 -14.657  1.00142.69           C  
ATOM   1705  O   TYR   211      35.038   5.150 -15.084  1.00142.69           O  
ATOM   1706  CB  TYR   211      37.037   7.871 -15.115  1.00142.69           C  
ATOM   1707  CG  TYR   211      37.351   7.272 -16.440  1.00142.69           C  
ATOM   1708  CD1 TYR   211      36.375   7.147 -17.400  1.00142.69           C  
ATOM   1709  CD2 TYR   211      38.633   6.857 -16.721  1.00142.69           C  
ATOM   1710  CE1 TYR   211      36.669   6.601 -18.627  1.00142.69           C  
ATOM   1711  CE2 TYR   211      38.930   6.310 -17.946  1.00142.69           C  
ATOM   1712  CZ  TYR   211      37.948   6.180 -18.898  1.00142.69           C  
ATOM   1713  OH  TYR   211      38.254   5.619 -20.155  1.00142.69           O  
ATOM   1714  N   ARG   212      34.035   7.113 -14.582  1.00139.98           N  
ATOM   1715  CA  ARG   212      32.741   6.675 -15.038  1.00139.98           C  
ATOM   1716  C   ARG   212      32.228   7.690 -16.014  1.00139.98           C  
ATOM   1717  O   ARG   212      31.846   8.798 -15.644  1.00139.98           O  
ATOM   1718  CB  ARG   212      31.726   6.557 -13.885  1.00139.98           C  
ATOM   1719  CG  ARG   212      30.331   6.088 -14.300  1.00139.98           C  
ATOM   1720  CD  ARG   212      29.386   5.872 -13.113  1.00139.98           C  
ATOM   1721  NE  ARG   212      29.391   7.115 -12.294  1.00139.98           N  
ATOM   1722  CZ  ARG   212      28.553   8.143 -12.612  1.00139.98           C  
ATOM   1723  NH1 ARG   212      27.725   8.035 -13.692  1.00139.98           N1+
ATOM   1724  NH2 ARG   212      28.552   9.280 -11.857  1.00139.98           N  
ATOM   1725  N   VAL   213      32.160   7.308 -17.302  1.00 62.13           N  
ATOM   1726  CA  VAL   213      31.796   8.227 -18.338  1.00 62.13           C  
ATOM   1727  C   VAL   213      30.624   7.719 -19.131  1.00 62.13           C  
ATOM   1728  O   VAL   213      30.503   6.526 -19.400  1.00 62.13           O  
ATOM   1729  CB  VAL   213      32.919   8.388 -19.310  1.00 62.13           C  
ATOM   1730  CG1 VAL   213      32.376   9.115 -20.534  1.00 62.13           C  
ATOM   1731  CG2 VAL   213      34.094   9.096 -18.616  1.00 62.13           C  
ATOM   1732  N   GLY   214      29.743   8.655 -19.551  1.00 44.87           N  
ATOM   1733  CA  GLY   214      28.602   8.363 -20.382  1.00 44.87           C  
ATOM   1734  C   GLY   214      29.059   8.457 -21.819  1.00 44.87           C  
ATOM   1735  O   GLY   214      30.251   8.340 -22.089  1.00 44.87           O  
ATOM   1736  N   ILE   215      28.119   8.705 -22.765  1.00125.00           N  
ATOM   1737  CA  ILE   215      28.326   8.715 -24.206  1.00125.00           C  
ATOM   1738  C   ILE   215      29.454   9.643 -24.635  1.00125.00           C  
ATOM   1739  O   ILE   215      29.531  10.784 -24.187  1.00125.00           O  
ATOM   1740  CB  ILE   215      27.051   9.053 -24.932  1.00125.00           C  
ATOM   1741  CG1 ILE   215      27.239   8.988 -26.455  1.00125.00           C  
ATOM   1742  CG2 ILE   215      26.511  10.382 -24.379  1.00125.00           C  
ATOM   1743  CD1 ILE   215      25.923   9.002 -27.228  1.00125.00           C  
ATOM   1744  N   PHE   216      30.460   9.077 -25.366  1.00343.58           N  
ATOM   1745  CA  PHE   216      31.691   9.710 -25.810  1.00343.58           C  
ATOM   1746  C   PHE   216      32.040  10.223 -27.206  1.00343.58           C  
ATOM   1747  O   PHE   216      32.849  11.140 -27.255  1.00343.58           O  
ATOM   1748  CB  PHE   216      32.952   8.979 -25.332  1.00343.58           C  
ATOM   1749  CG  PHE   216      33.616   9.907 -24.367  1.00343.58           C  
ATOM   1750  CD1 PHE   216      34.076  11.134 -24.793  1.00343.58           C  
ATOM   1751  CD2 PHE   216      33.824   9.550 -23.057  1.00343.58           C  
ATOM   1752  CE1 PHE   216      34.699  11.999 -23.925  1.00343.58           C  
ATOM   1753  CE2 PHE   216      34.447  10.411 -22.182  1.00343.58           C  
ATOM   1754  CZ  PHE   216      34.883  11.640 -22.613  1.00343.58           C  
ATOM   1755  N   GLY   217      31.700   9.612 -28.377  1.00176.78           N  
ATOM   1756  CA  GLY   217      30.966   8.401 -28.538  1.00176.78           C  
ATOM   1757  C   GLY   217      29.947   8.450 -29.659  1.00176.78           C  
ATOM   1758  O   GLY   217      28.879   7.872 -29.479  1.00176.78           O  
ATOM   1759  N   ILE   218      30.174   9.158 -30.807  1.00 87.62           N  
ATOM   1760  CA  ILE   218      29.151   9.082 -31.843  1.00 87.62           C  
ATOM   1761  C   ILE   218      29.676   9.091 -33.280  1.00 87.62           C  
ATOM   1762  O   ILE   218      30.407   9.998 -33.678  1.00 87.62           O  
ATOM   1763  CB  ILE   218      28.133  10.180 -31.706  1.00 87.62           C  
ATOM   1764  CG1 ILE   218      26.884   9.875 -32.545  1.00 87.62           C  
ATOM   1765  CG2 ILE   218      28.803  11.523 -32.041  1.00 87.62           C  
ATOM   1766  CD1 ILE   218      25.696  10.771 -32.201  1.00 87.62           C  
ATOM   1767  N   THR   219      29.255   8.102 -34.130  1.00123.25           N  
ATOM   1768  CA  THR   219      29.683   8.012 -35.520  1.00123.25           C  
ATOM   1769  C   THR   219      28.505   7.681 -36.419  1.00123.25           C  
ATOM   1770  O   THR   219      27.538   7.059 -35.983  1.00123.25           O  
ATOM   1771  CB  THR   219      30.724   6.956 -35.754  1.00123.25           C  
ATOM   1772  CG2 THR   219      30.063   5.575 -35.611  1.00123.25           C  
ATOM   1773  OG1 THR   219      31.283   7.098 -37.051  1.00123.25           O  
ATOM   1774  N   LEU   220      28.572   8.057 -37.726  1.00 66.88           N  
ATOM   1775  CA  LEU   220      27.446   7.907 -38.626  1.00 66.88           C  
ATOM   1776  C   LEU   220      27.712   6.890 -39.704  1.00 66.88           C  
ATOM   1777  O   LEU   220      28.774   6.873 -40.325  1.00 66.88           O  
ATOM   1778  CB  LEU   220      27.076   9.233 -39.311  1.00 66.88           C  
ATOM   1779  CG  LEU   220      26.618  10.319 -38.317  1.00 66.88           C  
ATOM   1780  CD1 LEU   220      26.252  11.626 -39.036  1.00 66.88           C  
ATOM   1781  CD2 LEU   220      25.482   9.810 -37.415  1.00 66.88           C  
ATOM   1782  N   GLY   221      26.701   6.031 -39.974  1.00 31.76           N  
ATOM   1783  CA  GLY   221      26.817   4.950 -40.921  1.00 31.76           C  
ATOM   1784  C   GLY   221      26.311   5.338 -42.277  1.00 31.76           C  
ATOM   1785  O   GLY   221      26.152   6.513 -42.597  1.00 31.76           O  
ATOM   1786  N   ASP   222      26.045   4.310 -43.113  1.00 40.99           N  
ATOM   1787  CA  ASP   222      25.608   4.495 -44.471  1.00 40.99           C  
ATOM   1788  C   ASP   222      24.231   5.078 -44.481  1.00 40.99           C  
ATOM   1789  O   ASP   222      23.378   4.721 -43.670  1.00 40.99           O  
ATOM   1790  CB  ASP   222      25.536   3.184 -45.274  1.00 40.99           C  
ATOM   1791  CG  ASP   222      26.944   2.642 -45.460  1.00 40.99           C  
ATOM   1792  OD1 ASP   222      27.918   3.389 -45.178  1.00 40.99           O  
ATOM   1793  OD2 ASP   222      27.061   1.465 -45.890  1.00 40.99           O1-
ATOM   1794  N   ARG   223      23.995   6.012 -45.424  1.00169.71           N  
ATOM   1795  CA  ARG   223      22.720   6.649 -45.588  1.00169.71           C  
ATOM   1796  C   ARG   223      21.903   5.840 -46.543  1.00169.71           C  
ATOM   1797  O   ARG   223      22.439   5.174 -47.427  1.00169.71           O  
ATOM   1798  CB  ARG   223      22.827   8.065 -46.183  1.00169.71           C  
ATOM   1799  CG  ARG   223      23.517   9.070 -45.260  1.00169.71           C  
ATOM   1800  CD  ARG   223      24.967   8.709 -44.928  1.00169.71           C  
ATOM   1801  NE  ARG   223      25.828   9.104 -46.080  1.00169.71           N  
ATOM   1802  CZ  ARG   223      26.299  10.382 -46.174  1.00169.71           C  
ATOM   1803  NH1 ARG   223      25.940  11.317 -45.247  1.00169.71           N1+
ATOM   1804  NH2 ARG   223      27.132  10.732 -47.196  1.00169.71           N  
ATOM   1805  N   ASP   224      20.569   5.856 -46.345  1.00 64.72           N  
ATOM   1806  CA  ASP   224      19.655   5.211 -47.243  1.00 64.72           C  
ATOM   1807  C   ASP   224      19.241   6.233 -48.260  1.00 64.72           C  
ATOM   1808  O   ASP   224      19.759   7.350 -48.269  1.00 64.72           O  
ATOM   1809  CB  ASP   224      18.420   4.613 -46.537  1.00 64.72           C  
ATOM   1810  CG  ASP   224      17.662   5.695 -45.779  1.00 64.72           C  
ATOM   1811  OD1 ASP   224      18.035   6.893 -45.886  1.00 64.72           O  
ATOM   1812  OD2 ASP   224      16.688   5.325 -45.071  1.00 64.72           O1-
ATOM   1813  N   PRO   225      18.335   5.884 -49.134  1.00151.89           N  
ATOM   1814  CA  PRO   225      17.917   6.805 -50.159  1.00151.89           C  
ATOM   1815  C   PRO   225      17.250   8.028 -49.613  1.00151.89           C  
ATOM   1816  O   PRO   225      17.242   9.052 -50.296  1.00151.89           O  
ATOM   1817  CB  PRO   225      17.058   5.985 -51.116  1.00151.89           C  
ATOM   1818  CG  PRO   225      17.641   4.565 -50.989  1.00151.89           C  
ATOM   1819  CD  PRO   225      18.197   4.500 -49.557  1.00151.89           C  
ATOM   1820  N   GLU   226      16.637   7.924 -48.420  1.00 94.10           N  
ATOM   1821  CA  GLU   226      15.997   9.019 -47.747  1.00 94.10           C  
ATOM   1822  C   GLU   226      17.039   9.956 -47.212  1.00 94.10           C  
ATOM   1823  O   GLU   226      16.804  11.160 -47.122  1.00 94.10           O  
ATOM   1824  CB  GLU   226      15.092   8.567 -46.587  1.00 94.10           C  
ATOM   1825  CG  GLU   226      13.769   7.956 -47.059  1.00 94.10           C  
ATOM   1826  CD  GLU   226      14.042   6.610 -47.719  1.00 94.10           C  
ATOM   1827  OE1 GLU   226      15.120   6.019 -47.448  1.00 94.10           O  
ATOM   1828  OE2 GLU   226      13.168   6.155 -48.505  1.00 94.10           O1-
ATOM   1829  N   GLY   227      18.230   9.436 -46.847  1.00 34.36           N  
ATOM   1830  CA  GLY   227      19.241  10.298 -46.302  1.00 34.36           C  
ATOM   1831  C   GLY   227      19.353  10.096 -44.817  1.00 34.36           C  
ATOM   1832  O   GLY   227      19.945  10.922 -44.122  1.00 34.36           O  
ATOM   1833  N   ASN   228      18.780   8.993 -44.289  1.00 49.35           N  
ATOM   1834  CA  ASN   228      18.865   8.708 -42.882  1.00 49.35           C  
ATOM   1835  C   ASN   228      19.848   7.590 -42.711  1.00 49.35           C  
ATOM   1836  O   ASN   228      20.071   6.803 -43.629  1.00 49.35           O  
ATOM   1837  CB  ASN   228      17.536   8.241 -42.265  1.00 49.35           C  
ATOM   1838  CG  ASN   228      16.541   9.387 -42.378  1.00 49.35           C  
ATOM   1839  ND2 ASN   228      15.342   9.092 -42.949  1.00 49.35           N  
ATOM   1840  OD1 ASN   228      16.823  10.515 -41.980  1.00 49.35           O  
ATOM   1841  N   ARG   229      20.490   7.506 -41.524  1.00151.74           N  
ATOM   1842  CA  ARG   229      21.480   6.489 -41.310  1.00151.74           C  
ATOM   1843  C   ARG   229      21.577   6.161 -39.853  1.00151.74           C  
ATOM   1844  O   ARG   229      21.047   6.866 -38.995  1.00151.74           O  
ATOM   1845  CB  ARG   229      22.866   6.915 -41.813  1.00151.74           C  
ATOM   1846  CG  ARG   229      23.354   8.260 -41.266  1.00151.74           C  
ATOM   1847  CD  ARG   229      24.628   8.707 -41.980  1.00151.74           C  
ATOM   1848  NE  ARG   229      24.874  10.155 -41.739  1.00151.74           N  
ATOM   1849  CZ  ARG   229      26.026  10.710 -42.222  1.00151.74           C  
ATOM   1850  NH1 ARG   229      26.972   9.913 -42.801  1.00151.74           N1+
ATOM   1851  NH2 ARG   229      26.232  12.056 -42.137  1.00151.74           N  
ATOM   1852  N   PRO   230      22.215   5.055 -39.567  1.00162.62           N  
ATOM   1853  CA  PRO   230      22.407   4.689 -38.192  1.00162.62           C  
ATOM   1854  C   PRO   230      23.463   5.552 -37.580  1.00162.62           C  
ATOM   1855  O   PRO   230      24.463   5.827 -38.241  1.00162.62           O  
ATOM   1856  CB  PRO   230      22.770   3.206 -38.194  1.00162.62           C  
ATOM   1857  CG  PRO   230      22.118   2.674 -39.480  1.00162.62           C  
ATOM   1858  CD  PRO   230      22.099   3.887 -40.427  1.00162.62           C  
ATOM   1859  N   ALA   231      23.264   5.987 -36.321  1.00 52.04           N  
ATOM   1860  CA  ALA   231      24.286   6.730 -35.645  1.00 52.04           C  
ATOM   1861  C   ALA   231      24.745   5.852 -34.521  1.00 52.04           C  
ATOM   1862  O   ALA   231      24.017   5.628 -33.556  1.00 52.04           O  
ATOM   1863  CB  ALA   231      23.774   8.045 -35.033  1.00 52.04           C  
ATOM   1864  N   TYR   232      25.997   5.364 -34.603  1.00 78.91           N  
ATOM   1865  CA  TYR   232      26.519   4.432 -33.640  1.00 78.91           C  
ATOM   1866  C   TYR   232      27.085   5.214 -32.497  1.00 78.91           C  
ATOM   1867  O   TYR   232      27.800   6.195 -32.705  1.00 78.91           O  
ATOM   1868  CB  TYR   232      27.695   3.601 -34.186  1.00 78.91           C  
ATOM   1869  CG  TYR   232      27.271   3.002 -35.481  1.00 78.91           C  
ATOM   1870  CD1 TYR   232      26.537   1.840 -35.534  1.00 78.91           C  
ATOM   1871  CD2 TYR   232      27.623   3.624 -36.655  1.00 78.91           C  
ATOM   1872  CE1 TYR   232      26.159   1.316 -36.748  1.00 78.91           C  
ATOM   1873  CE2 TYR   232      27.249   3.105 -37.871  1.00 78.91           C  
ATOM   1874  CZ  TYR   232      26.514   1.947 -37.917  1.00 78.91           C  
ATOM   1875  OH  TYR   232      26.129   1.415 -39.164  1.00 78.91           O  
ATOM   1876  N   TYR   233      26.757   4.816 -31.247  1.00 84.48           N  
ATOM   1877  CA  TYR   233      27.327   5.526 -30.133  1.00 84.48           C  
ATOM   1878  C   TYR   233      27.694   4.585 -29.028  1.00 84.48           C  
ATOM   1879  O   TYR   233      27.264   3.435 -28.994  1.00 84.48           O  
ATOM   1880  CB  TYR   233      26.419   6.632 -29.556  1.00 84.48           C  
ATOM   1881  CG  TYR   233      25.150   6.055 -29.019  1.00 84.48           C  
ATOM   1882  CD1 TYR   233      25.088   5.536 -27.746  1.00 84.48           C  
ATOM   1883  CD2 TYR   233      24.011   6.049 -29.790  1.00 84.48           C  
ATOM   1884  CE1 TYR   233      23.911   5.013 -27.255  1.00 84.48           C  
ATOM   1885  CE2 TYR   233      22.833   5.528 -29.307  1.00 84.48           C  
ATOM   1886  CZ  TYR   233      22.782   5.009 -28.037  1.00 84.48           C  
ATOM   1887  OH  TYR   233      21.573   4.476 -27.540  1.00 84.48           O  
ATOM   1888  N   ILE   234      28.578   5.048 -28.116  1.00114.70           N  
ATOM   1889  CA  ILE   234      28.975   4.258 -26.983  1.00114.70           C  
ATOM   1890  C   ILE   234      29.352   5.173 -25.856  1.00114.70           C  
ATOM   1891  O   ILE   234      29.799   6.301 -26.069  1.00114.70           O  
ATOM   1892  CB  ILE   234      30.171   3.390 -27.251  1.00114.70           C  
ATOM   1893  CG1 ILE   234      31.403   4.251 -27.579  1.00114.70           C  
ATOM   1894  CG2 ILE   234      29.796   2.393 -28.360  1.00114.70           C  
ATOM   1895  CD1 ILE   234      32.718   3.470 -27.552  1.00114.70           C  
ATOM   1896  N   ALA   235      29.139   4.702 -24.610  1.00 44.59           N  
ATOM   1897  CA  ALA   235      29.578   5.417 -23.447  1.00 44.59           C  
ATOM   1898  C   ALA   235      31.019   5.055 -23.250  1.00 44.59           C  
ATOM   1899  O   ALA   235      31.461   3.996 -23.698  1.00 44.59           O  
ATOM   1900  CB  ALA   235      28.820   5.036 -22.165  1.00 44.59           C  
ATOM   1901  N   GLY   236      31.795   5.948 -22.601  1.00 37.16           N  
ATOM   1902  CA  GLY   236      33.187   5.694 -22.351  1.00 37.16           C  
ATOM   1903  C   GLY   236      33.333   4.538 -21.409  1.00 37.16           C  
ATOM   1904  O   GLY   236      34.141   3.638 -21.646  1.00 37.16           O  
ATOM   1905  N   SER   237      32.550   4.527 -20.309  1.00 63.98           N  
ATOM   1906  CA  SER   237      32.677   3.439 -19.383  1.00 63.98           C  
ATOM   1907  C   SER   237      31.589   2.468 -19.699  1.00 63.98           C  
ATOM   1908  O   SER   237      30.520   2.484 -19.087  1.00 63.98           O  
ATOM   1909  CB  SER   237      32.530   3.855 -17.910  1.00 63.98           C  
ATOM   1910  OG  SER   237      33.611   4.697 -17.536  1.00 63.98           O  
ATOM   1911  N   SER   238      31.861   1.577 -20.674  1.00 76.12           N  
ATOM   1912  CA  SER   238      30.892   0.607 -21.091  1.00 76.12           C  
ATOM   1913  C   SER   238      31.489  -0.213 -22.200  1.00 76.12           C  
ATOM   1914  O   SER   238      32.487   0.171 -22.810  1.00 76.12           O  
ATOM   1915  CB  SER   238      29.596   1.228 -21.640  1.00 76.12           C  
ATOM   1916  OG  SER   238      29.856   1.907 -22.859  1.00 76.12           O  
ATOM   1917  N   THR   239      30.981  -1.455 -22.341  1.00168.33           N  
ATOM   1918  CA  THR   239      31.253  -2.408 -23.390  1.00168.33           C  
ATOM   1919  C   THR   239      30.246  -2.365 -24.516  1.00168.33           C  
ATOM   1920  O   THR   239      30.509  -2.854 -25.619  1.00168.33           O  
ATOM   1921  CB  THR   239      31.262  -3.818 -22.877  1.00168.33           C  
ATOM   1922  CG2 THR   239      32.309  -3.930 -21.756  1.00168.33           C  
ATOM   1923  OG1 THR   239      29.978  -4.161 -22.378  1.00168.33           O  
ATOM   1924  N   LYS   240      29.022  -1.873 -24.226  1.00112.55           N  
ATOM   1925  CA  LYS   240      27.930  -1.965 -25.163  1.00112.55           C  
ATOM   1926  C   LYS   240      27.959  -0.882 -26.195  1.00112.55           C  
ATOM   1927  O   LYS   240      28.468   0.217 -25.967  1.00112.55           O  
ATOM   1928  CB  LYS   240      26.546  -1.964 -24.489  1.00112.55           C  
ATOM   1929  CG  LYS   240      26.329  -3.178 -23.581  1.00112.55           C  
ATOM   1930  CD  LYS   240      25.023  -3.134 -22.787  1.00112.55           C  
ATOM   1931  CE  LYS   240      23.926  -4.011 -23.395  1.00112.55           C  
ATOM   1932  NZ  LYS   240      23.650  -3.579 -24.783  1.00112.55           N1+
ATOM   1933  N   LEU   241      27.411  -1.206 -27.391  1.00115.45           N  
ATOM   1934  CA  LEU   241      27.345  -0.282 -28.488  1.00115.45           C  
ATOM   1935  C   LEU   241      25.922  -0.254 -28.966  1.00115.45           C  
ATOM   1936  O   LEU   241      25.287  -1.292 -29.128  1.00115.45           O  
ATOM   1937  CB  LEU   241      28.265  -0.690 -29.663  1.00115.45           C  
ATOM   1938  CG  LEU   241      28.437   0.326 -30.820  1.00115.45           C  
ATOM   1939  CD1 LEU   241      29.379  -0.238 -31.894  1.00115.45           C  
ATOM   1940  CD2 LEU   241      27.107   0.786 -31.443  1.00115.45           C  
ATOM   1941  N   PHE   242      25.383   0.956 -29.217  1.00 68.41           N  
ATOM   1942  CA  PHE   242      24.023   1.099 -29.650  1.00 68.41           C  
ATOM   1943  C   PHE   242      24.002   1.892 -30.921  1.00 68.41           C  
ATOM   1944  O   PHE   242      24.985   2.533 -31.299  1.00 68.41           O  
ATOM   1945  CB  PHE   242      23.148   1.882 -28.655  1.00 68.41           C  
ATOM   1946  CG  PHE   242      23.000   1.098 -27.396  1.00 68.41           C  
ATOM   1947  CD1 PHE   242      21.984   0.180 -27.261  1.00 68.41           C  
ATOM   1948  CD2 PHE   242      23.869   1.284 -26.344  1.00 68.41           C  
ATOM   1949  CE1 PHE   242      21.839  -0.544 -26.101  1.00 68.41           C  
ATOM   1950  CE2 PHE   242      23.729   0.562 -25.181  1.00 68.41           C  
ATOM   1951  CZ  PHE   242      22.712  -0.354 -25.056  1.00 68.41           C  
ATOM   1952  N   GLU   243      22.858   1.816 -31.634  1.00 55.49           N  
ATOM   1953  CA  GLU   243      22.650   2.579 -32.832  1.00 55.49           C  
ATOM   1954  C   GLU   243      21.274   3.175 -32.728  1.00 55.49           C  
ATOM   1955  O   GLU   243      20.351   2.556 -32.201  1.00 55.49           O  
ATOM   1956  CB  GLU   243      22.624   1.718 -34.107  1.00 55.49           C  
ATOM   1957  CG  GLU   243      23.928   0.977 -34.410  1.00 55.49           C  
ATOM   1958  CD  GLU   243      23.646   0.026 -35.568  1.00 55.49           C  
ATOM   1959  OE1 GLU   243      22.505   0.072 -36.101  1.00 55.49           O  
ATOM   1960  OE2 GLU   243      24.561  -0.760 -35.933  1.00 55.49           O1-
ATOM   1961  N   ILE   244      21.108   4.421 -33.205  1.00126.25           N  
ATOM   1962  CA  ILE   244      19.817   5.050 -33.230  1.00126.25           C  
ATOM   1963  C   ILE   244      19.701   5.701 -34.573  1.00126.25           C  
ATOM   1964  O   ILE   244      20.685   6.213 -35.104  1.00126.25           O  
ATOM   1965  CB  ILE   244      19.648   6.128 -32.198  1.00126.25           C  
ATOM   1966  CG1 ILE   244      18.177   6.571 -32.113  1.00126.25           C  
ATOM   1967  CG2 ILE   244      20.617   7.267 -32.551  1.00126.25           C  
ATOM   1968  CD1 ILE   244      17.243   5.496 -31.556  1.00126.25           C  
ATOM   1969  N   SER   245      18.496   5.698 -35.173  1.00 31.01           N  
ATOM   1970  CA  SER   245      18.351   6.275 -36.477  1.00 31.01           C  
ATOM   1971  C   SER   245      18.395   7.763 -36.361  1.00 31.01           C  
ATOM   1972  O   SER   245      17.942   8.345 -35.378  1.00 31.01           O  
ATOM   1973  CB  SER   245      17.035   5.892 -37.176  1.00 31.01           C  
ATOM   1974  OG  SER   245      16.965   6.501 -38.457  1.00 31.01           O  
ATOM   1975  N   THR   246      18.959   8.409 -37.397  1.00132.28           N  
ATOM   1976  CA  THR   246      19.092   9.833 -37.455  1.00132.28           C  
ATOM   1977  C   THR   246      17.733  10.451 -37.597  1.00132.28           C  
ATOM   1978  O   THR   246      17.528  11.606 -37.219  1.00132.28           O  
ATOM   1979  CB  THR   246      20.023  10.280 -38.549  1.00132.28           C  
ATOM   1980  CG2 THR   246      19.553   9.757 -39.908  1.00132.28           C  
ATOM   1981  OG1 THR   246      20.119  11.691 -38.566  1.00132.28           O  
ATOM   1982  N   LYS   247      16.765   9.703 -38.170  1.00 41.93           N  
ATOM   1983  CA  LYS   247      15.449  10.241 -38.354  1.00 41.93           C  
ATOM   1984  C   LYS   247      14.844  10.588 -37.024  1.00 41.93           C  
ATOM   1985  O   LYS   247      14.235  11.647 -36.874  1.00 41.93           O  
ATOM   1986  CB  LYS   247      14.470   9.289 -39.065  1.00 41.93           C  
ATOM   1987  CG  LYS   247      13.089   9.930 -39.233  1.00 41.93           C  
ATOM   1988  CD  LYS   247      12.173   9.253 -40.252  1.00 41.93           C  
ATOM   1989  CE  LYS   247      10.820   9.959 -40.383  1.00 41.93           C  
ATOM   1990  NZ  LYS   247       9.981   9.281 -41.395  1.00 41.93           N1+
ATOM   1991  N   ILE   248      14.993   9.706 -36.017  1.00 90.34           N  
ATOM   1992  CA  ILE   248      14.438   9.957 -34.715  1.00 90.34           C  
ATOM   1993  C   ILE   248      15.127  11.139 -34.100  1.00 90.34           C  
ATOM   1994  O   ILE   248      14.504  11.923 -33.389  1.00 90.34           O  
ATOM   1995  CB  ILE   248      14.577   8.806 -33.759  1.00 90.34           C  
ATOM   1996  CG1 ILE   248      13.789   7.590 -34.272  1.00 90.34           C  
ATOM   1997  CG2 ILE   248      14.118   9.289 -32.372  1.00 90.34           C  
ATOM   1998  CD1 ILE   248      12.294   7.862 -34.430  1.00 90.34           C  
ATOM   1999  N   LEU   249      16.448  11.265 -34.329  1.00 51.25           N  
ATOM   2000  CA  LEU   249      17.253  12.303 -33.747  1.00 51.25           C  
ATOM   2001  C   LEU   249      16.838  13.669 -34.220  1.00 51.25           C  
ATOM   2002  O   LEU   249      16.774  14.613 -33.434  1.00 51.25           O  
ATOM   2003  CB  LEU   249      18.748  12.136 -34.086  1.00 51.25           C  
ATOM   2004  CG  LEU   249      19.380  10.864 -33.486  1.00 51.25           C  
ATOM   2005  CD1 LEU   249      20.868  10.750 -33.854  1.00 51.25           C  
ATOM   2006  CD2 LEU   249      19.139  10.787 -31.971  1.00 51.25           C  
ATOM   2007  N   LYS   250      16.545  13.811 -35.524  1.00 91.90           N  
ATOM   2008  CA  LYS   250      16.203  15.069 -36.133  1.00 91.90           C  
ATOM   2009  C   LYS   250      14.906  15.595 -35.592  1.00 91.90           C  
ATOM   2010  O   LYS   250      14.666  16.800 -35.649  1.00 91.90           O  
ATOM   2011  CB  LYS   250      16.055  14.992 -37.663  1.00 91.90           C  
ATOM   2012  CG  LYS   250      17.369  14.732 -38.405  1.00 91.90           C  
ATOM   2013  CD  LYS   250      17.171  14.466 -39.899  1.00 91.90           C  
ATOM   2014  CE  LYS   250      18.473  14.258 -40.675  1.00 91.90           C  
ATOM   2015  NZ  LYS   250      18.784  12.816 -40.768  1.00 91.90           N1+
ATOM   2016  N   GLN   251      14.001  14.720 -35.110  1.00132.18           N  
ATOM   2017  CA  GLN   251      12.729  15.211 -34.651  1.00132.18           C  
ATOM   2018  C   GLN   251      12.796  15.608 -33.215  1.00132.18           C  
ATOM   2019  O   GLN   251      12.979  14.781 -32.323  1.00132.18           O  
ATOM   2020  CB  GLN   251      11.576  14.204 -34.766  1.00132.18           C  
ATOM   2021  CG  GLN   251      11.115  13.980 -36.202  1.00132.18           C  
ATOM   2022  CD  GLN   251      10.578  15.309 -36.714  1.00132.18           C  
ATOM   2023  NE2 GLN   251      10.837  15.604 -38.017  1.00132.18           N  
ATOM   2024  OE1 GLN   251       9.960  16.070 -35.971  1.00132.18           O  
ATOM   2025  N   LYS   252      12.602  16.917 -32.973  1.00 76.34           N  
ATOM   2026  CA  LYS   252      12.607  17.460 -31.651  1.00 76.34           C  
ATOM   2027  C   LYS   252      11.352  17.000 -30.973  1.00 76.34           C  
ATOM   2028  O   LYS   252      10.256  17.150 -31.509  1.00 76.34           O  
ATOM   2029  CB  LYS   252      12.613  19.000 -31.679  1.00 76.34           C  
ATOM   2030  CG  LYS   252      12.672  19.697 -30.319  1.00 76.34           C  
ATOM   2031  CD  LYS   252      13.035  21.181 -30.440  1.00 76.34           C  
ATOM   2032  CE  LYS   252      13.147  21.912 -29.101  1.00 76.34           C  
ATOM   2033  NZ  LYS   252      11.807  22.330 -28.635  1.00 76.34           N1+
ATOM   2034  N   GLY   253      11.496  16.416 -29.764  1.00 25.97           N  
ATOM   2035  CA  GLY   253      10.368  16.003 -28.974  1.00 25.97           C  
ATOM   2036  C   GLY   253       9.986  14.579 -29.262  1.00 25.97           C  
ATOM   2037  O   GLY   253       9.093  14.037 -28.611  1.00 25.97           O  
ATOM   2038  N   ALA   254      10.647  13.933 -30.241  1.00 29.84           N  
ATOM   2039  CA  ALA   254      10.306  12.582 -30.599  1.00 29.84           C  
ATOM   2040  C   ALA   254      10.929  11.623 -29.630  1.00 29.84           C  
ATOM   2041  O   ALA   254      11.886  11.950 -28.931  1.00 29.84           O  
ATOM   2042  CB  ALA   254      10.781  12.182 -32.007  1.00 29.84           C  
ATOM   2043  N   LYS   255      10.363  10.400 -29.551  1.00 99.59           N  
ATOM   2044  CA  LYS   255      10.887   9.375 -28.696  1.00 99.59           C  
ATOM   2045  C   LYS   255      12.001   8.691 -29.425  1.00 99.59           C  
ATOM   2046  O   LYS   255      12.017   8.657 -30.654  1.00 99.59           O  
ATOM   2047  CB  LYS   255       9.844   8.316 -28.306  1.00 99.59           C  
ATOM   2048  CG  LYS   255      10.396   7.224 -27.390  1.00 99.59           C  
ATOM   2049  CD  LYS   255       9.301   6.390 -26.728  1.00 99.59           C  
ATOM   2050  CE  LYS   255       8.036   6.276 -27.579  1.00 99.59           C  
ATOM   2051  NZ  LYS   255       8.365   5.715 -28.908  1.00 99.59           N1+
ATOM   2052  N   PHE   256      12.972   8.130 -28.677  1.00 54.40           N  
ATOM   2053  CA  PHE   256      14.102   7.492 -29.295  1.00 54.40           C  
ATOM   2054  C   PHE   256      13.961   6.015 -29.087  1.00 54.40           C  
ATOM   2055  O   PHE   256      13.455   5.569 -28.059  1.00 54.40           O  
ATOM   2056  CB  PHE   256      15.443   7.865 -28.643  1.00 54.40           C  
ATOM   2057  CG  PHE   256      15.571   9.349 -28.624  1.00 54.40           C  
ATOM   2058  CD1 PHE   256      16.141  10.030 -29.674  1.00 54.40           C  
ATOM   2059  CD2 PHE   256      15.110  10.059 -27.540  1.00 54.40           C  
ATOM   2060  CE1 PHE   256      16.249  11.401 -29.633  1.00 54.40           C  
ATOM   2061  CE2 PHE   256      15.215  11.428 -27.493  1.00 54.40           C  
ATOM   2062  CZ  PHE   256      15.788  12.103 -28.544  1.00 54.40           C  
ATOM   2063  N   ASP   257      14.394   5.210 -30.080  1.00 61.08           N  
ATOM   2064  CA  ASP   257      14.313   3.784 -29.931  1.00 61.08           C  
ATOM   2065  C   ASP   257      15.647   3.199 -30.294  1.00 61.08           C  
ATOM   2066  O   ASP   257      15.817   2.686 -31.398  1.00 61.08           O  
ATOM   2067  CB  ASP   257      13.273   3.158 -30.875  1.00 61.08           C  
ATOM   2068  CG  ASP   257      11.893   3.608 -30.418  1.00 61.08           C  
ATOM   2069  OD1 ASP   257      11.510   3.272 -29.265  1.00 61.08           O  
ATOM   2070  OD2 ASP   257      11.207   4.308 -31.210  1.00 61.08           O1-
ATOM   2071  N   PRO   258      16.599   3.239 -29.398  1.00 68.11           N  
ATOM   2072  CA  PRO   258      17.898   2.698 -29.716  1.00 68.11           C  
ATOM   2073  C   PRO   258      17.905   1.203 -29.743  1.00 68.11           C  
ATOM   2074  O   PRO   258      17.101   0.589 -29.043  1.00 68.11           O  
ATOM   2075  CB  PRO   258      18.862   3.294 -28.693  1.00 68.11           C  
ATOM   2076  CG  PRO   258      18.206   4.633 -28.314  1.00 68.11           C  
ATOM   2077  CD  PRO   258      16.702   4.388 -28.509  1.00 68.11           C  
ATOM   2078  N   VAL   259      18.813   0.604 -30.542  1.00 88.83           N  
ATOM   2079  CA  VAL   259      18.909  -0.826 -30.634  1.00 88.83           C  
ATOM   2080  C   VAL   259      20.266  -1.233 -30.155  1.00 88.83           C  
ATOM   2081  O   VAL   259      21.255  -0.548 -30.407  1.00 88.83           O  
ATOM   2082  CB  VAL   259      18.774  -1.344 -32.036  1.00 88.83           C  
ATOM   2083  CG1 VAL   259      19.942  -0.793 -32.872  1.00 88.83           C  
ATOM   2084  CG2 VAL   259      18.720  -2.881 -31.991  1.00 88.83           C  
ATOM   2085  N   ASN   260      20.332  -2.362 -29.418  1.00106.40           N  
ATOM   2086  CA  ASN   260      21.584  -2.871 -28.926  1.00106.40           C  
ATOM   2087  C   ASN   260      22.208  -3.713 -30.004  1.00106.40           C  
ATOM   2088  O   ASN   260      21.525  -4.516 -30.636  1.00106.40           O  
ATOM   2089  CB  ASN   260      21.421  -3.752 -27.674  1.00106.40           C  
ATOM   2090  CG  ASN   260      20.534  -4.930 -28.047  1.00106.40           C  
ATOM   2091  ND2 ASN   260      21.013  -6.170 -27.758  1.00106.40           N  
ATOM   2092  OD1 ASN   260      19.444  -4.755 -28.589  1.00106.40           O  
ATOM   2093  N   LEU   261      23.496  -3.449 -30.324  1.00194.30           N  
ATOM   2094  CA  LEU   261      24.309  -4.211 -31.246  1.00194.30           C  
ATOM   2095  C   LEU   261      24.872  -5.408 -30.553  1.00194.30           C  
ATOM   2096  O   LEU   261      25.089  -6.473 -31.138  1.00194.30           O  
ATOM   2097  CB  LEU   261      25.455  -3.384 -31.844  1.00194.30           C  
ATOM   2098  CG  LEU   261      24.939  -2.259 -32.761  1.00194.30           C  
ATOM   2099  CD1 LEU   261      24.113  -1.232 -31.970  1.00194.30           C  
ATOM   2100  CD2 LEU   261      26.074  -1.618 -33.571  1.00194.30           C  
ATOM   2101  N   GLY   262      25.154  -5.126 -29.271  1.00307.70           N  
ATOM   2102  CA  GLY   262      25.466  -5.866 -28.109  1.00307.70           C  
ATOM   2103  C   GLY   262      26.678  -5.349 -27.397  1.00307.70           C  
ATOM   2104  O   GLY   262      26.645  -4.247 -26.844  1.00307.70           O  
ATOM   2105  N   ASN   263      27.794  -6.109 -27.417  1.00112.21           N  
ATOM   2106  CA  ASN   263      28.894  -5.680 -26.601  1.00112.21           C  
ATOM   2107  C   ASN   263      30.200  -6.200 -27.130  1.00112.21           C  
ATOM   2108  O   ASN   263      30.268  -7.207 -27.833  1.00112.21           O  
ATOM   2109  CB  ASN   263      28.813  -6.174 -25.149  1.00112.21           C  
ATOM   2110  CG  ASN   263      29.094  -7.672 -25.145  1.00112.21           C  
ATOM   2111  ND2 ASN   263      29.671  -8.171 -24.021  1.00112.21           N  
ATOM   2112  OD1 ASN   263      28.820  -8.384 -26.109  1.00112.21           O  
ATOM   2113  N   ARG   264      31.273  -5.447 -26.815  1.00110.74           N  
ATOM   2114  CA  ARG   264      32.645  -5.695 -27.172  1.00110.74           C  
ATOM   2115  C   ARG   264      33.351  -6.700 -26.312  1.00110.74           C  
ATOM   2116  O   ARG   264      34.417  -7.178 -26.694  1.00110.74           O  
ATOM   2117  CB  ARG   264      33.508  -4.422 -27.220  1.00110.74           C  
ATOM   2118  CG  ARG   264      33.113  -3.494 -28.370  1.00110.74           C  
ATOM   2119  CD  ARG   264      34.217  -2.516 -28.774  1.00110.74           C  
ATOM   2120  NE  ARG   264      34.556  -1.690 -27.582  1.00110.74           N  
ATOM   2121  CZ  ARG   264      33.862  -0.541 -27.338  1.00110.74           C  
ATOM   2122  NH1 ARG   264      32.861  -0.163 -28.182  1.00110.74           N1+
ATOM   2123  NH2 ARG   264      34.166   0.236 -26.258  1.00110.74           N  
ATOM   2124  N   GLY   265      32.861  -6.989 -25.093  1.00 46.36           N  
ATOM   2125  CA  GLY   265      33.596  -7.892 -24.246  1.00 46.36           C  
ATOM   2126  C   GLY   265      34.270  -7.040 -23.208  1.00 46.36           C  
ATOM   2127  O   GLY   265      34.483  -5.846 -23.406  1.00 46.36           O  
ATOM   2128  N   PRO   266      34.634  -7.657 -22.117  1.00101.42           N  
ATOM   2129  CA  PRO   266      35.156  -7.007 -20.936  1.00101.42           C  
ATOM   2130  C   PRO   266      36.402  -6.173 -21.099  1.00101.42           C  
ATOM   2131  O   PRO   266      37.274  -6.523 -21.893  1.00101.42           O  
ATOM   2132  CB  PRO   266      35.412  -8.141 -19.946  1.00101.42           C  
ATOM   2133  CG  PRO   266      35.724  -9.343 -20.855  1.00101.42           C  
ATOM   2134  CD  PRO   266      34.871  -9.090 -22.108  1.00101.42           C  
ATOM   2135  N   HIS   267      36.462  -5.055 -20.334  1.00 70.43           N  
ATOM   2136  CA  HIS   267      37.562  -4.136 -20.153  1.00 70.43           C  
ATOM   2137  C   HIS   267      38.012  -3.515 -21.441  1.00 70.43           C  
ATOM   2138  O   HIS   267      39.150  -3.055 -21.534  1.00 70.43           O  
ATOM   2139  CB  HIS   267      38.790  -4.802 -19.506  1.00 70.43           C  
ATOM   2140  CG  HIS   267      38.528  -5.307 -18.118  1.00 70.43           C  
ATOM   2141  CD2 HIS   267      38.169  -6.549 -17.692  1.00 70.43           C  
ATOM   2142  ND1 HIS   267      38.617  -4.532 -16.983  1.00 70.43           N  
ATOM   2143  CE1 HIS   267      38.310  -5.337 -15.935  1.00 70.43           C  
ATOM   2144  NE2 HIS   267      38.030  -6.570 -16.316  1.00 70.43           N  
ATOM   2145  N   SER   268      37.138  -3.490 -22.462  1.00116.75           N  
ATOM   2146  CA  SER   268      37.433  -2.941 -23.760  1.00116.75           C  
ATOM   2147  C   SER   268      36.996  -1.506 -23.891  1.00116.75           C  
ATOM   2148  O   SER   268      37.005  -0.978 -25.002  1.00116.75           O  
ATOM   2149  CB  SER   268      36.751  -3.751 -24.881  1.00116.75           C  
ATOM   2150  OG  SER   268      37.128  -3.271 -26.164  1.00116.75           O  
ATOM   2151  N   GLU   269      36.583  -0.846 -22.790  1.00132.64           N  
ATOM   2152  CA  GLU   269      36.029   0.487 -22.843  1.00132.64           C  
ATOM   2153  C   GLU   269      36.829   1.411 -23.716  1.00132.64           C  
ATOM   2154  O   GLU   269      38.062   1.419 -23.705  1.00132.64           O  
ATOM   2155  CB  GLU   269      35.878   1.131 -21.457  1.00132.64           C  
ATOM   2156  CG  GLU   269      37.170   1.112 -20.643  1.00132.64           C  
ATOM   2157  CD  GLU   269      37.175  -0.156 -19.801  1.00132.64           C  
ATOM   2158  OE1 GLU   269      36.468  -1.125 -20.181  1.00132.64           O  
ATOM   2159  OE2 GLU   269      37.881  -0.166 -18.757  1.00132.64           O1-
ATOM   2160  N   ALA   270      36.099   2.184 -24.554  1.00 54.60           N  
ATOM   2161  CA  ALA   270      36.690   3.123 -25.465  1.00 54.60           C  
ATOM   2162  C   ALA   270      35.862   4.376 -25.429  1.00 54.60           C  
ATOM   2163  O   ALA   270      34.658   4.332 -25.189  1.00 54.60           O  
ATOM   2164  CB  ALA   270      36.717   2.624 -26.920  1.00 54.60           C  
ATOM   2165  N   VAL   271      36.539   5.537 -25.534  1.00149.10           N  
ATOM   2166  CA  VAL   271      35.983   6.863 -25.593  1.00149.10           C  
ATOM   2167  C   VAL   271      35.602   7.245 -26.993  1.00149.10           C  
ATOM   2168  O   VAL   271      34.784   8.141 -27.196  1.00149.10           O  
ATOM   2169  CB  VAL   271      36.985   7.883 -25.132  1.00149.10           C  
ATOM   2170  CG1 VAL   271      38.242   7.744 -26.008  1.00149.10           C  
ATOM   2171  CG2 VAL   271      36.362   9.284 -25.210  1.00149.10           C  
ATOM   2172  N   ALA   272      36.267   6.652 -28.003  1.00 54.13           N  
ATOM   2173  CA  ALA   272      36.021   7.093 -29.350  1.00 54.13           C  
ATOM   2174  C   ALA   272      35.867   5.921 -30.273  1.00 54.13           C  
ATOM   2175  O   ALA   272      36.469   4.867 -30.072  1.00 54.13           O  
ATOM   2176  CB  ALA   272      37.152   7.964 -29.919  1.00 54.13           C  
ATOM   2177  N   LEU   273      35.022   6.091 -31.316  1.00179.80           N  
ATOM   2178  CA  LEU   273      34.812   5.063 -32.300  1.00179.80           C  
ATOM   2179  C   LEU   273      34.585   5.709 -33.644  1.00179.80           C  
ATOM   2180  O   LEU   273      34.117   6.845 -33.711  1.00179.80           O  
ATOM   2181  CB  LEU   273      33.638   4.117 -31.966  1.00179.80           C  
ATOM   2182  CG  LEU   273      32.256   4.783 -31.839  1.00179.80           C  
ATOM   2183  CD1 LEU   273      31.714   5.241 -33.194  1.00179.80           C  
ATOM   2184  CD2 LEU   273      31.269   3.871 -31.097  1.00179.80           C  
ATOM   2185  N   ALA   274      34.938   5.017 -34.758  1.00 52.98           N  
ATOM   2186  CA  ALA   274      34.734   5.612 -36.059  1.00 52.98           C  
ATOM   2187  C   ALA   274      34.298   4.575 -37.064  1.00 52.98           C  
ATOM   2188  O   ALA   274      34.890   3.503 -37.177  1.00 52.98           O  
ATOM   2189  CB  ALA   274      35.998   6.282 -36.627  1.00 52.98           C  
ATOM   2190  N   TYR   275      33.264   4.918 -37.869  1.00 65.65           N  
ATOM   2191  CA  TYR   275      32.708   4.046 -38.874  1.00 65.65           C  
ATOM   2192  C   TYR   275      33.344   4.357 -40.200  1.00 65.65           C  
ATOM   2193  O   TYR   275      33.487   5.520 -40.575  1.00 65.65           O  
ATOM   2194  CB  TYR   275      31.182   4.232 -39.030  1.00 65.65           C  
ATOM   2195  CG  TYR   275      30.642   3.314 -40.079  1.00 65.65           C  
ATOM   2196  CD1 TYR   275      30.359   1.997 -39.797  1.00 65.65           C  
ATOM   2197  CD2 TYR   275      30.400   3.782 -41.350  1.00 65.65           C  
ATOM   2198  CE1 TYR   275      29.851   1.159 -40.765  1.00 65.65           C  
ATOM   2199  CE2 TYR   275      29.894   2.951 -42.322  1.00 65.65           C  
ATOM   2200  CZ  TYR   275      29.617   1.637 -42.032  1.00 65.65           C  
ATOM   2201  OH  TYR   275      29.097   0.786 -43.031  1.00 65.65           O  
ATOM   2202  N   ASP   276      33.770   3.302 -40.934  1.00 67.18           N  
ATOM   2203  CA  ASP   276      34.366   3.464 -42.237  1.00 67.18           C  
ATOM   2204  C   ASP   276      33.371   3.008 -43.266  1.00 67.18           C  
ATOM   2205  O   ASP   276      32.872   1.884 -43.209  1.00 67.18           O  
ATOM   2206  CB  ASP   276      35.638   2.611 -42.418  1.00 67.18           C  
ATOM   2207  CG  ASP   276      36.209   2.828 -43.815  1.00 67.18           C  
ATOM   2208  OD1 ASP   276      35.851   3.850 -44.460  1.00 67.18           O  
ATOM   2209  OD2 ASP   276      37.004   1.959 -44.260  1.00 67.18           O1-
ATOM   2210  N   PRO   277      33.033   3.860 -44.196  1.00 77.34           N  
ATOM   2211  CA  PRO   277      32.096   3.463 -45.209  1.00 77.34           C  
ATOM   2212  C   PRO   277      32.609   2.399 -46.131  1.00 77.34           C  
ATOM   2213  O   PRO   277      31.824   1.556 -46.561  1.00 77.34           O  
ATOM   2214  CB  PRO   277      31.675   4.749 -45.913  1.00 77.34           C  
ATOM   2215  CG  PRO   277      31.837   5.823 -44.822  1.00 77.34           C  
ATOM   2216  CD  PRO   277      32.962   5.286 -43.919  1.00 77.34           C  
ATOM   2217  N   LYS   278      33.916   2.413 -46.450  1.00 87.16           N  
ATOM   2218  CA  LYS   278      34.451   1.499 -47.419  1.00 87.16           C  
ATOM   2219  C   LYS   278      34.348   0.073 -46.951  1.00 87.16           C  
ATOM   2220  O   LYS   278      33.844  -0.781 -47.676  1.00 87.16           O  
ATOM   2221  CB  LYS   278      35.935   1.785 -47.702  1.00 87.16           C  
ATOM   2222  CG  LYS   278      36.529   0.953 -48.838  1.00 87.16           C  
ATOM   2223  CD  LYS   278      37.884   1.480 -49.315  1.00 87.16           C  
ATOM   2224  CE  LYS   278      38.503   0.657 -50.446  1.00 87.16           C  
ATOM   2225  NZ  LYS   278      37.892   1.032 -51.740  1.00 87.16           N1+
ATOM   2226  N   THR   279      34.883  -0.223 -45.750  1.00 91.63           N  
ATOM   2227  CA  THR   279      34.909  -1.533 -45.151  1.00 91.63           C  
ATOM   2228  C   THR   279      33.654  -1.905 -44.412  1.00 91.63           C  
ATOM   2229  O   THR   279      33.361  -3.090 -44.265  1.00 91.63           O  
ATOM   2230  CB  THR   279      36.085  -1.726 -44.240  1.00 91.63           C  
ATOM   2231  CG2 THR   279      37.372  -1.608 -45.074  1.00 91.63           C  
ATOM   2232  OG1 THR   279      36.076  -0.754 -43.206  1.00 91.63           O  
ATOM   2233  N   LYS   280      32.890  -0.911 -43.915  1.00146.55           N  
ATOM   2234  CA  LYS   280      31.727  -1.135 -43.092  1.00146.55           C  
ATOM   2235  C   LYS   280      32.182  -1.520 -41.707  1.00146.55           C  
ATOM   2236  O   LYS   280      31.396  -2.049 -40.921  1.00146.55           O  
ATOM   2237  CB  LYS   280      30.837  -2.316 -43.549  1.00146.55           C  
ATOM   2238  CG  LYS   280      30.428  -2.333 -45.025  1.00146.55           C  
ATOM   2239  CD  LYS   280      29.576  -1.153 -45.483  1.00146.55           C  
ATOM   2240  CE  LYS   280      29.205  -1.235 -46.967  1.00146.55           C  
ATOM   2241  NZ  LYS   280      28.777   0.092 -47.460  1.00146.55           N1+
ATOM   2242  N   VAL   281      33.462  -1.246 -41.366  1.00 66.92           N  
ATOM   2243  CA  VAL   281      34.005  -1.563 -40.071  1.00 66.92           C  
ATOM   2244  C   VAL   281      33.949  -0.359 -39.161  1.00 66.92           C  
ATOM   2245  O   VAL   281      34.014   0.783 -39.610  1.00 66.92           O  
ATOM   2246  CB  VAL   281      35.438  -2.013 -40.130  1.00 66.92           C  
ATOM   2247  CG1 VAL   281      35.940  -2.249 -38.696  1.00 66.92           C  
ATOM   2248  CG2 VAL   281      35.528  -3.258 -41.029  1.00 66.92           C  
ATOM   2249  N   ILE   282      33.806  -0.606 -37.836  1.00140.11           N  
ATOM   2250  CA  ILE   282      33.797   0.421 -36.817  1.00140.11           C  
ATOM   2251  C   ILE   282      35.053   0.196 -36.029  1.00140.11           C  
ATOM   2252  O   ILE   282      35.321  -0.927 -35.599  1.00140.11           O  
ATOM   2253  CB  ILE   282      32.681   0.252 -35.817  1.00140.11           C  
ATOM   2254  CG1 ILE   282      31.287   0.336 -36.463  1.00140.11           C  
ATOM   2255  CG2 ILE   282      32.891   1.301 -34.713  1.00140.11           C  
ATOM   2256  CD1 ILE   282      30.890   1.739 -36.908  1.00140.11           C  
ATOM   2257  N   PHE   283      35.857   1.258 -35.821  1.00 67.11           N  
ATOM   2258  CA  PHE   283      37.106   1.120 -35.123  1.00 67.11           C  
ATOM   2259  C   PHE   283      36.992   1.785 -33.787  1.00 67.11           C  
ATOM   2260  O   PHE   283      36.365   2.834 -33.646  1.00 67.11           O  
ATOM   2261  CB  PHE   283      38.288   1.778 -35.863  1.00 67.11           C  
ATOM   2262  CG  PHE   283      38.504   1.063 -37.157  1.00 67.11           C  
ATOM   2263  CD1 PHE   283      39.261  -0.087 -37.210  1.00 67.11           C  
ATOM   2264  CD2 PHE   283      37.957   1.546 -38.325  1.00 67.11           C  
ATOM   2265  CE1 PHE   283      39.463  -0.744 -38.402  1.00 67.11           C  
ATOM   2266  CE2 PHE   283      38.156   0.894 -39.520  1.00 67.11           C  
ATOM   2267  CZ  PHE   283      38.910  -0.254 -39.561  1.00 67.11           C  
ATOM   2268  N   PHE   284      37.609   1.176 -32.755  1.00161.14           N  
ATOM   2269  CA  PHE   284      37.502   1.741 -31.442  1.00161.14           C  
ATOM   2270  C   PHE   284      38.889   2.026 -30.956  1.00161.14           C  
ATOM   2271  O   PHE   284      39.785   1.197 -31.114  1.00161.14           O  
ATOM   2272  CB  PHE   284      36.904   0.758 -30.423  1.00161.14           C  
ATOM   2273  CG  PHE   284      35.568   0.326 -30.920  1.00161.14           C  
ATOM   2274  CD1 PHE   284      35.465  -0.773 -31.742  1.00161.14           C  
ATOM   2275  CD2 PHE   284      34.424   1.011 -30.578  1.00161.14           C  
ATOM   2276  CE1 PHE   284      34.244  -1.190 -32.214  1.00161.14           C  
ATOM   2277  CE2 PHE   284      33.198   0.597 -31.047  1.00161.14           C  
ATOM   2278  CZ  PHE   284      33.105  -0.504 -31.864  1.00161.14           C  
ATOM   2279  N   ALA   285      39.103   3.222 -30.366  1.00 55.74           N  
ATOM   2280  CA  ALA   285      40.365   3.526 -29.748  1.00 55.74           C  
ATOM   2281  C   ALA   285      40.122   3.299 -28.283  1.00 55.74           C  
ATOM   2282  O   ALA   285      39.364   4.037 -27.657  1.00 55.74           O  
ATOM   2283  CB  ALA   285      40.802   4.990 -29.929  1.00 55.74           C  
ATOM   2284  N   GLU   286      40.786   2.281 -27.696  1.00 79.91           N  
ATOM   2285  CA  GLU   286      40.481   1.838 -26.356  1.00 79.91           C  
ATOM   2286  C   GLU   286      41.255   2.552 -25.282  1.00 79.91           C  
ATOM   2287  O   GLU   286      42.319   3.121 -25.519  1.00 79.91           O  
ATOM   2288  CB  GLU   286      40.628   0.313 -26.209  1.00 79.91           C  
ATOM   2289  CG  GLU   286      39.561  -0.413 -27.038  1.00 79.91           C  
ATOM   2290  CD  GLU   286      39.883  -1.896 -27.127  1.00 79.91           C  
ATOM   2291  OE1 GLU   286      40.912  -2.324 -26.545  1.00 79.91           O  
ATOM   2292  OE2 GLU   286      39.096  -2.626 -27.788  1.00 79.91           O1-
ATOM   2293  N   SER   287      40.667   2.567 -24.062  1.00117.50           N  
ATOM   2294  CA  SER   287      41.171   3.247 -22.894  1.00117.50           C  
ATOM   2295  C   SER   287      42.358   2.599 -22.228  1.00117.50           C  
ATOM   2296  O   SER   287      43.334   3.284 -21.922  1.00117.50           O  
ATOM   2297  CB  SER   287      40.098   3.402 -21.802  1.00117.50           C  
ATOM   2298  OG  SER   287      39.022   4.196 -22.282  1.00117.50           O  
ATOM   2299  N   ASP   288      42.324   1.277 -21.950  1.00121.40           N  
ATOM   2300  CA  ASP   288      43.413   0.775 -21.144  1.00121.40           C  
ATOM   2301  C   ASP   288      44.060  -0.418 -21.787  1.00121.40           C  
ATOM   2302  O   ASP   288      45.068  -0.930 -21.302  1.00121.40           O  
ATOM   2303  CB  ASP   288      42.935   0.330 -19.749  1.00121.40           C  
ATOM   2304  CG  ASP   288      44.137   0.175 -18.825  1.00121.40           C  
ATOM   2305  OD1 ASP   288      45.271   0.533 -19.242  1.00121.40           O  
ATOM   2306  OD2 ASP   288      43.930  -0.300 -17.678  1.00121.40           O1-
ATOM   2307  N   SER   289      43.493  -0.882 -22.908  1.00122.95           N  
ATOM   2308  CA  SER   289      43.922  -2.054 -23.621  1.00122.95           C  
ATOM   2309  C   SER   289      45.184  -1.838 -24.410  1.00122.95           C  
ATOM   2310  O   SER   289      45.844  -2.804 -24.795  1.00122.95           O  
ATOM   2311  CB  SER   289      42.832  -2.484 -24.602  1.00122.95           C  
ATOM   2312  OG  SER   289      43.318  -3.492 -25.466  1.00122.95           O  
ATOM   2313  N   ARG   290      45.557  -0.574 -24.679  1.00160.16           N  
ATOM   2314  CA  ARG   290      46.712  -0.280 -25.487  1.00160.16           C  
ATOM   2315  C   ARG   290      46.497  -0.786 -26.883  1.00160.16           C  
ATOM   2316  O   ARG   290      47.461  -1.126 -27.568  1.00160.16           O  
ATOM   2317  CB  ARG   290      48.021  -0.893 -24.951  1.00160.16           C  
ATOM   2318  CG  ARG   290      48.665  -0.090 -23.817  1.00160.16           C  
ATOM   2319  CD  ARG   290      47.839  -0.028 -22.532  1.00160.16           C  
ATOM   2320  NE  ARG   290      47.986  -1.334 -21.832  1.00160.16           N  
ATOM   2321  CZ  ARG   290      48.013  -1.370 -20.468  1.00160.16           C  
ATOM   2322  NH1 ARG   290      47.936  -0.207 -19.757  1.00160.16           N1+
ATOM   2323  NH2 ARG   290      48.124  -2.564 -19.819  1.00160.16           N  
ATOM   2324  N   GLN   291      45.232  -0.816 -27.365  1.00 60.67           N  
ATOM   2325  CA  GLN   291      45.005  -1.337 -28.687  1.00 60.67           C  
ATOM   2326  C   GLN   291      43.892  -0.591 -29.373  1.00 60.67           C  
ATOM   2327  O   GLN   291      43.144   0.164 -28.752  1.00 60.67           O  
ATOM   2328  CB  GLN   291      44.603  -2.821 -28.672  1.00 60.67           C  
ATOM   2329  CG  GLN   291      45.691  -3.743 -28.117  1.00 60.67           C  
ATOM   2330  CD  GLN   291      45.126  -5.155 -28.038  1.00 60.67           C  
ATOM   2331  NE2 GLN   291      45.900  -6.150 -28.547  1.00 60.67           N  
ATOM   2332  OE1 GLN   291      44.022  -5.367 -27.539  1.00 60.67           O  
ATOM   2333  N   ILE   292      43.797  -0.778 -30.710  1.00101.30           N  
ATOM   2334  CA  ILE   292      42.735  -0.248 -31.523  1.00101.30           C  
ATOM   2335  C   ILE   292      42.000  -1.458 -32.029  1.00101.30           C  
ATOM   2336  O   ILE   292      42.609  -2.364 -32.597  1.00101.30           O  
ATOM   2337  CB  ILE   292      43.227   0.512 -32.721  1.00101.30           C  
ATOM   2338  CG1 ILE   292      44.067   1.721 -32.281  1.00101.30           C  
ATOM   2339  CG2 ILE   292      42.005   0.889 -33.574  1.00101.30           C  
ATOM   2340  CD1 ILE   292      43.285   2.725 -31.437  1.00101.30           C  
ATOM   2341  N   SER   293      40.664  -1.507 -31.841  1.00 53.27           N  
ATOM   2342  CA  SER   293      39.928  -2.694 -32.196  1.00 53.27           C  
ATOM   2343  C   SER   293      38.961  -2.408 -33.309  1.00 53.27           C  
ATOM   2344  O   SER   293      38.750  -1.256 -33.681  1.00 53.27           O  
ATOM   2345  CB  SER   293      39.144  -3.291 -31.011  1.00 53.27           C  
ATOM   2346  OG  SER   293      38.200  -2.351 -30.518  1.00 53.27           O  
ATOM   2347  N   CYS   294      38.376  -3.478 -33.903  1.00 62.40           N  
ATOM   2348  CA  CYS   294      37.459  -3.289 -34.997  1.00 62.40           C  
ATOM   2349  C   CYS   294      36.328  -4.272 -34.936  1.00 62.40           C  
ATOM   2350  O   CYS   294      36.400  -5.308 -34.275  1.00 62.40           O  
ATOM   2351  CB  CYS   294      38.123  -3.398 -36.388  1.00 62.40           C  
ATOM   2352  SG  CYS   294      38.934  -4.995 -36.695  1.00 62.40           S  
ATOM   2353  N   TRP   295      35.212  -3.919 -35.609  1.00101.45           N  
ATOM   2354  CA  TRP   295      34.054  -4.760 -35.702  1.00101.45           C  
ATOM   2355  C   TRP   295      33.357  -4.451 -36.989  1.00101.45           C  
ATOM   2356  O   TRP   295      32.991  -3.304 -37.245  1.00101.45           O  
ATOM   2357  CB  TRP   295      33.059  -4.519 -34.553  1.00101.45           C  
ATOM   2358  CG  TRP   295      31.723  -5.195 -34.730  1.00101.45           C  
ATOM   2359  CD1 TRP   295      31.409  -6.520 -34.786  1.00101.45           C  
ATOM   2360  CD2 TRP   295      30.485  -4.475 -34.840  1.00101.45           C  
ATOM   2361  CE2 TRP   295      29.470  -5.423 -34.968  1.00101.45           C  
ATOM   2362  CE3 TRP   295      30.215  -3.136 -34.830  1.00101.45           C  
ATOM   2363  NE1 TRP   295      30.051  -6.674 -34.939  1.00101.45           N  
ATOM   2364  CZ2 TRP   295      28.165  -5.042 -35.092  1.00101.45           C  
ATOM   2365  CZ3 TRP   295      28.897  -2.755 -34.956  1.00101.45           C  
ATOM   2366  CH2 TRP   295      27.893  -3.691 -35.084  1.00101.45           C  
ATOM   2367  N   ASN   296      33.154  -5.486 -37.832  1.00 60.45           N  
ATOM   2368  CA  ASN   296      32.443  -5.298 -39.062  1.00 60.45           C  
ATOM   2369  C   ASN   296      31.001  -5.170 -38.672  1.00 60.45           C  
ATOM   2370  O   ASN   296      30.502  -5.914 -37.833  1.00 60.45           O  
ATOM   2371  CB  ASN   296      32.578  -6.488 -40.034  1.00 60.45           C  
ATOM   2372  CG  ASN   296      32.167  -6.033 -41.428  1.00 60.45           C  
ATOM   2373  ND2 ASN   296      32.932  -6.484 -42.460  1.00 60.45           N  
ATOM   2374  OD1 ASN   296      31.203  -5.289 -41.598  1.00 60.45           O  
ATOM   2375  N   ILE   297      30.299  -4.199 -39.278  1.00116.61           N  
ATOM   2376  CA  ILE   297      28.921  -3.897 -39.006  1.00116.61           C  
ATOM   2377  C   ILE   297      28.054  -5.038 -39.405  1.00116.61           C  
ATOM   2378  O   ILE   297      27.001  -5.267 -38.814  1.00116.61           O  
ATOM   2379  CB  ILE   297      28.404  -2.729 -39.783  1.00116.61           C  
ATOM   2380  CG1 ILE   297      26.950  -2.448 -39.371  1.00116.61           C  
ATOM   2381  CG2 ILE   297      28.574  -3.041 -41.279  1.00116.61           C  
ATOM   2382  CD1 ILE   297      26.352  -1.212 -40.035  1.00116.61           C  
ATOM   2383  N   GLN   298      28.453  -5.751 -40.463  1.00 68.19           N  
ATOM   2384  CA  GLN   298      27.641  -6.779 -41.034  1.00 68.19           C  
ATOM   2385  C   GLN   298      27.349  -7.850 -40.017  1.00 68.19           C  
ATOM   2386  O   GLN   298      26.235  -8.370 -39.994  1.00 68.19           O  
ATOM   2387  CB  GLN   298      28.306  -7.366 -42.288  1.00 68.19           C  
ATOM   2388  CG  GLN   298      28.494  -6.269 -43.342  1.00 68.19           C  
ATOM   2389  CD  GLN   298      29.190  -6.835 -44.568  1.00 68.19           C  
ATOM   2390  NE2 GLN   298      30.234  -6.117 -45.060  1.00 68.19           N  
ATOM   2391  OE1 GLN   298      28.815  -7.887 -45.081  1.00 68.19           O  
ATOM   2392  N   LYS   299      28.311  -8.217 -39.141  1.00112.97           N  
ATOM   2393  CA  LYS   299      28.025  -9.259 -38.177  1.00112.97           C  
ATOM   2394  C   LYS   299      27.427  -8.655 -36.912  1.00112.97           C  
ATOM   2395  O   LYS   299      27.536  -7.451 -36.702  1.00112.97           O  
ATOM   2396  CB  LYS   299      29.250 -10.062 -37.707  1.00112.97           C  
ATOM   2397  CG  LYS   299      29.916 -10.937 -38.773  1.00112.97           C  
ATOM   2398  CD  LYS   299      30.756 -10.160 -39.785  1.00112.97           C  
ATOM   2399  CE  LYS   299      31.661 -11.064 -40.622  1.00112.97           C  
ATOM   2400  NZ  LYS   299      32.438 -10.253 -41.582  1.00112.97           N1+
ATOM   2401  N   PRO   300      26.788  -9.473 -36.072  1.00160.80           N  
ATOM   2402  CA  PRO   300      26.202  -9.058 -34.802  1.00160.80           C  
ATOM   2403  C   PRO   300      27.314  -8.714 -33.859  1.00160.80           C  
ATOM   2404  O   PRO   300      28.436  -9.144 -34.101  1.00160.80           O  
ATOM   2405  CB  PRO   300      25.348 -10.233 -34.336  1.00160.80           C  
ATOM   2406  CG  PRO   300      24.964 -10.952 -35.641  1.00160.80           C  
ATOM   2407  CD  PRO   300      26.130 -10.657 -36.600  1.00160.80           C  
ATOM   2408  N   LEU   301      27.060  -7.955 -32.775  1.00103.26           N  
ATOM   2409  CA  LEU   301      28.205  -7.539 -32.014  1.00103.26           C  
ATOM   2410  C   LEU   301      28.447  -8.382 -30.806  1.00103.26           C  
ATOM   2411  O   LEU   301      27.780  -8.235 -29.781  1.00103.26           O  
ATOM   2412  CB  LEU   301      28.099  -6.081 -31.535  1.00103.26           C  
ATOM   2413  CG  LEU   301      29.307  -5.596 -30.713  1.00103.26           C  
ATOM   2414  CD1 LEU   301      30.609  -5.650 -31.528  1.00103.26           C  
ATOM   2415  CD2 LEU   301      29.046  -4.206 -30.111  1.00103.26           C  
ATOM   2416  N   ASN   302      29.474  -9.251 -30.925  1.00100.75           N  
ATOM   2417  CA  ASN   302      29.975 -10.103 -29.886  1.00100.75           C  
ATOM   2418  C   ASN   302      31.464  -9.936 -29.953  1.00100.75           C  
ATOM   2419  O   ASN   302      31.985  -9.418 -30.939  1.00100.75           O  
ATOM   2420  CB  ASN   302      29.668 -11.593 -30.115  1.00100.75           C  
ATOM   2421  CG  ASN   302      30.003 -12.356 -28.840  1.00100.75           C  
ATOM   2422  ND2 ASN   302      30.965 -13.312 -28.941  1.00100.75           N  
ATOM   2423  OD1 ASN   302      29.422 -12.113 -27.783  1.00100.75           O  
ATOM   2424  N   HIS   303      32.190 -10.363 -28.902  1.00 38.89           N  
ATOM   2425  CA  HIS   303      33.619 -10.212 -28.865  1.00 38.89           C  
ATOM   2426  C   HIS   303      34.208 -11.017 -29.976  1.00 38.89           C  
ATOM   2427  O   HIS   303      35.178 -10.607 -30.612  1.00 38.89           O  
ATOM   2428  CB  HIS   303      34.240 -10.706 -27.547  1.00 38.89           C  
ATOM   2429  CG  HIS   303      35.721 -10.473 -27.457  1.00 38.89           C  
ATOM   2430  CD2 HIS   303      36.413  -9.442 -26.900  1.00 38.89           C  
ATOM   2431  ND1 HIS   303      36.671 -11.333 -27.962  1.00 38.89           N  
ATOM   2432  CE1 HIS   303      37.881 -10.782 -27.690  1.00 38.89           C  
ATOM   2433  NE2 HIS   303      37.775  -9.634 -27.045  1.00 38.89           N  
ATOM   2434  N   LYS   304      33.596 -12.178 -30.262  1.00117.47           N  
ATOM   2435  CA  LYS   304      34.099 -13.096 -31.237  1.00117.47           C  
ATOM   2436  C   LYS   304      34.205 -12.390 -32.548  1.00117.47           C  
ATOM   2437  O   LYS   304      35.114 -12.677 -33.326  1.00117.47           O  
ATOM   2438  CB  LYS   304      33.155 -14.285 -31.456  1.00117.47           C  
ATOM   2439  CG  LYS   304      32.888 -15.073 -30.178  1.00117.47           C  
ATOM   2440  CD  LYS   304      31.743 -16.076 -30.316  1.00117.47           C  
ATOM   2441  CE  LYS   304      32.107 -17.292 -31.169  1.00117.47           C  
ATOM   2442  NZ  LYS   304      30.967 -18.235 -31.225  1.00117.47           N1+
ATOM   2443  N   ASN   305      33.268 -11.465 -32.840  1.00117.72           N  
ATOM   2444  CA  ASN   305      33.313 -10.817 -34.120  1.00117.72           C  
ATOM   2445  C   ASN   305      34.119  -9.547 -34.063  1.00117.72           C  
ATOM   2446  O   ASN   305      33.856  -8.621 -34.831  1.00117.72           O  
ATOM   2447  CB  ASN   305      31.921 -10.412 -34.638  1.00117.72           C  
ATOM   2448  CG  ASN   305      31.141 -11.670 -34.985  1.00117.72           C  
ATOM   2449  ND2 ASN   305      29.962 -11.849 -34.330  1.00117.72           N  
ATOM   2450  OD1 ASN   305      31.566 -12.473 -35.815  1.00117.72           O  
ATOM   2451  N   ILE   306      35.156  -9.479 -33.207  1.00 62.51           N  
ATOM   2452  CA  ILE   306      35.975  -8.296 -33.135  1.00 62.51           C  
ATOM   2453  C   ILE   306      37.411  -8.733 -33.167  1.00 62.51           C  
ATOM   2454  O   ILE   306      37.729  -9.853 -32.769  1.00 62.51           O  
ATOM   2455  CB  ILE   306      35.758  -7.518 -31.870  1.00 62.51           C  
ATOM   2456  CG1 ILE   306      34.308  -7.008 -31.827  1.00 62.51           C  
ATOM   2457  CG2 ILE   306      36.810  -6.399 -31.791  1.00 62.51           C  
ATOM   2458  CD1 ILE   306      33.871  -6.509 -30.451  1.00 62.51           C  
ATOM   2459  N   ASP   307      38.310  -7.863 -33.687  1.00 82.63           N  
ATOM   2460  CA  ASP   307      39.713  -8.186 -33.774  1.00 82.63           C  
ATOM   2461  C   ASP   307      40.504  -6.954 -33.398  1.00 82.63           C  
ATOM   2462  O   ASP   307      39.934  -5.949 -32.977  1.00 82.63           O  
ATOM   2463  CB  ASP   307      40.134  -8.616 -35.193  1.00 82.63           C  
ATOM   2464  CG  ASP   307      41.365  -9.516 -35.116  1.00 82.63           C  
ATOM   2465  OD1 ASP   307      42.014  -9.576 -34.037  1.00 82.63           O  
ATOM   2466  OD2 ASP   307      41.658 -10.180 -36.147  1.00 82.63           O1-
ATOM   2467  N   VAL   308      41.855  -7.016 -33.513  1.00 65.06           N  
ATOM   2468  CA  VAL   308      42.702  -5.898 -33.175  1.00 65.06           C  
ATOM   2469  C   VAL   308      43.530  -5.506 -34.369  1.00 65.06           C  
ATOM   2470  O   VAL   308      44.201  -6.334 -34.984  1.00 65.06           O  
ATOM   2471  CB  VAL   308      43.656  -6.210 -32.060  1.00 65.06           C  
ATOM   2472  CG1 VAL   308      44.583  -5.003 -31.844  1.00 65.06           C  
ATOM   2473  CG2 VAL   308      42.839  -6.594 -30.816  1.00 65.06           C  
ATOM   2474  N   ILE   309      43.402  -4.228 -34.780  1.00208.57           N  
ATOM   2475  CA  ILE   309      44.150  -3.607 -35.845  1.00208.57           C  
ATOM   2476  C   ILE   309      45.520  -3.158 -35.401  1.00208.57           C  
ATOM   2477  O   ILE   309      46.474  -3.196 -36.178  1.00208.57           O  
ATOM   2478  CB  ILE   309      43.453  -2.394 -36.390  1.00208.57           C  
ATOM   2479  CG1 ILE   309      42.071  -2.772 -36.952  1.00208.57           C  
ATOM   2480  CG2 ILE   309      44.381  -1.755 -37.434  1.00208.57           C  
ATOM   2481  CD1 ILE   309      42.133  -3.768 -38.109  1.00208.57           C  
ATOM   2482  N   TYR   310      45.641  -2.623 -34.161  1.00 86.27           N  
ATOM   2483  CA  TYR   310      46.891  -2.036 -33.753  1.00 86.27           C  
ATOM   2484  C   TYR   310      47.164  -2.356 -32.312  1.00 86.27           C  
ATOM   2485  O   TYR   310      46.241  -2.436 -31.501  1.00 86.27           O  
ATOM   2486  CB  TYR   310      46.836  -0.501 -33.916  1.00 86.27           C  
ATOM   2487  CG  TYR   310      48.103   0.167 -33.503  1.00 86.27           C  
ATOM   2488  CD1 TYR   310      49.220   0.105 -34.302  1.00 86.27           C  
ATOM   2489  CD2 TYR   310      48.161   0.893 -32.334  1.00 86.27           C  
ATOM   2490  CE1 TYR   310      50.385   0.731 -33.928  1.00 86.27           C  
ATOM   2491  CE2 TYR   310      49.324   1.522 -31.955  1.00 86.27           C  
ATOM   2492  CZ  TYR   310      50.440   1.439 -32.753  1.00 86.27           C  
ATOM   2493  OH  TYR   310      51.636   2.081 -32.371  1.00 86.27           O  
ATOM   2494  N   ALA   311      48.454  -2.564 -31.961  1.00 44.40           N  
ATOM   2495  CA  ALA   311      48.806  -2.799 -30.587  1.00 44.40           C  
ATOM   2496  C   ALA   311      50.115  -2.112 -30.312  1.00 44.40           C  
ATOM   2497  O   ALA   311      51.058  -2.238 -31.090  1.00 44.40           O  
ATOM   2498  CB  ALA   311      48.993  -4.288 -30.249  1.00 44.40           C  
ATOM   2499  N   SER   312      50.203  -1.353 -29.195  1.00 51.86           N  
ATOM   2500  CA  SER   312      51.442  -0.720 -28.825  1.00 51.86           C  
ATOM   2501  C   SER   312      51.411  -0.473 -27.346  1.00 51.86           C  
ATOM   2502  O   SER   312      50.448   0.073 -26.818  1.00 51.86           O  
ATOM   2503  CB  SER   312      51.671   0.641 -29.505  1.00 51.86           C  
ATOM   2504  OG  SER   312      52.911   1.193 -29.087  1.00 51.86           O  
ATOM   2505  N   SER   313      52.503  -0.828 -26.641  1.00 83.09           N  
ATOM   2506  CA  SER   313      52.545  -0.668 -25.213  1.00 83.09           C  
ATOM   2507  C   SER   313      52.439   0.794 -24.917  1.00 83.09           C  
ATOM   2508  O   SER   313      52.016   1.197 -23.835  1.00 83.09           O  
ATOM   2509  CB  SER   313      53.868  -1.160 -24.607  1.00 83.09           C  
ATOM   2510  OG  SER   313      54.017  -2.552 -24.838  1.00 83.09           O  
ATOM   2511  N   LYS   314      52.877   1.613 -25.886  1.00178.13           N  
ATOM   2512  CA  LYS   314      52.921   3.049 -25.854  1.00178.13           C  
ATOM   2513  C   LYS   314      51.564   3.676 -25.987  1.00178.13           C  
ATOM   2514  O   LYS   314      51.389   4.846 -25.645  1.00178.13           O  
ATOM   2515  CB  LYS   314      53.798   3.622 -26.974  1.00178.13           C  
ATOM   2516  CG  LYS   314      55.275   3.274 -26.794  1.00178.13           C  
ATOM   2517  CD  LYS   314      55.880   3.867 -25.524  1.00178.13           C  
ATOM   2518  CE  LYS   314      55.375   3.233 -24.225  1.00178.13           C  
ATOM   2519  NZ  LYS   314      56.127   1.989 -23.941  1.00178.13           N1+
ATOM   2520  N   PHE   315      50.586   2.951 -26.560  1.00 94.95           N  
ATOM   2521  CA  PHE   315      49.310   3.550 -26.856  1.00 94.95           C  
ATOM   2522  C   PHE   315      48.499   3.630 -25.597  1.00 94.95           C  
ATOM   2523  O   PHE   315      47.532   2.893 -25.408  1.00 94.95           O  
ATOM   2524  CB  PHE   315      48.554   2.691 -27.892  1.00 94.95           C  
ATOM   2525  CG  PHE   315      47.397   3.429 -28.468  1.00 94.95           C  
ATOM   2526  CD1 PHE   315      47.606   4.433 -29.386  1.00 94.95           C  
ATOM   2527  CD2 PHE   315      46.106   3.098 -28.127  1.00 94.95           C  
ATOM   2528  CE1 PHE   315      46.548   5.116 -29.936  1.00 94.95           C  
ATOM   2529  CE2 PHE   315      45.043   3.778 -28.674  1.00 94.95           C  
ATOM   2530  CZ  PHE   315      45.263   4.790 -29.578  1.00 94.95           C  
ATOM   2531  N   ILE   316      48.818   4.615 -24.735  1.00118.16           N  
ATOM   2532  CA  ILE   316      48.149   4.726 -23.473  1.00118.16           C  
ATOM   2533  C   ILE   316      47.042   5.721 -23.623  1.00118.16           C  
ATOM   2534  O   ILE   316      47.273   6.897 -23.900  1.00118.16           O  
ATOM   2535  CB  ILE   316      49.039   5.223 -22.371  1.00118.16           C  
ATOM   2536  CG1 ILE   316      50.209   4.250 -22.147  1.00118.16           C  
ATOM   2537  CG2 ILE   316      48.167   5.438 -21.122  1.00118.16           C  
ATOM   2538  CD1 ILE   316      49.760   2.846 -21.746  1.00118.16           C  
ATOM   2539  N   TYR   317      45.815   5.255 -23.324  1.00108.43           N  
ATOM   2540  CA  TYR   317      44.587   5.993 -23.414  1.00108.43           C  
ATOM   2541  C   TYR   317      44.300   6.542 -24.784  1.00108.43           C  
ATOM   2542  O   TYR   317      44.664   7.668 -25.127  1.00108.43           O  
ATOM   2543  CB  TYR   317      44.481   7.132 -22.386  1.00108.43           C  
ATOM   2544  CG  TYR   317      43.059   7.581 -22.388  1.00108.43           C  
ATOM   2545  CD1 TYR   317      42.099   6.798 -21.789  1.00108.43           C  
ATOM   2546  CD2 TYR   317      42.684   8.771 -22.966  1.00108.43           C  
ATOM   2547  CE1 TYR   317      40.780   7.184 -21.771  1.00108.43           C  
ATOM   2548  CE2 TYR   317      41.366   9.165 -22.950  1.00108.43           C  
ATOM   2549  CZ  TYR   317      40.412   8.372 -22.356  1.00108.43           C  
ATOM   2550  OH  TYR   317      39.062   8.776 -22.343  1.00108.43           O  
ATOM   2551  N   GLY   318      43.670   5.691 -25.629  1.00 50.44           N  
ATOM   2552  CA  GLY   318      43.217   6.100 -26.930  1.00 50.44           C  
ATOM   2553  C   GLY   318      42.165   7.139 -26.691  1.00 50.44           C  
ATOM   2554  O   GLY   318      41.302   6.968 -25.827  1.00 50.44           O  
ATOM   2555  N   SER   319      42.197   8.238 -27.474  1.00157.80           N  
ATOM   2556  CA  SER   319      41.294   9.318 -27.196  1.00157.80           C  
ATOM   2557  C   SER   319      40.636   9.834 -28.444  1.00157.80           C  
ATOM   2558  O   SER   319      39.738  10.671 -28.359  1.00157.80           O  
ATOM   2559  CB  SER   319      41.986  10.524 -26.535  1.00157.80           C  
ATOM   2560  OG  SER   319      42.888  11.136 -27.446  1.00157.80           O  
ATOM   2561  N   ASP   320      41.045   9.367 -29.639  1.00115.28           N  
ATOM   2562  CA  ASP   320      40.421   9.897 -30.819  1.00115.28           C  
ATOM   2563  C   ASP   320      40.685   8.951 -31.947  1.00115.28           C  
ATOM   2564  O   ASP   320      41.740   8.317 -31.997  1.00115.28           O  
ATOM   2565  CB  ASP   320      40.998  11.265 -31.214  1.00115.28           C  
ATOM   2566  CG  ASP   320      40.090  11.923 -32.237  1.00115.28           C  
ATOM   2567  OD1 ASP   320      39.050  11.317 -32.610  1.00115.28           O  
ATOM   2568  OD2 ASP   320      40.431  13.061 -32.655  1.00115.28           O1-
ATOM   2569  N   ILE   321      39.690   8.784 -32.842  1.00 77.69           N  
ATOM   2570  CA  ILE   321      39.862   7.970 -34.012  1.00 77.69           C  
ATOM   2571  C   ILE   321      38.930   8.488 -35.068  1.00 77.69           C  
ATOM   2572  O   ILE   321      37.784   8.826 -34.774  1.00 77.69           O  
ATOM   2573  CB  ILE   321      39.529   6.526 -33.776  1.00 77.69           C  
ATOM   2574  CG1 ILE   321      39.972   5.667 -34.971  1.00 77.69           C  
ATOM   2575  CG2 ILE   321      38.032   6.428 -33.440  1.00 77.69           C  
ATOM   2576  CD1 ILE   321      39.989   4.171 -34.670  1.00 77.69           C  
ATOM   2577  N   SER   322      39.399   8.567 -36.331  1.00 96.02           N  
ATOM   2578  CA  SER   322      38.552   9.012 -37.404  1.00 96.02           C  
ATOM   2579  C   SER   322      39.080   8.412 -38.670  1.00 96.02           C  
ATOM   2580  O   SER   322      40.215   7.940 -38.708  1.00 96.02           O  
ATOM   2581  CB  SER   322      38.586  10.533 -37.623  1.00 96.02           C  
ATOM   2582  OG  SER   322      38.166  11.217 -36.453  1.00 96.02           O  
ATOM   2583  N   VAL   323      38.252   8.397 -39.739  1.00118.35           N  
ATOM   2584  CA  VAL   323      38.718   7.926 -41.017  1.00118.35           C  
ATOM   2585  C   VAL   323      38.718   9.125 -41.929  1.00118.35           C  
ATOM   2586  O   VAL   323      37.775   9.911 -41.940  1.00118.35           O  
ATOM   2587  CB  VAL   323      37.841   6.876 -41.644  1.00118.35           C  
ATOM   2588  CG1 VAL   323      37.754   5.678 -40.683  1.00118.35           C  
ATOM   2589  CG2 VAL   323      36.482   7.494 -42.010  1.00118.35           C  
ATOM   2590  N   ASP   324      39.796   9.270 -42.723  1.00153.19           N  
ATOM   2591  CA  ASP   324      40.099  10.374 -43.598  1.00153.19           C  
ATOM   2592  C   ASP   324      39.374  10.209 -44.915  1.00153.19           C  
ATOM   2593  O   ASP   324      38.747   9.184 -45.179  1.00153.19           O  
ATOM   2594  CB  ASP   324      41.618  10.339 -43.870  1.00153.19           C  
ATOM   2595  CG  ASP   324      42.207  11.664 -44.325  1.00153.19           C  
ATOM   2596  OD1 ASP   324      41.449  12.564 -44.769  1.00153.19           O  
ATOM   2597  OD2 ASP   324      43.457  11.787 -44.223  1.00153.19           O1-
ATOM   2598  N   SER   325      39.448  11.248 -45.780  1.00 42.43           N  
ATOM   2599  CA  SER   325      38.828  11.283 -47.078  1.00 42.43           C  
ATOM   2600  C   SER   325      39.444  10.211 -47.929  1.00 42.43           C  
ATOM   2601  O   SER   325      38.760   9.560 -48.715  1.00 42.43           O  
ATOM   2602  CB  SER   325      39.040  12.626 -47.800  1.00 42.43           C  
ATOM   2603  OG  SER   325      38.406  13.673 -47.081  1.00 42.43           O  
ATOM   2604  N   GLU   326      40.764  10.018 -47.771  1.00137.58           N  
ATOM   2605  CA  GLU   326      41.603   9.071 -48.454  1.00137.58           C  
ATOM   2606  C   GLU   326      41.324   7.689 -47.944  1.00137.58           C  
ATOM   2607  O   GLU   326      41.926   6.727 -48.418  1.00137.58           O  
ATOM   2608  CB  GLU   326      43.106   9.356 -48.296  1.00137.58           C  
ATOM   2609  CG  GLU   326      43.976   8.434 -49.151  1.00137.58           C  
ATOM   2610  CD  GLU   326      45.387   9.000 -49.171  1.00137.58           C  
ATOM   2611  OE1 GLU   326      45.550  10.172 -49.602  1.00137.58           O  
ATOM   2612  OE2 GLU   326      46.319   8.263 -48.755  1.00137.58           O1-
ATOM   2613  N   SER   327      40.444   7.552 -46.932  1.00107.78           N  
ATOM   2614  CA  SER   327      40.172   6.274 -46.327  1.00107.78           C  
ATOM   2615  C   SER   327      41.314   5.902 -45.428  1.00107.78           C  
ATOM   2616  O   SER   327      41.583   4.728 -45.176  1.00107.78           O  
ATOM   2617  CB  SER   327      39.951   5.150 -47.360  1.00107.78           C  
ATOM   2618  OG  SER   327      39.675   3.919 -46.709  1.00107.78           O  
ATOM   2619  N   GLN   328      42.012   6.928 -44.906  1.00 52.62           N  
ATOM   2620  CA  GLN   328      43.080   6.733 -43.965  1.00 52.62           C  
ATOM   2621  C   GLN   328      42.469   6.552 -42.598  1.00 52.62           C  
ATOM   2622  O   GLN   328      41.490   7.214 -42.251  1.00 52.62           O  
ATOM   2623  CB  GLN   328      44.025   7.943 -43.901  1.00 52.62           C  
ATOM   2624  CG  GLN   328      44.694   8.229 -45.247  1.00 52.62           C  
ATOM   2625  CD  GLN   328      45.415   9.566 -45.158  1.00 52.62           C  
ATOM   2626  NE2 GLN   328      45.920  10.053 -46.323  1.00 52.62           N  
ATOM   2627  OE1 GLN   328      45.521  10.162 -44.087  1.00 52.62           O  
ATOM   2628  N   LEU   329      43.038   5.632 -41.784  1.00 77.20           N  
ATOM   2629  CA  LEU   329      42.563   5.359 -40.451  1.00 77.20           C  
ATOM   2630  C   LEU   329      43.483   6.028 -39.464  1.00 77.20           C  
ATOM   2631  O   LEU   329      44.643   5.646 -39.308  1.00 77.20           O  
ATOM   2632  CB  LEU   329      42.567   3.856 -40.124  1.00 77.20           C  
ATOM   2633  CG  LEU   329      42.082   3.520 -38.703  1.00 77.20           C  
ATOM   2634  CD1 LEU   329      40.622   3.944 -38.487  1.00 77.20           C  
ATOM   2635  CD2 LEU   329      42.330   2.039 -38.374  1.00 77.20           C  
ATOM   2636  N   TRP   330      42.973   7.036 -38.729  1.00105.29           N  
ATOM   2637  CA  TRP   330      43.814   7.769 -37.827  1.00105.29           C  
ATOM   2638  C   TRP   330      43.357   7.510 -36.418  1.00105.29           C  
ATOM   2639  O   TRP   330      42.160   7.493 -36.130  1.00105.29           O  
ATOM   2640  CB  TRP   330      43.733   9.283 -38.090  1.00105.29           C  
ATOM   2641  CG  TRP   330      44.228   9.667 -39.469  1.00105.29           C  
ATOM   2642  CD1 TRP   330      43.618   9.506 -40.678  1.00105.29           C  
ATOM   2643  CD2 TRP   330      45.479  10.316 -39.733  1.00105.29           C  
ATOM   2644  CE2 TRP   330      45.562  10.507 -41.115  1.00105.29           C  
ATOM   2645  CE3 TRP   330      46.476  10.717 -38.897  1.00105.29           C  
ATOM   2646  NE1 TRP   330      44.415  10.004 -41.682  1.00105.29           N  
ATOM   2647  CZ2 TRP   330      46.651  11.107 -41.681  1.00105.29           C  
ATOM   2648  CZ3 TRP   330      47.566  11.322 -39.475  1.00105.29           C  
ATOM   2649  CH2 TRP   330      47.657  11.516 -40.837  1.00105.29           C  
ATOM   2650  N   PHE   331      44.321   7.268 -35.501  1.00 84.21           N  
ATOM   2651  CA  PHE   331      43.978   7.066 -34.120  1.00 84.21           C  
ATOM   2652  C   PHE   331      45.013   7.698 -33.238  1.00 84.21           C  
ATOM   2653  O   PHE   331      46.199   7.695 -33.562  1.00 84.21           O  
ATOM   2654  CB  PHE   331      43.758   5.584 -33.752  1.00 84.21           C  
ATOM   2655  CG  PHE   331      44.884   4.760 -34.277  1.00 84.21           C  
ATOM   2656  CD1 PHE   331      46.027   4.542 -33.542  1.00 84.21           C  
ATOM   2657  CD2 PHE   331      44.777   4.196 -35.529  1.00 84.21           C  
ATOM   2658  CE1 PHE   331      47.047   3.773 -34.054  1.00 84.21           C  
ATOM   2659  CE2 PHE   331      45.792   3.428 -36.044  1.00 84.21           C  
ATOM   2660  CZ  PHE   331      46.931   3.215 -35.306  1.00 84.21           C  
ATOM   2661  N   LEU   332      44.571   8.267 -32.089  1.00119.80           N  
ATOM   2662  CA  LEU   332      45.476   9.004 -31.241  1.00119.80           C  
ATOM   2663  C   LEU   332      45.287   8.652 -29.787  1.00119.80           C  
ATOM   2664  O   LEU   332      44.179   8.363 -29.330  1.00119.80           O  
ATOM   2665  CB  LEU   332      45.325  10.534 -31.440  1.00119.80           C  
ATOM   2666  CG  LEU   332      46.243  11.472 -30.622  1.00119.80           C  
ATOM   2667  CD1 LEU   332      46.124  12.910 -31.149  1.00119.80           C  
ATOM   2668  CD2 LEU   332      45.957  11.434 -29.111  1.00119.80           C  
ATOM   2669  N   SER   333      46.414   8.651 -29.032  1.00 61.81           N  
ATOM   2670  CA  SER   333      46.445   8.438 -27.608  1.00 61.81           C  
ATOM   2671  C   SER   333      47.174   9.601 -26.988  1.00 61.81           C  
ATOM   2672  O   SER   333      48.028  10.213 -27.630  1.00 61.81           O  
ATOM   2673  CB  SER   333      47.202   7.164 -27.194  1.00 61.81           C  
ATOM   2674  OG  SER   333      48.570   7.267 -27.560  1.00 61.81           O  
ATOM   2675  N   ASN   334      46.825   9.962 -25.725  1.00135.59           N  
ATOM   2676  CA  ASN   334      47.492  11.070 -25.089  1.00135.59           C  
ATOM   2677  C   ASN   334      47.616  10.868 -23.598  1.00135.59           C  
ATOM   2678  O   ASN   334      47.937  11.812 -22.876  1.00135.59           O  
ATOM   2679  CB  ASN   334      46.761  12.406 -25.319  1.00135.59           C  
ATOM   2680  CG  ASN   334      45.365  12.321 -24.718  1.00135.59           C  
ATOM   2681  ND2 ASN   334      44.588  13.433 -24.823  1.00135.59           N  
ATOM   2682  OD1 ASN   334      44.967  11.289 -24.179  1.00135.59           O  
ATOM   2683  N   GLY   335      47.351   9.651 -23.082  1.00 59.78           N  
ATOM   2684  CA  GLY   335      47.540   9.380 -21.679  1.00 59.78           C  
ATOM   2685  C   GLY   335      46.774  10.366 -20.844  1.00 59.78           C  
ATOM   2686  O   GLY   335      47.226  10.726 -19.756  1.00 59.78           O  
ATOM   2687  N   GLN   336      45.599  10.833 -21.315  1.00108.16           N  
ATOM   2688  CA  GLN   336      44.885  11.814 -20.540  1.00108.16           C  
ATOM   2689  C   GLN   336      43.452  11.362 -20.347  1.00108.16           C  
ATOM   2690  O   GLN   336      42.560  11.906 -20.997  1.00108.16           O  
ATOM   2691  CB  GLN   336      44.810  13.155 -21.294  1.00108.16           C  
ATOM   2692  CG  GLN   336      44.404  14.335 -20.421  1.00108.16           C  
ATOM   2693  CD  GLN   336      43.864  15.462 -21.283  1.00108.16           C  
ATOM   2694  NE2 GLN   336      42.865  15.139 -22.147  1.00108.16           N  
ATOM   2695  OE1 GLN   336      44.301  16.607 -21.176  1.00108.16           O  
ATOM   2696  N   PRO   337      43.171  10.420 -19.470  1.00108.72           N  
ATOM   2697  CA  PRO   337      41.820   9.962 -19.210  1.00108.72           C  
ATOM   2698  C   PRO   337      41.069  10.852 -18.262  1.00108.72           C  
ATOM   2699  O   PRO   337      41.717  11.544 -17.481  1.00108.72           O  
ATOM   2700  CB  PRO   337      41.960   8.546 -18.653  1.00108.72           C  
ATOM   2701  CG  PRO   337      43.408   8.479 -18.137  1.00108.72           C  
ATOM   2702  CD  PRO   337      44.165   9.439 -19.070  1.00108.72           C  
ATOM   2703  N   PRO   338      39.758  10.875 -18.278  1.00190.67           N  
ATOM   2704  CA  PRO   338      39.001  11.715 -17.388  1.00190.67           C  
ATOM   2705  C   PRO   338      39.204  11.281 -15.975  1.00190.67           C  
ATOM   2706  O   PRO   338      38.377  10.510 -15.493  1.00190.67           O  
ATOM   2707  CB  PRO   338      37.537  11.530 -17.793  1.00190.67           C  
ATOM   2708  CG  PRO   338      37.593  10.938 -19.215  1.00190.67           C  
ATOM   2709  CD  PRO   338      38.940  10.199 -19.269  1.00190.67           C  
ATOM   2710  N   ILE   339      40.238  11.781 -15.273  1.00163.60           N  
ATOM   2711  CA  ILE   339      40.460  11.438 -13.896  1.00163.60           C  
ATOM   2712  C   ILE   339      41.347  12.476 -13.287  1.00163.60           C  
ATOM   2713  O   ILE   339      42.151  13.076 -13.997  1.00163.60           O  
ATOM   2714  CB  ILE   339      41.037  10.056 -13.677  1.00163.60           C  
ATOM   2715  CG1 ILE   339      42.278   9.821 -14.547  1.00163.60           C  
ATOM   2716  CG2 ILE   339      39.933   9.002 -13.819  1.00163.60           C  
ATOM   2717  CD1 ILE   339      42.900   8.437 -14.357  1.00163.60           C  
ATOM   2718  N   ASP   340      41.221  12.653 -11.949  1.00125.71           N  
ATOM   2719  CA  ASP   340      41.865  13.606 -11.069  1.00125.71           C  
ATOM   2720  C   ASP   340      42.954  14.383 -11.730  1.00125.71           C  
ATOM   2721  O   ASP   340      42.708  15.131 -12.670  1.00125.71           O  
ATOM   2722  CB  ASP   340      42.477  12.960  -9.814  1.00125.71           C  
ATOM   2723  CG  ASP   340      41.349  12.533  -8.890  1.00125.71           C  
ATOM   2724  OD1 ASP   340      40.362  13.304  -8.763  1.00125.71           O  
ATOM   2725  OD2 ASP   340      41.468  11.434  -8.283  1.00125.71           O1-
ATOM   2726  N   ASN   341      44.187  14.288 -11.188  1.00174.68           N  
ATOM   2727  CA  ASN   341      45.294  15.017 -11.745  1.00174.68           C  
ATOM   2728  C   ASN   341      45.818  14.174 -12.847  1.00174.68           C  
ATOM   2729  O   ASN   341      46.831  13.490 -12.722  1.00174.68           O  
ATOM   2730  CB  ASN   341      46.446  15.265 -10.753  1.00174.68           C  
ATOM   2731  CG  ASN   341      47.516  16.088 -11.463  1.00174.68           C  
ATOM   2732  ND2 ASN   341      47.698  17.361 -11.018  1.00174.68           N  
ATOM   2733  OD1 ASN   341      48.174  15.619 -12.390  1.00174.68           O  
ATOM   2734  N   LEU   342      45.069  14.240 -13.952  1.00206.08           N  
ATOM   2735  CA  LEU   342      45.172  13.598 -15.217  1.00206.08           C  
ATOM   2736  C   LEU   342      46.348  14.068 -16.031  1.00206.08           C  
ATOM   2737  O   LEU   342      46.902  13.289 -16.801  1.00206.08           O  
ATOM   2738  CB  LEU   342      43.895  13.926 -15.985  1.00206.08           C  
ATOM   2739  CG  LEU   342      43.951  13.608 -17.464  1.00206.08           C  
ATOM   2740  CD1 LEU   342      44.372  12.148 -17.662  1.00206.08           C  
ATOM   2741  CD2 LEU   342      42.624  14.029 -18.127  1.00206.08           C  
ATOM   2742  N   LYS   343      46.751  15.352 -15.938  1.00218.81           N  
ATOM   2743  CA  LYS   343      47.776  15.810 -16.849  1.00218.81           C  
ATOM   2744  C   LYS   343      49.156  15.325 -16.443  1.00218.81           C  
ATOM   2745  O   LYS   343      50.055  16.152 -16.300  1.00218.81           O  
ATOM   2746  CB  LYS   343      47.835  17.346 -16.973  1.00218.81           C  
ATOM   2747  CG  LYS   343      48.201  18.076 -15.680  1.00218.81           C  
ATOM   2748  CD  LYS   343      48.593  19.538 -15.903  1.00218.81           C  
ATOM   2749  CE  LYS   343      48.994  20.270 -14.622  1.00218.81           C  
ATOM   2750  NZ  LYS   343      49.547  21.599 -14.957  1.00218.81           N1+
ATOM   2751  N   LEU   344      49.374  13.977 -16.397  1.00212.34           N  
ATOM   2752  CA  LEU   344      50.551  13.278 -15.905  1.00212.34           C  
ATOM   2753  C   LEU   344      51.611  13.081 -16.956  1.00212.34           C  
ATOM   2754  O   LEU   344      51.532  13.616 -18.060  1.00212.34           O  
ATOM   2755  CB  LEU   344      50.305  11.851 -15.369  1.00212.34           C  
ATOM   2756  CG  LEU   344      49.324  11.720 -14.193  1.00212.34           C  
ATOM   2757  CD1 LEU   344      47.873  11.876 -14.667  1.00212.34           C  
ATOM   2758  CD2 LEU   344      49.558  10.419 -13.409  1.00212.34           C  
ATOM   2759  N   THR   345      52.657  12.287 -16.585  1.00 73.49           N  
ATOM   2760  CA  THR   345      53.821  12.046 -17.405  1.00 73.49           C  
ATOM   2761  C   THR   345      54.043  10.579 -17.650  1.00 73.49           C  
ATOM   2762  O   THR   345      53.526   9.722 -16.934  1.00 73.49           O  
ATOM   2763  CB  THR   345      55.082  12.571 -16.789  1.00 73.49           C  
ATOM   2764  CG2 THR   345      54.896  14.072 -16.509  1.00 73.49           C  
ATOM   2765  OG1 THR   345      55.352  11.881 -15.578  1.00 73.49           O  
ATOM   2766  N   PHE   346      54.840  10.278 -18.707  1.00 54.51           N  
ATOM   2767  CA  PHE   346      55.162   8.940 -19.133  1.00 54.51           C  
ATOM   2768  C   PHE   346      56.602   8.938 -19.552  1.00 54.51           C  
ATOM   2769  O   PHE   346      57.200   9.988 -19.778  1.00 54.51           O  
ATOM   2770  CB  PHE   346      54.384   8.504 -20.387  1.00 54.51           C  
ATOM   2771  CG  PHE   346      52.922   8.575 -20.104  1.00 54.51           C  
ATOM   2772  CD1 PHE   346      52.276   7.549 -19.455  1.00 54.51           C  
ATOM   2773  CD2 PHE   346      52.194   9.672 -20.506  1.00 54.51           C  
ATOM   2774  CE1 PHE   346      50.925   7.623 -19.203  1.00 54.51           C  
ATOM   2775  CE2 PHE   346      50.845   9.751 -20.256  1.00 54.51           C  
ATOM   2776  CZ  PHE   346      50.207   8.724 -19.601  1.00 54.51           C  
ATOM   2777  N   ASP   347      57.194   7.728 -19.645  1.00 38.86           N  
ATOM   2778  CA  ASP   347      58.556   7.539 -20.055  1.00 38.86           C  
ATOM   2779  C   ASP   347      58.711   7.887 -21.506  1.00 38.86           C  
ATOM   2780  O   ASP   347      59.743   8.428 -21.900  1.00 38.86           O  
ATOM   2781  CB  ASP   347      59.034   6.090 -19.870  1.00 38.86           C  
ATOM   2782  CG  ASP   347      59.133   5.820 -18.374  1.00 38.86           C  
ATOM   2783  OD1 ASP   347      58.946   6.784 -17.584  1.00 38.86           O  
ATOM   2784  OD2 ASP   347      59.392   4.645 -18.000  1.00 38.86           O1-
ATOM   2785  N   LYS   348      57.696   7.576 -22.343  1.00136.74           N  
ATOM   2786  CA  LYS   348      57.789   7.808 -23.762  1.00136.74           C  
ATOM   2787  C   LYS   348      56.904   8.964 -24.119  1.00136.74           C  
ATOM   2788  O   LYS   348      56.221   9.524 -23.265  1.00136.74           O  
ATOM   2789  CB  LYS   348      57.332   6.620 -24.619  1.00136.74           C  
ATOM   2790  CG  LYS   348      58.147   5.351 -24.369  1.00136.74           C  
ATOM   2791  CD  LYS   348      57.879   4.732 -22.997  1.00136.74           C  
ATOM   2792  CE  LYS   348      58.563   3.380 -22.785  1.00136.74           C  
ATOM   2793  NZ  LYS   348      59.977   3.582 -22.399  1.00136.74           N1+
ATOM   2794  N   PRO   349      56.908   9.339 -25.377  1.00 84.24           N  
ATOM   2795  CA  PRO   349      56.128  10.466 -25.805  1.00 84.24           C  
ATOM   2796  C   PRO   349      54.671  10.255 -25.543  1.00 84.24           C  
ATOM   2797  O   PRO   349      54.111   9.252 -25.983  1.00 84.24           O  
ATOM   2798  CB  PRO   349      56.514  10.708 -27.260  1.00 84.24           C  
ATOM   2799  CG  PRO   349      57.973  10.209 -27.318  1.00 84.24           C  
ATOM   2800  CD  PRO   349      58.058   9.115 -26.236  1.00 84.24           C  
ATOM   2801  N   HIS   350      54.044  11.224 -24.849  1.00110.02           N  
ATOM   2802  CA  HIS   350      52.679  11.142 -24.415  1.00110.02           C  
ATOM   2803  C   HIS   350      51.731  11.151 -25.571  1.00110.02           C  
ATOM   2804  O   HIS   350      50.793  10.354 -25.617  1.00110.02           O  
ATOM   2805  CB  HIS   350      52.248  12.332 -23.538  1.00110.02           C  
ATOM   2806  CG  HIS   350      52.998  12.469 -22.247  1.00110.02           C  
ATOM   2807  CD2 HIS   350      54.028  11.741 -21.738  1.00110.02           C  
ATOM   2808  ND1 HIS   350      52.737  13.453 -21.319  1.00110.02           N  
ATOM   2809  CE1 HIS   350      53.617  13.272 -20.301  1.00110.02           C  
ATOM   2810  NE2 HIS   350      54.420  12.245 -20.511  1.00110.02           N  
ATOM   2811  N   ILE   351      51.954  12.051 -26.547  1.00107.29           N  
ATOM   2812  CA  ILE   351      50.996  12.184 -27.606  1.00107.29           C  
ATOM   2813  C   ILE   351      51.443  11.390 -28.781  1.00107.29           C  
ATOM   2814  O   ILE   351      52.547  11.573 -29.296  1.00107.29           O  
ATOM   2815  CB  ILE   351      50.765  13.590 -28.071  1.00107.29           C  
ATOM   2816  CG1 ILE   351      49.664  13.602 -29.146  1.00107.29           C  
ATOM   2817  CG2 ILE   351      52.107  14.170 -28.528  1.00107.29           C  
ATOM   2818  CD1 ILE   351      49.200  14.997 -29.555  1.00107.29           C  
ATOM   2819  N   ARG   352      50.565  10.467 -29.224  1.00146.75           N  
ATOM   2820  CA  ARG   352      50.892   9.601 -30.309  1.00146.75           C  
ATOM   2821  C   ARG   352      49.747   9.591 -31.283  1.00146.75           C  
ATOM   2822  O   ARG   352      48.593   9.369 -30.919  1.00146.75           O  
ATOM   2823  CB  ARG   352      51.142   8.172 -29.814  1.00146.75           C  
ATOM   2824  CG  ARG   352      52.233   8.146 -28.741  1.00146.75           C  
ATOM   2825  CD  ARG   352      52.476   6.769 -28.127  1.00146.75           C  
ATOM   2826  NE  ARG   352      53.169   5.946 -29.157  1.00146.75           N  
ATOM   2827  CZ  ARG   352      54.529   5.986 -29.267  1.00146.75           C  
ATOM   2828  NH1 ARG   352      55.263   6.762 -28.417  1.00146.75           N1+
ATOM   2829  NH2 ARG   352      55.153   5.250 -30.232  1.00146.75           N  
ATOM   2830  N   LEU   353      50.065   9.852 -32.565  1.00 76.73           N  
ATOM   2831  CA  LEU   353      49.096   9.849 -33.628  1.00 76.73           C  
ATOM   2832  C   LEU   353      49.617   8.874 -34.634  1.00 76.73           C  
ATOM   2833  O   LEU   353      50.823   8.828 -34.866  1.00 76.73           O  
ATOM   2834  CB  LEU   353      48.967  11.223 -34.315  1.00 76.73           C  
ATOM   2835  CG  LEU   353      47.945  11.278 -35.461  1.00 76.73           C  
ATOM   2836  CD1 LEU   353      46.521  10.968 -34.973  1.00 76.73           C  
ATOM   2837  CD2 LEU   353      48.035  12.621 -36.197  1.00 76.73           C  
ATOM   2838  N   MET   354      48.741   8.030 -35.228  1.00 64.08           N  
ATOM   2839  CA  MET   354      49.215   7.087 -36.212  1.00 64.08           C  
ATOM   2840  C   MET   354      48.164   6.893 -37.272  1.00 64.08           C  
ATOM   2841  O   MET   354      46.978   7.114 -37.019  1.00 64.08           O  
ATOM   2842  CB  MET   354      49.487   5.676 -35.655  1.00 64.08           C  
ATOM   2843  CG  MET   354      50.619   5.573 -34.630  1.00 64.08           C  
ATOM   2844  SD  MET   354      50.234   6.247 -32.986  1.00 64.08           S  
ATOM   2845  CE  MET   354      51.658   5.482 -32.158  1.00 64.08           C  
ATOM   2846  N   ARG   355      48.576   6.478 -38.501  1.00156.99           N  
ATOM   2847  CA  ARG   355      47.596   6.215 -39.531  1.00156.99           C  
ATOM   2848  C   ARG   355      47.957   4.977 -40.333  1.00156.99           C  
ATOM   2849  O   ARG   355      49.135   4.654 -40.486  1.00156.99           O  
ATOM   2850  CB  ARG   355      47.357   7.365 -40.528  1.00156.99           C  
ATOM   2851  CG  ARG   355      48.572   7.734 -41.372  1.00156.99           C  
ATOM   2852  CD  ARG   355      48.278   8.764 -42.462  1.00156.99           C  
ATOM   2853  NE  ARG   355      49.558   9.002 -43.184  1.00156.99           N  
ATOM   2854  CZ  ARG   355      49.557   9.569 -44.426  1.00156.99           C  
ATOM   2855  NH1 ARG   355      48.376   9.910 -45.019  1.00156.99           N1+
ATOM   2856  NH2 ARG   355      50.737   9.793 -45.072  1.00156.99           N  
ATOM   2857  N   VAL   356      46.916   4.239 -40.825  1.00176.61           N  
ATOM   2858  CA  VAL   356      47.009   3.077 -41.706  1.00176.61           C  
ATOM   2859  C   VAL   356      45.765   3.061 -42.635  1.00176.61           C  
ATOM   2860  O   VAL   356      44.732   3.571 -42.227  1.00176.61           O  
ATOM   2861  CB  VAL   356      47.001   1.771 -40.970  1.00176.61           C  
ATOM   2862  CG1 VAL   356      45.661   1.640 -40.227  1.00176.61           C  
ATOM   2863  CG2 VAL   356      47.258   0.643 -41.984  1.00176.61           C  
ATOM   2864  N   ASP   357      45.776   2.507 -43.900  1.00113.05           N  
ATOM   2865  CA  ASP   357      44.568   2.452 -44.736  1.00113.05           C  
ATOM   2866  C   ASP   357      43.659   1.371 -44.193  1.00113.05           C  
ATOM   2867  O   ASP   357      44.136   0.417 -43.587  1.00113.05           O  
ATOM   2868  CB  ASP   357      44.839   2.191 -46.230  1.00113.05           C  
ATOM   2869  CG  ASP   357      45.601   0.883 -46.363  1.00113.05           C  
ATOM   2870  OD1 ASP   357      46.715   0.802 -45.781  1.00113.05           O  
ATOM   2871  OD2 ASP   357      45.099  -0.041 -47.057  1.00113.05           O1-
ATOM   2872  N   THR   358      42.318   1.485 -44.396  1.00 64.06           N  
ATOM   2873  CA  THR   358      41.368   0.579 -43.792  1.00 64.06           C  
ATOM   2874  C   THR   358      41.492  -0.836 -44.280  1.00 64.06           C  
ATOM   2875  O   THR   358      41.416  -1.764 -43.476  1.00 64.06           O  
ATOM   2876  CB  THR   358      39.938   1.022 -43.954  1.00 64.06           C  
ATOM   2877  CG2 THR   358      39.755   2.371 -43.236  1.00 64.06           C  
ATOM   2878  OG1 THR   358      39.601   1.132 -45.329  1.00 64.06           O  
ATOM   2879  N   ALA   359      41.664  -1.052 -45.600  1.00 32.88           N  
ATOM   2880  CA  ALA   359      41.769  -2.391 -46.117  1.00 32.88           C  
ATOM   2881  C   ALA   359      42.999  -3.024 -45.561  1.00 32.88           C  
ATOM   2882  O   ALA   359      42.990  -4.186 -45.157  1.00 32.88           O  
ATOM   2883  CB  ALA   359      41.887  -2.431 -47.652  1.00 32.88           C  
ATOM   2884  N   LYS   360      44.100  -2.258 -45.512  1.00 80.69           N  
ATOM   2885  CA  LYS   360      45.329  -2.814 -45.037  1.00 80.69           C  
ATOM   2886  C   LYS   360      45.150  -3.204 -43.607  1.00 80.69           C  
ATOM   2887  O   LYS   360      45.666  -4.234 -43.177  1.00 80.69           O  
ATOM   2888  CB  LYS   360      46.520  -1.849 -45.114  1.00 80.69           C  
ATOM   2889  CG  LYS   360      47.825  -2.466 -44.602  1.00 80.69           C  
ATOM   2890  CD  LYS   360      49.083  -1.701 -45.016  1.00 80.69           C  
ATOM   2891  CE  LYS   360      49.693  -2.192 -46.330  1.00 80.69           C  
ATOM   2892  NZ  LYS   360      48.776  -1.908 -47.454  1.00 80.69           N1+
ATOM   2893  N   ALA   361      44.406  -2.395 -42.828  1.00 57.56           N  
ATOM   2894  CA  ALA   361      44.311  -2.673 -41.426  1.00 57.56           C  
ATOM   2895  C   ALA   361      43.674  -4.011 -41.159  1.00 57.56           C  
ATOM   2896  O   ALA   361      44.255  -4.850 -40.475  1.00 57.56           O  
ATOM   2897  CB  ALA   361      43.483  -1.620 -40.668  1.00 57.56           C  
ATOM   2898  N   ILE   362      42.489  -4.252 -41.751  1.00103.98           N  
ATOM   2899  CA  ILE   362      41.631  -5.388 -41.524  1.00103.98           C  
ATOM   2900  C   ILE   362      42.150  -6.690 -42.060  1.00103.98           C  
ATOM   2901  O   ILE   362      41.686  -7.740 -41.625  1.00103.98           O  
ATOM   2902  CB  ILE   362      40.219  -5.188 -42.006  1.00103.98           C  
ATOM   2903  CG1 ILE   362      40.136  -5.046 -43.533  1.00103.98           C  
ATOM   2904  CG2 ILE   362      39.651  -3.975 -41.248  1.00103.98           C  
ATOM   2905  CD1 ILE   362      38.700  -5.134 -44.051  1.00103.98           C  
ATOM   2906  N   ARG   363      43.030  -6.679 -43.079  1.00157.43           N  
ATOM   2907  CA  ARG   363      43.456  -7.897 -43.726  1.00157.43           C  
ATOM   2908  C   ARG   363      43.848  -8.965 -42.743  1.00157.43           C  
ATOM   2909  O   ARG   363      44.601  -8.740 -41.798  1.00157.43           O  
ATOM   2910  CB  ARG   363      44.623  -7.685 -44.708  1.00157.43           C  
ATOM   2911  CG  ARG   363      45.876  -7.089 -44.062  1.00157.43           C  
ATOM   2912  CD  ARG   363      47.028  -6.882 -45.049  1.00157.43           C  
ATOM   2913  NE  ARG   363      48.134  -6.198 -44.320  1.00157.43           N  
ATOM   2914  CZ  ARG   363      49.333  -5.986 -44.940  1.00157.43           C  
ATOM   2915  NH1 ARG   363      49.517  -6.403 -46.227  1.00157.43           N1+
ATOM   2916  NH2 ARG   363      50.344  -5.354 -44.275  1.00157.43           N  
ATOM   2917  N   ARG   364      43.318 -10.181 -43.009  1.00136.94           N  
ATOM   2918  CA  ARG   364      43.469 -11.401 -42.263  1.00136.94           C  
ATOM   2919  C   ARG   364      42.974 -11.257 -40.855  1.00136.94           C  
ATOM   2920  O   ARG   364      43.619 -11.731 -39.921  1.00136.94           O  
ATOM   2921  CB  ARG   364      44.901 -11.964 -42.235  1.00136.94           C  
ATOM   2922  CG  ARG   364      44.941 -13.416 -41.751  1.00136.94           C  
ATOM   2923  CD  ARG   364      46.310 -14.088 -41.881  1.00136.94           C  
ATOM   2924  NE  ARG   364      46.116 -15.542 -41.613  1.00136.94           N  
ATOM   2925  CZ  ARG   364      45.748 -16.375 -42.631  1.00136.94           C  
ATOM   2926  NH1 ARG   364      45.561 -15.873 -43.887  1.00136.94           N1+
ATOM   2927  NH2 ARG   364      45.566 -17.708 -42.398  1.00136.94           N  
ATOM   2928  N   THR   365      41.804 -10.608 -40.665  1.00 60.03           N  
ATOM   2929  CA  THR   365      41.240 -10.491 -39.346  1.00 60.03           C  
ATOM   2930  C   THR   365      39.766 -10.764 -39.443  1.00 60.03           C  
ATOM   2931  O   THR   365      39.205 -10.877 -40.531  1.00 60.03           O  
ATOM   2932  CB  THR   365      41.363  -9.133 -38.711  1.00 60.03           C  
ATOM   2933  CG2 THR   365      42.835  -8.688 -38.778  1.00 60.03           C  
ATOM   2934  OG1 THR   365      40.533  -8.193 -39.377  1.00 60.03           O  
ATOM   2935  N   LYS   366      39.104 -10.848 -38.274  1.00137.30           N  
ATOM   2936  CA  LYS   366      37.704 -11.143 -38.125  1.00137.30           C  
ATOM   2937  C   LYS   366      36.894 -10.058 -38.771  1.00137.30           C  
ATOM   2938  O   LYS   366      35.725 -10.245 -39.097  1.00137.30           O  
ATOM   2939  CB  LYS   366      37.282 -11.192 -36.648  1.00137.30           C  
ATOM   2940  CG  LYS   366      35.855 -11.690 -36.425  1.00137.30           C  
ATOM   2941  CD  LYS   366      35.689 -13.182 -36.706  1.00137.30           C  
ATOM   2942  CE  LYS   366      34.268 -13.689 -36.467  1.00137.30           C  
ATOM   2943  NZ  LYS   366      34.231 -15.162 -36.603  1.00137.30           N1+
ATOM   2944  N   CYS   367      37.475  -8.855 -38.869  1.00 80.23           N  
ATOM   2945  CA  CYS   367      36.835  -7.703 -39.438  1.00 80.23           C  
ATOM   2946  C   CYS   367      36.715  -7.801 -40.937  1.00 80.23           C  
ATOM   2947  O   CYS   367      35.891  -7.105 -41.533  1.00 80.23           O  
ATOM   2948  CB  CYS   367      37.541  -6.402 -39.024  1.00 80.23           C  
ATOM   2949  SG  CYS   367      37.405  -6.219 -37.217  1.00 80.23           S  
ATOM   2950  N   GLU   368      37.551  -8.633 -41.592  1.00116.65           N  
ATOM   2951  CA  GLU   368      37.542  -8.719 -43.031  1.00116.65           C  
ATOM   2952  C   GLU   368      36.331  -9.445 -43.534  1.00116.65           C  
ATOM   2953  O   GLU   368      35.459  -9.850 -42.767  1.00116.65           O  
ATOM   2954  CB  GLU   368      38.812  -9.329 -43.663  1.00116.65           C  
ATOM   2955  CG  GLU   368      39.113 -10.783 -43.304  1.00116.65           C  
ATOM   2956  CD  GLU   368      40.381 -11.170 -44.058  1.00116.65           C  
ATOM   2957  OE1 GLU   368      41.103 -10.243 -44.518  1.00116.65           O  
ATOM   2958  OE2 GLU   368      40.640 -12.396 -44.197  1.00116.65           O1-
ATOM   2959  N   VAL   369      36.209  -9.523 -44.878  1.00 39.73           N  
ATOM   2960  CA  VAL   369      35.087 -10.146 -45.526  1.00 39.73           C  
ATOM   2961  C   VAL   369      35.078 -11.596 -45.192  1.00 39.73           C  
ATOM   2962  O   VAL   369      34.042 -12.158 -44.838  1.00 39.73           O  
ATOM   2963  CB  VAL   369      35.145 -10.037 -47.022  1.00 39.73           C  
ATOM   2964  CG1 VAL   369      33.983 -10.854 -47.612  1.00 39.73           C  
ATOM   2965  CG2 VAL   369      35.125  -8.548 -47.411  1.00 39.73           C  
ATOM   2966  N   LYS   370      36.250 -12.243 -45.301  1.00117.18           N  
ATOM   2967  CA  LYS   370      36.325 -13.634 -44.990  1.00117.18           C  
ATOM   2968  C   LYS   370      37.236 -13.778 -43.779  1.00117.18           C  
ATOM   2969  O   LYS   370      37.922 -14.832 -43.684  1.00117.18           O  
ATOM   2970  CB  LYS   370      36.930 -14.476 -46.127  1.00117.18           C  
ATOM   2971  CG  LYS   370      38.371 -14.094 -46.470  1.00117.18           C  
ATOM   2972  CD  LYS   370      39.069 -15.093 -47.395  1.00117.18           C  
ATOM   2973  CE  LYS   370      38.545 -15.062 -48.831  1.00117.18           C  
ATOM   2974  NZ  LYS   370      38.921 -13.785 -49.479  1.00117.18           N1+
ATOM   2975  OXT LYS   370      37.263 -12.840 -42.940  1.00117.18           O1-
END
