# Supplementary material for: The Diversity of Yellow-Related Proteins in Sand Flies (Diptera: Psychodidae)
Source: PLoS One. 2016 Nov 3;11(11):e0166191. doi: 10.1371/journal.pone.0166191 (PMC5094789; doi:10.1371/journal.pone.0166191)
Supplement: S1 Fig — Zipped PDB files of 32 sand fly yellow-related proteins calculated in MODELLER based on 3Q6K as the template structure. Protein codes refers to Table 1. (ZIP) [file pone.0166191.s001.zip › Laya1.pdb]

ATOM      1  N   GLU     1      49.060  -2.798 -41.099  1.00 28.03           N  
ATOM      2  CA  GLU     1      49.634  -2.944 -39.742  1.00 28.03           C  
ATOM      3  C   GLU     1      50.717  -1.940 -39.533  1.00 28.03           C  
ATOM      4  O   GLU     1      50.945  -1.473 -38.419  1.00 28.03           O  
ATOM      5  CB  GLU     1      50.221  -4.354 -39.556  1.00 28.03           C  
ATOM      6  CG  GLU     1      49.155  -5.453 -39.527  1.00 28.03           C  
ATOM      7  CD  GLU     1      49.848  -6.782 -39.263  1.00 28.03           C  
ATOM      8  OE1 GLU     1      50.686  -6.832 -38.323  1.00 28.03           O  
ATOM      9  OE2 GLU     1      49.553  -7.764 -39.996  1.00 28.03           O1-
ATOM     10  N   ILE     2      51.409  -1.572 -40.626  1.00 97.18           N  
ATOM     11  CA  ILE     2      52.455  -0.599 -40.542  1.00 97.18           C  
ATOM     12  C   ILE     2      51.797   0.734 -40.419  1.00 97.18           C  
ATOM     13  O   ILE     2      50.736   0.972 -40.995  1.00 97.18           O  
ATOM     14  CB  ILE     2      53.354  -0.571 -41.744  1.00 97.18           C  
ATOM     15  CG1 ILE     2      54.072  -1.922 -41.919  1.00 97.18           C  
ATOM     16  CG2 ILE     2      54.319   0.614 -41.574  1.00 97.18           C  
ATOM     17  CD1 ILE     2      55.006  -2.273 -40.761  1.00 97.18           C  
ATOM     18  N   THR     3      52.388   1.630 -39.604  1.00 40.86           N  
ATOM     19  CA  THR     3      51.790   2.921 -39.442  1.00 40.86           C  
ATOM     20  C   THR     3      52.829   3.978 -39.618  1.00 40.86           C  
ATOM     21  O   THR     3      54.025   3.744 -39.446  1.00 40.86           O  
ATOM     22  CB  THR     3      51.194   3.129 -38.080  1.00 40.86           C  
ATOM     23  CG2 THR     3      50.113   2.063 -37.836  1.00 40.86           C  
ATOM     24  OG1 THR     3      52.205   3.038 -37.086  1.00 40.86           O  
ATOM     25  N   GLN     4      52.367   5.181 -40.007  1.00 50.12           N  
ATOM     26  CA  GLN     4      53.208   6.339 -40.116  1.00 50.12           C  
ATOM     27  C   GLN     4      52.524   7.383 -39.287  1.00 50.12           C  
ATOM     28  O   GLN     4      51.304   7.333 -39.133  1.00 50.12           O  
ATOM     29  CB  GLN     4      53.349   6.871 -41.554  1.00 50.12           C  
ATOM     30  CG  GLN     4      54.079   5.892 -42.477  1.00 50.12           C  
ATOM     31  CD  GLN     4      54.171   6.492 -43.874  1.00 50.12           C  
ATOM     32  NE2 GLN     4      52.999   6.649 -44.544  1.00 50.12           N  
ATOM     33  OE1 GLN     4      55.258   6.810 -44.355  1.00 50.12           O  
ATOM     34  N   GLY     5      53.276   8.344 -38.701  1.00 42.11           N  
ATOM     35  CA  GLY     5      52.584   9.320 -37.900  1.00 42.11           C  
ATOM     36  C   GLY     5      53.531  10.113 -37.040  1.00 42.11           C  
ATOM     37  O   GLY     5      54.747  10.096 -37.230  1.00 42.11           O  
ATOM     38  N   TYR     6      52.971  10.809 -36.023  1.00102.16           N  
ATOM     39  CA  TYR     6      53.740  11.715 -35.207  1.00102.16           C  
ATOM     40  C   TYR     6      53.752  11.234 -33.780  1.00102.16           C  
ATOM     41  O   TYR     6      52.891  10.466 -33.355  1.00102.16           O  
ATOM     42  CB  TYR     6      53.114  13.112 -35.057  1.00102.16           C  
ATOM     43  CG  TYR     6      52.820  13.773 -36.360  1.00102.16           C  
ATOM     44  CD1 TYR     6      53.812  14.339 -37.123  1.00102.16           C  
ATOM     45  CD2 TYR     6      51.518  13.858 -36.798  1.00102.16           C  
ATOM     46  CE1 TYR     6      53.497  14.960 -38.308  1.00102.16           C  
ATOM     47  CE2 TYR     6      51.202  14.479 -37.982  1.00102.16           C  
ATOM     48  CZ  TYR     6      52.198  15.033 -38.742  1.00102.16           C  
ATOM     49  OH  TYR     6      51.887  15.677 -39.957  1.00102.16           O  
ATOM     50  N   LYS     7      54.773  11.679 -33.012  1.00125.47           N  
ATOM     51  CA  LYS     7      54.884  11.391 -31.606  1.00125.47           C  
ATOM     52  C   LYS     7      55.468  12.608 -30.941  1.00125.47           C  
ATOM     53  O   LYS     7      56.454  13.166 -31.422  1.00125.47           O  
ATOM     54  CB  LYS     7      55.817  10.210 -31.297  1.00125.47           C  
ATOM     55  CG  LYS     7      57.240  10.431 -31.808  1.00125.47           C  
ATOM     56  CD  LYS     7      58.269   9.460 -31.227  1.00125.47           C  
ATOM     57  CE  LYS     7      58.534   8.234 -32.102  1.00125.47           C  
ATOM     58  NZ  LYS     7      59.643   7.438 -31.527  1.00125.47           N1+
ATOM     59  N   TRP     8      54.878  13.063 -29.811  1.00 81.48           N  
ATOM     60  CA  TRP     8      55.420  14.241 -29.185  1.00 81.48           C  
ATOM     61  C   TRP     8      55.565  14.018 -27.710  1.00 81.48           C  
ATOM     62  O   TRP     8      54.636  13.573 -27.037  1.00 81.48           O  
ATOM     63  CB  TRP     8      54.505  15.475 -29.307  1.00 81.48           C  
ATOM     64  CG  TRP     8      54.263  15.997 -30.706  1.00 81.48           C  
ATOM     65  CD1 TRP     8      54.959  16.928 -31.418  1.00 81.48           C  
ATOM     66  CD2 TRP     8      53.156  15.597 -31.530  1.00 81.48           C  
ATOM     67  CE2 TRP     8      53.243  16.324 -32.718  1.00 81.48           C  
ATOM     68  CE3 TRP     8      52.146  14.703 -31.314  1.00 81.48           C  
ATOM     69  NE1 TRP     8      54.355  17.136 -32.636  1.00 81.48           N  
ATOM     70  CZ2 TRP     8      52.315  16.168 -33.709  1.00 81.48           C  
ATOM     71  CZ3 TRP     8      51.217  14.541 -32.318  1.00 81.48           C  
ATOM     72  CH2 TRP     8      51.300  15.261 -33.493  1.00 81.48           C  
ATOM     73  N   ARG     9      56.767  14.302 -27.167  1.00139.96           N  
ATOM     74  CA  ARG     9      56.946  14.275 -25.745  1.00139.96           C  
ATOM     75  C   ARG     9      56.187  15.448 -25.197  1.00139.96           C  
ATOM     76  O   ARG     9      55.536  15.357 -24.158  1.00139.96           O  
ATOM     77  CB  ARG     9      58.422  14.373 -25.322  1.00139.96           C  
ATOM     78  CG  ARG     9      59.123  15.649 -25.779  1.00139.96           C  
ATOM     79  CD  ARG     9      60.637  15.629 -25.560  1.00139.96           C  
ATOM     80  NE  ARG     9      60.876  15.315 -24.123  1.00139.96           N  
ATOM     81  CZ  ARG     9      62.012  15.755 -23.508  1.00139.96           C  
ATOM     82  NH1 ARG     9      62.893  16.545 -24.188  1.00139.96           N1+
ATOM     83  NH2 ARG     9      62.263  15.405 -22.212  1.00139.96           N  
ATOM     84  N   GLN    10      56.255  16.592 -25.909  1.00 56.05           N  
ATOM     85  CA  GLN    10      55.573  17.784 -25.496  1.00 56.05           C  
ATOM     86  C   GLN    10      55.097  18.435 -26.755  1.00 56.05           C  
ATOM     87  O   GLN    10      55.729  18.297 -27.802  1.00 56.05           O  
ATOM     88  CB  GLN    10      56.514  18.788 -24.806  1.00 56.05           C  
ATOM     89  CG  GLN    10      57.161  18.247 -23.528  1.00 56.05           C  
ATOM     90  CD  GLN    10      58.217  19.248 -23.073  1.00 56.05           C  
ATOM     91  NE2 GLN    10      58.593  19.180 -21.767  1.00 56.05           N  
ATOM     92  OE1 GLN    10      58.693  20.066 -23.859  1.00 56.05           O  
ATOM     93  N   ILE    11      53.969  19.170 -26.706  1.00122.33           N  
ATOM     94  CA  ILE    11      53.547  19.794 -27.922  1.00122.33           C  
ATOM     95  C   ILE    11      54.034  21.205 -27.893  1.00122.33           C  
ATOM     96  O   ILE    11      53.579  22.036 -27.106  1.00122.33           O  
ATOM     97  CB  ILE    11      52.068  19.755 -28.177  1.00122.33           C  
ATOM     98  CG1 ILE    11      51.290  20.521 -27.104  1.00122.33           C  
ATOM     99  CG2 ILE    11      51.657  18.279 -28.310  1.00122.33           C  
ATOM    100  CD1 ILE    11      49.830  20.767 -27.481  1.00122.33           C  
ATOM    101  N   LEU    12      55.018  21.494 -28.769  1.00105.73           N  
ATOM    102  CA  LEU    12      55.625  22.789 -28.802  1.00105.73           C  
ATOM    103  C   LEU    12      55.012  23.561 -29.922  1.00105.73           C  
ATOM    104  O   LEU    12      54.509  22.989 -30.887  1.00105.73           O  
ATOM    105  CB  LEU    12      57.141  22.764 -29.037  1.00105.73           C  
ATOM    106  CG  LEU    12      57.899  21.950 -27.975  1.00105.73           C  
ATOM    107  CD1 LEU    12      57.709  20.441 -28.184  1.00105.73           C  
ATOM    108  CD2 LEU    12      59.368  22.370 -27.884  1.00105.73           C  
ATOM    109  N   TYR    13      55.049  24.905 -29.817  1.00157.05           N  
ATOM    110  CA  TYR    13      54.422  25.733 -30.805  1.00157.05           C  
ATOM    111  C   TYR    13      55.446  26.532 -31.533  1.00157.05           C  
ATOM    112  O   TYR    13      56.457  26.959 -30.977  1.00157.05           O  
ATOM    113  CB  TYR    13      53.429  26.758 -30.225  1.00157.05           C  
ATOM    114  CG  TYR    13      52.167  26.071 -29.836  1.00157.05           C  
ATOM    115  CD1 TYR    13      51.999  25.540 -28.578  1.00157.05           C  
ATOM    116  CD2 TYR    13      51.139  25.958 -30.744  1.00157.05           C  
ATOM    117  CE1 TYR    13      50.824  24.911 -28.234  1.00157.05           C  
ATOM    118  CE2 TYR    13      49.962  25.331 -30.407  1.00157.05           C  
ATOM    119  CZ  TYR    13      49.803  24.806 -29.148  1.00157.05           C  
ATOM    120  OH  TYR    13      48.598  24.160 -28.796  1.00157.05           O  
ATOM    121  N   GLY    14      55.212  26.712 -32.846  1.00 34.63           N  
ATOM    122  CA  GLY    14      56.082  27.533 -33.625  1.00 34.63           C  
ATOM    123  C   GLY    14      55.665  28.954 -33.395  1.00 34.63           C  
ATOM    124  O   GLY    14      54.501  29.236 -33.113  1.00 34.63           O  
ATOM    125  N   ASP    15      56.624  29.887 -33.538  1.00 53.38           N  
ATOM    126  CA  ASP    15      56.374  31.299 -33.449  1.00 53.38           C  
ATOM    127  C   ASP    15      55.718  31.657 -32.154  1.00 53.38           C  
ATOM    128  O   ASP    15      54.818  32.497 -32.128  1.00 53.38           O  
ATOM    129  CB  ASP    15      55.473  31.812 -34.586  1.00 53.38           C  
ATOM    130  CG  ASP    15      56.235  31.629 -35.888  1.00 53.38           C  
ATOM    131  OD1 ASP    15      57.415  31.192 -35.826  1.00 53.38           O  
ATOM    132  OD2 ASP    15      55.646  31.919 -36.963  1.00 53.38           O1-
ATOM    133  N   VAL    16      56.144  31.036 -31.041  1.00124.99           N  
ATOM    134  CA  VAL    16      55.612  31.422 -29.772  1.00124.99           C  
ATOM    135  C   VAL    16      56.817  31.622 -28.906  1.00124.99           C  
ATOM    136  O   VAL    16      57.727  30.795 -28.905  1.00124.99           O  
ATOM    137  CB  VAL    16      54.714  30.362 -29.185  1.00124.99           C  
ATOM    138  CG1 VAL    16      55.548  29.160 -28.705  1.00124.99           C  
ATOM    139  CG2 VAL    16      53.827  30.999 -28.113  1.00124.99           C  
ATOM    140  N   THR    17      56.865  32.728 -28.139  1.00 37.19           N  
ATOM    141  CA  THR    17      58.058  33.002 -27.388  1.00 37.19           C  
ATOM    142  C   THR    17      58.259  31.879 -26.428  1.00 37.19           C  
ATOM    143  O   THR    17      57.332  31.451 -25.744  1.00 37.19           O  
ATOM    144  CB  THR    17      57.986  34.286 -26.613  1.00 37.19           C  
ATOM    145  CG2 THR    17      59.317  34.491 -25.870  1.00 37.19           C  
ATOM    146  OG1 THR    17      57.746  35.373 -27.497  1.00 37.19           O  
ATOM    147  N   PRO    18      59.460  31.373 -26.374  1.00 60.10           N  
ATOM    148  CA  PRO    18      59.711  30.281 -25.480  1.00 60.10           C  
ATOM    149  C   PRO    18      59.655  30.739 -24.060  1.00 60.10           C  
ATOM    150  O   PRO    18      60.117  31.843 -23.771  1.00 60.10           O  
ATOM    151  CB  PRO    18      61.056  29.698 -25.899  1.00 60.10           C  
ATOM    152  CG  PRO    18      61.134  30.024 -27.403  1.00 60.10           C  
ATOM    153  CD  PRO    18      60.301  31.310 -27.559  1.00 60.10           C  
ATOM    154  N   GLY    19      59.100  29.903 -23.161  1.00 19.62           N  
ATOM    155  CA  GLY    19      59.032  30.233 -21.767  1.00 19.62           C  
ATOM    156  C   GLY    19      57.726  30.912 -21.495  1.00 19.62           C  
ATOM    157  O   GLY    19      57.361  31.138 -20.342  1.00 19.62           O  
ATOM    158  N   THR    20      56.995  31.260 -22.567  1.00122.17           N  
ATOM    159  CA  THR    20      55.726  31.920 -22.473  1.00122.17           C  
ATOM    160  C   THR    20      54.716  30.966 -21.914  1.00122.17           C  
ATOM    161  O   THR    20      53.741  31.388 -21.296  1.00122.17           O  
ATOM    162  CB  THR    20      55.209  32.379 -23.804  1.00122.17           C  
ATOM    163  CG2 THR    20      54.840  31.141 -24.641  1.00122.17           C  
ATOM    164  OG1 THR    20      54.069  33.206 -23.626  1.00122.17           O  
ATOM    165  N   TYR    21      54.876  29.655 -22.185  1.00161.41           N  
ATOM    166  CA  TYR    21      53.938  28.686 -21.686  1.00161.41           C  
ATOM    167  C   TYR    21      54.701  27.446 -21.309  1.00161.41           C  
ATOM    168  O   TYR    21      55.863  27.289 -21.678  1.00161.41           O  
ATOM    169  CB  TYR    21      52.860  28.307 -22.724  1.00161.41           C  
ATOM    170  CG  TYR    21      53.499  27.593 -23.869  1.00161.41           C  
ATOM    171  CD1 TYR    21      54.113  28.283 -24.890  1.00161.41           C  
ATOM    172  CD2 TYR    21      53.493  26.217 -23.913  1.00161.41           C  
ATOM    173  CE1 TYR    21      54.699  27.607 -25.938  1.00161.41           C  
ATOM    174  CE2 TYR    21      54.077  25.538 -24.956  1.00161.41           C  
ATOM    175  CZ  TYR    21      54.681  26.233 -25.973  1.00161.41           C  
ATOM    176  OH  TYR    21      55.282  25.537 -27.045  1.00161.41           O  
ATOM    177  N   ASN    22      54.065  26.537 -20.536  1.00 59.83           N  
ATOM    178  CA  ASN    22      54.695  25.304 -20.139  1.00 59.83           C  
ATOM    179  C   ASN    22      54.279  24.265 -21.140  1.00 59.83           C  
ATOM    180  O   ASN    22      53.091  24.045 -21.360  1.00 59.83           O  
ATOM    181  CB  ASN    22      54.236  24.817 -18.750  1.00 59.83           C  
ATOM    182  CG  ASN    22      55.012  23.569 -18.348  1.00 59.83           C  
ATOM    183  ND2 ASN    22      54.974  23.238 -17.030  1.00 59.83           N  
ATOM    184  OD1 ASN    22      55.623  22.895 -19.178  1.00 59.83           O  
ATOM    185  N   PRO    23      55.229  23.613 -21.757  1.00 87.33           N  
ATOM    186  CA  PRO    23      54.914  22.642 -22.773  1.00 87.33           C  
ATOM    187  C   PRO    23      54.171  21.444 -22.264  1.00 87.33           C  
ATOM    188  O   PRO    23      53.500  20.784 -23.055  1.00 87.33           O  
ATOM    189  CB  PRO    23      56.247  22.302 -23.439  1.00 87.33           C  
ATOM    190  CG  PRO    23      57.081  23.583 -23.254  1.00 87.33           C  
ATOM    191  CD  PRO    23      56.541  24.207 -21.957  1.00 87.33           C  
ATOM    192  N   ASP    24      54.307  21.117 -20.968  1.00 53.81           N  
ATOM    193  CA  ASP    24      53.634  19.979 -20.406  1.00 53.81           C  
ATOM    194  C   ASP    24      52.155  20.233 -20.340  1.00 53.81           C  
ATOM    195  O   ASP    24      51.359  19.297 -20.375  1.00 53.81           O  
ATOM    196  CB  ASP    24      54.120  19.617 -18.992  1.00 53.81           C  
ATOM    197  CG  ASP    24      55.511  19.011 -19.129  1.00 53.81           C  
ATOM    198  OD1 ASP    24      56.014  18.936 -20.283  1.00 53.81           O  
ATOM    199  OD2 ASP    24      56.085  18.605 -18.084  1.00 53.81           O1-
ATOM    200  N   THR    25      51.758  21.513 -20.195  1.00138.34           N  
ATOM    201  CA  THR    25      50.387  21.933 -20.042  1.00138.34           C  
ATOM    202  C   THR    25      49.602  21.795 -21.317  1.00138.34           C  
ATOM    203  O   THR    25      48.372  21.780 -21.284  1.00138.34           O  
ATOM    204  CB  THR    25      50.224  23.357 -19.590  1.00138.34           C  
ATOM    205  CG2 THR    25      51.058  23.569 -18.315  1.00138.34           C  
ATOM    206  OG1 THR    25      50.640  24.257 -20.605  1.00138.34           O  
ATOM    207  N   ASN    26      50.268  21.780 -22.488  1.00 68.59           N  
ATOM    208  CA  ASN    26      49.501  21.702 -23.702  1.00 68.59           C  
ATOM    209  C   ASN    26      49.105  20.277 -23.934  1.00 68.59           C  
ATOM    210  O   ASN    26      49.926  19.429 -24.286  1.00 68.59           O  
ATOM    211  CB  ASN    26      50.247  22.212 -24.943  1.00 68.59           C  
ATOM    212  CG  ASN    26      50.315  23.731 -24.892  1.00 68.59           C  
ATOM    213  ND2 ASN    26      49.300  24.403 -25.499  1.00 68.59           N  
ATOM    214  OD1 ASN    26      51.247  24.308 -24.333  1.00 68.59           O  
ATOM    215  N   ILE    27      47.800  19.980 -23.746  1.00 65.42           N  
ATOM    216  CA  ILE    27      47.353  18.621 -23.874  1.00 65.42           C  
ATOM    217  C   ILE    27      46.337  18.498 -24.978  1.00 65.42           C  
ATOM    218  O   ILE    27      45.228  19.020 -24.875  1.00 65.42           O  
ATOM    219  CB  ILE    27      46.708  18.123 -22.611  1.00 65.42           C  
ATOM    220  CG1 ILE    27      47.740  18.114 -21.472  1.00 65.42           C  
ATOM    221  CG2 ILE    27      46.062  16.753 -22.881  1.00 65.42           C  
ATOM    222  CD1 ILE    27      47.127  17.936 -20.084  1.00 65.42           C  
ATOM    223  N   PRO    28      46.712  17.832 -26.051  1.00 98.55           N  
ATOM    224  CA  PRO    28      45.781  17.600 -27.127  1.00 98.55           C  
ATOM    225  C   PRO    28      44.844  16.463 -26.851  1.00 98.55           C  
ATOM    226  O   PRO    28      45.305  15.385 -26.479  1.00 98.55           O  
ATOM    227  CB  PRO    28      46.612  17.408 -28.402  1.00 98.55           C  
ATOM    228  CG  PRO    28      48.058  17.240 -27.899  1.00 98.55           C  
ATOM    229  CD  PRO    28      48.066  17.984 -26.556  1.00 98.55           C  
ATOM    230  N   THR    29      43.527  16.713 -26.961  1.00103.23           N  
ATOM    231  CA  THR    29      42.460  15.764 -26.805  1.00103.23           C  
ATOM    232  C   THR    29      42.016  15.137 -28.101  1.00103.23           C  
ATOM    233  O   THR    29      41.384  14.082 -28.091  1.00103.23           O  
ATOM    234  CB  THR    29      41.276  16.396 -26.143  1.00103.23           C  
ATOM    235  CG2 THR    29      41.712  16.873 -24.745  1.00103.23           C  
ATOM    236  OG1 THR    29      40.820  17.500 -26.910  1.00103.23           O  
ATOM    237  N   ALA    30      42.244  15.805 -29.251  1.00 66.70           N  
ATOM    238  CA  ALA    30      41.682  15.293 -30.474  1.00 66.70           C  
ATOM    239  C   ALA    30      42.362  15.883 -31.673  1.00 66.70           C  
ATOM    240  O   ALA    30      43.128  16.840 -31.575  1.00 66.70           O  
ATOM    241  CB  ALA    30      40.183  15.601 -30.624  1.00 66.70           C  
ATOM    242  N   PHE    31      42.094  15.294 -32.861  1.00182.99           N  
ATOM    243  CA  PHE    31      42.683  15.779 -34.078  1.00182.99           C  
ATOM    244  C   PHE    31      41.686  15.614 -35.184  1.00182.99           C  
ATOM    245  O   PHE    31      40.598  15.075 -34.986  1.00182.99           O  
ATOM    246  CB  PHE    31      43.931  14.985 -34.508  1.00182.99           C  
ATOM    247  CG  PHE    31      43.490  13.611 -34.893  1.00182.99           C  
ATOM    248  CD1 PHE    31      43.344  12.625 -33.943  1.00182.99           C  
ATOM    249  CD2 PHE    31      43.209  13.308 -36.208  1.00182.99           C  
ATOM    250  CE1 PHE    31      42.933  11.362 -34.298  1.00182.99           C  
ATOM    251  CE2 PHE    31      42.798  12.046 -36.568  1.00182.99           C  
ATOM    252  CZ  PHE    31      42.661  11.068 -35.613  1.00182.99           C  
ATOM    253  N   ALA    32      42.024  16.154 -36.374  1.00 69.70           N  
ATOM    254  CA  ALA    32      41.265  15.929 -37.572  1.00 69.70           C  
ATOM    255  C   ALA    32      42.240  16.104 -38.690  1.00 69.70           C  
ATOM    256  O   ALA    32      43.003  17.068 -38.702  1.00 69.70           O  
ATOM    257  CB  ALA    32      40.142  16.954 -37.796  1.00 69.70           C  
ATOM    258  N   HIS    33      42.236  15.182 -39.673  1.00 91.98           N  
ATOM    259  CA  HIS    33      43.159  15.308 -40.760  1.00 91.98           C  
ATOM    260  C   HIS    33      42.378  15.575 -42.009  1.00 91.98           C  
ATOM    261  O   HIS    33      41.359  14.939 -42.276  1.00 91.98           O  
ATOM    262  CB  HIS    33      44.021  14.057 -41.002  1.00 91.98           C  
ATOM    263  CG  HIS    33      44.976  14.231 -42.146  1.00 91.98           C  
ATOM    264  CD2 HIS    33      44.856  13.869 -43.452  1.00 91.98           C  
ATOM    265  ND1 HIS    33      46.213  14.829 -42.035  1.00 91.98           N  
ATOM    266  CE1 HIS    33      46.775  14.798 -43.270  1.00 91.98           C  
ATOM    267  NE2 HIS    33      45.989  14.226 -44.163  1.00 91.98           N  
ATOM    268  N   ASP    34      42.844  16.570 -42.789  1.00 54.00           N  
ATOM    269  CA  ASP    34      42.254  16.930 -44.046  1.00 54.00           C  
ATOM    270  C   ASP    34      43.157  16.343 -45.091  1.00 54.00           C  
ATOM    271  O   ASP    34      44.261  16.837 -45.315  1.00 54.00           O  
ATOM    272  CB  ASP    34      42.216  18.456 -44.247  1.00 54.00           C  
ATOM    273  CG  ASP    34      41.469  18.781 -45.531  1.00 54.00           C  
ATOM    274  OD1 ASP    34      40.990  17.833 -46.208  1.00 54.00           O  
ATOM    275  OD2 ASP    34      41.376  19.996 -45.852  1.00 54.00           O1-
ATOM    276  N   ALA    35      42.712  15.250 -45.740  1.00 41.78           N  
ATOM    277  CA  ALA    35      43.521  14.544 -46.694  1.00 41.78           C  
ATOM    278  C   ALA    35      43.827  15.377 -47.908  1.00 41.78           C  
ATOM    279  O   ALA    35      44.969  15.421 -48.360  1.00 41.78           O  
ATOM    280  CB  ALA    35      42.848  13.254 -47.188  1.00 41.78           C  
ATOM    281  N   ASP    36      42.818  16.073 -48.467  1.00 42.28           N  
ATOM    282  CA  ASP    36      43.028  16.804 -49.689  1.00 42.28           C  
ATOM    283  C   ASP    36      44.046  17.884 -49.464  1.00 42.28           C  
ATOM    284  O   ASP    36      44.950  18.081 -50.277  1.00 42.28           O  
ATOM    285  CB  ASP    36      41.744  17.487 -50.198  1.00 42.28           C  
ATOM    286  CG  ASP    36      40.770  16.408 -50.657  1.00 42.28           C  
ATOM    287  OD1 ASP    36      41.188  15.222 -50.732  1.00 42.28           O  
ATOM    288  OD2 ASP    36      39.595  16.760 -50.944  1.00 42.28           O1-
ATOM    289  N   GLY    37      43.887  18.620 -48.351  1.00 53.69           N  
ATOM    290  CA  GLY    37      44.697  19.727 -47.916  1.00 53.69           C  
ATOM    291  C   GLY    37      46.045  19.289 -47.438  1.00 53.69           C  
ATOM    292  O   GLY    37      46.994  20.069 -47.466  1.00 53.69           O  
ATOM    293  N   HIS    38      46.159  18.043 -46.942  1.00 97.45           N  
ATOM    294  CA  HIS    38      47.385  17.604 -46.336  1.00 97.45           C  
ATOM    295  C   HIS    38      47.611  18.447 -45.115  1.00 97.45           C  
ATOM    296  O   HIS    38      48.737  18.855 -44.827  1.00 97.45           O  
ATOM    297  CB  HIS    38      48.603  17.761 -47.261  1.00 97.45           C  
ATOM    298  CG  HIS    38      48.446  17.010 -48.549  1.00 97.45           C  
ATOM    299  CD2 HIS    38      48.732  15.714 -48.852  1.00 97.45           C  
ATOM    300  ND1 HIS    38      47.941  17.562 -49.705  1.00 97.45           N  
ATOM    301  CE1 HIS    38      47.947  16.582 -50.644  1.00 97.45           C  
ATOM    302  NE2 HIS    38      48.419  15.442 -50.172  1.00 97.45           N  
ATOM    303  N   LYS    39      46.526  18.724 -44.353  1.00 71.48           N  
ATOM    304  CA  LYS    39      46.660  19.505 -43.154  1.00 71.48           C  
ATOM    305  C   LYS    39      46.106  18.763 -41.972  1.00 71.48           C  
ATOM    306  O   LYS    39      45.123  18.032 -42.074  1.00 71.48           O  
ATOM    307  CB  LYS    39      46.015  20.893 -43.246  1.00 71.48           C  
ATOM    308  CG  LYS    39      46.848  21.806 -44.144  1.00 71.48           C  
ATOM    309  CD  LYS    39      46.198  23.139 -44.485  1.00 71.48           C  
ATOM    310  CE  LYS    39      47.110  24.045 -45.312  1.00 71.48           C  
ATOM    311  NZ  LYS    39      46.429  25.331 -45.577  1.00 71.48           N1+
ATOM    312  N   LEU    40      46.764  18.948 -40.805  1.00134.73           N  
ATOM    313  CA  LEU    40      46.432  18.280 -39.573  1.00134.73           C  
ATOM    314  C   LEU    40      45.949  19.327 -38.606  1.00134.73           C  
ATOM    315  O   LEU    40      46.584  20.368 -38.429  1.00134.73           O  
ATOM    316  CB  LEU    40      47.695  17.626 -38.968  1.00134.73           C  
ATOM    317  CG  LEU    40      47.561  16.751 -37.702  1.00134.73           C  
ATOM    318  CD1 LEU    40      46.947  17.501 -36.518  1.00134.73           C  
ATOM    319  CD2 LEU    40      46.891  15.409 -37.998  1.00134.73           C  
ATOM    320  N   PHE    41      44.793  19.074 -37.952  1.00 66.24           N  
ATOM    321  CA  PHE    41      44.266  20.009 -36.994  1.00 66.24           C  
ATOM    322  C   PHE    41      44.241  19.321 -35.662  1.00 66.24           C  
ATOM    323  O   PHE    41      43.792  18.181 -35.544  1.00 66.24           O  
ATOM    324  CB  PHE    41      42.823  20.455 -37.299  1.00 66.24           C  
ATOM    325  CG  PHE    41      42.813  21.158 -38.618  1.00 66.24           C  
ATOM    326  CD1 PHE    41      43.242  22.462 -38.730  1.00 66.24           C  
ATOM    327  CD2 PHE    41      42.359  20.512 -39.746  1.00 66.24           C  
ATOM    328  CE1 PHE    41      43.227  23.102 -39.949  1.00 66.24           C  
ATOM    329  CE2 PHE    41      42.340  21.147 -40.966  1.00 66.24           C  
ATOM    330  CZ  PHE    41      42.778  22.445 -41.070  1.00 66.24           C  
ATOM    331  N   LEU    42      44.736  20.011 -34.615  1.00 57.75           N  
ATOM    332  CA  LEU    42      44.791  19.423 -33.308  1.00 57.75           C  
ATOM    333  C   LEU    42      44.057  20.297 -32.347  1.00 57.75           C  
ATOM    334  O   LEU    42      44.156  21.524 -32.380  1.00 57.75           O  
ATOM    335  CB  LEU    42      46.226  19.271 -32.774  1.00 57.75           C  
ATOM    336  CG  LEU    42      47.092  18.260 -33.553  1.00 57.75           C  
ATOM    337  CD1 LEU    42      48.505  18.166 -32.955  1.00 57.75           C  
ATOM    338  CD2 LEU    42      46.410  16.884 -33.634  1.00 57.75           C  
ATOM    339  N   THR    43      43.298  19.659 -31.441  1.00124.13           N  
ATOM    340  CA  THR    43      42.554  20.397 -30.473  1.00124.13           C  
ATOM    341  C   THR    43      43.328  20.365 -29.184  1.00124.13           C  
ATOM    342  O   THR    43      43.689  19.300 -28.681  1.00124.13           O  
ATOM    343  CB  THR    43      41.182  19.815 -30.308  1.00124.13           C  
ATOM    344  CG2 THR    43      41.285  18.433 -29.650  1.00124.13           C  
ATOM    345  OG1 THR    43      40.361  20.681 -29.550  1.00124.13           O  
ATOM    346  N   ILE    44      43.686  21.566 -28.672  1.00102.24           N  
ATOM    347  CA  ILE    44      44.338  21.702 -27.396  1.00102.24           C  
ATOM    348  C   ILE    44      43.451  22.590 -26.564  1.00102.24           C  
ATOM    349  O   ILE    44      43.528  23.814 -26.664  1.00102.24           O  
ATOM    350  CB  ILE    44      45.677  22.379 -27.476  1.00102.24           C  
ATOM    351  CG1 ILE    44      46.661  21.550 -28.319  1.00102.24           C  
ATOM    352  CG2 ILE    44      46.160  22.630 -26.038  1.00102.24           C  
ATOM    353  CD1 ILE    44      46.296  21.488 -29.802  1.00102.24           C  
ATOM    354  N   PRO    45      42.643  22.031 -25.700  1.00 87.35           N  
ATOM    355  CA  PRO    45      41.714  22.815 -24.920  1.00 87.35           C  
ATOM    356  C   PRO    45      42.406  23.667 -23.900  1.00 87.35           C  
ATOM    357  O   PRO    45      43.495  23.312 -23.454  1.00 87.35           O  
ATOM    358  CB  PRO    45      40.714  21.814 -24.333  1.00 87.35           C  
ATOM    359  CG  PRO    45      41.366  20.434 -24.545  1.00 87.35           C  
ATOM    360  CD  PRO    45      42.259  20.635 -25.779  1.00 87.35           C  
ATOM    361  N   ARG    46      41.800  24.806 -23.513  1.00168.08           N  
ATOM    362  CA  ARG    46      42.489  25.638 -22.572  1.00168.08           C  
ATOM    363  C   ARG    46      42.110  25.196 -21.196  1.00168.08           C  
ATOM    364  O   ARG    46      41.440  25.908 -20.447  1.00168.08           O  
ATOM    365  CB  ARG    46      42.180  27.134 -22.771  1.00168.08           C  
ATOM    366  CG  ARG    46      42.890  27.673 -24.018  1.00168.08           C  
ATOM    367  CD  ARG    46      42.599  29.130 -24.395  1.00168.08           C  
ATOM    368  NE  ARG    46      43.594  29.488 -25.447  1.00168.08           N  
ATOM    369  CZ  ARG    46      43.224  30.064 -26.628  1.00168.08           C  
ATOM    370  NH1 ARG    46      41.912  30.331 -26.890  1.00168.08           N1+
ATOM    371  NH2 ARG    46      44.176  30.371 -27.558  1.00168.08           N  
ATOM    372  N   LYS    47      42.521  23.956 -20.861  1.00146.39           N  
ATOM    373  CA  LYS    47      42.330  23.369 -19.570  1.00146.39           C  
ATOM    374  C   LYS    47      43.292  23.977 -18.606  1.00146.39           C  
ATOM    375  O   LYS    47      42.958  24.209 -17.444  1.00146.39           O  
ATOM    376  CB  LYS    47      42.526  21.842 -19.551  1.00146.39           C  
ATOM    377  CG  LYS    47      41.387  21.093 -20.250  1.00146.39           C  
ATOM    378  CD  LYS    47      41.608  19.586 -20.388  1.00146.39           C  
ATOM    379  CE  LYS    47      41.164  18.796 -19.156  1.00146.39           C  
ATOM    380  NZ  LYS    47      39.688  18.768 -19.065  1.00146.39           N1+
ATOM    381  N   PHE    48      44.527  24.238 -19.074  1.00 66.46           N  
ATOM    382  CA  PHE    48      45.545  24.784 -18.226  1.00 66.46           C  
ATOM    383  C   PHE    48      46.030  26.064 -18.842  1.00 66.46           C  
ATOM    384  O   PHE    48      45.697  26.387 -19.981  1.00 66.46           O  
ATOM    385  CB  PHE    48      46.692  23.799 -17.945  1.00 66.46           C  
ATOM    386  CG  PHE    48      46.050  22.758 -17.088  1.00 66.46           C  
ATOM    387  CD1 PHE    48      45.419  21.670 -17.647  1.00 66.46           C  
ATOM    388  CD2 PHE    48      46.056  22.891 -15.718  1.00 66.46           C  
ATOM    389  CE1 PHE    48      44.819  20.723 -16.852  1.00 66.46           C  
ATOM    390  CE2 PHE    48      45.458  21.949 -14.915  1.00 66.46           C  
ATOM    391  CZ  PHE    48      44.840  20.863 -15.485  1.00 66.46           C  
ATOM    392  N   PRO    49      46.796  26.821 -18.104  1.00 98.19           N  
ATOM    393  CA  PRO    49      47.141  28.147 -18.552  1.00 98.19           C  
ATOM    394  C   PRO    49      48.085  28.271 -19.710  1.00 98.19           C  
ATOM    395  O   PRO    49      48.915  27.391 -19.928  1.00 98.19           O  
ATOM    396  CB  PRO    49      47.667  28.878 -17.318  1.00 98.19           C  
ATOM    397  CG  PRO    49      46.982  28.164 -16.141  1.00 98.19           C  
ATOM    398  CD  PRO    49      46.753  26.733 -16.652  1.00 98.19           C  
ATOM    399  N   LYS    50      47.975  29.416 -20.417  1.00137.14           N  
ATOM    400  CA  LYS    50      48.838  29.863 -21.477  1.00137.14           C  
ATOM    401  C   LYS    50      48.817  29.036 -22.721  1.00137.14           C  
ATOM    402  O   LYS    50      49.863  28.853 -23.340  1.00137.14           O  
ATOM    403  CB  LYS    50      50.308  29.954 -21.040  1.00137.14           C  
ATOM    404  CG  LYS    50      50.511  30.912 -19.873  1.00137.14           C  
ATOM    405  CD  LYS    50      50.025  32.328 -20.170  1.00137.14           C  
ATOM    406  CE  LYS    50      50.069  33.241 -18.945  1.00137.14           C  
ATOM    407  NZ  LYS    50      49.577  34.590 -19.298  1.00137.14           N1+
ATOM    408  N   ILE    51      47.640  28.569 -23.169  1.00117.27           N  
ATOM    409  CA  ILE    51      47.613  27.832 -24.401  1.00117.27           C  
ATOM    410  C   ILE    51      47.473  28.858 -25.493  1.00117.27           C  
ATOM    411  O   ILE    51      46.448  29.529 -25.603  1.00117.27           O  
ATOM    412  CB  ILE    51      46.420  26.929 -24.516  1.00117.27           C  
ATOM    413  CG1 ILE    51      46.367  25.926 -23.350  1.00117.27           C  
ATOM    414  CG2 ILE    51      46.483  26.265 -25.902  1.00117.27           C  
ATOM    415  CD1 ILE    51      47.562  24.977 -23.288  1.00117.27           C  
ATOM    416  N   PRO    52      48.510  29.030 -26.275  1.00137.55           N  
ATOM    417  CA  PRO    52      48.565  29.994 -27.347  1.00137.55           C  
ATOM    418  C   PRO    52      47.520  29.801 -28.405  1.00137.55           C  
ATOM    419  O   PRO    52      46.981  30.799 -28.884  1.00137.55           O  
ATOM    420  CB  PRO    52      49.983  29.880 -27.912  1.00137.55           C  
ATOM    421  CG  PRO    52      50.393  28.433 -27.581  1.00137.55           C  
ATOM    422  CD  PRO    52      49.643  28.121 -26.277  1.00137.55           C  
ATOM    423  N   HIS    53      47.240  28.547 -28.812  1.00 96.84           N  
ATOM    424  CA  HIS    53      46.244  28.328 -29.826  1.00 96.84           C  
ATOM    425  C   HIS    53      45.536  27.042 -29.518  1.00 96.84           C  
ATOM    426  O   HIS    53      46.150  25.981 -29.427  1.00 96.84           O  
ATOM    427  CB  HIS    53      46.836  28.257 -31.242  1.00 96.84           C  
ATOM    428  CG  HIS    53      47.459  29.566 -31.626  1.00 96.84           C  
ATOM    429  CD2 HIS    53      46.927  30.635 -32.281  1.00 96.84           C  
ATOM    430  ND1 HIS    53      48.754  29.921 -31.320  1.00 96.84           N  
ATOM    431  CE1 HIS    53      48.941  31.176 -31.799  1.00 96.84           C  
ATOM    432  NE2 HIS    53      47.859  31.650 -32.391  1.00 96.84           N  
ATOM    433  N   THR    54      44.209  27.142 -29.307  1.00125.06           N  
ATOM    434  CA  THR    54      43.334  26.047 -28.986  1.00125.06           C  
ATOM    435  C   THR    54      43.128  25.179 -30.190  1.00125.06           C  
ATOM    436  O   THR    54      42.955  23.964 -30.070  1.00125.06           O  
ATOM    437  CB  THR    54      41.994  26.516 -28.494  1.00125.06           C  
ATOM    438  CG2 THR    54      41.231  27.159 -29.661  1.00125.06           C  
ATOM    439  OG1 THR    54      41.255  25.430 -27.957  1.00125.06           O  
ATOM    440  N   LEU    55      43.069  25.797 -31.386  1.00 66.43           N  
ATOM    441  CA  LEU    55      42.979  25.051 -32.606  1.00 66.43           C  
ATOM    442  C   LEU    55      44.323  25.215 -33.258  1.00 66.43           C  
ATOM    443  O   LEU    55      44.698  26.325 -33.639  1.00 66.43           O  
ATOM    444  CB  LEU    55      41.892  25.575 -33.565  1.00 66.43           C  
ATOM    445  CG  LEU    55      41.770  24.767 -34.871  1.00 66.43           C  
ATOM    446  CD1 LEU    55      41.352  23.314 -34.589  1.00 66.43           C  
ATOM    447  CD2 LEU    55      40.836  25.464 -35.873  1.00 66.43           C  
ATOM    448  N   ALA    56      45.090  24.108 -33.395  1.00 55.95           N  
ATOM    449  CA  ALA    56      46.419  24.200 -33.942  1.00 55.95           C  
ATOM    450  C   ALA    56      46.473  23.436 -35.233  1.00 55.95           C  
ATOM    451  O   ALA    56      45.657  22.551 -35.476  1.00 55.95           O  
ATOM    452  CB  ALA    56      47.496  23.614 -33.015  1.00 55.95           C  
ATOM    453  N   GLU    57      47.448  23.776 -36.108  1.00115.43           N  
ATOM    454  CA  GLU    57      47.507  23.183 -37.420  1.00115.43           C  
ATOM    455  C   GLU    57      48.926  22.808 -37.751  1.00115.43           C  
ATOM    456  O   GLU    57      49.865  23.497 -37.357  1.00115.43           O  
ATOM    457  CB  GLU    57      47.054  24.193 -38.491  1.00115.43           C  
ATOM    458  CG  GLU    57      47.061  23.705 -39.938  1.00115.43           C  
ATOM    459  CD  GLU    57      46.585  24.868 -40.806  1.00115.43           C  
ATOM    460  OE1 GLU    57      45.750  25.669 -40.310  1.00115.43           O  
ATOM    461  OE2 GLU    57      47.054  24.976 -41.970  1.00115.43           O1-
ATOM    462  N   VAL    58      49.117  21.680 -38.481  1.00123.47           N  
ATOM    463  CA  VAL    58      50.437  21.315 -38.925  1.00123.47           C  
ATOM    464  C   VAL    58      50.334  20.899 -40.365  1.00123.47           C  
ATOM    465  O   VAL    58      49.359  20.270 -40.775  1.00123.47           O  
ATOM    466  CB  VAL    58      51.040  20.143 -38.198  1.00123.47           C  
ATOM    467  CG1 VAL    58      50.992  20.412 -36.689  1.00123.47           C  
ATOM    468  CG2 VAL    58      50.355  18.847 -38.651  1.00123.47           C  
ATOM    469  N   ASP    59      51.352  21.249 -41.178  1.00 55.28           N  
ATOM    470  CA  ASP    59      51.354  20.852 -42.556  1.00 55.28           C  
ATOM    471  C   ASP    59      52.124  19.563 -42.637  1.00 55.28           C  
ATOM    472  O   ASP    59      53.314  19.506 -42.334  1.00 55.28           O  
ATOM    473  CB  ASP    59      52.004  21.884 -43.496  1.00 55.28           C  
ATOM    474  CG  ASP    59      51.592  21.549 -44.924  1.00 55.28           C  
ATOM    475  OD1 ASP    59      51.136  20.398 -45.155  1.00 55.28           O  
ATOM    476  OD2 ASP    59      51.722  22.442 -45.802  1.00 55.28           O1-
ATOM    477  N   THR    60      51.408  18.485 -43.014  1.00 81.92           N  
ATOM    478  CA  THR    60      51.840  17.115 -43.143  1.00 81.92           C  
ATOM    479  C   THR    60      52.639  16.872 -44.398  1.00 81.92           C  
ATOM    480  O   THR    60      53.212  15.798 -44.567  1.00 81.92           O  
ATOM    481  CB  THR    60      50.692  16.146 -43.137  1.00 81.92           C  
ATOM    482  CG2 THR    60      49.882  16.368 -41.848  1.00 81.92           C  
ATOM    483  OG1 THR    60      49.862  16.352 -44.270  1.00 81.92           O  
ATOM    484  N   GLU    61      52.644  17.806 -45.364  1.00 90.10           N  
ATOM    485  CA  GLU    61      53.286  17.508 -46.617  1.00 90.10           C  
ATOM    486  C   GLU    61      54.713  17.102 -46.418  1.00 90.10           C  
ATOM    487  O   GLU    61      55.116  16.027 -46.860  1.00 90.10           O  
ATOM    488  CB  GLU    61      53.291  18.716 -47.570  1.00 90.10           C  
ATOM    489  CG  GLU    61      54.147  18.512 -48.824  1.00 90.10           C  
ATOM    490  CD  GLU    61      53.501  17.438 -49.685  1.00 90.10           C  
ATOM    491  OE1 GLU    61      53.428  16.273 -49.210  1.00 90.10           O  
ATOM    492  OE2 GLU    61      53.073  17.764 -50.823  1.00 90.10           O1-
ATOM    493  N   LYS    62      55.516  17.925 -45.726  1.00 65.08           N  
ATOM    494  CA  LYS    62      56.890  17.558 -45.564  1.00 65.08           C  
ATOM    495  C   LYS    62      57.010  16.374 -44.646  1.00 65.08           C  
ATOM    496  O   LYS    62      57.618  15.359 -44.980  1.00 65.08           O  
ATOM    497  CB  LYS    62      57.705  18.680 -44.897  1.00 65.08           C  
ATOM    498  CG  LYS    62      57.638  20.029 -45.619  1.00 65.08           C  
ATOM    499  CD  LYS    62      58.092  21.200 -44.743  1.00 65.08           C  
ATOM    500  CE  LYS    62      57.823  22.580 -45.350  1.00 65.08           C  
ATOM    501  NZ  LYS    62      58.052  23.637 -44.339  1.00 65.08           N1+
ATOM    502  N   ASN    63      56.378  16.510 -43.465  1.00144.75           N  
ATOM    503  CA  ASN    63      56.509  15.706 -42.279  1.00144.75           C  
ATOM    504  C   ASN    63      56.012  14.273 -42.323  1.00144.75           C  
ATOM    505  O   ASN    63      56.839  13.394 -42.082  1.00144.75           O  
ATOM    506  CB  ASN    63      55.846  16.483 -41.121  1.00144.75           C  
ATOM    507  CG  ASN    63      56.296  15.984 -39.773  1.00144.75           C  
ATOM    508  ND2 ASN    63      56.075  14.669 -39.501  1.00144.75           N  
ATOM    509  OD1 ASN    63      56.808  16.769 -38.977  1.00144.75           O  
ATOM    510  N   PRO    64      54.772  13.929 -42.626  1.00136.77           N  
ATOM    511  CA  PRO    64      54.445  12.534 -42.509  1.00136.77           C  
ATOM    512  C   PRO    64      55.230  11.529 -43.268  1.00136.77           C  
ATOM    513  O   PRO    64      55.470  11.698 -44.461  1.00136.77           O  
ATOM    514  CB  PRO    64      52.935  12.433 -42.663  1.00136.77           C  
ATOM    515  CG  PRO    64      52.469  13.705 -41.947  1.00136.77           C  
ATOM    516  CD  PRO    64      53.652  14.683 -42.071  1.00136.77           C  
ATOM    517  N   GLY    65      55.651  10.477 -42.542  1.00 34.13           N  
ATOM    518  CA  GLY    65      56.359   9.368 -43.099  1.00 34.13           C  
ATOM    519  C   GLY    65      57.812   9.713 -43.261  1.00 34.13           C  
ATOM    520  O   GLY    65      58.584   8.883 -43.736  1.00 34.13           O  
ATOM    521  N   VAL    66      58.234  10.931 -42.856  1.00 62.56           N  
ATOM    522  CA  VAL    66      59.616  11.305 -43.024  1.00 62.56           C  
ATOM    523  C   VAL    66      60.331  11.031 -41.731  1.00 62.56           C  
ATOM    524  O   VAL    66      59.819  11.304 -40.649  1.00 62.56           O  
ATOM    525  CB  VAL    66      59.813  12.754 -43.354  1.00 62.56           C  
ATOM    526  CG1 VAL    66      61.322  13.047 -43.405  1.00 62.56           C  
ATOM    527  CG2 VAL    66      59.083  13.057 -44.673  1.00 62.56           C  
ATOM    528  N   SER    67      61.576  10.527 -41.831  1.00167.55           N  
ATOM    529  CA  SER    67      62.341  10.005 -40.727  1.00167.55           C  
ATOM    530  C   SER    67      62.515  10.947 -39.565  1.00167.55           C  
ATOM    531  O   SER    67      62.153  10.592 -38.449  1.00167.55           O  
ATOM    532  CB  SER    67      63.757   9.574 -41.152  1.00167.55           C  
ATOM    533  OG  SER    67      64.521  10.709 -41.535  1.00167.55           O  
ATOM    534  N   GLY    68      63.113  12.136 -39.779  1.00128.00           N  
ATOM    535  CA  GLY    68      63.461  13.120 -38.775  1.00128.00           C  
ATOM    536  C   GLY    68      62.285  13.838 -38.170  1.00128.00           C  
ATOM    537  O   GLY    68      62.366  14.334 -37.047  1.00128.00           O  
ATOM    538  N   LYS    69      61.201  13.948 -38.955  1.00182.73           N  
ATOM    539  CA  LYS    69      59.992  14.726 -38.826  1.00182.73           C  
ATOM    540  C   LYS    69      59.018  14.348 -37.734  1.00182.73           C  
ATOM    541  O   LYS    69      57.952  14.942 -37.672  1.00182.73           O  
ATOM    542  CB  LYS    69      59.198  14.796 -40.137  1.00182.73           C  
ATOM    543  CG  LYS    69      59.997  15.462 -41.257  1.00182.73           C  
ATOM    544  CD  LYS    69      60.470  16.877 -40.915  1.00182.73           C  
ATOM    545  CE  LYS    69      61.355  17.503 -41.996  1.00182.73           C  
ATOM    546  NZ  LYS    69      61.766  18.867 -41.596  1.00182.73           N1+
ATOM    547  N   ARG    70      59.273  13.361 -36.867  1.00173.21           N  
ATOM    548  CA  ARG    70      58.270  12.833 -35.969  1.00173.21           C  
ATOM    549  C   ARG    70      57.531  13.864 -35.132  1.00173.21           C  
ATOM    550  O   ARG    70      56.361  13.636 -34.815  1.00173.21           O  
ATOM    551  CB  ARG    70      58.866  11.789 -35.003  1.00173.21           C  
ATOM    552  CG  ARG    70      59.233  10.475 -35.700  1.00173.21           C  
ATOM    553  CD  ARG    70      59.979   9.467 -34.817  1.00173.21           C  
ATOM    554  NE  ARG    70      61.400   9.909 -34.707  1.00173.21           N  
ATOM    555  CZ  ARG    70      61.796  10.753 -33.708  1.00173.21           C  
ATOM    556  NH1 ARG    70      60.891  11.178 -32.779  1.00173.21           N1+
ATOM    557  NH2 ARG    70      63.098  11.155 -33.629  1.00173.21           N  
ATOM    558  N   SER    71      58.146  14.978 -34.674  1.00119.47           N  
ATOM    559  CA  SER    71      57.334  15.878 -33.889  1.00119.47           C  
ATOM    560  C   SER    71      57.318  17.260 -34.492  1.00119.47           C  
ATOM    561  O   SER    71      58.195  18.081 -34.225  1.00119.47           O  
ATOM    562  CB  SER    71      57.835  16.010 -32.441  1.00119.47           C  
ATOM    563  OG  SER    71      59.168  16.498 -32.434  1.00119.47           O  
ATOM    564  N   PRO    72      56.294  17.569 -35.253  1.00 86.56           N  
ATOM    565  CA  PRO    72      56.184  18.858 -35.882  1.00 86.56           C  
ATOM    566  C   PRO    72      55.758  19.890 -34.885  1.00 86.56           C  
ATOM    567  O   PRO    72      55.106  19.535 -33.906  1.00 86.56           O  
ATOM    568  CB  PRO    72      55.189  18.687 -37.032  1.00 86.56           C  
ATOM    569  CG  PRO    72      54.453  17.374 -36.710  1.00 86.56           C  
ATOM    570  CD  PRO    72      55.491  16.559 -35.919  1.00 86.56           C  
ATOM    571  N   LEU    73      56.125  21.166 -35.116  1.00 46.54           N  
ATOM    572  CA  LEU    73      55.743  22.237 -34.244  1.00 46.54           C  
ATOM    573  C   LEU    73      54.319  22.564 -34.556  1.00 46.54           C  
ATOM    574  O   LEU    73      53.887  22.435 -35.700  1.00 46.54           O  
ATOM    575  CB  LEU    73      56.543  23.525 -34.495  1.00 46.54           C  
ATOM    576  CG  LEU    73      58.067  23.366 -34.346  1.00 46.54           C  
ATOM    577  CD1 LEU    73      58.789  24.696 -34.609  1.00 46.54           C  
ATOM    578  CD2 LEU    73      58.440  22.733 -32.998  1.00 46.54           C  
ATOM    579  N   LEU    74      53.541  22.976 -33.534  1.00 64.57           N  
ATOM    580  CA  LEU    74      52.173  23.325 -33.783  1.00 64.57           C  
ATOM    581  C   LEU    74      52.123  24.752 -34.238  1.00 64.57           C  
ATOM    582  O   LEU    74      52.911  25.585 -33.792  1.00 64.57           O  
ATOM    583  CB  LEU    74      51.261  23.175 -32.553  1.00 64.57           C  
ATOM    584  CG  LEU    74      51.236  21.738 -31.995  1.00 64.57           C  
ATOM    585  CD1 LEU    74      50.126  21.564 -30.948  1.00 64.57           C  
ATOM    586  CD2 LEU    74      51.172  20.687 -33.113  1.00 64.57           C  
ATOM    587  N   ASN    75      51.179  25.075 -35.146  1.00 46.53           N  
ATOM    588  CA  ASN    75      51.081  26.415 -35.659  1.00 46.53           C  
ATOM    589  C   ASN    75      49.697  26.930 -35.415  1.00 46.53           C  
ATOM    590  O   ASN    75      48.764  26.174 -35.149  1.00 46.53           O  
ATOM    591  CB  ASN    75      51.326  26.506 -37.175  1.00 46.53           C  
ATOM    592  CG  ASN    75      52.792  26.195 -37.451  1.00 46.53           C  
ATOM    593  ND2 ASN    75      53.057  24.998 -38.043  1.00 46.53           N  
ATOM    594  OD1 ASN    75      53.678  26.990 -37.143  1.00 46.53           O  
ATOM    595  N   ARG    76      49.539  28.266 -35.486  1.00119.02           N  
ATOM    596  CA  ARG    76      48.242  28.856 -35.317  1.00119.02           C  
ATOM    597  C   ARG    76      47.403  28.443 -36.485  1.00119.02           C  
ATOM    598  O   ARG    76      47.901  28.211 -37.585  1.00119.02           O  
ATOM    599  CB  ARG    76      48.254  30.393 -35.262  1.00119.02           C  
ATOM    600  CG  ARG    76      48.851  31.042 -36.511  1.00119.02           C  
ATOM    601  CD  ARG    76      48.867  32.570 -36.466  1.00119.02           C  
ATOM    602  NE  ARG    76      49.759  33.029 -37.567  1.00119.02           N  
ATOM    603  CZ  ARG    76      49.437  34.131 -38.305  1.00119.02           C  
ATOM    604  NH1 ARG    76      48.262  34.786 -38.079  1.00119.02           N1+
ATOM    605  NH2 ARG    76      50.293  34.576 -39.271  1.00119.02           N  
ATOM    606  N   PHE    77      46.085  28.315 -36.252  1.00108.20           N  
ATOM    607  CA  PHE    77      45.169  27.927 -37.280  1.00108.20           C  
ATOM    608  C   PHE    77      45.193  28.979 -38.332  1.00108.20           C  
ATOM    609  O   PHE    77      45.030  30.165 -38.049  1.00108.20           O  
ATOM    610  CB  PHE    77      43.739  27.778 -36.713  1.00108.20           C  
ATOM    611  CG  PHE    77      42.731  27.460 -37.769  1.00108.20           C  
ATOM    612  CD1 PHE    77      42.782  26.284 -38.481  1.00108.20           C  
ATOM    613  CD2 PHE    77      41.689  28.330 -38.001  1.00108.20           C  
ATOM    614  CE1 PHE    77      41.831  26.004 -39.435  1.00108.20           C  
ATOM    615  CE2 PHE    77      40.735  28.054 -38.953  1.00108.20           C  
ATOM    616  CZ  PHE    77      40.809  26.890 -39.678  1.00108.20           C  
ATOM    617  N   SER    78      45.420  28.560 -39.591  1.00194.09           N  
ATOM    618  CA  SER    78      45.302  29.522 -40.631  1.00194.09           C  
ATOM    619  C   SER    78      43.843  29.749 -40.540  1.00194.09           C  
ATOM    620  O   SER    78      43.088  28.821 -40.308  1.00194.09           O  
ATOM    621  CB  SER    78      45.614  28.970 -42.033  1.00194.09           C  
ATOM    622  OG  SER    78      46.975  28.575 -42.116  1.00194.09           O  
ATOM    623  N   GLY    79      43.355  30.966 -40.680  1.00262.50           N  
ATOM    624  CA  GLY    79      41.958  31.140 -40.463  1.00262.50           C  
ATOM    625  C   GLY    79      41.831  31.949 -39.211  1.00262.50           C  
ATOM    626  O   GLY    79      40.761  32.491 -38.939  1.00262.50           O  
ATOM    627  N   HIS    80      42.930  32.061 -38.424  1.00101.81           N  
ATOM    628  CA  HIS    80      42.891  32.828 -37.206  1.00101.81           C  
ATOM    629  C   HIS    80      44.031  33.803 -37.181  1.00101.81           C  
ATOM    630  O   HIS    80      45.131  33.511 -37.649  1.00101.81           O  
ATOM    631  CB  HIS    80      43.044  31.975 -35.937  1.00101.81           C  
ATOM    632  CG  HIS    80      41.857  31.105 -35.654  1.00101.81           C  
ATOM    633  CD2 HIS    80      40.581  31.183 -36.121  1.00101.81           C  
ATOM    634  ND1 HIS    80      41.879  30.024 -34.800  1.00101.81           N  
ATOM    635  CE1 HIS    80      40.624  29.506 -34.793  1.00101.81           C  
ATOM    636  NE2 HIS    80      39.802  30.176 -35.580  1.00101.81           N  
ATOM    637  N   LYS    81      43.747  35.056 -36.767  1.00 82.00           N  
ATOM    638  CA  LYS    81      44.791  36.027 -36.570  1.00 82.00           C  
ATOM    639  C   LYS    81      45.475  35.887 -35.230  1.00 82.00           C  
ATOM    640  O   LYS    81      46.682  35.672 -35.135  1.00 82.00           O  
ATOM    641  CB  LYS    81      44.247  37.464 -36.618  1.00 82.00           C  
ATOM    642  CG  LYS    81      43.551  37.817 -37.933  1.00 82.00           C  
ATOM    643  CD  LYS    81      42.710  39.094 -37.852  1.00 82.00           C  
ATOM    644  CE  LYS    81      41.935  39.405 -39.134  1.00 82.00           C  
ATOM    645  NZ  LYS    81      41.150  40.649 -38.962  1.00 82.00           N1+
ATOM    646  N   SER    82      44.669  36.065 -34.156  1.00120.52           N  
ATOM    647  CA  SER    82      45.090  36.155 -32.778  1.00120.52           C  
ATOM    648  C   SER    82      45.232  34.861 -32.034  1.00120.52           C  
ATOM    649  O   SER    82      46.257  34.618 -31.394  1.00120.52           O  
ATOM    650  CB  SER    82      44.118  37.023 -31.967  1.00120.52           C  
ATOM    651  OG  SER    82      44.380  36.880 -30.582  1.00120.52           O  
ATOM    652  N   GLY    83      44.201  33.993 -32.108  1.00 44.31           N  
ATOM    653  CA  GLY    83      44.142  32.808 -31.297  1.00 44.31           C  
ATOM    654  C   GLY    83      43.018  32.972 -30.301  1.00 44.31           C  
ATOM    655  O   GLY    83      42.689  32.040 -29.567  1.00 44.31           O  
ATOM    656  N   ASN    84      42.453  34.195 -30.218  1.00124.59           N  
ATOM    657  CA  ASN    84      41.332  34.570 -29.389  1.00124.59           C  
ATOM    658  C   ASN    84      40.026  34.162 -30.018  1.00124.59           C  
ATOM    659  O   ASN    84      38.983  34.218 -29.373  1.00124.59           O  
ATOM    660  CB  ASN    84      41.237  36.083 -29.115  1.00124.59           C  
ATOM    661  CG  ASN    84      40.858  36.795 -30.405  1.00124.59           C  
ATOM    662  ND2 ASN    84      39.814  37.665 -30.327  1.00124.59           N  
ATOM    663  OD1 ASN    84      41.462  36.581 -31.454  1.00124.59           O  
ATOM    664  N   GLU    85      40.033  33.821 -31.318  1.00101.26           N  
ATOM    665  CA  GLU    85      38.848  33.532 -32.087  1.00101.26           C  
ATOM    666  C   GLU    85      38.092  32.369 -31.512  1.00101.26           C  
ATOM    667  O   GLU    85      36.869  32.309 -31.627  1.00101.26           O  
ATOM    668  CB  GLU    85      39.185  33.210 -33.553  1.00101.26           C  
ATOM    669  CG  GLU    85      39.706  34.417 -34.346  1.00101.26           C  
ATOM    670  CD  GLU    85      41.194  34.623 -34.074  1.00101.26           C  
ATOM    671  OE1 GLU    85      41.776  33.844 -33.274  1.00101.26           O  
ATOM    672  OE2 GLU    85      41.771  35.569 -34.676  1.00101.26           O1-
ATOM    673  N   LEU    86      38.800  31.372 -30.951  1.00 66.22           N  
ATOM    674  CA  LEU    86      38.150  30.271 -30.298  1.00 66.22           C  
ATOM    675  C   LEU    86      38.715  30.251 -28.913  1.00 66.22           C  
ATOM    676  O   LEU    86      39.923  30.416 -28.745  1.00 66.22           O  
ATOM    677  CB  LEU    86      38.463  28.906 -30.940  1.00 66.22           C  
ATOM    678  CG  LEU    86      37.938  28.756 -32.384  1.00 66.22           C  
ATOM    679  CD1 LEU    86      38.288  27.374 -32.959  1.00 66.22           C  
ATOM    680  CD2 LEU    86      36.431  29.055 -32.476  1.00 66.22           C  
ATOM    681  N   THR    87      37.841  30.161 -27.885  1.00 58.16           N  
ATOM    682  CA  THR    87      38.288  30.128 -26.518  1.00 58.16           C  
ATOM    683  C   THR    87      38.918  28.805 -26.159  1.00 58.16           C  
ATOM    684  O   THR    87      40.088  28.748 -25.787  1.00 58.16           O  
ATOM    685  CB  THR    87      37.165  30.374 -25.553  1.00 58.16           C  
ATOM    686  CG2 THR    87      37.722  30.338 -24.121  1.00 58.16           C  
ATOM    687  OG1 THR    87      36.568  31.635 -25.814  1.00 58.16           O  
ATOM    688  N   SER    88      38.157  27.691 -26.288  1.00 56.71           N  
ATOM    689  CA  SER    88      38.690  26.395 -25.951  1.00 56.71           C  
ATOM    690  C   SER    88      37.910  25.348 -26.696  1.00 56.71           C  
ATOM    691  O   SER    88      36.682  25.387 -26.720  1.00 56.71           O  
ATOM    692  CB  SER    88      38.580  26.055 -24.452  1.00 56.71           C  
ATOM    693  OG  SER    88      39.122  24.768 -24.192  1.00 56.71           O  
ATOM    694  N   VAL    89      38.616  24.370 -27.312  1.00 55.83           N  
ATOM    695  CA  VAL    89      37.939  23.331 -28.044  1.00 55.83           C  
ATOM    696  C   VAL    89      38.547  21.997 -27.712  1.00 55.83           C  
ATOM    697  O   VAL    89      39.726  21.899 -27.389  1.00 55.83           O  
ATOM    698  CB  VAL    89      38.028  23.488 -29.535  1.00 55.83           C  
ATOM    699  CG1 VAL    89      37.360  22.268 -30.193  1.00 55.83           C  
ATOM    700  CG2 VAL    89      37.390  24.831 -29.926  1.00 55.83           C  
ATOM    701  N   TYR    90      37.676  20.970 -27.608  1.00129.20           N  
ATOM    702  CA  TYR    90      37.951  19.571 -27.404  1.00129.20           C  
ATOM    703  C   TYR    90      38.152  18.720 -28.639  1.00129.20           C  
ATOM    704  O   TYR    90      38.868  17.721 -28.578  1.00129.20           O  
ATOM    705  CB  TYR    90      36.899  18.888 -26.515  1.00129.20           C  
ATOM    706  CG  TYR    90      37.250  19.224 -25.104  1.00129.20           C  
ATOM    707  CD1 TYR    90      38.190  18.457 -24.458  1.00129.20           C  
ATOM    708  CD2 TYR    90      36.670  20.274 -24.427  1.00129.20           C  
ATOM    709  CE1 TYR    90      38.551  18.720 -23.162  1.00129.20           C  
ATOM    710  CE2 TYR    90      37.029  20.543 -23.123  1.00129.20           C  
ATOM    711  CZ  TYR    90      37.970  19.765 -22.492  1.00129.20           C  
ATOM    712  OH  TYR    90      38.348  20.026 -21.160  1.00129.20           O  
ATOM    713  N   GLN    91      37.455  19.011 -29.765  1.00 96.59           N  
ATOM    714  CA  GLN    91      37.492  18.070 -30.863  1.00 96.59           C  
ATOM    715  C   GLN    91      37.192  18.733 -32.183  1.00 96.59           C  
ATOM    716  O   GLN    91      36.231  19.491 -32.305  1.00 96.59           O  
ATOM    717  CB  GLN    91      36.432  16.963 -30.697  1.00 96.59           C  
ATOM    718  CG  GLN    91      36.336  15.983 -31.869  1.00 96.59           C  
ATOM    719  CD  GLN    91      37.405  14.915 -31.703  1.00 96.59           C  
ATOM    720  NE2 GLN    91      38.215  14.702 -32.774  1.00 96.59           N  
ATOM    721  OE1 GLN    91      37.515  14.289 -30.650  1.00 96.59           O  
ATOM    722  N   PRO    92      38.038  18.506 -33.167  1.00136.22           N  
ATOM    723  CA  PRO    92      37.742  18.968 -34.508  1.00136.22           C  
ATOM    724  C   PRO    92      37.118  17.877 -35.339  1.00136.22           C  
ATOM    725  O   PRO    92      37.522  16.723 -35.184  1.00136.22           O  
ATOM    726  CB  PRO    92      39.065  19.462 -35.097  1.00136.22           C  
ATOM    727  CG  PRO    92      40.138  18.761 -34.252  1.00136.22           C  
ATOM    728  CD  PRO    92      39.463  18.583 -32.885  1.00136.22           C  
ATOM    729  N   VAL    93      36.186  18.211 -36.260  1.00 51.00           N  
ATOM    730  CA  VAL    93      35.598  17.209 -37.111  1.00 51.00           C  
ATOM    731  C   VAL    93      35.468  17.770 -38.494  1.00 51.00           C  
ATOM    732  O   VAL    93      35.042  18.911 -38.674  1.00 51.00           O  
ATOM    733  CB  VAL    93      34.222  16.795 -36.688  1.00 51.00           C  
ATOM    734  CG1 VAL    93      33.628  15.869 -37.762  1.00 51.00           C  
ATOM    735  CG2 VAL    93      34.321  16.146 -35.300  1.00 51.00           C  
ATOM    736  N   ILE    94      35.812  16.951 -39.511  1.00 96.63           N  
ATOM    737  CA  ILE    94      35.744  17.353 -40.890  1.00 96.63           C  
ATOM    738  C   ILE    94      34.646  16.563 -41.538  1.00 96.63           C  
ATOM    739  O   ILE    94      34.646  15.332 -41.501  1.00 96.63           O  
ATOM    740  CB  ILE    94      37.002  17.036 -41.652  1.00 96.63           C  
ATOM    741  CG1 ILE    94      38.199  17.824 -41.092  1.00 96.63           C  
ATOM    742  CG2 ILE    94      36.742  17.305 -43.144  1.00 96.63           C  
ATOM    743  CD1 ILE    94      38.089  19.335 -41.284  1.00 96.63           C  
ATOM    744  N   ASP    95      33.677  17.276 -42.152  1.00 57.20           N  
ATOM    745  CA  ASP    95      32.538  16.670 -42.788  1.00 57.20           C  
ATOM    746  C   ASP    95      32.844  16.336 -44.222  1.00 57.20           C  
ATOM    747  O   ASP    95      33.982  16.431 -44.680  1.00 57.20           O  
ATOM    748  CB  ASP    95      31.265  17.543 -42.720  1.00 57.20           C  
ATOM    749  CG  ASP    95      31.509  18.889 -43.392  1.00 57.20           C  
ATOM    750  OD1 ASP    95      32.546  19.049 -44.086  1.00 57.20           O  
ATOM    751  OD2 ASP    95      30.648  19.791 -43.205  1.00 57.20           O1-
ATOM    752  N   ASP    96      31.797  15.908 -44.953  1.00 58.35           N  
ATOM    753  CA  ASP    96      31.846  15.489 -46.327  1.00 58.35           C  
ATOM    754  C   ASP    96      32.196  16.652 -47.212  1.00 58.35           C  
ATOM    755  O   ASP    96      32.774  16.477 -48.281  1.00 58.35           O  
ATOM    756  CB  ASP    96      30.492  14.937 -46.809  1.00 58.35           C  
ATOM    757  CG  ASP    96      30.199  13.662 -46.026  1.00 58.35           C  
ATOM    758  OD1 ASP    96      31.168  13.063 -45.487  1.00 58.35           O  
ATOM    759  OD2 ASP    96      29.001  13.276 -45.952  1.00 58.35           O1-
ATOM    760  N   CYS    97      31.757  17.858 -46.816  1.00106.79           N  
ATOM    761  CA  CYS    97      31.912  19.109 -47.512  1.00106.79           C  
ATOM    762  C   CYS    97      33.278  19.725 -47.323  1.00106.79           C  
ATOM    763  O   CYS    97      33.575  20.754 -47.929  1.00106.79           O  
ATOM    764  CB  CYS    97      30.785  20.106 -47.165  1.00106.79           C  
ATOM    765  SG  CYS    97      29.160  19.342 -47.505  1.00106.79           S  
ATOM    766  N   ARG    98      34.133  19.152 -46.448  1.00129.86           N  
ATOM    767  CA  ARG    98      35.428  19.717 -46.159  1.00129.86           C  
ATOM    768  C   ARG    98      35.274  20.972 -45.354  1.00129.86           C  
ATOM    769  O   ARG    98      36.022  21.936 -45.515  1.00129.86           O  
ATOM    770  CB  ARG    98      36.262  20.040 -47.413  1.00129.86           C  
ATOM    771  CG  ARG    98      36.791  18.794 -48.129  1.00129.86           C  
ATOM    772  CD  ARG    98      37.756  19.102 -49.277  1.00129.86           C  
ATOM    773  NE  ARG    98      39.030  19.578 -48.671  1.00129.86           N  
ATOM    774  CZ  ARG    98      39.935  20.252 -49.437  1.00129.86           C  
ATOM    775  NH1 ARG    98      39.663  20.503 -50.752  1.00129.86           N1+
ATOM    776  NH2 ARG    98      41.110  20.679 -48.889  1.00129.86           N  
ATOM    777  N   ARG    99      34.279  20.972 -44.448  1.00 71.74           N  
ATOM    778  CA  ARG    99      34.105  22.045 -43.517  1.00 71.74           C  
ATOM    779  C   ARG    99      34.639  21.538 -42.208  1.00 71.74           C  
ATOM    780  O   ARG    99      34.365  20.405 -41.808  1.00 71.74           O  
ATOM    781  CB  ARG    99      32.635  22.456 -43.305  1.00 71.74           C  
ATOM    782  CG  ARG    99      31.995  23.105 -44.535  1.00 71.74           C  
ATOM    783  CD  ARG    99      30.536  23.518 -44.326  1.00 71.74           C  
ATOM    784  NE  ARG    99      29.752  22.282 -44.039  1.00 71.74           N  
ATOM    785  CZ  ARG    99      28.388  22.324 -43.990  1.00 71.74           C  
ATOM    786  NH1 ARG    99      27.727  23.494 -44.231  1.00 71.74           N1+
ATOM    787  NH2 ARG    99      27.687  21.189 -43.699  1.00 71.74           N  
ATOM    788  N   LEU   100      35.444  22.370 -41.517  1.00 58.78           N  
ATOM    789  CA  LEU   100      36.039  21.990 -40.265  1.00 58.78           C  
ATOM    790  C   LEU   100      35.167  22.488 -39.157  1.00 58.78           C  
ATOM    791  O   LEU   100      34.977  23.694 -38.997  1.00 58.78           O  
ATOM    792  CB  LEU   100      37.437  22.596 -40.065  1.00 58.78           C  
ATOM    793  CG  LEU   100      38.103  22.223 -38.727  1.00 58.78           C  
ATOM    794  CD1 LEU   100      38.347  20.710 -38.614  1.00 58.78           C  
ATOM    795  CD2 LEU   100      39.375  23.054 -38.497  1.00 58.78           C  
ATOM    796  N   TRP   101      34.638  21.552 -38.341  1.00 70.92           N  
ATOM    797  CA  TRP   101      33.736  21.914 -37.283  1.00 70.92           C  
ATOM    798  C   TRP   101      34.422  21.722 -35.960  1.00 70.92           C  
ATOM    799  O   TRP   101      35.121  20.736 -35.731  1.00 70.92           O  
ATOM    800  CB  TRP   101      32.465  21.042 -37.250  1.00 70.92           C  
ATOM    801  CG  TRP   101      31.585  21.142 -38.480  1.00 70.92           C  
ATOM    802  CD1 TRP   101      31.746  20.544 -39.698  1.00 70.92           C  
ATOM    803  CD2 TRP   101      30.359  21.891 -38.559  1.00 70.92           C  
ATOM    804  CE2 TRP   101      29.840  21.701 -39.840  1.00 70.92           C  
ATOM    805  CE3 TRP   101      29.715  22.669 -37.639  1.00 70.92           C  
ATOM    806  NE1 TRP   101      30.702  20.874 -40.528  1.00 70.92           N  
ATOM    807  CZ2 TRP   101      28.665  22.287 -40.219  1.00 70.92           C  
ATOM    808  CZ3 TRP   101      28.532  23.263 -38.029  1.00 70.92           C  
ATOM    809  CH2 TRP   101      28.017  23.075 -39.295  1.00 70.92           C  
ATOM    810  N   VAL   102      34.236  22.698 -35.049  1.00 45.88           N  
ATOM    811  CA  VAL   102      34.773  22.612 -33.721  1.00 45.88           C  
ATOM    812  C   VAL   102      33.673  23.037 -32.797  1.00 45.88           C  
ATOM    813  O   VAL   102      32.689  23.634 -33.231  1.00 45.88           O  
ATOM    814  CB  VAL   102      35.921  23.546 -33.478  1.00 45.88           C  
ATOM    815  CG1 VAL   102      37.078  23.164 -34.419  1.00 45.88           C  
ATOM    816  CG2 VAL   102      35.419  24.989 -33.658  1.00 45.88           C  
ATOM    817  N   VAL   103      33.778  22.682 -31.498  1.00 55.83           N  
ATOM    818  CA  VAL   103      32.796  23.136 -30.554  1.00 55.83           C  
ATOM    819  C   VAL   103      33.514  23.940 -29.510  1.00 55.83           C  
ATOM    820  O   VAL   103      34.217  23.394 -28.660  1.00 55.83           O  
ATOM    821  CB  VAL   103      32.082  22.014 -29.857  1.00 55.83           C  
ATOM    822  CG1 VAL   103      31.134  22.605 -28.797  1.00 55.83           C  
ATOM    823  CG2 VAL   103      31.366  21.161 -30.920  1.00 55.83           C  
ATOM    824  N   ASP   104      33.349  25.277 -29.547  1.00 52.29           N  
ATOM    825  CA  ASP   104      33.971  26.122 -28.566  1.00 52.29           C  
ATOM    826  C   ASP   104      33.143  26.009 -27.321  1.00 52.29           C  
ATOM    827  O   ASP   104      31.952  26.309 -27.327  1.00 52.29           O  
ATOM    828  CB  ASP   104      34.000  27.605 -28.983  1.00 52.29           C  
ATOM    829  CG  ASP   104      34.881  28.379 -28.014  1.00 52.29           C  
ATOM    830  OD1 ASP   104      35.269  27.801 -26.963  1.00 52.29           O  
ATOM    831  OD2 ASP   104      35.179  29.566 -28.314  1.00 52.29           O1-
ATOM    832  N   VAL   105      33.761  25.545 -26.218  1.00111.20           N  
ATOM    833  CA  VAL   105      33.080  25.379 -24.962  1.00111.20           C  
ATOM    834  C   VAL   105      32.725  26.728 -24.408  1.00111.20           C  
ATOM    835  O   VAL   105      31.722  26.872 -23.711  1.00111.20           O  
ATOM    836  CB  VAL   105      33.911  24.658 -23.942  1.00111.20           C  
ATOM    837  CG1 VAL   105      35.161  25.500 -23.640  1.00111.20           C  
ATOM    838  CG2 VAL   105      33.033  24.386 -22.708  1.00111.20           C  
ATOM    839  N   GLY   106      33.577  27.746 -24.654  1.00 38.99           N  
ATOM    840  CA  GLY   106      33.224  29.092 -24.293  1.00 38.99           C  
ATOM    841  C   GLY   106      33.956  29.606 -23.091  1.00 38.99           C  
ATOM    842  O   GLY   106      33.896  30.806 -22.821  1.00 38.99           O  
ATOM    843  N   SER   107      34.647  28.747 -22.321  1.00 44.66           N  
ATOM    844  CA  SER   107      35.366  29.276 -21.194  1.00 44.66           C  
ATOM    845  C   SER   107      36.577  28.427 -20.968  1.00 44.66           C  
ATOM    846  O   SER   107      36.639  27.287 -21.422  1.00 44.66           O  
ATOM    847  CB  SER   107      34.551  29.258 -19.890  1.00 44.66           C  
ATOM    848  OG  SER   107      34.256  27.919 -19.520  1.00 44.66           O  
ATOM    849  N   VAL   108      37.587  28.997 -20.275  1.00 65.89           N  
ATOM    850  CA  VAL   108      38.804  28.314 -19.930  1.00 65.89           C  
ATOM    851  C   VAL   108      38.580  27.638 -18.605  1.00 65.89           C  
ATOM    852  O   VAL   108      37.709  28.034 -17.832  1.00 65.89           O  
ATOM    853  CB  VAL   108      39.979  29.236 -19.795  1.00 65.89           C  
ATOM    854  CG1 VAL   108      40.254  29.879 -21.166  1.00 65.89           C  
ATOM    855  CG2 VAL   108      39.672  30.258 -18.687  1.00 65.89           C  
ATOM    856  N   GLU   109      39.323  26.541 -18.359  1.00130.30           N  
ATOM    857  CA  GLU   109      39.213  25.706 -17.191  1.00130.30           C  
ATOM    858  C   GLU   109      39.927  26.182 -15.951  1.00130.30           C  
ATOM    859  O   GLU   109      39.664  25.660 -14.872  1.00130.30           O  
ATOM    860  CB  GLU   109      39.523  24.231 -17.490  1.00130.30           C  
ATOM    861  CG  GLU   109      38.454  23.698 -18.449  1.00130.30           C  
ATOM    862  CD  GLU   109      38.462  22.178 -18.508  1.00130.30           C  
ATOM    863  OE1 GLU   109      39.261  21.531 -17.782  1.00130.30           O  
ATOM    864  OE2 GLU   109      37.637  21.645 -19.295  1.00130.30           O1-
ATOM    865  N   TYR   110      40.881  27.128 -16.047  1.00181.15           N  
ATOM    866  CA  TYR   110      41.681  27.522 -14.909  1.00181.15           C  
ATOM    867  C   TYR   110      41.363  28.945 -14.551  1.00181.15           C  
ATOM    868  O   TYR   110      40.666  29.638 -15.289  1.00181.15           O  
ATOM    869  CB  TYR   110      43.177  27.480 -15.246  1.00181.15           C  
ATOM    870  CG  TYR   110      43.348  28.368 -16.437  1.00181.15           C  
ATOM    871  CD1 TYR   110      43.153  27.870 -17.706  1.00181.15           C  
ATOM    872  CD2 TYR   110      43.679  29.698 -16.298  1.00181.15           C  
ATOM    873  CE1 TYR   110      43.299  28.672 -18.814  1.00181.15           C  
ATOM    874  CE2 TYR   110      43.827  30.507 -17.402  1.00181.15           C  
ATOM    875  CZ  TYR   110      43.638  29.995 -18.663  1.00181.15           C  
ATOM    876  OH  TYR   110      43.789  30.821 -19.797  1.00181.15           O  
ATOM    877  N   ARG   111      41.820  29.405 -13.362  1.00167.92           N  
ATOM    878  CA  ARG   111      41.578  30.766 -12.966  1.00167.92           C  
ATOM    879  C   ARG   111      42.897  31.438 -12.730  1.00167.92           C  
ATOM    880  O   ARG   111      43.826  30.830 -12.202  1.00167.92           O  
ATOM    881  CB  ARG   111      40.743  30.901 -11.683  1.00167.92           C  
ATOM    882  CG  ARG   111      40.479  32.357 -11.296  1.00167.92           C  
ATOM    883  CD  ARG   111      39.616  32.515 -10.042  1.00167.92           C  
ATOM    884  NE  ARG   111      39.454  33.977  -9.794  1.00167.92           N  
ATOM    885  CZ  ARG   111      38.212  34.496  -9.571  1.00167.92           C  
ATOM    886  NH1 ARG   111      37.116  33.682  -9.619  1.00167.92           N1+
ATOM    887  NH2 ARG   111      38.061  35.827  -9.309  1.00167.92           N  
ATOM    888  N   SER   112      43.009  32.719 -13.151  1.00149.87           N  
ATOM    889  CA  SER   112      44.213  33.482 -12.983  1.00149.87           C  
ATOM    890  C   SER   112      45.147  33.058 -14.074  1.00149.87           C  
ATOM    891  O   SER   112      44.750  32.358 -15.005  1.00149.87           O  
ATOM    892  CB  SER   112      44.881  33.290 -11.602  1.00149.87           C  
ATOM    893  OG  SER   112      46.015  34.133 -11.457  1.00149.87           O  
ATOM    894  N   ARG   113      46.409  33.517 -14.008  1.00161.28           N  
ATOM    895  CA  ARG   113      47.423  33.108 -14.935  1.00161.28           C  
ATOM    896  C   ARG   113      47.030  33.371 -16.359  1.00161.28           C  
ATOM    897  O   ARG   113      47.267  32.529 -17.226  1.00161.28           O  
ATOM    898  CB  ARG   113      47.791  31.621 -14.811  1.00161.28           C  
ATOM    899  CG  ARG   113      48.511  31.280 -13.504  1.00161.28           C  
ATOM    900  CD  ARG   113      48.954  29.819 -13.411  1.00161.28           C  
ATOM    901  NE  ARG   113      49.629  29.485 -14.696  1.00161.28           N  
ATOM    902  CZ  ARG   113      50.935  29.827 -14.887  1.00161.28           C  
ATOM    903  NH1 ARG   113      51.602  30.509 -13.912  1.00161.28           N1+
ATOM    904  NH2 ARG   113      51.568  29.500 -16.051  1.00161.28           N  
ATOM    905  N   GLY   114      46.449  34.553 -16.646  1.00 31.84           N  
ATOM    906  CA  GLY   114      46.172  34.919 -18.012  1.00 31.84           C  
ATOM    907  C   GLY   114      44.782  34.547 -18.444  1.00 31.84           C  
ATOM    908  O   GLY   114      44.450  34.662 -19.624  1.00 31.84           O  
ATOM    909  N   ALA   115      43.919  34.136 -17.501  1.00 44.93           N  
ATOM    910  CA  ALA   115      42.570  33.725 -17.794  1.00 44.93           C  
ATOM    911  C   ALA   115      41.818  34.866 -18.416  1.00 44.93           C  
ATOM    912  O   ALA   115      40.925  34.657 -19.238  1.00 44.93           O  
ATOM    913  CB  ALA   115      41.796  33.294 -16.535  1.00 44.93           C  
ATOM    914  N   LYS   116      42.148  36.107 -18.017  1.00133.01           N  
ATOM    915  CA  LYS   116      41.490  37.292 -18.495  1.00133.01           C  
ATOM    916  C   LYS   116      41.677  37.415 -19.978  1.00133.01           C  
ATOM    917  O   LYS   116      40.840  37.998 -20.666  1.00133.01           O  
ATOM    918  CB  LYS   116      41.991  38.567 -17.786  1.00133.01           C  
ATOM    919  CG  LYS   116      43.510  38.763 -17.805  1.00133.01           C  
ATOM    920  CD  LYS   116      44.070  39.289 -19.125  1.00133.01           C  
ATOM    921  CE  LYS   116      44.486  40.760 -19.061  1.00133.01           C  
ATOM    922  NZ  LYS   116      45.143  41.158 -20.326  1.00133.01           N1+
ATOM    923  N   ASP   117      42.779  36.861 -20.513  1.00 57.05           N  
ATOM    924  CA  ASP   117      43.074  36.953 -21.916  1.00 57.05           C  
ATOM    925  C   ASP   117      41.967  36.319 -22.706  1.00 57.05           C  
ATOM    926  O   ASP   117      41.741  36.693 -23.857  1.00 57.05           O  
ATOM    927  CB  ASP   117      44.366  36.216 -22.320  1.00 57.05           C  
ATOM    928  CG  ASP   117      45.567  37.000 -21.817  1.00 57.05           C  
ATOM    929  OD1 ASP   117      45.360  38.093 -21.226  1.00 57.05           O  
ATOM    930  OD2 ASP   117      46.712  36.519 -22.027  1.00 57.05           O1-
ATOM    931  N   TYR   118      41.287  35.293 -22.156  1.00 91.88           N  
ATOM    932  CA  TYR   118      40.240  34.684 -22.932  1.00 91.88           C  
ATOM    933  C   TYR   118      38.914  34.823 -22.236  1.00 91.88           C  
ATOM    934  O   TYR   118      38.463  33.917 -21.536  1.00 91.88           O  
ATOM    935  CB  TYR   118      40.507  33.191 -23.181  1.00 91.88           C  
ATOM    936  CG  TYR   118      41.768  33.155 -23.972  1.00 91.88           C  
ATOM    937  CD1 TYR   118      41.739  33.318 -25.338  1.00 91.88           C  
ATOM    938  CD2 TYR   118      42.981  32.973 -23.348  1.00 91.88           C  
ATOM    939  CE1 TYR   118      42.898  33.292 -26.075  1.00 91.88           C  
ATOM    940  CE2 TYR   118      44.146  32.946 -24.080  1.00 91.88           C  
ATOM    941  CZ  TYR   118      44.105  33.105 -25.445  1.00 91.88           C  
ATOM    942  OH  TYR   118      45.296  33.077 -26.200  1.00 91.88           O  
ATOM    943  N   PRO   119      38.246  35.922 -22.480  1.00 67.80           N  
ATOM    944  CA  PRO   119      36.978  36.226 -21.868  1.00 67.80           C  
ATOM    945  C   PRO   119      35.982  35.159 -22.201  1.00 67.80           C  
ATOM    946  O   PRO   119      36.014  34.639 -23.314  1.00 67.80           O  
ATOM    947  CB  PRO   119      36.561  37.569 -22.459  1.00 67.80           C  
ATOM    948  CG  PRO   119      37.207  37.550 -23.858  1.00 67.80           C  
ATOM    949  CD  PRO   119      38.496  36.733 -23.660  1.00 67.80           C  
ATOM    950  N   SER   120      35.079  34.836 -21.253  1.00 76.77           N  
ATOM    951  CA  SER   120      34.123  33.783 -21.442  1.00 76.77           C  
ATOM    952  C   SER   120      32.967  34.254 -22.260  1.00 76.77           C  
ATOM    953  O   SER   120      32.741  35.452 -22.427  1.00 76.77           O  
ATOM    954  CB  SER   120      33.572  33.225 -20.120  1.00 76.77           C  
ATOM    955  OG  SER   120      32.904  34.254 -19.406  1.00 76.77           O  
ATOM    956  N   HIS   121      32.218  33.279 -22.816  1.00 49.76           N  
ATOM    957  CA  HIS   121      31.048  33.530 -23.603  1.00 49.76           C  
ATOM    958  C   HIS   121      30.299  32.232 -23.672  1.00 49.76           C  
ATOM    959  O   HIS   121      30.706  31.238 -23.074  1.00 49.76           O  
ATOM    960  CB  HIS   121      31.350  34.005 -25.036  1.00 49.76           C  
ATOM    961  CG  HIS   121      32.248  33.088 -25.810  1.00 49.76           C  
ATOM    962  CD2 HIS   121      33.590  33.152 -26.024  1.00 49.76           C  
ATOM    963  ND1 HIS   121      31.813  31.968 -26.484  1.00 49.76           N  
ATOM    964  CE1 HIS   121      32.905  31.414 -27.068  1.00 49.76           C  
ATOM    965  NE2 HIS   121      34.006  32.097 -26.818  1.00 49.76           N  
ATOM    966  N   ARG   122      29.160  32.215 -24.390  1.00 61.52           N  
ATOM    967  CA  ARG   122      28.354  31.028 -24.476  1.00 61.52           C  
ATOM    968  C   ARG   122      28.967  30.088 -25.469  1.00 61.52           C  
ATOM    969  O   ARG   122      29.602  30.498 -26.437  1.00 61.52           O  
ATOM    970  CB  ARG   122      26.910  31.312 -24.917  1.00 61.52           C  
ATOM    971  CG  ARG   122      26.134  32.165 -23.910  1.00 61.52           C  
ATOM    972  CD  ARG   122      24.729  32.537 -24.386  1.00 61.52           C  
ATOM    973  NE  ARG   122      24.892  33.326 -25.640  1.00 61.52           N  
ATOM    974  CZ  ARG   122      23.843  34.024 -26.166  1.00 61.52           C  
ATOM    975  NH1 ARG   122      22.633  34.023 -25.532  1.00 61.52           N1+
ATOM    976  NH2 ARG   122      24.007  34.726 -27.325  1.00 61.52           N  
ATOM    977  N   PRO   123      28.778  28.817 -25.243  1.00152.58           N  
ATOM    978  CA  PRO   123      29.320  27.774 -26.076  1.00152.58           C  
ATOM    979  C   PRO   123      28.877  27.969 -27.492  1.00152.58           C  
ATOM    980  O   PRO   123      27.761  28.441 -27.705  1.00152.58           O  
ATOM    981  CB  PRO   123      28.797  26.465 -25.481  1.00152.58           C  
ATOM    982  CG  PRO   123      27.492  26.882 -24.777  1.00152.58           C  
ATOM    983  CD  PRO   123      27.750  28.332 -24.335  1.00152.58           C  
ATOM    984  N   ALA   124      29.740  27.631 -28.476  1.00 39.96           N  
ATOM    985  CA  ALA   124      29.348  27.842 -29.837  1.00 39.96           C  
ATOM    986  C   ALA   124      29.857  26.735 -30.711  1.00 39.96           C  
ATOM    987  O   ALA   124      30.910  26.150 -30.462  1.00 39.96           O  
ATOM    988  CB  ALA   124      29.890  29.158 -30.423  1.00 39.96           C  
ATOM    989  N   ILE   125      29.076  26.424 -31.769  1.00 51.93           N  
ATOM    990  CA  ILE   125      29.468  25.486 -32.784  1.00 51.93           C  
ATOM    991  C   ILE   125      29.962  26.341 -33.905  1.00 51.93           C  
ATOM    992  O   ILE   125      29.241  27.219 -34.380  1.00 51.93           O  
ATOM    993  CB  ILE   125      28.326  24.660 -33.304  1.00 51.93           C  
ATOM    994  CG1 ILE   125      27.757  23.771 -32.184  1.00 51.93           C  
ATOM    995  CG2 ILE   125      28.812  23.873 -34.531  1.00 51.93           C  
ATOM    996  CD1 ILE   125      26.434  23.103 -32.550  1.00 51.93           C  
ATOM    997  N   VAL   126      31.217  26.122 -34.347  1.00 41.80           N  
ATOM    998  CA  VAL   126      31.786  26.976 -35.349  1.00 41.80           C  
ATOM    999  C   VAL   126      32.320  26.127 -36.457  1.00 41.80           C  
ATOM   1000  O   VAL   126      32.763  25.002 -36.227  1.00 41.80           O  
ATOM   1001  CB  VAL   126      32.916  27.802 -34.808  1.00 41.80           C  
ATOM   1002  CG1 VAL   126      33.485  28.674 -35.937  1.00 41.80           C  
ATOM   1003  CG2 VAL   126      32.395  28.608 -33.608  1.00 41.80           C  
ATOM   1004  N   ALA   127      32.273  26.639 -37.706  1.00 39.12           N  
ATOM   1005  CA  ALA   127      32.755  25.872 -38.823  1.00 39.12           C  
ATOM   1006  C   ALA   127      33.560  26.751 -39.736  1.00 39.12           C  
ATOM   1007  O   ALA   127      33.275  27.935 -39.915  1.00 39.12           O  
ATOM   1008  CB  ALA   127      31.632  25.244 -39.668  1.00 39.12           C  
ATOM   1009  N   TYR   128      34.604  26.160 -40.351  1.00 54.99           N  
ATOM   1010  CA  TYR   128      35.469  26.880 -41.239  1.00 54.99           C  
ATOM   1011  C   TYR   128      35.471  26.118 -42.529  1.00 54.99           C  
ATOM   1012  O   TYR   128      35.376  24.893 -42.524  1.00 54.99           O  
ATOM   1013  CB  TYR   128      36.930  26.921 -40.754  1.00 54.99           C  
ATOM   1014  CG  TYR   128      36.984  27.614 -39.434  1.00 54.99           C  
ATOM   1015  CD1 TYR   128      37.089  28.985 -39.359  1.00 54.99           C  
ATOM   1016  CD2 TYR   128      36.930  26.887 -38.265  1.00 54.99           C  
ATOM   1017  CE1 TYR   128      37.140  29.617 -38.138  1.00 54.99           C  
ATOM   1018  CE2 TYR   128      36.980  27.514 -37.043  1.00 54.99           C  
ATOM   1019  CZ  TYR   128      37.085  28.882 -36.978  1.00 54.99           C  
ATOM   1020  OH  TYR   128      37.136  29.526 -35.723  1.00 54.99           O  
ATOM   1021  N   ASP   129      35.563  26.834 -43.671  1.00 56.47           N  
ATOM   1022  CA  ASP   129      35.579  26.220 -44.970  1.00 56.47           C  
ATOM   1023  C   ASP   129      37.007  25.998 -45.388  1.00 56.47           C  
ATOM   1024  O   ASP   129      37.750  26.940 -45.657  1.00 56.47           O  
ATOM   1025  CB  ASP   129      34.899  27.102 -46.033  1.00 56.47           C  
ATOM   1026  CG  ASP   129      34.719  26.312 -47.320  1.00 56.47           C  
ATOM   1027  OD1 ASP   129      35.052  25.097 -47.325  1.00 56.47           O  
ATOM   1028  OD2 ASP   129      34.246  26.917 -48.318  1.00 56.47           O1-
ATOM   1029  N   LEU   130      37.422  24.717 -45.434  1.00 75.19           N  
ATOM   1030  CA  LEU   130      38.761  24.327 -45.800  1.00 75.19           C  
ATOM   1031  C   LEU   130      38.981  24.563 -47.261  1.00 75.19           C  
ATOM   1032  O   LEU   130      40.110  24.789 -47.693  1.00 75.19           O  
ATOM   1033  CB  LEU   130      39.058  22.844 -45.510  1.00 75.19           C  
ATOM   1034  CG  LEU   130      39.029  22.488 -44.009  1.00 75.19           C  
ATOM   1035  CD1 LEU   130      39.489  21.041 -43.769  1.00 75.19           C  
ATOM   1036  CD2 LEU   130      39.816  23.510 -43.169  1.00 75.19           C  
ATOM   1037  N   LYS   131      37.908  24.456 -48.068  1.00 74.87           N  
ATOM   1038  CA  LYS   131      38.021  24.601 -49.493  1.00 74.87           C  
ATOM   1039  C   LYS   131      38.519  25.975 -49.821  1.00 74.87           C  
ATOM   1040  O   LYS   131      39.425  26.127 -50.639  1.00 74.87           O  
ATOM   1041  CB  LYS   131      36.670  24.435 -50.204  1.00 74.87           C  
ATOM   1042  CG  LYS   131      36.101  23.018 -50.131  1.00 74.87           C  
ATOM   1043  CD  LYS   131      34.595  22.977 -50.390  1.00 74.87           C  
ATOM   1044  CE  LYS   131      33.793  23.479 -49.188  1.00 74.87           C  
ATOM   1045  NZ  LYS   131      32.362  23.601 -49.537  1.00 74.87           N1+
ATOM   1046  N   GLN   132      37.942  27.013 -49.185  1.00 43.75           N  
ATOM   1047  CA  GLN   132      38.349  28.359 -49.471  1.00 43.75           C  
ATOM   1048  C   GLN   132      39.601  28.628 -48.705  1.00 43.75           C  
ATOM   1049  O   GLN   132      39.786  28.166 -47.581  1.00 43.75           O  
ATOM   1050  CB  GLN   132      37.316  29.414 -49.043  1.00 43.75           C  
ATOM   1051  CG  GLN   132      35.983  29.296 -49.787  1.00 43.75           C  
ATOM   1052  CD  GLN   132      35.061  30.390 -49.272  1.00 43.75           C  
ATOM   1053  NE2 GLN   132      34.491  30.185 -48.056  1.00 43.75           N  
ATOM   1054  OE1 GLN   132      34.855  31.406 -49.937  1.00 43.75           O  
ATOM   1055  N   PRO   133      40.478  29.361 -49.332  1.00113.50           N  
ATOM   1056  CA  PRO   133      41.719  29.712 -48.709  1.00113.50           C  
ATOM   1057  C   PRO   133      41.528  30.785 -47.713  1.00113.50           C  
ATOM   1058  O   PRO   133      40.804  31.740 -48.002  1.00113.50           O  
ATOM   1059  CB  PRO   133      42.680  30.087 -49.837  1.00113.50           C  
ATOM   1060  CG  PRO   133      41.773  30.286 -51.066  1.00113.50           C  
ATOM   1061  CD  PRO   133      40.571  29.372 -50.781  1.00113.50           C  
ATOM   1062  N   ASN   134      42.251  30.642 -46.584  1.00225.33           N  
ATOM   1063  CA  ASN   134      42.212  31.486 -45.444  1.00225.33           C  
ATOM   1064  C   ASN   134      41.241  30.899 -44.469  1.00225.33           C  
ATOM   1065  O   ASN   134      41.097  31.415 -43.362  1.00225.33           O  
ATOM   1066  CB  ASN   134      41.783  32.934 -45.738  1.00225.33           C  
ATOM   1067  CG  ASN   134      42.907  33.614 -46.507  1.00225.33           C  
ATOM   1068  ND2 ASN   134      44.159  33.488 -45.991  1.00225.33           N  
ATOM   1069  OD1 ASN   134      42.678  34.246 -47.536  1.00225.33           O  
ATOM   1070  N   TYR   135      40.589  29.777 -44.845  1.00118.18           N  
ATOM   1071  CA  TYR   135      39.659  29.094 -43.986  1.00118.18           C  
ATOM   1072  C   TYR   135      38.711  30.068 -43.335  1.00118.18           C  
ATOM   1073  O   TYR   135      38.838  30.333 -42.140  1.00118.18           O  
ATOM   1074  CB  TYR   135      40.320  28.300 -42.845  1.00118.18           C  
ATOM   1075  CG  TYR   135      41.218  27.259 -43.419  1.00118.18           C  
ATOM   1076  CD1 TYR   135      40.719  26.312 -44.280  1.00118.18           C  
ATOM   1077  CD2 TYR   135      42.546  27.198 -43.060  1.00118.18           C  
ATOM   1078  CE1 TYR   135      41.542  25.342 -44.801  1.00118.18           C  
ATOM   1079  CE2 TYR   135      43.375  26.229 -43.575  1.00118.18           C  
ATOM   1080  CZ  TYR   135      42.870  25.297 -44.452  1.00118.18           C  
ATOM   1081  OH  TYR   135      43.709  24.297 -44.989  1.00118.18           O  
ATOM   1082  N   PRO   136      37.781  30.633 -44.066  1.00 80.93           N  
ATOM   1083  CA  PRO   136      36.825  31.558 -43.506  1.00 80.93           C  
ATOM   1084  C   PRO   136      35.774  30.876 -42.672  1.00 80.93           C  
ATOM   1085  O   PRO   136      35.495  29.703 -42.911  1.00 80.93           O  
ATOM   1086  CB  PRO   136      36.246  32.335 -44.692  1.00 80.93           C  
ATOM   1087  CG  PRO   136      36.620  31.495 -45.927  1.00 80.93           C  
ATOM   1088  CD  PRO   136      37.915  30.785 -45.505  1.00 80.93           C  
ATOM   1089  N   GLU   137      35.171  31.601 -41.700  1.00 77.60           N  
ATOM   1090  CA  GLU   137      34.174  31.041 -40.824  1.00 77.60           C  
ATOM   1091  C   GLU   137      32.835  31.079 -41.501  1.00 77.60           C  
ATOM   1092  O   GLU   137      32.288  32.150 -41.755  1.00 77.60           O  
ATOM   1093  CB  GLU   137      34.011  31.829 -39.511  1.00 77.60           C  
ATOM   1094  CG  GLU   137      32.941  31.246 -38.584  1.00 77.60           C  
ATOM   1095  CD  GLU   137      32.855  32.120 -37.337  1.00 77.60           C  
ATOM   1096  OE1 GLU   137      33.805  32.067 -36.511  1.00 77.60           O  
ATOM   1097  OE2 GLU   137      31.837  32.848 -37.191  1.00 77.60           O1-
ATOM   1098  N   VAL   138      32.331  29.887 -41.888  1.00 80.09           N  
ATOM   1099  CA  VAL   138      31.045  29.669 -42.496  1.00 80.09           C  
ATOM   1100  C   VAL   138      29.905  29.589 -41.513  1.00 80.09           C  
ATOM   1101  O   VAL   138      28.796  30.016 -41.830  1.00 80.09           O  
ATOM   1102  CB  VAL   138      31.025  28.423 -43.330  1.00 80.09           C  
ATOM   1103  CG1 VAL   138      31.998  28.618 -44.504  1.00 80.09           C  
ATOM   1104  CG2 VAL   138      31.381  27.225 -42.437  1.00 80.09           C  
ATOM   1105  N   VAL   139      30.114  28.989 -40.317  1.00 60.02           N  
ATOM   1106  CA  VAL   139      28.999  28.819 -39.418  1.00 60.02           C  
ATOM   1107  C   VAL   139      29.406  29.219 -38.031  1.00 60.02           C  
ATOM   1108  O   VAL   139      30.522  28.938 -37.602  1.00 60.02           O  
ATOM   1109  CB  VAL   139      28.532  27.391 -39.331  1.00 60.02           C  
ATOM   1110  CG1 VAL   139      27.374  27.305 -38.324  1.00 60.02           C  
ATOM   1111  CG2 VAL   139      28.171  26.902 -40.745  1.00 60.02           C  
ATOM   1112  N   ARG   140      28.510  29.924 -37.305  1.00 66.79           N  
ATOM   1113  CA  ARG   140      28.764  30.222 -35.921  1.00 66.79           C  
ATOM   1114  C   ARG   140      27.437  30.231 -35.221  1.00 66.79           C  
ATOM   1115  O   ARG   140      26.616  31.121 -35.437  1.00 66.79           O  
ATOM   1116  CB  ARG   140      29.438  31.585 -35.676  1.00 66.79           C  
ATOM   1117  CG  ARG   140      29.690  31.865 -34.191  1.00 66.79           C  
ATOM   1118  CD  ARG   140      30.476  33.149 -33.908  1.00 66.79           C  
ATOM   1119  NE  ARG   140      31.886  32.944 -34.350  1.00 66.79           N  
ATOM   1120  CZ  ARG   140      32.792  32.373 -33.502  1.00 66.79           C  
ATOM   1121  NH1 ARG   140      32.395  31.924 -32.277  1.00 66.79           N1+
ATOM   1122  NH2 ARG   140      34.101  32.247 -33.868  1.00 66.79           N  
ATOM   1123  N   HIS   141      27.187  29.241 -34.337  1.00 71.31           N  
ATOM   1124  CA  HIS   141      25.911  29.196 -33.682  1.00 71.31           C  
ATOM   1125  C   HIS   141      26.126  29.149 -32.202  1.00 71.31           C  
ATOM   1126  O   HIS   141      26.865  28.309 -31.692  1.00 71.31           O  
ATOM   1127  CB  HIS   141      25.079  27.957 -34.064  1.00 71.31           C  
ATOM   1128  CG  HIS   141      23.716  27.923 -33.438  1.00 71.31           C  
ATOM   1129  CD2 HIS   141      23.278  27.271 -32.326  1.00 71.31           C  
ATOM   1130  ND1 HIS   141      22.616  28.579 -33.945  1.00 71.31           N  
ATOM   1131  CE1 HIS   141      21.575  28.294 -33.121  1.00 71.31           C  
ATOM   1132  NE2 HIS   141      21.929  27.503 -32.124  1.00 71.31           N  
ATOM   1133  N   HIS   142      25.482  30.082 -31.474  1.00 41.56           N  
ATOM   1134  CA  HIS   142      25.598  30.115 -30.044  1.00 41.56           C  
ATOM   1135  C   HIS   142      24.500  29.289 -29.441  1.00 41.56           C  
ATOM   1136  O   HIS   142      23.379  29.248 -29.946  1.00 41.56           O  
ATOM   1137  CB  HIS   142      25.488  31.532 -29.455  1.00 41.56           C  
ATOM   1138  CG  HIS   142      26.637  32.420 -29.832  1.00 41.56           C  
ATOM   1139  CD2 HIS   142      26.779  33.275 -30.883  1.00 41.56           C  
ATOM   1140  ND1 HIS   142      27.809  32.514 -29.113  1.00 41.56           N  
ATOM   1141  CE1 HIS   142      28.593  33.413 -29.758  1.00 41.56           C  
ATOM   1142  NE2 HIS   142      28.011  33.903 -30.838  1.00 41.56           N  
ATOM   1143  N   PHE   143      24.814  28.608 -28.321  1.00 86.24           N  
ATOM   1144  CA  PHE   143      23.855  27.816 -27.602  1.00 86.24           C  
ATOM   1145  C   PHE   143      22.953  28.753 -26.863  1.00 86.24           C  
ATOM   1146  O   PHE   143      23.394  29.778 -26.345  1.00 86.24           O  
ATOM   1147  CB  PHE   143      24.495  26.915 -26.526  1.00 86.24           C  
ATOM   1148  CG  PHE   143      25.194  25.751 -27.145  1.00 86.24           C  
ATOM   1149  CD1 PHE   143      26.271  25.925 -27.982  1.00 86.24           C  
ATOM   1150  CD2 PHE   143      24.791  24.470 -26.844  1.00 86.24           C  
ATOM   1151  CE1 PHE   143      26.912  24.839 -28.532  1.00 86.24           C  
ATOM   1152  CE2 PHE   143      25.428  23.382 -27.389  1.00 86.24           C  
ATOM   1153  CZ  PHE   143      26.491  23.564 -28.239  1.00 86.24           C  
ATOM   1154  N   PRO   144      21.685  28.436 -26.823  1.00 89.16           N  
ATOM   1155  CA  PRO   144      20.763  29.211 -26.042  1.00 89.16           C  
ATOM   1156  C   PRO   144      21.040  28.871 -24.612  1.00 89.16           C  
ATOM   1157  O   PRO   144      21.319  27.709 -24.324  1.00 89.16           O  
ATOM   1158  CB  PRO   144      19.364  28.832 -26.537  1.00 89.16           C  
ATOM   1159  CG  PRO   144      19.579  27.565 -27.390  1.00 89.16           C  
ATOM   1160  CD  PRO   144      21.027  27.704 -27.889  1.00 89.16           C  
ATOM   1161  N   VAL   145      20.906  29.844 -23.697  1.00 41.46           N  
ATOM   1162  CA  VAL   145      21.272  29.659 -22.320  1.00 41.46           C  
ATOM   1163  C   VAL   145      20.483  28.537 -21.729  1.00 41.46           C  
ATOM   1164  O   VAL   145      20.975  27.801 -20.876  1.00 41.46           O  
ATOM   1165  CB  VAL   145      21.025  30.878 -21.481  1.00 41.46           C  
ATOM   1166  CG1 VAL   145      21.307  30.525 -20.011  1.00 41.46           C  
ATOM   1167  CG2 VAL   145      21.898  32.022 -22.021  1.00 41.46           C  
ATOM   1168  N   ARG   146      19.232  28.361 -22.174  1.00124.22           N  
ATOM   1169  CA  ARG   146      18.391  27.361 -21.589  1.00124.22           C  
ATOM   1170  C   ARG   146      19.028  26.009 -21.739  1.00124.22           C  
ATOM   1171  O   ARG   146      18.949  25.175 -20.839  1.00124.22           O  
ATOM   1172  CB  ARG   146      17.019  27.289 -22.275  1.00124.22           C  
ATOM   1173  CG  ARG   146      16.091  26.239 -21.669  1.00124.22           C  
ATOM   1174  CD  ARG   146      14.768  26.082 -22.423  1.00124.22           C  
ATOM   1175  NE  ARG   146      15.058  25.383 -23.707  1.00124.22           N  
ATOM   1176  CZ  ARG   146      14.755  25.974 -24.901  1.00124.22           C  
ATOM   1177  NH1 ARG   146      14.163  27.202 -24.928  1.00124.22           N1+
ATOM   1178  NH2 ARG   146      15.043  25.332 -26.071  1.00124.22           N  
ATOM   1179  N   LEU   147      19.643  25.745 -22.903  1.00131.62           N  
ATOM   1180  CA  LEU   147      20.218  24.464 -23.219  1.00131.62           C  
ATOM   1181  C   LEU   147      21.505  24.115 -22.520  1.00131.62           C  
ATOM   1182  O   LEU   147      21.794  22.929 -22.365  1.00131.62           O  
ATOM   1183  CB  LEU   147      20.415  24.225 -24.724  1.00131.62           C  
ATOM   1184  CG  LEU   147      19.084  24.062 -25.484  1.00131.62           C  
ATOM   1185  CD1 LEU   147      18.324  25.392 -25.598  1.00131.62           C  
ATOM   1186  CD2 LEU   147      19.284  23.354 -26.831  1.00131.62           C  
ATOM   1187  N   VAL   148      22.336  25.100 -22.118  1.00118.40           N  
ATOM   1188  CA  VAL   148      23.649  24.784 -21.610  1.00118.40           C  
ATOM   1189  C   VAL   148      23.571  23.792 -20.479  1.00118.40           C  
ATOM   1190  O   VAL   148      22.757  23.916 -19.564  1.00118.40           O  
ATOM   1191  CB  VAL   148      24.416  25.994 -21.142  1.00118.40           C  
ATOM   1192  CG1 VAL   148      23.983  26.361 -19.713  1.00118.40           C  
ATOM   1193  CG2 VAL   148      25.916  25.716 -21.299  1.00118.40           C  
ATOM   1194  N   GLU   149      24.395  22.721 -20.565  1.00 91.07           N  
ATOM   1195  CA  GLU   149      24.477  21.752 -19.511  1.00 91.07           C  
ATOM   1196  C   GLU   149      25.865  21.190 -19.513  1.00 91.07           C  
ATOM   1197  O   GLU   149      26.175  20.290 -20.293  1.00 91.07           O  
ATOM   1198  CB  GLU   149      23.523  20.565 -19.685  1.00 91.07           C  
ATOM   1199  CG  GLU   149      22.069  20.938 -19.416  1.00 91.07           C  
ATOM   1200  CD  GLU   149      21.233  19.719 -19.741  1.00 91.07           C  
ATOM   1201  OE1 GLU   149      21.660  18.930 -20.626  1.00 91.07           O  
ATOM   1202  OE2 GLU   149      20.157  19.558 -19.108  1.00 91.07           O1-
ATOM   1203  N   LYS   150      26.716  21.680 -18.587  1.00144.71           N  
ATOM   1204  CA  LYS   150      28.069  21.219 -18.410  1.00144.71           C  
ATOM   1205  C   LYS   150      28.808  21.128 -19.719  1.00144.71           C  
ATOM   1206  O   LYS   150      29.094  20.023 -20.175  1.00144.71           O  
ATOM   1207  CB  LYS   150      28.148  19.823 -17.762  1.00144.71           C  
ATOM   1208  CG  LYS   150      27.499  19.733 -16.380  1.00144.71           C  
ATOM   1209  CD  LYS   150      28.151  20.621 -15.320  1.00144.71           C  
ATOM   1210  CE  LYS   150      27.358  20.669 -14.013  1.00144.71           C  
ATOM   1211  NZ  LYS   150      28.071  21.501 -13.020  1.00144.71           N1+
ATOM   1212  N   PRO   151      29.150  22.226 -20.341  1.00167.68           N  
ATOM   1213  CA  PRO   151      29.833  22.199 -21.617  1.00167.68           C  
ATOM   1214  C   PRO   151      31.218  21.611 -21.596  1.00167.68           C  
ATOM   1215  O   PRO   151      31.706  21.236 -22.662  1.00167.68           O  
ATOM   1216  CB  PRO   151      29.803  23.636 -22.132  1.00167.68           C  
ATOM   1217  CG  PRO   151      28.550  24.233 -21.471  1.00167.68           C  
ATOM   1218  CD  PRO   151      28.403  23.459 -20.151  1.00167.68           C  
ATOM   1219  N   THR   152      31.873  21.534 -20.423  1.00146.48           N  
ATOM   1220  CA  THR   152      33.213  21.017 -20.307  1.00146.48           C  
ATOM   1221  C   THR   152      33.228  19.548 -20.636  1.00146.48           C  
ATOM   1222  O   THR   152      34.262  18.976 -20.970  1.00146.48           O  
ATOM   1223  CB  THR   152      33.821  21.183 -18.940  1.00146.48           C  
ATOM   1224  CG2 THR   152      33.109  20.257 -17.942  1.00146.48           C  
ATOM   1225  OG1 THR   152      35.201  20.856 -18.986  1.00146.48           O  
ATOM   1226  N   TYR   153      32.077  18.892 -20.445  1.00152.15           N  
ATOM   1227  CA  TYR   153      31.790  17.497 -20.636  1.00152.15           C  
ATOM   1228  C   TYR   153      31.662  17.038 -22.068  1.00152.15           C  
ATOM   1229  O   TYR   153      31.513  15.838 -22.296  1.00152.15           O  
ATOM   1230  CB  TYR   153      30.583  17.021 -19.816  1.00152.15           C  
ATOM   1231  CG  TYR   153      31.092  17.021 -18.416  1.00152.15           C  
ATOM   1232  CD1 TYR   153      31.742  15.914 -17.924  1.00152.15           C  
ATOM   1233  CD2 TYR   153      30.944  18.122 -17.606  1.00152.15           C  
ATOM   1234  CE1 TYR   153      32.228  15.896 -16.640  1.00152.15           C  
ATOM   1235  CE2 TYR   153      31.429  18.111 -16.318  1.00152.15           C  
ATOM   1236  CZ  TYR   153      32.071  16.996 -15.834  1.00152.15           C  
ATOM   1237  OH  TYR   153      32.571  16.978 -14.516  1.00152.15           O  
ATOM   1238  N   PHE   154      31.536  17.949 -23.054  1.00 96.22           N  
ATOM   1239  CA  PHE   154      31.318  17.518 -24.414  1.00 96.22           C  
ATOM   1240  C   PHE   154      32.420  16.625 -24.919  1.00 96.22           C  
ATOM   1241  O   PHE   154      33.609  16.897 -24.756  1.00 96.22           O  
ATOM   1242  CB  PHE   154      31.144  18.663 -25.432  1.00 96.22           C  
ATOM   1243  CG  PHE   154      29.846  19.359 -25.182  1.00 96.22           C  
ATOM   1244  CD1 PHE   154      28.657  18.683 -25.330  1.00 96.22           C  
ATOM   1245  CD2 PHE   154      29.808  20.694 -24.845  1.00 96.22           C  
ATOM   1246  CE1 PHE   154      27.454  19.315 -25.116  1.00 96.22           C  
ATOM   1247  CE2 PHE   154      28.607  21.332 -24.631  1.00 96.22           C  
ATOM   1248  CZ  PHE   154      27.426  20.643 -24.764  1.00 96.22           C  
ATOM   1249  N   GLY   155      32.013  15.510 -25.570  1.00 38.03           N  
ATOM   1250  CA  GLY   155      32.910  14.539 -26.129  1.00 38.03           C  
ATOM   1251  C   GLY   155      32.877  14.663 -27.619  1.00 38.03           C  
ATOM   1252  O   GLY   155      32.869  15.754 -28.180  1.00 38.03           O  
ATOM   1253  N   GLY   156      32.850  13.511 -28.306  1.00 36.02           N  
ATOM   1254  CA  GLY   156      32.877  13.455 -29.733  1.00 36.02           C  
ATOM   1255  C   GLY   156      31.577  13.949 -30.274  1.00 36.02           C  
ATOM   1256  O   GLY   156      30.565  13.992 -29.575  1.00 36.02           O  
ATOM   1257  N   PHE   157      31.599  14.376 -31.554  1.00 66.22           N  
ATOM   1258  CA  PHE   157      30.387  14.780 -32.200  1.00 66.22           C  
ATOM   1259  C   PHE   157      30.437  14.350 -33.634  1.00 66.22           C  
ATOM   1260  O   PHE   157      31.486  13.948 -34.141  1.00 66.22           O  
ATOM   1261  CB  PHE   157      30.072  16.287 -32.104  1.00 66.22           C  
ATOM   1262  CG  PHE   157      31.149  17.097 -32.735  1.00 66.22           C  
ATOM   1263  CD1 PHE   157      31.134  17.351 -34.087  1.00 66.22           C  
ATOM   1264  CD2 PHE   157      32.167  17.617 -31.969  1.00 66.22           C  
ATOM   1265  CE1 PHE   157      32.125  18.105 -34.667  1.00 66.22           C  
ATOM   1266  CE2 PHE   157      33.162  18.371 -32.545  1.00 66.22           C  
ATOM   1267  CZ  PHE   157      33.142  18.615 -33.897  1.00 66.22           C  
ATOM   1268  N   ALA   158      29.267  14.378 -34.310  1.00 39.93           N  
ATOM   1269  CA  ALA   158      29.196  13.975 -35.685  1.00 39.93           C  
ATOM   1270  C   ALA   158      28.453  15.021 -36.457  1.00 39.93           C  
ATOM   1271  O   ALA   158      27.522  15.648 -35.951  1.00 39.93           O  
ATOM   1272  CB  ALA   158      28.452  12.649 -35.890  1.00 39.93           C  
ATOM   1273  N   VAL   159      28.872  15.236 -37.719  1.00 41.99           N  
ATOM   1274  CA  VAL   159      28.226  16.192 -38.572  1.00 41.99           C  
ATOM   1275  C   VAL   159      27.471  15.407 -39.601  1.00 41.99           C  
ATOM   1276  O   VAL   159      28.048  14.629 -40.359  1.00 41.99           O  
ATOM   1277  CB  VAL   159      29.201  17.072 -39.298  1.00 41.99           C  
ATOM   1278  CG1 VAL   159      28.421  18.033 -40.209  1.00 41.99           C  
ATOM   1279  CG2 VAL   159      30.089  17.776 -38.258  1.00 41.99           C  
ATOM   1280  N   ASP   160      26.141  15.607 -39.654  1.00 58.39           N  
ATOM   1281  CA  ASP   160      25.283  14.879 -40.544  1.00 58.39           C  
ATOM   1282  C   ASP   160      24.885  15.804 -41.656  1.00 58.39           C  
ATOM   1283  O   ASP   160      24.074  16.709 -41.459  1.00 58.39           O  
ATOM   1284  CB  ASP   160      24.016  14.393 -39.808  1.00 58.39           C  
ATOM   1285  CG  ASP   160      23.250  13.379 -40.643  1.00 58.39           C  
ATOM   1286  OD1 ASP   160      23.572  13.230 -41.849  1.00 58.39           O  
ATOM   1287  OD2 ASP   160      22.323  12.738 -40.078  1.00 58.39           O1-
ATOM   1288  N   VAL   161      25.459  15.599 -42.863  1.00 50.08           N  
ATOM   1289  CA  VAL   161      25.140  16.460 -43.970  1.00 50.08           C  
ATOM   1290  C   VAL   161      24.211  15.725 -44.892  1.00 50.08           C  
ATOM   1291  O   VAL   161      24.606  14.774 -45.564  1.00 50.08           O  
ATOM   1292  CB  VAL   161      26.348  16.841 -44.774  1.00 50.08           C  
ATOM   1293  CG1 VAL   161      25.906  17.752 -45.928  1.00 50.08           C  
ATOM   1294  CG2 VAL   161      27.382  17.481 -43.832  1.00 50.08           C  
ATOM   1295  N   VAL   162      22.931  16.146 -44.949  1.00100.18           N  
ATOM   1296  CA  VAL   162      22.002  15.472 -45.810  1.00100.18           C  
ATOM   1297  C   VAL   162      22.338  15.720 -47.255  1.00100.18           C  
ATOM   1298  O   VAL   162      22.274  14.791 -48.060  1.00100.18           O  
ATOM   1299  CB  VAL   162      20.563  15.843 -45.593  1.00100.18           C  
ATOM   1300  CG1 VAL   162      20.297  17.227 -46.192  1.00100.18           C  
ATOM   1301  CG2 VAL   162      19.688  14.735 -46.201  1.00100.18           C  
ATOM   1302  N   ASN   163      22.708  16.968 -47.634  1.00 82.56           N  
ATOM   1303  CA  ASN   163      22.930  17.244 -49.031  1.00 82.56           C  
ATOM   1304  C   ASN   163      24.369  17.596 -49.304  1.00 82.56           C  
ATOM   1305  O   ASN   163      24.704  18.752 -49.561  1.00 82.56           O  
ATOM   1306  CB  ASN   163      22.032  18.392 -49.551  1.00 82.56           C  
ATOM   1307  CG  ASN   163      22.264  19.657 -48.723  1.00 82.56           C  
ATOM   1308  ND2 ASN   163      21.943  20.840 -49.311  1.00 82.56           N  
ATOM   1309  OD1 ASN   163      22.716  19.594 -47.580  1.00 82.56           O  
ATOM   1310  N   PRO   164      25.235  16.618 -49.310  1.00 74.15           N  
ATOM   1311  CA  PRO   164      26.641  16.820 -49.548  1.00 74.15           C  
ATOM   1312  C   PRO   164      26.916  17.418 -50.901  1.00 74.15           C  
ATOM   1313  O   PRO   164      27.952  18.061 -51.068  1.00 74.15           O  
ATOM   1314  CB  PRO   164      27.267  15.432 -49.420  1.00 74.15           C  
ATOM   1315  CG  PRO   164      26.124  14.484 -49.834  1.00 74.15           C  
ATOM   1316  CD  PRO   164      24.849  15.219 -49.379  1.00 74.15           C  
ATOM   1317  N   THR   165      26.043  17.146 -51.889  1.00 44.64           N  
ATOM   1318  CA  THR   165      26.181  17.602 -53.245  1.00 44.64           C  
ATOM   1319  C   THR   165      25.888  19.067 -53.382  1.00 44.64           C  
ATOM   1320  O   THR   165      26.497  19.750 -54.207  1.00 44.64           O  
ATOM   1321  CB  THR   165      25.262  16.875 -54.179  1.00 44.64           C  
ATOM   1322  CG2 THR   165      25.486  17.402 -55.606  1.00 44.64           C  
ATOM   1323  OG1 THR   165      25.525  15.480 -54.128  1.00 44.64           O  
ATOM   1324  N   GLY   166      24.937  19.589 -52.584  1.00 43.07           N  
ATOM   1325  CA  GLY   166      24.478  20.938 -52.772  1.00 43.07           C  
ATOM   1326  C   GLY   166      25.219  21.904 -51.902  1.00 43.07           C  
ATOM   1327  O   GLY   166      26.447  21.909 -51.832  1.00 43.07           O  
ATOM   1328  N   ASP   167      24.432  22.793 -51.269  1.00134.94           N  
ATOM   1329  CA  ASP   167      24.818  23.873 -50.408  1.00134.94           C  
ATOM   1330  C   ASP   167      25.438  23.344 -49.146  1.00134.94           C  
ATOM   1331  O   ASP   167      26.231  24.035 -48.509  1.00134.94           O  
ATOM   1332  CB  ASP   167      23.601  24.746 -50.052  1.00134.94           C  
ATOM   1333  CG  ASP   167      23.996  25.813 -49.045  1.00134.94           C  
ATOM   1334  OD1 ASP   167      24.226  25.444 -47.864  1.00134.94           O  
ATOM   1335  OD2 ASP   167      24.056  27.009 -49.435  1.00134.94           O1-
ATOM   1336  N   CYS   168      25.097  22.101 -48.757  1.00 65.72           N  
ATOM   1337  CA  CYS   168      25.594  21.484 -47.552  1.00 65.72           C  
ATOM   1338  C   CYS   168      24.983  22.133 -46.340  1.00 65.72           C  
ATOM   1339  O   CYS   168      25.491  21.973 -45.231  1.00 65.72           O  
ATOM   1340  CB  CYS   168      27.129  21.607 -47.383  1.00 65.72           C  
ATOM   1341  SG  CYS   168      28.106  20.688 -48.614  1.00 65.72           S  
ATOM   1342  N   SER   169      23.877  22.882 -46.529  1.00 65.88           N  
ATOM   1343  CA  SER   169      23.175  23.580 -45.483  1.00 65.88           C  
ATOM   1344  C   SER   169      22.346  22.671 -44.627  1.00 65.88           C  
ATOM   1345  O   SER   169      22.176  22.939 -43.437  1.00 65.88           O  
ATOM   1346  CB  SER   169      22.214  24.654 -46.027  1.00 65.88           C  
ATOM   1347  OG  SER   169      21.144  24.050 -46.739  1.00 65.88           O  
ATOM   1348  N   GLU   170      21.779  21.590 -45.200  1.00 77.18           N  
ATOM   1349  CA  GLU   170      20.905  20.775 -44.406  1.00 77.18           C  
ATOM   1350  C   GLU   170      21.773  19.844 -43.638  1.00 77.18           C  
ATOM   1351  O   GLU   170      22.058  18.722 -44.061  1.00 77.18           O  
ATOM   1352  CB  GLU   170      19.910  19.976 -45.252  1.00 77.18           C  
ATOM   1353  CG  GLU   170      18.939  20.852 -46.043  1.00 77.18           C  
ATOM   1354  CD  GLU   170      18.029  19.924 -46.834  1.00 77.18           C  
ATOM   1355  OE1 GLU   170      17.591  18.893 -46.261  1.00 77.18           O  
ATOM   1356  OE2 GLU   170      17.755  20.236 -48.023  1.00 77.18           O1-
ATOM   1357  N   THR   171      22.182  20.301 -42.443  1.00 65.33           N  
ATOM   1358  CA  THR   171      23.149  19.566 -41.699  1.00 65.33           C  
ATOM   1359  C   THR   171      22.714  19.496 -40.270  1.00 65.33           C  
ATOM   1360  O   THR   171      22.100  20.421 -39.740  1.00 65.33           O  
ATOM   1361  CB  THR   171      24.488  20.244 -41.745  1.00 65.33           C  
ATOM   1362  CG2 THR   171      25.518  19.412 -40.967  1.00 65.33           C  
ATOM   1363  OG1 THR   171      24.904  20.388 -43.096  1.00 65.33           O  
ATOM   1364  N   TYR   172      23.030  18.365 -39.613  1.00150.87           N  
ATOM   1365  CA  TYR   172      22.706  18.176 -38.230  1.00150.87           C  
ATOM   1366  C   TYR   172      23.972  17.871 -37.500  1.00150.87           C  
ATOM   1367  O   TYR   172      24.853  17.193 -38.029  1.00150.87           O  
ATOM   1368  CB  TYR   172      21.747  16.999 -37.958  1.00150.87           C  
ATOM   1369  CG  TYR   172      20.349  17.413 -38.271  1.00150.87           C  
ATOM   1370  CD1 TYR   172      19.842  17.342 -39.549  1.00150.87           C  
ATOM   1371  CD2 TYR   172      19.541  17.887 -37.262  1.00150.87           C  
ATOM   1372  CE1 TYR   172      18.548  17.735 -39.808  1.00150.87           C  
ATOM   1373  CE2 TYR   172      18.247  18.279 -37.515  1.00150.87           C  
ATOM   1374  CZ  TYR   172      17.749  18.200 -38.792  1.00150.87           C  
ATOM   1375  OH  TYR   172      16.423  18.599 -39.059  1.00150.87           O  
ATOM   1376  N   VAL   173      24.108  18.396 -36.266  1.00 47.72           N  
ATOM   1377  CA  VAL   173      25.280  18.127 -35.488  1.00 47.72           C  
ATOM   1378  C   VAL   173      24.837  17.500 -34.196  1.00 47.72           C  
ATOM   1379  O   VAL   173      23.980  18.040 -33.493  1.00 47.72           O  
ATOM   1380  CB  VAL   173      26.052  19.371 -35.154  1.00 47.72           C  
ATOM   1381  CG1 VAL   173      27.276  18.987 -34.310  1.00 47.72           C  
ATOM   1382  CG2 VAL   173      26.415  20.085 -36.467  1.00 47.72           C  
ATOM   1383  N   TYR   174      25.430  16.336 -33.853  1.00 89.48           N  
ATOM   1384  CA  TYR   174      25.075  15.630 -32.653  1.00 89.48           C  
ATOM   1385  C   TYR   174      26.298  15.665 -31.778  1.00 89.48           C  
ATOM   1386  O   TYR   174      27.334  15.105 -32.134  1.00 89.48           O  
ATOM   1387  CB  TYR   174      24.794  14.138 -32.905  1.00 89.48           C  
ATOM   1388  CG  TYR   174      23.870  14.003 -34.073  1.00 89.48           C  
ATOM   1389  CD1 TYR   174      22.548  14.388 -34.010  1.00 89.48           C  
ATOM   1390  CD2 TYR   174      24.341  13.459 -35.248  1.00 89.48           C  
ATOM   1391  CE1 TYR   174      21.725  14.245 -35.106  1.00 89.48           C  
ATOM   1392  CE2 TYR   174      23.525  13.312 -36.345  1.00 89.48           C  
ATOM   1393  CZ  TYR   174      22.212  13.708 -36.275  1.00 89.48           C  
ATOM   1394  OH  TYR   174      21.372  13.560 -37.400  1.00 89.48           O  
ATOM   1395  N   ILE   175      26.211  16.301 -30.591  1.00 55.08           N  
ATOM   1396  CA  ILE   175      27.380  16.422 -29.762  1.00 55.08           C  
ATOM   1397  C   ILE   175      27.138  15.668 -28.494  1.00 55.08           C  
ATOM   1398  O   ILE   175      26.125  15.868 -27.824  1.00 55.08           O  
ATOM   1399  CB  ILE   175      27.670  17.848 -29.396  1.00 55.08           C  
ATOM   1400  CG1 ILE   175      27.854  18.687 -30.672  1.00 55.08           C  
ATOM   1401  CG2 ILE   175      28.897  17.868 -28.469  1.00 55.08           C  
ATOM   1402  CD1 ILE   175      27.802  20.193 -30.425  1.00 55.08           C  
ATOM   1403  N   THR   176      28.079  14.776 -28.120  1.00124.09           N  
ATOM   1404  CA  THR   176      27.839  13.977 -26.955  1.00124.09           C  
ATOM   1405  C   THR   176      28.328  14.692 -25.726  1.00124.09           C  
ATOM   1406  O   THR   176      29.143  15.613 -25.803  1.00124.09           O  
ATOM   1407  CB  THR   176      28.481  12.634 -27.001  1.00124.09           C  
ATOM   1408  CG2 THR   176      27.750  11.817 -25.933  1.00124.09           C  
ATOM   1409  OG1 THR   176      28.226  12.003 -28.245  1.00124.09           O  
ATOM   1410  N   ASN   177      27.786  14.295 -24.552  1.00 71.41           N  
ATOM   1411  CA  ASN   177      28.191  14.827 -23.279  1.00 71.41           C  
ATOM   1412  C   ASN   177      28.313  13.644 -22.359  1.00 71.41           C  
ATOM   1413  O   ASN   177      27.327  12.956 -22.100  1.00 71.41           O  
ATOM   1414  CB  ASN   177      27.137  15.788 -22.699  1.00 71.41           C  
ATOM   1415  CG  ASN   177      27.756  16.562 -21.550  1.00 71.41           C  
ATOM   1416  ND2 ASN   177      27.856  17.907 -21.717  1.00 71.41           N  
ATOM   1417  OD1 ASN   177      28.142  15.989 -20.533  1.00 71.41           O  
ATOM   1418  N   PHE   178      29.532  13.358 -21.853  1.00175.97           N  
ATOM   1419  CA  PHE   178      29.748  12.180 -21.045  1.00175.97           C  
ATOM   1420  C   PHE   178      29.252  12.288 -19.629  1.00175.97           C  
ATOM   1421  O   PHE   178      28.999  11.268 -18.986  1.00175.97           O  
ATOM   1422  CB  PHE   178      31.181  11.604 -21.080  1.00175.97           C  
ATOM   1423  CG  PHE   178      32.197  12.526 -20.505  1.00175.97           C  
ATOM   1424  CD1 PHE   178      32.823  13.454 -21.303  1.00175.97           C  
ATOM   1425  CD2 PHE   178      32.539  12.444 -19.175  1.00175.97           C  
ATOM   1426  CE1 PHE   178      33.771  14.301 -20.778  1.00175.97           C  
ATOM   1427  CE2 PHE   178      33.487  13.288 -18.644  1.00175.97           C  
ATOM   1428  CZ  PHE   178      34.103  14.218 -19.446  1.00175.97           C  
ATOM   1429  N   LEU   179      29.230  13.502 -19.047  1.00145.90           N  
ATOM   1430  CA  LEU   179      28.726  13.629 -17.705  1.00145.90           C  
ATOM   1431  C   LEU   179      27.245  13.359 -17.693  1.00145.90           C  
ATOM   1432  O   LEU   179      26.765  12.422 -17.053  1.00145.90           O  
ATOM   1433  CB  LEU   179      28.948  15.074 -17.194  1.00145.90           C  
ATOM   1434  CG  LEU   179      28.491  15.440 -15.760  1.00145.90           C  
ATOM   1435  CD1 LEU   179      26.971  15.378 -15.573  1.00145.90           C  
ATOM   1436  CD2 LEU   179      29.273  14.656 -14.701  1.00145.90           C  
ATOM   1437  N   SER   180      26.498  14.153 -18.488  1.00 62.04           N  
ATOM   1438  CA  SER   180      25.058  14.181 -18.488  1.00 62.04           C  
ATOM   1439  C   SER   180      24.466  12.983 -19.161  1.00 62.04           C  
ATOM   1440  O   SER   180      23.266  12.737 -19.028  1.00 62.04           O  
ATOM   1441  CB  SER   180      24.502  15.422 -19.206  1.00 62.04           C  
ATOM   1442  OG  SER   180      24.947  16.603 -18.554  1.00 62.04           O  
ATOM   1443  N   ASN   181      25.277  12.194 -19.886  1.00 78.58           N  
ATOM   1444  CA  ASN   181      24.703  11.124 -20.648  1.00 78.58           C  
ATOM   1445  C   ASN   181      23.689  11.757 -21.554  1.00 78.58           C  
ATOM   1446  O   ASN   181      22.526  11.353 -21.569  1.00 78.58           O  
ATOM   1447  CB  ASN   181      23.960  10.101 -19.774  1.00 78.58           C  
ATOM   1448  CG  ASN   181      24.948   9.543 -18.762  1.00 78.58           C  
ATOM   1449  ND2 ASN   181      26.072   8.971 -19.262  1.00 78.58           N  
ATOM   1450  OD1 ASN   181      24.727   9.611 -17.554  1.00 78.58           O  
ATOM   1451  N   ALA   182      24.103  12.789 -22.325  1.00 48.39           N  
ATOM   1452  CA  ALA   182      23.137  13.486 -23.132  1.00 48.39           C  
ATOM   1453  C   ALA   182      23.684  13.806 -24.491  1.00 48.39           C  
ATOM   1454  O   ALA   182      24.893  13.844 -24.718  1.00 48.39           O  
ATOM   1455  CB  ALA   182      22.674  14.814 -22.508  1.00 48.39           C  
ATOM   1456  N   LEU   183      22.759  14.022 -25.453  1.00153.68           N  
ATOM   1457  CA  LEU   183      23.129  14.361 -26.795  1.00153.68           C  
ATOM   1458  C   LEU   183      22.484  15.684 -27.100  1.00153.68           C  
ATOM   1459  O   LEU   183      21.269  15.842 -26.972  1.00153.68           O  
ATOM   1460  CB  LEU   183      22.634  13.295 -27.794  1.00153.68           C  
ATOM   1461  CG  LEU   183      23.221  13.375 -29.215  1.00153.68           C  
ATOM   1462  CD1 LEU   183      22.741  14.621 -29.966  1.00153.68           C  
ATOM   1463  CD2 LEU   183      24.751  13.234 -29.187  1.00153.68           C  
ATOM   1464  N   PHE   184      23.307  16.682 -27.488  1.00 80.79           N  
ATOM   1465  CA  PHE   184      22.833  17.990 -27.852  1.00 80.79           C  
ATOM   1466  C   PHE   184      22.654  17.950 -29.342  1.00 80.79           C  
ATOM   1467  O   PHE   184      23.584  17.612 -30.072  1.00 80.79           O  
ATOM   1468  CB  PHE   184      23.869  19.081 -27.519  1.00 80.79           C  
ATOM   1469  CG  PHE   184      23.346  20.433 -27.861  1.00 80.79           C  
ATOM   1470  CD1 PHE   184      22.505  21.095 -26.995  1.00 80.79           C  
ATOM   1471  CD2 PHE   184      23.715  21.048 -29.033  1.00 80.79           C  
ATOM   1472  CE1 PHE   184      22.026  22.347 -27.301  1.00 80.79           C  
ATOM   1473  CE2 PHE   184      23.238  22.301 -29.344  1.00 80.79           C  
ATOM   1474  CZ  PHE   184      22.391  22.952 -28.479  1.00 80.79           C  
ATOM   1475  N   ILE   185      21.449  18.300 -29.837  1.00 59.75           N  
ATOM   1476  CA  ILE   185      21.192  18.177 -31.248  1.00 59.75           C  
ATOM   1477  C   ILE   185      21.000  19.540 -31.840  1.00 59.75           C  
ATOM   1478  O   ILE   185      20.224  20.351 -31.335  1.00 59.75           O  
ATOM   1479  CB  ILE   185      19.964  17.363 -31.544  1.00 59.75           C  
ATOM   1480  CG1 ILE   185      20.125  15.944 -30.971  1.00 59.75           C  
ATOM   1481  CG2 ILE   185      19.728  17.386 -33.064  1.00 59.75           C  
ATOM   1482  CD1 ILE   185      18.831  15.132 -30.944  1.00 59.75           C  
ATOM   1483  N   TYR   186      21.720  19.817 -32.948  1.00 79.56           N  
ATOM   1484  CA  TYR   186      21.688  21.106 -33.585  1.00 79.56           C  
ATOM   1485  C   TYR   186      21.199  20.974 -34.993  1.00 79.56           C  
ATOM   1486  O   TYR   186      21.764  20.231 -35.795  1.00 79.56           O  
ATOM   1487  CB  TYR   186      23.096  21.739 -33.582  1.00 79.56           C  
ATOM   1488  CG  TYR   186      23.212  22.908 -34.500  1.00 79.56           C  
ATOM   1489  CD1 TYR   186      22.548  24.088 -34.259  1.00 79.56           C  
ATOM   1490  CD2 TYR   186      24.042  22.824 -35.595  1.00 79.56           C  
ATOM   1491  CE1 TYR   186      22.691  25.155 -35.116  1.00 79.56           C  
ATOM   1492  CE2 TYR   186      24.190  23.885 -36.456  1.00 79.56           C  
ATOM   1493  CZ  TYR   186      23.510  25.054 -36.217  1.00 79.56           C  
ATOM   1494  OH  TYR   186      23.660  26.146 -37.098  1.00 79.56           O  
ATOM   1495  N   ASP   187      20.110  21.706 -35.318  1.00 74.41           N  
ATOM   1496  CA  ASP   187      19.586  21.721 -36.655  1.00 74.41           C  
ATOM   1497  C   ASP   187      20.069  22.985 -37.289  1.00 74.41           C  
ATOM   1498  O   ASP   187      19.652  24.082 -36.919  1.00 74.41           O  
ATOM   1499  CB  ASP   187      18.053  21.740 -36.750  1.00 74.41           C  
ATOM   1500  CG  ASP   187      17.720  21.653 -38.232  1.00 74.41           C  
ATOM   1501  OD1 ASP   187      18.397  20.863 -38.940  1.00 74.41           O  
ATOM   1502  OD2 ASP   187      16.790  22.373 -38.677  1.00 74.41           O1-
ATOM   1503  N   HIS   188      20.984  22.854 -38.265  1.00 52.30           N  
ATOM   1504  CA  HIS   188      21.572  23.989 -38.914  1.00 52.30           C  
ATOM   1505  C   HIS   188      20.555  24.749 -39.709  1.00 52.30           C  
ATOM   1506  O   HIS   188      20.521  25.978 -39.673  1.00 52.30           O  
ATOM   1507  CB  HIS   188      22.704  23.587 -39.874  1.00 52.30           C  
ATOM   1508  CG  HIS   188      23.373  24.761 -40.521  1.00 52.30           C  
ATOM   1509  CD2 HIS   188      23.285  25.220 -41.799  1.00 52.30           C  
ATOM   1510  ND1 HIS   188      24.241  25.611 -39.873  1.00 52.30           N  
ATOM   1511  CE1 HIS   188      24.633  26.537 -40.784  1.00 52.30           C  
ATOM   1512  NE2 HIS   188      24.079  26.341 -41.967  1.00 52.30           N  
ATOM   1513  N   LYS   189      19.695  24.039 -40.458  1.00112.95           N  
ATOM   1514  CA  LYS   189      18.778  24.715 -41.328  1.00112.95           C  
ATOM   1515  C   LYS   189      17.822  25.559 -40.536  1.00112.95           C  
ATOM   1516  O   LYS   189      17.619  26.732 -40.849  1.00112.95           O  
ATOM   1517  CB  LYS   189      17.986  23.727 -42.200  1.00112.95           C  
ATOM   1518  CG  LYS   189      17.422  24.349 -43.479  1.00112.95           C  
ATOM   1519  CD  LYS   189      17.037  23.308 -44.529  1.00112.95           C  
ATOM   1520  CE  LYS   189      16.519  23.913 -45.838  1.00112.95           C  
ATOM   1521  NZ  LYS   189      17.616  24.612 -46.544  1.00112.95           N1+
ATOM   1522  N   ASN   190      17.217  24.975 -39.483  1.00 54.56           N  
ATOM   1523  CA  ASN   190      16.262  25.630 -38.627  1.00 54.56           C  
ATOM   1524  C   ASN   190      16.946  26.618 -37.731  1.00 54.56           C  
ATOM   1525  O   ASN   190      16.331  27.583 -37.281  1.00 54.56           O  
ATOM   1526  CB  ASN   190      15.462  24.654 -37.748  1.00 54.56           C  
ATOM   1527  CG  ASN   190      14.497  23.914 -38.665  1.00 54.56           C  
ATOM   1528  ND2 ASN   190      13.740  22.940 -38.092  1.00 54.56           N  
ATOM   1529  OD1 ASN   190      14.410  24.202 -39.858  1.00 54.56           O  
ATOM   1530  N   GLN   191      18.247  26.409 -37.451  1.00 55.11           N  
ATOM   1531  CA  GLN   191      18.948  27.236 -36.508  1.00 55.11           C  
ATOM   1532  C   GLN   191      18.304  27.050 -35.167  1.00 55.11           C  
ATOM   1533  O   GLN   191      18.095  28.007 -34.422  1.00 55.11           O  
ATOM   1534  CB  GLN   191      18.917  28.737 -36.851  1.00 55.11           C  
ATOM   1535  CG  GLN   191      19.619  29.086 -38.166  1.00 55.11           C  
ATOM   1536  CD  GLN   191      21.106  28.800 -38.016  1.00 55.11           C  
ATOM   1537  NE2 GLN   191      21.870  28.969 -39.128  1.00 55.11           N  
ATOM   1538  OE1 GLN   191      21.578  28.439 -36.939  1.00 55.11           O  
ATOM   1539  N   GLN   192      17.979  25.781 -34.834  1.00 73.73           N  
ATOM   1540  CA  GLN   192      17.357  25.447 -33.583  1.00 73.73           C  
ATOM   1541  C   GLN   192      18.141  24.325 -32.955  1.00 73.73           C  
ATOM   1542  O   GLN   192      18.806  23.560 -33.653  1.00 73.73           O  
ATOM   1543  CB  GLN   192      15.915  24.939 -33.757  1.00 73.73           C  
ATOM   1544  CG  GLN   192      15.185  24.667 -32.441  1.00 73.73           C  
ATOM   1545  CD  GLN   192      14.682  26.000 -31.908  1.00 73.73           C  
ATOM   1546  NE2 GLN   192      14.021  25.970 -30.720  1.00 73.73           N  
ATOM   1547  OE1 GLN   192      14.872  27.041 -32.533  1.00 73.73           O  
ATOM   1548  N   SER   193      18.092  24.208 -31.605  1.00 89.48           N  
ATOM   1549  CA  SER   193      18.814  23.159 -30.931  1.00 89.48           C  
ATOM   1550  C   SER   193      17.986  22.661 -29.781  1.00 89.48           C  
ATOM   1551  O   SER   193      17.071  23.339 -29.317  1.00 89.48           O  
ATOM   1552  CB  SER   193      20.130  23.632 -30.288  1.00 89.48           C  
ATOM   1553  OG  SER   193      21.013  24.158 -31.266  1.00 89.48           O  
ATOM   1554  N   TRP   194      18.287  21.431 -29.302  1.00 83.19           N  
ATOM   1555  CA  TRP   194      17.600  20.872 -28.170  1.00 83.19           C  
ATOM   1556  C   TRP   194      18.457  19.779 -27.587  1.00 83.19           C  
ATOM   1557  O   TRP   194      19.342  19.250 -28.258  1.00 83.19           O  
ATOM   1558  CB  TRP   194      16.221  20.280 -28.524  1.00 83.19           C  
ATOM   1559  CG  TRP   194      16.250  19.160 -29.536  1.00 83.19           C  
ATOM   1560  CD1 TRP   194      16.232  17.812 -29.332  1.00 83.19           C  
ATOM   1561  CD2 TRP   194      16.296  19.354 -30.959  1.00 83.19           C  
ATOM   1562  CE2 TRP   194      16.301  18.092 -31.548  1.00 83.19           C  
ATOM   1563  CE3 TRP   194      16.330  20.493 -31.714  1.00 83.19           C  
ATOM   1564  NE1 TRP   194      16.260  17.153 -30.539  1.00 83.19           N  
ATOM   1565  CZ2 TRP   194      16.340  17.945 -32.908  1.00 83.19           C  
ATOM   1566  CZ3 TRP   194      16.373  20.341 -33.083  1.00 83.19           C  
ATOM   1567  CH2 TRP   194      16.376  19.092 -33.669  1.00 83.19           C  
ATOM   1568  N   ASN   195      18.210  19.416 -26.305  1.00 58.27           N  
ATOM   1569  CA  ASN   195      18.974  18.389 -25.640  1.00 58.27           C  
ATOM   1570  C   ASN   195      18.133  17.156 -25.496  1.00 58.27           C  
ATOM   1571  O   ASN   195      16.912  17.234 -25.368  1.00 58.27           O  
ATOM   1572  CB  ASN   195      19.442  18.771 -24.221  1.00 58.27           C  
ATOM   1573  CG  ASN   195      20.725  19.582 -24.316  1.00 58.27           C  
ATOM   1574  ND2 ASN   195      20.630  20.912 -24.052  1.00 58.27           N  
ATOM   1575  OD1 ASN   195      21.791  19.042 -24.612  1.00 58.27           O  
ATOM   1576  N   VAL   196      18.779  15.967 -25.545  1.00100.06           N  
ATOM   1577  CA  VAL   196      18.049  14.739 -25.380  1.00100.06           C  
ATOM   1578  C   VAL   196      18.820  13.839 -24.457  1.00100.06           C  
ATOM   1579  O   VAL   196      20.047  13.767 -24.530  1.00100.06           O  
ATOM   1580  CB  VAL   196      17.851  13.989 -26.666  1.00100.06           C  
ATOM   1581  CG1 VAL   196      19.210  13.432 -27.129  1.00100.06           C  
ATOM   1582  CG2 VAL   196      16.774  12.916 -26.447  1.00100.06           C  
ATOM   1583  N   THR   197      18.110  13.122 -23.557  1.00 98.06           N  
ATOM   1584  CA  THR   197      18.775  12.234 -22.641  1.00 98.06           C  
ATOM   1585  C   THR   197      18.116  10.890 -22.722  1.00 98.06           C  
ATOM   1586  O   THR   197      16.908  10.790 -22.931  1.00 98.06           O  
ATOM   1587  CB  THR   197      18.691  12.675 -21.210  1.00 98.06           C  
ATOM   1588  CG2 THR   197      19.490  11.681 -20.356  1.00 98.06           C  
ATOM   1589  OG1 THR   197      19.239  13.975 -21.058  1.00 98.06           O  
ATOM   1590  N   ASP   198      18.917   9.812 -22.575  1.00 92.29           N  
ATOM   1591  CA  ASP   198      18.411   8.467 -22.627  1.00 92.29           C  
ATOM   1592  C   ASP   198      19.178   7.648 -21.631  1.00 92.29           C  
ATOM   1593  O   ASP   198      20.356   7.892 -21.380  1.00 92.29           O  
ATOM   1594  CB  ASP   198      18.628   7.781 -23.990  1.00 92.29           C  
ATOM   1595  CG  ASP   198      17.695   8.393 -25.025  1.00 92.29           C  
ATOM   1596  OD1 ASP   198      16.624   8.924 -24.629  1.00 92.29           O  
ATOM   1597  OD2 ASP   198      18.041   8.329 -26.235  1.00 92.29           O1-
ATOM   1598  N   ALA   199      18.529   6.610 -21.071  1.00 41.98           N  
ATOM   1599  CA  ALA   199      19.128   5.741 -20.096  1.00 41.98           C  
ATOM   1600  C   ALA   199      20.318   5.095 -20.735  1.00 41.98           C  
ATOM   1601  O   ALA   199      21.298   4.777 -20.063  1.00 41.98           O  
ATOM   1602  CB  ALA   199      18.181   4.616 -19.638  1.00 41.98           C  
ATOM   1603  N   THR   200      20.242   4.873 -22.061  1.00161.96           N  
ATOM   1604  CA  THR   200      21.257   4.209 -22.841  1.00161.96           C  
ATOM   1605  C   THR   200      22.541   4.983 -22.841  1.00161.96           C  
ATOM   1606  O   THR   200      23.613   4.409 -23.014  1.00161.96           O  
ATOM   1607  CB  THR   200      20.928   4.047 -24.300  1.00161.96           C  
ATOM   1608  CG2 THR   200      19.688   3.169 -24.481  1.00161.96           C  
ATOM   1609  OG1 THR   200      20.738   5.314 -24.907  1.00161.96           O  
ATOM   1610  N   PHE   201      22.455   6.314 -22.715  1.00159.95           N  
ATOM   1611  CA  PHE   201      23.562   7.231 -22.768  1.00159.95           C  
ATOM   1612  C   PHE   201      24.474   7.103 -21.579  1.00159.95           C  
ATOM   1613  O   PHE   201      25.577   7.646 -21.603  1.00159.95           O  
ATOM   1614  CB  PHE   201      23.103   8.695 -22.886  1.00159.95           C  
ATOM   1615  CG  PHE   201      22.710   8.909 -24.309  1.00159.95           C  
ATOM   1616  CD1 PHE   201      21.686   8.187 -24.880  1.00159.95           C  
ATOM   1617  CD2 PHE   201      23.355   9.852 -25.076  1.00159.95           C  
ATOM   1618  CE1 PHE   201      21.325   8.390 -26.192  1.00159.95           C  
ATOM   1619  CE2 PHE   201      22.999  10.061 -26.388  1.00159.95           C  
ATOM   1620  CZ  PHE   201      21.982   9.328 -26.951  1.00159.95           C  
ATOM   1621  N   LYS   202      24.009   6.482 -20.476  1.00 61.52           N  
ATOM   1622  CA  LYS   202      24.744   6.423 -19.235  1.00 61.52           C  
ATOM   1623  C   LYS   202      25.782   5.331 -19.193  1.00 61.52           C  
ATOM   1624  O   LYS   202      25.732   4.355 -19.940  1.00 61.52           O  
ATOM   1625  CB  LYS   202      23.819   6.217 -18.023  1.00 61.52           C  
ATOM   1626  CG  LYS   202      22.810   7.353 -17.833  1.00 61.52           C  
ATOM   1627  CD  LYS   202      21.695   7.014 -16.841  1.00 61.52           C  
ATOM   1628  CE  LYS   202      20.676   8.138 -16.640  1.00 61.52           C  
ATOM   1629  NZ  LYS   202      19.649   7.715 -15.661  1.00 61.52           N1+
ATOM   1630  N   ALA   203      26.777   5.507 -18.285  1.00 52.60           N  
ATOM   1631  CA  ALA   203      27.869   4.585 -18.090  1.00 52.60           C  
ATOM   1632  C   ALA   203      27.381   3.361 -17.379  1.00 52.60           C  
ATOM   1633  O   ALA   203      26.461   3.434 -16.563  1.00 52.60           O  
ATOM   1634  CB  ALA   203      29.026   5.170 -17.261  1.00 52.60           C  
ATOM   1635  N   GLU   204      27.906   2.176 -17.778  1.00 89.65           N  
ATOM   1636  CA  GLU   204      27.549   0.956 -17.106  1.00 89.65           C  
ATOM   1637  C   GLU   204      28.306   0.762 -15.823  1.00 89.65           C  
ATOM   1638  O   GLU   204      27.765   0.929 -14.735  1.00 89.65           O  
ATOM   1639  CB  GLU   204      27.804  -0.265 -17.998  1.00 89.65           C  
ATOM   1640  CG  GLU   204      26.956  -0.236 -19.272  1.00 89.65           C  
ATOM   1641  CD  GLU   204      27.312  -1.457 -20.104  1.00 89.65           C  
ATOM   1642  OE1 GLU   204      27.522  -2.534 -19.487  1.00 89.65           O  
ATOM   1643  OE2 GLU   204      27.381  -1.335 -21.356  1.00 89.65           O1-
ATOM   1644  N   ARG   205      29.628   0.506 -15.928  1.00104.62           N  
ATOM   1645  CA  ARG   205      30.458   0.243 -14.788  1.00104.62           C  
ATOM   1646  C   ARG   205      31.647   1.115 -14.980  1.00104.62           C  
ATOM   1647  O   ARG   205      31.959   1.506 -16.102  1.00104.62           O  
ATOM   1648  CB  ARG   205      30.973  -1.204 -14.698  1.00104.62           C  
ATOM   1649  CG  ARG   205      29.870  -2.226 -14.428  1.00104.62           C  
ATOM   1650  CD  ARG   205      29.324  -2.169 -13.001  1.00104.62           C  
ATOM   1651  NE  ARG   205      28.262  -3.209 -12.899  1.00104.62           N  
ATOM   1652  CZ  ARG   205      27.477  -3.264 -11.785  1.00104.62           C  
ATOM   1653  NH1 ARG   205      27.676  -2.376 -10.767  1.00104.62           N1+
ATOM   1654  NH2 ARG   205      26.493  -4.205 -11.694  1.00104.62           N  
ATOM   1655  N   PRO   206      32.318   1.434 -13.916  1.00 63.29           N  
ATOM   1656  CA  PRO   206      33.436   2.320 -14.060  1.00 63.29           C  
ATOM   1657  C   PRO   206      34.551   1.690 -14.832  1.00 63.29           C  
ATOM   1658  O   PRO   206      34.736   0.478 -14.738  1.00 63.29           O  
ATOM   1659  CB  PRO   206      33.785   2.765 -12.644  1.00 63.29           C  
ATOM   1660  CG  PRO   206      32.431   2.715 -11.911  1.00 63.29           C  
ATOM   1661  CD  PRO   206      31.641   1.615 -12.641  1.00 63.29           C  
ATOM   1662  N   SER   207      35.281   2.500 -15.627  1.00 42.67           N  
ATOM   1663  CA  SER   207      36.371   2.013 -16.423  1.00 42.67           C  
ATOM   1664  C   SER   207      37.593   1.957 -15.560  1.00 42.67           C  
ATOM   1665  O   SER   207      37.787   2.811 -14.697  1.00 42.67           O  
ATOM   1666  CB  SER   207      36.700   2.936 -17.609  1.00 42.67           C  
ATOM   1667  OG  SER   207      35.567   3.074 -18.453  1.00 42.67           O  
ATOM   1668  N   THR   208      38.470   0.958 -15.797  1.00108.12           N  
ATOM   1669  CA  THR   208      39.663   0.847 -15.003  1.00108.12           C  
ATOM   1670  C   THR   208      40.827   1.238 -15.865  1.00108.12           C  
ATOM   1671  O   THR   208      40.955   0.772 -16.996  1.00108.12           O  
ATOM   1672  CB  THR   208      39.922  -0.539 -14.491  1.00108.12           C  
ATOM   1673  CG2 THR   208      40.116  -1.488 -15.684  1.00108.12           C  
ATOM   1674  OG1 THR   208      41.075  -0.546 -13.661  1.00108.12           O  
ATOM   1675  N   PHE   209      41.705   2.124 -15.345  1.00 68.74           N  
ATOM   1676  CA  PHE   209      42.823   2.601 -16.113  1.00 68.74           C  
ATOM   1677  C   PHE   209      44.055   2.450 -15.280  1.00 68.74           C  
ATOM   1678  O   PHE   209      44.111   2.927 -14.147  1.00 68.74           O  
ATOM   1679  CB  PHE   209      42.660   4.093 -16.481  1.00 68.74           C  
ATOM   1680  CG  PHE   209      43.802   4.584 -17.307  1.00 68.74           C  
ATOM   1681  CD1 PHE   209      43.854   4.335 -18.660  1.00 68.74           C  
ATOM   1682  CD2 PHE   209      44.811   5.323 -16.731  1.00 68.74           C  
ATOM   1683  CE1 PHE   209      44.901   4.800 -19.420  1.00 68.74           C  
ATOM   1684  CE2 PHE   209      45.861   5.792 -17.483  1.00 68.74           C  
ATOM   1685  CZ  PHE   209      45.908   5.529 -18.831  1.00 68.74           C  
ATOM   1686  N   ASP   210      45.091   1.795 -15.840  1.00 52.97           N  
ATOM   1687  CA  ASP   210      46.281   1.549 -15.080  1.00 52.97           C  
ATOM   1688  C   ASP   210      47.327   2.559 -15.421  1.00 52.97           C  
ATOM   1689  O   ASP   210      47.687   2.746 -16.583  1.00 52.97           O  
ATOM   1690  CB  ASP   210      46.871   0.144 -15.306  1.00 52.97           C  
ATOM   1691  CG  ASP   210      45.933  -0.868 -14.654  1.00 52.97           C  
ATOM   1692  OD1 ASP   210      45.317  -0.518 -13.613  1.00 52.97           O  
ATOM   1693  OD2 ASP   210      45.816  -2.002 -15.191  1.00 52.97           O1-
ATOM   1694  N   HIS   211      47.820   3.273 -14.389  1.00 77.20           N  
ATOM   1695  CA  HIS   211      48.895   4.202 -14.581  1.00 77.20           C  
ATOM   1696  C   HIS   211      49.828   4.086 -13.416  1.00 77.20           C  
ATOM   1697  O   HIS   211      49.402   3.940 -12.272  1.00 77.20           O  
ATOM   1698  CB  HIS   211      48.457   5.672 -14.690  1.00 77.20           C  
ATOM   1699  CG  HIS   211      49.627   6.586 -14.895  1.00 77.20           C  
ATOM   1700  CD2 HIS   211      50.270   7.399 -14.013  1.00 77.20           C  
ATOM   1701  ND1 HIS   211      50.290   6.732 -16.093  1.00 77.20           N  
ATOM   1702  CE1 HIS   211      51.293   7.619 -15.879  1.00 77.20           C  
ATOM   1703  NE2 HIS   211      51.322   8.053 -14.632  1.00 77.20           N  
ATOM   1704  N   GLN   212      51.145   4.117 -13.697  1.00 84.31           N  
ATOM   1705  CA  GLN   212      52.155   4.082 -12.676  1.00 84.31           C  
ATOM   1706  C   GLN   212      51.969   2.902 -11.775  1.00 84.31           C  
ATOM   1707  O   GLN   212      52.247   2.993 -10.580  1.00 84.31           O  
ATOM   1708  CB  GLN   212      52.180   5.345 -11.797  1.00 84.31           C  
ATOM   1709  CG  GLN   212      52.727   6.583 -12.508  1.00 84.31           C  
ATOM   1710  CD  GLN   212      54.238   6.425 -12.600  1.00 84.31           C  
ATOM   1711  NE2 GLN   212      54.928   7.463 -13.141  1.00 84.31           N  
ATOM   1712  OE1 GLN   212      54.793   5.403 -12.200  1.00 84.31           O  
ATOM   1713  N   GLY   213      51.502   1.759 -12.312  1.00 18.95           N  
ATOM   1714  CA  GLY   213      51.407   0.575 -11.502  1.00 18.95           C  
ATOM   1715  C   GLY   213      50.263   0.694 -10.542  1.00 18.95           C  
ATOM   1716  O   GLY   213      50.172  -0.074  -9.587  1.00 18.95           O  
ATOM   1717  N   LYS   214      49.351   1.659 -10.764  1.00 58.86           N  
ATOM   1718  CA  LYS   214      48.239   1.810  -9.869  1.00 58.86           C  
ATOM   1719  C   LYS   214      46.995   1.687 -10.685  1.00 58.86           C  
ATOM   1720  O   LYS   214      47.032   1.812 -11.909  1.00 58.86           O  
ATOM   1721  CB  LYS   214      48.209   3.177  -9.168  1.00 58.86           C  
ATOM   1722  CG  LYS   214      49.385   3.382  -8.210  1.00 58.86           C  
ATOM   1723  CD  LYS   214      49.610   4.841  -7.806  1.00 58.86           C  
ATOM   1724  CE  LYS   214      48.630   5.361  -6.752  1.00 58.86           C  
ATOM   1725  NZ  LYS   214      48.941   6.772  -6.431  1.00 58.86           N1+
ATOM   1726  N   GLN   215      45.853   1.414 -10.025  1.00 52.27           N  
ATOM   1727  CA  GLN   215      44.626   1.278 -10.752  1.00 52.27           C  
ATOM   1728  C   GLN   215      43.788   2.485 -10.475  1.00 52.27           C  
ATOM   1729  O   GLN   215      43.543   2.845  -9.325  1.00 52.27           O  
ATOM   1730  CB  GLN   215      43.816   0.034 -10.355  1.00 52.27           C  
ATOM   1731  CG  GLN   215      42.507  -0.123 -11.131  1.00 52.27           C  
ATOM   1732  CD  GLN   215      41.818  -1.387 -10.640  1.00 52.27           C  
ATOM   1733  NE2 GLN   215      42.465  -2.093  -9.674  1.00 52.27           N  
ATOM   1734  OE1 GLN   215      40.744  -1.748 -11.115  1.00 52.27           O  
ATOM   1735  N   TYR   216      43.303   3.128 -11.552  1.00 78.39           N  
ATOM   1736  CA  TYR   216      42.511   4.320 -11.440  1.00 78.39           C  
ATOM   1737  C   TYR   216      41.190   4.002 -12.065  1.00 78.39           C  
ATOM   1738  O   TYR   216      41.046   2.968 -12.714  1.00 78.39           O  
ATOM   1739  CB  TYR   216      43.065   5.516 -12.240  1.00 78.39           C  
ATOM   1740  CG  TYR   216      44.393   5.930 -11.697  1.00 78.39           C  
ATOM   1741  CD1 TYR   216      44.480   6.818 -10.647  1.00 78.39           C  
ATOM   1742  CD2 TYR   216      45.552   5.434 -12.249  1.00 78.39           C  
ATOM   1743  CE1 TYR   216      45.706   7.200 -10.156  1.00 78.39           C  
ATOM   1744  CE2 TYR   216      46.780   5.814 -11.762  1.00 78.39           C  
ATOM   1745  CZ  TYR   216      46.858   6.697 -10.713  1.00 78.39           C  
ATOM   1746  OH  TYR   216      48.119   7.087 -10.214  1.00 78.39           O  
ATOM   1747  N   THR   217      40.167   4.854 -11.838  1.00 52.07           N  
ATOM   1748  CA  THR   217      38.892   4.547 -12.422  1.00 52.07           C  
ATOM   1749  C   THR   217      38.149   5.808 -12.781  1.00 52.07           C  
ATOM   1750  O   THR   217      38.341   6.855 -12.163  1.00 52.07           O  
ATOM   1751  CB  THR   217      38.018   3.755 -11.499  1.00 52.07           C  
ATOM   1752  CG2 THR   217      36.701   3.452 -12.224  1.00 52.07           C  
ATOM   1753  OG1 THR   217      38.662   2.542 -11.136  1.00 52.07           O  
ATOM   1754  N   TYR   218      37.297   5.740 -13.835  1.00133.80           N  
ATOM   1755  CA  TYR   218      36.444   6.852 -14.165  1.00133.80           C  
ATOM   1756  C   TYR   218      35.129   6.321 -14.664  1.00133.80           C  
ATOM   1757  O   TYR   218      35.025   5.157 -15.045  1.00133.80           O  
ATOM   1758  CB  TYR   218      37.029   7.887 -15.161  1.00133.80           C  
ATOM   1759  CG  TYR   218      37.293   7.340 -16.525  1.00133.80           C  
ATOM   1760  CD1 TYR   218      36.307   7.319 -17.488  1.00133.80           C  
ATOM   1761  CD2 TYR   218      38.546   6.875 -16.854  1.00133.80           C  
ATOM   1762  CE1 TYR   218      36.562   6.827 -18.749  1.00133.80           C  
ATOM   1763  CE2 TYR   218      38.808   6.383 -18.111  1.00133.80           C  
ATOM   1764  CZ  TYR   218      37.814   6.357 -19.061  1.00133.80           C  
ATOM   1765  OH  TYR   218      38.083   5.851 -20.350  1.00133.80           O  
ATOM   1766  N   LYS   219      34.061   7.152 -14.623  1.00111.77           N  
ATOM   1767  CA  LYS   219      32.776   6.689 -15.070  1.00111.77           C  
ATOM   1768  C   LYS   219      32.217   7.701 -16.022  1.00111.77           C  
ATOM   1769  O   LYS   219      31.751   8.766 -15.616  1.00111.77           O  
ATOM   1770  CB  LYS   219      31.773   6.508 -13.914  1.00111.77           C  
ATOM   1771  CG  LYS   219      30.439   5.880 -14.323  1.00111.77           C  
ATOM   1772  CD  LYS   219      29.626   5.358 -13.134  1.00111.77           C  
ATOM   1773  CE  LYS   219      29.312   6.424 -12.082  1.00111.77           C  
ATOM   1774  NZ  LYS   219      28.173   7.258 -12.524  1.00111.77           N1+
ATOM   1775  N   ALA   220      32.212   7.378 -17.331  1.00 49.00           N  
ATOM   1776  CA  ALA   220      31.759   8.347 -18.285  1.00 49.00           C  
ATOM   1777  C   ALA   220      30.642   7.798 -19.120  1.00 49.00           C  
ATOM   1778  O   ALA   220      30.558   6.600 -19.386  1.00 49.00           O  
ATOM   1779  CB  ALA   220      32.860   8.805 -19.250  1.00 49.00           C  
ATOM   1780  N   GLY   221      29.751   8.712 -19.558  1.00 44.58           N  
ATOM   1781  CA  GLY   221      28.629   8.398 -20.400  1.00 44.58           C  
ATOM   1782  C   GLY   221      29.085   8.492 -21.831  1.00 44.58           C  
ATOM   1783  O   GLY   221      30.275   8.359 -22.103  1.00 44.58           O  
ATOM   1784  N   LEU   222      28.146   8.761 -22.772  1.00 87.22           N  
ATOM   1785  CA  LEU   222      28.374   8.739 -24.208  1.00 87.22           C  
ATOM   1786  C   LEU   222      29.496   9.672 -24.621  1.00 87.22           C  
ATOM   1787  O   LEU   222      29.571  10.813 -24.175  1.00 87.22           O  
ATOM   1788  CB  LEU   222      27.110   9.085 -25.020  1.00 87.22           C  
ATOM   1789  CG  LEU   222      27.299   8.967 -26.544  1.00 87.22           C  
ATOM   1790  CD1 LEU   222      27.558   7.512 -26.963  1.00 87.22           C  
ATOM   1791  CD2 LEU   222      26.123   9.600 -27.306  1.00 87.22           C  
ATOM   1792  N   PHE   223      30.502   9.104 -25.338  1.00375.24           N  
ATOM   1793  CA  PHE   223      31.733   9.707 -25.815  1.00375.24           C  
ATOM   1794  C   PHE   223      32.059  10.233 -27.212  1.00375.24           C  
ATOM   1795  O   PHE   223      32.870  11.149 -27.269  1.00375.24           O  
ATOM   1796  CB  PHE   223      32.990   8.943 -25.371  1.00375.24           C  
ATOM   1797  CG  PHE   223      33.545   9.556 -24.130  1.00375.24           C  
ATOM   1798  CD1 PHE   223      34.092  10.817 -24.206  1.00375.24           C  
ATOM   1799  CD2 PHE   223      33.581   8.891 -22.927  1.00375.24           C  
ATOM   1800  CE1 PHE   223      34.635  11.424 -23.100  1.00375.24           C  
ATOM   1801  CE2 PHE   223      34.125   9.496 -21.817  1.00375.24           C  
ATOM   1802  CZ  PHE   223      34.649  10.762 -21.897  1.00375.24           C  
ATOM   1803  N   GLY   224      31.692   9.633 -28.381  1.00182.52           N  
ATOM   1804  CA  GLY   224      30.953   8.426 -28.522  1.00182.52           C  
ATOM   1805  C   GLY   224      29.941   8.454 -29.655  1.00182.52           C  
ATOM   1806  O   GLY   224      28.894   7.837 -29.491  1.00182.52           O  
ATOM   1807  N   ILE   225      30.136   9.189 -30.794  1.00161.98           N  
ATOM   1808  CA  ILE   225      29.136   9.021 -31.844  1.00161.98           C  
ATOM   1809  C   ILE   225      29.670   9.065 -33.272  1.00161.98           C  
ATOM   1810  O   ILE   225      30.388   9.990 -33.652  1.00161.98           O  
ATOM   1811  CB  ILE   225      27.984   9.991 -31.793  1.00161.98           C  
ATOM   1812  CG1 ILE   225      28.446  11.425 -32.050  1.00161.98           C  
ATOM   1813  CG2 ILE   225      27.251   9.819 -30.456  1.00161.98           C  
ATOM   1814  CD1 ILE   225      27.274  12.368 -32.317  1.00161.98           C  
ATOM   1815  N   THR   226      29.256   8.082 -34.129  1.00149.51           N  
ATOM   1816  CA  THR   226      29.666   7.978 -35.525  1.00149.51           C  
ATOM   1817  C   THR   226      28.467   7.705 -36.403  1.00149.51           C  
ATOM   1818  O   THR   226      27.486   7.113 -35.959  1.00149.51           O  
ATOM   1819  CB  THR   226      30.556   6.809 -35.833  1.00149.51           C  
ATOM   1820  CG2 THR   226      31.794   6.852 -34.945  1.00149.51           C  
ATOM   1821  OG1 THR   226      29.855   5.592 -35.622  1.00149.51           O  
ATOM   1822  N   LEU   227      28.544   8.079 -37.708  1.00118.44           N  
ATOM   1823  CA  LEU   227      27.430   7.920 -38.622  1.00118.44           C  
ATOM   1824  C   LEU   227      27.711   6.903 -39.693  1.00118.44           C  
ATOM   1825  O   LEU   227      28.780   6.880 -40.300  1.00118.44           O  
ATOM   1826  CB  LEU   227      27.024   9.223 -39.340  1.00118.44           C  
ATOM   1827  CG  LEU   227      26.215  10.211 -38.478  1.00118.44           C  
ATOM   1828  CD1 LEU   227      24.768   9.731 -38.289  1.00118.44           C  
ATOM   1829  CD2 LEU   227      26.903  10.479 -37.140  1.00118.44           C  
ATOM   1830  N   GLY   228      26.702   6.047 -39.976  1.00 28.84           N  
ATOM   1831  CA  GLY   228      26.832   4.981 -40.934  1.00 28.84           C  
ATOM   1832  C   GLY   228      26.329   5.393 -42.284  1.00 28.84           C  
ATOM   1833  O   GLY   228      26.130   6.572 -42.570  1.00 28.84           O  
ATOM   1834  N   ASP   229      26.121   4.383 -43.156  1.00111.02           N  
ATOM   1835  CA  ASP   229      25.669   4.600 -44.500  1.00111.02           C  
ATOM   1836  C   ASP   229      24.239   5.036 -44.513  1.00111.02           C  
ATOM   1837  O   ASP   229      23.409   4.576 -43.731  1.00111.02           O  
ATOM   1838  CB  ASP   229      25.896   3.393 -45.441  1.00111.02           C  
ATOM   1839  CG  ASP   229      25.288   2.110 -44.874  1.00111.02           C  
ATOM   1840  OD1 ASP   229      25.055   2.042 -43.638  1.00111.02           O  
ATOM   1841  OD2 ASP   229      25.075   1.165 -45.678  1.00111.02           O1-
ATOM   1842  N   ARG   230      23.943   5.988 -45.422  1.00 71.88           N  
ATOM   1843  CA  ARG   230      22.636   6.559 -45.567  1.00 71.88           C  
ATOM   1844  C   ARG   230      21.837   5.774 -46.551  1.00 71.88           C  
ATOM   1845  O   ARG   230      22.377   5.150 -47.464  1.00 71.88           O  
ATOM   1846  CB  ARG   230      22.663   8.015 -46.056  1.00 71.88           C  
ATOM   1847  CG  ARG   230      23.140   8.989 -44.980  1.00 71.88           C  
ATOM   1848  CD  ARG   230      23.466  10.386 -45.502  1.00 71.88           C  
ATOM   1849  NE  ARG   230      24.740  10.278 -46.265  1.00 71.88           N  
ATOM   1850  CZ  ARG   230      25.704  11.232 -46.115  1.00 71.88           C  
ATOM   1851  NH1 ARG   230      25.498  12.283 -45.271  1.00 71.88           N1+
ATOM   1852  NH2 ARG   230      26.880  11.132 -46.800  1.00 71.88           N  
ATOM   1853  N   ASP   231      20.506   5.778 -46.339  1.00 66.80           N  
ATOM   1854  CA  ASP   231      19.571   5.161 -47.227  1.00 66.80           C  
ATOM   1855  C   ASP   231      19.165   6.194 -48.237  1.00 66.80           C  
ATOM   1856  O   ASP   231      19.715   7.294 -48.270  1.00 66.80           O  
ATOM   1857  CB  ASP   231      18.332   4.572 -46.513  1.00 66.80           C  
ATOM   1858  CG  ASP   231      17.592   5.632 -45.698  1.00 66.80           C  
ATOM   1859  OD1 ASP   231      17.633   6.836 -46.062  1.00 66.80           O  
ATOM   1860  OD2 ASP   231      16.957   5.229 -44.688  1.00 66.80           O1-
ATOM   1861  N   LYS   232      18.174   5.860 -49.084  1.00 98.85           N  
ATOM   1862  CA  LYS   232      17.740   6.715 -50.156  1.00 98.85           C  
ATOM   1863  C   LYS   232      17.231   8.009 -49.601  1.00 98.85           C  
ATOM   1864  O   LYS   232      17.414   9.066 -50.207  1.00 98.85           O  
ATOM   1865  CB  LYS   232      16.601   6.088 -50.976  1.00 98.85           C  
ATOM   1866  CG  LYS   232      16.174   6.933 -52.176  1.00 98.85           C  
ATOM   1867  CD  LYS   232      15.294   6.175 -53.170  1.00 98.85           C  
ATOM   1868  CE  LYS   232      14.889   7.007 -54.389  1.00 98.85           C  
ATOM   1869  NZ  LYS   232      13.991   8.109 -53.979  1.00 98.85           N1+
ATOM   1870  N   ASP   233      16.541   7.940 -48.447  1.00 90.78           N  
ATOM   1871  CA  ASP   233      15.952   9.073 -47.793  1.00 90.78           C  
ATOM   1872  C   ASP   233      17.021   9.969 -47.231  1.00 90.78           C  
ATOM   1873  O   ASP   233      16.819  11.178 -47.129  1.00 90.78           O  
ATOM   1874  CB  ASP   233      15.001   8.672 -46.654  1.00 90.78           C  
ATOM   1875  CG  ASP   233      14.064   9.842 -46.393  1.00 90.78           C  
ATOM   1876  OD1 ASP   233      14.297  10.936 -46.973  1.00 90.78           O  
ATOM   1877  OD2 ASP   233      13.095   9.653 -45.611  1.00 90.78           O1-
ATOM   1878  N   GLY   234      18.193   9.415 -46.851  1.00 36.19           N  
ATOM   1879  CA  GLY   234      19.222  10.255 -46.299  1.00 36.19           C  
ATOM   1880  C   GLY   234      19.331  10.052 -44.814  1.00 36.19           C  
ATOM   1881  O   GLY   234      19.914  10.888 -44.121  1.00 36.19           O  
ATOM   1882  N   ASN   235      18.768   8.941 -44.288  1.00 48.23           N  
ATOM   1883  CA  ASN   235      18.833   8.630 -42.883  1.00 48.23           C  
ATOM   1884  C   ASN   235      19.863   7.550 -42.713  1.00 48.23           C  
ATOM   1885  O   ASN   235      20.138   6.799 -43.648  1.00 48.23           O  
ATOM   1886  CB  ASN   235      17.509   8.084 -42.321  1.00 48.23           C  
ATOM   1887  CG  ASN   235      16.455   9.175 -42.445  1.00 48.23           C  
ATOM   1888  ND2 ASN   235      15.235   8.788 -42.906  1.00 48.23           N  
ATOM   1889  OD1 ASN   235      16.710  10.341 -42.149  1.00 48.23           O  
ATOM   1890  N   ARG   236      20.474   7.449 -41.511  1.00105.75           N  
ATOM   1891  CA  ARG   236      21.540   6.504 -41.311  1.00105.75           C  
ATOM   1892  C   ARG   236      21.584   6.123 -39.860  1.00105.75           C  
ATOM   1893  O   ARG   236      20.990   6.786 -39.012  1.00105.75           O  
ATOM   1894  CB  ARG   236      22.889   7.149 -41.647  1.00105.75           C  
ATOM   1895  CG  ARG   236      23.131   8.383 -40.775  1.00105.75           C  
ATOM   1896  CD  ARG   236      23.758   9.576 -41.501  1.00105.75           C  
ATOM   1897  NE  ARG   236      25.156   9.237 -41.886  1.00105.75           N  
ATOM   1898  CZ  ARG   236      26.000  10.239 -42.272  1.00105.75           C  
ATOM   1899  NH1 ARG   236      25.564  11.531 -42.305  1.00105.75           N1+
ATOM   1900  NH2 ARG   236      27.287   9.957 -42.618  1.00105.75           N  
ATOM   1901  N   PRO   237      22.248   5.035 -39.553  1.00 84.00           N  
ATOM   1902  CA  PRO   237      22.407   4.670 -38.173  1.00 84.00           C  
ATOM   1903  C   PRO   237      23.472   5.518 -37.553  1.00 84.00           C  
ATOM   1904  O   PRO   237      24.482   5.773 -38.209  1.00 84.00           O  
ATOM   1905  CB  PRO   237      22.710   3.168 -38.152  1.00 84.00           C  
ATOM   1906  CG  PRO   237      23.053   2.822 -39.613  1.00 84.00           C  
ATOM   1907  CD  PRO   237      22.287   3.877 -40.428  1.00 84.00           C  
ATOM   1908  N   ALA   238      23.270   5.971 -36.300  1.00 52.35           N  
ATOM   1909  CA  ALA   238      24.304   6.705 -35.631  1.00 52.35           C  
ATOM   1910  C   ALA   238      24.763   5.829 -34.510  1.00 52.35           C  
ATOM   1911  O   ALA   238      24.032   5.592 -33.549  1.00 52.35           O  
ATOM   1912  CB  ALA   238      23.835   8.033 -35.010  1.00 52.35           C  
ATOM   1913  N   TYR   239      26.018   5.352 -34.592  1.00 68.45           N  
ATOM   1914  CA  TYR   239      26.540   4.440 -33.615  1.00 68.45           C  
ATOM   1915  C   TYR   239      27.098   5.232 -32.476  1.00 68.45           C  
ATOM   1916  O   TYR   239      27.810   6.214 -32.686  1.00 68.45           O  
ATOM   1917  CB  TYR   239      27.703   3.583 -34.147  1.00 68.45           C  
ATOM   1918  CG  TYR   239      27.211   2.807 -35.319  1.00 68.45           C  
ATOM   1919  CD1 TYR   239      26.444   1.679 -35.143  1.00 68.45           C  
ATOM   1920  CD2 TYR   239      27.526   3.206 -36.598  1.00 68.45           C  
ATOM   1921  CE1 TYR   239      25.994   0.962 -36.227  1.00 68.45           C  
ATOM   1922  CE2 TYR   239      27.079   2.493 -37.687  1.00 68.45           C  
ATOM   1923  CZ  TYR   239      26.310   1.370 -37.501  1.00 68.45           C  
ATOM   1924  OH  TYR   239      25.849   0.635 -38.613  1.00 68.45           O  
ATOM   1925  N   TYR   240      26.762   4.840 -31.225  1.00103.75           N  
ATOM   1926  CA  TYR   240      27.326   5.556 -30.113  1.00103.75           C  
ATOM   1927  C   TYR   240      27.696   4.612 -29.008  1.00103.75           C  
ATOM   1928  O   TYR   240      27.275   3.455 -28.984  1.00103.75           O  
ATOM   1929  CB  TYR   240      26.409   6.672 -29.548  1.00103.75           C  
ATOM   1930  CG  TYR   240      25.140   6.128 -28.968  1.00103.75           C  
ATOM   1931  CD1 TYR   240      25.082   5.711 -27.656  1.00103.75           C  
ATOM   1932  CD2 TYR   240      23.996   6.050 -29.732  1.00103.75           C  
ATOM   1933  CE1 TYR   240      23.912   5.222 -27.118  1.00103.75           C  
ATOM   1934  CE2 TYR   240      22.823   5.562 -29.203  1.00103.75           C  
ATOM   1935  CZ  TYR   240      22.778   5.147 -27.893  1.00103.75           C  
ATOM   1936  OH  TYR   240      21.574   4.647 -27.352  1.00103.75           O  
ATOM   1937  N   LEU   241      28.566   5.081 -28.086  1.00154.42           N  
ATOM   1938  CA  LEU   241      28.978   4.294 -26.954  1.00154.42           C  
ATOM   1939  C   LEU   241      29.379   5.201 -25.827  1.00154.42           C  
ATOM   1940  O   LEU   241      29.850   6.318 -26.042  1.00154.42           O  
ATOM   1941  CB  LEU   241      30.148   3.331 -27.247  1.00154.42           C  
ATOM   1942  CG  LEU   241      31.353   3.951 -27.989  1.00154.42           C  
ATOM   1943  CD1 LEU   241      32.013   5.082 -27.188  1.00154.42           C  
ATOM   1944  CD2 LEU   241      32.363   2.866 -28.395  1.00154.42           C  
ATOM   1945  N   ALA   242      29.136   4.748 -24.579  1.00 48.22           N  
ATOM   1946  CA  ALA   242      29.586   5.459 -23.417  1.00 48.22           C  
ATOM   1947  C   ALA   242      31.023   5.087 -23.222  1.00 48.22           C  
ATOM   1948  O   ALA   242      31.461   4.024 -23.665  1.00 48.22           O  
ATOM   1949  CB  ALA   242      28.830   5.083 -22.131  1.00 48.22           C  
ATOM   1950  N   GLY   243      31.804   5.984 -22.583  1.00 38.33           N  
ATOM   1951  CA  GLY   243      33.196   5.723 -22.345  1.00 38.33           C  
ATOM   1952  C   GLY   243      33.340   4.567 -21.403  1.00 38.33           C  
ATOM   1953  O   GLY   243      34.136   3.659 -21.647  1.00 38.33           O  
ATOM   1954  N   SER   244      32.563   4.564 -20.299  1.00 61.16           N  
ATOM   1955  CA  SER   244      32.679   3.487 -19.359  1.00 61.16           C  
ATOM   1956  C   SER   244      31.600   2.510 -19.685  1.00 61.16           C  
ATOM   1957  O   SER   244      30.524   2.527 -19.086  1.00 61.16           O  
ATOM   1958  CB  SER   244      32.482   3.923 -17.897  1.00 61.16           C  
ATOM   1959  OG  SER   244      33.519   4.815 -17.513  1.00 61.16           O  
ATOM   1960  N   SER   245      31.887   1.611 -20.647  1.00 78.69           N  
ATOM   1961  CA  SER   245      30.914   0.648 -21.065  1.00 78.69           C  
ATOM   1962  C   SER   245      31.497  -0.174 -22.182  1.00 78.69           C  
ATOM   1963  O   SER   245      32.482   0.210 -22.812  1.00 78.69           O  
ATOM   1964  CB  SER   245      29.631   1.294 -21.606  1.00 78.69           C  
ATOM   1965  OG  SER   245      29.927   2.045 -22.774  1.00 78.69           O  
ATOM   1966  N   ILE   246      31.005  -1.423 -22.295  1.00172.00           N  
ATOM   1967  CA  ILE   246      31.226  -2.388 -23.343  1.00172.00           C  
ATOM   1968  C   ILE   246      30.232  -2.317 -24.478  1.00172.00           C  
ATOM   1969  O   ILE   246      30.511  -2.779 -25.587  1.00172.00           O  
ATOM   1970  CB  ILE   246      31.286  -3.804 -22.842  1.00172.00           C  
ATOM   1971  CG1 ILE   246      29.974  -4.241 -22.173  1.00172.00           C  
ATOM   1972  CG2 ILE   246      32.502  -3.890 -21.907  1.00172.00           C  
ATOM   1973  CD1 ILE   246      29.687  -3.510 -20.864  1.00172.00           C  
ATOM   1974  N   LYS   247      28.990  -1.871 -24.173  1.00 82.04           N  
ATOM   1975  CA  LYS   247      27.894  -1.912 -25.110  1.00 82.04           C  
ATOM   1976  C   LYS   247      27.977  -0.857 -26.169  1.00 82.04           C  
ATOM   1977  O   LYS   247      28.507   0.236 -25.959  1.00 82.04           O  
ATOM   1978  CB  LYS   247      26.505  -1.743 -24.470  1.00 82.04           C  
ATOM   1979  CG  LYS   247      26.018  -2.917 -23.620  1.00 82.04           C  
ATOM   1980  CD  LYS   247      24.707  -2.594 -22.897  1.00 82.04           C  
ATOM   1981  CE  LYS   247      24.139  -3.741 -22.058  1.00 82.04           C  
ATOM   1982  NZ  LYS   247      22.826  -3.349 -21.495  1.00 82.04           N1+
ATOM   1983  N   VAL   248      27.424  -1.195 -27.359  1.00 61.71           N  
ATOM   1984  CA  VAL   248      27.372  -0.294 -28.474  1.00 61.71           C  
ATOM   1985  C   VAL   248      25.947  -0.261 -28.949  1.00 61.71           C  
ATOM   1986  O   VAL   248      25.295  -1.298 -29.067  1.00 61.71           O  
ATOM   1987  CB  VAL   248      28.237  -0.737 -29.620  1.00 61.71           C  
ATOM   1988  CG1 VAL   248      28.007   0.205 -30.814  1.00 61.71           C  
ATOM   1989  CG2 VAL   248      29.701  -0.784 -29.141  1.00 61.71           C  
ATOM   1990  N   TYR   249      25.431   0.947 -29.254  1.00161.70           N  
ATOM   1991  CA  TYR   249      24.060   1.120 -29.644  1.00161.70           C  
ATOM   1992  C   TYR   249      24.045   1.870 -30.933  1.00161.70           C  
ATOM   1993  O   TYR   249      25.042   2.471 -31.337  1.00161.70           O  
ATOM   1994  CB  TYR   249      23.256   2.036 -28.704  1.00161.70           C  
ATOM   1995  CG  TYR   249      23.205   1.495 -27.317  1.00161.70           C  
ATOM   1996  CD1 TYR   249      24.172   1.849 -26.405  1.00161.70           C  
ATOM   1997  CD2 TYR   249      22.193   0.650 -26.923  1.00161.70           C  
ATOM   1998  CE1 TYR   249      24.135   1.368 -25.119  1.00161.70           C  
ATOM   1999  CE2 TYR   249      22.150   0.165 -25.637  1.00161.70           C  
ATOM   2000  CZ  TYR   249      23.122   0.524 -24.733  1.00161.70           C  
ATOM   2001  OH  TYR   249      23.083   0.032 -23.412  1.00161.70           O  
ATOM   2002  N   SER   250      22.895   1.803 -31.633  1.00 42.50           N  
ATOM   2003  CA  SER   250      22.696   2.589 -32.814  1.00 42.50           C  
ATOM   2004  C   SER   250      21.300   3.126 -32.731  1.00 42.50           C  
ATOM   2005  O   SER   250      20.396   2.467 -32.218  1.00 42.50           O  
ATOM   2006  CB  SER   250      22.807   1.793 -34.126  1.00 42.50           C  
ATOM   2007  OG  SER   250      21.755   0.844 -34.212  1.00 42.50           O  
ATOM   2008  N   VAL   251      21.108   4.370 -33.209  1.00 97.33           N  
ATOM   2009  CA  VAL   251      19.822   5.004 -33.237  1.00 97.33           C  
ATOM   2010  C   VAL   251      19.721   5.653 -34.580  1.00 97.33           C  
ATOM   2011  O   VAL   251      20.714   6.145 -35.109  1.00 97.33           O  
ATOM   2012  CB  VAL   251      19.682   6.081 -32.202  1.00 97.33           C  
ATOM   2013  CG1 VAL   251      20.739   7.165 -32.475  1.00 97.33           C  
ATOM   2014  CG2 VAL   251      18.238   6.607 -32.223  1.00 97.33           C  
ATOM   2015  N   ASN   252      18.515   5.671 -35.174  1.00 46.24           N  
ATOM   2016  CA  ASN   252      18.374   6.233 -36.485  1.00 46.24           C  
ATOM   2017  C   ASN   252      18.396   7.729 -36.370  1.00 46.24           C  
ATOM   2018  O   ASN   252      17.919   8.301 -35.390  1.00 46.24           O  
ATOM   2019  CB  ASN   252      17.066   5.803 -37.177  1.00 46.24           C  
ATOM   2020  CG  ASN   252      17.186   6.072 -38.671  1.00 46.24           C  
ATOM   2021  ND2 ASN   252      17.895   5.164 -39.393  1.00 46.24           N  
ATOM   2022  OD1 ASN   252      16.671   7.066 -39.181  1.00 46.24           O  
ATOM   2023  N   THR   253      18.966   8.398 -37.392  1.00 53.56           N  
ATOM   2024  CA  THR   253      19.085   9.831 -37.447  1.00 53.56           C  
ATOM   2025  C   THR   253      17.721  10.433 -37.561  1.00 53.56           C  
ATOM   2026  O   THR   253      17.502  11.579 -37.168  1.00 53.56           O  
ATOM   2027  CB  THR   253      19.910  10.313 -38.605  1.00 53.56           C  
ATOM   2028  CG2 THR   253      21.351   9.801 -38.437  1.00 53.56           C  
ATOM   2029  OG1 THR   253      19.353   9.857 -39.828  1.00 53.56           O  
ATOM   2030  N   LYS   254      16.773   9.673 -38.141  1.00 63.49           N  
ATOM   2031  CA  LYS   254      15.430  10.132 -38.350  1.00 63.49           C  
ATOM   2032  C   LYS   254      14.829  10.495 -37.024  1.00 63.49           C  
ATOM   2033  O   LYS   254      14.186  11.535 -36.893  1.00 63.49           O  
ATOM   2034  CB  LYS   254      14.561   9.036 -38.995  1.00 63.49           C  
ATOM   2035  CG  LYS   254      13.119   9.444 -39.288  1.00 63.49           C  
ATOM   2036  CD  LYS   254      12.413   8.465 -40.228  1.00 63.49           C  
ATOM   2037  CE  LYS   254      10.905   8.689 -40.342  1.00 63.49           C  
ATOM   2038  NZ  LYS   254      10.235   8.223 -39.107  1.00 63.49           N1+
ATOM   2039  N   GLU   255      15.034   9.643 -36.003  1.00 52.52           N  
ATOM   2040  CA  GLU   255      14.496   9.857 -34.690  1.00 52.52           C  
ATOM   2041  C   GLU   255      15.148  11.065 -34.087  1.00 52.52           C  
ATOM   2042  O   GLU   255      14.504  11.841 -33.384  1.00 52.52           O  
ATOM   2043  CB  GLU   255      14.810   8.684 -33.746  1.00 52.52           C  
ATOM   2044  CG  GLU   255      14.202   7.353 -34.189  1.00 52.52           C  
ATOM   2045  CD  GLU   255      14.778   6.271 -33.287  1.00 52.52           C  
ATOM   2046  OE1 GLU   255      15.093   6.589 -32.109  1.00 52.52           O  
ATOM   2047  OE2 GLU   255      14.925   5.115 -33.764  1.00 52.52           O1-
ATOM   2048  N   LEU   256      16.464  11.233 -34.331  1.00 59.96           N  
ATOM   2049  CA  LEU   256      17.242  12.294 -33.746  1.00 59.96           C  
ATOM   2050  C   LEU   256      16.824  13.656 -34.231  1.00 59.96           C  
ATOM   2051  O   LEU   256      16.756  14.606 -33.451  1.00 59.96           O  
ATOM   2052  CB  LEU   256      18.750  12.141 -34.009  1.00 59.96           C  
ATOM   2053  CG  LEU   256      19.389  10.967 -33.243  1.00 59.96           C  
ATOM   2054  CD1 LEU   256      20.893  10.851 -33.543  1.00 59.96           C  
ATOM   2055  CD2 LEU   256      19.104  11.073 -31.735  1.00 59.96           C  
ATOM   2056  N   LYS   257      16.538  13.786 -35.538  1.00 72.85           N  
ATOM   2057  CA  LYS   257      16.208  15.038 -36.167  1.00 72.85           C  
ATOM   2058  C   LYS   257      14.906  15.584 -35.657  1.00 72.85           C  
ATOM   2059  O   LYS   257      14.680  16.789 -35.731  1.00 72.85           O  
ATOM   2060  CB  LYS   257      16.120  14.919 -37.699  1.00 72.85           C  
ATOM   2061  CG  LYS   257      17.479  14.637 -38.349  1.00 72.85           C  
ATOM   2062  CD  LYS   257      17.401  14.135 -39.793  1.00 72.85           C  
ATOM   2063  CE  LYS   257      18.776  13.951 -40.439  1.00 72.85           C  
ATOM   2064  NZ  LYS   257      18.645  13.243 -41.732  1.00 72.85           N1+
ATOM   2065  N   GLN   258      13.979  14.734 -35.173  1.00 61.78           N  
ATOM   2066  CA  GLN   258      12.716  15.287 -34.762  1.00 61.78           C  
ATOM   2067  C   GLN   258      12.757  15.612 -33.302  1.00 61.78           C  
ATOM   2068  O   GLN   258      12.845  14.725 -32.454  1.00 61.78           O  
ATOM   2069  CB  GLN   258      11.524  14.345 -35.009  1.00 61.78           C  
ATOM   2070  CG  GLN   258      10.159  15.016 -34.831  1.00 61.78           C  
ATOM   2071  CD  GLN   258       9.948  15.963 -36.007  1.00 61.78           C  
ATOM   2072  NE2 GLN   258       9.500  15.406 -37.164  1.00 61.78           N  
ATOM   2073  OE1 GLN   258      10.182  17.167 -35.903  1.00 61.78           O  
ATOM   2074  N   LYS   259      12.668  16.915 -32.959  1.00 93.40           N  
ATOM   2075  CA  LYS   259      12.724  17.229 -31.565  1.00 93.40           C  
ATOM   2076  C   LYS   259      11.407  16.890 -30.950  1.00 93.40           C  
ATOM   2077  O   LYS   259      10.354  17.032 -31.571  1.00 93.40           O  
ATOM   2078  CB  LYS   259      13.117  18.676 -31.215  1.00 93.40           C  
ATOM   2079  CG  LYS   259      12.050  19.739 -31.436  1.00 93.40           C  
ATOM   2080  CD  LYS   259      12.415  21.052 -30.741  1.00 93.40           C  
ATOM   2081  CE  LYS   259      11.386  22.167 -30.904  1.00 93.40           C  
ATOM   2082  NZ  LYS   259      11.746  23.302 -30.025  1.00 93.40           N1+
ATOM   2083  N   ASN   260      11.457  16.449 -29.679  1.00 62.62           N  
ATOM   2084  CA  ASN   260      10.306  16.033 -28.930  1.00 62.62           C  
ATOM   2085  C   ASN   260       9.855  14.666 -29.369  1.00 62.62           C  
ATOM   2086  O   ASN   260       8.749  14.247 -29.031  1.00 62.62           O  
ATOM   2087  CB  ASN   260       9.096  16.964 -29.134  1.00 62.62           C  
ATOM   2088  CG  ASN   260       9.475  18.377 -28.719  1.00 62.62           C  
ATOM   2089  ND2 ASN   260       8.534  19.339 -28.929  1.00 62.62           N  
ATOM   2090  OD1 ASN   260      10.573  18.623 -28.225  1.00 62.62           O  
ATOM   2091  N   LYS   261      10.700  13.916 -30.106  1.00109.43           N  
ATOM   2092  CA  LYS   261      10.340  12.588 -30.537  1.00109.43           C  
ATOM   2093  C   LYS   261      10.945  11.585 -29.597  1.00109.43           C  
ATOM   2094  O   LYS   261      11.922  11.874 -28.911  1.00109.43           O  
ATOM   2095  CB  LYS   261      10.862  12.237 -31.940  1.00109.43           C  
ATOM   2096  CG  LYS   261      10.634  10.772 -32.318  1.00109.43           C  
ATOM   2097  CD  LYS   261      10.876  10.460 -33.796  1.00109.43           C  
ATOM   2098  CE  LYS   261      10.987   8.960 -34.092  1.00109.43           C  
ATOM   2099  NZ  LYS   261       9.805   8.241 -33.566  1.00109.43           N1+
ATOM   2100  N   LYS   262      10.355  10.368 -29.535  1.00 95.84           N  
ATOM   2101  CA  LYS   262      10.881   9.321 -28.700  1.00 95.84           C  
ATOM   2102  C   LYS   262      12.009   8.667 -29.436  1.00 95.84           C  
ATOM   2103  O   LYS   262      12.020   8.630 -30.665  1.00 95.84           O  
ATOM   2104  CB  LYS   262       9.892   8.189 -28.385  1.00 95.84           C  
ATOM   2105  CG  LYS   262       9.706   7.218 -29.554  1.00 95.84           C  
ATOM   2106  CD  LYS   262       9.053   5.894 -29.151  1.00 95.84           C  
ATOM   2107  CE  LYS   262       9.123   4.820 -30.238  1.00 95.84           C  
ATOM   2108  NZ  LYS   262       8.474   5.307 -31.474  1.00 95.84           N1+
ATOM   2109  N   LEU   263      12.996   8.129 -28.689  1.00101.09           N  
ATOM   2110  CA  LEU   263      14.112   7.469 -29.306  1.00101.09           C  
ATOM   2111  C   LEU   263      13.992   6.001 -29.045  1.00101.09           C  
ATOM   2112  O   LEU   263      13.508   5.579 -27.997  1.00101.09           O  
ATOM   2113  CB  LEU   263      15.482   7.884 -28.732  1.00101.09           C  
ATOM   2114  CG  LEU   263      15.888   9.349 -28.980  1.00101.09           C  
ATOM   2115  CD1 LEU   263      14.953  10.330 -28.257  1.00101.09           C  
ATOM   2116  CD2 LEU   263      17.368   9.571 -28.625  1.00101.09           C  
ATOM   2117  N   ASN   264      14.391   5.168 -30.024  1.00134.91           N  
ATOM   2118  CA  ASN   264      14.369   3.756 -29.782  1.00134.91           C  
ATOM   2119  C   ASN   264      15.659   3.149 -30.253  1.00134.91           C  
ATOM   2120  O   ASN   264      15.775   2.641 -31.368  1.00134.91           O  
ATOM   2121  CB  ASN   264      13.162   3.062 -30.434  1.00134.91           C  
ATOM   2122  CG  ASN   264      13.080   3.523 -31.878  1.00134.91           C  
ATOM   2123  ND2 ASN   264      12.518   4.744 -32.086  1.00134.91           N  
ATOM   2124  OD1 ASN   264      13.496   2.820 -32.795  1.00134.91           O  
ATOM   2125  N   PRO   265      16.633   3.182 -29.380  1.00 67.87           N  
ATOM   2126  CA  PRO   265      17.927   2.651 -29.727  1.00 67.87           C  
ATOM   2127  C   PRO   265      17.964   1.155 -29.708  1.00 67.87           C  
ATOM   2128  O   PRO   265      17.210   0.549 -28.948  1.00 67.87           O  
ATOM   2129  CB  PRO   265      18.918   3.286 -28.755  1.00 67.87           C  
ATOM   2130  CG  PRO   265      18.253   4.620 -28.378  1.00 67.87           C  
ATOM   2131  CD  PRO   265      16.749   4.338 -28.505  1.00 67.87           C  
ATOM   2132  N   GLU   266      18.841   0.536 -30.526  1.00 80.27           N  
ATOM   2133  CA  GLU   266      18.929  -0.896 -30.530  1.00 80.27           C  
ATOM   2134  C   GLU   266      20.286  -1.292 -30.028  1.00 80.27           C  
ATOM   2135  O   GLU   266      21.285  -0.643 -30.337  1.00 80.27           O  
ATOM   2136  CB  GLU   266      18.784  -1.545 -31.915  1.00 80.27           C  
ATOM   2137  CG  GLU   266      19.916  -1.191 -32.880  1.00 80.27           C  
ATOM   2138  CD  GLU   266      19.911  -2.229 -33.994  1.00 80.27           C  
ATOM   2139  OE1 GLU   266      19.177  -3.243 -33.846  1.00 80.27           O  
ATOM   2140  OE2 GLU   266      20.644  -2.030 -34.999  1.00 80.27           O1-
ATOM   2141  N   LEU   267      20.343  -2.367 -29.210  1.00 83.18           N  
ATOM   2142  CA  LEU   267      21.585  -2.881 -28.687  1.00 83.18           C  
ATOM   2143  C   LEU   267      22.200  -3.766 -29.745  1.00 83.18           C  
ATOM   2144  O   LEU   267      21.481  -4.513 -30.404  1.00 83.18           O  
ATOM   2145  CB  LEU   267      21.386  -3.722 -27.413  1.00 83.18           C  
ATOM   2146  CG  LEU   267      22.695  -4.233 -26.786  1.00 83.18           C  
ATOM   2147  CD1 LEU   267      23.557  -3.062 -26.287  1.00 83.18           C  
ATOM   2148  CD2 LEU   267      22.422  -5.283 -25.697  1.00 83.18           C  
ATOM   2149  N   LEU   268      23.520  -3.592 -30.022  1.00254.88           N  
ATOM   2150  CA  LEU   268      24.281  -4.320 -31.018  1.00254.88           C  
ATOM   2151  C   LEU   268      24.978  -5.645 -30.707  1.00254.88           C  
ATOM   2152  O   LEU   268      24.971  -6.534 -31.559  1.00254.88           O  
ATOM   2153  CB  LEU   268      25.284  -3.425 -31.771  1.00254.88           C  
ATOM   2154  CG  LEU   268      24.585  -2.472 -32.764  1.00254.88           C  
ATOM   2155  CD1 LEU   268      23.658  -1.484 -32.043  1.00254.88           C  
ATOM   2156  CD2 LEU   268      25.592  -1.775 -33.688  1.00254.88           C  
ATOM   2157  N   GLY   269      25.658  -5.824 -29.542  1.00247.10           N  
ATOM   2158  CA  GLY   269      25.596  -4.861 -28.496  1.00247.10           C  
ATOM   2159  C   GLY   269      26.735  -4.936 -27.500  1.00247.10           C  
ATOM   2160  O   GLY   269      26.768  -4.084 -26.614  1.00247.10           O  
ATOM   2161  N   ASN   270      27.696  -5.894 -27.578  1.00172.36           N  
ATOM   2162  CA  ASN   270      28.705  -5.936 -26.535  1.00172.36           C  
ATOM   2163  C   ASN   270      30.077  -6.314 -27.080  1.00172.36           C  
ATOM   2164  O   ASN   270      30.222  -7.297 -27.802  1.00172.36           O  
ATOM   2165  CB  ASN   270      28.271  -6.991 -25.497  1.00172.36           C  
ATOM   2166  CG  ASN   270      29.231  -7.105 -24.337  1.00172.36           C  
ATOM   2167  ND2 ASN   270      28.726  -6.770 -23.121  1.00172.36           N  
ATOM   2168  OD1 ASN   270      30.381  -7.509 -24.497  1.00172.36           O  
ATOM   2169  N   ARG   271      31.114  -5.501 -26.754  1.00188.48           N  
ATOM   2170  CA  ARG   271      32.503  -5.620 -27.147  1.00188.48           C  
ATOM   2171  C   ARG   271      33.324  -6.590 -26.326  1.00188.48           C  
ATOM   2172  O   ARG   271      34.434  -6.948 -26.718  1.00188.48           O  
ATOM   2173  CB  ARG   271      33.189  -4.241 -27.219  1.00188.48           C  
ATOM   2174  CG  ARG   271      34.430  -4.235 -28.112  1.00188.48           C  
ATOM   2175  CD  ARG   271      34.773  -2.874 -28.734  1.00188.48           C  
ATOM   2176  NE  ARG   271      35.011  -1.876 -27.652  1.00188.48           N  
ATOM   2177  CZ  ARG   271      34.016  -1.010 -27.299  1.00188.48           C  
ATOM   2178  NH1 ARG   271      32.796  -1.101 -27.899  1.00188.48           N1+
ATOM   2179  NH2 ARG   271      34.240  -0.038 -26.368  1.00188.48           N  
ATOM   2180  N   GLY   272      32.872  -6.983 -25.120  1.00 44.81           N  
ATOM   2181  CA  GLY   272      33.684  -7.853 -24.304  1.00 44.81           C  
ATOM   2182  C   GLY   272      34.246  -7.006 -23.200  1.00 44.81           C  
ATOM   2183  O   GLY   272      34.350  -5.789 -23.326  1.00 44.81           O  
ATOM   2184  N   LYS   273      34.667  -7.654 -22.097  1.00 57.73           N  
ATOM   2185  CA  LYS   273      35.033  -6.975 -20.886  1.00 57.73           C  
ATOM   2186  C   LYS   273      36.320  -6.200 -21.022  1.00 57.73           C  
ATOM   2187  O   LYS   273      37.220  -6.568 -21.776  1.00 57.73           O  
ATOM   2188  CB  LYS   273      35.140  -7.957 -19.704  1.00 57.73           C  
ATOM   2189  CG  LYS   273      34.924  -7.324 -18.333  1.00 57.73           C  
ATOM   2190  CD  LYS   273      34.673  -8.354 -17.230  1.00 57.73           C  
ATOM   2191  CE  LYS   273      34.444  -7.738 -15.849  1.00 57.73           C  
ATOM   2192  NZ  LYS   273      34.154  -8.802 -14.861  1.00 57.73           N1+
ATOM   2193  N   LEU   274      36.387  -5.065 -20.285  1.00121.31           N  
ATOM   2194  CA  LEU   274      37.513  -4.175 -20.141  1.00121.31           C  
ATOM   2195  C   LEU   274      37.963  -3.572 -21.435  1.00121.31           C  
ATOM   2196  O   LEU   274      39.132  -3.201 -21.550  1.00121.31           O  
ATOM   2197  CB  LEU   274      38.752  -4.808 -19.475  1.00121.31           C  
ATOM   2198  CG  LEU   274      38.599  -5.083 -17.967  1.00121.31           C  
ATOM   2199  CD1 LEU   274      38.362  -3.783 -17.183  1.00121.31           C  
ATOM   2200  CD2 LEU   274      37.544  -6.156 -17.686  1.00121.31           C  
ATOM   2201  N   ASN   275      37.078  -3.415 -22.438  1.00115.99           N  
ATOM   2202  CA  ASN   275      37.571  -2.835 -23.659  1.00115.99           C  
ATOM   2203  C   ASN   275      36.970  -1.476 -23.856  1.00115.99           C  
ATOM   2204  O   ASN   275      36.826  -1.014 -24.989  1.00115.99           O  
ATOM   2205  CB  ASN   275      37.203  -3.667 -24.896  1.00115.99           C  
ATOM   2206  CG  ASN   275      37.965  -4.978 -24.814  1.00115.99           C  
ATOM   2207  ND2 ASN   275      37.305  -6.092 -25.231  1.00115.99           N  
ATOM   2208  OD1 ASN   275      39.118  -5.010 -24.386  1.00115.99           O  
ATOM   2209  N   ASP   276      36.711  -0.759 -22.748  1.00 69.86           N  
ATOM   2210  CA  ASP   276      36.070   0.524 -22.788  1.00 69.86           C  
ATOM   2211  C   ASP   276      36.825   1.421 -23.725  1.00 69.86           C  
ATOM   2212  O   ASP   276      38.054   1.414 -23.767  1.00 69.86           O  
ATOM   2213  CB  ASP   276      36.058   1.203 -21.408  1.00 69.86           C  
ATOM   2214  CG  ASP   276      35.316   0.284 -20.445  1.00 69.86           C  
ATOM   2215  OD1 ASP   276      34.848  -0.795 -20.896  1.00 69.86           O  
ATOM   2216  OD2 ASP   276      35.216   0.645 -19.242  1.00 69.86           O1-
ATOM   2217  N   ALA   277      36.074   2.198 -24.535  1.00 62.01           N  
ATOM   2218  CA  ALA   277      36.660   3.116 -25.470  1.00 62.01           C  
ATOM   2219  C   ALA   277      35.843   4.377 -25.428  1.00 62.01           C  
ATOM   2220  O   ALA   277      34.637   4.344 -25.202  1.00 62.01           O  
ATOM   2221  CB  ALA   277      36.628   2.600 -26.919  1.00 62.01           C  
ATOM   2222  N   ILE   278      36.530   5.528 -25.502  1.00203.76           N  
ATOM   2223  CA  ILE   278      36.006   6.866 -25.591  1.00203.76           C  
ATOM   2224  C   ILE   278      35.630   7.238 -27.000  1.00203.76           C  
ATOM   2225  O   ILE   278      34.808   8.125 -27.224  1.00203.76           O  
ATOM   2226  CB  ILE   278      37.005   7.849 -25.045  1.00203.76           C  
ATOM   2227  CG1 ILE   278      36.550   9.301 -25.207  1.00203.76           C  
ATOM   2228  CG2 ILE   278      38.373   7.532 -25.650  1.00203.76           C  
ATOM   2229  CD1 ILE   278      37.468  10.292 -24.487  1.00203.76           C  
ATOM   2230  N   ALA   279      36.313   6.667 -28.008  1.00 58.46           N  
ATOM   2231  CA  ALA   279      36.054   7.107 -29.352  1.00 58.46           C  
ATOM   2232  C   ALA   279      35.876   5.931 -30.268  1.00 58.46           C  
ATOM   2233  O   ALA   279      36.472   4.875 -30.062  1.00 58.46           O  
ATOM   2234  CB  ALA   279      37.200   7.951 -29.937  1.00 58.46           C  
ATOM   2235  N   LEU   280      35.018   6.098 -31.304  1.00132.28           N  
ATOM   2236  CA  LEU   280      34.788   5.073 -32.288  1.00132.28           C  
ATOM   2237  C   LEU   280      34.618   5.739 -33.627  1.00132.28           C  
ATOM   2238  O   LEU   280      34.216   6.901 -33.687  1.00132.28           O  
ATOM   2239  CB  LEU   280      33.526   4.227 -32.047  1.00132.28           C  
ATOM   2240  CG  LEU   280      32.198   4.970 -32.299  1.00132.28           C  
ATOM   2241  CD1 LEU   280      30.992   4.056 -32.031  1.00132.28           C  
ATOM   2242  CD2 LEU   280      32.125   6.289 -31.507  1.00132.28           C  
ATOM   2243  N   ALA   281      34.938   5.030 -34.745  1.00 55.71           N  
ATOM   2244  CA  ALA   281      34.767   5.627 -36.049  1.00 55.71           C  
ATOM   2245  C   ALA   281      34.320   4.594 -37.053  1.00 55.71           C  
ATOM   2246  O   ALA   281      34.900   3.515 -37.165  1.00 55.71           O  
ATOM   2247  CB  ALA   281      36.053   6.256 -36.607  1.00 55.71           C  
ATOM   2248  N   TYR   282      33.295   4.955 -37.858  1.00 72.36           N  
ATOM   2249  CA  TYR   282      32.702   4.113 -38.866  1.00 72.36           C  
ATOM   2250  C   TYR   282      33.349   4.420 -40.188  1.00 72.36           C  
ATOM   2251  O   TYR   282      33.508   5.582 -40.559  1.00 72.36           O  
ATOM   2252  CB  TYR   282      31.191   4.399 -39.000  1.00 72.36           C  
ATOM   2253  CG  TYR   282      30.557   3.579 -40.075  1.00 72.36           C  
ATOM   2254  CD1 TYR   282      30.107   2.302 -39.827  1.00 72.36           C  
ATOM   2255  CD2 TYR   282      30.393   4.102 -41.337  1.00 72.36           C  
ATOM   2256  CE1 TYR   282      29.513   1.562 -40.825  1.00 72.36           C  
ATOM   2257  CE2 TYR   282      29.801   3.369 -42.340  1.00 72.36           C  
ATOM   2258  CZ  TYR   282      29.360   2.094 -42.085  1.00 72.36           C  
ATOM   2259  OH  TYR   282      28.752   1.341 -43.114  1.00 72.36           O  
ATOM   2260  N   ASP   283      33.761   3.367 -40.928  1.00 65.54           N  
ATOM   2261  CA  ASP   283      34.364   3.533 -42.228  1.00 65.54           C  
ATOM   2262  C   ASP   283      33.372   3.081 -43.261  1.00 65.54           C  
ATOM   2263  O   ASP   283      32.869   1.961 -43.200  1.00 65.54           O  
ATOM   2264  CB  ASP   283      35.634   2.677 -42.412  1.00 65.54           C  
ATOM   2265  CG  ASP   283      36.215   2.911 -43.802  1.00 65.54           C  
ATOM   2266  OD1 ASP   283      35.875   3.950 -44.427  1.00 65.54           O  
ATOM   2267  OD2 ASP   283      37.006   2.043 -44.259  1.00 65.54           O1-
ATOM   2268  N   PRO   284      33.039   3.928 -44.202  1.00 81.35           N  
ATOM   2269  CA  PRO   284      32.102   3.526 -45.219  1.00 81.35           C  
ATOM   2270  C   PRO   284      32.623   2.465 -46.143  1.00 81.35           C  
ATOM   2271  O   PRO   284      31.845   1.621 -46.582  1.00 81.35           O  
ATOM   2272  CB  PRO   284      31.685   4.810 -45.934  1.00 81.35           C  
ATOM   2273  CG  PRO   284      31.871   5.898 -44.861  1.00 81.35           C  
ATOM   2274  CD  PRO   284      32.997   5.361 -43.958  1.00 81.35           C  
ATOM   2275  N   LYS   285      33.930   2.486 -46.455  1.00 74.04           N  
ATOM   2276  CA  LYS   285      34.484   1.586 -47.429  1.00 74.04           C  
ATOM   2277  C   LYS   285      34.387   0.154 -46.978  1.00 74.04           C  
ATOM   2278  O   LYS   285      33.883  -0.692 -47.712  1.00 74.04           O  
ATOM   2279  CB  LYS   285      35.969   1.897 -47.692  1.00 74.04           C  
ATOM   2280  CG  LYS   285      36.612   1.055 -48.791  1.00 74.04           C  
ATOM   2281  CD  LYS   285      37.981   1.585 -49.222  1.00 74.04           C  
ATOM   2282  CE  LYS   285      38.648   0.739 -50.308  1.00 74.04           C  
ATOM   2283  NZ  LYS   285      39.965   1.315 -50.663  1.00 74.04           N1+
ATOM   2284  N   THR   286      34.932  -0.162 -45.784  1.00 90.65           N  
ATOM   2285  CA  THR   286      34.949  -1.482 -45.205  1.00 90.65           C  
ATOM   2286  C   THR   286      33.690  -1.819 -44.456  1.00 90.65           C  
ATOM   2287  O   THR   286      33.335  -2.988 -44.328  1.00 90.65           O  
ATOM   2288  CB  THR   286      36.142  -1.696 -44.317  1.00 90.65           C  
ATOM   2289  CG2 THR   286      37.419  -1.554 -45.175  1.00 90.65           C  
ATOM   2290  OG1 THR   286      36.154  -0.751 -43.260  1.00 90.65           O  
ATOM   2291  N   LYS   287      32.984  -0.797 -43.937  1.00151.68           N  
ATOM   2292  CA  LYS   287      31.825  -0.968 -43.102  1.00151.68           C  
ATOM   2293  C   LYS   287      32.235  -1.430 -41.734  1.00151.68           C  
ATOM   2294  O   LYS   287      31.421  -1.972 -40.985  1.00151.68           O  
ATOM   2295  CB  LYS   287      30.785  -1.955 -43.660  1.00151.68           C  
ATOM   2296  CG  LYS   287      30.208  -1.471 -44.986  1.00151.68           C  
ATOM   2297  CD  LYS   287      29.160  -2.394 -45.602  1.00151.68           C  
ATOM   2298  CE  LYS   287      27.750  -1.848 -45.399  1.00151.68           C  
ATOM   2299  NZ  LYS   287      27.754  -0.397 -45.695  1.00151.68           N1+
ATOM   2300  N   GLY   288      33.514  -1.209 -41.363  1.00 41.69           N  
ATOM   2301  CA  GLY   288      33.966  -1.557 -40.045  1.00 41.69           C  
ATOM   2302  C   GLY   288      33.901  -0.353 -39.145  1.00 41.69           C  
ATOM   2303  O   GLY   288      33.968   0.790 -39.598  1.00 41.69           O  
ATOM   2304  N   ILE   289      33.794  -0.598 -37.819  1.00 72.06           N  
ATOM   2305  CA  ILE   289      33.806   0.454 -36.835  1.00 72.06           C  
ATOM   2306  C   ILE   289      35.035   0.216 -36.013  1.00 72.06           C  
ATOM   2307  O   ILE   289      35.286  -0.904 -35.568  1.00 72.06           O  
ATOM   2308  CB  ILE   289      32.614   0.449 -35.919  1.00 72.06           C  
ATOM   2309  CG1 ILE   289      31.329   0.687 -36.728  1.00 72.06           C  
ATOM   2310  CG2 ILE   289      32.842   1.500 -34.819  1.00 72.06           C  
ATOM   2311  CD1 ILE   289      30.048   0.492 -35.919  1.00 72.06           C  
ATOM   2312  N   PHE   290      35.841   1.278 -35.810  1.00 79.41           N  
ATOM   2313  CA  PHE   290      37.101   1.167 -35.127  1.00 79.41           C  
ATOM   2314  C   PHE   290      36.980   1.807 -33.781  1.00 79.41           C  
ATOM   2315  O   PHE   290      36.363   2.862 -33.626  1.00 79.41           O  
ATOM   2316  CB  PHE   290      38.228   1.923 -35.856  1.00 79.41           C  
ATOM   2317  CG  PHE   290      38.336   1.390 -37.246  1.00 79.41           C  
ATOM   2318  CD1 PHE   290      39.019   0.228 -37.506  1.00 79.41           C  
ATOM   2319  CD2 PHE   290      37.757   2.063 -38.300  1.00 79.41           C  
ATOM   2320  CE1 PHE   290      39.119  -0.257 -38.791  1.00 79.41           C  
ATOM   2321  CE2 PHE   290      37.855   1.582 -39.585  1.00 79.41           C  
ATOM   2322  CZ  PHE   290      38.537   0.417 -39.835  1.00 79.41           C  
ATOM   2323  N   PHE   291      37.593   1.178 -32.760  1.00171.36           N  
ATOM   2324  CA  PHE   291      37.491   1.733 -31.441  1.00171.36           C  
ATOM   2325  C   PHE   291      38.880   2.020 -30.951  1.00171.36           C  
ATOM   2326  O   PHE   291      39.779   1.195 -31.103  1.00171.36           O  
ATOM   2327  CB  PHE   291      36.882   0.743 -30.435  1.00171.36           C  
ATOM   2328  CG  PHE   291      35.540   0.321 -30.930  1.00171.36           C  
ATOM   2329  CD1 PHE   291      35.433  -0.754 -31.785  1.00171.36           C  
ATOM   2330  CD2 PHE   291      34.395   0.986 -30.555  1.00171.36           C  
ATOM   2331  CE1 PHE   291      34.208  -1.166 -32.254  1.00171.36           C  
ATOM   2332  CE2 PHE   291      33.167   0.578 -31.020  1.00171.36           C  
ATOM   2333  CZ  PHE   291      33.070  -0.498 -31.870  1.00171.36           C  
ATOM   2334  N   ALA   292      39.097   3.220 -30.370  1.00 58.36           N  
ATOM   2335  CA  ALA   292      40.361   3.522 -29.751  1.00 58.36           C  
ATOM   2336  C   ALA   292      40.119   3.300 -28.287  1.00 58.36           C  
ATOM   2337  O   ALA   292      39.378   4.055 -27.660  1.00 58.36           O  
ATOM   2338  CB  ALA   292      40.803   4.985 -29.933  1.00 58.36           C  
ATOM   2339  N   GLU   293      40.763   2.267 -27.701  1.00 87.34           N  
ATOM   2340  CA  GLU   293      40.435   1.853 -26.360  1.00 87.34           C  
ATOM   2341  C   GLU   293      41.241   2.542 -25.293  1.00 87.34           C  
ATOM   2342  O   GLU   293      42.319   3.083 -25.537  1.00 87.34           O  
ATOM   2343  CB  GLU   293      40.494   0.324 -26.190  1.00 87.34           C  
ATOM   2344  CG  GLU   293      39.433  -0.357 -27.065  1.00 87.34           C  
ATOM   2345  CD  GLU   293      39.576  -1.868 -26.993  1.00 87.34           C  
ATOM   2346  OE1 GLU   293      40.372  -2.364 -26.154  1.00 87.34           O  
ATOM   2347  OE2 GLU   293      38.881  -2.554 -27.789  1.00 87.34           O1-
ATOM   2348  N   SER   294      40.660   2.583 -24.070  1.00 85.19           N  
ATOM   2349  CA  SER   294      41.228   3.260 -22.933  1.00 85.19           C  
ATOM   2350  C   SER   294      42.418   2.574 -22.299  1.00 85.19           C  
ATOM   2351  O   SER   294      43.473   3.179 -22.124  1.00 85.19           O  
ATOM   2352  CB  SER   294      40.196   3.495 -21.816  1.00 85.19           C  
ATOM   2353  OG  SER   294      39.749   2.257 -21.286  1.00 85.19           O  
ATOM   2354  N   LYS   295      42.208   1.353 -21.769  1.00168.37           N  
ATOM   2355  CA  LYS   295      43.198   0.586 -21.039  1.00168.37           C  
ATOM   2356  C   LYS   295      44.031  -0.385 -21.825  1.00168.37           C  
ATOM   2357  O   LYS   295      45.153  -0.706 -21.435  1.00168.37           O  
ATOM   2358  CB  LYS   295      42.567  -0.207 -19.884  1.00168.37           C  
ATOM   2359  CG  LYS   295      41.537  -1.236 -20.351  1.00168.37           C  
ATOM   2360  CD  LYS   295      41.107  -2.215 -19.258  1.00168.37           C  
ATOM   2361  CE  LYS   295      42.166  -3.266 -18.920  1.00168.37           C  
ATOM   2362  NZ  LYS   295      41.657  -4.172 -17.868  1.00168.37           N1+
ATOM   2363  N   THR   296      43.449  -0.924 -22.907  1.00169.43           N  
ATOM   2364  CA  THR   296      43.914  -2.049 -23.676  1.00169.43           C  
ATOM   2365  C   THR   296      45.196  -1.813 -24.407  1.00169.43           C  
ATOM   2366  O   THR   296      45.907  -2.767 -24.725  1.00169.43           O  
ATOM   2367  CB  THR   296      42.905  -2.440 -24.703  1.00169.43           C  
ATOM   2368  CG2 THR   296      42.884  -1.350 -25.784  1.00169.43           C  
ATOM   2369  OG1 THR   296      43.262  -3.675 -25.292  1.00169.43           O  
ATOM   2370  N   ARG   297      45.506  -0.551 -24.744  1.00111.67           N  
ATOM   2371  CA  ARG   297      46.688  -0.262 -25.503  1.00111.67           C  
ATOM   2372  C   ARG   297      46.505  -0.763 -26.900  1.00111.67           C  
ATOM   2373  O   ARG   297      47.482  -1.073 -27.577  1.00111.67           O  
ATOM   2374  CB  ARG   297      47.947  -0.915 -24.917  1.00111.67           C  
ATOM   2375  CG  ARG   297      48.424  -0.256 -23.625  1.00111.67           C  
ATOM   2376  CD  ARG   297      49.447  -1.100 -22.869  1.00111.67           C  
ATOM   2377  NE  ARG   297      50.015  -0.252 -21.783  1.00111.67           N  
ATOM   2378  CZ  ARG   297      50.734  -0.819 -20.772  1.00111.67           C  
ATOM   2379  NH1 ARG   297      50.880  -2.176 -20.719  1.00111.67           N1+
ATOM   2380  NH2 ARG   297      51.310  -0.033 -19.816  1.00111.67           N  
ATOM   2381  N   GLN   298      45.246  -0.838 -27.385  1.00145.46           N  
ATOM   2382  CA  GLN   298      45.075  -1.284 -28.736  1.00145.46           C  
ATOM   2383  C   GLN   298      43.898  -0.615 -29.384  1.00145.46           C  
ATOM   2384  O   GLN   298      43.120   0.087 -28.736  1.00145.46           O  
ATOM   2385  CB  GLN   298      44.985  -2.815 -28.859  1.00145.46           C  
ATOM   2386  CG  GLN   298      43.829  -3.459 -28.102  1.00145.46           C  
ATOM   2387  CD  GLN   298      44.126  -4.951 -28.045  1.00145.46           C  
ATOM   2388  NE2 GLN   298      45.294  -5.358 -28.612  1.00145.46           N  
ATOM   2389  OE1 GLN   298      43.352  -5.732 -27.495  1.00145.46           O  
ATOM   2390  N   VAL   299      43.804  -0.773 -30.725  1.00 55.17           N  
ATOM   2391  CA  VAL   299      42.721  -0.262 -31.520  1.00 55.17           C  
ATOM   2392  C   VAL   299      41.987  -1.473 -32.018  1.00 55.17           C  
ATOM   2393  O   VAL   299      42.594  -2.388 -32.572  1.00 55.17           O  
ATOM   2394  CB  VAL   299      43.199   0.513 -32.712  1.00 55.17           C  
ATOM   2395  CG1 VAL   299      41.988   0.930 -33.562  1.00 55.17           C  
ATOM   2396  CG2 VAL   299      44.043   1.697 -32.210  1.00 55.17           C  
ATOM   2397  N   SER   300      40.648  -1.506 -31.851  1.00 53.22           N  
ATOM   2398  CA  SER   300      39.907  -2.687 -32.202  1.00 53.22           C  
ATOM   2399  C   SER   300      38.944  -2.392 -33.313  1.00 53.22           C  
ATOM   2400  O   SER   300      38.741  -1.238 -33.682  1.00 53.22           O  
ATOM   2401  CB  SER   300      39.104  -3.269 -31.023  1.00 53.22           C  
ATOM   2402  OG  SER   300      38.156  -2.320 -30.557  1.00 53.22           O  
ATOM   2403  N   CYS   301      38.355  -3.456 -33.912  1.00 66.08           N  
ATOM   2404  CA  CYS   301      37.428  -3.245 -34.991  1.00 66.08           C  
ATOM   2405  C   CYS   301      36.309  -4.245 -34.951  1.00 66.08           C  
ATOM   2406  O   CYS   301      36.388  -5.284 -34.297  1.00 66.08           O  
ATOM   2407  CB  CYS   301      38.074  -3.273 -36.395  1.00 66.08           C  
ATOM   2408  SG  CYS   301      38.946  -4.818 -36.794  1.00 66.08           S  
ATOM   2409  N   TRP   302      35.192  -3.894 -35.623  1.00 96.66           N  
ATOM   2410  CA  TRP   302      34.057  -4.759 -35.754  1.00 96.66           C  
ATOM   2411  C   TRP   302      33.371  -4.429 -37.040  1.00 96.66           C  
ATOM   2412  O   TRP   302      32.996  -3.280 -37.276  1.00 96.66           O  
ATOM   2413  CB  TRP   302      33.034  -4.607 -34.617  1.00 96.66           C  
ATOM   2414  CG  TRP   302      31.738  -5.338 -34.863  1.00 96.66           C  
ATOM   2415  CD1 TRP   302      31.487  -6.671 -35.004  1.00 96.66           C  
ATOM   2416  CD2 TRP   302      30.473  -4.670 -34.963  1.00 96.66           C  
ATOM   2417  CE2 TRP   302      29.505  -5.650 -35.172  1.00 96.66           C  
ATOM   2418  CE3 TRP   302      30.146  -3.347 -34.882  1.00 96.66           C  
ATOM   2419  NE1 TRP   302      30.140  -6.874 -35.201  1.00 96.66           N  
ATOM   2420  CZ2 TRP   302      28.185  -5.318 -35.306  1.00 96.66           C  
ATOM   2421  CZ3 TRP   302      28.817  -3.016 -35.019  1.00 96.66           C  
ATOM   2422  CH2 TRP   302      27.855  -3.983 -35.228  1.00 96.66           C  
ATOM   2423  N   ASN   303      33.192  -5.446 -37.911  1.00 63.22           N  
ATOM   2424  CA  ASN   303      32.489  -5.243 -39.143  1.00 63.22           C  
ATOM   2425  C   ASN   303      31.032  -5.166 -38.780  1.00 63.22           C  
ATOM   2426  O   ASN   303      30.521  -5.992 -38.028  1.00 63.22           O  
ATOM   2427  CB  ASN   303      32.708  -6.392 -40.146  1.00 63.22           C  
ATOM   2428  CG  ASN   303      32.364  -5.892 -41.540  1.00 63.22           C  
ATOM   2429  ND2 ASN   303      33.354  -5.972 -42.471  1.00 63.22           N  
ATOM   2430  OD1 ASN   303      31.253  -5.434 -41.797  1.00 63.22           O  
ATOM   2431  N   THR   304      30.326  -4.149 -39.308  1.00 66.34           N  
ATOM   2432  CA  THR   304      28.944  -3.882 -39.004  1.00 66.34           C  
ATOM   2433  C   THR   304      28.046  -4.934 -39.569  1.00 66.34           C  
ATOM   2434  O   THR   304      26.941  -5.144 -39.075  1.00 66.34           O  
ATOM   2435  CB  THR   304      28.469  -2.553 -39.513  1.00 66.34           C  
ATOM   2436  CG2 THR   304      29.285  -1.440 -38.833  1.00 66.34           C  
ATOM   2437  OG1 THR   304      28.608  -2.485 -40.924  1.00 66.34           O  
ATOM   2438  N   GLN   305      28.462  -5.569 -40.672  1.00122.35           N  
ATOM   2439  CA  GLN   305      27.658  -6.558 -41.324  1.00122.35           C  
ATOM   2440  C   GLN   305      27.525  -7.789 -40.484  1.00122.35           C  
ATOM   2441  O   GLN   305      26.501  -8.467 -40.546  1.00122.35           O  
ATOM   2442  CB  GLN   305      28.139  -6.860 -42.758  1.00122.35           C  
ATOM   2443  CG  GLN   305      29.581  -7.343 -42.892  1.00122.35           C  
ATOM   2444  CD  GLN   305      29.965  -7.140 -44.353  1.00122.35           C  
ATOM   2445  NE2 GLN   305      31.267  -7.348 -44.680  1.00122.35           N  
ATOM   2446  OE1 GLN   305      29.124  -6.797 -45.183  1.00122.35           O  
ATOM   2447  N   LYS   306      28.548  -8.128 -39.678  1.00 52.36           N  
ATOM   2448  CA  LYS   306      28.450  -9.325 -38.895  1.00 52.36           C  
ATOM   2449  C   LYS   306      27.714  -9.004 -37.632  1.00 52.36           C  
ATOM   2450  O   LYS   306      28.112  -8.128 -36.867  1.00 52.36           O  
ATOM   2451  CB  LYS   306      29.817  -9.920 -38.527  1.00 52.36           C  
ATOM   2452  CG  LYS   306      30.584 -10.435 -39.745  1.00 52.36           C  
ATOM   2453  CD  LYS   306      32.042 -10.784 -39.450  1.00 52.36           C  
ATOM   2454  CE  LYS   306      32.792 -11.312 -40.673  1.00 52.36           C  
ATOM   2455  NZ  LYS   306      34.071 -11.929 -40.259  1.00 52.36           N1+
ATOM   2456  N   MET   307      26.604  -9.729 -37.384  1.00 45.89           N  
ATOM   2457  CA  MET   307      25.806  -9.490 -36.217  1.00 45.89           C  
ATOM   2458  C   MET   307      25.568 -10.815 -35.569  1.00 45.89           C  
ATOM   2459  O   MET   307      25.589 -11.841 -36.250  1.00 45.89           O  
ATOM   2460  CB  MET   307      24.437  -8.871 -36.551  1.00 45.89           C  
ATOM   2461  CG  MET   307      24.556  -7.454 -37.119  1.00 45.89           C  
ATOM   2462  SD  MET   307      23.038  -6.809 -37.881  1.00 45.89           S  
ATOM   2463  CE  MET   307      23.226  -7.784 -39.402  1.00 45.89           C  
ATOM   2464  N   PRO   308      25.352 -10.858 -34.276  1.00 98.26           N  
ATOM   2465  CA  PRO   308      25.362  -9.689 -33.431  1.00 98.26           C  
ATOM   2466  C   PRO   308      26.749  -9.335 -32.992  1.00 98.26           C  
ATOM   2467  O   PRO   308      27.656 -10.151 -33.148  1.00 98.26           O  
ATOM   2468  CB  PRO   308      24.450 -10.008 -32.245  1.00 98.26           C  
ATOM   2469  CG  PRO   308      24.339 -11.540 -32.247  1.00 98.26           C  
ATOM   2470  CD  PRO   308      24.507 -11.907 -33.729  1.00 98.26           C  
ATOM   2471  N   LEU   309      26.935  -8.117 -32.440  1.00 80.88           N  
ATOM   2472  CA  LEU   309      28.226  -7.713 -31.971  1.00 80.88           C  
ATOM   2473  C   LEU   309      28.540  -8.449 -30.709  1.00 80.88           C  
ATOM   2474  O   LEU   309      27.910  -8.244 -29.672  1.00 80.88           O  
ATOM   2475  CB  LEU   309      28.319  -6.207 -31.660  1.00 80.88           C  
ATOM   2476  CG  LEU   309      29.664  -5.772 -31.042  1.00 80.88           C  
ATOM   2477  CD1 LEU   309      30.843  -6.063 -31.980  1.00 80.88           C  
ATOM   2478  CD2 LEU   309      29.624  -4.300 -30.600  1.00 80.88           C  
ATOM   2479  N   ARG   310      29.561  -9.325 -30.796  1.00133.54           N  
ATOM   2480  CA  ARG   310      30.095 -10.054 -29.685  1.00133.54           C  
ATOM   2481  C   ARG   310      31.575  -9.944 -29.849  1.00133.54           C  
ATOM   2482  O   ARG   310      32.054  -9.508 -30.894  1.00133.54           O  
ATOM   2483  CB  ARG   310      29.715 -11.543 -29.652  1.00133.54           C  
ATOM   2484  CG  ARG   310      28.225 -11.713 -29.369  1.00133.54           C  
ATOM   2485  CD  ARG   310      27.805 -11.055 -28.053  1.00133.54           C  
ATOM   2486  NE  ARG   310      26.375 -10.675 -28.198  1.00133.54           N  
ATOM   2487  CZ  ARG   310      25.723 -10.032 -27.189  1.00133.54           C  
ATOM   2488  NH1 ARG   310      26.343  -9.830 -25.989  1.00133.54           N1+
ATOM   2489  NH2 ARG   310      24.450  -9.583 -27.386  1.00133.54           N  
ATOM   2490  N   MET   311      32.341 -10.336 -28.819  1.00 39.06           N  
ATOM   2491  CA  MET   311      33.768 -10.185 -28.846  1.00 39.06           C  
ATOM   2492  C   MET   311      34.342 -11.001 -29.963  1.00 39.06           C  
ATOM   2493  O   MET   311      35.296 -10.585 -30.618  1.00 39.06           O  
ATOM   2494  CB  MET   311      34.441 -10.633 -27.536  1.00 39.06           C  
ATOM   2495  CG  MET   311      35.937 -10.311 -27.483  1.00 39.06           C  
ATOM   2496  SD  MET   311      36.736 -10.657 -25.887  1.00 39.06           S  
ATOM   2497  CE  MET   311      36.639 -12.465 -26.026  1.00 39.06           C  
ATOM   2498  N   GLN   312      33.754 -12.180 -30.235  1.00 89.45           N  
ATOM   2499  CA  GLN   312      34.271 -13.083 -31.226  1.00 89.45           C  
ATOM   2500  C   GLN   312      34.295 -12.389 -32.556  1.00 89.45           C  
ATOM   2501  O   GLN   312      35.144 -12.672 -33.398  1.00 89.45           O  
ATOM   2502  CB  GLN   312      33.426 -14.362 -31.355  1.00 89.45           C  
ATOM   2503  CG  GLN   312      33.962 -15.357 -32.385  1.00 89.45           C  
ATOM   2504  CD  GLN   312      33.038 -16.566 -32.381  1.00 89.45           C  
ATOM   2505  NE2 GLN   312      32.370 -16.815 -33.538  1.00 89.45           N  
ATOM   2506  OE1 GLN   312      32.905 -17.262 -31.375  1.00 89.45           O  
ATOM   2507  N   HIS   313      33.322 -11.488 -32.774  1.00 89.73           N  
ATOM   2508  CA  HIS   313      33.112 -10.699 -33.959  1.00 89.73           C  
ATOM   2509  C   HIS   313      34.124  -9.588 -34.108  1.00 89.73           C  
ATOM   2510  O   HIS   313      34.104  -8.897 -35.125  1.00 89.73           O  
ATOM   2511  CB  HIS   313      31.702 -10.089 -34.021  1.00 89.73           C  
ATOM   2512  CG  HIS   313      30.633 -11.144 -34.058  1.00 89.73           C  
ATOM   2513  CD2 HIS   313      30.107 -11.819 -35.116  1.00 89.73           C  
ATOM   2514  ND1 HIS   313      29.989 -11.632 -32.943  1.00 89.73           N  
ATOM   2515  CE1 HIS   313      29.111 -12.571 -33.379  1.00 89.73           C  
ATOM   2516  NE2 HIS   313      29.147 -12.719 -34.690  1.00 89.73           N  
ATOM   2517  N   THR   314      34.954  -9.294 -33.079  1.00 55.50           N  
ATOM   2518  CA  THR   314      35.890  -8.196 -33.190  1.00 55.50           C  
ATOM   2519  C   THR   314      37.311  -8.697 -33.210  1.00 55.50           C  
ATOM   2520  O   THR   314      37.587  -9.840 -32.846  1.00 55.50           O  
ATOM   2521  CB  THR   314      35.798  -7.211 -32.058  1.00 55.50           C  
ATOM   2522  CG2 THR   314      34.353  -6.692 -31.971  1.00 55.50           C  
ATOM   2523  OG1 THR   314      36.163  -7.830 -30.833  1.00 55.50           O  
ATOM   2524  N   ASP   315      38.249  -7.840 -33.691  1.00 82.56           N  
ATOM   2525  CA  ASP   315      39.651  -8.180 -33.757  1.00 82.56           C  
ATOM   2526  C   ASP   315      40.459  -6.953 -33.394  1.00 82.56           C  
ATOM   2527  O   ASP   315      39.900  -5.939 -32.974  1.00 82.56           O  
ATOM   2528  CB  ASP   315      40.079  -8.653 -35.155  1.00 82.56           C  
ATOM   2529  CG  ASP   315      41.306  -9.545 -35.014  1.00 82.56           C  
ATOM   2530  OD1 ASP   315      41.885  -9.611 -33.896  1.00 82.56           O  
ATOM   2531  OD2 ASP   315      41.668 -10.196 -36.030  1.00 82.56           O1-
ATOM   2532  N   VAL   316      41.811  -7.023 -33.511  1.00 67.47           N  
ATOM   2533  CA  VAL   316      42.660  -5.907 -33.172  1.00 67.47           C  
ATOM   2534  C   VAL   316      43.503  -5.527 -34.357  1.00 67.47           C  
ATOM   2535  O   VAL   316      44.163  -6.365 -34.968  1.00 67.47           O  
ATOM   2536  CB  VAL   316      43.600  -6.207 -32.041  1.00 67.47           C  
ATOM   2537  CG1 VAL   316      44.519  -4.991 -31.827  1.00 67.47           C  
ATOM   2538  CG2 VAL   316      42.768  -6.595 -30.807  1.00 67.47           C  
ATOM   2539  N   ILE   317      43.399  -4.245 -34.765  1.00166.67           N  
ATOM   2540  CA  ILE   317      44.165  -3.629 -35.819  1.00166.67           C  
ATOM   2541  C   ILE   317      45.532  -3.187 -35.372  1.00166.67           C  
ATOM   2542  O   ILE   317      46.491  -3.243 -36.142  1.00166.67           O  
ATOM   2543  CB  ILE   317      43.494  -2.416 -36.377  1.00166.67           C  
ATOM   2544  CG1 ILE   317      42.177  -2.815 -37.047  1.00166.67           C  
ATOM   2545  CG2 ILE   317      44.477  -1.700 -37.318  1.00166.67           C  
ATOM   2546  CD1 ILE   317      41.318  -1.609 -37.387  1.00166.67           C  
ATOM   2547  N   TYR   318      45.639  -2.638 -34.142  1.00 95.66           N  
ATOM   2548  CA  TYR   318      46.891  -2.059 -33.731  1.00 95.66           C  
ATOM   2549  C   TYR   318      47.149  -2.377 -32.290  1.00 95.66           C  
ATOM   2550  O   TYR   318      46.220  -2.444 -31.484  1.00 95.66           O  
ATOM   2551  CB  TYR   318      46.842  -0.523 -33.892  1.00 95.66           C  
ATOM   2552  CG  TYR   318      48.116   0.134 -33.484  1.00 95.66           C  
ATOM   2553  CD1 TYR   318      49.216   0.103 -34.308  1.00 95.66           C  
ATOM   2554  CD2 TYR   318      48.195   0.814 -32.286  1.00 95.66           C  
ATOM   2555  CE1 TYR   318      50.388   0.719 -33.937  1.00 95.66           C  
ATOM   2556  CE2 TYR   318      49.365   1.431 -31.911  1.00 95.66           C  
ATOM   2557  CZ  TYR   318      50.465   1.384 -32.735  1.00 95.66           C  
ATOM   2558  OH  TYR   318      51.668   2.016 -32.354  1.00 95.66           O  
ATOM   2559  N   SER   319      48.433  -2.603 -31.930  1.00 52.06           N  
ATOM   2560  CA  SER   319      48.758  -2.812 -30.547  1.00 52.06           C  
ATOM   2561  C   SER   319      50.093  -2.187 -30.272  1.00 52.06           C  
ATOM   2562  O   SER   319      51.055  -2.407 -31.008  1.00 52.06           O  
ATOM   2563  CB  SER   319      48.839  -4.294 -30.140  1.00 52.06           C  
ATOM   2564  OG  SER   319      47.552  -4.892 -30.210  1.00 52.06           O  
ATOM   2565  N   ASN   320      50.179  -1.365 -29.201  1.00 60.78           N  
ATOM   2566  CA  ASN   320      51.428  -0.762 -28.832  1.00 60.78           C  
ATOM   2567  C   ASN   320      51.409  -0.525 -27.350  1.00 60.78           C  
ATOM   2568  O   ASN   320      50.441  -0.005 -26.797  1.00 60.78           O  
ATOM   2569  CB  ASN   320      51.682   0.585 -29.529  1.00 60.78           C  
ATOM   2570  CG  ASN   320      53.156   0.927 -29.374  1.00 60.78           C  
ATOM   2571  ND2 ASN   320      54.038   0.064 -29.943  1.00 60.78           N  
ATOM   2572  OD1 ASN   320      53.514   1.931 -28.761  1.00 60.78           O  
ATOM   2573  N   THR   321      52.517  -0.860 -26.667  1.00 44.33           N  
ATOM   2574  CA  THR   321      52.585  -0.717 -25.240  1.00 44.33           C  
ATOM   2575  C   THR   321      52.420   0.735 -24.923  1.00 44.33           C  
ATOM   2576  O   THR   321      51.912   1.104 -23.866  1.00 44.33           O  
ATOM   2577  CB  THR   321      53.906  -1.150 -24.674  1.00 44.33           C  
ATOM   2578  CG2 THR   321      53.886  -0.945 -23.149  1.00 44.33           C  
ATOM   2579  OG1 THR   321      54.151  -2.513 -24.985  1.00 44.33           O  
ATOM   2580  N   ARG   322      52.915   1.589 -25.831  1.00125.10           N  
ATOM   2581  CA  ARG   322      52.918   3.023 -25.744  1.00125.10           C  
ATOM   2582  C   ARG   322      51.566   3.651 -25.965  1.00125.10           C  
ATOM   2583  O   ARG   322      51.390   4.829 -25.653  1.00125.10           O  
ATOM   2584  CB  ARG   322      53.950   3.663 -26.682  1.00125.10           C  
ATOM   2585  CG  ARG   322      55.382   3.351 -26.236  1.00125.10           C  
ATOM   2586  CD  ARG   322      56.456   3.800 -27.224  1.00125.10           C  
ATOM   2587  NE  ARG   322      56.346   2.921 -28.419  1.00125.10           N  
ATOM   2588  CZ  ARG   322      57.010   1.729 -28.440  1.00125.10           C  
ATOM   2589  NH1 ARG   322      57.774   1.361 -27.370  1.00125.10           N1+
ATOM   2590  NH2 ARG   322      56.915   0.908 -29.528  1.00125.10           N  
ATOM   2591  N   PHE   323      50.604   2.939 -26.586  1.00103.76           N  
ATOM   2592  CA  PHE   323      49.320   3.529 -26.886  1.00103.76           C  
ATOM   2593  C   PHE   323      48.498   3.613 -25.630  1.00103.76           C  
ATOM   2594  O   PHE   323      47.522   2.885 -25.449  1.00103.76           O  
ATOM   2595  CB  PHE   323      48.564   2.661 -27.913  1.00103.76           C  
ATOM   2596  CG  PHE   323      47.348   3.352 -28.426  1.00103.76           C  
ATOM   2597  CD1 PHE   323      47.465   4.382 -29.330  1.00103.76           C  
ATOM   2598  CD2 PHE   323      46.090   2.950 -28.039  1.00103.76           C  
ATOM   2599  CE1 PHE   323      46.351   5.017 -29.821  1.00103.76           C  
ATOM   2600  CE2 PHE   323      44.969   3.582 -28.529  1.00103.76           C  
ATOM   2601  CZ  PHE   323      45.097   4.621 -29.419  1.00103.76           C  
ATOM   2602  N   VAL   324      48.828   4.581 -24.752  1.00 78.75           N  
ATOM   2603  CA  VAL   324      48.126   4.691 -23.505  1.00 78.75           C  
ATOM   2604  C   VAL   324      47.022   5.694 -23.666  1.00 78.75           C  
ATOM   2605  O   VAL   324      47.265   6.860 -23.973  1.00 78.75           O  
ATOM   2606  CB  VAL   324      49.002   5.143 -22.373  1.00 78.75           C  
ATOM   2607  CG1 VAL   324      48.128   5.377 -21.131  1.00 78.75           C  
ATOM   2608  CG2 VAL   324      50.095   4.082 -22.168  1.00 78.75           C  
ATOM   2609  N   PHE   325      45.795   5.271 -23.295  1.00121.18           N  
ATOM   2610  CA  PHE   325      44.566   6.013 -23.412  1.00121.18           C  
ATOM   2611  C   PHE   325      44.259   6.571 -24.778  1.00121.18           C  
ATOM   2612  O   PHE   325      44.592   7.711 -25.100  1.00121.18           O  
ATOM   2613  CB  PHE   325      44.433   7.140 -22.369  1.00121.18           C  
ATOM   2614  CG  PHE   325      43.034   7.661 -22.418  1.00121.18           C  
ATOM   2615  CD1 PHE   325      42.000   6.925 -21.881  1.00121.18           C  
ATOM   2616  CD2 PHE   325      42.751   8.887 -22.977  1.00121.18           C  
ATOM   2617  CE1 PHE   325      40.708   7.396 -21.915  1.00121.18           C  
ATOM   2618  CE2 PHE   325      41.459   9.362 -23.012  1.00121.18           C  
ATOM   2619  CZ  PHE   325      40.435   8.616 -22.483  1.00121.18           C  
ATOM   2620  N   GLY   326      43.689   5.703 -25.656  1.00 62.73           N  
ATOM   2621  CA  GLY   326      43.212   6.105 -26.956  1.00 62.73           C  
ATOM   2622  C   GLY   326      42.111   7.109 -26.739  1.00 62.73           C  
ATOM   2623  O   GLY   326      41.171   6.871 -25.981  1.00 62.73           O  
ATOM   2624  N   THR   327      42.320   8.327 -27.271  1.00195.14           N  
ATOM   2625  CA  THR   327      41.443   9.467 -27.203  1.00195.14           C  
ATOM   2626  C   THR   327      40.633   9.800 -28.429  1.00195.14           C  
ATOM   2627  O   THR   327      39.655  10.541 -28.331  1.00195.14           O  
ATOM   2628  CB  THR   327      42.173  10.715 -26.806  1.00195.14           C  
ATOM   2629  CG2 THR   327      43.104  11.132 -27.954  1.00195.14           C  
ATOM   2630  OG1 THR   327      41.248  11.753 -26.519  1.00195.14           O  
ATOM   2631  N   ASP   328      41.079   9.393 -29.636  1.00122.28           N  
ATOM   2632  CA  ASP   328      40.390   9.869 -30.808  1.00122.28           C  
ATOM   2633  C   ASP   328      40.674   8.936 -31.939  1.00122.28           C  
ATOM   2634  O   ASP   328      41.734   8.311 -31.990  1.00122.28           O  
ATOM   2635  CB  ASP   328      40.884  11.266 -31.231  1.00122.28           C  
ATOM   2636  CG  ASP   328      39.939  11.872 -32.262  1.00122.28           C  
ATOM   2637  OD1 ASP   328      38.881  11.249 -32.549  1.00122.28           O  
ATOM   2638  OD2 ASP   328      40.261  12.979 -32.768  1.00122.28           O1-
ATOM   2639  N   ILE   329      39.688   8.776 -32.847  1.00 80.80           N  
ATOM   2640  CA  ILE   329      39.872   7.971 -34.017  1.00 80.80           C  
ATOM   2641  C   ILE   329      38.946   8.491 -35.075  1.00 80.80           C  
ATOM   2642  O   ILE   329      37.800   8.834 -34.781  1.00 80.80           O  
ATOM   2643  CB  ILE   329      39.553   6.523 -33.770  1.00 80.80           C  
ATOM   2644  CG1 ILE   329      40.072   5.644 -34.917  1.00 80.80           C  
ATOM   2645  CG2 ILE   329      38.042   6.407 -33.507  1.00 80.80           C  
ATOM   2646  CD1 ILE   329      40.126   4.156 -34.567  1.00 80.80           C  
ATOM   2647  N   SER   330      39.422   8.572 -36.337  1.00101.48           N  
ATOM   2648  CA  SER   330      38.585   9.016 -37.416  1.00101.48           C  
ATOM   2649  C   SER   330      39.130   8.418 -38.676  1.00101.48           C  
ATOM   2650  O   SER   330      40.268   7.950 -38.702  1.00101.48           O  
ATOM   2651  CB  SER   330      38.623  10.536 -37.639  1.00101.48           C  
ATOM   2652  OG  SER   330      38.154  11.228 -36.494  1.00101.48           O  
ATOM   2653  N   VAL   331      38.317   8.398 -39.754  1.00 70.08           N  
ATOM   2654  CA  VAL   331      38.802   7.922 -41.022  1.00 70.08           C  
ATOM   2655  C   VAL   331      38.790   9.112 -41.942  1.00 70.08           C  
ATOM   2656  O   VAL   331      37.810   9.857 -41.967  1.00 70.08           O  
ATOM   2657  CB  VAL   331      37.915   6.899 -41.663  1.00 70.08           C  
ATOM   2658  CG1 VAL   331      38.543   6.486 -42.997  1.00 70.08           C  
ATOM   2659  CG2 VAL   331      37.717   5.727 -40.699  1.00 70.08           C  
ATOM   2660  N   ASP   332      39.870   9.332 -42.729  1.00 84.45           N  
ATOM   2661  CA  ASP   332      39.881  10.521 -43.541  1.00 84.45           C  
ATOM   2662  C   ASP   332      39.322  10.279 -44.917  1.00 84.45           C  
ATOM   2663  O   ASP   332      38.807   9.205 -45.223  1.00 84.45           O  
ATOM   2664  CB  ASP   332      41.235  11.262 -43.647  1.00 84.45           C  
ATOM   2665  CG  ASP   332      42.282  10.514 -44.459  1.00 84.45           C  
ATOM   2666  OD1 ASP   332      41.941   9.518 -45.149  1.00 84.45           O  
ATOM   2667  OD2 ASP   332      43.462  10.951 -44.397  1.00 84.45           O1-
ATOM   2668  N   SER   333      39.420  11.311 -45.789  1.00 85.81           N  
ATOM   2669  CA  SER   333      38.860  11.300 -47.119  1.00 85.81           C  
ATOM   2670  C   SER   333      39.480  10.213 -47.952  1.00 85.81           C  
ATOM   2671  O   SER   333      38.785   9.544 -48.712  1.00 85.81           O  
ATOM   2672  CB  SER   333      39.056  12.626 -47.870  1.00 85.81           C  
ATOM   2673  OG  SER   333      38.478  12.534 -49.164  1.00 85.81           O  
ATOM   2674  N   LYS   334      40.805  10.023 -47.833  1.00113.12           N  
ATOM   2675  CA  LYS   334      41.567   9.032 -48.549  1.00113.12           C  
ATOM   2676  C   LYS   334      41.219   7.672 -48.034  1.00113.12           C  
ATOM   2677  O   LYS   334      41.623   6.664 -48.608  1.00113.12           O  
ATOM   2678  CB  LYS   334      43.091   9.193 -48.421  1.00113.12           C  
ATOM   2679  CG  LYS   334      43.649  10.437 -49.114  1.00113.12           C  
ATOM   2680  CD  LYS   334      45.138  10.667 -48.845  1.00113.12           C  
ATOM   2681  CE  LYS   334      45.457  11.030 -47.393  1.00113.12           C  
ATOM   2682  NZ  LYS   334      46.922  11.102 -47.203  1.00113.12           N1+
ATOM   2683  N   GLY   335      40.535   7.592 -46.880  1.00 38.65           N  
ATOM   2684  CA  GLY   335      40.223   6.297 -46.359  1.00 38.65           C  
ATOM   2685  C   GLY   335      41.305   5.926 -45.402  1.00 38.65           C  
ATOM   2686  O   GLY   335      41.493   4.752 -45.085  1.00 38.65           O  
ATOM   2687  N   THR   336      42.077   6.920 -44.923  1.00117.18           N  
ATOM   2688  CA  THR   336      43.100   6.538 -44.004  1.00117.18           C  
ATOM   2689  C   THR   336      42.519   6.512 -42.616  1.00117.18           C  
ATOM   2690  O   THR   336      41.600   7.265 -42.286  1.00117.18           O  
ATOM   2691  CB  THR   336      44.328   7.381 -44.039  1.00117.18           C  
ATOM   2692  CG2 THR   336      44.077   8.590 -43.136  1.00117.18           C  
ATOM   2693  OG1 THR   336      45.432   6.633 -43.552  1.00117.18           O  
ATOM   2694  N   LEU   337      43.047   5.606 -41.767  1.00 96.05           N  
ATOM   2695  CA  LEU   337      42.560   5.398 -40.431  1.00 96.05           C  
ATOM   2696  C   LEU   337      43.495   6.054 -39.455  1.00 96.05           C  
ATOM   2697  O   LEU   337      44.650   5.659 -39.299  1.00 96.05           O  
ATOM   2698  CB  LEU   337      42.476   3.906 -40.072  1.00 96.05           C  
ATOM   2699  CG  LEU   337      41.957   3.631 -38.651  1.00 96.05           C  
ATOM   2700  CD1 LEU   337      40.508   4.115 -38.482  1.00 96.05           C  
ATOM   2701  CD2 LEU   337      42.142   2.152 -38.275  1.00 96.05           C  
ATOM   2702  N   TRP   338      42.994   7.071 -38.730  1.00 98.45           N  
ATOM   2703  CA  TRP   338      43.829   7.777 -37.804  1.00 98.45           C  
ATOM   2704  C   TRP   338      43.367   7.500 -36.403  1.00 98.45           C  
ATOM   2705  O   TRP   338      42.171   7.483 -36.114  1.00 98.45           O  
ATOM   2706  CB  TRP   338      43.770   9.305 -37.968  1.00 98.45           C  
ATOM   2707  CG  TRP   338      44.366   9.842 -39.248  1.00 98.45           C  
ATOM   2708  CD1 TRP   338      43.765  10.076 -40.451  1.00 98.45           C  
ATOM   2709  CD2 TRP   338      45.737  10.245 -39.391  1.00 98.45           C  
ATOM   2710  CE2 TRP   338      45.891  10.722 -40.692  1.00 98.45           C  
ATOM   2711  CE3 TRP   338      46.777  10.228 -38.509  1.00 98.45           C  
ATOM   2712  NE1 TRP   338      44.673  10.614 -41.329  1.00 98.45           N  
ATOM   2713  CZ2 TRP   338      47.095  11.194 -41.134  1.00 98.45           C  
ATOM   2714  CZ3 TRP   338      47.992  10.695 -38.961  1.00 98.45           C  
ATOM   2715  CH2 TRP   338      48.150  11.169 -40.247  1.00 98.45           C  
ATOM   2716  N   PHE   339      44.329   7.253 -35.489  1.00186.49           N  
ATOM   2717  CA  PHE   339      43.982   7.055 -34.110  1.00186.49           C  
ATOM   2718  C   PHE   339      45.015   7.693 -33.235  1.00186.49           C  
ATOM   2719  O   PHE   339      46.201   7.703 -33.564  1.00186.49           O  
ATOM   2720  CB  PHE   339      43.781   5.573 -33.738  1.00186.49           C  
ATOM   2721  CG  PHE   339      44.947   4.788 -34.232  1.00186.49           C  
ATOM   2722  CD1 PHE   339      44.925   4.280 -35.511  1.00186.49           C  
ATOM   2723  CD2 PHE   339      46.050   4.561 -33.441  1.00186.49           C  
ATOM   2724  CE1 PHE   339      45.982   3.551 -35.998  1.00186.49           C  
ATOM   2725  CE2 PHE   339      47.111   3.832 -33.922  1.00186.49           C  
ATOM   2726  CZ  PHE   339      47.080   3.327 -35.200  1.00186.49           C  
ATOM   2727  N   MET   340      44.578   8.253 -32.083  1.00 73.11           N  
ATOM   2728  CA  MET   340      45.478   8.993 -31.236  1.00 73.11           C  
ATOM   2729  C   MET   340      45.295   8.642 -29.783  1.00 73.11           C  
ATOM   2730  O   MET   340      44.191   8.343 -29.325  1.00 73.11           O  
ATOM   2731  CB  MET   340      45.297  10.516 -31.376  1.00 73.11           C  
ATOM   2732  CG  MET   340      46.233  11.347 -30.498  1.00 73.11           C  
ATOM   2733  SD  MET   340      46.205  13.132 -30.851  1.00 73.11           S  
ATOM   2734  CE  MET   340      44.454  13.365 -30.429  1.00 73.11           C  
ATOM   2735  N   SER   341      46.419   8.668 -29.027  1.00 58.61           N  
ATOM   2736  CA  SER   341      46.444   8.438 -27.606  1.00 58.61           C  
ATOM   2737  C   SER   341      47.172   9.593 -26.973  1.00 58.61           C  
ATOM   2738  O   SER   341      48.038  10.205 -27.601  1.00 58.61           O  
ATOM   2739  CB  SER   341      47.202   7.162 -27.206  1.00 58.61           C  
ATOM   2740  OG  SER   341      48.566   7.267 -27.589  1.00 58.61           O  
ATOM   2741  N   ASN   342      46.817   9.949 -25.714  1.00130.72           N  
ATOM   2742  CA  ASN   342      47.489  11.052 -25.076  1.00130.72           C  
ATOM   2743  C   ASN   342      47.636  10.837 -23.590  1.00130.72           C  
ATOM   2744  O   ASN   342      48.006  11.761 -22.869  1.00130.72           O  
ATOM   2745  CB  ASN   342      46.749  12.385 -25.299  1.00130.72           C  
ATOM   2746  CG  ASN   342      45.337  12.274 -24.738  1.00130.72           C  
ATOM   2747  ND2 ASN   342      44.534  13.361 -24.896  1.00130.72           N  
ATOM   2748  OD1 ASN   342      44.951  11.245 -24.184  1.00130.72           O  
ATOM   2749  N   GLY   343      47.339   9.625 -23.078  1.00 55.75           N  
ATOM   2750  CA  GLY   343      47.557   9.343 -21.681  1.00 55.75           C  
ATOM   2751  C   GLY   343      46.812  10.325 -20.821  1.00 55.75           C  
ATOM   2752  O   GLY   343      47.278  10.661 -19.731  1.00 55.75           O  
ATOM   2753  N   PHE   344      45.640  10.816 -21.284  1.00106.05           N  
ATOM   2754  CA  PHE   344      44.919  11.796 -20.511  1.00106.05           C  
ATOM   2755  C   PHE   344      43.479  11.367 -20.357  1.00106.05           C  
ATOM   2756  O   PHE   344      42.600  11.895 -21.035  1.00106.05           O  
ATOM   2757  CB  PHE   344      44.947  13.156 -21.238  1.00106.05           C  
ATOM   2758  CG  PHE   344      44.211  14.204 -20.480  1.00106.05           C  
ATOM   2759  CD1 PHE   344      44.739  14.740 -19.330  1.00106.05           C  
ATOM   2760  CD2 PHE   344      43.006  14.678 -20.947  1.00106.05           C  
ATOM   2761  CE1 PHE   344      44.061  15.717 -18.639  1.00106.05           C  
ATOM   2762  CE2 PHE   344      42.324  15.655 -20.261  1.00106.05           C  
ATOM   2763  CZ  PHE   344      42.851  16.174 -19.103  1.00106.05           C  
ATOM   2764  N   PRO   345      43.196  10.456 -19.457  1.00 99.47           N  
ATOM   2765  CA  PRO   345      41.844   9.996 -19.221  1.00 99.47           C  
ATOM   2766  C   PRO   345      41.093  10.937 -18.324  1.00 99.47           C  
ATOM   2767  O   PRO   345      41.741  11.738 -17.651  1.00 99.47           O  
ATOM   2768  CB  PRO   345      41.977   8.598 -18.618  1.00 99.47           C  
ATOM   2769  CG  PRO   345      43.422   8.544 -18.091  1.00 99.47           C  
ATOM   2770  CD  PRO   345      44.187   9.480 -19.038  1.00 99.47           C  
ATOM   2771  N   PRO   346      39.780  10.911 -18.305  1.00133.33           N  
ATOM   2772  CA  PRO   346      39.054  11.775 -17.414  1.00133.33           C  
ATOM   2773  C   PRO   346      39.218  11.306 -16.010  1.00133.33           C  
ATOM   2774  O   PRO   346      38.390  10.525 -15.550  1.00133.33           O  
ATOM   2775  CB  PRO   346      37.607  11.789 -17.918  1.00133.33           C  
ATOM   2776  CG  PRO   346      37.526  10.599 -18.896  1.00133.33           C  
ATOM   2777  CD  PRO   346      38.967  10.442 -19.411  1.00133.33           C  
ATOM   2778  N   VAL   347      40.226  11.826 -15.292  1.00 47.31           N  
ATOM   2779  CA  VAL   347      40.470  11.444 -13.933  1.00 47.31           C  
ATOM   2780  C   VAL   347      41.136  12.630 -13.321  1.00 47.31           C  
ATOM   2781  O   VAL   347      41.807  13.390 -14.019  1.00 47.31           O  
ATOM   2782  CB  VAL   347      41.403  10.278 -13.804  1.00 47.31           C  
ATOM   2783  CG1 VAL   347      41.693  10.044 -12.312  1.00 47.31           C  
ATOM   2784  CG2 VAL   347      40.767   9.069 -14.509  1.00 47.31           C  
ATOM   2785  N   LYS   348      40.983  12.824 -11.998  1.00102.38           N  
ATOM   2786  CA  LYS   348      41.559  13.995 -11.404  1.00102.38           C  
ATOM   2787  C   LYS   348      43.052  13.885 -11.461  1.00102.38           C  
ATOM   2788  O   LYS   348      43.625  12.840 -11.159  1.00102.38           O  
ATOM   2789  CB  LYS   348      41.156  14.216  -9.933  1.00102.38           C  
ATOM   2790  CG  LYS   348      41.597  15.572  -9.375  1.00102.38           C  
ATOM   2791  CD  LYS   348      40.860  16.757 -10.003  1.00102.38           C  
ATOM   2792  CE  LYS   348      39.446  16.962  -9.458  1.00102.38           C  
ATOM   2793  NZ  LYS   348      38.806  18.115 -10.130  1.00102.38           N1+
ATOM   2794  N   ASN   349      43.704  15.005 -11.838  1.00 55.01           N  
ATOM   2795  CA  ASN   349      45.132  15.157 -11.925  1.00 55.01           C  
ATOM   2796  C   ASN   349      45.732  14.286 -12.989  1.00 55.01           C  
ATOM   2797  O   ASN   349      46.900  13.907 -12.892  1.00 55.01           O  
ATOM   2798  CB  ASN   349      45.850  14.843 -10.601  1.00 55.01           C  
ATOM   2799  CG  ASN   349      45.507  15.943  -9.608  1.00 55.01           C  
ATOM   2800  ND2 ASN   349      45.663  15.640  -8.291  1.00 55.01           N  
ATOM   2801  OD1 ASN   349      45.123  17.046  -9.993  1.00 55.01           O  
ATOM   2802  N   SER   350      44.967  13.967 -14.050  1.00 46.11           N  
ATOM   2803  CA  SER   350      45.470  13.152 -15.124  1.00 46.11           C  
ATOM   2804  C   SER   350      46.457  13.929 -15.945  1.00 46.11           C  
ATOM   2805  O   SER   350      47.318  13.355 -16.613  1.00 46.11           O  
ATOM   2806  CB  SER   350      44.357  12.656 -16.062  1.00 46.11           C  
ATOM   2807  OG  SER   350      43.701  13.760 -16.666  1.00 46.11           O  
ATOM   2808  N   GLN   351      46.363  15.269 -15.910  1.00137.26           N  
ATOM   2809  CA  GLN   351      47.236  16.122 -16.668  1.00137.26           C  
ATOM   2810  C   GLN   351      48.644  15.910 -16.207  1.00137.26           C  
ATOM   2811  O   GLN   351      49.596  16.102 -16.964  1.00137.26           O  
ATOM   2812  CB  GLN   351      46.853  17.609 -16.563  1.00137.26           C  
ATOM   2813  CG  GLN   351      46.732  18.133 -15.132  1.00137.26           C  
ATOM   2814  CD  GLN   351      45.259  18.040 -14.747  1.00137.26           C  
ATOM   2815  NE2 GLN   351      44.985  17.837 -13.430  1.00137.26           N  
ATOM   2816  OE1 GLN   351      44.373  18.161 -15.593  1.00137.26           O  
ATOM   2817  N   LYS   352      48.795  15.560 -14.923  1.00182.02           N  
ATOM   2818  CA  LYS   352      50.046  15.307 -14.270  1.00182.02           C  
ATOM   2819  C   LYS   352      50.699  14.036 -14.742  1.00182.02           C  
ATOM   2820  O   LYS   352      51.911  13.893 -14.593  1.00182.02           O  
ATOM   2821  CB  LYS   352      49.892  15.211 -12.745  1.00182.02           C  
ATOM   2822  CG  LYS   352      51.218  15.000 -12.018  1.00182.02           C  
ATOM   2823  CD  LYS   352      52.187  16.170 -12.190  1.00182.02           C  
ATOM   2824  CE  LYS   352      51.522  17.537 -12.027  1.00182.02           C  
ATOM   2825  NZ  LYS   352      52.519  18.609 -12.250  1.00182.02           N1+
ATOM   2826  N   PHE   353      49.934  13.057 -15.272  1.00106.18           N  
ATOM   2827  CA  PHE   353      50.524  11.787 -15.626  1.00106.18           C  
ATOM   2828  C   PHE   353      51.686  11.990 -16.553  1.00106.18           C  
ATOM   2829  O   PHE   353      51.606  12.763 -17.507  1.00106.18           O  
ATOM   2830  CB  PHE   353      49.597  10.810 -16.374  1.00106.18           C  
ATOM   2831  CG  PHE   353      48.437  10.436 -15.525  1.00106.18           C  
ATOM   2832  CD1 PHE   353      48.631   9.887 -14.282  1.00106.18           C  
ATOM   2833  CD2 PHE   353      47.154  10.577 -16.003  1.00106.18           C  
ATOM   2834  CE1 PHE   353      47.556   9.528 -13.506  1.00106.18           C  
ATOM   2835  CE2 PHE   353      46.077  10.216 -15.231  1.00106.18           C  
ATOM   2836  CZ  PHE   353      46.275   9.695 -13.976  1.00106.18           C  
ATOM   2837  N   LYS   354      52.802  11.270 -16.288  1.00130.18           N  
ATOM   2838  CA  LYS   354      53.991  11.370 -17.094  1.00130.18           C  
ATOM   2839  C   LYS   354      54.316  10.000 -17.597  1.00130.18           C  
ATOM   2840  O   LYS   354      53.945   8.998 -16.986  1.00130.18           O  
ATOM   2841  CB  LYS   354      55.260  11.789 -16.331  1.00130.18           C  
ATOM   2842  CG  LYS   354      55.240  13.178 -15.694  1.00130.18           C  
ATOM   2843  CD  LYS   354      56.483  13.438 -14.839  1.00130.18           C  
ATOM   2844  CE  LYS   354      56.853  12.263 -13.928  1.00130.18           C  
ATOM   2845  NZ  LYS   354      58.209  12.462 -13.364  1.00130.18           N1+
ATOM   2846  N   PHE   355      55.047   9.928 -18.731  1.00153.95           N  
ATOM   2847  CA  PHE   355      55.376   8.659 -19.307  1.00153.95           C  
ATOM   2848  C   PHE   355      56.814   8.692 -19.741  1.00153.95           C  
ATOM   2849  O   PHE   355      57.391   9.755 -19.968  1.00153.95           O  
ATOM   2850  CB  PHE   355      54.533   8.354 -20.558  1.00153.95           C  
ATOM   2851  CG  PHE   355      53.101   8.353 -20.139  1.00153.95           C  
ATOM   2852  CD1 PHE   355      52.374   9.521 -20.159  1.00153.95           C  
ATOM   2853  CD2 PHE   355      52.484   7.196 -19.718  1.00153.95           C  
ATOM   2854  CE1 PHE   355      51.053   9.538 -19.774  1.00153.95           C  
ATOM   2855  CE2 PHE   355      51.164   7.207 -19.332  1.00153.95           C  
ATOM   2856  CZ  PHE   355      50.445   8.379 -19.360  1.00153.95           C  
ATOM   2857  N   ASP   356      57.420   7.495 -19.848  1.00 48.46           N  
ATOM   2858  CA  ASP   356      58.784   7.289 -20.246  1.00 48.46           C  
ATOM   2859  C   ASP   356      58.946   7.625 -21.696  1.00 48.46           C  
ATOM   2860  O   ASP   356      60.044   7.973 -22.130  1.00 48.46           O  
ATOM   2861  CB  ASP   356      59.235   5.835 -20.038  1.00 48.46           C  
ATOM   2862  CG  ASP   356      59.315   5.594 -18.537  1.00 48.46           C  
ATOM   2863  OD1 ASP   356      59.449   6.595 -17.784  1.00 48.46           O  
ATOM   2864  OD2 ASP   356      59.239   4.406 -18.125  1.00 48.46           O1-
ATOM   2865  N   TYR   357      57.856   7.507 -22.483  1.00135.60           N  
ATOM   2866  CA  TYR   357      57.879   7.717 -23.907  1.00135.60           C  
ATOM   2867  C   TYR   357      56.957   8.853 -24.242  1.00135.60           C  
ATOM   2868  O   TYR   357      56.252   9.367 -23.376  1.00135.60           O  
ATOM   2869  CB  TYR   357      57.427   6.472 -24.682  1.00135.60           C  
ATOM   2870  CG  TYR   357      56.195   6.014 -23.986  1.00135.60           C  
ATOM   2871  CD1 TYR   357      54.970   6.585 -24.241  1.00135.60           C  
ATOM   2872  CD2 TYR   357      56.283   5.007 -23.053  1.00135.60           C  
ATOM   2873  CE1 TYR   357      53.848   6.150 -23.576  1.00135.60           C  
ATOM   2874  CE2 TYR   357      55.167   4.567 -22.385  1.00135.60           C  
ATOM   2875  CZ  TYR   357      53.947   5.140 -22.647  1.00135.60           C  
ATOM   2876  OH  TYR   357      52.801   4.692 -21.961  1.00135.60           O  
ATOM   2877  N   PRO   358      56.963   9.286 -25.482  1.00 90.55           N  
ATOM   2878  CA  PRO   358      56.153  10.413 -25.852  1.00 90.55           C  
ATOM   2879  C   PRO   358      54.696  10.189 -25.597  1.00 90.55           C  
ATOM   2880  O   PRO   358      54.130   9.205 -26.070  1.00 90.55           O  
ATOM   2881  CB  PRO   358      56.544  10.751 -27.288  1.00 90.55           C  
ATOM   2882  CG  PRO   358      58.022  10.313 -27.355  1.00 90.55           C  
ATOM   2883  CD  PRO   358      58.140   9.169 -26.328  1.00 90.55           C  
ATOM   2884  N   ARG   359      54.081  11.136 -24.869  1.00103.46           N  
ATOM   2885  CA  ARG   359      52.727  11.075 -24.403  1.00103.46           C  
ATOM   2886  C   ARG   359      51.751  11.117 -25.541  1.00103.46           C  
ATOM   2887  O   ARG   359      50.783  10.357 -25.560  1.00103.46           O  
ATOM   2888  CB  ARG   359      52.412  12.246 -23.455  1.00103.46           C  
ATOM   2889  CG  ARG   359      51.077  12.134 -22.718  1.00103.46           C  
ATOM   2890  CD  ARG   359      50.831  13.301 -21.759  1.00103.46           C  
ATOM   2891  NE  ARG   359      49.504  13.093 -21.118  1.00103.46           N  
ATOM   2892  CZ  ARG   359      49.234  13.682 -19.918  1.00103.46           C  
ATOM   2893  NH1 ARG   359      50.190  14.437 -19.303  1.00103.46           N1+
ATOM   2894  NH2 ARG   359      48.011  13.518 -19.333  1.00103.46           N  
ATOM   2895  N   TYR   360      52.000  11.978 -26.547  1.00 61.62           N  
ATOM   2896  CA  TYR   360      51.028  12.174 -27.585  1.00 61.62           C  
ATOM   2897  C   TYR   360      51.448  11.375 -28.775  1.00 61.62           C  
ATOM   2898  O   TYR   360      52.549  11.553 -29.295  1.00 61.62           O  
ATOM   2899  CB  TYR   360      50.932  13.640 -28.040  1.00 61.62           C  
ATOM   2900  CG  TYR   360      50.563  14.460 -26.853  1.00 61.62           C  
ATOM   2901  CD1 TYR   360      49.253  14.562 -26.442  1.00 61.62           C  
ATOM   2902  CD2 TYR   360      51.535  15.132 -26.153  1.00 61.62           C  
ATOM   2903  CE1 TYR   360      48.922  15.321 -25.346  1.00 61.62           C  
ATOM   2904  CE2 TYR   360      51.210  15.896 -25.058  1.00 61.62           C  
ATOM   2905  CZ  TYR   360      49.901  15.991 -24.652  1.00 61.62           C  
ATOM   2906  OH  TYR   360      49.565  16.773 -23.526  1.00 61.62           O  
ATOM   2907  N   ARG   361      50.566  10.456 -29.225  1.00 84.01           N  
ATOM   2908  CA  ARG   361      50.892   9.614 -30.337  1.00 84.01           C  
ATOM   2909  C   ARG   361      49.752   9.601 -31.312  1.00 84.01           C  
ATOM   2910  O   ARG   361      48.600   9.378 -30.942  1.00 84.01           O  
ATOM   2911  CB  ARG   361      51.183   8.178 -29.895  1.00 84.01           C  
ATOM   2912  CG  ARG   361      52.420   8.127 -28.998  1.00 84.01           C  
ATOM   2913  CD  ARG   361      52.779   6.726 -28.514  1.00 84.01           C  
ATOM   2914  NE  ARG   361      54.091   6.832 -27.821  1.00 84.01           N  
ATOM   2915  CZ  ARG   361      55.245   6.776 -28.551  1.00 84.01           C  
ATOM   2916  NH1 ARG   361      55.183   6.676 -29.910  1.00 84.01           N1+
ATOM   2917  NH2 ARG   361      56.456   6.819 -27.922  1.00 84.01           N  
ATOM   2918  N   LEU   362      50.066   9.850 -32.602  1.00 65.79           N  
ATOM   2919  CA  LEU   362      49.083   9.861 -33.655  1.00 65.79           C  
ATOM   2920  C   LEU   362      49.591   8.969 -34.752  1.00 65.79           C  
ATOM   2921  O   LEU   362      50.699   9.167 -35.249  1.00 65.79           O  
ATOM   2922  CB  LEU   362      48.873  11.273 -34.237  1.00 65.79           C  
ATOM   2923  CG  LEU   362      47.836  11.367 -35.371  1.00 65.79           C  
ATOM   2924  CD1 LEU   362      46.437  10.965 -34.880  1.00 65.79           C  
ATOM   2925  CD2 LEU   362      47.857  12.761 -36.023  1.00 65.79           C  
ATOM   2926  N   LEU   363      48.792   7.954 -35.164  1.00 62.58           N  
ATOM   2927  CA  LEU   363      49.239   7.038 -36.186  1.00 62.58           C  
ATOM   2928  C   LEU   363      48.200   6.892 -37.262  1.00 62.58           C  
ATOM   2929  O   LEU   363      47.019   7.161 -37.039  1.00 62.58           O  
ATOM   2930  CB  LEU   363      49.522   5.618 -35.664  1.00 62.58           C  
ATOM   2931  CG  LEU   363      50.653   5.546 -34.623  1.00 62.58           C  
ATOM   2932  CD1 LEU   363      50.953   4.093 -34.229  1.00 62.58           C  
ATOM   2933  CD2 LEU   363      51.903   6.304 -35.099  1.00 62.58           C  
ATOM   2934  N   ASN   364      48.637   6.445 -38.470  1.00 96.91           N  
ATOM   2935  CA  ASN   364      47.747   6.324 -39.597  1.00 96.91           C  
ATOM   2936  C   ASN   364      48.017   5.010 -40.328  1.00 96.91           C  
ATOM   2937  O   ASN   364      49.167   4.575 -40.395  1.00 96.91           O  
ATOM   2938  CB  ASN   364      47.990   7.469 -40.589  1.00 96.91           C  
ATOM   2939  CG  ASN   364      46.721   7.746 -41.361  1.00 96.91           C  
ATOM   2940  ND2 ASN   364      46.842   8.623 -42.393  1.00 96.91           N  
ATOM   2941  OD1 ASN   364      45.655   7.215 -41.050  1.00 96.91           O  
ATOM   2942  N   VAL   365      46.951   4.342 -40.870  1.00173.79           N  
ATOM   2943  CA  VAL   365      46.995   3.120 -41.677  1.00173.79           C  
ATOM   2944  C   VAL   365      45.850   3.210 -42.718  1.00173.79           C  
ATOM   2945  O   VAL   365      44.997   4.065 -42.544  1.00173.79           O  
ATOM   2946  CB  VAL   365      46.737   1.878 -40.878  1.00173.79           C  
ATOM   2947  CG1 VAL   365      47.833   1.747 -39.808  1.00173.79           C  
ATOM   2948  CG2 VAL   365      45.308   1.948 -40.309  1.00173.79           C  
ATOM   2949  N   ASP   366      45.783   2.407 -43.838  1.00176.09           N  
ATOM   2950  CA  ASP   366      44.656   2.379 -44.784  1.00176.09           C  
ATOM   2951  C   ASP   366      43.693   1.349 -44.225  1.00176.09           C  
ATOM   2952  O   ASP   366      44.138   0.374 -43.630  1.00176.09           O  
ATOM   2953  CB  ASP   366      45.085   1.911 -46.191  1.00176.09           C  
ATOM   2954  CG  ASP   366      44.003   2.205 -47.229  1.00176.09           C  
ATOM   2955  OD1 ASP   366      42.794   2.053 -46.917  1.00176.09           O  
ATOM   2956  OD2 ASP   366      44.386   2.590 -48.366  1.00176.09           O1-
ATOM   2957  N   THR   367      42.356   1.512 -44.399  1.00 60.02           N  
ATOM   2958  CA  THR   367      41.391   0.637 -43.772  1.00 60.02           C  
ATOM   2959  C   THR   367      41.493  -0.790 -44.232  1.00 60.02           C  
ATOM   2960  O   THR   367      41.414  -1.704 -43.412  1.00 60.02           O  
ATOM   2961  CB  THR   367      39.974   1.097 -43.967  1.00 60.02           C  
ATOM   2962  CG2 THR   367      39.836   2.501 -43.352  1.00 60.02           C  
ATOM   2963  OG1 THR   367      39.641   1.124 -45.348  1.00 60.02           O  
ATOM   2964  N   GLN   368      41.645  -1.036 -45.546  1.00125.33           N  
ATOM   2965  CA  GLN   368      41.738  -2.389 -46.027  1.00125.33           C  
ATOM   2966  C   GLN   368      43.005  -3.002 -45.530  1.00125.33           C  
ATOM   2967  O   GLN   368      43.041  -4.174 -45.157  1.00125.33           O  
ATOM   2968  CB  GLN   368      41.677  -2.484 -47.557  1.00125.33           C  
ATOM   2969  CG  GLN   368      42.812  -1.768 -48.284  1.00125.33           C  
ATOM   2970  CD  GLN   368      42.553  -1.961 -49.768  1.00125.33           C  
ATOM   2971  NE2 GLN   368      42.755  -0.878 -50.563  1.00125.33           N  
ATOM   2972  OE1 GLN   368      42.162  -3.043 -50.204  1.00125.33           O  
ATOM   2973  N   ALA   369      44.091  -2.213 -45.501  1.00 29.79           N  
ATOM   2974  CA  ALA   369      45.347  -2.727 -45.049  1.00 29.79           C  
ATOM   2975  C   ALA   369      45.181  -3.147 -43.620  1.00 29.79           C  
ATOM   2976  O   ALA   369      45.711  -4.175 -43.204  1.00 29.79           O  
ATOM   2977  CB  ALA   369      46.470  -1.678 -45.096  1.00 29.79           C  
ATOM   2978  N   ALA   370      44.426  -2.362 -42.827  1.00 56.84           N  
ATOM   2979  CA  ALA   370      44.323  -2.655 -41.426  1.00 56.84           C  
ATOM   2980  C   ALA   370      43.685  -3.993 -41.167  1.00 56.84           C  
ATOM   2981  O   ALA   370      44.261  -4.834 -40.478  1.00 56.84           O  
ATOM   2982  CB  ALA   370      43.484  -1.609 -40.671  1.00 56.84           C  
ATOM   2983  N   ILE   371      42.507  -4.233 -41.772  1.00 97.81           N  
ATOM   2984  CA  ILE   371      41.636  -5.362 -41.556  1.00 97.81           C  
ATOM   2985  C   ILE   371      42.168  -6.673 -42.056  1.00 97.81           C  
ATOM   2986  O   ILE   371      41.737  -7.718 -41.578  1.00 97.81           O  
ATOM   2987  CB  ILE   371      40.258  -5.164 -42.127  1.00 97.81           C  
ATOM   2988  CG1 ILE   371      40.287  -5.052 -43.660  1.00 97.81           C  
ATOM   2989  CG2 ILE   371      39.649  -3.934 -41.430  1.00 97.81           C  
ATOM   2990  CD1 ILE   371      38.899  -5.154 -44.290  1.00 97.81           C  
ATOM   2991  N   ALA   372      43.041  -6.677 -43.078  1.00 56.04           N  
ATOM   2992  CA  ALA   372      43.457  -7.906 -43.708  1.00 56.04           C  
ATOM   2993  C   ALA   372      43.895  -8.946 -42.717  1.00 56.04           C  
ATOM   2994  O   ALA   372      44.702  -8.692 -41.824  1.00 56.04           O  
ATOM   2995  CB  ALA   372      44.609  -7.713 -44.708  1.00 56.04           C  
ATOM   2996  N   GLY   373      43.345 -10.171 -42.888  1.00 30.18           N  
ATOM   2997  CA  GLY   373      43.680 -11.314 -42.085  1.00 30.18           C  
ATOM   2998  C   GLY   373      43.001 -11.250 -40.750  1.00 30.18           C  
ATOM   2999  O   GLY   373      43.499 -11.836 -39.790  1.00 30.18           O  
ATOM   3000  N   THR   374      41.848 -10.553 -40.637  1.00 62.52           N  
ATOM   3001  CA  THR   374      41.211 -10.477 -39.345  1.00 62.52           C  
ATOM   3002  C   THR   374      39.737 -10.744 -39.483  1.00 62.52           C  
ATOM   3003  O   THR   374      39.197 -10.843 -40.580  1.00 62.52           O  
ATOM   3004  CB  THR   374      41.327  -9.135 -38.676  1.00 62.52           C  
ATOM   3005  CG2 THR   374      42.803  -8.706 -38.692  1.00 62.52           C  
ATOM   3006  OG1 THR   374      40.539  -8.170 -39.354  1.00 62.52           O  
ATOM   3007  N   ASN   375      39.052 -10.836 -38.324  1.00 71.04           N  
ATOM   3008  CA  ASN   375      37.645 -11.114 -38.177  1.00 71.04           C  
ATOM   3009  C   ASN   375      36.844  -9.994 -38.775  1.00 71.04           C  
ATOM   3010  O   ASN   375      35.642 -10.123 -39.001  1.00 71.04           O  
ATOM   3011  CB  ASN   375      37.219 -11.235 -36.704  1.00 71.04           C  
ATOM   3012  CG  ASN   375      37.822 -12.514 -36.136  1.00 71.04           C  
ATOM   3013  ND2 ASN   375      38.713 -12.364 -35.118  1.00 71.04           N  
ATOM   3014  OD1 ASN   375      37.513 -13.615 -36.588  1.00 71.04           O  
ATOM   3015  N   CYS   376      37.468  -8.816 -38.913  1.00 81.26           N  
ATOM   3016  CA  CYS   376      36.843  -7.651 -39.469  1.00 81.26           C  
ATOM   3017  C   CYS   376      36.702  -7.756 -40.967  1.00 81.26           C  
ATOM   3018  O   CYS   376      35.901  -7.039 -41.565  1.00 81.26           O  
ATOM   3019  CB  CYS   376      37.591  -6.363 -39.071  1.00 81.26           C  
ATOM   3020  SG  CYS   376      37.464  -6.120 -37.269  1.00 81.26           S  
ATOM   3021  N   GLU   377      37.498  -8.625 -41.623  1.00119.11           N  
ATOM   3022  CA  GLU   377      37.508  -8.720 -43.063  1.00119.11           C  
ATOM   3023  C   GLU   377      36.288  -9.408 -43.607  1.00119.11           C  
ATOM   3024  O   GLU   377      35.345  -9.734 -42.886  1.00119.11           O  
ATOM   3025  CB  GLU   377      38.747  -9.414 -43.658  1.00119.11           C  
ATOM   3026  CG  GLU   377      38.879 -10.892 -43.303  1.00119.11           C  
ATOM   3027  CD  GLU   377      40.057 -11.447 -44.089  1.00119.11           C  
ATOM   3028  OE1 GLU   377      40.981 -10.652 -44.409  1.00119.11           O  
ATOM   3029  OE2 GLU   377      40.044 -12.671 -44.386  1.00119.11           O1-
ATOM   3030  N   ILE   378      36.274  -9.545 -44.954  1.00100.00           N  
ATOM   3031  CA  ILE   378      35.219 -10.142 -45.730  1.00100.00           C  
ATOM   3032  C   ILE   378      35.125 -11.589 -45.384  1.00100.00           C  
ATOM   3033  O   ILE   378      34.036 -12.153 -45.289  1.00100.00           O  
ATOM   3034  CB  ILE   378      35.449 -10.047 -47.213  1.00100.00           C  
ATOM   3035  CG1 ILE   378      36.715 -10.818 -47.623  1.00100.00           C  
ATOM   3036  CG2 ILE   378      35.476  -8.557 -47.590  1.00100.00           C  
ATOM   3037  CD1 ILE   378      36.829 -11.058 -49.127  1.00100.00           C  
ATOM   3038  N   LYS   379      36.278 -12.258 -45.240  1.00117.13           N  
ATOM   3039  CA  LYS   379      36.217 -13.617 -44.822  1.00117.13           C  
ATOM   3040  C   LYS   379      36.745 -13.651 -43.399  1.00117.13           C  
ATOM   3041  O   LYS   379      37.697 -14.438 -43.152  1.00117.13           O  
ATOM   3042  CB  LYS   379      37.087 -14.583 -45.646  1.00117.13           C  
ATOM   3043  CG  LYS   379      36.488 -14.978 -47.001  1.00117.13           C  
ATOM   3044  CD  LYS   379      36.505 -13.871 -48.054  1.00117.13           C  
ATOM   3045  CE  LYS   379      37.700 -13.963 -49.005  1.00117.13           C  
ATOM   3046  NZ  LYS   379      37.514 -15.092 -49.947  1.00117.13           N1+
ATOM   3047  OXT LYS   379      36.210 -12.896 -42.544  1.00117.13           O1-
END
