# Supplementary material for: The Diversity of Yellow-Related Proteins in Sand Flies (Diptera: Psychodidae)
Source: PLoS One. 2016 Nov 3;11(11):e0166191. doi: 10.1371/journal.pone.0166191 (PMC5094789; doi:10.1371/journal.pone.0166191)
Supplement: S1 Fig — Zipped PDB files of 32 sand fly yellow-related proteins calculated in MODELLER based on 3Q6K as the template structure. Protein codes refers to Table 1. (ZIP) [file pone.0166191.s001.zip › Laya2.pdb]

ATOM      1  N   GLU     1      48.570  -2.594 -40.979  1.00 80.33           N  
ATOM      2  CA  GLU     1      49.588  -3.039 -39.996  1.00 80.33           C  
ATOM      3  C   GLU     1      50.539  -1.923 -39.724  1.00 80.33           C  
ATOM      4  O   GLU     1      50.545  -1.329 -38.647  1.00 80.33           O  
ATOM      5  CB  GLU     1      50.418  -4.187 -40.594  1.00 80.33           C  
ATOM      6  CG  GLU     1      51.553  -4.651 -39.680  1.00 80.33           C  
ATOM      7  CD  GLU     1      52.510  -5.506 -40.496  1.00 80.33           C  
ATOM      8  OE1 GLU     1      52.038  -6.452 -41.184  1.00 80.33           O  
ATOM      9  OE2 GLU     1      53.735  -5.221 -40.441  1.00 80.33           O1-
ATOM     10  N   ILE     2      51.363  -1.620 -40.742  1.00136.96           N  
ATOM     11  CA  ILE     2      52.372  -0.608 -40.685  1.00136.96           C  
ATOM     12  C   ILE     2      51.697   0.696 -40.451  1.00136.96           C  
ATOM     13  O   ILE     2      50.576   0.914 -40.906  1.00136.96           O  
ATOM     14  CB  ILE     2      53.131  -0.471 -41.971  1.00136.96           C  
ATOM     15  CG1 ILE     2      54.400   0.374 -41.776  1.00136.96           C  
ATOM     16  CG2 ILE     2      52.159   0.113 -43.010  1.00136.96           C  
ATOM     17  CD1 ILE     2      55.489  -0.331 -40.971  1.00136.96           C  
ATOM     18  N   THR     3      52.346   1.583 -39.674  1.00 42.40           N  
ATOM     19  CA  THR     3      51.756   2.868 -39.470  1.00 42.40           C  
ATOM     20  C   THR     3      52.791   3.926 -39.677  1.00 42.40           C  
ATOM     21  O   THR     3      53.992   3.682 -39.572  1.00 42.40           O  
ATOM     22  CB  THR     3      51.185   3.053 -38.097  1.00 42.40           C  
ATOM     23  CG2 THR     3      50.082   2.001 -37.887  1.00 42.40           C  
ATOM     24  OG1 THR     3      52.203   2.918 -37.115  1.00 42.40           O  
ATOM     25  N   GLN     4      52.315   5.137 -40.022  1.00 59.85           N  
ATOM     26  CA  GLN     4      53.130   6.306 -40.196  1.00 59.85           C  
ATOM     27  C   GLN     4      52.489   7.323 -39.300  1.00 59.85           C  
ATOM     28  O   GLN     4      51.289   7.236 -39.046  1.00 59.85           O  
ATOM     29  CB  GLN     4      53.074   6.855 -41.634  1.00 59.85           C  
ATOM     30  CG  GLN     4      53.560   5.853 -42.687  1.00 59.85           C  
ATOM     31  CD  GLN     4      53.255   6.410 -44.074  1.00 59.85           C  
ATOM     32  NE2 GLN     4      52.175   7.229 -44.176  1.00 59.85           N  
ATOM     33  OE1 GLN     4      53.951   6.112 -45.043  1.00 59.85           O  
ATOM     34  N   GLY     5      53.247   8.302 -38.758  1.00 42.02           N  
ATOM     35  CA  GLY     5      52.559   9.252 -37.924  1.00 42.02           C  
ATOM     36  C   GLY     5      53.510  10.062 -37.090  1.00 42.02           C  
ATOM     37  O   GLY     5      54.723  10.048 -37.292  1.00 42.02           O  
ATOM     38  N   TYR     6      52.949  10.772 -36.083  1.00 76.19           N  
ATOM     39  CA  TYR     6      53.710  11.699 -35.289  1.00 76.19           C  
ATOM     40  C   TYR     6      53.684  11.278 -33.845  1.00 76.19           C  
ATOM     41  O   TYR     6      52.774  10.576 -33.408  1.00 76.19           O  
ATOM     42  CB  TYR     6      53.124  13.125 -35.328  1.00 76.19           C  
ATOM     43  CG  TYR     6      53.080  13.599 -36.744  1.00 76.19           C  
ATOM     44  CD1 TYR     6      54.234  13.958 -37.397  1.00 76.19           C  
ATOM     45  CD2 TYR     6      51.881  13.705 -37.415  1.00 76.19           C  
ATOM     46  CE1 TYR     6      54.195  14.403 -38.699  1.00 76.19           C  
ATOM     47  CE2 TYR     6      51.835  14.149 -38.719  1.00 76.19           C  
ATOM     48  CZ  TYR     6      52.996  14.498 -39.363  1.00 76.19           C  
ATOM     49  OH  TYR     6      52.960  14.953 -40.698  1.00 76.19           O  
ATOM     50  N   LYS     7      54.731  11.684 -33.082  1.00 58.72           N  
ATOM     51  CA  LYS     7      54.856  11.397 -31.675  1.00 58.72           C  
ATOM     52  C   LYS     7      55.418  12.631 -31.020  1.00 58.72           C  
ATOM     53  O   LYS     7      56.381  13.212 -31.519  1.00 58.72           O  
ATOM     54  CB  LYS     7      55.850  10.259 -31.386  1.00 58.72           C  
ATOM     55  CG  LYS     7      55.476   8.939 -32.065  1.00 58.72           C  
ATOM     56  CD  LYS     7      56.630   7.937 -32.139  1.00 58.72           C  
ATOM     57  CE  LYS     7      56.288   6.673 -32.931  1.00 58.72           C  
ATOM     58  NZ  LYS     7      57.503   5.851 -33.124  1.00 58.72           N1+
ATOM     59  N   TRP     8      54.842  13.066 -29.877  1.00 83.53           N  
ATOM     60  CA  TRP     8      55.330  14.268 -29.256  1.00 83.53           C  
ATOM     61  C   TRP     8      55.523  14.044 -27.784  1.00 83.53           C  
ATOM     62  O   TRP     8      54.614  13.592 -27.087  1.00 83.53           O  
ATOM     63  CB  TRP     8      54.316  15.428 -29.336  1.00 83.53           C  
ATOM     64  CG  TRP     8      53.995  15.948 -30.720  1.00 83.53           C  
ATOM     65  CD1 TRP     8      54.609  16.944 -31.422  1.00 83.53           C  
ATOM     66  CD2 TRP     8      52.914  15.484 -31.545  1.00 83.53           C  
ATOM     67  CE2 TRP     8      52.935  16.235 -32.720  1.00 83.53           C  
ATOM     68  CE3 TRP     8      51.974  14.512 -31.345  1.00 83.53           C  
ATOM     69  NE1 TRP     8      53.982  17.126 -32.631  1.00 83.53           N  
ATOM     70  CZ2 TRP     8      52.018  16.024 -33.710  1.00 83.53           C  
ATOM     71  CZ3 TRP     8      51.050  14.301 -32.344  1.00 83.53           C  
ATOM     72  CH2 TRP     8      51.072  15.044 -33.505  1.00 83.53           C  
ATOM     73  N   ARG     9      56.735  14.332 -27.271  1.00113.87           N  
ATOM     74  CA  ARG     9      56.918  14.313 -25.847  1.00113.87           C  
ATOM     75  C   ARG     9      56.176  15.491 -25.291  1.00113.87           C  
ATOM     76  O   ARG     9      55.553  15.407 -24.233  1.00113.87           O  
ATOM     77  CB  ARG     9      58.396  14.298 -25.405  1.00113.87           C  
ATOM     78  CG  ARG     9      59.277  15.415 -25.958  1.00113.87           C  
ATOM     79  CD  ARG     9      60.758  15.205 -25.629  1.00113.87           C  
ATOM     80  NE  ARG     9      61.534  16.274 -26.315  1.00113.87           N  
ATOM     81  CZ  ARG     9      62.884  16.148 -26.472  1.00113.87           C  
ATOM     82  NH1 ARG     9      63.533  15.045 -25.996  1.00113.87           N1+
ATOM     83  NH2 ARG     9      63.585  17.124 -27.119  1.00113.87           N  
ATOM     84  N   GLN    10      56.221  16.633 -26.011  1.00 54.18           N  
ATOM     85  CA  GLN    10      55.499  17.804 -25.601  1.00 54.18           C  
ATOM     86  C   GLN    10      55.059  18.484 -26.854  1.00 54.18           C  
ATOM     87  O   GLN    10      55.721  18.376 -27.886  1.00 54.18           O  
ATOM     88  CB  GLN    10      56.357  18.813 -24.831  1.00 54.18           C  
ATOM     89  CG  GLN    10      56.810  18.312 -23.459  1.00 54.18           C  
ATOM     90  CD  GLN    10      57.785  19.347 -22.928  1.00 54.18           C  
ATOM     91  NE2 GLN    10      57.923  19.428 -21.578  1.00 54.18           N  
ATOM     92  OE1 GLN    10      58.417  20.064 -23.701  1.00 54.18           O  
ATOM     93  N   ILE    11      53.926  19.212 -26.808  1.00116.70           N  
ATOM     94  CA  ILE    11      53.538  19.859 -28.021  1.00116.70           C  
ATOM     95  C   ILE    11      54.027  21.267 -27.956  1.00116.70           C  
ATOM     96  O   ILE    11      53.571  22.080 -27.151  1.00116.70           O  
ATOM     97  CB  ILE    11      52.066  19.845 -28.338  1.00116.70           C  
ATOM     98  CG1 ILE    11      51.261  20.602 -27.285  1.00116.70           C  
ATOM     99  CG2 ILE    11      51.629  18.384 -28.519  1.00116.70           C  
ATOM    100  CD1 ILE    11      49.821  20.892 -27.712  1.00116.70           C  
ATOM    101  N   LEU    12      55.009  21.568 -28.831  1.00 58.60           N  
ATOM    102  CA  LEU    12      55.641  22.849 -28.884  1.00 58.60           C  
ATOM    103  C   LEU    12      54.996  23.642 -29.979  1.00 58.60           C  
ATOM    104  O   LEU    12      54.444  23.076 -30.924  1.00 58.60           O  
ATOM    105  CB  LEU    12      57.143  22.772 -29.204  1.00 58.60           C  
ATOM    106  CG  LEU    12      57.958  22.032 -28.126  1.00 58.60           C  
ATOM    107  CD1 LEU    12      59.451  21.979 -28.494  1.00 58.60           C  
ATOM    108  CD2 LEU    12      57.702  22.630 -26.734  1.00 58.60           C  
ATOM    109  N   TYR    13      55.056  24.985 -29.882  1.00 69.63           N  
ATOM    110  CA  TYR    13      54.406  25.817 -30.857  1.00 69.63           C  
ATOM    111  C   TYR    13      55.419  26.611 -31.616  1.00 69.63           C  
ATOM    112  O   TYR    13      56.411  27.082 -31.066  1.00 69.63           O  
ATOM    113  CB  TYR    13      53.421  26.837 -30.247  1.00 69.63           C  
ATOM    114  CG  TYR    13      52.201  26.114 -29.783  1.00 69.63           C  
ATOM    115  CD1 TYR    13      51.156  25.918 -30.654  1.00 69.63           C  
ATOM    116  CD2 TYR    13      52.090  25.634 -28.497  1.00 69.63           C  
ATOM    117  CE1 TYR    13      50.022  25.253 -30.258  1.00 69.63           C  
ATOM    118  CE2 TYR    13      50.955  24.967 -28.094  1.00 69.63           C  
ATOM    119  CZ  TYR    13      49.917  24.775 -28.976  1.00 69.63           C  
ATOM    120  OH  TYR    13      48.750  24.090 -28.572  1.00 69.63           O  
ATOM    121  N   GLY    14      55.196  26.735 -32.939  1.00 31.09           N  
ATOM    122  CA  GLY    14      56.059  27.537 -33.754  1.00 31.09           C  
ATOM    123  C   GLY    14      55.679  28.968 -33.534  1.00 31.09           C  
ATOM    124  O   GLY    14      54.516  29.285 -33.293  1.00 31.09           O  
ATOM    125  N   ASP    15      56.686  29.859 -33.622  1.00130.94           N  
ATOM    126  CA  ASP    15      56.588  31.288 -33.505  1.00130.94           C  
ATOM    127  C   ASP    15      55.753  31.750 -32.346  1.00130.94           C  
ATOM    128  O   ASP    15      54.851  32.575 -32.492  1.00130.94           O  
ATOM    129  CB  ASP    15      56.274  32.044 -34.821  1.00130.94           C  
ATOM    130  CG  ASP    15      54.952  31.631 -35.446  1.00130.94           C  
ATOM    131  OD1 ASP    15      53.985  31.324 -34.703  1.00130.94           O  
ATOM    132  OD2 ASP    15      54.905  31.616 -36.708  1.00130.94           O1-
ATOM    133  N   VAL    16      56.042  31.208 -31.147  1.00 61.91           N  
ATOM    134  CA  VAL    16      55.477  31.676 -29.916  1.00 61.91           C  
ATOM    135  C   VAL    16      56.666  31.845 -29.026  1.00 61.91           C  
ATOM    136  O   VAL    16      57.504  30.947 -28.954  1.00 61.91           O  
ATOM    137  CB  VAL    16      54.558  30.688 -29.262  1.00 61.91           C  
ATOM    138  CG1 VAL    16      54.131  31.246 -27.896  1.00 61.91           C  
ATOM    139  CG2 VAL    16      53.375  30.424 -30.210  1.00 61.91           C  
ATOM    140  N   THR    17      56.770  32.984 -28.308  1.00 39.63           N  
ATOM    141  CA  THR    17      57.959  33.220 -27.535  1.00 39.63           C  
ATOM    142  C   THR    17      58.106  32.117 -26.546  1.00 39.63           C  
ATOM    143  O   THR    17      57.163  31.735 -25.856  1.00 39.63           O  
ATOM    144  CB  THR    17      57.952  34.531 -26.797  1.00 39.63           C  
ATOM    145  CG2 THR    17      59.262  34.668 -26.001  1.00 39.63           C  
ATOM    146  OG1 THR    17      57.830  35.603 -27.721  1.00 39.63           O  
ATOM    147  N   PRO    18      59.295  31.582 -26.493  1.00 62.24           N  
ATOM    148  CA  PRO    18      59.531  30.496 -25.589  1.00 62.24           C  
ATOM    149  C   PRO    18      59.516  30.971 -24.176  1.00 62.24           C  
ATOM    150  O   PRO    18      59.942  32.095 -23.912  1.00 62.24           O  
ATOM    151  CB  PRO    18      60.847  29.861 -26.030  1.00 62.24           C  
ATOM    152  CG  PRO    18      60.905  30.168 -27.539  1.00 62.24           C  
ATOM    153  CD  PRO    18      60.116  31.480 -27.691  1.00 62.24           C  
ATOM    154  N   GLY    19      59.014  30.123 -23.260  1.00 20.18           N  
ATOM    155  CA  GLY    19      58.982  30.436 -21.861  1.00 20.18           C  
ATOM    156  C   GLY    19      57.675  31.086 -21.541  1.00 20.18           C  
ATOM    157  O   GLY    19      57.327  31.262 -20.374  1.00 20.18           O  
ATOM    158  N   THR    20      56.919  31.472 -22.584  1.00122.89           N  
ATOM    159  CA  THR    20      55.646  32.110 -22.417  1.00122.89           C  
ATOM    160  C   THR    20      54.645  31.107 -21.922  1.00122.89           C  
ATOM    161  O   THR    20      53.643  31.484 -21.323  1.00122.89           O  
ATOM    162  CB  THR    20      55.118  32.736 -23.677  1.00122.89           C  
ATOM    163  CG2 THR    20      54.695  31.624 -24.646  1.00122.89           C  
ATOM    164  OG1 THR    20      54.012  33.578 -23.383  1.00122.89           O  
ATOM    165  N   TYR    21      54.835  29.807 -22.234  1.00154.85           N  
ATOM    166  CA  TYR    21      53.908  28.802 -21.783  1.00154.85           C  
ATOM    167  C   TYR    21      54.684  27.571 -21.410  1.00154.85           C  
ATOM    168  O   TYR    21      55.846  27.429 -21.782  1.00154.85           O  
ATOM    169  CB  TYR    21      52.889  28.407 -22.867  1.00154.85           C  
ATOM    170  CG  TYR    21      53.654  27.899 -24.040  1.00154.85           C  
ATOM    171  CD1 TYR    21      54.067  28.770 -25.018  1.00154.85           C  
ATOM    172  CD2 TYR    21      53.968  26.566 -24.164  1.00154.85           C  
ATOM    173  CE1 TYR    21      54.776  28.326 -26.106  1.00154.85           C  
ATOM    174  CE2 TYR    21      54.677  26.113 -25.253  1.00154.85           C  
ATOM    175  CZ  TYR    21      55.084  26.994 -26.228  1.00154.85           C  
ATOM    176  OH  TYR    21      55.813  26.544 -27.349  1.00154.85           O  
ATOM    177  N   ASN    22      54.061  26.650 -20.639  1.00 56.88           N  
ATOM    178  CA  ASN    22      54.731  25.430 -20.268  1.00 56.88           C  
ATOM    179  C   ASN    22      54.289  24.385 -21.244  1.00 56.88           C  
ATOM    180  O   ASN    22      53.096  24.164 -21.439  1.00 56.88           O  
ATOM    181  CB  ASN    22      54.370  24.930 -18.856  1.00 56.88           C  
ATOM    182  CG  ASN    22      55.275  23.758 -18.494  1.00 56.88           C  
ATOM    183  ND2 ASN    22      55.578  23.611 -17.176  1.00 56.88           N  
ATOM    184  OD1 ASN    22      55.702  22.989 -19.355  1.00 56.88           O  
ATOM    185  N   PRO    23      55.229  23.731 -21.868  1.00 90.24           N  
ATOM    186  CA  PRO    23      54.896  22.747 -22.866  1.00 90.24           C  
ATOM    187  C   PRO    23      54.178  21.541 -22.345  1.00 90.24           C  
ATOM    188  O   PRO    23      53.510  20.868 -23.128  1.00 90.24           O  
ATOM    189  CB  PRO    23      56.202  22.433 -23.587  1.00 90.24           C  
ATOM    190  CG  PRO    23      57.013  23.733 -23.451  1.00 90.24           C  
ATOM    191  CD  PRO    23      56.517  24.353 -22.131  1.00 90.24           C  
ATOM    192  N   ASP    24      54.330  21.213 -21.048  1.00 58.05           N  
ATOM    193  CA  ASP    24      53.678  20.064 -20.476  1.00 58.05           C  
ATOM    194  C   ASP    24      52.197  20.299 -20.385  1.00 58.05           C  
ATOM    195  O   ASP    24      51.409  19.355 -20.402  1.00 58.05           O  
ATOM    196  CB  ASP    24      54.202  19.706 -19.074  1.00 58.05           C  
ATOM    197  CG  ASP    24      55.575  19.073 -19.257  1.00 58.05           C  
ATOM    198  OD1 ASP    24      55.715  18.239 -20.194  1.00 58.05           O  
ATOM    199  OD2 ASP    24      56.503  19.417 -18.479  1.00 58.05           O1-
ATOM    200  N   THR    25      51.793  21.573 -20.237  1.00139.14           N  
ATOM    201  CA  THR    25      50.423  21.982 -20.060  1.00139.14           C  
ATOM    202  C   THR    25      49.625  21.846 -21.326  1.00139.14           C  
ATOM    203  O   THR    25      48.395  21.840 -21.280  1.00139.14           O  
ATOM    204  CB  THR    25      50.286  23.394 -19.565  1.00139.14           C  
ATOM    205  CG2 THR    25      51.198  23.542 -18.335  1.00139.14           C  
ATOM    206  OG1 THR    25      50.679  24.324 -20.560  1.00139.14           O  
ATOM    207  N   ASN    26      50.282  21.821 -22.501  1.00 59.27           N  
ATOM    208  CA  ASN    26      49.540  21.738 -23.731  1.00 59.27           C  
ATOM    209  C   ASN    26      49.110  20.312 -23.933  1.00 59.27           C  
ATOM    210  O   ASN    26      49.918  19.452 -24.280  1.00 59.27           O  
ATOM    211  CB  ASN    26      50.377  22.132 -24.949  1.00 59.27           C  
ATOM    212  CG  ASN    26      50.803  23.587 -24.822  1.00 59.27           C  
ATOM    213  ND2 ASN    26      52.103  23.804 -24.492  1.00 59.27           N  
ATOM    214  OD1 ASN    26      50.004  24.501 -25.008  1.00 59.27           O  
ATOM    215  N   ILE    27      47.803  20.026 -23.737  1.00 66.96           N  
ATOM    216  CA  ILE    27      47.351  18.666 -23.842  1.00 66.96           C  
ATOM    217  C   ILE    27      46.340  18.538 -24.949  1.00 66.96           C  
ATOM    218  O   ILE    27      45.231  19.060 -24.852  1.00 66.96           O  
ATOM    219  CB  ILE    27      46.676  18.211 -22.577  1.00 66.96           C  
ATOM    220  CG1 ILE    27      47.656  18.307 -21.398  1.00 66.96           C  
ATOM    221  CG2 ILE    27      46.113  16.793 -22.786  1.00 66.96           C  
ATOM    222  CD1 ILE    27      46.970  18.232 -20.037  1.00 66.96           C  
ATOM    223  N   PRO    28      46.712  17.870 -26.016  1.00 97.50           N  
ATOM    224  CA  PRO    28      45.786  17.635 -27.098  1.00 97.50           C  
ATOM    225  C   PRO    28      44.855  16.489 -26.827  1.00 97.50           C  
ATOM    226  O   PRO    28      45.322  15.410 -26.467  1.00 97.50           O  
ATOM    227  CB  PRO    28      46.629  17.446 -28.362  1.00 97.50           C  
ATOM    228  CG  PRO    28      48.066  17.253 -27.844  1.00 97.50           C  
ATOM    229  CD  PRO    28      48.075  17.996 -26.500  1.00 97.50           C  
ATOM    230  N   THR    29      43.535  16.732 -26.930  1.00102.61           N  
ATOM    231  CA  THR    29      42.481  15.772 -26.767  1.00102.61           C  
ATOM    232  C   THR    29      42.027  15.147 -28.062  1.00102.61           C  
ATOM    233  O   THR    29      41.396  14.092 -28.048  1.00102.61           O  
ATOM    234  CB  THR    29      41.297  16.376 -26.071  1.00102.61           C  
ATOM    235  CG2 THR    29      41.764  16.906 -24.702  1.00102.61           C  
ATOM    236  OG1 THR    29      40.762  17.440 -26.843  1.00102.61           O  
ATOM    237  N   ALA    30      42.243  15.816 -29.216  1.00 66.24           N  
ATOM    238  CA  ALA    30      41.677  15.303 -30.437  1.00 66.24           C  
ATOM    239  C   ALA    30      42.355  15.890 -31.641  1.00 66.24           C  
ATOM    240  O   ALA    30      43.118  16.850 -31.547  1.00 66.24           O  
ATOM    241  CB  ALA    30      40.181  15.618 -30.576  1.00 66.24           C  
ATOM    242  N   PHE    31      42.091  15.297 -32.828  1.00181.71           N  
ATOM    243  CA  PHE    31      42.683  15.776 -34.047  1.00181.71           C  
ATOM    244  C   PHE    31      41.684  15.614 -35.149  1.00181.71           C  
ATOM    245  O   PHE    31      40.600  15.071 -34.947  1.00181.71           O  
ATOM    246  CB  PHE    31      43.907  14.953 -34.486  1.00181.71           C  
ATOM    247  CG  PHE    31      43.425  13.584 -34.851  1.00181.71           C  
ATOM    248  CD1 PHE    31      43.253  12.622 -33.882  1.00181.71           C  
ATOM    249  CD2 PHE    31      43.133  13.265 -36.160  1.00181.71           C  
ATOM    250  CE1 PHE    31      42.806  11.365 -34.216  1.00181.71           C  
ATOM    251  CE2 PHE    31      42.686  12.012 -36.501  1.00181.71           C  
ATOM    252  CZ  PHE    31      42.522  11.059 -35.526  1.00181.71           C  
ATOM    253  N   ALA    32      42.025  16.148 -36.342  1.00 68.59           N  
ATOM    254  CA  ALA    32      41.261  15.913 -37.535  1.00 68.59           C  
ATOM    255  C   ALA    32      42.231  16.089 -38.664  1.00 68.59           C  
ATOM    256  O   ALA    32      42.994  17.054 -38.678  1.00 68.59           O  
ATOM    257  CB  ALA    32      40.113  16.913 -37.745  1.00 68.59           C  
ATOM    258  N   HIS    33      42.232  15.167 -39.646  1.00 93.25           N  
ATOM    259  CA  HIS    33      43.154  15.309 -40.735  1.00 93.25           C  
ATOM    260  C   HIS    33      42.373  15.577 -41.980  1.00 93.25           C  
ATOM    261  O   HIS    33      41.357  14.935 -42.243  1.00 93.25           O  
ATOM    262  CB  HIS    33      44.016  14.066 -41.015  1.00 93.25           C  
ATOM    263  CG  HIS    33      45.027  14.308 -42.099  1.00 93.25           C  
ATOM    264  CD2 HIS    33      44.969  14.040 -43.434  1.00 93.25           C  
ATOM    265  ND1 HIS    33      46.255  14.893 -41.888  1.00 93.25           N  
ATOM    266  CE1 HIS    33      46.877  14.948 -43.093  1.00 93.25           C  
ATOM    267  NE2 HIS    33      46.135  14.442 -44.061  1.00 93.25           N  
ATOM    268  N   ASP    34      42.841  16.566 -42.766  1.00 58.59           N  
ATOM    269  CA  ASP    34      42.263  16.950 -44.025  1.00 58.59           C  
ATOM    270  C   ASP    34      43.158  16.343 -45.067  1.00 58.59           C  
ATOM    271  O   ASP    34      44.273  16.814 -45.284  1.00 58.59           O  
ATOM    272  CB  ASP    34      42.290  18.481 -44.220  1.00 58.59           C  
ATOM    273  CG  ASP    34      41.650  18.878 -45.548  1.00 58.59           C  
ATOM    274  OD1 ASP    34      41.148  17.981 -46.275  1.00 58.59           O  
ATOM    275  OD2 ASP    34      41.664  20.101 -45.852  1.00 58.59           O1-
ATOM    276  N   ALA    35      42.695  15.259 -45.722  1.00 42.54           N  
ATOM    277  CA  ALA    35      43.493  14.541 -46.681  1.00 42.54           C  
ATOM    278  C   ALA    35      43.812  15.374 -47.891  1.00 42.54           C  
ATOM    279  O   ALA    35      44.953  15.398 -48.350  1.00 42.54           O  
ATOM    280  CB  ALA    35      42.795  13.269 -47.188  1.00 42.54           C  
ATOM    281  N   ASP    36      42.812  16.090 -48.438  1.00 56.20           N  
ATOM    282  CA  ASP    36      42.991  16.831 -49.659  1.00 56.20           C  
ATOM    283  C   ASP    36      44.042  17.883 -49.454  1.00 56.20           C  
ATOM    284  O   ASP    36      44.946  18.053 -50.273  1.00 56.20           O  
ATOM    285  CB  ASP    36      41.711  17.585 -50.068  1.00 56.20           C  
ATOM    286  CG  ASP    36      40.627  16.566 -50.389  1.00 56.20           C  
ATOM    287  OD1 ASP    36      40.938  15.584 -51.110  1.00 56.20           O  
ATOM    288  OD2 ASP    36      39.471  16.764 -49.922  1.00 56.20           O1-
ATOM    289  N   GLY    37      43.900  18.633 -48.347  1.00 56.63           N  
ATOM    290  CA  GLY    37      44.721  19.733 -47.919  1.00 56.63           C  
ATOM    291  C   GLY    37      46.060  19.287 -47.423  1.00 56.63           C  
ATOM    292  O   GLY    37      47.013  20.066 -47.438  1.00 56.63           O  
ATOM    293  N   HIS    38      46.161  18.042 -46.923  1.00 76.24           N  
ATOM    294  CA  HIS    38      47.366  17.589 -46.283  1.00 76.24           C  
ATOM    295  C   HIS    38      47.599  18.427 -45.063  1.00 76.24           C  
ATOM    296  O   HIS    38      48.734  18.782 -44.745  1.00 76.24           O  
ATOM    297  CB  HIS    38      48.607  17.649 -47.189  1.00 76.24           C  
ATOM    298  CG  HIS    38      48.578  16.563 -48.218  1.00 76.24           C  
ATOM    299  CD2 HIS    38      47.857  16.460 -49.370  1.00 76.24           C  
ATOM    300  ND1 HIS    38      49.305  15.399 -48.123  1.00 76.24           N  
ATOM    301  CE1 HIS    38      48.990  14.651 -49.212  1.00 76.24           C  
ATOM    302  NE2 HIS    38      48.115  15.254 -49.996  1.00 76.24           N  
ATOM    303  N   LYS    39      46.509  18.754 -44.332  1.00 85.24           N  
ATOM    304  CA  LYS    39      46.683  19.515 -43.131  1.00 85.24           C  
ATOM    305  C   LYS    39      46.094  18.795 -41.956  1.00 85.24           C  
ATOM    306  O   LYS    39      45.094  18.087 -42.064  1.00 85.24           O  
ATOM    307  CB  LYS    39      46.158  20.957 -43.212  1.00 85.24           C  
ATOM    308  CG  LYS    39      47.132  21.803 -44.032  1.00 85.24           C  
ATOM    309  CD  LYS    39      46.737  23.257 -44.244  1.00 85.24           C  
ATOM    310  CE  LYS    39      47.894  24.102 -44.781  1.00 85.24           C  
ATOM    311  NZ  LYS    39      47.433  25.487 -45.016  1.00 85.24           N1+
ATOM    312  N   LEU    40      46.754  18.952 -40.788  1.00 63.75           N  
ATOM    313  CA  LEU    40      46.351  18.276 -39.587  1.00 63.75           C  
ATOM    314  C   LEU    40      45.922  19.313 -38.590  1.00 63.75           C  
ATOM    315  O   LEU    40      46.589  20.331 -38.402  1.00 63.75           O  
ATOM    316  CB  LEU    40      47.492  17.436 -38.984  1.00 63.75           C  
ATOM    317  CG  LEU    40      47.119  16.665 -37.708  1.00 63.75           C  
ATOM    318  CD1 LEU    40      45.994  15.651 -37.976  1.00 63.75           C  
ATOM    319  CD2 LEU    40      48.364  16.020 -37.078  1.00 63.75           C  
ATOM    320  N   PHE    41      44.770  19.074 -37.928  1.00 63.06           N  
ATOM    321  CA  PHE    41      44.256  20.010 -36.967  1.00 63.06           C  
ATOM    322  C   PHE    41      44.237  19.323 -35.634  1.00 63.06           C  
ATOM    323  O   PHE    41      43.810  18.175 -35.517  1.00 63.06           O  
ATOM    324  CB  PHE    41      42.811  20.454 -37.273  1.00 63.06           C  
ATOM    325  CG  PHE    41      42.771  21.105 -38.620  1.00 63.06           C  
ATOM    326  CD1 PHE    41      43.216  22.395 -38.794  1.00 63.06           C  
ATOM    327  CD2 PHE    41      42.267  20.430 -39.710  1.00 63.06           C  
ATOM    328  CE1 PHE    41      43.173  22.995 -40.032  1.00 63.06           C  
ATOM    329  CE2 PHE    41      42.222  21.025 -40.951  1.00 63.06           C  
ATOM    330  CZ  PHE    41      42.676  22.311 -41.116  1.00 63.06           C  
ATOM    331  N   LEU    42      44.714  20.029 -34.589  1.00 57.08           N  
ATOM    332  CA  LEU    42      44.785  19.454 -33.273  1.00 57.08           C  
ATOM    333  C   LEU    42      44.041  20.328 -32.325  1.00 57.08           C  
ATOM    334  O   LEU    42      44.127  21.554 -32.367  1.00 57.08           O  
ATOM    335  CB  LEU    42      46.226  19.350 -32.748  1.00 57.08           C  
ATOM    336  CG  LEU    42      47.095  18.326 -33.500  1.00 57.08           C  
ATOM    337  CD1 LEU    42      48.519  18.274 -32.925  1.00 57.08           C  
ATOM    338  CD2 LEU    42      46.427  16.940 -33.518  1.00 57.08           C  
ATOM    339  N   THR    43      43.295  19.682 -31.413  1.00125.17           N  
ATOM    340  CA  THR    43      42.545  20.416 -30.449  1.00125.17           C  
ATOM    341  C   THR    43      43.318  20.388 -29.162  1.00125.17           C  
ATOM    342  O   THR    43      43.684  19.323 -28.661  1.00125.17           O  
ATOM    343  CB  THR    43      41.174  19.826 -30.279  1.00125.17           C  
ATOM    344  CG2 THR    43      41.283  18.439 -29.633  1.00125.17           C  
ATOM    345  OG1 THR    43      40.351  20.682 -29.512  1.00125.17           O  
ATOM    346  N   ILE    44      43.681  21.588 -28.651  1.00172.82           N  
ATOM    347  CA  ILE    44      44.302  21.688 -27.359  1.00172.82           C  
ATOM    348  C   ILE    44      43.443  22.621 -26.541  1.00172.82           C  
ATOM    349  O   ILE    44      43.520  23.844 -26.655  1.00172.82           O  
ATOM    350  CB  ILE    44      45.752  22.129 -27.406  1.00172.82           C  
ATOM    351  CG1 ILE    44      46.432  21.955 -26.036  1.00172.82           C  
ATOM    352  CG2 ILE    44      45.864  23.535 -28.019  1.00172.82           C  
ATOM    353  CD1 ILE    44      45.891  22.858 -24.929  1.00172.82           C  
ATOM    354  N   PRO    45      42.632  22.071 -25.675  1.00 88.27           N  
ATOM    355  CA  PRO    45      41.709  22.869 -24.907  1.00 88.27           C  
ATOM    356  C   PRO    45      42.399  23.712 -23.883  1.00 88.27           C  
ATOM    357  O   PRO    45      43.475  23.336 -23.421  1.00 88.27           O  
ATOM    358  CB  PRO    45      40.689  21.888 -24.321  1.00 88.27           C  
ATOM    359  CG  PRO    45      41.318  20.497 -24.527  1.00 88.27           C  
ATOM    360  CD  PRO    45      42.223  20.681 -25.755  1.00 88.27           C  
ATOM    361  N   ARG    46      41.811  24.867 -23.506  1.00132.89           N  
ATOM    362  CA  ARG    46      42.510  25.649 -22.528  1.00132.89           C  
ATOM    363  C   ARG    46      42.122  25.218 -21.155  1.00132.89           C  
ATOM    364  O   ARG    46      41.457  25.941 -20.413  1.00132.89           O  
ATOM    365  CB  ARG    46      42.346  27.182 -22.675  1.00132.89           C  
ATOM    366  CG  ARG    46      43.505  27.770 -23.487  1.00132.89           C  
ATOM    367  CD  ARG    46      43.411  29.221 -23.976  1.00132.89           C  
ATOM    368  NE  ARG    46      42.555  29.203 -25.189  1.00132.89           N  
ATOM    369  CZ  ARG    46      42.948  29.687 -26.403  1.00132.89           C  
ATOM    370  NH1 ARG    46      44.163  30.282 -26.573  1.00132.89           N1+
ATOM    371  NH2 ARG    46      42.099  29.594 -27.467  1.00132.89           N  
ATOM    372  N   LYS    47      42.521  23.975 -20.806  1.00120.04           N  
ATOM    373  CA  LYS    47      42.341  23.433 -19.492  1.00120.04           C  
ATOM    374  C   LYS    47      43.348  24.010 -18.544  1.00120.04           C  
ATOM    375  O   LYS    47      43.050  24.226 -17.370  1.00120.04           O  
ATOM    376  CB  LYS    47      42.395  21.898 -19.409  1.00120.04           C  
ATOM    377  CG  LYS    47      41.027  21.264 -19.663  1.00120.04           C  
ATOM    378  CD  LYS    47      41.011  19.737 -19.674  1.00120.04           C  
ATOM    379  CE  LYS    47      39.586  19.192 -19.715  1.00120.04           C  
ATOM    380  NZ  LYS    47      39.556  17.721 -19.579  1.00120.04           N1+
ATOM    381  N   PHE    48      44.576  24.262 -19.042  1.00 94.44           N  
ATOM    382  CA  PHE    48      45.657  24.760 -18.230  1.00 94.44           C  
ATOM    383  C   PHE    48      46.060  26.088 -18.815  1.00 94.44           C  
ATOM    384  O   PHE    48      45.708  26.407 -19.949  1.00 94.44           O  
ATOM    385  CB  PHE    48      46.874  23.811 -18.235  1.00 94.44           C  
ATOM    386  CG  PHE    48      47.761  24.130 -17.078  1.00 94.44           C  
ATOM    387  CD1 PHE    48      47.491  23.603 -15.835  1.00 94.44           C  
ATOM    388  CD2 PHE    48      48.859  24.945 -17.228  1.00 94.44           C  
ATOM    389  CE1 PHE    48      48.299  23.887 -14.758  1.00 94.44           C  
ATOM    390  CE2 PHE    48      49.671  25.232 -16.156  1.00 94.44           C  
ATOM    391  CZ  PHE    48      49.391  24.701 -14.920  1.00 94.44           C  
ATOM    392  N   PRO    49      46.788  26.885 -18.077  1.00101.57           N  
ATOM    393  CA  PRO    49      47.092  28.207 -18.567  1.00101.57           C  
ATOM    394  C   PRO    49      48.036  28.327 -19.729  1.00101.57           C  
ATOM    395  O   PRO    49      48.878  27.456 -19.940  1.00101.57           O  
ATOM    396  CB  PRO    49      47.562  29.007 -17.351  1.00101.57           C  
ATOM    397  CG  PRO    49      46.830  28.345 -16.173  1.00101.57           C  
ATOM    398  CD  PRO    49      46.618  26.891 -16.627  1.00101.57           C  
ATOM    399  N   LYS    50      47.891  29.455 -20.459  1.00127.63           N  
ATOM    400  CA  LYS    50      48.726  29.934 -21.526  1.00127.63           C  
ATOM    401  C   LYS    50      48.738  29.093 -22.765  1.00127.63           C  
ATOM    402  O   LYS    50      49.801  28.929 -23.360  1.00127.63           O  
ATOM    403  CB  LYS    50      50.177  30.106 -21.070  1.00127.63           C  
ATOM    404  CG  LYS    50      50.265  30.912 -19.778  1.00127.63           C  
ATOM    405  CD  LYS    50      51.614  30.813 -19.072  1.00127.63           C  
ATOM    406  CE  LYS    50      51.543  31.212 -17.597  1.00127.63           C  
ATOM    407  NZ  LYS    50      50.764  32.461 -17.443  1.00127.63           N1+
ATOM    408  N   ILE    51      47.585  28.573 -23.241  1.00189.85           N  
ATOM    409  CA  ILE    51      47.732  27.856 -24.475  1.00189.85           C  
ATOM    410  C   ILE    51      47.515  28.890 -25.543  1.00189.85           C  
ATOM    411  O   ILE    51      46.517  29.607 -25.557  1.00189.85           O  
ATOM    412  CB  ILE    51      46.835  26.654 -24.702  1.00189.85           C  
ATOM    413  CG1 ILE    51      47.577  25.642 -25.583  1.00189.85           C  
ATOM    414  CG2 ILE    51      45.556  27.066 -25.440  1.00189.85           C  
ATOM    415  CD1 ILE    51      47.916  26.199 -26.961  1.00189.85           C  
ATOM    416  N   PRO    52      48.507  29.059 -26.380  1.00146.46           N  
ATOM    417  CA  PRO    52      48.505  30.045 -27.421  1.00146.46           C  
ATOM    418  C   PRO    52      47.468  29.833 -28.475  1.00146.46           C  
ATOM    419  O   PRO    52      46.905  30.820 -28.944  1.00146.46           O  
ATOM    420  CB  PRO    52      49.937  30.077 -27.972  1.00146.46           C  
ATOM    421  CG  PRO    52      50.563  28.753 -27.499  1.00146.46           C  
ATOM    422  CD  PRO    52      49.808  28.437 -26.199  1.00146.46           C  
ATOM    423  N   TYR    53      47.227  28.574 -28.891  1.00 88.35           N  
ATOM    424  CA  TYR    53      46.251  28.314 -29.915  1.00 88.35           C  
ATOM    425  C   TYR    53      45.501  27.072 -29.524  1.00 88.35           C  
ATOM    426  O   TYR    53      46.099  26.003 -29.398  1.00 88.35           O  
ATOM    427  CB  TYR    53      46.893  27.985 -31.277  1.00 88.35           C  
ATOM    428  CG  TYR    53      47.829  29.084 -31.641  1.00 88.35           C  
ATOM    429  CD1 TYR    53      47.355  30.315 -32.033  1.00 88.35           C  
ATOM    430  CD2 TYR    53      49.189  28.870 -31.608  1.00 88.35           C  
ATOM    431  CE1 TYR    53      48.226  31.323 -32.372  1.00 88.35           C  
ATOM    432  CE2 TYR    53      50.063  29.875 -31.948  1.00 88.35           C  
ATOM    433  CZ  TYR    53      49.582  31.104 -32.326  1.00 88.35           C  
ATOM    434  OH  TYR    53      50.481  32.133 -32.672  1.00 88.35           O  
ATOM    435  N   THR    54      44.172  27.183 -29.324  1.00125.43           N  
ATOM    436  CA  THR    54      43.318  26.074 -28.973  1.00125.43           C  
ATOM    437  C   THR    54      43.120  25.187 -30.169  1.00125.43           C  
ATOM    438  O   THR    54      42.953  23.973 -30.046  1.00125.43           O  
ATOM    439  CB  THR    54      41.968  26.515 -28.484  1.00125.43           C  
ATOM    440  CG2 THR    54      41.179  27.085 -29.676  1.00125.43           C  
ATOM    441  OG1 THR    54      41.264  25.427 -27.899  1.00125.43           O  
ATOM    442  N   LEU    55      43.049  25.799 -31.365  1.00 70.76           N  
ATOM    443  CA  LEU    55      42.961  25.066 -32.592  1.00 70.76           C  
ATOM    444  C   LEU    55      44.297  25.248 -33.248  1.00 70.76           C  
ATOM    445  O   LEU    55      44.678  26.370 -33.578  1.00 70.76           O  
ATOM    446  CB  LEU    55      41.871  25.604 -33.536  1.00 70.76           C  
ATOM    447  CG  LEU    55      41.746  24.842 -34.867  1.00 70.76           C  
ATOM    448  CD1 LEU    55      41.370  23.371 -34.644  1.00 70.76           C  
ATOM    449  CD2 LEU    55      40.784  25.561 -35.826  1.00 70.76           C  
ATOM    450  N   ALA    56      45.055  24.149 -33.455  1.00 45.84           N  
ATOM    451  CA  ALA    56      46.374  24.307 -34.011  1.00 45.84           C  
ATOM    452  C   ALA    56      46.477  23.474 -35.253  1.00 45.84           C  
ATOM    453  O   ALA    56      45.782  22.469 -35.385  1.00 45.84           O  
ATOM    454  CB  ALA    56      47.498  23.847 -33.068  1.00 45.84           C  
ATOM    455  N   GLU    57      47.340  23.880 -36.216  1.00 67.51           N  
ATOM    456  CA  GLU    57      47.442  23.081 -37.408  1.00 67.51           C  
ATOM    457  C   GLU    57      48.874  22.796 -37.760  1.00 67.51           C  
ATOM    458  O   GLU    57      49.787  23.528 -37.376  1.00 67.51           O  
ATOM    459  CB  GLU    57      46.778  23.686 -38.665  1.00 67.51           C  
ATOM    460  CG  GLU    57      47.437  24.961 -39.198  1.00 67.51           C  
ATOM    461  CD  GLU    57      46.668  25.409 -40.437  1.00 67.51           C  
ATOM    462  OE1 GLU    57      45.528  24.914 -40.636  1.00 67.51           O  
ATOM    463  OE2 GLU    57      47.212  26.246 -41.205  1.00 67.51           O1-
ATOM    464  N   VAL    58      49.098  21.670 -38.482  1.00128.53           N  
ATOM    465  CA  VAL    58      50.420  21.333 -38.946  1.00128.53           C  
ATOM    466  C   VAL    58      50.326  20.956 -40.399  1.00128.53           C  
ATOM    467  O   VAL    58      49.354  20.338 -40.835  1.00128.53           O  
ATOM    468  CB  VAL    58      51.053  20.146 -38.274  1.00128.53           C  
ATOM    469  CG1 VAL    58      50.971  20.333 -36.752  1.00128.53           C  
ATOM    470  CG2 VAL    58      50.439  18.843 -38.814  1.00128.53           C  
ATOM    471  N   ASP    59      51.360  21.329 -41.182  1.00 61.78           N  
ATOM    472  CA  ASP    59      51.458  21.004 -42.579  1.00 61.78           C  
ATOM    473  C   ASP    59      52.132  19.671 -42.642  1.00 61.78           C  
ATOM    474  O   ASP    59      53.318  19.527 -42.352  1.00 61.78           O  
ATOM    475  CB  ASP    59      52.323  22.008 -43.368  1.00 61.78           C  
ATOM    476  CG  ASP    59      52.213  21.715 -44.861  1.00 61.78           C  
ATOM    477  OD1 ASP    59      51.494  20.748 -45.225  1.00 61.78           O  
ATOM    478  OD2 ASP    59      52.853  22.454 -45.656  1.00 61.78           O1-
ATOM    479  N   THR    60      51.338  18.657 -43.003  1.00162.50           N  
ATOM    480  CA  THR    60      51.673  17.273 -43.059  1.00162.50           C  
ATOM    481  C   THR    60      52.493  16.973 -44.258  1.00162.50           C  
ATOM    482  O   THR    60      53.081  15.911 -44.300  1.00162.50           O  
ATOM    483  CB  THR    60      50.445  16.421 -43.139  1.00162.50           C  
ATOM    484  CG2 THR    60      50.878  14.975 -42.897  1.00162.50           C  
ATOM    485  OG1 THR    60      49.527  16.779 -42.120  1.00162.50           O  
ATOM    486  N   GLU    61      52.538  17.835 -45.284  1.00 95.23           N  
ATOM    487  CA  GLU    61      53.152  17.461 -46.532  1.00 95.23           C  
ATOM    488  C   GLU    61      54.563  16.999 -46.344  1.00 95.23           C  
ATOM    489  O   GLU    61      54.923  15.908 -46.784  1.00 95.23           O  
ATOM    490  CB  GLU    61      53.241  18.650 -47.502  1.00 95.23           C  
ATOM    491  CG  GLU    61      51.885  19.232 -47.898  1.00 95.23           C  
ATOM    492  CD  GLU    61      52.153  20.520 -48.664  1.00 95.23           C  
ATOM    493  OE1 GLU    61      53.345  20.795 -48.964  1.00 95.23           O  
ATOM    494  OE2 GLU    61      51.168  21.248 -48.958  1.00 95.23           O1-
ATOM    495  N   LYS    62      55.405  17.818 -45.694  1.00 84.83           N  
ATOM    496  CA  LYS    62      56.793  17.492 -45.571  1.00 84.83           C  
ATOM    497  C   LYS    62      57.003  16.321 -44.659  1.00 84.83           C  
ATOM    498  O   LYS    62      57.696  15.366 -45.006  1.00 84.83           O  
ATOM    499  CB  LYS    62      57.588  18.675 -45.002  1.00 84.83           C  
ATOM    500  CG  LYS    62      57.435  19.931 -45.860  1.00 84.83           C  
ATOM    501  CD  LYS    62      57.830  21.224 -45.149  1.00 84.83           C  
ATOM    502  CE  LYS    62      57.479  22.478 -45.952  1.00 84.83           C  
ATOM    503  NZ  LYS    62      56.030  22.479 -46.255  1.00 84.83           N1+
ATOM    504  N   ASN    63      56.365  16.374 -43.476  1.00 89.28           N  
ATOM    505  CA  ASN    63      56.584  15.491 -42.357  1.00 89.28           C  
ATOM    506  C   ASN    63      56.112  14.062 -42.475  1.00 89.28           C  
ATOM    507  O   ASN    63      56.822  13.168 -42.008  1.00 89.28           O  
ATOM    508  CB  ASN    63      55.973  16.041 -41.054  1.00 89.28           C  
ATOM    509  CG  ASN    63      56.771  17.270 -40.628  1.00 89.28           C  
ATOM    510  ND2 ASN    63      57.697  17.738 -41.507  1.00 89.28           N  
ATOM    511  OD1 ASN    63      56.577  17.802 -39.537  1.00 89.28           O  
ATOM    512  N   PRO    64      55.000  13.781 -43.089  1.00171.06           N  
ATOM    513  CA  PRO    64      54.379  12.487 -42.909  1.00171.06           C  
ATOM    514  C   PRO    64      55.277  11.357 -43.342  1.00171.06           C  
ATOM    515  O   PRO    64      55.677  11.301 -44.503  1.00171.06           O  
ATOM    516  CB  PRO    64      53.193  12.542 -43.850  1.00171.06           C  
ATOM    517  CG  PRO    64      53.777  13.299 -45.070  1.00171.06           C  
ATOM    518  CD  PRO    64      55.040  14.016 -44.523  1.00171.06           C  
ATOM    519  N   GLY    65      55.586  10.406 -42.455  1.00 38.29           N  
ATOM    520  CA  GLY    65      56.330   9.274 -42.923  1.00 38.29           C  
ATOM    521  C   GLY    65      57.769   9.630 -43.181  1.00 38.29           C  
ATOM    522  O   GLY    65      58.520   8.791 -43.679  1.00 38.29           O  
ATOM    523  N   VAL    66      58.209  10.864 -42.853  1.00 65.33           N  
ATOM    524  CA  VAL    66      59.592  11.196 -43.074  1.00 65.33           C  
ATOM    525  C   VAL    66      60.303  10.950 -41.776  1.00 65.33           C  
ATOM    526  O   VAL    66      59.789  11.267 -40.707  1.00 65.33           O  
ATOM    527  CB  VAL    66      59.842  12.622 -43.466  1.00 65.33           C  
ATOM    528  CG1 VAL    66      61.362  12.826 -43.561  1.00 65.33           C  
ATOM    529  CG2 VAL    66      59.099  12.915 -44.779  1.00 65.33           C  
ATOM    530  N   SER    67      61.538  10.420 -41.846  1.00170.52           N  
ATOM    531  CA  SER    67      62.238   9.911 -40.694  1.00170.52           C  
ATOM    532  C   SER    67      62.428  10.895 -39.570  1.00170.52           C  
ATOM    533  O   SER    67      62.084  10.569 -38.439  1.00170.52           O  
ATOM    534  CB  SER    67      63.628   9.342 -41.036  1.00170.52           C  
ATOM    535  OG  SER    67      64.516  10.386 -41.404  1.00170.52           O  
ATOM    536  N   GLY    68      63.018  12.080 -39.827  1.00131.83           N  
ATOM    537  CA  GLY    68      63.361  13.101 -38.856  1.00131.83           C  
ATOM    538  C   GLY    68      62.185  13.848 -38.276  1.00131.83           C  
ATOM    539  O   GLY    68      62.270  14.373 -37.168  1.00131.83           O  
ATOM    540  N   LYS    69      61.105  13.949 -39.070  1.00211.88           N  
ATOM    541  CA  LYS    69      59.889  14.731 -39.007  1.00211.88           C  
ATOM    542  C   LYS    69      58.869  14.383 -37.940  1.00211.88           C  
ATOM    543  O   LYS    69      57.764  14.920 -37.990  1.00211.88           O  
ATOM    544  CB  LYS    69      59.148  14.723 -40.352  1.00211.88           C  
ATOM    545  CG  LYS    69      60.019  15.234 -41.502  1.00211.88           C  
ATOM    546  CD  LYS    69      60.508  16.674 -41.323  1.00211.88           C  
ATOM    547  CE  LYS    69      61.614  17.067 -42.304  1.00211.88           C  
ATOM    548  NZ  LYS    69      61.134  16.931 -43.699  1.00211.88           N1+
ATOM    549  N   ARG    70      59.137  13.450 -37.011  1.00194.86           N  
ATOM    550  CA  ARG    70      58.164  12.903 -36.091  1.00194.86           C  
ATOM    551  C   ARG    70      57.431  13.917 -35.236  1.00194.86           C  
ATOM    552  O   ARG    70      56.263  13.692 -34.910  1.00194.86           O  
ATOM    553  CB  ARG    70      58.811  11.867 -35.155  1.00194.86           C  
ATOM    554  CG  ARG    70      57.861  11.235 -34.136  1.00194.86           C  
ATOM    555  CD  ARG    70      58.476  10.031 -33.419  1.00194.86           C  
ATOM    556  NE  ARG    70      59.955  10.197 -33.497  1.00194.86           N  
ATOM    557  CZ  ARG    70      60.781   9.174 -33.133  1.00194.86           C  
ATOM    558  NH1 ARG    70      60.258   8.019 -32.627  1.00194.86           N1+
ATOM    559  NH2 ARG    70      62.132   9.307 -33.280  1.00194.86           N  
ATOM    560  N   SER    71      58.065  15.020 -34.784  1.00123.19           N  
ATOM    561  CA  SER    71      57.317  15.928 -33.953  1.00123.19           C  
ATOM    562  C   SER    71      57.264  17.290 -34.589  1.00123.19           C  
ATOM    563  O   SER    71      58.145  18.115 -34.348  1.00123.19           O  
ATOM    564  CB  SER    71      57.977  16.095 -32.574  1.00123.19           C  
ATOM    565  OG  SER    71      57.357  17.145 -31.851  1.00123.19           O  
ATOM    566  N   PRO    72      56.234  17.592 -35.345  1.00 88.19           N  
ATOM    567  CA  PRO    72      56.127  18.883 -35.970  1.00 88.19           C  
ATOM    568  C   PRO    72      55.703  19.903 -34.960  1.00 88.19           C  
ATOM    569  O   PRO    72      55.027  19.536 -34.001  1.00 88.19           O  
ATOM    570  CB  PRO    72      55.126  18.717 -37.120  1.00 88.19           C  
ATOM    571  CG  PRO    72      54.390  17.401 -36.806  1.00 88.19           C  
ATOM    572  CD  PRO    72      55.429  16.587 -36.017  1.00 88.19           C  
ATOM    573  N   LEU    73      56.099  21.181 -35.149  1.00 46.84           N  
ATOM    574  CA  LEU    73      55.703  22.217 -34.239  1.00 46.84           C  
ATOM    575  C   LEU    73      54.301  22.606 -34.584  1.00 46.84           C  
ATOM    576  O   LEU    73      53.892  22.527 -35.740  1.00 46.84           O  
ATOM    577  CB  LEU    73      56.573  23.488 -34.295  1.00 46.84           C  
ATOM    578  CG  LEU    73      58.022  23.261 -33.822  1.00 46.84           C  
ATOM    579  CD1 LEU    73      58.822  24.576 -33.801  1.00 46.84           C  
ATOM    580  CD2 LEU    73      58.055  22.515 -32.479  1.00 46.84           C  
ATOM    581  N   LEU    74      53.513  23.013 -33.567  1.00 56.26           N  
ATOM    582  CA  LEU    74      52.148  23.377 -33.808  1.00 56.26           C  
ATOM    583  C   LEU    74      52.090  24.793 -34.283  1.00 56.26           C  
ATOM    584  O   LEU    74      52.876  25.642 -33.860  1.00 56.26           O  
ATOM    585  CB  LEU    74      51.255  23.257 -32.564  1.00 56.26           C  
ATOM    586  CG  LEU    74      51.186  21.821 -32.016  1.00 56.26           C  
ATOM    587  CD1 LEU    74      50.130  21.693 -30.908  1.00 56.26           C  
ATOM    588  CD2 LEU    74      51.000  20.799 -33.147  1.00 56.26           C  
ATOM    589  N   ASN    75      51.130  25.087 -35.180  1.00 67.58           N  
ATOM    590  CA  ASN    75      51.017  26.415 -35.708  1.00 67.58           C  
ATOM    591  C   ASN    75      49.637  26.926 -35.437  1.00 67.58           C  
ATOM    592  O   ASN    75      48.713  26.176 -35.126  1.00 67.58           O  
ATOM    593  CB  ASN    75      51.192  26.485 -37.235  1.00 67.58           C  
ATOM    594  CG  ASN    75      52.597  26.028 -37.597  1.00 67.58           C  
ATOM    595  ND2 ASN    75      53.623  26.554 -36.874  1.00 67.58           N  
ATOM    596  OD1 ASN    75      52.779  25.222 -38.507  1.00 67.58           O  
ATOM    597  N   ARG    76      49.494  28.257 -35.543  1.00106.92           N  
ATOM    598  CA  ARG    76      48.254  28.958 -35.397  1.00106.92           C  
ATOM    599  C   ARG    76      47.380  28.522 -36.537  1.00106.92           C  
ATOM    600  O   ARG    76      47.863  28.274 -37.640  1.00106.92           O  
ATOM    601  CB  ARG    76      48.514  30.471 -35.508  1.00106.92           C  
ATOM    602  CG  ARG    76      47.300  31.392 -35.552  1.00106.92           C  
ATOM    603  CD  ARG    76      47.719  32.859 -35.716  1.00106.92           C  
ATOM    604  NE  ARG    76      48.412  32.991 -37.033  1.00106.92           N  
ATOM    605  CZ  ARG    76      49.578  33.691 -37.144  1.00106.92           C  
ATOM    606  NH1 ARG    76      50.139  34.272 -36.041  1.00106.92           N1+
ATOM    607  NH2 ARG    76      50.191  33.813 -38.358  1.00106.92           N  
ATOM    608  N   PHE    77      46.064  28.384 -36.285  1.00 93.50           N  
ATOM    609  CA  PHE    77      45.127  28.017 -37.308  1.00 93.50           C  
ATOM    610  C   PHE    77      45.188  29.100 -38.346  1.00 93.50           C  
ATOM    611  O   PHE    77      45.182  30.289 -38.019  1.00 93.50           O  
ATOM    612  CB  PHE    77      43.695  27.880 -36.743  1.00 93.50           C  
ATOM    613  CG  PHE    77      42.710  27.493 -37.797  1.00 93.50           C  
ATOM    614  CD1 PHE    77      42.781  26.263 -38.411  1.00 93.50           C  
ATOM    615  CD2 PHE    77      41.680  28.344 -38.128  1.00 93.50           C  
ATOM    616  CE1 PHE    77      41.864  25.902 -39.371  1.00 93.50           C  
ATOM    617  CE2 PHE    77      40.758  27.989 -39.086  1.00 93.50           C  
ATOM    618  CZ  PHE    77      40.851  26.770 -39.710  1.00 93.50           C  
ATOM    619  N   SER    78      45.245  28.693 -39.632  1.00 94.09           N  
ATOM    620  CA  SER    78      45.429  29.594 -40.741  1.00 94.09           C  
ATOM    621  C   SER    78      44.291  30.566 -40.798  1.00 94.09           C  
ATOM    622  O   SER    78      44.450  31.712 -41.214  1.00 94.09           O  
ATOM    623  CB  SER    78      45.481  28.845 -42.081  1.00 94.09           C  
ATOM    624  OG  SER    78      45.810  29.742 -43.128  1.00 94.09           O  
ATOM    625  N   GLY    79      43.102  30.107 -40.385  1.00 80.61           N  
ATOM    626  CA  GLY    79      41.884  30.865 -40.325  1.00 80.61           C  
ATOM    627  C   GLY    79      41.953  31.939 -39.275  1.00 80.61           C  
ATOM    628  O   GLY    79      41.076  32.799 -39.222  1.00 80.61           O  
ATOM    629  N   HIS    80      42.911  31.866 -38.328  1.00 97.31           N  
ATOM    630  CA  HIS    80      42.872  32.795 -37.211  1.00 97.31           C  
ATOM    631  C   HIS    80      43.946  33.856 -37.230  1.00 97.31           C  
ATOM    632  O   HIS    80      45.079  33.627 -37.649  1.00 97.31           O  
ATOM    633  CB  HIS    80      43.020  32.095 -35.854  1.00 97.31           C  
ATOM    634  CG  HIS    80      41.896  31.161 -35.528  1.00 97.31           C  
ATOM    635  CD2 HIS    80      40.594  31.177 -35.923  1.00 97.31           C  
ATOM    636  ND1 HIS    80      42.020  30.075 -34.689  1.00 97.31           N  
ATOM    637  CE1 HIS    80      40.798  29.492 -34.619  1.00 97.31           C  
ATOM    638  NE2 HIS    80      39.900  30.126 -35.351  1.00 97.31           N  
ATOM    639  N   LYS    81      43.555  35.096 -36.848  1.00 98.03           N  
ATOM    640  CA  LYS    81      44.445  36.217 -36.677  1.00 98.03           C  
ATOM    641  C   LYS    81      45.182  36.166 -35.363  1.00 98.03           C  
ATOM    642  O   LYS    81      46.411  36.190 -35.314  1.00 98.03           O  
ATOM    643  CB  LYS    81      43.673  37.550 -36.727  1.00 98.03           C  
ATOM    644  CG  LYS    81      42.952  37.788 -38.059  1.00 98.03           C  
ATOM    645  CD  LYS    81      41.943  38.938 -38.021  1.00 98.03           C  
ATOM    646  CE  LYS    81      41.209  39.164 -39.346  1.00 98.03           C  
ATOM    647  NZ  LYS    81      39.772  38.844 -39.195  1.00 98.03           N1+
ATOM    648  N   SER    82      44.414  36.049 -34.257  1.00265.06           N  
ATOM    649  CA  SER    82      44.905  36.041 -32.907  1.00265.06           C  
ATOM    650  C   SER    82      44.669  34.636 -32.525  1.00265.06           C  
ATOM    651  O   SER    82      44.497  33.801 -33.377  1.00265.06           O  
ATOM    652  CB  SER    82      44.025  36.813 -31.907  1.00265.06           C  
ATOM    653  OG  SER    82      43.765  38.130 -32.357  1.00265.06           O  
ATOM    654  N   GLY    83      44.849  34.252 -31.280  1.00184.13           N  
ATOM    655  CA  GLY    83      44.443  32.966 -30.782  1.00184.13           C  
ATOM    656  C   GLY    83      43.014  32.995 -30.279  1.00184.13           C  
ATOM    657  O   GLY    83      42.448  31.966 -29.920  1.00184.13           O  
ATOM    658  N   LYS    84      42.487  34.218 -30.073  1.00184.52           N  
ATOM    659  CA  LYS    84      41.262  34.605 -29.402  1.00184.52           C  
ATOM    660  C   LYS    84      39.974  34.186 -30.059  1.00184.52           C  
ATOM    661  O   LYS    84      38.924  34.239 -29.424  1.00184.52           O  
ATOM    662  CB  LYS    84      41.204  36.127 -29.202  1.00184.52           C  
ATOM    663  CG  LYS    84      42.250  36.616 -28.198  1.00184.52           C  
ATOM    664  CD  LYS    84      43.690  36.309 -28.609  1.00184.52           C  
ATOM    665  CE  LYS    84      44.728  36.852 -27.631  1.00184.52           C  
ATOM    666  NZ  LYS    84      44.864  38.306 -27.828  1.00184.52           N1+
ATOM    667  N   GLU    85      39.985  33.833 -31.348  1.00116.63           N  
ATOM    668  CA  GLU    85      38.797  33.534 -32.098  1.00116.63           C  
ATOM    669  C   GLU    85      38.041  32.387 -31.492  1.00116.63           C  
ATOM    670  O   GLU    85      36.816  32.351 -31.576  1.00116.63           O  
ATOM    671  CB  GLU    85      39.122  33.192 -33.562  1.00116.63           C  
ATOM    672  CG  GLU    85      39.588  34.404 -34.380  1.00116.63           C  
ATOM    673  CD  GLU    85      41.028  34.774 -34.032  1.00116.63           C  
ATOM    674  OE1 GLU    85      41.708  34.008 -33.300  1.00116.63           O  
ATOM    675  OE2 GLU    85      41.472  35.847 -34.519  1.00116.63           O1-
ATOM    676  N   LEU    86      38.742  31.385 -30.930  1.00 73.71           N  
ATOM    677  CA  LEU    86      38.092  30.289 -30.261  1.00 73.71           C  
ATOM    678  C   LEU    86      38.656  30.273 -28.876  1.00 73.71           C  
ATOM    679  O   LEU    86      39.863  30.451 -28.710  1.00 73.71           O  
ATOM    680  CB  LEU    86      38.402  28.923 -30.890  1.00 73.71           C  
ATOM    681  CG  LEU    86      37.913  28.777 -32.344  1.00 73.71           C  
ATOM    682  CD1 LEU    86      38.252  27.384 -32.897  1.00 73.71           C  
ATOM    683  CD2 LEU    86      36.416  29.113 -32.480  1.00 73.71           C  
ATOM    684  N   THR    87      37.779  30.170 -27.848  1.00 65.82           N  
ATOM    685  CA  THR    87      38.232  30.134 -26.484  1.00 65.82           C  
ATOM    686  C   THR    87      38.863  28.817 -26.142  1.00 65.82           C  
ATOM    687  O   THR    87      40.033  28.763 -25.792  1.00 65.82           O  
ATOM    688  CB  THR    87      37.119  30.362 -25.502  1.00 65.82           C  
ATOM    689  CG2 THR    87      37.699  30.326 -24.077  1.00 65.82           C  
ATOM    690  OG1 THR    87      36.502  31.618 -25.742  1.00 65.82           O  
ATOM    691  N   SER    88      38.113  27.698 -26.262  1.00 58.48           N  
ATOM    692  CA  SER    88      38.681  26.417 -25.926  1.00 58.48           C  
ATOM    693  C   SER    88      37.907  25.355 -26.652  1.00 58.48           C  
ATOM    694  O   SER    88      36.677  25.374 -26.660  1.00 58.48           O  
ATOM    695  CB  SER    88      38.617  26.091 -24.424  1.00 58.48           C  
ATOM    696  OG  SER    88      39.194  24.818 -24.172  1.00 58.48           O  
ATOM    697  N   VAL    89      38.618  24.382 -27.266  1.00 58.16           N  
ATOM    698  CA  VAL    89      37.953  23.344 -28.010  1.00 58.16           C  
ATOM    699  C   VAL    89      38.553  22.006 -27.675  1.00 58.16           C  
ATOM    700  O   VAL    89      39.732  21.904 -27.351  1.00 58.16           O  
ATOM    701  CB  VAL    89      38.073  23.521 -29.496  1.00 58.16           C  
ATOM    702  CG1 VAL    89      37.436  22.309 -30.197  1.00 58.16           C  
ATOM    703  CG2 VAL    89      37.432  24.866 -29.875  1.00 58.16           C  
ATOM    704  N   TYR    90      37.679  20.981 -27.571  1.00128.91           N  
ATOM    705  CA  TYR    90      37.950  19.577 -27.368  1.00128.91           C  
ATOM    706  C   TYR    90      38.150  18.734 -28.610  1.00128.91           C  
ATOM    707  O   TYR    90      38.865  17.735 -28.559  1.00128.91           O  
ATOM    708  CB  TYR    90      36.865  18.875 -26.532  1.00128.91           C  
ATOM    709  CG  TYR    90      37.057  19.294 -25.118  1.00128.91           C  
ATOM    710  CD1 TYR    90      37.935  18.607 -24.308  1.00128.91           C  
ATOM    711  CD2 TYR    90      36.366  20.368 -24.606  1.00128.91           C  
ATOM    712  CE1 TYR    90      38.123  18.986 -22.998  1.00128.91           C  
ATOM    713  CE2 TYR    90      36.550  20.748 -23.299  1.00128.91           C  
ATOM    714  CZ  TYR    90      37.426  20.061 -22.495  1.00128.91           C  
ATOM    715  OH  TYR    90      37.590  20.479 -21.157  1.00128.91           O  
ATOM    716  N   GLN    91      37.452  19.033 -29.734  1.00 99.98           N  
ATOM    717  CA  GLN    91      37.474  18.075 -30.817  1.00 99.98           C  
ATOM    718  C   GLN    91      37.188  18.725 -32.147  1.00 99.98           C  
ATOM    719  O   GLN    91      36.223  19.473 -32.284  1.00 99.98           O  
ATOM    720  CB  GLN    91      36.377  17.008 -30.630  1.00 99.98           C  
ATOM    721  CG  GLN    91      36.279  15.962 -31.743  1.00 99.98           C  
ATOM    722  CD  GLN    91      37.240  14.828 -31.431  1.00 99.98           C  
ATOM    723  NE2 GLN    91      37.608  14.048 -32.481  1.00 99.98           N  
ATOM    724  OE1 GLN    91      37.641  14.633 -30.285  1.00 99.98           O  
ATOM    725  N   PRO    92      38.052  18.500 -33.118  1.00130.89           N  
ATOM    726  CA  PRO    92      37.762  18.955 -34.464  1.00130.89           C  
ATOM    727  C   PRO    92      37.121  17.866 -35.285  1.00130.89           C  
ATOM    728  O   PRO    92      37.512  16.710 -35.124  1.00130.89           O  
ATOM    729  CB  PRO    92      39.095  19.370 -35.080  1.00130.89           C  
ATOM    730  CG  PRO    92      40.014  19.617 -33.876  1.00130.89           C  
ATOM    731  CD  PRO    92      39.459  18.678 -32.796  1.00130.89           C  
ATOM    732  N   VAL    93      36.195  18.205 -36.213  1.00 52.43           N  
ATOM    733  CA  VAL    93      35.637  17.189 -37.066  1.00 52.43           C  
ATOM    734  C   VAL    93      35.483  17.754 -38.444  1.00 52.43           C  
ATOM    735  O   VAL    93      35.040  18.890 -38.614  1.00 52.43           O  
ATOM    736  CB  VAL    93      34.294  16.690 -36.620  1.00 52.43           C  
ATOM    737  CG1 VAL    93      33.740  15.733 -37.687  1.00 52.43           C  
ATOM    738  CG2 VAL    93      34.465  16.025 -35.242  1.00 52.43           C  
ATOM    739  N   ILE    94      35.841  16.950 -39.470  1.00 45.20           N  
ATOM    740  CA  ILE    94      35.734  17.387 -40.834  1.00 45.20           C  
ATOM    741  C   ILE    94      34.672  16.568 -41.498  1.00 45.20           C  
ATOM    742  O   ILE    94      34.701  15.340 -41.464  1.00 45.20           O  
ATOM    743  CB  ILE    94      37.001  17.231 -41.625  1.00 45.20           C  
ATOM    744  CG1 ILE    94      38.107  18.115 -41.021  1.00 45.20           C  
ATOM    745  CG2 ILE    94      36.692  17.549 -43.099  1.00 45.20           C  
ATOM    746  CD1 ILE    94      39.500  17.844 -41.585  1.00 45.20           C  
ATOM    747  N   ASP    95      33.696  17.263 -42.115  1.00 71.05           N  
ATOM    748  CA  ASP    95      32.571  16.650 -42.763  1.00 71.05           C  
ATOM    749  C   ASP    95      32.885  16.330 -44.195  1.00 71.05           C  
ATOM    750  O   ASP    95      34.017  16.455 -44.657  1.00 71.05           O  
ATOM    751  CB  ASP    95      31.304  17.520 -42.702  1.00 71.05           C  
ATOM    752  CG  ASP    95      31.604  18.895 -43.290  1.00 71.05           C  
ATOM    753  OD1 ASP    95      32.285  18.993 -44.344  1.00 71.05           O  
ATOM    754  OD2 ASP    95      31.167  19.884 -42.649  1.00 71.05           O1-
ATOM    755  N   ASP    96      31.841  15.893 -44.926  1.00 64.21           N  
ATOM    756  CA  ASP    96      31.890  15.477 -46.302  1.00 64.21           C  
ATOM    757  C   ASP    96      32.247  16.644 -47.182  1.00 64.21           C  
ATOM    758  O   ASP    96      32.834  16.482 -48.251  1.00 64.21           O  
ATOM    759  CB  ASP    96      30.528  14.942 -46.776  1.00 64.21           C  
ATOM    760  CG  ASP    96      30.208  13.686 -45.973  1.00 64.21           C  
ATOM    761  OD1 ASP    96      31.098  13.222 -45.211  1.00 64.21           O  
ATOM    762  OD2 ASP    96      29.066  13.173 -46.111  1.00 64.21           O1-
ATOM    763  N   CYS    97      31.807  17.843 -46.772  1.00106.56           N  
ATOM    764  CA  CYS    97      31.952  19.117 -47.427  1.00106.56           C  
ATOM    765  C   CYS    97      33.321  19.712 -47.236  1.00106.56           C  
ATOM    766  O   CYS    97      33.638  20.735 -47.844  1.00106.56           O  
ATOM    767  CB  CYS    97      30.855  20.097 -46.969  1.00106.56           C  
ATOM    768  SG  CYS    97      29.225  19.383 -47.364  1.00106.56           S  
ATOM    769  N   ARG    98      34.158  19.126 -46.355  1.00140.04           N  
ATOM    770  CA  ARG    98      35.457  19.681 -46.099  1.00140.04           C  
ATOM    771  C   ARG    98      35.304  20.946 -45.302  1.00140.04           C  
ATOM    772  O   ARG    98      36.046  21.913 -45.479  1.00140.04           O  
ATOM    773  CB  ARG    98      36.233  19.947 -47.403  1.00140.04           C  
ATOM    774  CG  ARG    98      37.726  20.204 -47.225  1.00140.04           C  
ATOM    775  CD  ARG    98      38.521  19.856 -48.484  1.00140.04           C  
ATOM    776  NE  ARG    98      39.922  20.309 -48.279  1.00140.04           N  
ATOM    777  CZ  ARG    98      40.342  21.446 -48.903  1.00140.04           C  
ATOM    778  NH1 ARG    98      39.491  22.105 -49.737  1.00140.04           N1+
ATOM    779  NH2 ARG    98      41.608  21.915 -48.705  1.00140.04           N  
ATOM    780  N   ARG    99      34.309  20.954 -44.391  1.00104.15           N  
ATOM    781  CA  ARG    99      34.135  22.034 -43.461  1.00104.15           C  
ATOM    782  C   ARG    99      34.683  21.536 -42.155  1.00104.15           C  
ATOM    783  O   ARG    99      34.433  20.396 -41.757  1.00104.15           O  
ATOM    784  CB  ARG    99      32.668  22.420 -43.207  1.00104.15           C  
ATOM    785  CG  ARG    99      31.974  23.107 -44.386  1.00104.15           C  
ATOM    786  CD  ARG    99      30.458  23.199 -44.201  1.00104.15           C  
ATOM    787  NE  ARG    99      29.990  21.794 -44.068  1.00104.15           N  
ATOM    788  CZ  ARG    99      28.750  21.479 -43.595  1.00104.15           C  
ATOM    789  NH1 ARG    99      27.830  22.447 -43.318  1.00104.15           N1+
ATOM    790  NH2 ARG    99      28.433  20.171 -43.384  1.00104.15           N  
ATOM    791  N   LEU   100      35.468  22.379 -41.460  1.00 56.24           N  
ATOM    792  CA  LEU   100      36.052  21.986 -40.207  1.00 56.24           C  
ATOM    793  C   LEU   100      35.169  22.478 -39.105  1.00 56.24           C  
ATOM    794  O   LEU   100      34.944  23.681 -38.963  1.00 56.24           O  
ATOM    795  CB  LEU   100      37.455  22.588 -39.987  1.00 56.24           C  
ATOM    796  CG  LEU   100      38.124  22.186 -38.656  1.00 56.24           C  
ATOM    797  CD1 LEU   100      38.372  20.672 -38.588  1.00 56.24           C  
ATOM    798  CD2 LEU   100      39.398  23.008 -38.397  1.00 56.24           C  
ATOM    799  N   TRP   101      34.651  21.549 -38.274  1.00 76.48           N  
ATOM    800  CA  TRP   101      33.753  21.926 -37.221  1.00 76.48           C  
ATOM    801  C   TRP   101      34.428  21.727 -35.898  1.00 76.48           C  
ATOM    802  O   TRP   101      35.108  20.727 -35.668  1.00 76.48           O  
ATOM    803  CB  TRP   101      32.469  21.077 -37.184  1.00 76.48           C  
ATOM    804  CG  TRP   101      31.556  21.277 -38.371  1.00 76.48           C  
ATOM    805  CD1 TRP   101      31.664  20.771 -39.631  1.00 76.48           C  
ATOM    806  CD2 TRP   101      30.351  22.060 -38.349  1.00 76.48           C  
ATOM    807  CE2 TRP   101      29.790  21.982 -39.621  1.00 76.48           C  
ATOM    808  CE3 TRP   101      29.760  22.778 -37.350  1.00 76.48           C  
ATOM    809  NE1 TRP   101      30.607  21.192 -40.401  1.00 76.48           N  
ATOM    810  CZ2 TRP   101      28.623  22.630 -39.916  1.00 76.48           C  
ATOM    811  CZ3 TRP   101      28.584  23.432 -37.646  1.00 76.48           C  
ATOM    812  CH2 TRP   101      28.028  23.356 -38.906  1.00 76.48           C  
ATOM    813  N   VAL   102      34.260  22.711 -34.993  1.00 50.01           N  
ATOM    814  CA  VAL   102      34.775  22.599 -33.658  1.00 50.01           C  
ATOM    815  C   VAL   102      33.668  23.020 -32.743  1.00 50.01           C  
ATOM    816  O   VAL   102      32.684  23.613 -33.182  1.00 50.01           O  
ATOM    817  CB  VAL   102      35.929  23.506 -33.345  1.00 50.01           C  
ATOM    818  CG1 VAL   102      37.106  23.160 -34.270  1.00 50.01           C  
ATOM    819  CG2 VAL   102      35.448  24.964 -33.430  1.00 50.01           C  
ATOM    820  N   VAL   103      33.778  22.670 -31.445  1.00 57.77           N  
ATOM    821  CA  VAL   103      32.791  23.094 -30.495  1.00 57.77           C  
ATOM    822  C   VAL   103      33.500  23.909 -29.453  1.00 57.77           C  
ATOM    823  O   VAL   103      34.202  23.372 -28.597  1.00 57.77           O  
ATOM    824  CB  VAL   103      32.129  21.933 -29.804  1.00 57.77           C  
ATOM    825  CG1 VAL   103      31.112  22.462 -28.776  1.00 57.77           C  
ATOM    826  CG2 VAL   103      31.518  21.016 -30.879  1.00 57.77           C  
ATOM    827  N   ASP   104      33.327  25.246 -29.499  1.00 54.57           N  
ATOM    828  CA  ASP   104      33.947  26.111 -28.531  1.00 54.57           C  
ATOM    829  C   ASP   104      33.127  25.992 -27.280  1.00 54.57           C  
ATOM    830  O   ASP   104      31.932  26.282 -27.283  1.00 54.57           O  
ATOM    831  CB  ASP   104      33.937  27.587 -28.970  1.00 54.57           C  
ATOM    832  CG  ASP   104      34.799  28.403 -28.016  1.00 54.57           C  
ATOM    833  OD1 ASP   104      35.220  27.845 -26.969  1.00 54.57           O  
ATOM    834  OD2 ASP   104      35.046  29.600 -28.323  1.00 54.57           O1-
ATOM    835  N   VAL   105      33.751  25.537 -26.177  1.00112.07           N  
ATOM    836  CA  VAL   105      33.078  25.376 -24.913  1.00112.07           C  
ATOM    837  C   VAL   105      32.718  26.726 -24.362  1.00112.07           C  
ATOM    838  O   VAL   105      31.713  26.869 -23.666  1.00112.07           O  
ATOM    839  CB  VAL   105      33.922  24.671 -23.890  1.00112.07           C  
ATOM    840  CG1 VAL   105      35.172  25.526 -23.617  1.00112.07           C  
ATOM    841  CG2 VAL   105      33.068  24.416 -22.636  1.00112.07           C  
ATOM    842  N   GLY   106      33.569  27.740 -24.607  1.00 41.62           N  
ATOM    843  CA  GLY   106      33.214  29.086 -24.251  1.00 41.62           C  
ATOM    844  C   GLY   106      33.938  29.602 -23.043  1.00 41.62           C  
ATOM    845  O   GLY   106      33.871  30.802 -22.779  1.00 41.62           O  
ATOM    846  N   SER   107      34.622  28.744 -22.261  1.00 94.82           N  
ATOM    847  CA  SER   107      35.346  29.254 -21.123  1.00 94.82           C  
ATOM    848  C   SER   107      36.573  28.418 -20.944  1.00 94.82           C  
ATOM    849  O   SER   107      36.646  27.294 -21.433  1.00 94.82           O  
ATOM    850  CB  SER   107      34.596  29.117 -19.787  1.00 94.82           C  
ATOM    851  OG  SER   107      33.411  29.896 -19.779  1.00 94.82           O  
ATOM    852  N   VAL   108      37.582  28.976 -20.244  1.00 70.70           N  
ATOM    853  CA  VAL   108      38.791  28.272 -19.917  1.00 70.70           C  
ATOM    854  C   VAL   108      38.570  27.606 -18.583  1.00 70.70           C  
ATOM    855  O   VAL   108      37.709  28.014 -17.806  1.00 70.70           O  
ATOM    856  CB  VAL   108      39.996  29.166 -19.806  1.00 70.70           C  
ATOM    857  CG1 VAL   108      40.240  29.830 -21.174  1.00 70.70           C  
ATOM    858  CG2 VAL   108      39.770  30.166 -18.660  1.00 70.70           C  
ATOM    859  N   GLU   109      39.308  26.504 -18.340  1.00167.37           N  
ATOM    860  CA  GLU   109      39.259  25.665 -17.168  1.00167.37           C  
ATOM    861  C   GLU   109      39.968  26.177 -15.942  1.00167.37           C  
ATOM    862  O   GLU   109      39.714  25.670 -14.853  1.00167.37           O  
ATOM    863  CB  GLU   109      39.719  24.219 -17.427  1.00167.37           C  
ATOM    864  CG  GLU   109      38.585  23.277 -17.862  1.00167.37           C  
ATOM    865  CD  GLU   109      38.314  23.323 -19.365  1.00167.37           C  
ATOM    866  OE1 GLU   109      39.281  23.349 -20.171  1.00167.37           O  
ATOM    867  OE2 GLU   109      37.109  23.300 -19.729  1.00167.37           O1-
ATOM    868  N   TYR   110      40.905  27.135 -16.057  1.00184.39           N  
ATOM    869  CA  TYR   110      41.719  27.525 -14.929  1.00184.39           C  
ATOM    870  C   TYR   110      41.430  28.951 -14.551  1.00184.39           C  
ATOM    871  O   TYR   110      40.755  29.674 -15.280  1.00184.39           O  
ATOM    872  CB  TYR   110      43.211  27.442 -15.280  1.00184.39           C  
ATOM    873  CG  TYR   110      43.394  28.295 -16.493  1.00184.39           C  
ATOM    874  CD1 TYR   110      43.202  27.770 -17.754  1.00184.39           C  
ATOM    875  CD2 TYR   110      43.737  29.623 -16.380  1.00184.39           C  
ATOM    876  CE1 TYR   110      43.363  28.551 -18.878  1.00184.39           C  
ATOM    877  CE2 TYR   110      43.900  30.407 -17.499  1.00184.39           C  
ATOM    878  CZ  TYR   110      43.715  29.874 -18.751  1.00184.39           C  
ATOM    879  OH  TYR   110      43.884  30.687 -19.892  1.00184.39           O  
ATOM    880  N   ARG   111      41.891  29.375 -13.348  1.00120.34           N  
ATOM    881  CA  ARG   111      41.681  30.730 -12.913  1.00120.34           C  
ATOM    882  C   ARG   111      43.016  31.386 -12.730  1.00120.34           C  
ATOM    883  O   ARG   111      43.969  30.747 -12.292  1.00120.34           O  
ATOM    884  CB  ARG   111      40.935  30.842 -11.575  1.00120.34           C  
ATOM    885  CG  ARG   111      41.642  30.093 -10.447  1.00120.34           C  
ATOM    886  CD  ARG   111      41.182  30.481  -9.042  1.00120.34           C  
ATOM    887  NE  ARG   111      41.792  29.490  -8.114  1.00120.34           N  
ATOM    888  CZ  ARG   111      43.096  29.617  -7.732  1.00120.34           C  
ATOM    889  NH1 ARG   111      43.852  30.652  -8.204  1.00120.34           N1+
ATOM    890  NH2 ARG   111      43.646  28.693  -6.894  1.00120.34           N  
ATOM    891  N   SER   112      43.103  32.688 -13.089  1.00189.04           N  
ATOM    892  CA  SER   112      44.293  33.489 -12.988  1.00189.04           C  
ATOM    893  C   SER   112      45.192  33.115 -14.117  1.00189.04           C  
ATOM    894  O   SER   112      44.783  32.450 -15.067  1.00189.04           O  
ATOM    895  CB  SER   112      45.102  33.350 -11.677  1.00189.04           C  
ATOM    896  OG  SER   112      45.981  32.236 -11.720  1.00189.04           O  
ATOM    897  N   ARG   113      46.451  33.579 -14.047  1.00138.39           N  
ATOM    898  CA  ARG   113      47.448  33.227 -15.014  1.00138.39           C  
ATOM    899  C   ARG   113      46.963  33.437 -16.416  1.00138.39           C  
ATOM    900  O   ARG   113      47.028  32.530 -17.246  1.00138.39           O  
ATOM    901  CB  ARG   113      47.970  31.790 -14.867  1.00138.39           C  
ATOM    902  CG  ARG   113      48.801  31.589 -13.599  1.00138.39           C  
ATOM    903  CD  ARG   113      49.454  30.207 -13.504  1.00138.39           C  
ATOM    904  NE  ARG   113      50.645  30.211 -14.401  1.00138.39           N  
ATOM    905  CZ  ARG   113      51.218  29.035 -14.787  1.00138.39           C  
ATOM    906  NH1 ARG   113      50.683  27.848 -14.376  1.00138.39           N1+
ATOM    907  NH2 ARG   113      52.324  29.039 -15.587  1.00138.39           N  
ATOM    908  N   SER   114      46.540  34.681 -16.718  1.00 72.44           N  
ATOM    909  CA  SER   114      46.109  35.116 -18.020  1.00 72.44           C  
ATOM    910  C   SER   114      44.760  34.608 -18.445  1.00 72.44           C  
ATOM    911  O   SER   114      44.437  34.640 -19.632  1.00 72.44           O  
ATOM    912  CB  SER   114      47.117  34.756 -19.124  1.00 72.44           C  
ATOM    913  OG  SER   114      48.347  35.428 -18.897  1.00 72.44           O  
ATOM    914  N   ALA   115      43.906  34.206 -17.491  1.00 48.39           N  
ATOM    915  CA  ALA   115      42.571  33.756 -17.783  1.00 48.39           C  
ATOM    916  C   ALA   115      41.814  34.889 -18.424  1.00 48.39           C  
ATOM    917  O   ALA   115      40.915  34.672 -19.237  1.00 48.39           O  
ATOM    918  CB  ALA   115      41.796  33.338 -16.522  1.00 48.39           C  
ATOM    919  N   LYS   116      42.159  36.138 -18.050  1.00 86.89           N  
ATOM    920  CA  LYS   116      41.495  37.327 -18.513  1.00 86.89           C  
ATOM    921  C   LYS   116      41.603  37.396 -20.005  1.00 86.89           C  
ATOM    922  O   LYS   116      40.706  37.905 -20.676  1.00 86.89           O  
ATOM    923  CB  LYS   116      42.174  38.621 -18.044  1.00 86.89           C  
ATOM    924  CG  LYS   116      42.375  38.753 -16.537  1.00 86.89           C  
ATOM    925  CD  LYS   116      43.280  39.939 -16.189  1.00 86.89           C  
ATOM    926  CE  LYS   116      43.533  40.128 -14.693  1.00 86.89           C  
ATOM    927  NZ  LYS   116      44.403  41.306 -14.477  1.00 86.89           N1+
ATOM    928  N   ASP   117      42.717  36.889 -20.557  1.00 63.22           N  
ATOM    929  CA  ASP   117      42.993  36.986 -21.960  1.00 63.22           C  
ATOM    930  C   ASP   117      41.907  36.323 -22.750  1.00 63.22           C  
ATOM    931  O   ASP   117      41.668  36.697 -23.897  1.00 63.22           O  
ATOM    932  CB  ASP   117      44.323  36.326 -22.363  1.00 63.22           C  
ATOM    933  CG  ASP   117      45.451  37.197 -21.833  1.00 63.22           C  
ATOM    934  OD1 ASP   117      45.141  38.237 -21.193  1.00 63.22           O  
ATOM    935  OD2 ASP   117      46.634  36.839 -22.071  1.00 63.22           O1-
ATOM    936  N   TYR   118      41.254  35.280 -22.206  1.00101.42           N  
ATOM    937  CA  TYR   118      40.195  34.678 -22.965  1.00101.42           C  
ATOM    938  C   TYR   118      38.890  34.831 -22.229  1.00101.42           C  
ATOM    939  O   TYR   118      38.490  33.962 -21.454  1.00101.42           O  
ATOM    940  CB  TYR   118      40.436  33.183 -23.217  1.00101.42           C  
ATOM    941  CG  TYR   118      41.696  33.093 -24.012  1.00101.42           C  
ATOM    942  CD1 TYR   118      41.674  33.186 -25.384  1.00101.42           C  
ATOM    943  CD2 TYR   118      42.905  32.927 -23.375  1.00101.42           C  
ATOM    944  CE1 TYR   118      42.840  33.105 -26.110  1.00101.42           C  
ATOM    945  CE2 TYR   118      44.074  32.846 -24.094  1.00101.42           C  
ATOM    946  CZ  TYR   118      44.041  32.934 -25.465  1.00101.42           C  
ATOM    947  OH  TYR   118      45.235  32.849 -26.210  1.00101.42           O  
ATOM    948  N   PRO   119      38.174  35.888 -22.525  1.00156.08           N  
ATOM    949  CA  PRO   119      36.934  36.152 -21.845  1.00156.08           C  
ATOM    950  C   PRO   119      35.913  35.122 -22.180  1.00156.08           C  
ATOM    951  O   PRO   119      35.909  34.624 -23.303  1.00156.08           O  
ATOM    952  CB  PRO   119      36.534  37.573 -22.232  1.00156.08           C  
ATOM    953  CG  PRO   119      37.882  38.251 -22.533  1.00156.08           C  
ATOM    954  CD  PRO   119      38.789  37.107 -23.023  1.00156.08           C  
ATOM    955  N   SER   120      35.035  34.806 -21.212  1.00 75.49           N  
ATOM    956  CA  SER   120      34.052  33.776 -21.364  1.00 75.49           C  
ATOM    957  C   SER   120      32.919  34.244 -22.214  1.00 75.49           C  
ATOM    958  O   SER   120      32.701  35.439 -22.406  1.00 75.49           O  
ATOM    959  CB  SER   120      33.462  33.324 -20.021  1.00 75.49           C  
ATOM    960  OG  SER   120      32.458  32.345 -20.234  1.00 75.49           O  
ATOM    961  N   HIS   121      32.176  33.265 -22.766  1.00 53.99           N  
ATOM    962  CA  HIS   121      31.020  33.520 -23.570  1.00 53.99           C  
ATOM    963  C   HIS   121      30.259  32.230 -23.651  1.00 53.99           C  
ATOM    964  O   HIS   121      30.630  31.236 -23.028  1.00 53.99           O  
ATOM    965  CB  HIS   121      31.348  34.019 -24.991  1.00 53.99           C  
ATOM    966  CG  HIS   121      32.160  33.065 -25.815  1.00 53.99           C  
ATOM    967  CD2 HIS   121      33.500  32.816 -25.813  1.00 53.99           C  
ATOM    968  ND1 HIS   121      31.627  32.235 -26.774  1.00 53.99           N  
ATOM    969  CE1 HIS   121      32.659  31.529 -27.300  1.00 53.99           C  
ATOM    970  NE2 HIS   121      33.816  31.848 -26.749  1.00 53.99           N  
ATOM    971  N   ARG   122      29.151  32.229 -24.417  1.00112.15           N  
ATOM    972  CA  ARG   122      28.290  31.082 -24.542  1.00112.15           C  
ATOM    973  C   ARG   122      28.956  30.085 -25.441  1.00112.15           C  
ATOM    974  O   ARG   122      29.700  30.458 -26.344  1.00112.15           O  
ATOM    975  CB  ARG   122      26.935  31.437 -25.185  1.00112.15           C  
ATOM    976  CG  ARG   122      26.168  32.524 -24.428  1.00112.15           C  
ATOM    977  CD  ARG   122      25.024  33.146 -25.235  1.00112.15           C  
ATOM    978  NE  ARG   122      23.774  32.395 -24.932  1.00112.15           N  
ATOM    979  CZ  ARG   122      22.643  32.661 -25.649  1.00112.15           C  
ATOM    980  NH1 ARG   122      22.687  33.557 -26.680  1.00112.15           N1+
ATOM    981  NH2 ARG   122      21.471  32.035 -25.341  1.00112.15           N  
ATOM    982  N   PRO   123      28.688  28.821 -25.238  1.00 67.69           N  
ATOM    983  CA  PRO   123      29.291  27.795 -26.045  1.00 67.69           C  
ATOM    984  C   PRO   123      28.853  27.954 -27.465  1.00 67.69           C  
ATOM    985  O   PRO   123      27.726  28.396 -27.690  1.00 67.69           O  
ATOM    986  CB  PRO   123      28.875  26.473 -25.398  1.00 67.69           C  
ATOM    987  CG  PRO   123      28.676  26.841 -23.915  1.00 67.69           C  
ATOM    988  CD  PRO   123      28.269  28.325 -23.936  1.00 67.69           C  
ATOM    989  N   ALA   124      29.722  27.624 -28.443  1.00 42.08           N  
ATOM    990  CA  ALA   124      29.309  27.816 -29.799  1.00 42.08           C  
ATOM    991  C   ALA   124      29.833  26.718 -30.668  1.00 42.08           C  
ATOM    992  O   ALA   124      30.879  26.127 -30.402  1.00 42.08           O  
ATOM    993  CB  ALA   124      29.786  29.145 -30.409  1.00 42.08           C  
ATOM    994  N   ILE   125      29.073  26.417 -31.741  1.00 54.82           N  
ATOM    995  CA  ILE   125      29.491  25.480 -32.743  1.00 54.82           C  
ATOM    996  C   ILE   125      29.985  26.336 -33.865  1.00 54.82           C  
ATOM    997  O   ILE   125      29.269  27.217 -34.345  1.00 54.82           O  
ATOM    998  CB  ILE   125      28.379  24.624 -33.272  1.00 54.82           C  
ATOM    999  CG1 ILE   125      27.762  23.793 -32.134  1.00 54.82           C  
ATOM   1000  CG2 ILE   125      28.945  23.764 -34.414  1.00 54.82           C  
ATOM   1001  CD1 ILE   125      26.449  23.112 -32.509  1.00 54.82           C  
ATOM   1002  N   VAL   126      31.240  26.119 -34.307  1.00 47.53           N  
ATOM   1003  CA  VAL   126      31.803  26.974 -35.311  1.00 47.53           C  
ATOM   1004  C   VAL   126      32.340  26.120 -36.416  1.00 47.53           C  
ATOM   1005  O   VAL   126      32.780  24.994 -36.184  1.00 47.53           O  
ATOM   1006  CB  VAL   126      32.937  27.799 -34.773  1.00 47.53           C  
ATOM   1007  CG1 VAL   126      33.503  28.669 -35.908  1.00 47.53           C  
ATOM   1008  CG2 VAL   126      32.432  28.594 -33.555  1.00 47.53           C  
ATOM   1009  N   ALA   127      32.309  26.640 -37.663  1.00 39.33           N  
ATOM   1010  CA  ALA   127      32.789  25.863 -38.769  1.00 39.33           C  
ATOM   1011  C   ALA   127      33.577  26.741 -39.689  1.00 39.33           C  
ATOM   1012  O   ALA   127      33.268  27.917 -39.881  1.00 39.33           O  
ATOM   1013  CB  ALA   127      31.669  25.213 -39.598  1.00 39.33           C  
ATOM   1014  N   TYR   128      34.626  26.159 -40.297  1.00 59.25           N  
ATOM   1015  CA  TYR   128      35.486  26.867 -41.195  1.00 59.25           C  
ATOM   1016  C   TYR   128      35.470  26.118 -42.488  1.00 59.25           C  
ATOM   1017  O   TYR   128      35.268  24.905 -42.513  1.00 59.25           O  
ATOM   1018  CB  TYR   128      36.950  26.914 -40.723  1.00 59.25           C  
ATOM   1019  CG  TYR   128      37.008  27.698 -39.454  1.00 59.25           C  
ATOM   1020  CD1 TYR   128      37.124  29.068 -39.489  1.00 59.25           C  
ATOM   1021  CD2 TYR   128      36.949  27.064 -38.232  1.00 59.25           C  
ATOM   1022  CE1 TYR   128      37.180  29.798 -38.324  1.00 59.25           C  
ATOM   1023  CE2 TYR   128      37.003  27.789 -37.064  1.00 59.25           C  
ATOM   1024  CZ  TYR   128      37.119  29.158 -37.109  1.00 59.25           C  
ATOM   1025  OH  TYR   128      37.174  29.899 -35.909  1.00 59.25           O  
ATOM   1026  N   ASP   129      35.662  26.850 -43.604  1.00 53.49           N  
ATOM   1027  CA  ASP   129      35.633  26.265 -44.913  1.00 53.49           C  
ATOM   1028  C   ASP   129      37.048  26.044 -45.357  1.00 53.49           C  
ATOM   1029  O   ASP   129      37.758  26.986 -45.696  1.00 53.49           O  
ATOM   1030  CB  ASP   129      34.964  27.194 -45.942  1.00 53.49           C  
ATOM   1031  CG  ASP   129      34.645  26.398 -47.195  1.00 53.49           C  
ATOM   1032  OD1 ASP   129      34.806  25.149 -47.158  1.00 53.49           O  
ATOM   1033  OD2 ASP   129      34.228  27.030 -48.203  1.00 53.49           O1-
ATOM   1034  N   LEU   130      37.486  24.772 -45.357  1.00 62.42           N  
ATOM   1035  CA  LEU   130      38.810  24.367 -45.748  1.00 62.42           C  
ATOM   1036  C   LEU   130      39.001  24.569 -47.219  1.00 62.42           C  
ATOM   1037  O   LEU   130      40.120  24.779 -47.684  1.00 62.42           O  
ATOM   1038  CB  LEU   130      39.090  22.889 -45.432  1.00 62.42           C  
ATOM   1039  CG  LEU   130      39.033  22.563 -43.927  1.00 62.42           C  
ATOM   1040  CD1 LEU   130      39.426  21.102 -43.659  1.00 62.42           C  
ATOM   1041  CD2 LEU   130      39.861  23.563 -43.104  1.00 62.42           C  
ATOM   1042  N   LYS   131      37.923  24.450 -48.010  1.00144.62           N  
ATOM   1043  CA  LYS   131      38.067  24.583 -49.429  1.00144.62           C  
ATOM   1044  C   LYS   131      38.519  25.968 -49.785  1.00144.62           C  
ATOM   1045  O   LYS   131      39.391  26.122 -50.639  1.00144.62           O  
ATOM   1046  CB  LYS   131      36.782  24.238 -50.196  1.00144.62           C  
ATOM   1047  CG  LYS   131      35.582  25.082 -49.790  1.00144.62           C  
ATOM   1048  CD  LYS   131      34.368  24.901 -50.702  1.00144.62           C  
ATOM   1049  CE  LYS   131      33.641  23.573 -50.484  1.00144.62           C  
ATOM   1050  NZ  LYS   131      33.223  23.448 -49.069  1.00144.62           N1+
ATOM   1051  N   GLN   132      37.955  27.017 -49.151  1.00 46.23           N  
ATOM   1052  CA  GLN   132      38.382  28.352 -49.483  1.00 46.23           C  
ATOM   1053  C   GLN   132      39.624  28.644 -48.712  1.00 46.23           C  
ATOM   1054  O   GLN   132      39.786  28.218 -47.569  1.00 46.23           O  
ATOM   1055  CB  GLN   132      37.379  29.459 -49.116  1.00 46.23           C  
ATOM   1056  CG  GLN   132      36.053  29.392 -49.872  1.00 46.23           C  
ATOM   1057  CD  GLN   132      35.237  30.610 -49.458  1.00 46.23           C  
ATOM   1058  NE2 GLN   132      34.077  30.367 -48.791  1.00 46.23           N  
ATOM   1059  OE1 GLN   132      35.624  31.748 -49.720  1.00 46.23           O  
ATOM   1060  N   PRO   133      40.512  29.355 -49.349  1.00116.90           N  
ATOM   1061  CA  PRO   133      41.741  29.727 -48.718  1.00116.90           C  
ATOM   1062  C   PRO   133      41.572  30.817 -47.738  1.00116.90           C  
ATOM   1063  O   PRO   133      40.922  31.817 -48.049  1.00116.90           O  
ATOM   1064  CB  PRO   133      42.728  30.052 -49.840  1.00116.90           C  
ATOM   1065  CG  PRO   133      41.851  30.176 -51.099  1.00116.90           C  
ATOM   1066  CD  PRO   133      40.648  29.272 -50.792  1.00116.90           C  
ATOM   1067  N   ASN   134      42.243  30.621 -46.590  1.00215.58           N  
ATOM   1068  CA  ASN   134      42.245  31.454 -45.443  1.00215.58           C  
ATOM   1069  C   ASN   134      41.256  30.898 -44.468  1.00215.58           C  
ATOM   1070  O   ASN   134      41.085  31.442 -43.379  1.00215.58           O  
ATOM   1071  CB  ASN   134      41.875  32.915 -45.725  1.00215.58           C  
ATOM   1072  CG  ASN   134      42.322  33.710 -44.512  1.00215.58           C  
ATOM   1073  ND2 ASN   134      43.658  33.946 -44.409  1.00215.58           N  
ATOM   1074  OD1 ASN   134      41.511  34.090 -43.668  1.00215.58           O  
ATOM   1075  N   TYR   135      40.607  29.768 -44.831  1.00119.01           N  
ATOM   1076  CA  TYR   135      39.664  29.079 -43.994  1.00119.01           C  
ATOM   1077  C   TYR   135      38.720  30.049 -43.334  1.00119.01           C  
ATOM   1078  O   TYR   135      38.845  30.295 -42.135  1.00119.01           O  
ATOM   1079  CB  TYR   135      40.307  28.246 -42.867  1.00119.01           C  
ATOM   1080  CG  TYR   135      41.290  27.286 -43.450  1.00119.01           C  
ATOM   1081  CD1 TYR   135      40.914  26.375 -44.410  1.00119.01           C  
ATOM   1082  CD2 TYR   135      42.589  27.268 -42.994  1.00119.01           C  
ATOM   1083  CE1 TYR   135      41.829  25.489 -44.932  1.00119.01           C  
ATOM   1084  CE2 TYR   135      43.508  26.385 -43.509  1.00119.01           C  
ATOM   1085  CZ  TYR   135      43.128  25.494 -44.482  1.00119.01           C  
ATOM   1086  OH  TYR   135      44.066  24.586 -45.013  1.00119.01           O  
ATOM   1087  N   PRO   136      37.789  30.633 -44.052  1.00 80.91           N  
ATOM   1088  CA  PRO   136      36.846  31.552 -43.457  1.00 80.91           C  
ATOM   1089  C   PRO   136      35.786  30.875 -42.632  1.00 80.91           C  
ATOM   1090  O   PRO   136      35.457  29.724 -42.916  1.00 80.91           O  
ATOM   1091  CB  PRO   136      36.278  32.384 -44.611  1.00 80.91           C  
ATOM   1092  CG  PRO   136      36.663  31.605 -45.883  1.00 80.91           C  
ATOM   1093  CD  PRO   136      37.945  30.859 -45.480  1.00 80.91           C  
ATOM   1094  N   GLU   137      35.224  31.578 -41.619  1.00 91.77           N  
ATOM   1095  CA  GLU   137      34.214  31.018 -40.755  1.00 91.77           C  
ATOM   1096  C   GLU   137      32.874  31.089 -41.422  1.00 91.77           C  
ATOM   1097  O   GLU   137      32.340  32.172 -41.652  1.00 91.77           O  
ATOM   1098  CB  GLU   137      34.090  31.753 -39.402  1.00 91.77           C  
ATOM   1099  CG  GLU   137      33.012  31.173 -38.474  1.00 91.77           C  
ATOM   1100  CD  GLU   137      33.107  31.839 -37.102  1.00 91.77           C  
ATOM   1101  OE1 GLU   137      33.928  31.355 -36.283  1.00 91.77           O  
ATOM   1102  OE2 GLU   137      32.367  32.829 -36.850  1.00 91.77           O1-
ATOM   1103  N   VAL   138      32.357  29.910 -41.830  1.00 82.41           N  
ATOM   1104  CA  VAL   138      31.071  29.696 -42.444  1.00 82.41           C  
ATOM   1105  C   VAL   138      29.925  29.599 -41.469  1.00 82.41           C  
ATOM   1106  O   VAL   138      28.814  30.014 -41.793  1.00 82.41           O  
ATOM   1107  CB  VAL   138      31.055  28.461 -43.289  1.00 82.41           C  
ATOM   1108  CG1 VAL   138      32.077  28.653 -44.422  1.00 82.41           C  
ATOM   1109  CG2 VAL   138      31.345  27.245 -42.396  1.00 82.41           C  
ATOM   1110  N   VAL   139      30.127  28.989 -40.278  1.00 56.66           N  
ATOM   1111  CA  VAL   139      29.008  28.805 -39.383  1.00 56.66           C  
ATOM   1112  C   VAL   139      29.408  29.216 -37.999  1.00 56.66           C  
ATOM   1113  O   VAL   139      30.528  28.951 -37.571  1.00 56.66           O  
ATOM   1114  CB  VAL   139      28.552  27.377 -39.293  1.00 56.66           C  
ATOM   1115  CG1 VAL   139      27.406  27.281 -38.270  1.00 56.66           C  
ATOM   1116  CG2 VAL   139      28.167  26.892 -40.703  1.00 56.66           C  
ATOM   1117  N   ARG   140      28.492  29.898 -37.275  1.00153.32           N  
ATOM   1118  CA  ARG   140      28.745  30.289 -35.914  1.00153.32           C  
ATOM   1119  C   ARG   140      27.424  30.251 -35.192  1.00153.32           C  
ATOM   1120  O   ARG   140      26.588  31.132 -35.384  1.00153.32           O  
ATOM   1121  CB  ARG   140      29.276  31.730 -35.811  1.00153.32           C  
ATOM   1122  CG  ARG   140      29.731  32.125 -34.408  1.00153.32           C  
ATOM   1123  CD  ARG   140      31.078  31.517 -34.022  1.00153.32           C  
ATOM   1124  NE  ARG   140      31.388  31.988 -32.647  1.00153.32           N  
ATOM   1125  CZ  ARG   140      32.679  32.207 -32.267  1.00153.32           C  
ATOM   1126  NH1 ARG   140      33.696  32.043 -33.163  1.00153.32           N1+
ATOM   1127  NH2 ARG   140      32.947  32.599 -30.987  1.00153.32           N  
ATOM   1128  N   TYR   141      27.205  29.251 -34.312  1.00 61.79           N  
ATOM   1129  CA  TYR   141      25.931  29.148 -33.649  1.00 61.79           C  
ATOM   1130  C   TYR   141      26.145  29.146 -32.164  1.00 61.79           C  
ATOM   1131  O   TYR   141      26.897  28.327 -31.638  1.00 61.79           O  
ATOM   1132  CB  TYR   141      25.202  27.840 -34.027  1.00 61.79           C  
ATOM   1133  CG  TYR   141      23.921  27.710 -33.277  1.00 61.79           C  
ATOM   1134  CD1 TYR   141      22.784  28.360 -33.699  1.00 61.79           C  
ATOM   1135  CD2 TYR   141      23.857  26.913 -32.157  1.00 61.79           C  
ATOM   1136  CE1 TYR   141      21.603  28.227 -33.007  1.00 61.79           C  
ATOM   1137  CE2 TYR   141      22.680  26.775 -31.461  1.00 61.79           C  
ATOM   1138  CZ  TYR   141      21.552  27.433 -31.886  1.00 61.79           C  
ATOM   1139  OH  TYR   141      20.341  27.295 -31.175  1.00 61.79           O  
ATOM   1140  N   HIS   142      25.490  30.086 -31.446  1.00 51.39           N  
ATOM   1141  CA  HIS   142      25.592  30.126 -30.010  1.00 51.39           C  
ATOM   1142  C   HIS   142      24.490  29.300 -29.412  1.00 51.39           C  
ATOM   1143  O   HIS   142      23.369  29.272 -29.918  1.00 51.39           O  
ATOM   1144  CB  HIS   142      25.460  31.537 -29.399  1.00 51.39           C  
ATOM   1145  CG  HIS   142      26.626  32.444 -29.670  1.00 51.39           C  
ATOM   1146  CD2 HIS   142      26.781  33.408 -30.620  1.00 51.39           C  
ATOM   1147  ND1 HIS   142      27.793  32.449 -28.938  1.00 51.39           N  
ATOM   1148  CE1 HIS   142      28.590  33.408 -29.476  1.00 51.39           C  
ATOM   1149  NE2 HIS   142      28.018  34.015 -30.499  1.00 51.39           N  
ATOM   1150  N   PHE   143      24.798  28.614 -28.292  1.00 87.97           N  
ATOM   1151  CA  PHE   143      23.851  27.805 -27.571  1.00 87.97           C  
ATOM   1152  C   PHE   143      22.926  28.728 -26.832  1.00 87.97           C  
ATOM   1153  O   PHE   143      23.358  29.742 -26.286  1.00 87.97           O  
ATOM   1154  CB  PHE   143      24.517  26.931 -26.485  1.00 87.97           C  
ATOM   1155  CG  PHE   143      25.304  25.805 -27.073  1.00 87.97           C  
ATOM   1156  CD1 PHE   143      26.344  26.037 -27.942  1.00 87.97           C  
ATOM   1157  CD2 PHE   143      25.038  24.506 -26.697  1.00 87.97           C  
ATOM   1158  CE1 PHE   143      27.071  24.989 -28.460  1.00 87.97           C  
ATOM   1159  CE2 PHE   143      25.761  23.455 -27.210  1.00 87.97           C  
ATOM   1160  CZ  PHE   143      26.780  23.695 -28.099  1.00 87.97           C  
ATOM   1161  N   PRO   144      21.653  28.412 -26.810  1.00166.49           N  
ATOM   1162  CA  PRO   144      20.726  29.178 -26.021  1.00166.49           C  
ATOM   1163  C   PRO   144      21.014  28.849 -24.590  1.00166.49           C  
ATOM   1164  O   PRO   144      21.292  27.688 -24.297  1.00166.49           O  
ATOM   1165  CB  PRO   144      19.331  28.743 -26.469  1.00166.49           C  
ATOM   1166  CG  PRO   144      19.547  28.273 -27.919  1.00166.49           C  
ATOM   1167  CD  PRO   144      21.009  27.788 -27.954  1.00166.49           C  
ATOM   1168  N   VAL   145      20.873  29.826 -23.680  1.00 96.10           N  
ATOM   1169  CA  VAL   145      21.257  29.679 -22.304  1.00 96.10           C  
ATOM   1170  C   VAL   145      20.527  28.543 -21.657  1.00 96.10           C  
ATOM   1171  O   VAL   145      21.084  27.840 -20.816  1.00 96.10           O  
ATOM   1172  CB  VAL   145      20.961  30.904 -21.492  1.00 96.10           C  
ATOM   1173  CG1 VAL   145      19.439  31.128 -21.494  1.00 96.10           C  
ATOM   1174  CG2 VAL   145      21.551  30.715 -20.084  1.00 96.10           C  
ATOM   1175  N   ARG   146      19.255  28.325 -22.021  1.00173.55           N  
ATOM   1176  CA  ARG   146      18.493  27.319 -21.345  1.00173.55           C  
ATOM   1177  C   ARG   146      19.103  25.964 -21.562  1.00173.55           C  
ATOM   1178  O   ARG   146      19.041  25.097 -20.693  1.00173.55           O  
ATOM   1179  CB  ARG   146      17.020  27.282 -21.785  1.00173.55           C  
ATOM   1180  CG  ARG   146      16.163  26.387 -20.891  1.00173.55           C  
ATOM   1181  CD  ARG   146      16.162  26.820 -19.421  1.00173.55           C  
ATOM   1182  NE  ARG   146      15.602  28.201 -19.347  1.00173.55           N  
ATOM   1183  CZ  ARG   146      15.444  28.813 -18.135  1.00173.55           C  
ATOM   1184  NH1 ARG   146      15.789  28.158 -16.989  1.00173.55           N1+
ATOM   1185  NH2 ARG   146      14.941  30.079 -18.070  1.00173.55           N  
ATOM   1186  N   LEU   147      19.672  25.741 -22.756  1.00 79.92           N  
ATOM   1187  CA  LEU   147      20.239  24.481 -23.156  1.00 79.92           C  
ATOM   1188  C   LEU   147      21.535  24.108 -22.481  1.00 79.92           C  
ATOM   1189  O   LEU   147      21.822  22.918 -22.342  1.00 79.92           O  
ATOM   1190  CB  LEU   147      20.422  24.383 -24.676  1.00 79.92           C  
ATOM   1191  CG  LEU   147      19.062  24.353 -25.399  1.00 79.92           C  
ATOM   1192  CD1 LEU   147      19.220  24.206 -26.920  1.00 79.92           C  
ATOM   1193  CD2 LEU   147      18.142  23.281 -24.791  1.00 79.92           C  
ATOM   1194  N   VAL   148      22.376  25.081 -22.076  1.00 59.47           N  
ATOM   1195  CA  VAL   148      23.680  24.756 -21.548  1.00 59.47           C  
ATOM   1196  C   VAL   148      23.590  23.757 -20.427  1.00 59.47           C  
ATOM   1197  O   VAL   148      22.797  23.906 -19.498  1.00 59.47           O  
ATOM   1198  CB  VAL   148      24.416  25.968 -21.044  1.00 59.47           C  
ATOM   1199  CG1 VAL   148      25.714  25.522 -20.355  1.00 59.47           C  
ATOM   1200  CG2 VAL   148      24.652  26.922 -22.229  1.00 59.47           C  
ATOM   1201  N   GLU   149      24.396  22.670 -20.527  1.00113.10           N  
ATOM   1202  CA  GLU   149      24.478  21.679 -19.489  1.00113.10           C  
ATOM   1203  C   GLU   149      25.884  21.150 -19.453  1.00113.10           C  
ATOM   1204  O   GLU   149      26.210  20.203 -20.167  1.00113.10           O  
ATOM   1205  CB  GLU   149      23.564  20.462 -19.712  1.00113.10           C  
ATOM   1206  CG  GLU   149      22.110  20.711 -19.324  1.00113.10           C  
ATOM   1207  CD  GLU   149      21.994  20.479 -17.823  1.00113.10           C  
ATOM   1208  OE1 GLU   149      22.880  19.778 -17.265  1.00113.10           O  
ATOM   1209  OE2 GLU   149      21.016  20.994 -17.221  1.00113.10           O1-
ATOM   1210  N   LYS   150      26.725  21.730 -18.571  1.00107.66           N  
ATOM   1211  CA  LYS   150      28.094  21.346 -18.336  1.00107.66           C  
ATOM   1212  C   LYS   150      28.870  21.097 -19.607  1.00107.66           C  
ATOM   1213  O   LYS   150      29.247  19.968 -19.920  1.00107.66           O  
ATOM   1214  CB  LYS   150      28.245  20.186 -17.334  1.00107.66           C  
ATOM   1215  CG  LYS   150      27.841  20.606 -15.913  1.00107.66           C  
ATOM   1216  CD  LYS   150      27.737  19.457 -14.907  1.00107.66           C  
ATOM   1217  CE  LYS   150      27.302  19.902 -13.507  1.00107.66           C  
ATOM   1218  NZ  LYS   150      25.826  20.028 -13.450  1.00107.66           N1+
ATOM   1219  N   PRO   151      29.142  22.161 -20.324  1.00 78.62           N  
ATOM   1220  CA  PRO   151      29.825  22.167 -21.599  1.00 78.62           C  
ATOM   1221  C   PRO   151      31.214  21.583 -21.572  1.00 78.62           C  
ATOM   1222  O   PRO   151      31.712  21.214 -22.634  1.00 78.62           O  
ATOM   1223  CB  PRO   151      29.856  23.634 -22.027  1.00 78.62           C  
ATOM   1224  CG  PRO   151      29.845  24.399 -20.691  1.00 78.62           C  
ATOM   1225  CD  PRO   151      29.027  23.494 -19.756  1.00 78.62           C  
ATOM   1226  N   THR   152      31.871  21.517 -20.399  1.00 75.81           N  
ATOM   1227  CA  THR   152      33.215  21.009 -20.277  1.00 75.81           C  
ATOM   1228  C   THR   152      33.244  19.541 -20.621  1.00 75.81           C  
ATOM   1229  O   THR   152      34.278  18.982 -20.982  1.00 75.81           O  
ATOM   1230  CB  THR   152      33.779  21.151 -18.891  1.00 75.81           C  
ATOM   1231  CG2 THR   152      35.201  20.567 -18.893  1.00 75.81           C  
ATOM   1232  OG1 THR   152      33.814  22.516 -18.499  1.00 75.81           O  
ATOM   1233  N   TYR   153      32.107  18.868 -20.416  1.00135.63           N  
ATOM   1234  CA  TYR   153      31.842  17.467 -20.601  1.00135.63           C  
ATOM   1235  C   TYR   153      31.692  17.010 -22.030  1.00135.63           C  
ATOM   1236  O   TYR   153      31.540  15.810 -22.254  1.00135.63           O  
ATOM   1237  CB  TYR   153      30.668  16.972 -19.751  1.00135.63           C  
ATOM   1238  CG  TYR   153      31.175  17.129 -18.359  1.00135.63           C  
ATOM   1239  CD1 TYR   153      31.945  16.149 -17.775  1.00135.63           C  
ATOM   1240  CD2 TYR   153      30.902  18.271 -17.644  1.00135.63           C  
ATOM   1241  CE1 TYR   153      32.421  16.298 -16.494  1.00135.63           C  
ATOM   1242  CE2 TYR   153      31.377  18.427 -16.364  1.00135.63           C  
ATOM   1243  CZ  TYR   153      32.136  17.440 -15.787  1.00135.63           C  
ATOM   1244  OH  TYR   153      32.624  17.597 -14.473  1.00135.63           O  
ATOM   1245  N   PHE   154      31.548  17.922 -23.015  1.00 91.06           N  
ATOM   1246  CA  PHE   154      31.319  17.487 -24.372  1.00 91.06           C  
ATOM   1247  C   PHE   154      32.421  16.602 -24.890  1.00 91.06           C  
ATOM   1248  O   PHE   154      33.609  16.881 -24.733  1.00 91.06           O  
ATOM   1249  CB  PHE   154      31.120  18.630 -25.386  1.00 91.06           C  
ATOM   1250  CG  PHE   154      29.845  19.333 -25.058  1.00 91.06           C  
ATOM   1251  CD1 PHE   154      28.639  18.677 -25.157  1.00 91.06           C  
ATOM   1252  CD2 PHE   154      29.849  20.658 -24.685  1.00 91.06           C  
ATOM   1253  CE1 PHE   154      27.459  19.322 -24.866  1.00 91.06           C  
ATOM   1254  CE2 PHE   154      28.672  21.309 -24.394  1.00 91.06           C  
ATOM   1255  CZ  PHE   154      27.474  20.642 -24.481  1.00 91.06           C  
ATOM   1256  N   GLY   155      32.016  15.487 -25.540  1.00 37.61           N  
ATOM   1257  CA  GLY   155      32.921  14.524 -26.101  1.00 37.61           C  
ATOM   1258  C   GLY   155      32.888  14.649 -27.593  1.00 37.61           C  
ATOM   1259  O   GLY   155      32.877  15.740 -28.154  1.00 37.61           O  
ATOM   1260  N   GLY   156      32.859  13.496 -28.280  1.00 35.86           N  
ATOM   1261  CA  GLY   156      32.886  13.444 -29.709  1.00 35.86           C  
ATOM   1262  C   GLY   156      31.590  13.945 -30.253  1.00 35.86           C  
ATOM   1263  O   GLY   156      30.573  13.986 -29.559  1.00 35.86           O  
ATOM   1264  N   PHE   157      31.617  14.373 -31.531  1.00 65.51           N  
ATOM   1265  CA  PHE   157      30.417  14.802 -32.186  1.00 65.51           C  
ATOM   1266  C   PHE   157      30.456  14.350 -33.615  1.00 65.51           C  
ATOM   1267  O   PHE   157      31.502  13.937 -34.118  1.00 65.51           O  
ATOM   1268  CB  PHE   157      30.180  16.326 -32.131  1.00 65.51           C  
ATOM   1269  CG  PHE   157      31.299  17.073 -32.779  1.00 65.51           C  
ATOM   1270  CD1 PHE   157      31.294  17.317 -34.134  1.00 65.51           C  
ATOM   1271  CD2 PHE   157      32.351  17.545 -32.024  1.00 65.51           C  
ATOM   1272  CE1 PHE   157      32.321  18.013 -34.729  1.00 65.51           C  
ATOM   1273  CE2 PHE   157      33.380  18.241 -32.614  1.00 65.51           C  
ATOM   1274  CZ  PHE   157      33.366  18.476 -33.969  1.00 65.51           C  
ATOM   1275  N   ALA   158      29.287  14.373 -34.294  1.00 36.73           N  
ATOM   1276  CA  ALA   158      29.211  13.966 -35.669  1.00 36.73           C  
ATOM   1277  C   ALA   158      28.480  15.021 -36.443  1.00 36.73           C  
ATOM   1278  O   ALA   158      27.553  15.658 -35.940  1.00 36.73           O  
ATOM   1279  CB  ALA   158      28.450  12.644 -35.871  1.00 36.73           C  
ATOM   1280  N   VAL   159      28.902  15.236 -37.706  1.00 45.27           N  
ATOM   1281  CA  VAL   159      28.260  16.198 -38.555  1.00 45.27           C  
ATOM   1282  C   VAL   159      27.512  15.416 -39.593  1.00 45.27           C  
ATOM   1283  O   VAL   159      28.090  14.630 -40.343  1.00 45.27           O  
ATOM   1284  CB  VAL   159      29.232  17.098 -39.266  1.00 45.27           C  
ATOM   1285  CG1 VAL   159      28.452  18.069 -40.170  1.00 45.27           C  
ATOM   1286  CG2 VAL   159      30.109  17.797 -38.213  1.00 45.27           C  
ATOM   1287  N   ASP   160      26.183  15.624 -39.660  1.00 67.20           N  
ATOM   1288  CA  ASP   160      25.334  14.894 -40.559  1.00 67.20           C  
ATOM   1289  C   ASP   160      24.942  15.815 -41.677  1.00 67.20           C  
ATOM   1290  O   ASP   160      24.136  16.723 -41.483  1.00 67.20           O  
ATOM   1291  CB  ASP   160      24.052  14.415 -39.850  1.00 67.20           C  
ATOM   1292  CG  ASP   160      23.352  13.332 -40.659  1.00 67.20           C  
ATOM   1293  OD1 ASP   160      23.793  13.056 -41.807  1.00 67.20           O  
ATOM   1294  OD2 ASP   160      22.361  12.765 -40.130  1.00 67.20           O1-
ATOM   1295  N   VAL   161      25.509  15.606 -42.885  1.00 56.23           N  
ATOM   1296  CA  VAL   161      25.180  16.480 -43.984  1.00 56.23           C  
ATOM   1297  C   VAL   161      24.253  15.748 -44.906  1.00 56.23           C  
ATOM   1298  O   VAL   161      24.645  14.791 -45.570  1.00 56.23           O  
ATOM   1299  CB  VAL   161      26.387  16.880 -44.786  1.00 56.23           C  
ATOM   1300  CG1 VAL   161      25.932  17.803 -45.931  1.00 56.23           C  
ATOM   1301  CG2 VAL   161      27.441  17.496 -43.849  1.00 56.23           C  
ATOM   1302  N   VAL   162      22.975  16.177 -44.976  1.00101.45           N  
ATOM   1303  CA  VAL   162      22.052  15.508 -45.843  1.00101.45           C  
ATOM   1304  C   VAL   162      22.416  15.725 -47.286  1.00101.45           C  
ATOM   1305  O   VAL   162      22.378  14.781 -48.074  1.00101.45           O  
ATOM   1306  CB  VAL   162      20.615  15.917 -45.669  1.00101.45           C  
ATOM   1307  CG1 VAL   162      20.436  17.348 -46.179  1.00101.45           C  
ATOM   1308  CG2 VAL   162      19.731  14.901 -46.411  1.00101.45           C  
ATOM   1309  N   ASN   163      22.787  16.964 -47.687  1.00 79.65           N  
ATOM   1310  CA  ASN   163      23.053  17.182 -49.085  1.00 79.65           C  
ATOM   1311  C   ASN   163      24.488  17.570 -49.316  1.00 79.65           C  
ATOM   1312  O   ASN   163      24.817  18.747 -49.467  1.00 79.65           O  
ATOM   1313  CB  ASN   163      22.130  18.256 -49.701  1.00 79.65           C  
ATOM   1314  CG  ASN   163      22.256  19.564 -48.927  1.00 79.65           C  
ATOM   1315  ND2 ASN   163      21.843  20.686 -49.574  1.00 79.65           N  
ATOM   1316  OD1 ASN   163      22.690  19.586 -47.776  1.00 79.65           O  
ATOM   1317  N   PRO   164      25.352  16.593 -49.402  1.00163.05           N  
ATOM   1318  CA  PRO   164      26.747  16.877 -49.608  1.00163.05           C  
ATOM   1319  C   PRO   164      27.052  17.453 -50.958  1.00163.05           C  
ATOM   1320  O   PRO   164      28.094  18.092 -51.112  1.00163.05           O  
ATOM   1321  CB  PRO   164      27.487  15.572 -49.328  1.00163.05           C  
ATOM   1322  CG  PRO   164      26.561  14.836 -48.345  1.00163.05           C  
ATOM   1323  CD  PRO   164      25.149  15.344 -48.687  1.00163.05           C  
ATOM   1324  N   THR   165      26.196  17.172 -51.959  1.00 42.92           N  
ATOM   1325  CA  THR   165      26.364  17.638 -53.309  1.00 42.92           C  
ATOM   1326  C   THR   165      26.047  19.100 -53.424  1.00 42.92           C  
ATOM   1327  O   THR   165      26.644  19.807 -54.237  1.00 42.92           O  
ATOM   1328  CB  THR   165      25.492  16.904 -54.290  1.00 42.92           C  
ATOM   1329  CG2 THR   165      25.752  17.460 -55.702  1.00 42.92           C  
ATOM   1330  OG1 THR   165      25.786  15.514 -54.256  1.00 42.92           O  
ATOM   1331  N   GLY   166      25.090  19.591 -52.611  1.00 44.56           N  
ATOM   1332  CA  GLY   166      24.603  20.936 -52.756  1.00 44.56           C  
ATOM   1333  C   GLY   166      25.381  21.891 -51.905  1.00 44.56           C  
ATOM   1334  O   GLY   166      26.602  21.809 -51.787  1.00 44.56           O  
ATOM   1335  N   ASP   167      24.645  22.872 -51.339  1.00 76.99           N  
ATOM   1336  CA  ASP   167      25.132  23.940 -50.512  1.00 76.99           C  
ATOM   1337  C   ASP   167      25.594  23.407 -49.189  1.00 76.99           C  
ATOM   1338  O   ASP   167      26.319  24.086 -48.464  1.00 76.99           O  
ATOM   1339  CB  ASP   167      24.126  25.094 -50.334  1.00 76.99           C  
ATOM   1340  CG  ASP   167      22.850  24.597 -49.682  1.00 76.99           C  
ATOM   1341  OD1 ASP   167      22.811  23.414 -49.250  1.00 76.99           O  
ATOM   1342  OD2 ASP   167      21.887  25.405 -49.616  1.00 76.99           O1-
ATOM   1343  N   CYS   168      25.164  22.181 -48.836  1.00110.45           N  
ATOM   1344  CA  CYS   168      25.617  21.524 -47.636  1.00110.45           C  
ATOM   1345  C   CYS   168      25.048  22.169 -46.403  1.00110.45           C  
ATOM   1346  O   CYS   168      25.569  21.981 -45.303  1.00110.45           O  
ATOM   1347  CB  CYS   168      27.156  21.569 -47.564  1.00110.45           C  
ATOM   1348  SG  CYS   168      27.868  20.473 -46.313  1.00110.45           S  
ATOM   1349  N   SER   169      23.954  22.942 -46.559  1.00 65.67           N  
ATOM   1350  CA  SER   169      23.285  23.626 -45.484  1.00 65.67           C  
ATOM   1351  C   SER   169      22.439  22.719 -44.645  1.00 65.67           C  
ATOM   1352  O   SER   169      22.252  22.982 -43.458  1.00 65.67           O  
ATOM   1353  CB  SER   169      22.356  24.748 -45.975  1.00 65.67           C  
ATOM   1354  OG  SER   169      21.236  24.197 -46.651  1.00 65.67           O  
ATOM   1355  N   GLU   170      21.875  21.645 -45.235  1.00 80.65           N  
ATOM   1356  CA  GLU   170      20.982  20.832 -44.458  1.00 80.65           C  
ATOM   1357  C   GLU   170      21.824  19.867 -43.696  1.00 80.65           C  
ATOM   1358  O   GLU   170      22.078  18.741 -44.127  1.00 80.65           O  
ATOM   1359  CB  GLU   170      19.944  20.115 -45.333  1.00 80.65           C  
ATOM   1360  CG  GLU   170      18.995  21.107 -46.011  1.00 80.65           C  
ATOM   1361  CD  GLU   170      18.177  20.383 -47.069  1.00 80.65           C  
ATOM   1362  OE1 GLU   170      18.371  19.150 -47.234  1.00 80.65           O  
ATOM   1363  OE2 GLU   170      17.349  21.063 -47.733  1.00 80.65           O1-
ATOM   1364  N   THR   171      22.240  20.306 -42.492  1.00 66.63           N  
ATOM   1365  CA  THR   171      23.189  19.554 -41.738  1.00 66.63           C  
ATOM   1366  C   THR   171      22.766  19.505 -40.303  1.00 66.63           C  
ATOM   1367  O   THR   171      22.180  20.448 -39.773  1.00 66.63           O  
ATOM   1368  CB  THR   171      24.544  20.197 -41.788  1.00 66.63           C  
ATOM   1369  CG2 THR   171      25.555  19.345 -41.004  1.00 66.63           C  
ATOM   1370  OG1 THR   171      24.962  20.327 -43.139  1.00 66.63           O  
ATOM   1371  N   TYR   172      23.067  18.372 -39.636  1.00146.27           N  
ATOM   1372  CA  TYR   172      22.744  18.206 -38.248  1.00146.27           C  
ATOM   1373  C   TYR   172      24.002  17.883 -37.511  1.00146.27           C  
ATOM   1374  O   TYR   172      24.876  17.193 -38.034  1.00146.27           O  
ATOM   1375  CB  TYR   172      21.758  17.057 -37.962  1.00146.27           C  
ATOM   1376  CG  TYR   172      20.392  17.487 -38.372  1.00146.27           C  
ATOM   1377  CD1 TYR   172      19.952  17.317 -39.664  1.00146.27           C  
ATOM   1378  CD2 TYR   172      19.552  18.076 -37.453  1.00146.27           C  
ATOM   1379  CE1 TYR   172      18.689  17.720 -40.029  1.00146.27           C  
ATOM   1380  CE2 TYR   172      18.289  18.481 -37.814  1.00146.27           C  
ATOM   1381  CZ  TYR   172      17.855  18.304 -39.105  1.00146.27           C  
ATOM   1382  OH  TYR   172      16.560  18.717 -39.481  1.00146.27           O  
ATOM   1383  N   VAL   173      24.135  18.406 -36.272  1.00 47.10           N  
ATOM   1384  CA  VAL   173      25.308  18.117 -35.499  1.00 47.10           C  
ATOM   1385  C   VAL   173      24.858  17.495 -34.202  1.00 47.10           C  
ATOM   1386  O   VAL   173      24.007  18.044 -33.501  1.00 47.10           O  
ATOM   1387  CB  VAL   173      26.103  19.347 -35.160  1.00 47.10           C  
ATOM   1388  CG1 VAL   173      27.323  18.928 -34.325  1.00 47.10           C  
ATOM   1389  CG2 VAL   173      26.458  20.079 -36.461  1.00 47.10           C  
ATOM   1390  N   TYR   174      25.434  16.323 -33.852  1.00 87.76           N  
ATOM   1391  CA  TYR   174      25.069  15.643 -32.637  1.00 87.76           C  
ATOM   1392  C   TYR   174      26.297  15.653 -31.767  1.00 87.76           C  
ATOM   1393  O   TYR   174      27.326  15.088 -32.134  1.00 87.76           O  
ATOM   1394  CB  TYR   174      24.708  14.161 -32.859  1.00 87.76           C  
ATOM   1395  CG  TYR   174      23.751  14.083 -34.005  1.00 87.76           C  
ATOM   1396  CD1 TYR   174      22.478  14.597 -33.923  1.00 87.76           C  
ATOM   1397  CD2 TYR   174      24.138  13.463 -35.173  1.00 87.76           C  
ATOM   1398  CE1 TYR   174      21.615  14.509 -34.995  1.00 87.76           C  
ATOM   1399  CE2 TYR   174      23.281  13.371 -36.245  1.00 87.76           C  
ATOM   1400  CZ  TYR   174      22.015  13.897 -36.159  1.00 87.76           C  
ATOM   1401  OH  TYR   174      21.133  13.805 -37.256  1.00 87.76           O  
ATOM   1402  N   ILE   175      26.217  16.284 -30.574  1.00 52.61           N  
ATOM   1403  CA  ILE   175      27.379  16.390 -29.731  1.00 52.61           C  
ATOM   1404  C   ILE   175      27.125  15.641 -28.457  1.00 52.61           C  
ATOM   1405  O   ILE   175      26.115  15.858 -27.788  1.00 52.61           O  
ATOM   1406  CB  ILE   175      27.692  17.806 -29.350  1.00 52.61           C  
ATOM   1407  CG1 ILE   175      27.899  18.664 -30.609  1.00 52.61           C  
ATOM   1408  CG2 ILE   175      28.919  17.792 -28.424  1.00 52.61           C  
ATOM   1409  CD1 ILE   175      27.929  20.161 -30.314  1.00 52.61           C  
ATOM   1410  N   THR   176      28.059  14.738 -28.082  1.00 48.75           N  
ATOM   1411  CA  THR   176      27.905  13.930 -26.901  1.00 48.75           C  
ATOM   1412  C   THR   176      28.364  14.680 -25.684  1.00 48.75           C  
ATOM   1413  O   THR   176      29.172  15.606 -25.769  1.00 48.75           O  
ATOM   1414  CB  THR   176      28.682  12.641 -26.939  1.00 48.75           C  
ATOM   1415  CG2 THR   176      28.249  11.835 -28.175  1.00 48.75           C  
ATOM   1416  OG1 THR   176      30.078  12.899 -26.983  1.00 48.75           O  
ATOM   1417  N   ASN   177      27.798  14.306 -24.512  1.00 64.94           N  
ATOM   1418  CA  ASN   177      28.199  14.832 -23.235  1.00 64.94           C  
ATOM   1419  C   ASN   177      28.317  13.639 -22.330  1.00 64.94           C  
ATOM   1420  O   ASN   177      27.332  12.943 -22.088  1.00 64.94           O  
ATOM   1421  CB  ASN   177      27.166  15.799 -22.629  1.00 64.94           C  
ATOM   1422  CG  ASN   177      27.801  16.527 -21.452  1.00 64.94           C  
ATOM   1423  ND2 ASN   177      28.065  17.848 -21.633  1.00 64.94           N  
ATOM   1424  OD1 ASN   177      28.060  15.940 -20.403  1.00 64.94           O  
ATOM   1425  N   PHE   178      29.538  13.352 -21.832  1.00107.61           N  
ATOM   1426  CA  PHE   178      29.763  12.168 -21.043  1.00107.61           C  
ATOM   1427  C   PHE   178      29.260  12.261 -19.632  1.00107.61           C  
ATOM   1428  O   PHE   178      28.999  11.236 -19.000  1.00107.61           O  
ATOM   1429  CB  PHE   178      31.203  11.597 -21.098  1.00107.61           C  
ATOM   1430  CG  PHE   178      32.234  12.499 -20.515  1.00107.61           C  
ATOM   1431  CD1 PHE   178      32.555  12.417 -19.180  1.00107.61           C  
ATOM   1432  CD2 PHE   178      32.897  13.404 -21.310  1.00107.61           C  
ATOM   1433  CE1 PHE   178      33.515  13.237 -18.637  1.00107.61           C  
ATOM   1434  CE2 PHE   178      33.857  14.228 -20.772  1.00107.61           C  
ATOM   1435  CZ  PHE   178      34.166  14.144 -19.436  1.00107.61           C  
ATOM   1436  N   LEU   179      29.231  13.467 -19.033  1.00 74.34           N  
ATOM   1437  CA  LEU   179      28.697  13.546 -17.701  1.00 74.34           C  
ATOM   1438  C   LEU   179      27.212  13.301 -17.702  1.00 74.34           C  
ATOM   1439  O   LEU   179      26.711  12.370 -17.072  1.00 74.34           O  
ATOM   1440  CB  LEU   179      28.898  14.938 -17.082  1.00 74.34           C  
ATOM   1441  CG  LEU   179      28.336  15.072 -15.657  1.00 74.34           C  
ATOM   1442  CD1 LEU   179      29.109  14.193 -14.668  1.00 74.34           C  
ATOM   1443  CD2 LEU   179      28.267  16.546 -15.225  1.00 74.34           C  
ATOM   1444  N   SER   180      26.486  14.122 -18.486  1.00 99.74           N  
ATOM   1445  CA  SER   180      25.046  14.162 -18.493  1.00 99.74           C  
ATOM   1446  C   SER   180      24.449  12.976 -19.174  1.00 99.74           C  
ATOM   1447  O   SER   180      23.250  12.729 -19.042  1.00 99.74           O  
ATOM   1448  CB  SER   180      24.490  15.413 -19.193  1.00 99.74           C  
ATOM   1449  OG  SER   180      24.809  15.387 -20.575  1.00 99.74           O  
ATOM   1450  N   ASN   181      25.260  12.192 -19.906  1.00 79.08           N  
ATOM   1451  CA  ASN   181      24.685  11.114 -20.655  1.00 79.08           C  
ATOM   1452  C   ASN   181      23.673  11.738 -21.566  1.00 79.08           C  
ATOM   1453  O   ASN   181      22.514  11.323 -21.598  1.00 79.08           O  
ATOM   1454  CB  ASN   181      23.960  10.110 -19.748  1.00 79.08           C  
ATOM   1455  CG  ASN   181      24.985   9.603 -18.746  1.00 79.08           C  
ATOM   1456  ND2 ASN   181      26.047   8.926 -19.258  1.00 79.08           N  
ATOM   1457  OD1 ASN   181      24.857   9.820 -17.544  1.00 79.08           O  
ATOM   1458  N   ALA   182      24.088  12.778 -22.325  1.00 49.04           N  
ATOM   1459  CA  ALA   182      23.125  13.463 -23.144  1.00 49.04           C  
ATOM   1460  C   ALA   182      23.678  13.788 -24.499  1.00 49.04           C  
ATOM   1461  O   ALA   182      24.890  13.843 -24.713  1.00 49.04           O  
ATOM   1462  CB  ALA   182      22.648  14.790 -22.530  1.00 49.04           C  
ATOM   1463  N   LEU   183      22.752  13.981 -25.467  1.00 72.85           N  
ATOM   1464  CA  LEU   183      23.076  14.379 -26.810  1.00 72.85           C  
ATOM   1465  C   LEU   183      22.465  15.718 -27.063  1.00 72.85           C  
ATOM   1466  O   LEU   183      21.261  15.915 -26.896  1.00 72.85           O  
ATOM   1467  CB  LEU   183      22.505  13.470 -27.914  1.00 72.85           C  
ATOM   1468  CG  LEU   183      23.238  12.132 -28.078  1.00 72.85           C  
ATOM   1469  CD1 LEU   183      22.616  11.290 -29.206  1.00 72.85           C  
ATOM   1470  CD2 LEU   183      24.742  12.370 -28.275  1.00 72.85           C  
ATOM   1471  N   PHE   184      23.306  16.674 -27.491  1.00 76.34           N  
ATOM   1472  CA  PHE   184      22.870  17.992 -27.853  1.00 76.34           C  
ATOM   1473  C   PHE   184      22.678  17.931 -29.338  1.00 76.34           C  
ATOM   1474  O   PHE   184      23.586  17.528 -30.065  1.00 76.34           O  
ATOM   1475  CB  PHE   184      23.968  19.027 -27.554  1.00 76.34           C  
ATOM   1476  CG  PHE   184      23.506  20.404 -27.876  1.00 76.34           C  
ATOM   1477  CD1 PHE   184      22.686  21.082 -27.003  1.00 76.34           C  
ATOM   1478  CD2 PHE   184      23.913  21.029 -29.032  1.00 76.34           C  
ATOM   1479  CE1 PHE   184      22.265  22.358 -27.285  1.00 76.34           C  
ATOM   1480  CE2 PHE   184      23.494  22.307 -29.319  1.00 76.34           C  
ATOM   1481  CZ  PHE   184      22.668  22.973 -28.445  1.00 76.34           C  
ATOM   1482  N   ILE   185      21.486  18.323 -29.837  1.00 57.75           N  
ATOM   1483  CA  ILE   185      21.244  18.191 -31.248  1.00 57.75           C  
ATOM   1484  C   ILE   185      21.042  19.550 -31.848  1.00 57.75           C  
ATOM   1485  O   ILE   185      20.258  20.358 -31.349  1.00 57.75           O  
ATOM   1486  CB  ILE   185      20.048  17.340 -31.566  1.00 57.75           C  
ATOM   1487  CG1 ILE   185      20.268  15.915 -31.023  1.00 57.75           C  
ATOM   1488  CG2 ILE   185      19.812  17.385 -33.085  1.00 57.75           C  
ATOM   1489  CD1 ILE   185      19.016  15.042 -31.064  1.00 57.75           C  
ATOM   1490  N   TYR   186      21.769  19.829 -32.952  1.00 80.02           N  
ATOM   1491  CA  TYR   186      21.729  21.116 -33.589  1.00 80.02           C  
ATOM   1492  C   TYR   186      21.254  20.985 -35.007  1.00 80.02           C  
ATOM   1493  O   TYR   186      21.833  20.256 -35.809  1.00 80.02           O  
ATOM   1494  CB  TYR   186      23.125  21.783 -33.571  1.00 80.02           C  
ATOM   1495  CG  TYR   186      23.170  22.995 -34.441  1.00 80.02           C  
ATOM   1496  CD1 TYR   186      22.409  24.106 -34.163  1.00 80.02           C  
ATOM   1497  CD2 TYR   186      24.024  23.027 -35.520  1.00 80.02           C  
ATOM   1498  CE1 TYR   186      22.477  25.217 -34.972  1.00 80.02           C  
ATOM   1499  CE2 TYR   186      24.098  24.135 -36.330  1.00 80.02           C  
ATOM   1500  CZ  TYR   186      23.320  25.234 -36.059  1.00 80.02           C  
ATOM   1501  OH  TYR   186      23.395  26.373 -36.889  1.00 80.02           O  
ATOM   1502  N   ASP   187      20.161  21.712 -35.334  1.00 53.67           N  
ATOM   1503  CA  ASP   187      19.591  21.740 -36.654  1.00 53.67           C  
ATOM   1504  C   ASP   187      20.083  22.997 -37.307  1.00 53.67           C  
ATOM   1505  O   ASP   187      19.670  24.101 -36.956  1.00 53.67           O  
ATOM   1506  CB  ASP   187      18.051  21.797 -36.640  1.00 53.67           C  
ATOM   1507  CG  ASP   187      17.519  21.584 -38.052  1.00 53.67           C  
ATOM   1508  OD1 ASP   187      18.169  22.046 -39.025  1.00 53.67           O  
ATOM   1509  OD2 ASP   187      16.445  20.934 -38.167  1.00 53.67           O1-
ATOM   1510  N   HIS   188      20.998  22.846 -38.279  1.00 57.81           N  
ATOM   1511  CA  HIS   188      21.598  23.955 -38.962  1.00 57.81           C  
ATOM   1512  C   HIS   188      20.580  24.713 -39.775  1.00 57.81           C  
ATOM   1513  O   HIS   188      20.571  25.944 -39.758  1.00 57.81           O  
ATOM   1514  CB  HIS   188      22.738  23.486 -39.881  1.00 57.81           C  
ATOM   1515  CG  HIS   188      23.475  24.596 -40.561  1.00 57.81           C  
ATOM   1516  CD2 HIS   188      23.796  24.751 -41.873  1.00 57.81           C  
ATOM   1517  ND1 HIS   188      24.002  25.689 -39.910  1.00 57.81           N  
ATOM   1518  CE1 HIS   188      24.612  26.446 -40.857  1.00 57.81           C  
ATOM   1519  NE2 HIS   188      24.514  25.917 -42.064  1.00 57.81           N  
ATOM   1520  N   LYS   189      19.689  24.010 -40.509  1.00123.99           N  
ATOM   1521  CA  LYS   189      18.724  24.690 -41.340  1.00123.99           C  
ATOM   1522  C   LYS   189      17.819  25.557 -40.516  1.00123.99           C  
ATOM   1523  O   LYS   189      17.639  26.736 -40.816  1.00123.99           O  
ATOM   1524  CB  LYS   189      17.804  23.730 -42.124  1.00123.99           C  
ATOM   1525  CG  LYS   189      18.378  23.248 -43.458  1.00123.99           C  
ATOM   1526  CD  LYS   189      18.502  24.367 -44.499  1.00123.99           C  
ATOM   1527  CE  LYS   189      17.195  24.685 -45.231  1.00123.99           C  
ATOM   1528  NZ  LYS   189      17.398  25.815 -46.169  1.00123.99           N1+
ATOM   1529  N   ASN   190      17.221  24.984 -39.456  1.00 53.39           N  
ATOM   1530  CA  ASN   190      16.293  25.664 -38.593  1.00 53.39           C  
ATOM   1531  C   ASN   190      17.005  26.665 -37.737  1.00 53.39           C  
ATOM   1532  O   ASN   190      16.414  27.662 -37.322  1.00 53.39           O  
ATOM   1533  CB  ASN   190      15.522  24.711 -37.661  1.00 53.39           C  
ATOM   1534  CG  ASN   190      14.421  24.038 -38.473  1.00 53.39           C  
ATOM   1535  ND2 ASN   190      14.482  22.683 -38.586  1.00 53.39           N  
ATOM   1536  OD1 ASN   190      13.530  24.707 -38.995  1.00 53.39           O  
ATOM   1537  N   GLN   191      18.304  26.442 -37.464  1.00 64.22           N  
ATOM   1538  CA  GLN   191      19.014  27.275 -36.534  1.00 64.22           C  
ATOM   1539  C   GLN   191      18.401  27.073 -35.179  1.00 64.22           C  
ATOM   1540  O   GLN   191      18.229  28.024 -34.415  1.00 64.22           O  
ATOM   1541  CB  GLN   191      18.928  28.782 -36.853  1.00 64.22           C  
ATOM   1542  CG  GLN   191      19.641  29.215 -38.139  1.00 64.22           C  
ATOM   1543  CD  GLN   191      21.135  29.305 -37.856  1.00 64.22           C  
ATOM   1544  NE2 GLN   191      21.707  30.529 -38.011  1.00 64.22           N  
ATOM   1545  OE1 GLN   191      21.773  28.316 -37.502  1.00 64.22           O  
ATOM   1546  N   GLN   192      18.041  25.813 -34.851  1.00 75.94           N  
ATOM   1547  CA  GLN   192      17.466  25.523 -33.568  1.00 75.94           C  
ATOM   1548  C   GLN   192      18.196  24.352 -32.971  1.00 75.94           C  
ATOM   1549  O   GLN   192      18.833  23.576 -33.683  1.00 75.94           O  
ATOM   1550  CB  GLN   192      15.975  25.154 -33.639  1.00 75.94           C  
ATOM   1551  CG  GLN   192      15.363  24.861 -32.270  1.00 75.94           C  
ATOM   1552  CD  GLN   192      15.308  26.171 -31.495  1.00 75.94           C  
ATOM   1553  NE2 GLN   192      14.391  26.249 -30.495  1.00 75.94           N  
ATOM   1554  OE1 GLN   192      16.062  27.104 -31.772  1.00 75.94           O  
ATOM   1555  N   SER   193      18.143  24.213 -31.626  1.00 43.22           N  
ATOM   1556  CA  SER   193      18.814  23.115 -30.984  1.00 43.22           C  
ATOM   1557  C   SER   193      18.018  22.662 -29.791  1.00 43.22           C  
ATOM   1558  O   SER   193      17.142  23.374 -29.301  1.00 43.22           O  
ATOM   1559  CB  SER   193      20.233  23.470 -30.506  1.00 43.22           C  
ATOM   1560  OG  SER   193      20.190  24.552 -29.587  1.00 43.22           O  
ATOM   1561  N   TRP   194      18.295  21.427 -29.317  1.00 76.13           N  
ATOM   1562  CA  TRP   194      17.609  20.869 -28.181  1.00 76.13           C  
ATOM   1563  C   TRP   194      18.468  19.786 -27.590  1.00 76.13           C  
ATOM   1564  O   TRP   194      19.360  19.261 -28.253  1.00 76.13           O  
ATOM   1565  CB  TRP   194      16.256  20.236 -28.552  1.00 76.13           C  
ATOM   1566  CG  TRP   194      16.348  19.151 -29.601  1.00 76.13           C  
ATOM   1567  CD1 TRP   194      16.475  17.802 -29.445  1.00 76.13           C  
ATOM   1568  CD2 TRP   194      16.312  19.396 -31.018  1.00 76.13           C  
ATOM   1569  CE2 TRP   194      16.420  18.158 -31.651  1.00 76.13           C  
ATOM   1570  CE3 TRP   194      16.198  20.555 -31.730  1.00 76.13           C  
ATOM   1571  NE1 TRP   194      16.518  17.190 -30.674  1.00 76.13           N  
ATOM   1572  CZ2 TRP   194      16.417  18.062 -33.014  1.00 76.13           C  
ATOM   1573  CZ3 TRP   194      16.195  20.452 -33.106  1.00 76.13           C  
ATOM   1574  CH2 TRP   194      16.303  19.230 -33.736  1.00 76.13           C  
ATOM   1575  N   ASN   195      18.208  19.422 -26.310  1.00 56.71           N  
ATOM   1576  CA  ASN   195      18.963  18.394 -25.637  1.00 56.71           C  
ATOM   1577  C   ASN   195      18.124  17.156 -25.514  1.00 56.71           C  
ATOM   1578  O   ASN   195      16.901  17.228 -25.408  1.00 56.71           O  
ATOM   1579  CB  ASN   195      19.399  18.770 -24.206  1.00 56.71           C  
ATOM   1580  CG  ASN   195      20.675  19.595 -24.274  1.00 56.71           C  
ATOM   1581  ND2 ASN   195      20.560  20.930 -24.047  1.00 56.71           N  
ATOM   1582  OD1 ASN   195      21.754  19.059 -24.523  1.00 56.71           O  
ATOM   1583  N   VAL   196      18.776  15.972 -25.557  1.00 98.21           N  
ATOM   1584  CA  VAL   196      18.059  14.733 -25.409  1.00 98.21           C  
ATOM   1585  C   VAL   196      18.808  13.838 -24.466  1.00 98.21           C  
ATOM   1586  O   VAL   196      20.037  13.779 -24.496  1.00 98.21           O  
ATOM   1587  CB  VAL   196      17.898  13.971 -26.693  1.00 98.21           C  
ATOM   1588  CG1 VAL   196      19.285  13.519 -27.186  1.00 98.21           C  
ATOM   1589  CG2 VAL   196      16.925  12.808 -26.446  1.00 98.21           C  
ATOM   1590  N   THR   197      18.075  13.099 -23.602  1.00 37.74           N  
ATOM   1591  CA  THR   197      18.708  12.213 -22.662  1.00 37.74           C  
ATOM   1592  C   THR   197      18.064  10.865 -22.773  1.00 37.74           C  
ATOM   1593  O   THR   197      16.865  10.752 -23.021  1.00 37.74           O  
ATOM   1594  CB  THR   197      18.538  12.630 -21.234  1.00 37.74           C  
ATOM   1595  CG2 THR   197      19.040  14.074 -21.090  1.00 37.74           C  
ATOM   1596  OG1 THR   197      17.170  12.548 -20.858  1.00 37.74           O  
ATOM   1597  N   ASP   198      18.874   9.797 -22.607  1.00 59.20           N  
ATOM   1598  CA  ASP   198      18.377   8.451 -22.660  1.00 59.20           C  
ATOM   1599  C   ASP   198      19.155   7.642 -21.663  1.00 59.20           C  
ATOM   1600  O   ASP   198      20.335   7.890 -21.429  1.00 59.20           O  
ATOM   1601  CB  ASP   198      18.573   7.778 -24.033  1.00 59.20           C  
ATOM   1602  CG  ASP   198      17.888   6.417 -23.999  1.00 59.20           C  
ATOM   1603  OD1 ASP   198      16.968   6.242 -23.158  1.00 59.20           O  
ATOM   1604  OD2 ASP   198      18.267   5.540 -24.821  1.00 59.20           O1-
ATOM   1605  N   ALA   199      18.511   6.617 -21.074  1.00 40.97           N  
ATOM   1606  CA  ALA   199      19.113   5.765 -20.085  1.00 40.97           C  
ATOM   1607  C   ALA   199      20.300   5.111 -20.715  1.00 40.97           C  
ATOM   1608  O   ALA   199      21.284   4.802 -20.044  1.00 40.97           O  
ATOM   1609  CB  ALA   199      18.168   4.648 -19.615  1.00 40.97           C  
ATOM   1610  N   THR   200      20.212   4.874 -22.036  1.00 73.24           N  
ATOM   1611  CA  THR   200      21.205   4.208 -22.837  1.00 73.24           C  
ATOM   1612  C   THR   200      22.496   4.979 -22.860  1.00 73.24           C  
ATOM   1613  O   THR   200      23.564   4.397 -23.043  1.00 73.24           O  
ATOM   1614  CB  THR   200      20.773   4.017 -24.265  1.00 73.24           C  
ATOM   1615  CG2 THR   200      21.934   3.404 -25.063  1.00 73.24           C  
ATOM   1616  OG1 THR   200      19.628   3.180 -24.330  1.00 73.24           O  
ATOM   1617  N   PHE   201      22.426   6.313 -22.722  1.00116.08           N  
ATOM   1618  CA  PHE   201      23.554   7.207 -22.789  1.00116.08           C  
ATOM   1619  C   PHE   201      24.468   7.073 -21.591  1.00116.08           C  
ATOM   1620  O   PHE   201      25.570   7.618 -21.609  1.00116.08           O  
ATOM   1621  CB  PHE   201      23.172   8.695 -22.921  1.00116.08           C  
ATOM   1622  CG  PHE   201      22.426   8.870 -24.204  1.00116.08           C  
ATOM   1623  CD1 PHE   201      22.989   8.490 -25.400  1.00116.08           C  
ATOM   1624  CD2 PHE   201      21.181   9.458 -24.215  1.00116.08           C  
ATOM   1625  CE1 PHE   201      22.305   8.659 -26.581  1.00116.08           C  
ATOM   1626  CE2 PHE   201      20.493   9.631 -25.394  1.00116.08           C  
ATOM   1627  CZ  PHE   201      21.055   9.226 -26.579  1.00116.08           C  
ATOM   1628  N   LYS   202      23.998   6.459 -20.481  1.00 75.03           N  
ATOM   1629  CA  LYS   202      24.738   6.377 -19.241  1.00 75.03           C  
ATOM   1630  C   LYS   202      25.801   5.312 -19.238  1.00 75.03           C  
ATOM   1631  O   LYS   202      25.763   4.356 -20.011  1.00 75.03           O  
ATOM   1632  CB  LYS   202      23.874   6.029 -18.022  1.00 75.03           C  
ATOM   1633  CG  LYS   202      22.808   7.049 -17.639  1.00 75.03           C  
ATOM   1634  CD  LYS   202      21.883   6.490 -16.556  1.00 75.03           C  
ATOM   1635  CE  LYS   202      20.873   7.489 -15.996  1.00 75.03           C  
ATOM   1636  NZ  LYS   202      20.105   6.852 -14.902  1.00 75.03           N1+
ATOM   1637  N   ALA   203      26.786   5.478 -18.320  1.00 55.50           N  
ATOM   1638  CA  ALA   203      27.883   4.562 -18.135  1.00 55.50           C  
ATOM   1639  C   ALA   203      27.409   3.343 -17.404  1.00 55.50           C  
ATOM   1640  O   ALA   203      26.494   3.423 -16.582  1.00 55.50           O  
ATOM   1641  CB  ALA   203      29.058   5.159 -17.344  1.00 55.50           C  
ATOM   1642  N   GLU   204      27.939   2.157 -17.788  1.00 87.31           N  
ATOM   1643  CA  GLU   204      27.587   0.949 -17.093  1.00 87.31           C  
ATOM   1644  C   GLU   204      28.345   0.777 -15.812  1.00 87.31           C  
ATOM   1645  O   GLU   204      27.807   0.963 -14.725  1.00 87.31           O  
ATOM   1646  CB  GLU   204      27.839  -0.299 -17.943  1.00 87.31           C  
ATOM   1647  CG  GLU   204      26.960  -0.326 -19.193  1.00 87.31           C  
ATOM   1648  CD  GLU   204      27.288  -1.596 -19.954  1.00 87.31           C  
ATOM   1649  OE1 GLU   204      27.249  -2.680 -19.319  1.00 87.31           O  
ATOM   1650  OE2 GLU   204      27.580  -1.501 -21.179  1.00 87.31           O1-
ATOM   1651  N   ARG   205      29.662   0.513 -15.921  1.00 76.28           N  
ATOM   1652  CA  ARG   205      30.473   0.268 -14.763  1.00 76.28           C  
ATOM   1653  C   ARG   205      31.682   1.109 -14.961  1.00 76.28           C  
ATOM   1654  O   ARG   205      31.995   1.496 -16.086  1.00 76.28           O  
ATOM   1655  CB  ARG   205      30.923  -1.195 -14.591  1.00 76.28           C  
ATOM   1656  CG  ARG   205      29.741  -2.159 -14.456  1.00 76.28           C  
ATOM   1657  CD  ARG   205      29.988  -3.338 -13.513  1.00 76.28           C  
ATOM   1658  NE  ARG   205      28.767  -4.198 -13.543  1.00 76.28           N  
ATOM   1659  CZ  ARG   205      27.635  -3.843 -12.865  1.00 76.28           C  
ATOM   1660  NH1 ARG   205      27.577  -2.663 -12.184  1.00 76.28           N1+
ATOM   1661  NH2 ARG   205      26.550  -4.673 -12.877  1.00 76.28           N  
ATOM   1662  N   PRO   206      32.373   1.413 -13.904  1.00 63.40           N  
ATOM   1663  CA  PRO   206      33.495   2.291 -14.043  1.00 63.40           C  
ATOM   1664  C   PRO   206      34.587   1.664 -14.836  1.00 63.40           C  
ATOM   1665  O   PRO   206      34.759   0.448 -14.764  1.00 63.40           O  
ATOM   1666  CB  PRO   206      33.894   2.686 -12.625  1.00 63.40           C  
ATOM   1667  CG  PRO   206      32.568   2.599 -11.847  1.00 63.40           C  
ATOM   1668  CD  PRO   206      31.749   1.533 -12.597  1.00 63.40           C  
ATOM   1669  N   SER   207      35.316   2.481 -15.621  1.00 89.50           N  
ATOM   1670  CA  SER   207      36.391   2.002 -16.438  1.00 89.50           C  
ATOM   1671  C   SER   207      37.633   1.951 -15.594  1.00 89.50           C  
ATOM   1672  O   SER   207      37.852   2.818 -14.748  1.00 89.50           O  
ATOM   1673  CB  SER   207      36.645   2.923 -17.647  1.00 89.50           C  
ATOM   1674  OG  SER   207      37.658   2.388 -18.482  1.00 89.50           O  
ATOM   1675  N   THR   208      38.497   0.936 -15.816  1.00110.91           N  
ATOM   1676  CA  THR   208      39.699   0.810 -15.031  1.00110.91           C  
ATOM   1677  C   THR   208      40.857   1.238 -15.882  1.00110.91           C  
ATOM   1678  O   THR   208      40.986   0.811 -17.027  1.00110.91           O  
ATOM   1679  CB  THR   208      39.986  -0.595 -14.587  1.00110.91           C  
ATOM   1680  CG2 THR   208      38.797  -1.097 -13.754  1.00110.91           C  
ATOM   1681  OG1 THR   208      40.190  -1.438 -15.712  1.00110.91           O  
ATOM   1682  N   PHE   209      41.735   2.105 -15.333  1.00 75.91           N  
ATOM   1683  CA  PHE   209      42.851   2.634 -16.074  1.00 75.91           C  
ATOM   1684  C   PHE   209      44.100   2.464 -15.258  1.00 75.91           C  
ATOM   1685  O   PHE   209      44.163   2.910 -14.114  1.00 75.91           O  
ATOM   1686  CB  PHE   209      42.658   4.138 -16.361  1.00 75.91           C  
ATOM   1687  CG  PHE   209      43.852   4.712 -17.043  1.00 75.91           C  
ATOM   1688  CD1 PHE   209      44.064   4.522 -18.390  1.00 75.91           C  
ATOM   1689  CD2 PHE   209      44.750   5.471 -16.326  1.00 75.91           C  
ATOM   1690  CE1 PHE   209      45.168   5.068 -19.003  1.00 75.91           C  
ATOM   1691  CE2 PHE   209      45.854   6.022 -16.933  1.00 75.91           C  
ATOM   1692  CZ  PHE   209      46.063   5.817 -18.274  1.00 75.91           C  
ATOM   1693  N   ASP   210      45.143   1.849 -15.858  1.00 53.61           N  
ATOM   1694  CA  ASP   210      46.369   1.545 -15.167  1.00 53.61           C  
ATOM   1695  C   ASP   210      47.390   2.609 -15.441  1.00 53.61           C  
ATOM   1696  O   ASP   210      47.749   2.860 -16.592  1.00 53.61           O  
ATOM   1697  CB  ASP   210      47.004   0.219 -15.629  1.00 53.61           C  
ATOM   1698  CG  ASP   210      46.079  -0.931 -15.260  1.00 53.61           C  
ATOM   1699  OD1 ASP   210      45.445  -0.862 -14.173  1.00 53.61           O  
ATOM   1700  OD2 ASP   210      45.989  -1.891 -16.071  1.00 53.61           O1-
ATOM   1701  N   HIS   211      47.877   3.284 -14.383  1.00 86.31           N  
ATOM   1702  CA  HIS   211      48.936   4.236 -14.556  1.00 86.31           C  
ATOM   1703  C   HIS   211      49.896   4.092 -13.418  1.00 86.31           C  
ATOM   1704  O   HIS   211      49.496   3.950 -12.264  1.00 86.31           O  
ATOM   1705  CB  HIS   211      48.492   5.707 -14.574  1.00 86.31           C  
ATOM   1706  CG  HIS   211      49.666   6.619 -14.763  1.00 86.31           C  
ATOM   1707  CD2 HIS   211      50.472   7.207 -13.830  1.00 86.31           C  
ATOM   1708  ND1 HIS   211      50.161   7.005 -15.983  1.00 86.31           N  
ATOM   1709  CE1 HIS   211      51.235   7.799 -15.742  1.00 86.31           C  
ATOM   1710  NE2 HIS   211      51.462   7.949 -14.449  1.00 86.31           N  
ATOM   1711  N   GLN   212      51.204   4.095 -13.741  1.00 97.07           N  
ATOM   1712  CA  GLN   212      52.264   4.062 -12.775  1.00 97.07           C  
ATOM   1713  C   GLN   212      52.067   2.937 -11.806  1.00 97.07           C  
ATOM   1714  O   GLN   212      52.366   3.079 -10.623  1.00 97.07           O  
ATOM   1715  CB  GLN   212      52.411   5.386 -11.999  1.00 97.07           C  
ATOM   1716  CG  GLN   212      53.660   5.453 -11.116  1.00 97.07           C  
ATOM   1717  CD  GLN   212      53.747   6.853 -10.517  1.00 97.07           C  
ATOM   1718  NE2 GLN   212      52.571   7.445 -10.173  1.00 97.07           N  
ATOM   1719  OE1 GLN   212      54.834   7.407 -10.359  1.00 97.07           O  
ATOM   1720  N   GLY   213      51.557   1.784 -12.275  1.00 20.71           N  
ATOM   1721  CA  GLY   213      51.449   0.636 -11.417  1.00 20.71           C  
ATOM   1722  C   GLY   213      50.262   0.754 -10.508  1.00 20.71           C  
ATOM   1723  O   GLY   213      50.080  -0.077  -9.620  1.00 20.71           O  
ATOM   1724  N   LYS   214      49.416   1.786 -10.687  1.00113.01           N  
ATOM   1725  CA  LYS   214      48.268   1.899  -9.830  1.00113.01           C  
ATOM   1726  C   LYS   214      47.048   1.792 -10.687  1.00113.01           C  
ATOM   1727  O   LYS   214      47.111   1.983 -11.901  1.00113.01           O  
ATOM   1728  CB  LYS   214      48.170   3.242  -9.081  1.00113.01           C  
ATOM   1729  CG  LYS   214      49.204   3.429  -7.964  1.00113.01           C  
ATOM   1730  CD  LYS   214      50.643   3.598  -8.455  1.00113.01           C  
ATOM   1731  CE  LYS   214      51.642   3.952  -7.350  1.00113.01           C  
ATOM   1732  NZ  LYS   214      51.495   5.375  -6.972  1.00113.01           N1+
ATOM   1733  N   GLN   215      45.893   1.453 -10.077  1.00 58.30           N  
ATOM   1734  CA  GLN   215      44.707   1.347 -10.871  1.00 58.30           C  
ATOM   1735  C   GLN   215      43.810   2.494 -10.521  1.00 58.30           C  
ATOM   1736  O   GLN   215      43.511   2.737  -9.353  1.00 58.30           O  
ATOM   1737  CB  GLN   215      43.937   0.030 -10.682  1.00 58.30           C  
ATOM   1738  CG  GLN   215      42.702  -0.078 -11.580  1.00 58.30           C  
ATOM   1739  CD  GLN   215      42.251  -1.533 -11.589  1.00 58.30           C  
ATOM   1740  NE2 GLN   215      40.998  -1.784 -11.123  1.00 58.30           N  
ATOM   1741  OE1 GLN   215      42.992  -2.420 -12.008  1.00 58.30           O  
ATOM   1742  N   TYR   216      43.347   3.220 -11.557  1.00154.16           N  
ATOM   1743  CA  TYR   216      42.518   4.378 -11.395  1.00154.16           C  
ATOM   1744  C   TYR   216      41.221   4.064 -12.068  1.00154.16           C  
ATOM   1745  O   TYR   216      41.109   3.052 -12.756  1.00154.16           O  
ATOM   1746  CB  TYR   216      43.086   5.639 -12.080  1.00154.16           C  
ATOM   1747  CG  TYR   216      44.328   6.061 -11.368  1.00154.16           C  
ATOM   1748  CD1 TYR   216      45.556   5.565 -11.748  1.00154.16           C  
ATOM   1749  CD2 TYR   216      44.266   6.948 -10.318  1.00154.16           C  
ATOM   1750  CE1 TYR   216      46.703   5.951 -11.095  1.00154.16           C  
ATOM   1751  CE2 TYR   216      45.410   7.339  -9.661  1.00154.16           C  
ATOM   1752  CZ  TYR   216      46.631   6.840 -10.050  1.00154.16           C  
ATOM   1753  OH  TYR   216      47.806   7.238  -9.379  1.00154.16           O  
ATOM   1754  N   THR   217      40.179   4.892 -11.837  1.00121.75           N  
ATOM   1755  CA  THR   217      38.913   4.568 -12.436  1.00121.75           C  
ATOM   1756  C   THR   217      38.164   5.820 -12.783  1.00121.75           C  
ATOM   1757  O   THR   217      38.344   6.856 -12.147  1.00121.75           O  
ATOM   1758  CB  THR   217      38.032   3.772 -11.518  1.00121.75           C  
ATOM   1759  CG2 THR   217      37.673   4.644 -10.304  1.00121.75           C  
ATOM   1760  OG1 THR   217      36.857   3.349 -12.193  1.00121.75           O  
ATOM   1761  N   TYR   218      37.322   5.760 -13.841  1.00142.96           N  
ATOM   1762  CA  TYR   218      36.459   6.867 -14.155  1.00142.96           C  
ATOM   1763  C   TYR   218      35.158   6.321 -14.673  1.00142.96           C  
ATOM   1764  O   TYR   218      35.084   5.165 -15.089  1.00142.96           O  
ATOM   1765  CB  TYR   218      37.039   7.921 -15.133  1.00142.96           C  
ATOM   1766  CG  TYR   218      37.158   7.460 -16.550  1.00142.96           C  
ATOM   1767  CD1 TYR   218      36.088   7.570 -17.407  1.00142.96           C  
ATOM   1768  CD2 TYR   218      38.341   6.952 -17.038  1.00142.96           C  
ATOM   1769  CE1 TYR   218      36.187   7.167 -18.719  1.00142.96           C  
ATOM   1770  CE2 TYR   218      38.448   6.549 -18.350  1.00142.96           C  
ATOM   1771  CZ  TYR   218      37.369   6.656 -19.195  1.00142.96           C  
ATOM   1772  OH  TYR   218      37.466   6.247 -20.543  1.00142.96           O  
ATOM   1773  N   LYS   219      34.072   7.126 -14.614  1.00121.46           N  
ATOM   1774  CA  LYS   219      32.800   6.641 -15.080  1.00121.46           C  
ATOM   1775  C   LYS   219      32.214   7.661 -16.011  1.00121.46           C  
ATOM   1776  O   LYS   219      31.720   8.703 -15.581  1.00121.46           O  
ATOM   1777  CB  LYS   219      31.800   6.402 -13.935  1.00121.46           C  
ATOM   1778  CG  LYS   219      30.547   5.628 -14.343  1.00121.46           C  
ATOM   1779  CD  LYS   219      29.760   5.103 -13.143  1.00121.46           C  
ATOM   1780  CE  LYS   219      29.435   6.189 -12.117  1.00121.46           C  
ATOM   1781  NZ  LYS   219      28.688   7.287 -12.768  1.00121.46           N1+
ATOM   1782  N   ALA   220      32.218   7.366 -17.327  1.00 49.91           N  
ATOM   1783  CA  ALA   220      31.738   8.345 -18.257  1.00 49.91           C  
ATOM   1784  C   ALA   220      30.637   7.787 -19.107  1.00 49.91           C  
ATOM   1785  O   ALA   220      30.570   6.589 -19.378  1.00 49.91           O  
ATOM   1786  CB  ALA   220      32.823   8.882 -19.203  1.00 49.91           C  
ATOM   1787  N   GLY   221      29.736   8.693 -19.548  1.00 43.65           N  
ATOM   1788  CA  GLY   221      28.616   8.374 -20.393  1.00 43.65           C  
ATOM   1789  C   GLY   221      29.074   8.475 -21.828  1.00 43.65           C  
ATOM   1790  O   GLY   221      30.264   8.342 -22.101  1.00 43.65           O  
ATOM   1791  N   LEU   222      28.133   8.746 -22.768  1.00 85.46           N  
ATOM   1792  CA  LEU   222      28.346   8.736 -24.207  1.00 85.46           C  
ATOM   1793  C   LEU   222      29.465   9.672 -24.627  1.00 85.46           C  
ATOM   1794  O   LEU   222      29.504  10.831 -24.224  1.00 85.46           O  
ATOM   1795  CB  LEU   222      27.079   9.120 -24.997  1.00 85.46           C  
ATOM   1796  CG  LEU   222      27.267   9.110 -26.525  1.00 85.46           C  
ATOM   1797  CD1 LEU   222      27.571   7.691 -27.031  1.00 85.46           C  
ATOM   1798  CD2 LEU   222      26.072   9.755 -27.245  1.00 85.46           C  
ATOM   1799  N   PHE   223      30.483   9.101 -25.319  1.00356.20           N  
ATOM   1800  CA  PHE   223      31.723   9.688 -25.799  1.00356.20           C  
ATOM   1801  C   PHE   223      32.049  10.212 -27.195  1.00356.20           C  
ATOM   1802  O   PHE   223      32.862  11.135 -27.244  1.00356.20           O  
ATOM   1803  CB  PHE   223      32.958   8.889 -25.360  1.00356.20           C  
ATOM   1804  CG  PHE   223      33.648   9.584 -24.228  1.00356.20           C  
ATOM   1805  CD1 PHE   223      34.366  10.728 -24.497  1.00356.20           C  
ATOM   1806  CD2 PHE   223      33.638   9.103 -22.940  1.00356.20           C  
ATOM   1807  CE1 PHE   223      35.036  11.404 -23.506  1.00356.20           C  
ATOM   1808  CE2 PHE   223      34.306   9.776 -21.942  1.00356.20           C  
ATOM   1809  CZ  PHE   223      35.002  10.928 -22.219  1.00356.20           C  
ATOM   1810  N   GLY   224      31.694   9.617 -28.368  1.00179.32           N  
ATOM   1811  CA  GLY   224      30.961   8.405 -28.522  1.00179.32           C  
ATOM   1812  C   GLY   224      29.946   8.447 -29.646  1.00179.32           C  
ATOM   1813  O   GLY   224      28.892   7.839 -29.478  1.00179.32           O  
ATOM   1814  N   ILE   225      30.155   9.177 -30.783  1.00148.63           N  
ATOM   1815  CA  ILE   225      29.158   9.104 -31.848  1.00148.63           C  
ATOM   1816  C   ILE   225      29.717   9.085 -33.262  1.00148.63           C  
ATOM   1817  O   ILE   225      30.474   9.973 -33.652  1.00148.63           O  
ATOM   1818  CB  ILE   225      28.174  10.237 -31.849  1.00148.63           C  
ATOM   1819  CG1 ILE   225      27.239  10.177 -30.641  1.00148.63           C  
ATOM   1820  CG2 ILE   225      27.417  10.208 -33.180  1.00148.63           C  
ATOM   1821  CD1 ILE   225      26.299  11.380 -30.579  1.00148.63           C  
ATOM   1822  N   THR   226      29.263   8.112 -34.107  1.00 86.85           N  
ATOM   1823  CA  THR   226      29.709   7.958 -35.481  1.00 86.85           C  
ATOM   1824  C   THR   226      28.526   7.681 -36.386  1.00 86.85           C  
ATOM   1825  O   THR   226      27.532   7.101 -35.952  1.00 86.85           O  
ATOM   1826  CB  THR   226      30.638   6.786 -35.618  1.00 86.85           C  
ATOM   1827  CG2 THR   226      31.041   6.616 -37.082  1.00 86.85           C  
ATOM   1828  OG1 THR   226      31.789   6.974 -34.810  1.00 86.85           O  
ATOM   1829  N   LEU   227      28.609   8.057 -37.695  1.00 75.72           N  
ATOM   1830  CA  LEU   227      27.472   7.898 -38.585  1.00 75.72           C  
ATOM   1831  C   LEU   227      27.760   6.904 -39.676  1.00 75.72           C  
ATOM   1832  O   LEU   227      28.829   6.905 -40.284  1.00 75.72           O  
ATOM   1833  CB  LEU   227      27.025   9.215 -39.243  1.00 75.72           C  
ATOM   1834  CG  LEU   227      26.535  10.268 -38.228  1.00 75.72           C  
ATOM   1835  CD1 LEU   227      26.093  11.557 -38.934  1.00 75.72           C  
ATOM   1836  CD2 LEU   227      25.438   9.703 -37.309  1.00 75.72           C  
ATOM   1837  N   GLY   228      26.762   6.037 -39.963  1.00 32.07           N  
ATOM   1838  CA  GLY   228      26.898   4.967 -40.920  1.00 32.07           C  
ATOM   1839  C   GLY   228      26.415   5.374 -42.275  1.00 32.07           C  
ATOM   1840  O   GLY   228      26.217   6.551 -42.569  1.00 32.07           O  
ATOM   1841  N   ASP   229      26.227   4.368 -43.153  1.00112.45           N  
ATOM   1842  CA  ASP   229      25.794   4.607 -44.499  1.00112.45           C  
ATOM   1843  C   ASP   229      24.362   5.028 -44.532  1.00112.45           C  
ATOM   1844  O   ASP   229      23.519   4.554 -43.770  1.00112.45           O  
ATOM   1845  CB  ASP   229      26.063   3.437 -45.475  1.00112.45           C  
ATOM   1846  CG  ASP   229      25.465   2.140 -44.950  1.00112.45           C  
ATOM   1847  OD1 ASP   229      25.536   1.909 -43.715  1.00112.45           O  
ATOM   1848  OD2 ASP   229      24.941   1.352 -45.782  1.00112.45           O1-
ATOM   1849  N   ARG   230      24.081   5.980 -45.443  1.00130.67           N  
ATOM   1850  CA  ARG   230      22.795   6.590 -45.621  1.00130.67           C  
ATOM   1851  C   ARG   230      21.973   5.752 -46.545  1.00130.67           C  
ATOM   1852  O   ARG   230      22.496   5.059 -47.418  1.00130.67           O  
ATOM   1853  CB  ARG   230      22.916   7.994 -46.243  1.00130.67           C  
ATOM   1854  CG  ARG   230      23.822   8.907 -45.413  1.00130.67           C  
ATOM   1855  CD  ARG   230      24.221  10.223 -46.081  1.00130.67           C  
ATOM   1856  NE  ARG   230      25.118  10.921 -45.118  1.00130.67           N  
ATOM   1857  CZ  ARG   230      25.919  11.945 -45.529  1.00130.67           C  
ATOM   1858  NH1 ARG   230      25.885  12.350 -46.830  1.00130.67           N1+
ATOM   1859  NH2 ARG   230      26.750  12.563 -44.638  1.00130.67           N  
ATOM   1860  N   ASP   231      20.645   5.776 -46.328  1.00 58.00           N  
ATOM   1861  CA  ASP   231      19.739   5.115 -47.214  1.00 58.00           C  
ATOM   1862  C   ASP   231      19.337   6.123 -48.244  1.00 58.00           C  
ATOM   1863  O   ASP   231      19.908   7.210 -48.322  1.00 58.00           O  
ATOM   1864  CB  ASP   231      18.491   4.520 -46.526  1.00 58.00           C  
ATOM   1865  CG  ASP   231      17.683   5.615 -45.843  1.00 58.00           C  
ATOM   1866  OD1 ASP   231      18.120   6.796 -45.874  1.00 58.00           O  
ATOM   1867  OD2 ASP   231      16.606   5.279 -45.280  1.00 58.00           O1-
ATOM   1868  N   LYS   232      18.334   5.777 -49.067  1.00106.46           N  
ATOM   1869  CA  LYS   232      17.902   6.588 -50.168  1.00106.46           C  
ATOM   1870  C   LYS   232      17.380   7.903 -49.659  1.00106.46           C  
ATOM   1871  O   LYS   232      17.568   8.937 -50.299  1.00106.46           O  
ATOM   1872  CB  LYS   232      16.802   5.873 -50.969  1.00106.46           C  
ATOM   1873  CG  LYS   232      16.682   6.314 -52.426  1.00106.46           C  
ATOM   1874  CD  LYS   232      15.933   5.286 -53.279  1.00106.46           C  
ATOM   1875  CE  LYS   232      16.578   3.897 -53.241  1.00106.46           C  
ATOM   1876  NZ  LYS   232      15.738   2.913 -53.962  1.00106.46           N1+
ATOM   1877  N   ASP   233      16.680   7.877 -48.505  1.00 98.98           N  
ATOM   1878  CA  ASP   233      16.104   9.038 -47.877  1.00 98.98           C  
ATOM   1879  C   ASP   233      17.177   9.931 -47.324  1.00 98.98           C  
ATOM   1880  O   ASP   233      16.992  11.146 -47.259  1.00 98.98           O  
ATOM   1881  CB  ASP   233      15.151   8.703 -46.718  1.00 98.98           C  
ATOM   1882  CG  ASP   233      14.487  10.000 -46.274  1.00 98.98           C  
ATOM   1883  OD1 ASP   233      14.459  10.967 -47.082  1.00 98.98           O  
ATOM   1884  OD2 ASP   233      14.006  10.042 -45.111  1.00 98.98           O1-
ATOM   1885  N   GLY   234      18.334   9.375 -46.903  1.00 38.82           N  
ATOM   1886  CA  GLY   234      19.343  10.235 -46.346  1.00 38.82           C  
ATOM   1887  C   GLY   234      19.437  10.047 -44.856  1.00 38.82           C  
ATOM   1888  O   GLY   234      20.023  10.881 -44.163  1.00 38.82           O  
ATOM   1889  N   ASN   235      18.857   8.950 -44.325  1.00 59.13           N  
ATOM   1890  CA  ASN   235      18.935   8.664 -42.918  1.00 59.13           C  
ATOM   1891  C   ASN   235      19.933   7.557 -42.746  1.00 59.13           C  
ATOM   1892  O   ASN   235      20.182   6.791 -43.676  1.00 59.13           O  
ATOM   1893  CB  ASN   235      17.603   8.179 -42.314  1.00 59.13           C  
ATOM   1894  CG  ASN   235      16.604   9.321 -42.428  1.00 59.13           C  
ATOM   1895  ND2 ASN   235      15.390   9.013 -42.959  1.00 59.13           N  
ATOM   1896  OD1 ASN   235      16.898  10.459 -42.069  1.00 59.13           O  
ATOM   1897  N   ARG   236      20.566   7.468 -41.556  1.00156.81           N  
ATOM   1898  CA  ARG   236      21.551   6.442 -41.340  1.00156.81           C  
ATOM   1899  C   ARG   236      21.656   6.136 -39.880  1.00156.81           C  
ATOM   1900  O   ARG   236      21.141   6.863 -39.033  1.00156.81           O  
ATOM   1901  CB  ARG   236      22.936   6.839 -41.872  1.00156.81           C  
ATOM   1902  CG  ARG   236      23.487   8.152 -41.312  1.00156.81           C  
ATOM   1903  CD  ARG   236      24.568   8.713 -42.235  1.00156.81           C  
ATOM   1904  NE  ARG   236      25.094   9.992 -41.692  1.00156.81           N  
ATOM   1905  CZ  ARG   236      26.312  10.433 -42.128  1.00156.81           C  
ATOM   1906  NH1 ARG   236      27.068   9.635 -42.936  1.00156.81           N1+
ATOM   1907  NH2 ARG   236      26.777  11.666 -41.774  1.00156.81           N  
ATOM   1908  N   PRO   237      22.275   5.023 -39.569  1.00164.16           N  
ATOM   1909  CA  PRO   237      22.452   4.695 -38.181  1.00164.16           C  
ATOM   1910  C   PRO   237      23.517   5.545 -37.565  1.00164.16           C  
ATOM   1911  O   PRO   237      24.535   5.790 -38.214  1.00164.16           O  
ATOM   1912  CB  PRO   237      22.756   3.200 -38.130  1.00164.16           C  
ATOM   1913  CG  PRO   237      22.067   2.652 -39.390  1.00164.16           C  
ATOM   1914  CD  PRO   237      22.090   3.831 -40.380  1.00164.16           C  
ATOM   1915  N   ALA   238      23.305   6.004 -36.316  1.00 53.35           N  
ATOM   1916  CA  ALA   238      24.337   6.727 -35.637  1.00 53.35           C  
ATOM   1917  C   ALA   238      24.779   5.838 -34.519  1.00 53.35           C  
ATOM   1918  O   ALA   238      24.037   5.592 -33.571  1.00 53.35           O  
ATOM   1919  CB  ALA   238      23.875   8.054 -35.005  1.00 53.35           C  
ATOM   1920  N   TYR   239      26.031   5.353 -34.592  1.00 70.54           N  
ATOM   1921  CA  TYR   239      26.538   4.432 -33.616  1.00 70.54           C  
ATOM   1922  C   TYR   239      27.106   5.218 -32.476  1.00 70.54           C  
ATOM   1923  O   TYR   239      27.822   6.198 -32.683  1.00 70.54           O  
ATOM   1924  CB  TYR   239      27.685   3.557 -34.154  1.00 70.54           C  
ATOM   1925  CG  TYR   239      27.185   2.818 -35.349  1.00 70.54           C  
ATOM   1926  CD1 TYR   239      26.405   1.692 -35.212  1.00 70.54           C  
ATOM   1927  CD2 TYR   239      27.510   3.251 -36.615  1.00 70.54           C  
ATOM   1928  CE1 TYR   239      25.949   1.014 -36.319  1.00 70.54           C  
ATOM   1929  CE2 TYR   239      27.058   2.577 -37.727  1.00 70.54           C  
ATOM   1930  CZ  TYR   239      26.274   1.457 -37.579  1.00 70.54           C  
ATOM   1931  OH  TYR   239      25.809   0.765 -38.717  1.00 70.54           O  
ATOM   1932  N   TYR   240      26.769   4.825 -31.228  1.00 87.22           N  
ATOM   1933  CA  TYR   240      27.334   5.531 -30.113  1.00 87.22           C  
ATOM   1934  C   TYR   240      27.695   4.585 -29.006  1.00 87.22           C  
ATOM   1935  O   TYR   240      27.269   3.432 -28.980  1.00 87.22           O  
ATOM   1936  CB  TYR   240      26.429   6.648 -29.552  1.00 87.22           C  
ATOM   1937  CG  TYR   240      25.135   6.113 -29.044  1.00 87.22           C  
ATOM   1938  CD1 TYR   240      25.051   5.573 -27.783  1.00 87.22           C  
ATOM   1939  CD2 TYR   240      24.002   6.178 -29.823  1.00 87.22           C  
ATOM   1940  CE1 TYR   240      23.856   5.092 -27.305  1.00 87.22           C  
ATOM   1941  CE2 TYR   240      22.804   5.698 -29.351  1.00 87.22           C  
ATOM   1942  CZ  TYR   240      22.731   5.155 -28.090  1.00 87.22           C  
ATOM   1943  OH  TYR   240      21.503   4.663 -27.599  1.00 87.22           O  
ATOM   1944  N   LEU   241      28.565   5.054 -28.086  1.00157.35           N  
ATOM   1945  CA  LEU   241      28.976   4.270 -26.953  1.00157.35           C  
ATOM   1946  C   LEU   241      29.368   5.183 -25.826  1.00157.35           C  
ATOM   1947  O   LEU   241      29.820   6.308 -26.039  1.00157.35           O  
ATOM   1948  CB  LEU   241      30.165   3.331 -27.248  1.00157.35           C  
ATOM   1949  CG  LEU   241      31.288   3.950 -28.107  1.00157.35           C  
ATOM   1950  CD1 LEU   241      31.889   5.204 -27.457  1.00157.35           C  
ATOM   1951  CD2 LEU   241      32.363   2.902 -28.438  1.00157.35           C  
ATOM   1952  N   ALA   242      29.141   4.723 -24.578  1.00 46.42           N  
ATOM   1953  CA  ALA   242      29.584   5.431 -23.413  1.00 46.42           C  
ATOM   1954  C   ALA   242      31.026   5.071 -23.222  1.00 46.42           C  
ATOM   1955  O   ALA   242      31.472   4.014 -23.669  1.00 46.42           O  
ATOM   1956  CB  ALA   242      28.828   5.037 -22.132  1.00 46.42           C  
ATOM   1957  N   GLY   243      31.801   5.971 -22.578  1.00 38.08           N  
ATOM   1958  CA  GLY   243      33.198   5.721 -22.340  1.00 38.08           C  
ATOM   1959  C   GLY   243      33.354   4.564 -21.404  1.00 38.08           C  
ATOM   1960  O   GLY   243      34.157   3.660 -21.645  1.00 38.08           O  
ATOM   1961  N   SER   244      32.575   4.553 -20.304  1.00 67.96           N  
ATOM   1962  CA  SER   244      32.718   3.465 -19.382  1.00 67.96           C  
ATOM   1963  C   SER   244      31.613   2.502 -19.658  1.00 67.96           C  
ATOM   1964  O   SER   244      30.571   2.527 -19.003  1.00 67.96           O  
ATOM   1965  CB  SER   244      32.639   3.899 -17.912  1.00 67.96           C  
ATOM   1966  OG  SER   244      33.744   4.736 -17.601  1.00 67.96           O  
ATOM   1967  N   SER   245      31.849   1.613 -20.649  1.00126.81           N  
ATOM   1968  CA  SER   245      30.897   0.620 -21.063  1.00126.81           C  
ATOM   1969  C   SER   245      31.507  -0.199 -22.168  1.00126.81           C  
ATOM   1970  O   SER   245      32.500   0.187 -22.784  1.00126.81           O  
ATOM   1971  CB  SER   245      29.584   1.180 -21.645  1.00126.81           C  
ATOM   1972  OG  SER   245      28.753   1.719 -20.629  1.00126.81           O  
ATOM   1973  N   ILE   246      31.010  -1.446 -22.290  1.00118.70           N  
ATOM   1974  CA  ILE   246      31.234  -2.432 -23.319  1.00118.70           C  
ATOM   1975  C   ILE   246      30.259  -2.351 -24.473  1.00118.70           C  
ATOM   1976  O   ILE   246      30.546  -2.810 -25.583  1.00118.70           O  
ATOM   1977  CB  ILE   246      31.187  -3.828 -22.771  1.00118.70           C  
ATOM   1978  CG1 ILE   246      29.797  -4.145 -22.195  1.00118.70           C  
ATOM   1979  CG2 ILE   246      32.325  -3.953 -21.744  1.00118.70           C  
ATOM   1980  CD1 ILE   246      29.592  -5.623 -21.856  1.00118.70           C  
ATOM   1981  N   LYS   247      29.019  -1.901 -24.179  1.00 77.61           N  
ATOM   1982  CA  LYS   247      27.925  -1.950 -25.114  1.00 77.61           C  
ATOM   1983  C   LYS   247      27.975  -0.873 -26.153  1.00 77.61           C  
ATOM   1984  O   LYS   247      28.483   0.223 -25.926  1.00 77.61           O  
ATOM   1985  CB  LYS   247      26.551  -1.906 -24.428  1.00 77.61           C  
ATOM   1986  CG  LYS   247      26.244  -3.204 -23.677  1.00 77.61           C  
ATOM   1987  CD  LYS   247      25.057  -3.124 -22.717  1.00 77.61           C  
ATOM   1988  CE  LYS   247      24.761  -4.454 -22.024  1.00 77.61           C  
ATOM   1989  NZ  LYS   247      23.710  -4.269 -21.000  1.00 77.61           N1+
ATOM   1990  N   VAL   248      27.436  -1.203 -27.354  1.00 66.02           N  
ATOM   1991  CA  VAL   248      27.371  -0.279 -28.451  1.00 66.02           C  
ATOM   1992  C   VAL   248      25.953  -0.266 -28.948  1.00 66.02           C  
ATOM   1993  O   VAL   248      25.323  -1.311 -29.091  1.00 66.02           O  
ATOM   1994  CB  VAL   248      28.262  -0.652 -29.604  1.00 66.02           C  
ATOM   1995  CG1 VAL   248      28.025   0.345 -30.749  1.00 66.02           C  
ATOM   1996  CG2 VAL   248      29.723  -0.696 -29.113  1.00 66.02           C  
ATOM   1997  N   TYR   249      25.423   0.941 -29.240  1.00150.20           N  
ATOM   1998  CA  TYR   249      24.058   1.090 -29.656  1.00150.20           C  
ATOM   1999  C   TYR   249      24.041   1.873 -30.926  1.00150.20           C  
ATOM   2000  O   TYR   249      25.036   2.483 -31.316  1.00150.20           O  
ATOM   2001  CB  TYR   249      23.205   1.917 -28.681  1.00150.20           C  
ATOM   2002  CG  TYR   249      23.093   1.215 -27.371  1.00150.20           C  
ATOM   2003  CD1 TYR   249      24.021   1.434 -26.378  1.00150.20           C  
ATOM   2004  CD2 TYR   249      22.062   0.336 -27.136  1.00150.20           C  
ATOM   2005  CE1 TYR   249      23.916   0.793 -25.165  1.00150.20           C  
ATOM   2006  CE2 TYR   249      21.952  -0.307 -25.924  1.00150.20           C  
ATOM   2007  CZ  TYR   249      22.879  -0.080 -24.934  1.00150.20           C  
ATOM   2008  OH  TYR   249      22.767  -0.737 -23.690  1.00150.20           O  
ATOM   2009  N   SER   250      22.893   1.817 -31.631  1.00 39.74           N  
ATOM   2010  CA  SER   250      22.701   2.603 -32.811  1.00 39.74           C  
ATOM   2011  C   SER   250      21.301   3.133 -32.749  1.00 39.74           C  
ATOM   2012  O   SER   250      20.395   2.469 -32.249  1.00 39.74           O  
ATOM   2013  CB  SER   250      22.846   1.794 -34.112  1.00 39.74           C  
ATOM   2014  OG  SER   250      21.847   0.787 -34.180  1.00 39.74           O  
ATOM   2015  N   VAL   251      21.108   4.375 -33.233  1.00 97.39           N  
ATOM   2016  CA  VAL   251      19.810   4.989 -33.282  1.00 97.39           C  
ATOM   2017  C   VAL   251      19.726   5.660 -34.618  1.00 97.39           C  
ATOM   2018  O   VAL   251      20.724   6.182 -35.115  1.00 97.39           O  
ATOM   2019  CB  VAL   251      19.614   6.044 -32.231  1.00 97.39           C  
ATOM   2020  CG1 VAL   251      20.638   7.166 -32.464  1.00 97.39           C  
ATOM   2021  CG2 VAL   251      18.154   6.526 -32.281  1.00 97.39           C  
ATOM   2022  N   ASN   252      18.532   5.673 -35.246  1.00108.85           N  
ATOM   2023  CA  ASN   252      18.464   6.258 -36.554  1.00108.85           C  
ATOM   2024  C   ASN   252      18.445   7.748 -36.434  1.00108.85           C  
ATOM   2025  O   ASN   252      17.962   8.317 -35.456  1.00108.85           O  
ATOM   2026  CB  ASN   252      17.256   5.834 -37.408  1.00108.85           C  
ATOM   2027  CG  ASN   252      15.998   6.394 -36.780  1.00108.85           C  
ATOM   2028  ND2 ASN   252      15.743   6.013 -35.501  1.00108.85           N  
ATOM   2029  OD1 ASN   252      15.264   7.155 -37.410  1.00108.85           O  
ATOM   2030  N   THR   253      18.984   8.404 -37.474  1.00123.56           N  
ATOM   2031  CA  THR   253      19.135   9.825 -37.575  1.00123.56           C  
ATOM   2032  C   THR   253      17.776  10.447 -37.656  1.00123.56           C  
ATOM   2033  O   THR   253      17.578  11.588 -37.236  1.00123.56           O  
ATOM   2034  CB  THR   253      19.858  10.195 -38.834  1.00123.56           C  
ATOM   2035  CG2 THR   253      20.167  11.692 -38.794  1.00123.56           C  
ATOM   2036  OG1 THR   253      21.077   9.477 -38.927  1.00123.56           O  
ATOM   2037  N   LYS   254      16.811   9.712 -38.243  1.00 82.22           N  
ATOM   2038  CA  LYS   254      15.486  10.223 -38.430  1.00 82.22           C  
ATOM   2039  C   LYS   254      14.890  10.571 -37.102  1.00 82.22           C  
ATOM   2040  O   LYS   254      14.286  11.631 -36.951  1.00 82.22           O  
ATOM   2041  CB  LYS   254      14.546   9.220 -39.124  1.00 82.22           C  
ATOM   2042  CG  LYS   254      13.140   9.778 -39.353  1.00 82.22           C  
ATOM   2043  CD  LYS   254      13.112  10.970 -40.312  1.00 82.22           C  
ATOM   2044  CE  LYS   254      11.703  11.493 -40.600  1.00 82.22           C  
ATOM   2045  NZ  LYS   254      11.776  12.708 -41.445  1.00 82.22           N1+
ATOM   2046  N   GLU   255      15.051   9.692 -36.096  1.00 44.31           N  
ATOM   2047  CA  GLU   255      14.483   9.941 -34.799  1.00 44.31           C  
ATOM   2048  C   GLU   255      15.171  11.111 -34.153  1.00 44.31           C  
ATOM   2049  O   GLU   255      14.545  11.877 -33.423  1.00 44.31           O  
ATOM   2050  CB  GLU   255      14.578   8.734 -33.853  1.00 44.31           C  
ATOM   2051  CG  GLU   255      13.670   7.575 -34.270  1.00 44.31           C  
ATOM   2052  CD  GLU   255      13.812   6.461 -33.239  1.00 44.31           C  
ATOM   2053  OE1 GLU   255      14.822   6.474 -32.487  1.00 44.31           O  
ATOM   2054  OE2 GLU   255      12.910   5.582 -33.187  1.00 44.31           O1-
ATOM   2055  N   LEU   256      16.489  11.259 -34.385  1.00 56.28           N  
ATOM   2056  CA  LEU   256      17.264  12.307 -33.771  1.00 56.28           C  
ATOM   2057  C   LEU   256      16.855  13.677 -34.245  1.00 56.28           C  
ATOM   2058  O   LEU   256      16.799  14.625 -33.463  1.00 56.28           O  
ATOM   2059  CB  LEU   256      18.770  12.159 -34.034  1.00 56.28           C  
ATOM   2060  CG  LEU   256      19.391  10.933 -33.340  1.00 56.28           C  
ATOM   2061  CD1 LEU   256      20.898  10.831 -33.619  1.00 56.28           C  
ATOM   2062  CD2 LEU   256      19.062  10.930 -31.840  1.00 56.28           C  
ATOM   2063  N   LYS   257      16.571  13.810 -35.552  1.00 74.09           N  
ATOM   2064  CA  LYS   257      16.235  15.054 -36.193  1.00 74.09           C  
ATOM   2065  C   LYS   257      14.924  15.583 -35.691  1.00 74.09           C  
ATOM   2066  O   LYS   257      14.663  16.781 -35.794  1.00 74.09           O  
ATOM   2067  CB  LYS   257      16.163  14.913 -37.723  1.00 74.09           C  
ATOM   2068  CG  LYS   257      17.537  14.625 -38.333  1.00 74.09           C  
ATOM   2069  CD  LYS   257      17.502  14.102 -39.768  1.00 74.09           C  
ATOM   2070  CE  LYS   257      18.895  13.853 -40.348  1.00 74.09           C  
ATOM   2071  NZ  LYS   257      18.778  13.104 -41.616  1.00 74.09           N1+
ATOM   2072  N   GLN   258      14.037  14.710 -35.178  1.00 59.36           N  
ATOM   2073  CA  GLN   258      12.735  15.157 -34.758  1.00 59.36           C  
ATOM   2074  C   GLN   258      12.781  15.603 -33.326  1.00 59.36           C  
ATOM   2075  O   GLN   258      12.932  14.792 -32.412  1.00 59.36           O  
ATOM   2076  CB  GLN   258      11.674  14.043 -34.851  1.00 59.36           C  
ATOM   2077  CG  GLN   258      10.231  14.514 -34.645  1.00 59.36           C  
ATOM   2078  CD  GLN   258       9.745  15.114 -35.957  1.00 59.36           C  
ATOM   2079  NE2 GLN   258       8.702  14.485 -36.566  1.00 59.36           N  
ATOM   2080  OE1 GLN   258      10.286  16.108 -36.437  1.00 59.36           O  
ATOM   2081  N   LYS   259      12.615  16.920 -33.090  1.00 68.81           N  
ATOM   2082  CA  LYS   259      12.626  17.427 -31.750  1.00 68.81           C  
ATOM   2083  C   LYS   259      11.377  16.956 -31.071  1.00 68.81           C  
ATOM   2084  O   LYS   259      10.288  17.005 -31.642  1.00 68.81           O  
ATOM   2085  CB  LYS   259      12.662  18.967 -31.686  1.00 68.81           C  
ATOM   2086  CG  LYS   259      12.668  19.532 -30.264  1.00 68.81           C  
ATOM   2087  CD  LYS   259      12.992  21.027 -30.195  1.00 68.81           C  
ATOM   2088  CE  LYS   259      12.939  21.600 -28.777  1.00 68.81           C  
ATOM   2089  NZ  LYS   259      11.538  21.646 -28.302  1.00 68.81           N1+
ATOM   2090  N   ASN   260      11.515  16.517 -29.802  1.00 68.57           N  
ATOM   2091  CA  ASN   260      10.421  16.034 -29.003  1.00 68.57           C  
ATOM   2092  C   ASN   260       9.907  14.711 -29.489  1.00 68.57           C  
ATOM   2093  O   ASN   260       8.757  14.365 -29.226  1.00 68.57           O  
ATOM   2094  CB  ASN   260       9.228  17.002 -28.986  1.00 68.57           C  
ATOM   2095  CG  ASN   260       9.651  18.233 -28.204  1.00 68.57           C  
ATOM   2096  ND2 ASN   260      10.133  18.017 -26.950  1.00 68.57           N  
ATOM   2097  OD1 ASN   260       9.556  19.357 -28.691  1.00 68.57           O  
ATOM   2098  N   LYS   261      10.741  13.912 -30.184  1.00152.02           N  
ATOM   2099  CA  LYS   261      10.290  12.614 -30.612  1.00152.02           C  
ATOM   2100  C   LYS   261      10.920  11.595 -29.713  1.00152.02           C  
ATOM   2101  O   LYS   261      11.917  11.870 -29.049  1.00152.02           O  
ATOM   2102  CB  LYS   261      10.686  12.252 -32.054  1.00152.02           C  
ATOM   2103  CG  LYS   261      10.071  10.938 -32.550  1.00152.02           C  
ATOM   2104  CD  LYS   261       8.553  11.005 -32.735  1.00152.02           C  
ATOM   2105  CE  LYS   261       8.119  11.649 -34.054  1.00152.02           C  
ATOM   2106  NZ  LYS   261       7.990  10.615 -35.106  1.00152.02           N1+
ATOM   2107  N   LYS   262      10.324  10.387 -29.652  1.00 85.06           N  
ATOM   2108  CA  LYS   262      10.841   9.327 -28.829  1.00 85.06           C  
ATOM   2109  C   LYS   262      11.961   8.654 -29.564  1.00 85.06           C  
ATOM   2110  O   LYS   262      11.957   8.584 -30.791  1.00 85.06           O  
ATOM   2111  CB  LYS   262       9.791   8.254 -28.502  1.00 85.06           C  
ATOM   2112  CG  LYS   262      10.325   7.156 -27.583  1.00 85.06           C  
ATOM   2113  CD  LYS   262       9.238   6.252 -26.999  1.00 85.06           C  
ATOM   2114  CE  LYS   262       8.689   5.233 -27.998  1.00 85.06           C  
ATOM   2115  NZ  LYS   262       7.997   5.928 -29.107  1.00 85.06           N1+
ATOM   2116  N   LEU   263      12.966   8.140 -28.818  1.00 95.53           N  
ATOM   2117  CA  LEU   263      14.072   7.470 -29.448  1.00 95.53           C  
ATOM   2118  C   LEU   263      13.971   6.003 -29.160  1.00 95.53           C  
ATOM   2119  O   LEU   263      13.537   5.601 -28.081  1.00 95.53           O  
ATOM   2120  CB  LEU   263      15.455   7.912 -28.933  1.00 95.53           C  
ATOM   2121  CG  LEU   263      15.860   9.356 -29.287  1.00 95.53           C  
ATOM   2122  CD1 LEU   263      14.928  10.385 -28.629  1.00 95.53           C  
ATOM   2123  CD2 LEU   263      17.341   9.603 -28.956  1.00 95.53           C  
ATOM   2124  N   ASN   264      14.342   5.156 -30.143  1.00 64.53           N  
ATOM   2125  CA  ASN   264      14.331   3.741 -29.894  1.00 64.53           C  
ATOM   2126  C   ASN   264      15.667   3.184 -30.295  1.00 64.53           C  
ATOM   2127  O   ASN   264      15.847   2.724 -31.422  1.00 64.53           O  
ATOM   2128  CB  ASN   264      13.247   3.004 -30.698  1.00 64.53           C  
ATOM   2129  CG  ASN   264      11.898   3.456 -30.153  1.00 64.53           C  
ATOM   2130  ND2 ASN   264      11.109   4.162 -31.007  1.00 64.53           N  
ATOM   2131  OD1 ASN   264      11.561   3.202 -28.998  1.00 64.53           O  
ATOM   2132  N   PRO   265      16.608   3.194 -29.388  1.00 66.65           N  
ATOM   2133  CA  PRO   265      17.916   2.682 -29.721  1.00 66.65           C  
ATOM   2134  C   PRO   265      17.960   1.185 -29.740  1.00 66.65           C  
ATOM   2135  O   PRO   265      17.194   0.557 -29.011  1.00 66.65           O  
ATOM   2136  CB  PRO   265      18.877   3.299 -28.706  1.00 66.65           C  
ATOM   2137  CG  PRO   265      18.188   4.613 -28.300  1.00 66.65           C  
ATOM   2138  CD  PRO   265      16.689   4.316 -28.465  1.00 66.65           C  
ATOM   2139  N   GLU   266      18.859   0.589 -30.551  1.00 49.15           N  
ATOM   2140  CA  GLU   266      18.968  -0.843 -30.607  1.00 49.15           C  
ATOM   2141  C   GLU   266      20.305  -1.252 -30.067  1.00 49.15           C  
ATOM   2142  O   GLU   266      21.314  -0.591 -30.311  1.00 49.15           O  
ATOM   2143  CB  GLU   266      18.898  -1.430 -32.024  1.00 49.15           C  
ATOM   2144  CG  GLU   266      19.011  -2.956 -32.047  1.00 49.15           C  
ATOM   2145  CD  GLU   266      19.170  -3.389 -33.495  1.00 49.15           C  
ATOM   2146  OE1 GLU   266      18.418  -2.859 -34.358  1.00 49.15           O  
ATOM   2147  OE2 GLU   266      20.058  -4.239 -33.760  1.00 49.15           O1-
ATOM   2148  N   LEU   267      20.334  -2.361 -29.298  1.00 75.13           N  
ATOM   2149  CA  LEU   267      21.548  -2.910 -28.746  1.00 75.13           C  
ATOM   2150  C   LEU   267      22.254  -3.688 -29.830  1.00 75.13           C  
ATOM   2151  O   LEU   267      21.597  -4.321 -30.656  1.00 75.13           O  
ATOM   2152  CB  LEU   267      21.277  -3.859 -27.563  1.00 75.13           C  
ATOM   2153  CG  LEU   267      22.539  -4.472 -26.931  1.00 75.13           C  
ATOM   2154  CD1 LEU   267      23.440  -3.399 -26.300  1.00 75.13           C  
ATOM   2155  CD2 LEU   267      22.176  -5.587 -25.937  1.00 75.13           C  
ATOM   2156  N   LEU   268      23.607  -3.557 -29.903  1.00255.86           N  
ATOM   2157  CA  LEU   268      24.513  -4.172 -30.855  1.00255.86           C  
ATOM   2158  C   LEU   268      24.988  -5.594 -30.638  1.00255.86           C  
ATOM   2159  O   LEU   268      25.162  -6.301 -31.631  1.00255.86           O  
ATOM   2160  CB  LEU   268      25.680  -3.268 -31.264  1.00255.86           C  
ATOM   2161  CG  LEU   268      25.193  -2.230 -32.294  1.00255.86           C  
ATOM   2162  CD1 LEU   268      24.033  -1.392 -31.739  1.00255.86           C  
ATOM   2163  CD2 LEU   268      26.344  -1.374 -32.833  1.00255.86           C  
ATOM   2164  N   GLY   269      25.221  -6.101 -29.398  1.00193.14           N  
ATOM   2165  CA  GLY   269      25.278  -5.463 -28.108  1.00193.14           C  
ATOM   2166  C   GLY   269      26.620  -5.056 -27.512  1.00193.14           C  
ATOM   2167  O   GLY   269      26.738  -3.955 -26.978  1.00193.14           O  
ATOM   2168  N   ASN   270      27.662  -5.938 -27.529  1.00 93.13           N  
ATOM   2169  CA  ASN   270      28.805  -5.619 -26.686  1.00 93.13           C  
ATOM   2170  C   ASN   270      30.116  -6.204 -27.155  1.00 93.13           C  
ATOM   2171  O   ASN   270      30.175  -7.255 -27.789  1.00 93.13           O  
ATOM   2172  CB  ASN   270      28.633  -6.097 -25.234  1.00 93.13           C  
ATOM   2173  CG  ASN   270      28.560  -7.619 -25.242  1.00 93.13           C  
ATOM   2174  ND2 ASN   270      27.337  -8.167 -25.479  1.00 93.13           N  
ATOM   2175  OD1 ASN   270      29.561  -8.305 -25.042  1.00 93.13           O  
ATOM   2176  N   ARG   271      31.208  -5.468 -26.835  1.00181.20           N  
ATOM   2177  CA  ARG   271      32.599  -5.723 -27.131  1.00181.20           C  
ATOM   2178  C   ARG   271      33.318  -6.710 -26.250  1.00181.20           C  
ATOM   2179  O   ARG   271      34.411  -7.145 -26.607  1.00181.20           O  
ATOM   2180  CB  ARG   271      33.454  -4.449 -27.257  1.00181.20           C  
ATOM   2181  CG  ARG   271      33.364  -3.868 -28.673  1.00181.20           C  
ATOM   2182  CD  ARG   271      34.380  -2.769 -28.993  1.00181.20           C  
ATOM   2183  NE  ARG   271      33.815  -1.479 -28.513  1.00181.20           N  
ATOM   2184  CZ  ARG   271      33.987  -1.072 -27.224  1.00181.20           C  
ATOM   2185  NH1 ARG   271      34.714  -1.832 -26.357  1.00181.20           N1+
ATOM   2186  NH2 ARG   271      33.431   0.100 -26.805  1.00181.20           N  
ATOM   2187  N   GLY   272      32.815  -7.034 -25.046  1.00 39.59           N  
ATOM   2188  CA  GLY   272      33.595  -7.904 -24.203  1.00 39.59           C  
ATOM   2189  C   GLY   272      34.194  -7.034 -23.138  1.00 39.59           C  
ATOM   2190  O   GLY   272      34.341  -5.828 -23.319  1.00 39.59           O  
ATOM   2191  N   LYS   273      34.601  -7.650 -22.008  1.00133.80           N  
ATOM   2192  CA  LYS   273      35.022  -6.926 -20.837  1.00133.80           C  
ATOM   2193  C   LYS   273      36.323  -6.191 -21.014  1.00133.80           C  
ATOM   2194  O   LYS   273      37.192  -6.581 -21.792  1.00133.80           O  
ATOM   2195  CB  LYS   273      35.124  -7.808 -19.576  1.00133.80           C  
ATOM   2196  CG  LYS   273      33.765  -8.337 -19.106  1.00133.80           C  
ATOM   2197  CD  LYS   273      32.759  -7.231 -18.767  1.00133.80           C  
ATOM   2198  CE  LYS   273      31.334  -7.741 -18.531  1.00133.80           C  
ATOM   2199  NZ  LYS   273      30.421  -6.605 -18.263  1.00133.80           N1+
ATOM   2200  N   LEU   274      36.437  -5.061 -20.272  1.00 82.37           N  
ATOM   2201  CA  LEU   274      37.589  -4.207 -20.143  1.00 82.37           C  
ATOM   2202  C   LEU   274      38.009  -3.580 -21.434  1.00 82.37           C  
ATOM   2203  O   LEU   274      39.165  -3.174 -21.557  1.00 82.37           O  
ATOM   2204  CB  LEU   274      38.831  -4.914 -19.572  1.00 82.37           C  
ATOM   2205  CG  LEU   274      38.751  -5.242 -18.071  1.00 82.37           C  
ATOM   2206  CD1 LEU   274      40.032  -5.949 -17.597  1.00 82.37           C  
ATOM   2207  CD2 LEU   274      38.447  -3.980 -17.249  1.00 82.37           C  
ATOM   2208  N   ASN   275      37.110  -3.443 -22.428  1.00113.93           N  
ATOM   2209  CA  ASN   275      37.602  -2.852 -23.641  1.00113.93           C  
ATOM   2210  C   ASN   275      36.984  -1.499 -23.848  1.00113.93           C  
ATOM   2211  O   ASN   275      36.846  -1.038 -24.981  1.00113.93           O  
ATOM   2212  CB  ASN   275      37.301  -3.707 -24.884  1.00113.93           C  
ATOM   2213  CG  ASN   275      38.143  -4.974 -24.798  1.00113.93           C  
ATOM   2214  ND2 ASN   275      37.549  -6.127 -25.209  1.00113.93           N  
ATOM   2215  OD1 ASN   275      39.297  -4.939 -24.374  1.00113.93           O  
ATOM   2216  N   ASP   276      36.708  -0.780 -22.744  1.00 71.83           N  
ATOM   2217  CA  ASP   276      36.070   0.506 -22.785  1.00 71.83           C  
ATOM   2218  C   ASP   276      36.830   1.400 -23.719  1.00 71.83           C  
ATOM   2219  O   ASP   276      38.062   1.388 -23.756  1.00 71.83           O  
ATOM   2220  CB  ASP   276      36.085   1.200 -21.413  1.00 71.83           C  
ATOM   2221  CG  ASP   276      35.424   0.272 -20.400  1.00 71.83           C  
ATOM   2222  OD1 ASP   276      34.870  -0.776 -20.825  1.00 71.83           O  
ATOM   2223  OD2 ASP   276      35.485   0.591 -19.182  1.00 71.83           O1-
ATOM   2224  N   ALA   277      36.090   2.187 -24.531  1.00 59.12           N  
ATOM   2225  CA  ALA   277      36.691   3.114 -25.450  1.00 59.12           C  
ATOM   2226  C   ALA   277      35.872   4.372 -25.420  1.00 59.12           C  
ATOM   2227  O   ALA   277      34.665   4.333 -25.199  1.00 59.12           O  
ATOM   2228  CB  ALA   277      36.702   2.604 -26.900  1.00 59.12           C  
ATOM   2229  N   ILE   278      36.546   5.535 -25.494  1.00112.36           N  
ATOM   2230  CA  ILE   278      35.943   6.838 -25.580  1.00112.36           C  
ATOM   2231  C   ILE   278      35.589   7.206 -26.994  1.00112.36           C  
ATOM   2232  O   ILE   278      34.758   8.077 -27.233  1.00112.36           O  
ATOM   2233  CB  ILE   278      36.790   7.927 -24.994  1.00112.36           C  
ATOM   2234  CG1 ILE   278      38.101   8.102 -25.767  1.00112.36           C  
ATOM   2235  CG2 ILE   278      36.989   7.595 -23.507  1.00112.36           C  
ATOM   2236  CD1 ILE   278      38.841   9.380 -25.377  1.00112.36           C  
ATOM   2237  N   ALA   279      36.313   6.659 -27.985  1.00 56.77           N  
ATOM   2238  CA  ALA   279      36.069   7.099 -29.332  1.00 56.77           C  
ATOM   2239  C   ALA   279      35.889   5.925 -30.252  1.00 56.77           C  
ATOM   2240  O   ALA   279      36.480   4.867 -30.046  1.00 56.77           O  
ATOM   2241  CB  ALA   279      37.216   7.944 -29.905  1.00 56.77           C  
ATOM   2242  N   LEU   280      35.036   6.102 -31.290  1.00129.30           N  
ATOM   2243  CA  LEU   280      34.789   5.072 -32.268  1.00129.30           C  
ATOM   2244  C   LEU   280      34.611   5.726 -33.615  1.00129.30           C  
ATOM   2245  O   LEU   280      34.179   6.876 -33.690  1.00129.30           O  
ATOM   2246  CB  LEU   280      33.506   4.262 -32.008  1.00129.30           C  
ATOM   2247  CG  LEU   280      32.211   4.992 -32.419  1.00129.30           C  
ATOM   2248  CD1 LEU   280      30.972   4.142 -32.096  1.00129.30           C  
ATOM   2249  CD2 LEU   280      32.131   6.411 -31.833  1.00129.30           C  
ATOM   2250  N   ALA   281      34.953   5.017 -34.725  1.00 55.09           N  
ATOM   2251  CA  ALA   281      34.776   5.609 -36.030  1.00 55.09           C  
ATOM   2252  C   ALA   281      34.332   4.576 -37.037  1.00 55.09           C  
ATOM   2253  O   ALA   281      34.904   3.491 -37.140  1.00 55.09           O  
ATOM   2254  CB  ALA   281      36.059   6.254 -36.583  1.00 55.09           C  
ATOM   2255  N   TYR   282      33.312   4.934 -37.852  1.00 75.95           N  
ATOM   2256  CA  TYR   282      32.722   4.091 -38.861  1.00 75.95           C  
ATOM   2257  C   TYR   282      33.370   4.392 -40.184  1.00 75.95           C  
ATOM   2258  O   TYR   282      33.535   5.553 -40.556  1.00 75.95           O  
ATOM   2259  CB  TYR   282      31.210   4.372 -38.990  1.00 75.95           C  
ATOM   2260  CG  TYR   282      30.568   3.564 -40.068  1.00 75.95           C  
ATOM   2261  CD1 TYR   282      30.150   2.273 -39.837  1.00 75.95           C  
ATOM   2262  CD2 TYR   282      30.359   4.115 -41.312  1.00 75.95           C  
ATOM   2263  CE1 TYR   282      29.547   1.541 -40.835  1.00 75.95           C  
ATOM   2264  CE2 TYR   282      29.759   3.388 -42.312  1.00 75.95           C  
ATOM   2265  CZ  TYR   282      29.352   2.098 -42.076  1.00 75.95           C  
ATOM   2266  OH  TYR   282      28.734   1.355 -43.104  1.00 75.95           O  
ATOM   2267  N   ASP   283      33.779   3.334 -40.921  1.00 66.05           N  
ATOM   2268  CA  ASP   283      34.391   3.483 -42.218  1.00 66.05           C  
ATOM   2269  C   ASP   283      33.409   3.022 -43.260  1.00 66.05           C  
ATOM   2270  O   ASP   283      32.911   1.899 -43.195  1.00 66.05           O  
ATOM   2271  CB  ASP   283      35.654   2.619 -42.373  1.00 66.05           C  
ATOM   2272  CG  ASP   283      36.254   2.822 -43.757  1.00 66.05           C  
ATOM   2273  OD1 ASP   283      35.920   3.834 -44.429  1.00 66.05           O  
ATOM   2274  OD2 ASP   283      37.059   1.941 -44.162  1.00 66.05           O1-
ATOM   2275  N   PRO   284      33.079   3.861 -44.209  1.00 83.77           N  
ATOM   2276  CA  PRO   284      32.162   3.449 -45.241  1.00 83.77           C  
ATOM   2277  C   PRO   284      32.696   2.392 -46.160  1.00 83.77           C  
ATOM   2278  O   PRO   284      31.924   1.546 -46.608  1.00 83.77           O  
ATOM   2279  CB  PRO   284      31.743   4.726 -45.963  1.00 83.77           C  
ATOM   2280  CG  PRO   284      31.880   5.810 -44.878  1.00 83.77           C  
ATOM   2281  CD  PRO   284      32.992   5.289 -43.950  1.00 83.77           C  
ATOM   2282  N   LYS   285      34.007   2.422 -46.458  1.00141.30           N  
ATOM   2283  CA  LYS   285      34.609   1.528 -47.407  1.00141.30           C  
ATOM   2284  C   LYS   285      34.495   0.100 -46.959  1.00141.30           C  
ATOM   2285  O   LYS   285      34.021  -0.748 -47.711  1.00141.30           O  
ATOM   2286  CB  LYS   285      36.110   1.837 -47.563  1.00141.30           C  
ATOM   2287  CG  LYS   285      36.923   0.815 -48.362  1.00141.30           C  
ATOM   2288  CD  LYS   285      36.644   0.793 -49.863  1.00141.30           C  
ATOM   2289  CE  LYS   285      37.608  -0.116 -50.629  1.00141.30           C  
ATOM   2290  NZ  LYS   285      37.594  -1.478 -50.046  1.00141.30           N1+
ATOM   2291  N   THR   286      34.999  -0.204 -45.746  1.00 92.47           N  
ATOM   2292  CA  THR   286      34.997  -1.515 -45.153  1.00 92.47           C  
ATOM   2293  C   THR   286      33.724  -1.848 -44.427  1.00 92.47           C  
ATOM   2294  O   THR   286      33.384  -3.023 -44.293  1.00 92.47           O  
ATOM   2295  CB  THR   286      36.163  -1.737 -44.230  1.00 92.47           C  
ATOM   2296  CG2 THR   286      37.463  -1.674 -45.055  1.00 92.47           C  
ATOM   2297  OG1 THR   286      36.176  -0.761 -43.201  1.00 92.47           O  
ATOM   2298  N   LYS   287      32.993  -0.832 -43.931  1.00140.80           N  
ATOM   2299  CA  LYS   287      31.822  -1.034 -43.113  1.00140.80           C  
ATOM   2300  C   LYS   287      32.246  -1.470 -41.736  1.00140.80           C  
ATOM   2301  O   LYS   287      31.445  -2.025 -40.985  1.00140.80           O  
ATOM   2302  CB  LYS   287      30.874  -2.129 -43.642  1.00140.80           C  
ATOM   2303  CG  LYS   287      30.280  -1.875 -45.031  1.00140.80           C  
ATOM   2304  CD  LYS   287      29.418  -0.617 -45.138  1.00140.80           C  
ATOM   2305  CE  LYS   287      28.829  -0.409 -46.535  1.00140.80           C  
ATOM   2306  NZ  LYS   287      28.305   0.967 -46.668  1.00140.80           N1+
ATOM   2307  N   VAL   288      33.518  -1.210 -41.359  1.00 60.96           N  
ATOM   2308  CA  VAL   288      34.027  -1.558 -40.057  1.00 60.96           C  
ATOM   2309  C   VAL   288      33.963  -0.361 -39.140  1.00 60.96           C  
ATOM   2310  O   VAL   288      34.043   0.787 -39.578  1.00 60.96           O  
ATOM   2311  CB  VAL   288      35.460  -2.012 -40.098  1.00 60.96           C  
ATOM   2312  CG1 VAL   288      35.955  -2.233 -38.661  1.00 60.96           C  
ATOM   2313  CG2 VAL   288      35.552  -3.265 -40.985  1.00 60.96           C  
ATOM   2314  N   ILE   289      33.796  -0.616 -37.819  1.00140.93           N  
ATOM   2315  CA  ILE   289      33.777   0.405 -36.802  1.00140.93           C  
ATOM   2316  C   ILE   289      35.037   0.187 -36.009  1.00140.93           C  
ATOM   2317  O   ILE   289      35.315  -0.933 -35.582  1.00140.93           O  
ATOM   2318  CB  ILE   289      32.639   0.237 -35.826  1.00140.93           C  
ATOM   2319  CG1 ILE   289      31.257   0.263 -36.513  1.00140.93           C  
ATOM   2320  CG2 ILE   289      32.793   1.326 -34.750  1.00140.93           C  
ATOM   2321  CD1 ILE   289      30.813   1.633 -37.021  1.00140.93           C  
ATOM   2322  N   PHE   290      35.839   1.254 -35.793  1.00 71.35           N  
ATOM   2323  CA  PHE   290      37.091   1.119 -35.095  1.00 71.35           C  
ATOM   2324  C   PHE   290      36.982   1.776 -33.756  1.00 71.35           C  
ATOM   2325  O   PHE   290      36.370   2.834 -33.605  1.00 71.35           O  
ATOM   2326  CB  PHE   290      38.261   1.803 -35.820  1.00 71.35           C  
ATOM   2327  CG  PHE   290      38.435   1.137 -37.143  1.00 71.35           C  
ATOM   2328  CD1 PHE   290      39.169  -0.021 -37.257  1.00 71.35           C  
ATOM   2329  CD2 PHE   290      37.862   1.678 -38.272  1.00 71.35           C  
ATOM   2330  CE1 PHE   290      39.329  -0.630 -38.480  1.00 71.35           C  
ATOM   2331  CE2 PHE   290      38.019   1.074 -39.496  1.00 71.35           C  
ATOM   2332  CZ  PHE   290      38.755  -0.083 -39.603  1.00 71.35           C  
ATOM   2333  N   PHE   291      37.597   1.154 -32.731  1.00176.33           N  
ATOM   2334  CA  PHE   291      37.499   1.716 -31.415  1.00176.33           C  
ATOM   2335  C   PHE   291      38.889   2.007 -30.932  1.00176.33           C  
ATOM   2336  O   PHE   291      39.791   1.189 -31.100  1.00176.33           O  
ATOM   2337  CB  PHE   291      36.891   0.722 -30.411  1.00176.33           C  
ATOM   2338  CG  PHE   291      35.555   0.317 -30.932  1.00176.33           C  
ATOM   2339  CD1 PHE   291      35.453  -0.761 -31.781  1.00176.33           C  
ATOM   2340  CD2 PHE   291      34.414   1.005 -30.589  1.00176.33           C  
ATOM   2341  CE1 PHE   291      34.234  -1.157 -32.279  1.00176.33           C  
ATOM   2342  CE2 PHE   291      33.190   0.614 -31.083  1.00176.33           C  
ATOM   2343  CZ  PHE   291      33.099  -0.467 -31.927  1.00176.33           C  
ATOM   2344  N   ALA   292      39.101   3.203 -30.341  1.00 58.55           N  
ATOM   2345  CA  ALA   292      40.366   3.515 -29.730  1.00 58.55           C  
ATOM   2346  C   ALA   292      40.128   3.290 -28.268  1.00 58.55           C  
ATOM   2347  O   ALA   292      39.380   4.036 -27.637  1.00 58.55           O  
ATOM   2348  CB  ALA   292      40.800   4.979 -29.912  1.00 58.55           C  
ATOM   2349  N   GLU   293      40.784   2.263 -27.688  1.00 87.67           N  
ATOM   2350  CA  GLU   293      40.472   1.822 -26.352  1.00 87.67           C  
ATOM   2351  C   GLU   293      41.250   2.537 -25.280  1.00 87.67           C  
ATOM   2352  O   GLU   293      42.314   3.107 -25.519  1.00 87.67           O  
ATOM   2353  CB  GLU   293      40.600   0.289 -26.225  1.00 87.67           C  
ATOM   2354  CG  GLU   293      39.557  -0.409 -27.117  1.00 87.67           C  
ATOM   2355  CD  GLU   293      39.857  -1.895 -27.285  1.00 87.67           C  
ATOM   2356  OE1 GLU   293      40.796  -2.401 -26.615  1.00 87.67           O  
ATOM   2357  OE2 GLU   293      39.147  -2.541 -28.098  1.00 87.67           O1-
ATOM   2358  N   SER   294      40.663   2.558 -24.058  1.00 75.07           N  
ATOM   2359  CA  SER   294      41.184   3.257 -22.909  1.00 75.07           C  
ATOM   2360  C   SER   294      42.364   2.604 -22.242  1.00 75.07           C  
ATOM   2361  O   SER   294      43.344   3.287 -21.940  1.00 75.07           O  
ATOM   2362  CB  SER   294      40.131   3.468 -21.810  1.00 75.07           C  
ATOM   2363  OG  SER   294      39.760   2.219 -21.247  1.00 75.07           O  
ATOM   2364  N   ASN   295      42.316   1.280 -21.960  1.00128.31           N  
ATOM   2365  CA  ASN   295      43.411   0.771 -21.170  1.00128.31           C  
ATOM   2366  C   ASN   295      44.062  -0.420 -21.817  1.00128.31           C  
ATOM   2367  O   ASN   295      45.069  -0.921 -21.321  1.00128.31           O  
ATOM   2368  CB  ASN   295      42.960   0.318 -19.770  1.00128.31           C  
ATOM   2369  CG  ASN   295      44.177   0.282 -18.854  1.00128.31           C  
ATOM   2370  ND2 ASN   295      43.991  -0.286 -17.633  1.00128.31           N  
ATOM   2371  OD1 ASN   295      45.258   0.753 -19.208  1.00128.31           O  
ATOM   2372  N   THR   296      43.509  -0.886 -22.948  1.00158.72           N  
ATOM   2373  CA  THR   296      43.939  -2.056 -23.670  1.00158.72           C  
ATOM   2374  C   THR   296      45.239  -1.840 -24.377  1.00158.72           C  
ATOM   2375  O   THR   296      45.946  -2.800 -24.681  1.00158.72           O  
ATOM   2376  CB  THR   296      42.975  -2.432 -24.749  1.00158.72           C  
ATOM   2377  CG2 THR   296      43.457  -3.731 -25.406  1.00158.72           C  
ATOM   2378  OG1 THR   296      41.683  -2.620 -24.204  1.00158.72           O  
ATOM   2379  N   ARG   297      45.567  -0.578 -24.704  1.00115.79           N  
ATOM   2380  CA  ARG   297      46.734  -0.283 -25.486  1.00115.79           C  
ATOM   2381  C   ARG   297      46.501  -0.782 -26.879  1.00115.79           C  
ATOM   2382  O   ARG   297      47.458  -1.118 -27.576  1.00115.79           O  
ATOM   2383  CB  ARG   297      48.026  -0.975 -24.998  1.00115.79           C  
ATOM   2384  CG  ARG   297      48.525  -0.559 -23.611  1.00115.79           C  
ATOM   2385  CD  ARG   297      47.822  -1.281 -22.457  1.00115.79           C  
ATOM   2386  NE  ARG   297      48.525  -0.909 -21.195  1.00115.79           N  
ATOM   2387  CZ  ARG   297      48.782  -1.858 -20.247  1.00115.79           C  
ATOM   2388  NH1 ARG   297      48.411  -3.156 -20.460  1.00115.79           N1+
ATOM   2389  NH2 ARG   297      49.422  -1.516 -19.091  1.00115.79           N  
ATOM   2390  N   GLN   298      45.231  -0.818 -27.346  1.00 75.16           N  
ATOM   2391  CA  GLN   298      45.001  -1.351 -28.661  1.00 75.16           C  
ATOM   2392  C   GLN   298      43.886  -0.612 -29.345  1.00 75.16           C  
ATOM   2393  O   GLN   298      43.140   0.144 -28.720  1.00 75.16           O  
ATOM   2394  CB  GLN   298      44.596  -2.833 -28.601  1.00 75.16           C  
ATOM   2395  CG  GLN   298      45.684  -3.732 -28.012  1.00 75.16           C  
ATOM   2396  CD  GLN   298      45.051  -5.072 -27.676  1.00 75.16           C  
ATOM   2397  NE2 GLN   298      45.882  -6.031 -27.188  1.00 75.16           N  
ATOM   2398  OE1 GLN   298      43.846  -5.256 -27.833  1.00 75.16           O  
ATOM   2399  N   VAL   299      43.789  -0.800 -30.685  1.00 58.42           N  
ATOM   2400  CA  VAL   299      42.722  -0.281 -31.502  1.00 58.42           C  
ATOM   2401  C   VAL   299      41.979  -1.498 -31.985  1.00 58.42           C  
ATOM   2402  O   VAL   299      42.578  -2.438 -32.503  1.00 58.42           O  
ATOM   2403  CB  VAL   299      43.202   0.479 -32.704  1.00 58.42           C  
ATOM   2404  CG1 VAL   299      41.979   0.908 -33.531  1.00 58.42           C  
ATOM   2405  CG2 VAL   299      44.067   1.655 -32.222  1.00 58.42           C  
ATOM   2406  N   SER   300      40.635  -1.503 -31.849  1.00110.73           N  
ATOM   2407  CA  SER   300      39.844  -2.677 -32.118  1.00110.73           C  
ATOM   2408  C   SER   300      38.925  -2.423 -33.280  1.00110.73           C  
ATOM   2409  O   SER   300      38.760  -1.284 -33.708  1.00110.73           O  
ATOM   2410  CB  SER   300      38.981  -3.028 -30.888  1.00110.73           C  
ATOM   2411  OG  SER   300      38.176  -4.172 -31.117  1.00110.73           O  
ATOM   2412  N   CYS   301      38.321  -3.505 -33.839  1.00 81.73           N  
ATOM   2413  CA  CYS   301      37.464  -3.359 -34.990  1.00 81.73           C  
ATOM   2414  C   CYS   301      36.262  -4.247 -34.847  1.00 81.73           C  
ATOM   2415  O   CYS   301      36.254  -5.208 -34.078  1.00 81.73           O  
ATOM   2416  CB  CYS   301      38.074  -3.898 -36.295  1.00 81.73           C  
ATOM   2417  SG  CYS   301      37.822  -5.701 -36.365  1.00 81.73           S  
ATOM   2418  N   TRP   302      35.200  -3.918 -35.612  1.00107.47           N  
ATOM   2419  CA  TRP   302      34.020  -4.728 -35.704  1.00107.47           C  
ATOM   2420  C   TRP   302      33.348  -4.426 -37.008  1.00107.47           C  
ATOM   2421  O   TRP   302      32.949  -3.286 -37.252  1.00107.47           O  
ATOM   2422  CB  TRP   302      33.001  -4.439 -34.596  1.00107.47           C  
ATOM   2423  CG  TRP   302      31.670  -5.112 -34.832  1.00107.47           C  
ATOM   2424  CD1 TRP   302      31.380  -6.436 -34.959  1.00107.47           C  
ATOM   2425  CD2 TRP   302      30.430  -4.405 -34.934  1.00107.47           C  
ATOM   2426  CE2 TRP   302      29.430  -5.354 -35.134  1.00107.47           C  
ATOM   2427  CE3 TRP   302      30.142  -3.069 -34.874  1.00107.47           C  
ATOM   2428  NE1 TRP   302      30.026  -6.602 -35.150  1.00107.47           N  
ATOM   2429  CZ2 TRP   302      28.122  -4.988 -35.273  1.00107.47           C  
ATOM   2430  CZ3 TRP   302      28.823  -2.702 -35.009  1.00107.47           C  
ATOM   2431  CH2 TRP   302      27.833  -3.643 -35.206  1.00107.47           C  
ATOM   2432  N   ASN   303      33.191  -5.452 -37.872  1.00 67.41           N  
ATOM   2433  CA  ASN   303      32.499  -5.276 -39.115  1.00 67.41           C  
ATOM   2434  C   ASN   303      31.041  -5.176 -38.758  1.00 67.41           C  
ATOM   2435  O   ASN   303      30.516  -5.968 -37.979  1.00 67.41           O  
ATOM   2436  CB  ASN   303      32.728  -6.449 -40.087  1.00 67.41           C  
ATOM   2437  CG  ASN   303      32.379  -6.007 -41.503  1.00 67.41           C  
ATOM   2438  ND2 ASN   303      33.414  -5.588 -42.281  1.00 67.41           N  
ATOM   2439  OD1 ASN   303      31.218  -6.034 -41.909  1.00 67.41           O  
ATOM   2440  N   THR   304      30.349  -4.172 -39.324  1.00131.29           N  
ATOM   2441  CA  THR   304      28.984  -3.858 -38.998  1.00131.29           C  
ATOM   2442  C   THR   304      28.064  -4.921 -39.511  1.00131.29           C  
ATOM   2443  O   THR   304      26.969  -5.119 -38.990  1.00131.29           O  
ATOM   2444  CB  THR   304      28.552  -2.562 -39.610  1.00131.29           C  
ATOM   2445  CG2 THR   304      27.227  -2.163 -38.949  1.00131.29           C  
ATOM   2446  OG1 THR   304      29.504  -1.550 -39.325  1.00131.29           O  
ATOM   2447  N   GLN   305      28.470  -5.576 -40.607  1.00 70.75           N  
ATOM   2448  CA  GLN   305      27.693  -6.569 -41.287  1.00 70.75           C  
ATOM   2449  C   GLN   305      27.539  -7.792 -40.441  1.00 70.75           C  
ATOM   2450  O   GLN   305      26.500  -8.448 -40.488  1.00 70.75           O  
ATOM   2451  CB  GLN   305      28.328  -6.923 -42.635  1.00 70.75           C  
ATOM   2452  CG  GLN   305      28.402  -5.679 -43.525  1.00 70.75           C  
ATOM   2453  CD  GLN   305      29.132  -6.023 -44.811  1.00 70.75           C  
ATOM   2454  NE2 GLN   305      30.448  -5.685 -44.873  1.00 70.75           N  
ATOM   2455  OE1 GLN   305      28.547  -6.571 -45.742  1.00 70.75           O  
ATOM   2456  N   LYS   306      28.572  -8.153 -39.655  1.00 74.79           N  
ATOM   2457  CA  LYS   306      28.466  -9.345 -38.865  1.00 74.79           C  
ATOM   2458  C   LYS   306      27.690  -9.015 -37.632  1.00 74.79           C  
ATOM   2459  O   LYS   306      28.045  -8.107 -36.881  1.00 74.79           O  
ATOM   2460  CB  LYS   306      29.822  -9.916 -38.420  1.00 74.79           C  
ATOM   2461  CG  LYS   306      30.680 -10.430 -39.579  1.00 74.79           C  
ATOM   2462  CD  LYS   306      32.114 -10.750 -39.158  1.00 74.79           C  
ATOM   2463  CE  LYS   306      32.194 -11.863 -38.111  1.00 74.79           C  
ATOM   2464  NZ  LYS   306      33.601 -12.115 -37.735  1.00 74.79           N1+
ATOM   2465  N   MET   307      26.597  -9.762 -37.394  1.00 45.87           N  
ATOM   2466  CA  MET   307      25.780  -9.502 -36.247  1.00 45.87           C  
ATOM   2467  C   MET   307      25.535 -10.817 -35.583  1.00 45.87           C  
ATOM   2468  O   MET   307      25.539 -11.844 -36.261  1.00 45.87           O  
ATOM   2469  CB  MET   307      24.416  -8.899 -36.625  1.00 45.87           C  
ATOM   2470  CG  MET   307      24.531  -7.500 -37.241  1.00 45.87           C  
ATOM   2471  SD  MET   307      23.001  -6.849 -37.980  1.00 45.87           S  
ATOM   2472  CE  MET   307      23.224  -7.680 -39.580  1.00 45.87           C  
ATOM   2473  N   PRO   308      25.322 -10.859 -34.289  1.00131.67           N  
ATOM   2474  CA  PRO   308      25.353  -9.678 -33.458  1.00131.67           C  
ATOM   2475  C   PRO   308      26.740  -9.329 -33.017  1.00131.67           C  
ATOM   2476  O   PRO   308      27.643 -10.150 -33.168  1.00131.67           O  
ATOM   2477  CB  PRO   308      24.466  -9.973 -32.251  1.00131.67           C  
ATOM   2478  CG  PRO   308      23.515 -11.068 -32.743  1.00131.67           C  
ATOM   2479  CD  PRO   308      24.328 -11.808 -33.814  1.00131.67           C  
ATOM   2480  N   LEU   309      26.923  -8.118 -32.451  1.00 80.35           N  
ATOM   2481  CA  LEU   309      28.209  -7.715 -31.967  1.00 80.35           C  
ATOM   2482  C   LEU   309      28.505  -8.463 -30.709  1.00 80.35           C  
ATOM   2483  O   LEU   309      27.880  -8.248 -29.669  1.00 80.35           O  
ATOM   2484  CB  LEU   309      28.305  -6.206 -31.658  1.00 80.35           C  
ATOM   2485  CG  LEU   309      29.660  -5.760 -31.069  1.00 80.35           C  
ATOM   2486  CD1 LEU   309      30.825  -6.082 -32.019  1.00 80.35           C  
ATOM   2487  CD2 LEU   309      29.633  -4.275 -30.665  1.00 80.35           C  
ATOM   2488  N   ARG   310      29.505  -9.358 -30.808  1.00154.27           N  
ATOM   2489  CA  ARG   310      30.013 -10.142 -29.727  1.00154.27           C  
ATOM   2490  C   ARG   310      31.495  -9.998 -29.858  1.00154.27           C  
ATOM   2491  O   ARG   310      31.983  -9.516 -30.879  1.00154.27           O  
ATOM   2492  CB  ARG   310      29.689 -11.641 -29.854  1.00154.27           C  
ATOM   2493  CG  ARG   310      28.195 -11.971 -29.791  1.00154.27           C  
ATOM   2494  CD  ARG   310      27.630 -11.997 -28.370  1.00154.27           C  
ATOM   2495  NE  ARG   310      26.820 -10.763 -28.170  1.00154.27           N  
ATOM   2496  CZ  ARG   310      25.488 -10.774 -28.461  1.00154.27           C  
ATOM   2497  NH1 ARG   310      24.912 -11.902 -28.969  1.00154.27           N1+
ATOM   2498  NH2 ARG   310      24.726  -9.663 -28.235  1.00154.27           N  
ATOM   2499  N   MET   311      32.252 -10.417 -28.832  1.00 75.85           N  
ATOM   2500  CA  MET   311      33.680 -10.266 -28.823  1.00 75.85           C  
ATOM   2501  C   MET   311      34.267 -11.055 -29.956  1.00 75.85           C  
ATOM   2502  O   MET   311      35.217 -10.615 -30.600  1.00 75.85           O  
ATOM   2503  CB  MET   311      34.307 -10.756 -27.507  1.00 75.85           C  
ATOM   2504  CG  MET   311      35.775 -10.366 -27.336  1.00 75.85           C  
ATOM   2505  SD  MET   311      36.470 -10.817 -25.721  1.00 75.85           S  
ATOM   2506  CE  MET   311      37.979  -9.830 -25.927  1.00 75.85           C  
ATOM   2507  N   GLN   312      33.681 -12.227 -30.256  1.00 95.99           N  
ATOM   2508  CA  GLN   312      34.166 -13.130 -31.262  1.00 95.99           C  
ATOM   2509  C   GLN   312      34.215 -12.409 -32.579  1.00 95.99           C  
ATOM   2510  O   GLN   312      35.072 -12.686 -33.416  1.00 95.99           O  
ATOM   2511  CB  GLN   312      33.239 -14.346 -31.425  1.00 95.99           C  
ATOM   2512  CG  GLN   312      31.830 -13.963 -31.886  1.00 95.99           C  
ATOM   2513  CD  GLN   312      30.999 -15.232 -32.012  1.00 95.99           C  
ATOM   2514  NE2 GLN   312      30.069 -15.444 -31.042  1.00 95.99           N  
ATOM   2515  OE1 GLN   312      31.170 -16.016 -32.945  1.00 95.99           O  
ATOM   2516  N   HIS   313      33.259 -11.489 -32.786  1.00 90.82           N  
ATOM   2517  CA  HIS   313      33.070 -10.671 -33.954  1.00 90.82           C  
ATOM   2518  C   HIS   313      34.102  -9.582 -34.088  1.00 90.82           C  
ATOM   2519  O   HIS   313      34.088  -8.885 -35.099  1.00 90.82           O  
ATOM   2520  CB  HIS   313      31.689  -9.995 -34.004  1.00 90.82           C  
ATOM   2521  CG  HIS   313      30.588 -10.933 -34.403  1.00 90.82           C  
ATOM   2522  CD2 HIS   313      29.948 -11.064 -35.597  1.00 90.82           C  
ATOM   2523  ND1 HIS   313      30.022 -11.872 -33.569  1.00 90.82           N  
ATOM   2524  CE1 HIS   313      29.077 -12.519 -34.295  1.00 90.82           C  
ATOM   2525  NE2 HIS   313      28.995 -12.064 -35.533  1.00 90.82           N  
ATOM   2526  N   THR   314      34.936  -9.315 -33.057  1.00 53.59           N  
ATOM   2527  CA  THR   314      35.883  -8.226 -33.144  1.00 53.59           C  
ATOM   2528  C   THR   314      37.300  -8.732 -33.179  1.00 53.59           C  
ATOM   2529  O   THR   314      37.571  -9.885 -32.844  1.00 53.59           O  
ATOM   2530  CB  THR   314      35.793  -7.273 -31.988  1.00 53.59           C  
ATOM   2531  CG2 THR   314      34.366  -6.700 -31.932  1.00 53.59           C  
ATOM   2532  OG1 THR   314      36.097  -7.942 -30.774  1.00 53.59           O  
ATOM   2533  N   ASP   315      38.239  -7.860 -33.631  1.00 88.03           N  
ATOM   2534  CA  ASP   315      39.638  -8.204 -33.737  1.00 88.03           C  
ATOM   2535  C   ASP   315      40.447  -6.980 -33.351  1.00 88.03           C  
ATOM   2536  O   ASP   315      39.887  -5.965 -32.934  1.00 88.03           O  
ATOM   2537  CB  ASP   315      40.016  -8.623 -35.172  1.00 88.03           C  
ATOM   2538  CG  ASP   315      41.168  -9.622 -35.150  1.00 88.03           C  
ATOM   2539  OD1 ASP   315      42.066  -9.519 -34.275  1.00 88.03           O  
ATOM   2540  OD2 ASP   315      41.151 -10.528 -36.029  1.00 88.03           O1-
ATOM   2541  N   VAL   316      41.799  -7.055 -33.447  1.00 69.36           N  
ATOM   2542  CA  VAL   316      42.661  -5.949 -33.101  1.00 69.36           C  
ATOM   2543  C   VAL   316      43.482  -5.557 -34.296  1.00 69.36           C  
ATOM   2544  O   VAL   316      44.140  -6.392 -34.916  1.00 69.36           O  
ATOM   2545  CB  VAL   316      43.630  -6.282 -31.998  1.00 69.36           C  
ATOM   2546  CG1 VAL   316      44.566  -5.081 -31.775  1.00 69.36           C  
ATOM   2547  CG2 VAL   316      42.829  -6.691 -30.748  1.00 69.36           C  
ATOM   2548  N   ILE   317      43.367  -4.273 -34.701  1.00196.93           N  
ATOM   2549  CA  ILE   317      44.107  -3.643 -35.767  1.00196.93           C  
ATOM   2550  C   ILE   317      45.485  -3.200 -35.340  1.00196.93           C  
ATOM   2551  O   ILE   317      46.437  -3.265 -36.116  1.00196.93           O  
ATOM   2552  CB  ILE   317      43.416  -2.414 -36.285  1.00196.93           C  
ATOM   2553  CG1 ILE   317      42.004  -2.750 -36.799  1.00196.93           C  
ATOM   2554  CG2 ILE   317      44.324  -1.782 -37.353  1.00196.93           C  
ATOM   2555  CD1 ILE   317      41.004  -3.084 -35.693  1.00196.93           C  
ATOM   2556  N   TYR   318      45.614  -2.643 -34.111  1.00 86.00           N  
ATOM   2557  CA  TYR   318      46.874  -2.059 -33.731  1.00 86.00           C  
ATOM   2558  C   TYR   318      47.146  -2.381 -32.296  1.00 86.00           C  
ATOM   2559  O   TYR   318      46.227  -2.456 -31.481  1.00 86.00           O  
ATOM   2560  CB  TYR   318      46.825  -0.520 -33.889  1.00 86.00           C  
ATOM   2561  CG  TYR   318      48.113   0.165 -33.560  1.00 86.00           C  
ATOM   2562  CD1 TYR   318      49.153   0.176 -34.462  1.00 86.00           C  
ATOM   2563  CD2 TYR   318      48.269   0.839 -32.370  1.00 86.00           C  
ATOM   2564  CE1 TYR   318      50.335   0.819 -34.171  1.00 86.00           C  
ATOM   2565  CE2 TYR   318      49.447   1.486 -32.072  1.00 86.00           C  
ATOM   2566  CZ  TYR   318      50.486   1.474 -32.972  1.00 86.00           C  
ATOM   2567  OH  TYR   318      51.697   2.135 -32.674  1.00 86.00           O  
ATOM   2568  N   SER   319      48.434  -2.603 -31.955  1.00 43.50           N  
ATOM   2569  CA  SER   319      48.786  -2.836 -30.585  1.00 43.50           C  
ATOM   2570  C   SER   319      50.093  -2.149 -30.326  1.00 43.50           C  
ATOM   2571  O   SER   319      51.038  -2.279 -31.104  1.00 43.50           O  
ATOM   2572  CB  SER   319      48.956  -4.325 -30.240  1.00 43.50           C  
ATOM   2573  OG  SER   319      47.720  -5.007 -30.404  1.00 43.50           O  
ATOM   2574  N   ASN   320      50.174  -1.378 -29.219  1.00 59.34           N  
ATOM   2575  CA  ASN   320      51.387  -0.693 -28.877  1.00 59.34           C  
ATOM   2576  C   ASN   320      51.390  -0.496 -27.389  1.00 59.34           C  
ATOM   2577  O   ASN   320      50.422  -0.005 -26.813  1.00 59.34           O  
ATOM   2578  CB  ASN   320      51.455   0.703 -29.522  1.00 59.34           C  
ATOM   2579  CG  ASN   320      52.874   1.229 -29.426  1.00 59.34           C  
ATOM   2580  ND2 ASN   320      53.385   1.782 -30.558  1.00 59.34           N  
ATOM   2581  OD1 ASN   320      53.517   1.144 -28.382  1.00 59.34           O  
ATOM   2582  N   THR   321      52.510  -0.829 -26.726  1.00 46.49           N  
ATOM   2583  CA  THR   321      52.598  -0.708 -25.297  1.00 46.49           C  
ATOM   2584  C   THR   321      52.450   0.744 -24.957  1.00 46.49           C  
ATOM   2585  O   THR   321      51.982   1.105 -23.880  1.00 46.49           O  
ATOM   2586  CB  THR   321      53.918  -1.184 -24.760  1.00 46.49           C  
ATOM   2587  CG2 THR   321      53.939  -1.008 -23.232  1.00 46.49           C  
ATOM   2588  OG1 THR   321      54.115  -2.550 -25.096  1.00 46.49           O  
ATOM   2589  N   ARG   322      52.918   1.605 -25.875  1.00129.45           N  
ATOM   2590  CA  ARG   322      52.943   3.039 -25.801  1.00129.45           C  
ATOM   2591  C   ARG   322      51.586   3.670 -25.972  1.00129.45           C  
ATOM   2592  O   ARG   322      51.408   4.845 -25.645  1.00129.45           O  
ATOM   2593  CB  ARG   322      53.884   3.662 -26.845  1.00129.45           C  
ATOM   2594  CG  ARG   322      55.330   3.179 -26.699  1.00129.45           C  
ATOM   2595  CD  ARG   322      55.719   2.881 -25.251  1.00129.45           C  
ATOM   2596  NE  ARG   322      57.139   2.427 -25.233  1.00129.45           N  
ATOM   2597  CZ  ARG   322      57.456   1.104 -25.366  1.00129.45           C  
ATOM   2598  NH1 ARG   322      56.472   0.171 -25.515  1.00129.45           N1+
ATOM   2599  NH2 ARG   322      58.763   0.714 -25.351  1.00129.45           N  
ATOM   2600  N   PHE   323      50.620   2.951 -26.574  1.00101.07           N  
ATOM   2601  CA  PHE   323      49.334   3.515 -26.888  1.00101.07           C  
ATOM   2602  C   PHE   323      48.516   3.604 -25.632  1.00101.07           C  
ATOM   2603  O   PHE   323      47.540   2.878 -25.454  1.00101.07           O  
ATOM   2604  CB  PHE   323      48.614   2.585 -27.886  1.00101.07           C  
ATOM   2605  CG  PHE   323      47.461   3.258 -28.543  1.00101.07           C  
ATOM   2606  CD1 PHE   323      47.686   4.193 -29.526  1.00101.07           C  
ATOM   2607  CD2 PHE   323      46.165   2.927 -28.219  1.00101.07           C  
ATOM   2608  CE1 PHE   323      46.632   4.816 -30.155  1.00101.07           C  
ATOM   2609  CE2 PHE   323      45.109   3.546 -28.846  1.00101.07           C  
ATOM   2610  CZ  PHE   323      45.340   4.495 -29.813  1.00101.07           C  
ATOM   2611  N   VAL   324      48.843   4.570 -24.752  1.00 77.60           N  
ATOM   2612  CA  VAL   324      48.137   4.668 -23.509  1.00 77.60           C  
ATOM   2613  C   VAL   324      47.050   5.691 -23.655  1.00 77.60           C  
ATOM   2614  O   VAL   324      47.312   6.855 -23.954  1.00 77.60           O  
ATOM   2615  CB  VAL   324      49.021   5.052 -22.358  1.00 77.60           C  
ATOM   2616  CG1 VAL   324      48.152   5.279 -21.110  1.00 77.60           C  
ATOM   2617  CG2 VAL   324      50.077   3.945 -22.185  1.00 77.60           C  
ATOM   2618  N   PHE   325      45.815   5.283 -23.283  1.00120.11           N  
ATOM   2619  CA  PHE   325      44.591   6.038 -23.389  1.00120.11           C  
ATOM   2620  C   PHE   325      44.275   6.584 -24.757  1.00120.11           C  
ATOM   2621  O   PHE   325      44.596   7.727 -25.086  1.00120.11           O  
ATOM   2622  CB  PHE   325      44.495   7.181 -22.355  1.00120.11           C  
ATOM   2623  CG  PHE   325      43.092   7.694 -22.325  1.00120.11           C  
ATOM   2624  CD1 PHE   325      42.106   6.974 -21.688  1.00120.11           C  
ATOM   2625  CD2 PHE   325      42.756   8.897 -22.904  1.00120.11           C  
ATOM   2626  CE1 PHE   325      40.809   7.430 -21.644  1.00120.11           C  
ATOM   2627  CE2 PHE   325      41.459   9.359 -22.862  1.00120.11           C  
ATOM   2628  CZ  PHE   325      40.482   8.626 -22.233  1.00120.11           C  
ATOM   2629  N   GLY   326      43.710   5.707 -25.629  1.00 61.30           N  
ATOM   2630  CA  GLY   326      43.218   6.106 -26.927  1.00 61.30           C  
ATOM   2631  C   GLY   326      42.115   7.108 -26.703  1.00 61.30           C  
ATOM   2632  O   GLY   326      41.174   6.869 -25.949  1.00 61.30           O  
ATOM   2633  N   THR   327      42.328   8.327 -27.230  1.00195.39           N  
ATOM   2634  CA  THR   327      41.465   9.478 -27.165  1.00195.39           C  
ATOM   2635  C   THR   327      40.647   9.804 -28.386  1.00195.39           C  
ATOM   2636  O   THR   327      39.666  10.542 -28.283  1.00195.39           O  
ATOM   2637  CB  THR   327      42.226  10.717 -26.788  1.00195.39           C  
ATOM   2638  CG2 THR   327      43.194  11.086 -27.923  1.00195.39           C  
ATOM   2639  OG1 THR   327      41.327  11.785 -26.529  1.00195.39           O  
ATOM   2640  N   ASP   328      41.083   9.388 -29.594  1.00121.29           N  
ATOM   2641  CA  ASP   328      40.391   9.862 -30.763  1.00121.29           C  
ATOM   2642  C   ASP   328      40.683   8.935 -31.902  1.00121.29           C  
ATOM   2643  O   ASP   328      41.746   8.318 -31.957  1.00121.29           O  
ATOM   2644  CB  ASP   328      40.864  11.268 -31.174  1.00121.29           C  
ATOM   2645  CG  ASP   328      39.876  11.878 -32.153  1.00121.29           C  
ATOM   2646  OD1 ASP   328      38.842  11.221 -32.440  1.00121.29           O  
ATOM   2647  OD2 ASP   328      40.140  13.022 -32.612  1.00121.29           O1-
ATOM   2648  N   ILE   329      39.695   8.769 -32.808  1.00 78.46           N  
ATOM   2649  CA  ILE   329      39.881   7.968 -33.985  1.00 78.46           C  
ATOM   2650  C   ILE   329      38.944   8.478 -35.042  1.00 78.46           C  
ATOM   2651  O   ILE   329      37.795   8.806 -34.748  1.00 78.46           O  
ATOM   2652  CB  ILE   329      39.574   6.517 -33.751  1.00 78.46           C  
ATOM   2653  CG1 ILE   329      40.063   5.657 -34.924  1.00 78.46           C  
ATOM   2654  CG2 ILE   329      38.068   6.390 -33.463  1.00 78.46           C  
ATOM   2655  CD1 ILE   329      40.083   4.164 -34.601  1.00 78.46           C  
ATOM   2656  N   SER   330      39.415   8.561 -36.305  1.00 98.07           N  
ATOM   2657  CA  SER   330      38.573   8.991 -37.387  1.00 98.07           C  
ATOM   2658  C   SER   330      39.126   8.388 -38.642  1.00 98.07           C  
ATOM   2659  O   SER   330      40.258   7.912 -38.660  1.00 98.07           O  
ATOM   2660  CB  SER   330      38.594  10.510 -37.619  1.00 98.07           C  
ATOM   2661  OG  SER   330      38.179  11.196 -36.450  1.00 98.07           O  
ATOM   2662  N   VAL   331      38.320   8.374 -39.724  1.00113.70           N  
ATOM   2663  CA  VAL   331      38.812   7.909 -40.993  1.00113.70           C  
ATOM   2664  C   VAL   331      38.773   9.089 -41.922  1.00113.70           C  
ATOM   2665  O   VAL   331      37.792   9.831 -41.943  1.00113.70           O  
ATOM   2666  CB  VAL   331      37.988   6.800 -41.582  1.00113.70           C  
ATOM   2667  CG1 VAL   331      36.533   7.272 -41.702  1.00113.70           C  
ATOM   2668  CG2 VAL   331      38.612   6.379 -42.922  1.00113.70           C  
ATOM   2669  N   ASP   332      39.848   9.311 -42.715  1.00 72.66           N  
ATOM   2670  CA  ASP   332      39.877  10.493 -43.537  1.00 72.66           C  
ATOM   2671  C   ASP   332      39.313  10.260 -44.913  1.00 72.66           C  
ATOM   2672  O   ASP   332      38.788   9.195 -45.227  1.00 72.66           O  
ATOM   2673  CB  ASP   332      41.254  11.193 -43.638  1.00 72.66           C  
ATOM   2674  CG  ASP   332      42.295  10.330 -44.338  1.00 72.66           C  
ATOM   2675  OD1 ASP   332      41.909   9.467 -45.170  1.00 72.66           O  
ATOM   2676  OD2 ASP   332      43.503  10.524 -44.045  1.00 72.66           O1-
ATOM   2677  N   SER   333      39.421  11.295 -45.775  1.00 43.84           N  
ATOM   2678  CA  SER   333      38.877  11.296 -47.111  1.00 43.84           C  
ATOM   2679  C   SER   333      39.506  10.207 -47.936  1.00 43.84           C  
ATOM   2680  O   SER   333      38.831   9.557 -48.732  1.00 43.84           O  
ATOM   2681  CB  SER   333      39.127  12.622 -47.849  1.00 43.84           C  
ATOM   2682  OG  SER   333      38.444  13.682 -47.196  1.00 43.84           O  
ATOM   2683  N   LYS   334      40.825  10.002 -47.761  1.00179.04           N  
ATOM   2684  CA  LYS   334      41.678   9.046 -48.423  1.00179.04           C  
ATOM   2685  C   LYS   334      41.308   7.664 -47.974  1.00179.04           C  
ATOM   2686  O   LYS   334      41.713   6.678 -48.587  1.00179.04           O  
ATOM   2687  CB  LYS   334      43.161   9.238 -48.044  1.00179.04           C  
ATOM   2688  CG  LYS   334      43.772  10.568 -48.493  1.00179.04           C  
ATOM   2689  CD  LYS   334      43.943  10.701 -50.006  1.00179.04           C  
ATOM   2690  CE  LYS   334      45.258  10.106 -50.511  1.00179.04           C  
ATOM   2691  NZ  LYS   334      46.403  10.857 -49.947  1.00179.04           N1+
ATOM   2692  N   GLY   335      40.591   7.540 -46.843  1.00 34.54           N  
ATOM   2693  CA  GLY   335      40.275   6.230 -46.357  1.00 34.54           C  
ATOM   2694  C   GLY   335      41.345   5.861 -45.380  1.00 34.54           C  
ATOM   2695  O   GLY   335      41.546   4.688 -45.068  1.00 34.54           O  
ATOM   2696  N   THR   336      42.080   6.877 -44.893  1.00 39.65           N  
ATOM   2697  CA  THR   336      43.126   6.654 -43.939  1.00 39.65           C  
ATOM   2698  C   THR   336      42.510   6.507 -42.577  1.00 39.65           C  
ATOM   2699  O   THR   336      41.543   7.194 -42.244  1.00 39.65           O  
ATOM   2700  CB  THR   336      44.122   7.777 -43.875  1.00 39.65           C  
ATOM   2701  CG2 THR   336      45.206   7.414 -42.849  1.00 39.65           C  
ATOM   2702  OG1 THR   336      44.711   7.977 -45.151  1.00 39.65           O  
ATOM   2703  N   LEU   337      43.068   5.594 -41.749  1.00 72.57           N  
ATOM   2704  CA  LEU   337      42.557   5.363 -40.424  1.00 72.57           C  
ATOM   2705  C   LEU   337      43.476   6.028 -39.435  1.00 72.57           C  
ATOM   2706  O   LEU   337      44.635   5.644 -39.273  1.00 72.57           O  
ATOM   2707  CB  LEU   337      42.500   3.871 -40.060  1.00 72.57           C  
ATOM   2708  CG  LEU   337      41.964   3.607 -38.644  1.00 72.57           C  
ATOM   2709  CD1 LEU   337      40.496   4.056 -38.515  1.00 72.57           C  
ATOM   2710  CD2 LEU   337      42.186   2.143 -38.235  1.00 72.57           C  
ATOM   2711  N   TRP   338      42.959   7.038 -38.708  1.00 86.99           N  
ATOM   2712  CA  TRP   338      43.780   7.779 -37.789  1.00 86.99           C  
ATOM   2713  C   TRP   338      43.340   7.495 -36.383  1.00 86.99           C  
ATOM   2714  O   TRP   338      42.147   7.481 -36.080  1.00 86.99           O  
ATOM   2715  CB  TRP   338      43.641   9.298 -37.986  1.00 86.99           C  
ATOM   2716  CG  TRP   338      44.147   9.780 -39.323  1.00 86.99           C  
ATOM   2717  CD1 TRP   338      43.554   9.717 -40.550  1.00 86.99           C  
ATOM   2718  CD2 TRP   338      45.407  10.436 -39.514  1.00 86.99           C  
ATOM   2719  CE2 TRP   338      45.515  10.737 -40.871  1.00 86.99           C  
ATOM   2720  CE3 TRP   338      46.395  10.756 -38.630  1.00 86.99           C  
ATOM   2721  NE1 TRP   338      44.370  10.291 -41.496  1.00 86.99           N  
ATOM   2722  CZ2 TRP   338      46.618  11.373 -41.365  1.00 86.99           C  
ATOM   2723  CZ3 TRP   338      47.503  11.397 -39.131  1.00 86.99           C  
ATOM   2724  CH2 TRP   338      47.615  11.699 -40.471  1.00 86.99           C  
ATOM   2725  N   PHE   339      44.312   7.248 -35.478  1.00 81.08           N  
ATOM   2726  CA  PHE   339      43.981   7.032 -34.096  1.00 81.08           C  
ATOM   2727  C   PHE   339      45.012   7.677 -33.222  1.00 81.08           C  
ATOM   2728  O   PHE   339      46.197   7.691 -33.553  1.00 81.08           O  
ATOM   2729  CB  PHE   339      43.786   5.541 -33.740  1.00 81.08           C  
ATOM   2730  CG  PHE   339      44.902   4.726 -34.308  1.00 81.08           C  
ATOM   2731  CD1 PHE   339      46.070   4.498 -33.615  1.00 81.08           C  
ATOM   2732  CD2 PHE   339      44.757   4.176 -35.562  1.00 81.08           C  
ATOM   2733  CE1 PHE   339      47.075   3.736 -34.167  1.00 81.08           C  
ATOM   2734  CE2 PHE   339      45.757   3.415 -36.118  1.00 81.08           C  
ATOM   2735  CZ  PHE   339      46.920   3.195 -35.420  1.00 81.08           C  
ATOM   2736  N   MET   340      44.573   8.234 -32.067  1.00 70.48           N  
ATOM   2737  CA  MET   340      45.461   8.994 -31.224  1.00 70.48           C  
ATOM   2738  C   MET   340      45.297   8.639 -29.768  1.00 70.48           C  
ATOM   2739  O   MET   340      44.194   8.348 -29.302  1.00 70.48           O  
ATOM   2740  CB  MET   340      45.214  10.507 -31.357  1.00 70.48           C  
ATOM   2741  CG  MET   340      46.084  11.381 -30.456  1.00 70.48           C  
ATOM   2742  SD  MET   340      45.784  13.163 -30.660  1.00 70.48           S  
ATOM   2743  CE  MET   340      44.036  13.077 -30.172  1.00 70.48           C  
ATOM   2744  N   SER   341      46.429   8.662 -29.016  1.00115.34           N  
ATOM   2745  CA  SER   341      46.470   8.442 -27.591  1.00115.34           C  
ATOM   2746  C   SER   341      47.171   9.620 -26.976  1.00115.34           C  
ATOM   2747  O   SER   341      48.008  10.252 -27.624  1.00115.34           O  
ATOM   2748  CB  SER   341      47.319   7.233 -27.161  1.00115.34           C  
ATOM   2749  OG  SER   341      46.765   6.038 -27.659  1.00115.34           O  
ATOM   2750  N   ASN   342      46.832   9.962 -25.709  1.00132.38           N  
ATOM   2751  CA  ASN   342      47.497  11.073 -25.076  1.00132.38           C  
ATOM   2752  C   ASN   342      47.656  10.854 -23.592  1.00132.38           C  
ATOM   2753  O   ASN   342      48.035  11.777 -22.871  1.00132.38           O  
ATOM   2754  CB  ASN   342      46.741  12.399 -25.282  1.00132.38           C  
ATOM   2755  CG  ASN   342      45.353  12.275 -24.671  1.00132.38           C  
ATOM   2756  ND2 ASN   342      44.564  13.382 -24.737  1.00132.38           N  
ATOM   2757  OD1 ASN   342      44.974  11.223 -24.159  1.00132.38           O  
ATOM   2758  N   GLY   343      47.359   9.641 -23.081  1.00 56.35           N  
ATOM   2759  CA  GLY   343      47.585   9.359 -21.685  1.00 56.35           C  
ATOM   2760  C   GLY   343      46.846  10.339 -20.819  1.00 56.35           C  
ATOM   2761  O   GLY   343      47.324  10.669 -19.732  1.00 56.35           O  
ATOM   2762  N   PHE   344      45.674  10.844 -21.268  1.00116.89           N  
ATOM   2763  CA  PHE   344      44.972  11.807 -20.453  1.00116.89           C  
ATOM   2764  C   PHE   344      43.527  11.387 -20.318  1.00116.89           C  
ATOM   2765  O   PHE   344      42.655  11.921 -21.000  1.00116.89           O  
ATOM   2766  CB  PHE   344      45.035  13.209 -21.097  1.00116.89           C  
ATOM   2767  CG  PHE   344      44.452  14.258 -20.208  1.00116.89           C  
ATOM   2768  CD1 PHE   344      45.109  14.653 -19.065  1.00116.89           C  
ATOM   2769  CD2 PHE   344      43.274  14.889 -20.539  1.00116.89           C  
ATOM   2770  CE1 PHE   344      44.584  15.631 -18.252  1.00116.89           C  
ATOM   2771  CE2 PHE   344      42.744  15.868 -19.729  1.00116.89           C  
ATOM   2772  CZ  PHE   344      43.396  16.242 -18.578  1.00116.89           C  
ATOM   2773  N   PRO   345      43.235  10.466 -19.425  1.00 99.82           N  
ATOM   2774  CA  PRO   345      41.884  10.000 -19.202  1.00 99.82           C  
ATOM   2775  C   PRO   345      41.125  10.941 -18.314  1.00 99.82           C  
ATOM   2776  O   PRO   345      41.770  11.732 -17.623  1.00 99.82           O  
ATOM   2777  CB  PRO   345      42.021   8.608 -18.583  1.00 99.82           C  
ATOM   2778  CG  PRO   345      43.454   8.574 -18.024  1.00 99.82           C  
ATOM   2779  CD  PRO   345      44.228   9.507 -18.969  1.00 99.82           C  
ATOM   2780  N   PRO   346      39.811  10.923 -18.316  1.00135.43           N  
ATOM   2781  CA  PRO   346      39.088  11.788 -17.424  1.00135.43           C  
ATOM   2782  C   PRO   346      39.224  11.323 -16.015  1.00135.43           C  
ATOM   2783  O   PRO   346      38.378  10.564 -15.551  1.00135.43           O  
ATOM   2784  CB  PRO   346      37.652  11.838 -17.949  1.00135.43           C  
ATOM   2785  CG  PRO   346      37.573  10.688 -18.973  1.00135.43           C  
ATOM   2786  CD  PRO   346      39.020  10.525 -19.464  1.00135.43           C  
ATOM   2787  N   VAL   347      40.234  11.833 -15.293  1.00118.42           N  
ATOM   2788  CA  VAL   347      40.445  11.459 -13.929  1.00118.42           C  
ATOM   2789  C   VAL   347      41.195  12.601 -13.337  1.00118.42           C  
ATOM   2790  O   VAL   347      41.888  13.294 -14.079  1.00118.42           O  
ATOM   2791  CB  VAL   347      41.280  10.221 -13.768  1.00118.42           C  
ATOM   2792  CG1 VAL   347      42.673  10.489 -14.363  1.00118.42           C  
ATOM   2793  CG2 VAL   347      41.293   9.830 -12.281  1.00118.42           C  
ATOM   2794  N   LYS   348      41.072  12.776 -11.994  1.00192.62           N  
ATOM   2795  CA  LYS   348      41.625  13.809 -11.143  1.00192.62           C  
ATOM   2796  C   LYS   348      42.697  14.582 -11.832  1.00192.62           C  
ATOM   2797  O   LYS   348      42.400  15.358 -12.732  1.00192.62           O  
ATOM   2798  CB  LYS   348      42.204  13.264  -9.825  1.00192.62           C  
ATOM   2799  CG  LYS   348      41.135  12.789  -8.839  1.00192.62           C  
ATOM   2800  CD  LYS   348      41.684  11.840  -7.777  1.00192.62           C  
ATOM   2801  CE  LYS   348      41.973  10.450  -8.340  1.00192.62           C  
ATOM   2802  NZ  LYS   348      42.727   9.649  -7.353  1.00192.62           N1+
ATOM   2803  N   ASN   349      43.965  14.440 -11.405  1.00199.57           N  
ATOM   2804  CA  ASN   349      45.005  15.194 -12.042  1.00199.57           C  
ATOM   2805  C   ASN   349      45.743  14.312 -13.004  1.00199.57           C  
ATOM   2806  O   ASN   349      46.909  13.972 -12.805  1.00199.57           O  
ATOM   2807  CB  ASN   349      46.005  15.802 -11.038  1.00199.57           C  
ATOM   2808  CG  ASN   349      46.619  14.698 -10.187  1.00199.57           C  
ATOM   2809  ND2 ASN   349      47.816  14.983  -9.609  1.00199.57           N  
ATOM   2810  OD1 ASN   349      46.054  13.615 -10.041  1.00199.57           O  
ATOM   2811  N   SER   350      45.067  13.937 -14.105  1.00 70.32           N  
ATOM   2812  CA  SER   350      45.656  13.093 -15.103  1.00 70.32           C  
ATOM   2813  C   SER   350      46.612  13.881 -15.945  1.00 70.32           C  
ATOM   2814  O   SER   350      47.480  13.328 -16.615  1.00 70.32           O  
ATOM   2815  CB  SER   350      44.608  12.431 -16.012  1.00 70.32           C  
ATOM   2816  OG  SER   350      43.826  13.426 -16.652  1.00 70.32           O  
ATOM   2817  N   GLN   351      46.469  15.211 -15.920  1.00127.61           N  
ATOM   2818  CA  GLN   351      47.280  16.123 -16.671  1.00127.61           C  
ATOM   2819  C   GLN   351      48.694  15.961 -16.216  1.00127.61           C  
ATOM   2820  O   GLN   351      49.637  16.171 -16.979  1.00127.61           O  
ATOM   2821  CB  GLN   351      46.768  17.544 -16.446  1.00127.61           C  
ATOM   2822  CG  GLN   351      46.724  17.909 -14.968  1.00127.61           C  
ATOM   2823  CD  GLN   351      45.530  18.830 -14.812  1.00127.61           C  
ATOM   2824  NE2 GLN   351      45.427  19.508 -13.639  1.00127.61           N  
ATOM   2825  OE1 GLN   351      44.694  18.929 -15.710  1.00127.61           O  
ATOM   2826  N   LYS   352      48.860  15.621 -14.928  1.00154.27           N  
ATOM   2827  CA  LYS   352      50.125  15.398 -14.288  1.00154.27           C  
ATOM   2828  C   LYS   352      50.776  14.127 -14.766  1.00154.27           C  
ATOM   2829  O   LYS   352      51.996  14.009 -14.679  1.00154.27           O  
ATOM   2830  CB  LYS   352      49.996  15.315 -12.755  1.00154.27           C  
ATOM   2831  CG  LYS   352      49.434  16.590 -12.117  1.00154.27           C  
ATOM   2832  CD  LYS   352      50.256  17.845 -12.415  1.00154.27           C  
ATOM   2833  CE  LYS   352      51.673  17.797 -11.840  1.00154.27           C  
ATOM   2834  NZ  LYS   352      52.471  18.929 -12.363  1.00154.27           N1+
ATOM   2835  N   PHE   353      50.005  13.124 -15.241  1.00105.58           N  
ATOM   2836  CA  PHE   353      50.600  11.856 -15.602  1.00105.58           C  
ATOM   2837  C   PHE   353      51.733  12.042 -16.574  1.00105.58           C  
ATOM   2838  O   PHE   353      51.632  12.802 -17.536  1.00105.58           O  
ATOM   2839  CB  PHE   353      49.629  10.852 -16.251  1.00105.58           C  
ATOM   2840  CG  PHE   353      48.606  10.438 -15.248  1.00105.58           C  
ATOM   2841  CD1 PHE   353      48.978   9.852 -14.060  1.00105.58           C  
ATOM   2842  CD2 PHE   353      47.266  10.589 -15.521  1.00105.58           C  
ATOM   2843  CE1 PHE   353      48.029   9.457 -13.146  1.00105.58           C  
ATOM   2844  CE2 PHE   353      46.314  10.195 -14.612  1.00105.58           C  
ATOM   2845  CZ  PHE   353      46.694   9.632 -13.419  1.00105.58           C  
ATOM   2846  N   LYS   354      52.855  11.323 -16.330  1.00 93.74           N  
ATOM   2847  CA  LYS   354      54.036  11.411 -17.153  1.00 93.74           C  
ATOM   2848  C   LYS   354      54.390  10.030 -17.621  1.00 93.74           C  
ATOM   2849  O   LYS   354      54.064   9.040 -16.969  1.00 93.74           O  
ATOM   2850  CB  LYS   354      55.294  11.872 -16.397  1.00 93.74           C  
ATOM   2851  CG  LYS   354      55.227  13.268 -15.780  1.00 93.74           C  
ATOM   2852  CD  LYS   354      56.339  13.498 -14.755  1.00 93.74           C  
ATOM   2853  CE  LYS   354      56.279  14.857 -14.058  1.00 93.74           C  
ATOM   2854  NZ  LYS   354      57.371  14.953 -13.063  1.00 93.74           N1+
ATOM   2855  N   PHE   355      55.089   9.941 -18.775  1.00153.62           N  
ATOM   2856  CA  PHE   355      55.467   8.664 -19.312  1.00153.62           C  
ATOM   2857  C   PHE   355      56.883   8.760 -19.806  1.00153.62           C  
ATOM   2858  O   PHE   355      57.396   9.844 -20.078  1.00153.62           O  
ATOM   2859  CB  PHE   355      54.595   8.242 -20.504  1.00153.62           C  
ATOM   2860  CG  PHE   355      53.182   8.198 -20.028  1.00153.62           C  
ATOM   2861  CD1 PHE   355      52.413   9.336 -20.090  1.00153.62           C  
ATOM   2862  CD2 PHE   355      52.625   7.044 -19.519  1.00153.62           C  
ATOM   2863  CE1 PHE   355      51.109   9.332 -19.660  1.00153.62           C  
ATOM   2864  CE2 PHE   355      51.319   7.034 -19.086  1.00153.62           C  
ATOM   2865  CZ  PHE   355      50.559   8.178 -19.157  1.00153.62           C  
ATOM   2866  N   ASP   356      57.552   7.596 -19.906  1.00114.00           N  
ATOM   2867  CA  ASP   356      58.907   7.461 -20.362  1.00114.00           C  
ATOM   2868  C   ASP   356      59.012   7.734 -21.835  1.00114.00           C  
ATOM   2869  O   ASP   356      60.091   8.061 -22.328  1.00114.00           O  
ATOM   2870  CB  ASP   356      59.511   6.080 -20.057  1.00114.00           C  
ATOM   2871  CG  ASP   356      58.623   5.014 -20.678  1.00114.00           C  
ATOM   2872  OD1 ASP   356      57.566   4.695 -20.069  1.00114.00           O  
ATOM   2873  OD2 ASP   356      59.001   4.492 -21.758  1.00114.00           O1-
ATOM   2874  N   TYR   357      57.896   7.578 -22.578  1.00133.95           N  
ATOM   2875  CA  TYR   357      57.868   7.743 -24.007  1.00133.95           C  
ATOM   2876  C   TYR   357      56.948   8.886 -24.327  1.00133.95           C  
ATOM   2877  O   TYR   357      56.261   9.396 -23.443  1.00133.95           O  
ATOM   2878  CB  TYR   357      57.363   6.484 -24.733  1.00133.95           C  
ATOM   2879  CG  TYR   357      56.109   6.090 -24.030  1.00133.95           C  
ATOM   2880  CD1 TYR   357      54.899   6.665 -24.348  1.00133.95           C  
ATOM   2881  CD2 TYR   357      56.158   5.144 -23.030  1.00133.95           C  
ATOM   2882  CE1 TYR   357      53.753   6.299 -23.681  1.00133.95           C  
ATOM   2883  CE2 TYR   357      55.018   4.772 -22.361  1.00133.95           C  
ATOM   2884  CZ  TYR   357      53.816   5.351 -22.686  1.00133.95           C  
ATOM   2885  OH  TYR   357      52.652   4.968 -21.994  1.00133.95           O  
ATOM   2886  N   PRO   358      56.933   9.332 -25.565  1.00 86.08           N  
ATOM   2887  CA  PRO   358      56.131  10.473 -25.913  1.00 86.08           C  
ATOM   2888  C   PRO   358      54.680  10.247 -25.628  1.00 86.08           C  
ATOM   2889  O   PRO   358      54.123   9.250 -26.083  1.00 86.08           O  
ATOM   2890  CB  PRO   358      56.486  10.805 -27.362  1.00 86.08           C  
ATOM   2891  CG  PRO   358      57.950  10.333 -27.477  1.00 86.08           C  
ATOM   2892  CD  PRO   358      58.072   9.182 -26.457  1.00 86.08           C  
ATOM   2893  N   ARG   359      54.057  11.192 -24.896  1.00164.59           N  
ATOM   2894  CA  ARG   359      52.697  11.102 -24.441  1.00164.59           C  
ATOM   2895  C   ARG   359      51.742  11.121 -25.589  1.00164.59           C  
ATOM   2896  O   ARG   359      50.783  10.349 -25.617  1.00164.59           O  
ATOM   2897  CB  ARG   359      52.242  12.289 -23.572  1.00164.59           C  
ATOM   2898  CG  ARG   359      52.798  12.342 -22.151  1.00164.59           C  
ATOM   2899  CD  ARG   359      52.166  13.463 -21.317  1.00164.59           C  
ATOM   2900  NE  ARG   359      50.800  13.018 -20.917  1.00164.59           N  
ATOM   2901  CZ  ARG   359      49.883  13.923 -20.465  1.00164.59           C  
ATOM   2902  NH1 ARG   359      50.195  15.250 -20.429  1.00164.59           N1+
ATOM   2903  NH2 ARG   359      48.654  13.502 -20.046  1.00164.59           N  
ATOM   2904  N   TYR   360      51.991  11.993 -26.581  1.00 66.42           N  
ATOM   2905  CA  TYR   360      51.017  12.192 -27.611  1.00 66.42           C  
ATOM   2906  C   TYR   360      51.429  11.405 -28.814  1.00 66.42           C  
ATOM   2907  O   TYR   360      52.515  11.597 -29.357  1.00 66.42           O  
ATOM   2908  CB  TYR   360      50.892  13.670 -28.009  1.00 66.42           C  
ATOM   2909  CG  TYR   360      50.494  14.403 -26.771  1.00 66.42           C  
ATOM   2910  CD1 TYR   360      49.185  14.404 -26.352  1.00 66.42           C  
ATOM   2911  CD2 TYR   360      51.431  15.088 -26.028  1.00 66.42           C  
ATOM   2912  CE1 TYR   360      48.813  15.075 -25.210  1.00 66.42           C  
ATOM   2913  CE2 TYR   360      51.064  15.764 -24.887  1.00 66.42           C  
ATOM   2914  CZ  TYR   360      49.753  15.757 -24.476  1.00 66.42           C  
ATOM   2915  OH  TYR   360      49.373  16.447 -23.305  1.00 66.42           O  
ATOM   2916  N   ARG   361      50.542  10.483 -29.250  1.00152.24           N  
ATOM   2917  CA  ARG   361      50.853   9.597 -30.333  1.00152.24           C  
ATOM   2918  C   ARG   361      49.727   9.622 -31.325  1.00152.24           C  
ATOM   2919  O   ARG   361      48.568   9.418 -30.967  1.00152.24           O  
ATOM   2920  CB  ARG   361      50.956   8.151 -29.832  1.00152.24           C  
ATOM   2921  CG  ARG   361      51.814   8.057 -28.570  1.00152.24           C  
ATOM   2922  CD  ARG   361      52.008   6.638 -28.043  1.00152.24           C  
ATOM   2923  NE  ARG   361      53.026   6.000 -28.919  1.00152.24           N  
ATOM   2924  CZ  ARG   361      54.349   6.282 -28.727  1.00152.24           C  
ATOM   2925  NH1 ARG   361      54.717   7.183 -27.771  1.00152.24           N1+
ATOM   2926  NH2 ARG   361      55.296   5.678 -29.502  1.00152.24           N  
ATOM   2927  N   LEU   362      50.056   9.858 -32.617  1.00 63.63           N  
ATOM   2928  CA  LEU   362      49.067   9.880 -33.664  1.00 63.63           C  
ATOM   2929  C   LEU   362      49.567   8.997 -34.775  1.00 63.63           C  
ATOM   2930  O   LEU   362      50.670   9.200 -35.281  1.00 63.63           O  
ATOM   2931  CB  LEU   362      48.850  11.290 -34.241  1.00 63.63           C  
ATOM   2932  CG  LEU   362      47.801  11.370 -35.366  1.00 63.63           C  
ATOM   2933  CD1 LEU   362      46.410  10.949 -34.869  1.00 63.63           C  
ATOM   2934  CD2 LEU   362      47.800  12.762 -36.021  1.00 63.63           C  
ATOM   2935  N   LEU   363      48.763   7.993 -35.191  1.00 99.52           N  
ATOM   2936  CA  LEU   363      49.223   7.094 -36.222  1.00 99.52           C  
ATOM   2937  C   LEU   363      48.161   6.897 -37.272  1.00 99.52           C  
ATOM   2938  O   LEU   363      46.974   7.069 -36.995  1.00 99.52           O  
ATOM   2939  CB  LEU   363      49.569   5.695 -35.686  1.00 99.52           C  
ATOM   2940  CG  LEU   363      50.661   5.696 -34.599  1.00 99.52           C  
ATOM   2941  CD1 LEU   363      51.992   6.243 -35.139  1.00 99.52           C  
ATOM   2942  CD2 LEU   363      50.186   6.415 -33.325  1.00 99.52           C  
ATOM   2943  N   ASN   364      48.570   6.546 -38.523  1.00115.61           N  
ATOM   2944  CA  ASN   364      47.585   6.290 -39.550  1.00115.61           C  
ATOM   2945  C   ASN   364      47.936   5.050 -40.357  1.00115.61           C  
ATOM   2946  O   ASN   364      49.113   4.744 -40.548  1.00115.61           O  
ATOM   2947  CB  ASN   364      47.344   7.455 -40.533  1.00115.61           C  
ATOM   2948  CG  ASN   364      48.552   7.636 -41.436  1.00115.61           C  
ATOM   2949  ND2 ASN   364      48.292   7.842 -42.755  1.00115.61           N  
ATOM   2950  OD1 ASN   364      49.695   7.591 -40.987  1.00115.61           O  
ATOM   2951  N   VAL   365      46.897   4.284 -40.807  1.00164.07           N  
ATOM   2952  CA  VAL   365      47.009   3.121 -41.680  1.00164.07           C  
ATOM   2953  C   VAL   365      45.770   3.100 -42.608  1.00164.07           C  
ATOM   2954  O   VAL   365      44.731   3.603 -42.199  1.00164.07           O  
ATOM   2955  CB  VAL   365      47.043   1.817 -40.932  1.00164.07           C  
ATOM   2956  CG1 VAL   365      45.677   1.593 -40.264  1.00164.07           C  
ATOM   2957  CG2 VAL   365      47.456   0.702 -41.907  1.00164.07           C  
ATOM   2958  N   ASP   366      45.804   2.560 -43.877  1.00111.61           N  
ATOM   2959  CA  ASP   366      44.606   2.480 -44.722  1.00111.61           C  
ATOM   2960  C   ASP   366      43.723   1.372 -44.187  1.00111.61           C  
ATOM   2961  O   ASP   366      44.227   0.401 -43.631  1.00111.61           O  
ATOM   2962  CB  ASP   366      44.899   2.240 -46.214  1.00111.61           C  
ATOM   2963  CG  ASP   366      45.703   0.956 -46.357  1.00111.61           C  
ATOM   2964  OD1 ASP   366      46.701   0.805 -45.604  1.00111.61           O  
ATOM   2965  OD2 ASP   366      45.328   0.111 -47.212  1.00111.61           O1-
ATOM   2966  N   THR   367      42.377   1.477 -44.352  1.00 61.23           N  
ATOM   2967  CA  THR   367      41.438   0.565 -43.736  1.00 61.23           C  
ATOM   2968  C   THR   367      41.563  -0.854 -44.212  1.00 61.23           C  
ATOM   2969  O   THR   367      41.468  -1.779 -43.406  1.00 61.23           O  
ATOM   2970  CB  THR   367      40.004   0.979 -43.915  1.00 61.23           C  
ATOM   2971  CG2 THR   367      39.811   2.376 -43.301  1.00 61.23           C  
ATOM   2972  OG1 THR   367      39.662   0.992 -45.293  1.00 61.23           O  
ATOM   2973  N   GLN   368      41.741  -1.077 -45.526  1.00119.39           N  
ATOM   2974  CA  GLN   368      41.844  -2.413 -46.048  1.00119.39           C  
ATOM   2975  C   GLN   368      43.071  -3.060 -45.501  1.00119.39           C  
ATOM   2976  O   GLN   368      43.060  -4.228 -45.113  1.00119.39           O  
ATOM   2977  CB  GLN   368      41.955  -2.427 -47.582  1.00119.39           C  
ATOM   2978  CG  GLN   368      42.219  -3.812 -48.173  1.00119.39           C  
ATOM   2979  CD  GLN   368      41.022  -4.707 -47.896  1.00119.39           C  
ATOM   2980  NE2 GLN   368      40.676  -5.572 -48.886  1.00119.39           N  
ATOM   2981  OE1 GLN   368      40.410  -4.642 -46.830  1.00119.39           O  
ATOM   2982  N   ALA   369      44.176  -2.301 -45.448  1.00 30.74           N  
ATOM   2983  CA  ALA   369      45.404  -2.856 -44.970  1.00 30.74           C  
ATOM   2984  C   ALA   369      45.204  -3.257 -43.544  1.00 30.74           C  
ATOM   2985  O   ALA   369      45.693  -4.301 -43.117  1.00 30.74           O  
ATOM   2986  CB  ALA   369      46.575  -1.866 -45.008  1.00 30.74           C  
ATOM   2987  N   ALA   370      44.466  -2.440 -42.769  1.00 58.49           N  
ATOM   2988  CA  ALA   370      44.350  -2.706 -41.364  1.00 58.49           C  
ATOM   2989  C   ALA   370      43.701  -4.039 -41.095  1.00 58.49           C  
ATOM   2990  O   ALA   370      44.267  -4.875 -40.395  1.00 58.49           O  
ATOM   2991  CB  ALA   370      43.516  -1.636 -40.636  1.00 58.49           C  
ATOM   2992  N   ILE   371      42.529  -4.281 -41.707  1.00 98.59           N  
ATOM   2993  CA  ILE   371      41.659  -5.411 -41.495  1.00 98.59           C  
ATOM   2994  C   ILE   371      42.177  -6.726 -42.007  1.00 98.59           C  
ATOM   2995  O   ILE   371      41.728  -7.770 -41.544  1.00 98.59           O  
ATOM   2996  CB  ILE   371      40.276  -5.192 -42.036  1.00 98.59           C  
ATOM   2997  CG1 ILE   371      40.282  -5.021 -43.561  1.00 98.59           C  
ATOM   2998  CG2 ILE   371      39.679  -3.988 -41.286  1.00 98.59           C  
ATOM   2999  CD1 ILE   371      38.881  -5.061 -44.170  1.00 98.59           C  
ATOM   3000  N   ALA   372      43.051  -6.739 -43.028  1.00 55.42           N  
ATOM   3001  CA  ALA   372      43.441  -7.983 -43.646  1.00 55.42           C  
ATOM   3002  C   ALA   372      43.887  -9.019 -42.650  1.00 55.42           C  
ATOM   3003  O   ALA   372      44.690  -8.759 -41.756  1.00 55.42           O  
ATOM   3004  CB  ALA   372      44.572  -7.820 -44.675  1.00 55.42           C  
ATOM   3005  N   GLY   373      43.347 -10.250 -42.818  1.00 30.56           N  
ATOM   3006  CA  GLY   373      43.687 -11.389 -42.009  1.00 30.56           C  
ATOM   3007  C   GLY   373      42.979 -11.338 -40.688  1.00 30.56           C  
ATOM   3008  O   GLY   373      43.444 -11.949 -39.725  1.00 30.56           O  
ATOM   3009  N   THR   374      41.837 -10.624 -40.588  1.00 63.07           N  
ATOM   3010  CA  THR   374      41.192 -10.560 -39.302  1.00 63.07           C  
ATOM   3011  C   THR   374      39.714 -10.790 -39.459  1.00 63.07           C  
ATOM   3012  O   THR   374      39.185 -10.860 -40.564  1.00 63.07           O  
ATOM   3013  CB  THR   374      41.334  -9.234 -38.618  1.00 63.07           C  
ATOM   3014  CG2 THR   374      42.818  -8.832 -38.615  1.00 63.07           C  
ATOM   3015  OG1 THR   374      40.573  -8.256 -39.306  1.00 63.07           O  
ATOM   3016  N   ASN   375      39.010 -10.893 -38.311  1.00 75.85           N  
ATOM   3017  CA  ASN   375      37.594 -11.146 -38.218  1.00 75.85           C  
ATOM   3018  C   ASN   375      36.825  -9.988 -38.779  1.00 75.85           C  
ATOM   3019  O   ASN   375      35.617 -10.081 -38.998  1.00 75.85           O  
ATOM   3020  CB  ASN   375      37.103 -11.397 -36.783  1.00 75.85           C  
ATOM   3021  CG  ASN   375      37.567 -12.790 -36.385  1.00 75.85           C  
ATOM   3022  ND2 ASN   375      37.150 -13.249 -35.175  1.00 75.85           N  
ATOM   3023  OD1 ASN   375      38.267 -13.462 -37.141  1.00 75.85           O  
ATOM   3024  N   CYS   376      37.495  -8.830 -38.910  1.00 95.01           N  
ATOM   3025  CA  CYS   376      36.942  -7.616 -39.443  1.00 95.01           C  
ATOM   3026  C   CYS   376      36.715  -7.787 -40.928  1.00 95.01           C  
ATOM   3027  O   CYS   376      35.900  -7.082 -41.524  1.00 95.01           O  
ATOM   3028  CB  CYS   376      37.920  -6.419 -39.360  1.00 95.01           C  
ATOM   3029  SG  CYS   376      38.983  -6.356 -37.881  1.00 95.01           S  
ATOM   3030  N   GLU   377      37.477  -8.696 -41.572  1.00 81.33           N  
ATOM   3031  CA  GLU   377      37.500  -8.872 -43.006  1.00 81.33           C  
ATOM   3032  C   GLU   377      36.238  -9.449 -43.565  1.00 81.33           C  
ATOM   3033  O   GLU   377      35.279  -9.758 -42.859  1.00 81.33           O  
ATOM   3034  CB  GLU   377      38.625  -9.782 -43.531  1.00 81.33           C  
ATOM   3035  CG  GLU   377      40.022  -9.167 -43.499  1.00 81.33           C  
ATOM   3036  CD  GLU   377      40.902 -10.044 -44.382  1.00 81.33           C  
ATOM   3037  OE1 GLU   377      41.128 -11.224 -44.009  1.00 81.33           O  
ATOM   3038  OE2 GLU   377      41.344  -9.547 -45.454  1.00 81.33           O1-
ATOM   3039  N   ILE   378      36.219  -9.495 -44.918  1.00102.73           N  
ATOM   3040  CA  ILE   378      35.172 -10.044 -45.731  1.00102.73           C  
ATOM   3041  C   ILE   378      35.163 -11.519 -45.523  1.00102.73           C  
ATOM   3042  O   ILE   378      34.118 -12.166 -45.511  1.00102.73           O  
ATOM   3043  CB  ILE   378      35.350  -9.750 -47.199  1.00102.73           C  
ATOM   3044  CG1 ILE   378      34.067 -10.093 -47.974  1.00102.73           C  
ATOM   3045  CG2 ILE   378      36.610 -10.475 -47.703  1.00102.73           C  
ATOM   3046  CD1 ILE   378      34.023  -9.512 -49.387  1.00102.73           C  
ATOM   3047  N   LYS   379      36.364 -12.101 -45.407  1.00111.56           N  
ATOM   3048  CA  LYS   379      36.440 -13.497 -45.150  1.00111.56           C  
ATOM   3049  C   LYS   379      37.694 -13.733 -44.323  1.00111.56           C  
ATOM   3050  O   LYS   379      38.718 -14.152 -44.929  1.00111.56           O  
ATOM   3051  CB  LYS   379      36.580 -14.340 -46.428  1.00111.56           C  
ATOM   3052  CG  LYS   379      35.277 -14.465 -47.218  1.00111.56           C  
ATOM   3053  CD  LYS   379      34.169 -15.165 -46.427  1.00111.56           C  
ATOM   3054  CE  LYS   379      32.896 -15.432 -47.233  1.00111.56           C  
ATOM   3055  NZ  LYS   379      33.103 -16.589 -48.134  1.00111.56           N1+
ATOM   3056  OXT LYS   379      37.642 -13.506 -43.085  1.00111.56           O1-
END
