# Supplementary material for: The Diversity of Yellow-Related Proteins in Sand Flies (Diptera: Psychodidae)
Source: PLoS One. 2016 Nov 3;11(11):e0166191. doi: 10.1371/journal.pone.0166191 (PMC5094789; doi:10.1371/journal.pone.0166191)
Supplement: S1 Fig — Zipped PDB files of 32 sand fly yellow-related proteins calculated in MODELLER based on 3Q6K as the template structure. Protein codes refers to Table 1. (ZIP) [file pone.0166191.s001.zip › Laya3.pdb]

ATOM      1  N   GLU     1      48.858  -2.585 -41.097  1.00 62.63           N  
ATOM      2  CA  GLU     1      49.557  -3.033 -39.872  1.00 62.63           C  
ATOM      3  C   GLU     1      50.656  -2.070 -39.571  1.00 62.63           C  
ATOM      4  O   GLU     1      50.903  -1.725 -38.417  1.00 62.63           O  
ATOM      5  CB  GLU     1      50.147  -4.436 -40.101  1.00 62.63           C  
ATOM      6  CG  GLU     1      50.639  -5.120 -38.825  1.00 62.63           C  
ATOM      7  CD  GLU     1      50.959  -6.569 -39.168  1.00 62.63           C  
ATOM      8  OE1 GLU     1      51.048  -6.884 -40.385  1.00 62.63           O  
ATOM      9  OE2 GLU     1      51.115  -7.382 -38.217  1.00 62.63           O1-
ATOM     10  N   ILE     2      51.336  -1.593 -40.628  1.00130.00           N  
ATOM     11  CA  ILE     2      52.391  -0.641 -40.461  1.00130.00           C  
ATOM     12  C   ILE     2      51.752   0.705 -40.381  1.00130.00           C  
ATOM     13  O   ILE     2      50.711   0.945 -40.992  1.00130.00           O  
ATOM     14  CB  ILE     2      53.382  -0.620 -41.584  1.00130.00           C  
ATOM     15  CG1 ILE     2      54.627   0.184 -41.173  1.00130.00           C  
ATOM     16  CG2 ILE     2      52.666  -0.075 -42.831  1.00130.00           C  
ATOM     17  CD1 ILE     2      55.422  -0.465 -40.038  1.00130.00           C  
ATOM     18  N   THR     3      52.325   1.606 -39.560  1.00 41.95           N  
ATOM     19  CA  THR     3      51.735   2.906 -39.458  1.00 41.95           C  
ATOM     20  C   THR     3      52.793   3.947 -39.605  1.00 41.95           C  
ATOM     21  O   THR     3      53.985   3.690 -39.443  1.00 41.95           O  
ATOM     22  CB  THR     3      51.075   3.164 -38.136  1.00 41.95           C  
ATOM     23  CG2 THR     3      49.989   2.098 -37.908  1.00 41.95           C  
ATOM     24  OG1 THR     3      52.036   3.121 -37.091  1.00 41.95           O  
ATOM     25  N   GLN     4      52.352   5.166 -39.964  1.00101.28           N  
ATOM     26  CA  GLN     4      53.214   6.307 -40.030  1.00101.28           C  
ATOM     27  C   GLN     4      52.526   7.358 -39.213  1.00101.28           C  
ATOM     28  O   GLN     4      51.319   7.269 -38.994  1.00101.28           O  
ATOM     29  CB  GLN     4      53.454   6.819 -41.462  1.00101.28           C  
ATOM     30  CG  GLN     4      52.198   7.301 -42.185  1.00101.28           C  
ATOM     31  CD  GLN     4      52.575   7.567 -43.634  1.00101.28           C  
ATOM     32  NE2 GLN     4      52.170   8.752 -44.165  1.00101.28           N  
ATOM     33  OE1 GLN     4      53.218   6.738 -44.276  1.00101.28           O  
ATOM     34  N   GLY     5      53.260   8.364 -38.690  1.00 41.22           N  
ATOM     35  CA  GLY     5      52.545   9.332 -37.903  1.00 41.22           C  
ATOM     36  C   GLY     5      53.484  10.126 -37.039  1.00 41.22           C  
ATOM     37  O   GLY     5      54.699  10.097 -37.218  1.00 41.22           O  
ATOM     38  N   TYR     6      52.923  10.835 -36.033  1.00 97.55           N  
ATOM     39  CA  TYR     6      53.700  11.733 -35.219  1.00 97.55           C  
ATOM     40  C   TYR     6      53.698  11.272 -33.788  1.00 97.55           C  
ATOM     41  O   TYR     6      52.817  10.529 -33.357  1.00 97.55           O  
ATOM     42  CB  TYR     6      53.106  13.141 -35.089  1.00 97.55           C  
ATOM     43  CG  TYR     6      52.885  13.822 -36.395  1.00 97.55           C  
ATOM     44  CD1 TYR     6      53.932  14.301 -37.145  1.00 97.55           C  
ATOM     45  CD2 TYR     6      51.600  14.010 -36.847  1.00 97.55           C  
ATOM     46  CE1 TYR     6      53.698  14.957 -38.332  1.00 97.55           C  
ATOM     47  CE2 TYR     6      51.360  14.665 -38.030  1.00 97.55           C  
ATOM     48  CZ  TYR     6      52.409  15.141 -38.772  1.00 97.55           C  
ATOM     49  OH  TYR     6      52.152  15.821 -39.980  1.00 97.55           O  
ATOM     50  N   LYS     7      54.729  11.713 -33.023  1.00 95.25           N  
ATOM     51  CA  LYS     7      54.858  11.424 -31.617  1.00 95.25           C  
ATOM     52  C   LYS     7      55.442  12.643 -30.953  1.00 95.25           C  
ATOM     53  O   LYS     7      56.426  13.203 -31.435  1.00 95.25           O  
ATOM     54  CB  LYS     7      55.819  10.258 -31.342  1.00 95.25           C  
ATOM     55  CG  LYS     7      55.310   8.926 -31.896  1.00 95.25           C  
ATOM     56  CD  LYS     7      56.408   7.877 -32.068  1.00 95.25           C  
ATOM     57  CE  LYS     7      57.425   7.856 -30.928  1.00 95.25           C  
ATOM     58  NZ  LYS     7      58.439   6.807 -31.179  1.00 95.25           N1+
ATOM     59  N   TRP     8      54.860  13.098 -29.821  1.00 78.12           N  
ATOM     60  CA  TRP     8      55.410  14.271 -29.191  1.00 78.12           C  
ATOM     61  C   TRP     8      55.562  14.049 -27.716  1.00 78.12           C  
ATOM     62  O   TRP     8      54.635  13.603 -27.039  1.00 78.12           O  
ATOM     63  CB  TRP     8      54.506  15.514 -29.310  1.00 78.12           C  
ATOM     64  CG  TRP     8      54.283  16.064 -30.703  1.00 78.12           C  
ATOM     65  CD1 TRP     8      54.994  17.002 -31.393  1.00 78.12           C  
ATOM     66  CD2 TRP     8      53.182  15.690 -31.548  1.00 78.12           C  
ATOM     67  CE2 TRP     8      53.287  16.440 -32.720  1.00 78.12           C  
ATOM     68  CE3 TRP     8      52.160  14.805 -31.357  1.00 78.12           C  
ATOM     69  NE1 TRP     8      54.404  17.240 -32.613  1.00 78.12           N  
ATOM     70  CZ2 TRP     8      52.368  16.310 -33.723  1.00 78.12           C  
ATOM     71  CZ3 TRP     8      51.241  14.670 -32.374  1.00 78.12           C  
ATOM     72  CH2 TRP     8      51.343  15.409 -33.533  1.00 78.12           C  
ATOM     73  N   ARG     9      56.764  14.339 -27.182  1.00142.98           N  
ATOM     74  CA  ARG     9      56.945  14.314 -25.762  1.00142.98           C  
ATOM     75  C   ARG     9      56.176  15.479 -25.220  1.00142.98           C  
ATOM     76  O   ARG     9      55.517  15.387 -24.184  1.00142.98           O  
ATOM     77  CB  ARG     9      58.413  14.449 -25.330  1.00142.98           C  
ATOM     78  CG  ARG     9      58.593  14.251 -23.826  1.00142.98           C  
ATOM     79  CD  ARG     9      60.041  14.013 -23.396  1.00142.98           C  
ATOM     80  NE  ARG     9      60.817  15.246 -23.704  1.00142.98           N  
ATOM     81  CZ  ARG     9      61.939  15.541 -22.984  1.00142.98           C  
ATOM     82  NH1 ARG     9      62.317  14.734 -21.950  1.00142.98           N1+
ATOM     83  NH2 ARG     9      62.680  16.644 -23.298  1.00142.98           N  
ATOM     84  N   GLN    10      56.250  16.623 -25.931  1.00 54.34           N  
ATOM     85  CA  GLN    10      55.547  17.809 -25.533  1.00 54.34           C  
ATOM     86  C   GLN    10      55.123  18.476 -26.800  1.00 54.34           C  
ATOM     87  O   GLN    10      55.817  18.388 -27.812  1.00 54.34           O  
ATOM     88  CB  GLN    10      56.443  18.816 -24.788  1.00 54.34           C  
ATOM     89  CG  GLN    10      57.008  18.277 -23.470  1.00 54.34           C  
ATOM     90  CD  GLN    10      57.999  19.297 -22.919  1.00 54.34           C  
ATOM     91  NE2 GLN    10      57.720  19.830 -21.699  1.00 54.34           N  
ATOM     92  OE1 GLN    10      59.002  19.620 -23.552  1.00 54.34           O  
ATOM     93  N   ILE    11      53.965  19.163 -26.795  1.00183.99           N  
ATOM     94  CA  ILE    11      53.619  19.832 -28.009  1.00183.99           C  
ATOM     95  C   ILE    11      54.027  21.259 -27.919  1.00183.99           C  
ATOM     96  O   ILE    11      53.509  22.055 -27.135  1.00183.99           O  
ATOM     97  CB  ILE    11      52.214  19.659 -28.522  1.00183.99           C  
ATOM     98  CG1 ILE    11      51.185  19.952 -27.439  1.00183.99           C  
ATOM     99  CG2 ILE    11      52.100  18.238 -29.100  1.00183.99           C  
ATOM    100  CD1 ILE    11      51.187  18.811 -26.434  1.00183.99           C  
ATOM    101  N   LEU    12      55.034  21.581 -28.752  1.00 63.46           N  
ATOM    102  CA  LEU    12      55.638  22.875 -28.802  1.00 63.46           C  
ATOM    103  C   LEU    12      55.013  23.637 -29.926  1.00 63.46           C  
ATOM    104  O   LEU    12      54.527  23.054 -30.893  1.00 63.46           O  
ATOM    105  CB  LEU    12      57.151  22.822 -29.058  1.00 63.46           C  
ATOM    106  CG  LEU    12      57.934  22.123 -27.930  1.00 63.46           C  
ATOM    107  CD1 LEU    12      59.439  22.100 -28.231  1.00 63.46           C  
ATOM    108  CD2 LEU    12      57.616  22.747 -26.562  1.00 63.46           C  
ATOM    109  N   TYR    13      55.020  24.982 -29.827  1.00165.59           N  
ATOM    110  CA  TYR    13      54.388  25.795 -30.827  1.00165.59           C  
ATOM    111  C   TYR    13      55.421  26.581 -31.563  1.00165.59           C  
ATOM    112  O   TYR    13      56.416  27.030 -30.996  1.00165.59           O  
ATOM    113  CB  TYR    13      53.407  26.843 -30.259  1.00165.59           C  
ATOM    114  CG  TYR    13      52.137  26.205 -29.793  1.00165.59           C  
ATOM    115  CD1 TYR    13      52.011  25.727 -28.509  1.00165.59           C  
ATOM    116  CD2 TYR    13      51.062  26.092 -30.647  1.00165.59           C  
ATOM    117  CE1 TYR    13      50.837  25.147 -28.083  1.00165.59           C  
ATOM    118  CE2 TYR    13      49.885  25.513 -30.229  1.00165.59           C  
ATOM    119  CZ  TYR    13      49.772  25.041 -28.944  1.00165.59           C  
ATOM    120  OH  TYR    13      48.568  24.446 -28.506  1.00165.59           O  
ATOM    121  N   GLY    14      55.218  26.727 -32.888  1.00 34.71           N  
ATOM    122  CA  GLY    14      56.101  27.546 -33.662  1.00 34.71           C  
ATOM    123  C   GLY    14      55.672  28.965 -33.448  1.00 34.71           C  
ATOM    124  O   GLY    14      54.505  29.228 -33.163  1.00 34.71           O  
ATOM    125  N   ASP    15      56.621  29.910 -33.592  1.00125.46           N  
ATOM    126  CA  ASP    15      56.417  31.331 -33.499  1.00125.46           C  
ATOM    127  C   ASP    15      55.720  31.755 -32.239  1.00125.46           C  
ATOM    128  O   ASP    15      54.873  32.648 -32.264  1.00125.46           O  
ATOM    129  CB  ASP    15      55.737  31.963 -34.742  1.00125.46           C  
ATOM    130  CG  ASP    15      54.315  31.456 -34.974  1.00125.46           C  
ATOM    131  OD1 ASP    15      53.515  31.405 -34.003  1.00125.46           O  
ATOM    132  OD2 ASP    15      54.011  31.112 -36.149  1.00125.46           O1-
ATOM    133  N   VAL    16      56.061  31.134 -31.093  1.00 59.60           N  
ATOM    134  CA  VAL    16      55.564  31.593 -29.829  1.00 59.60           C  
ATOM    135  C   VAL    16      56.796  31.714 -28.996  1.00 59.60           C  
ATOM    136  O   VAL    16      57.582  30.772 -28.918  1.00 59.60           O  
ATOM    137  CB  VAL    16      54.635  30.624 -29.156  1.00 59.60           C  
ATOM    138  CG1 VAL    16      54.294  31.162 -27.758  1.00 59.60           C  
ATOM    139  CG2 VAL    16      53.399  30.426 -30.051  1.00 59.60           C  
ATOM    140  N   THR    17      57.009  32.866 -28.330  1.00126.52           N  
ATOM    141  CA  THR    17      58.271  32.978 -27.664  1.00126.52           C  
ATOM    142  C   THR    17      58.318  31.995 -26.545  1.00126.52           C  
ATOM    143  O   THR    17      57.341  31.725 -25.848  1.00126.52           O  
ATOM    144  CB  THR    17      58.635  34.372 -27.222  1.00126.52           C  
ATOM    145  CG2 THR    17      57.593  34.923 -26.248  1.00126.52           C  
ATOM    146  OG1 THR    17      59.924  34.375 -26.628  1.00126.52           O  
ATOM    147  N   PRO    18      59.479  31.424 -26.414  1.00 63.08           N  
ATOM    148  CA  PRO    18      59.669  30.401 -25.433  1.00 63.08           C  
ATOM    149  C   PRO    18      59.583  30.933 -24.046  1.00 63.08           C  
ATOM    150  O   PRO    18      59.977  32.075 -23.810  1.00 63.08           O  
ATOM    151  CB  PRO    18      61.008  29.746 -25.763  1.00 63.08           C  
ATOM    152  CG  PRO    18      61.134  29.944 -27.284  1.00 63.08           C  
ATOM    153  CD  PRO    18      60.345  31.233 -27.567  1.00 63.08           C  
ATOM    154  N   GLY    19      59.051  30.111 -23.123  1.00 23.01           N  
ATOM    155  CA  GLY    19      58.968  30.470 -21.740  1.00 23.01           C  
ATOM    156  C   GLY    19      57.635  31.087 -21.471  1.00 23.01           C  
ATOM    157  O   GLY    19      57.247  31.259 -20.318  1.00 23.01           O  
ATOM    158  N   THR    20      56.898  31.439 -22.538  1.00128.77           N  
ATOM    159  CA  THR    20      55.608  32.044 -22.389  1.00128.77           C  
ATOM    160  C   THR    20      54.644  31.047 -21.843  1.00128.77           C  
ATOM    161  O   THR    20      53.672  31.425 -21.195  1.00128.77           O  
ATOM    162  CB  THR    20      55.020  32.546 -23.668  1.00128.77           C  
ATOM    163  CG2 THR    20      55.931  33.654 -24.196  1.00128.77           C  
ATOM    164  OG1 THR    20      54.897  31.492 -24.612  1.00128.77           O  
ATOM    165  N   TYR    21      54.831  29.753 -22.159  1.00159.86           N  
ATOM    166  CA  TYR    21      53.921  28.762 -21.661  1.00159.86           C  
ATOM    167  C   TYR    21      54.706  27.533 -21.319  1.00159.86           C  
ATOM    168  O   TYR    21      55.865  27.403 -21.711  1.00159.86           O  
ATOM    169  CB  TYR    21      52.845  28.375 -22.688  1.00159.86           C  
ATOM    170  CG  TYR    21      53.551  27.865 -23.897  1.00159.86           C  
ATOM    171  CD1 TYR    21      53.930  28.731 -24.896  1.00159.86           C  
ATOM    172  CD2 TYR    21      53.847  26.528 -24.027  1.00159.86           C  
ATOM    173  CE1 TYR    21      54.583  28.267 -26.014  1.00159.86           C  
ATOM    174  CE2 TYR    21      54.500  26.059 -25.141  1.00159.86           C  
ATOM    175  CZ  TYR    21      54.868  26.930 -26.138  1.00159.86           C  
ATOM    176  OH  TYR    21      55.538  26.453 -27.285  1.00159.86           O  
ATOM    177  N   ASN    22      54.095  26.603 -20.552  1.00 57.64           N  
ATOM    178  CA  ASN    22      54.776  25.384 -20.212  1.00 57.64           C  
ATOM    179  C   ASN    22      54.323  24.339 -21.186  1.00 57.64           C  
ATOM    180  O   ASN    22      53.129  24.117 -21.369  1.00 57.64           O  
ATOM    181  CB  ASN    22      54.470  24.873 -18.791  1.00 57.64           C  
ATOM    182  CG  ASN    22      55.431  23.730 -18.499  1.00 57.64           C  
ATOM    183  ND2 ASN    22      56.254  23.885 -17.426  1.00 57.64           N  
ATOM    184  OD1 ASN    22      55.460  22.727 -19.210  1.00 57.64           O  
ATOM    185  N   PRO    23      55.257  23.689 -21.824  1.00 89.59           N  
ATOM    186  CA  PRO    23      54.918  22.711 -22.826  1.00 89.59           C  
ATOM    187  C   PRO    23      54.195  21.504 -22.305  1.00 89.59           C  
ATOM    188  O   PRO    23      53.530  20.831 -23.090  1.00 89.59           O  
ATOM    189  CB  PRO    23      56.229  22.389 -23.541  1.00 89.59           C  
ATOM    190  CG  PRO    23      57.049  23.685 -23.395  1.00 89.59           C  
ATOM    191  CD  PRO    23      56.547  24.307 -22.081  1.00 89.59           C  
ATOM    192  N   ASP    24      54.342  21.179 -21.007  1.00 53.15           N  
ATOM    193  CA  ASP    24      53.681  20.042 -20.428  1.00 53.15           C  
ATOM    194  C   ASP    24      52.199  20.292 -20.362  1.00 53.15           C  
ATOM    195  O   ASP    24      51.402  19.355 -20.409  1.00 53.15           O  
ATOM    196  CB  ASP    24      54.172  19.717 -19.006  1.00 53.15           C  
ATOM    197  CG  ASP    24      55.555  19.091 -19.123  1.00 53.15           C  
ATOM    198  OD1 ASP    24      55.878  18.592 -20.232  1.00 53.15           O  
ATOM    199  OD2 ASP    24      56.300  19.088 -18.106  1.00 53.15           O1-
ATOM    200  N   THR    25      51.797  21.569 -20.210  1.00136.88           N  
ATOM    201  CA  THR    25      50.424  21.977 -20.055  1.00136.88           C  
ATOM    202  C   THR    25      49.639  21.829 -21.326  1.00136.88           C  
ATOM    203  O   THR    25      48.409  21.795 -21.290  1.00136.88           O  
ATOM    204  CB  THR    25      50.262  23.400 -19.601  1.00136.88           C  
ATOM    205  CG2 THR    25      51.112  23.604 -18.335  1.00136.88           C  
ATOM    206  OG1 THR    25      50.673  24.301 -20.617  1.00136.88           O  
ATOM    207  N   ASN    26      50.304  21.826 -22.497  1.00 76.41           N  
ATOM    208  CA  ASN    26      49.549  21.725 -23.716  1.00 76.41           C  
ATOM    209  C   ASN    26      49.124  20.300 -23.880  1.00 76.41           C  
ATOM    210  O   ASN    26      49.950  19.419 -24.098  1.00 76.41           O  
ATOM    211  CB  ASN    26      50.345  22.138 -24.966  1.00 76.41           C  
ATOM    212  CG  ASN    26      50.533  23.647 -24.900  1.00 76.41           C  
ATOM    213  ND2 ASN    26      49.477  24.368 -24.437  1.00 76.41           N  
ATOM    214  OD1 ASN    26      51.588  24.173 -25.250  1.00 76.41           O  
ATOM    215  N   ILE    27      47.809  20.022 -23.770  1.00 66.34           N  
ATOM    216  CA  ILE    27      47.387  18.654 -23.884  1.00 66.34           C  
ATOM    217  C   ILE    27      46.368  18.521 -24.981  1.00 66.34           C  
ATOM    218  O   ILE    27      45.260  19.044 -24.876  1.00 66.34           O  
ATOM    219  CB  ILE    27      46.767  18.152 -22.610  1.00 66.34           C  
ATOM    220  CG1 ILE    27      47.812  18.174 -21.480  1.00 66.34           C  
ATOM    221  CG2 ILE    27      46.149  16.766 -22.861  1.00 66.34           C  
ATOM    222  CD1 ILE    27      47.210  18.007 -20.087  1.00 66.34           C  
ATOM    223  N   PRO    28      46.730  17.849 -26.049  1.00 98.25           N  
ATOM    224  CA  PRO    28      45.791  17.625 -27.121  1.00 98.25           C  
ATOM    225  C   PRO    28      44.859  16.482 -26.842  1.00 98.25           C  
ATOM    226  O   PRO    28      45.325  15.408 -26.468  1.00 98.25           O  
ATOM    227  CB  PRO    28      46.616  17.447 -28.398  1.00 98.25           C  
ATOM    228  CG  PRO    28      48.056  17.225 -27.900  1.00 98.25           C  
ATOM    229  CD  PRO    28      48.092  17.948 -26.545  1.00 98.25           C  
ATOM    230  N   THR    29      43.540  16.725 -26.952  1.00103.66           N  
ATOM    231  CA  THR    29      42.482  15.769 -26.794  1.00103.66           C  
ATOM    232  C   THR    29      42.033  15.147 -28.090  1.00103.66           C  
ATOM    233  O   THR    29      41.395  14.095 -28.079  1.00103.66           O  
ATOM    234  CB  THR    29      41.293  16.374 -26.112  1.00103.66           C  
ATOM    235  CG2 THR    29      41.742  16.867 -24.726  1.00103.66           C  
ATOM    236  OG1 THR    29      40.791  17.464 -26.868  1.00103.66           O  
ATOM    237  N   ALA    30      42.260  15.817 -29.240  1.00 67.61           N  
ATOM    238  CA  ALA    30      41.698  15.302 -30.464  1.00 67.61           C  
ATOM    239  C   ALA    30      42.370  15.893 -31.671  1.00 67.61           C  
ATOM    240  O   ALA    30      43.129  16.857 -31.583  1.00 67.61           O  
ATOM    241  CB  ALA    30      40.201  15.603 -30.608  1.00 67.61           C  
ATOM    242  N   PHE    31      42.103  15.293 -32.855  1.00183.73           N  
ATOM    243  CA  PHE    31      42.690  15.764 -34.080  1.00183.73           C  
ATOM    244  C   PHE    31      41.687  15.607 -35.182  1.00183.73           C  
ATOM    245  O   PHE    31      40.598  15.071 -34.986  1.00183.73           O  
ATOM    246  CB  PHE    31      43.917  14.941 -34.522  1.00183.73           C  
ATOM    247  CG  PHE    31      43.454  13.573 -34.920  1.00183.73           C  
ATOM    248  CD1 PHE    31      43.318  12.580 -33.977  1.00183.73           C  
ATOM    249  CD2 PHE    31      43.148  13.280 -36.233  1.00183.73           C  
ATOM    250  CE1 PHE    31      42.890  11.322 -34.336  1.00183.73           C  
ATOM    251  CE2 PHE    31      42.720  12.024 -36.598  1.00183.73           C  
ATOM    252  CZ  PHE    31      42.588  11.041 -35.647  1.00183.73           C  
ATOM    253  N   ALA    32      42.031  16.144 -36.372  1.00 68.79           N  
ATOM    254  CA  ALA    32      41.264  15.927 -37.564  1.00 68.79           C  
ATOM    255  C   ALA    32      42.234  16.101 -38.691  1.00 68.79           C  
ATOM    256  O   ALA    32      42.995  17.065 -38.708  1.00 68.79           O  
ATOM    257  CB  ALA    32      40.139  16.956 -37.765  1.00 68.79           C  
ATOM    258  N   HIS    33      42.236  15.174 -39.668  1.00 96.59           N  
ATOM    259  CA  HIS    33      43.153  15.330 -40.759  1.00 96.59           C  
ATOM    260  C   HIS    33      42.374  15.587 -42.007  1.00 96.59           C  
ATOM    261  O   HIS    33      41.360  14.945 -42.272  1.00 96.59           O  
ATOM    262  CB  HIS    33      44.050  14.118 -41.041  1.00 96.59           C  
ATOM    263  CG  HIS    33      44.966  14.397 -42.195  1.00 96.59           C  
ATOM    264  CD2 HIS    33      44.819  14.094 -43.518  1.00 96.59           C  
ATOM    265  ND1 HIS    33      46.157  15.073 -42.096  1.00 96.59           N  
ATOM    266  CE1 HIS    33      46.674  15.149 -43.350  1.00 96.59           C  
ATOM    267  NE2 HIS    33      45.894  14.567 -44.245  1.00 96.59           N  
ATOM    268  N   ASP    34      42.845  16.574 -42.795  1.00 55.74           N  
ATOM    269  CA  ASP    34      42.267  16.937 -44.058  1.00 55.74           C  
ATOM    270  C   ASP    34      43.173  16.342 -45.095  1.00 55.74           C  
ATOM    271  O   ASP    34      44.282  16.830 -45.310  1.00 55.74           O  
ATOM    272  CB  ASP    34      42.264  18.463 -44.256  1.00 55.74           C  
ATOM    273  CG  ASP    34      41.623  18.831 -45.585  1.00 55.74           C  
ATOM    274  OD1 ASP    34      41.165  17.914 -46.318  1.00 55.74           O  
ATOM    275  OD2 ASP    34      41.587  20.054 -45.884  1.00 55.74           O1-
ATOM    276  N   ALA    35      42.728  15.248 -45.747  1.00 42.49           N  
ATOM    277  CA  ALA    35      43.543  14.539 -46.695  1.00 42.49           C  
ATOM    278  C   ALA    35      43.859  15.369 -47.908  1.00 42.49           C  
ATOM    279  O   ALA    35      45.006  15.412 -48.350  1.00 42.49           O  
ATOM    280  CB  ALA    35      42.876  13.246 -47.197  1.00 42.49           C  
ATOM    281  N   ASP    36      42.858  16.065 -48.480  1.00 52.69           N  
ATOM    282  CA  ASP    36      43.092  16.795 -49.700  1.00 52.69           C  
ATOM    283  C   ASP    36      44.108  17.873 -49.462  1.00 52.69           C  
ATOM    284  O   ASP    36      45.021  18.065 -50.263  1.00 52.69           O  
ATOM    285  CB  ASP    36      41.831  17.490 -50.233  1.00 52.69           C  
ATOM    286  CG  ASP    36      40.851  16.430 -50.703  1.00 52.69           C  
ATOM    287  OD1 ASP    36      41.304  15.487 -51.404  1.00 52.69           O  
ATOM    288  OD2 ASP    36      39.643  16.541 -50.365  1.00 52.69           O1-
ATOM    289  N   GLY    37      43.932  18.617 -48.355  1.00 53.16           N  
ATOM    290  CA  GLY    37      44.739  19.726 -47.916  1.00 53.16           C  
ATOM    291  C   GLY    37      46.086  19.293 -47.420  1.00 53.16           C  
ATOM    292  O   GLY    37      47.036  20.075 -47.443  1.00 53.16           O  
ATOM    293  N   HIS    38      46.200  18.051 -46.914  1.00 92.03           N  
ATOM    294  CA  HIS    38      47.424  17.609 -46.300  1.00 92.03           C  
ATOM    295  C   HIS    38      47.652  18.443 -45.075  1.00 92.03           C  
ATOM    296  O   HIS    38      48.783  18.816 -44.765  1.00 92.03           O  
ATOM    297  CB  HIS    38      48.644  17.772 -47.219  1.00 92.03           C  
ATOM    298  CG  HIS    38      48.505  16.993 -48.491  1.00 92.03           C  
ATOM    299  CD2 HIS    38      48.939  15.743 -48.810  1.00 92.03           C  
ATOM    300  ND1 HIS    38      47.859  17.465 -49.612  1.00 92.03           N  
ATOM    301  CE1 HIS    38      47.932  16.484 -50.547  1.00 92.03           C  
ATOM    302  NE2 HIS    38      48.578  15.420 -50.106  1.00 92.03           N  
ATOM    303  N   LYS    39      46.559  18.742 -44.334  1.00121.71           N  
ATOM    304  CA  LYS    39      46.644  19.534 -43.136  1.00121.71           C  
ATOM    305  C   LYS    39      46.143  18.747 -41.961  1.00121.71           C  
ATOM    306  O   LYS    39      45.191  17.973 -42.069  1.00121.71           O  
ATOM    307  CB  LYS    39      45.795  20.814 -43.186  1.00121.71           C  
ATOM    308  CG  LYS    39      46.364  21.899 -44.098  1.00121.71           C  
ATOM    309  CD  LYS    39      47.721  22.428 -43.631  1.00121.71           C  
ATOM    310  CE  LYS    39      48.217  23.622 -44.445  1.00121.71           C  
ATOM    311  NZ  LYS    39      47.359  24.795 -44.176  1.00121.71           N1+
ATOM    312  N   LEU    40      46.789  18.937 -40.791  1.00 53.01           N  
ATOM    313  CA  LEU    40      46.406  18.260 -39.584  1.00 53.01           C  
ATOM    314  C   LEU    40      45.963  19.290 -38.587  1.00 53.01           C  
ATOM    315  O   LEU    40      46.641  20.296 -38.373  1.00 53.01           O  
ATOM    316  CB  LEU    40      47.566  17.462 -38.961  1.00 53.01           C  
ATOM    317  CG  LEU    40      47.215  16.717 -37.660  1.00 53.01           C  
ATOM    318  CD1 LEU    40      46.146  15.638 -37.888  1.00 53.01           C  
ATOM    319  CD2 LEU    40      48.488  16.165 -36.994  1.00 53.01           C  
ATOM    320  N   PHE    41      44.794  19.059 -37.953  1.00 61.81           N  
ATOM    321  CA  PHE    41      44.278  19.996 -36.993  1.00 61.81           C  
ATOM    322  C   PHE    41      44.261  19.315 -35.658  1.00 61.81           C  
ATOM    323  O   PHE    41      43.822  18.171 -35.535  1.00 61.81           O  
ATOM    324  CB  PHE    41      42.833  20.437 -37.293  1.00 61.81           C  
ATOM    325  CG  PHE    41      42.792  21.077 -38.644  1.00 61.81           C  
ATOM    326  CD1 PHE    41      43.265  22.356 -38.834  1.00 61.81           C  
ATOM    327  CD2 PHE    41      42.259  20.401 -39.720  1.00 61.81           C  
ATOM    328  CE1 PHE    41      43.224  22.946 -40.076  1.00 61.81           C  
ATOM    329  CE2 PHE    41      42.214  20.985 -40.965  1.00 61.81           C  
ATOM    330  CZ  PHE    41      42.695  22.260 -41.144  1.00 61.81           C  
ATOM    331  N   LEU    42      44.750  20.015 -34.614  1.00 55.62           N  
ATOM    332  CA  LEU    42      44.806  19.434 -33.302  1.00 55.62           C  
ATOM    333  C   LEU    42      44.060  20.305 -32.351  1.00 55.62           C  
ATOM    334  O   LEU    42      44.142  21.533 -32.397  1.00 55.62           O  
ATOM    335  CB  LEU    42      46.235  19.311 -32.741  1.00 55.62           C  
ATOM    336  CG  LEU    42      47.138  18.326 -33.509  1.00 55.62           C  
ATOM    337  CD1 LEU    42      48.543  18.262 -32.892  1.00 55.62           C  
ATOM    338  CD2 LEU    42      46.483  16.940 -33.622  1.00 55.62           C  
ATOM    339  N   THR    43      43.315  19.662 -31.436  1.00124.61           N  
ATOM    340  CA  THR    43      42.564  20.396 -30.472  1.00124.61           C  
ATOM    341  C   THR    43      43.336  20.357 -29.182  1.00124.61           C  
ATOM    342  O   THR    43      43.704  19.293 -28.683  1.00124.61           O  
ATOM    343  CB  THR    43      41.187  19.818 -30.308  1.00124.61           C  
ATOM    344  CG2 THR    43      41.291  18.442 -29.640  1.00124.61           C  
ATOM    345  OG1 THR    43      40.357  20.692 -29.565  1.00124.61           O  
ATOM    346  N   ILE    44      43.700  21.555 -28.677  1.00169.10           N  
ATOM    347  CA  ILE    44      44.343  21.699 -27.401  1.00169.10           C  
ATOM    348  C   ILE    44      43.497  22.638 -26.581  1.00169.10           C  
ATOM    349  O   ILE    44      43.615  23.860 -26.673  1.00169.10           O  
ATOM    350  CB  ILE    44      45.757  22.212 -27.495  1.00169.10           C  
ATOM    351  CG1 ILE    44      45.827  23.537 -28.269  1.00169.10           C  
ATOM    352  CG2 ILE    44      46.619  21.106 -28.127  1.00169.10           C  
ATOM    353  CD1 ILE    44      45.576  23.364 -29.767  1.00169.10           C  
ATOM    354  N   PRO    45      42.657  22.085 -25.742  1.00 84.67           N  
ATOM    355  CA  PRO    45      41.728  22.834 -24.933  1.00 84.67           C  
ATOM    356  C   PRO    45      42.430  23.693 -23.923  1.00 84.67           C  
ATOM    357  O   PRO    45      43.537  23.358 -23.506  1.00 84.67           O  
ATOM    358  CB  PRO    45      40.824  21.788 -24.282  1.00 84.67           C  
ATOM    359  CG  PRO    45      41.680  20.506 -24.282  1.00 84.67           C  
ATOM    360  CD  PRO    45      42.562  20.651 -25.534  1.00 84.67           C  
ATOM    361  N   ARG    46      41.801  24.810 -23.505  1.00133.85           N  
ATOM    362  CA  ARG    46      42.458  25.684 -22.575  1.00133.85           C  
ATOM    363  C   ARG    46      42.131  25.200 -21.193  1.00133.85           C  
ATOM    364  O   ARG    46      41.458  25.884 -20.420  1.00133.85           O  
ATOM    365  CB  ARG    46      41.934  27.127 -22.665  1.00133.85           C  
ATOM    366  CG  ARG    46      41.989  27.733 -24.072  1.00133.85           C  
ATOM    367  CD  ARG    46      42.890  28.964 -24.196  1.00133.85           C  
ATOM    368  NE  ARG    46      42.580  29.633 -25.493  1.00133.85           N  
ATOM    369  CZ  ARG    46      43.221  29.283 -26.645  1.00133.85           C  
ATOM    370  NH1 ARG    46      44.200  28.333 -26.623  1.00133.85           N1+
ATOM    371  NH2 ARG    46      42.893  29.891 -27.822  1.00133.85           N  
ATOM    372  N   LYS    47      42.582  23.971 -20.880  1.00175.88           N  
ATOM    373  CA  LYS    47      42.433  23.328 -19.607  1.00175.88           C  
ATOM    374  C   LYS    47      43.368  23.960 -18.627  1.00175.88           C  
ATOM    375  O   LYS    47      43.019  24.181 -17.468  1.00175.88           O  
ATOM    376  CB  LYS    47      42.830  21.841 -19.663  1.00175.88           C  
ATOM    377  CG  LYS    47      41.890  20.937 -20.465  1.00175.88           C  
ATOM    378  CD  LYS    47      40.529  20.697 -19.810  1.00175.88           C  
ATOM    379  CE  LYS    47      40.503  19.447 -18.927  1.00175.88           C  
ATOM    380  NZ  LYS    47      39.190  19.310 -18.260  1.00175.88           N1+
ATOM    381  N   PHE    48      44.602  24.241 -19.091  1.00 56.90           N  
ATOM    382  CA  PHE    48      45.646  24.786 -18.269  1.00 56.90           C  
ATOM    383  C   PHE    48      46.055  26.096 -18.863  1.00 56.90           C  
ATOM    384  O   PHE    48      45.708  26.422 -19.997  1.00 56.90           O  
ATOM    385  CB  PHE    48      46.891  23.888 -18.170  1.00 56.90           C  
ATOM    386  CG  PHE    48      46.474  22.691 -17.387  1.00 56.90           C  
ATOM    387  CD1 PHE    48      45.902  21.610 -18.016  1.00 56.90           C  
ATOM    388  CD2 PHE    48      46.649  22.656 -16.022  1.00 56.90           C  
ATOM    389  CE1 PHE    48      45.508  20.508 -17.298  1.00 56.90           C  
ATOM    390  CE2 PHE    48      46.257  21.558 -15.297  1.00 56.90           C  
ATOM    391  CZ  PHE    48      45.687  20.484 -15.936  1.00 56.90           C  
ATOM    392  N   PRO    49      46.791  26.858 -18.108  1.00 92.44           N  
ATOM    393  CA  PRO    49      47.097  28.191 -18.552  1.00 92.44           C  
ATOM    394  C   PRO    49      48.055  28.321 -19.693  1.00 92.44           C  
ATOM    395  O   PRO    49      48.892  27.442 -19.898  1.00 92.44           O  
ATOM    396  CB  PRO    49      47.561  28.950 -17.310  1.00 92.44           C  
ATOM    397  CG  PRO    49      46.852  28.228 -16.152  1.00 92.44           C  
ATOM    398  CD  PRO    49      46.679  26.786 -16.659  1.00 92.44           C  
ATOM    399  N   LYS    50      47.935  29.457 -20.413  1.00 91.91           N  
ATOM    400  CA  LYS    50      48.815  29.918 -21.450  1.00 91.91           C  
ATOM    401  C   LYS    50      48.839  29.080 -22.692  1.00 91.91           C  
ATOM    402  O   LYS    50      49.899  28.912 -23.293  1.00 91.91           O  
ATOM    403  CB  LYS    50      50.257  30.048 -20.931  1.00 91.91           C  
ATOM    404  CG  LYS    50      50.357  30.988 -19.726  1.00 91.91           C  
ATOM    405  CD  LYS    50      51.642  30.827 -18.910  1.00 91.91           C  
ATOM    406  CE  LYS    50      51.635  31.624 -17.603  1.00 91.91           C  
ATOM    407  NZ  LYS    50      52.761  31.201 -16.740  1.00 91.91           N1+
ATOM    408  N   ILE    51      47.681  28.581 -23.161  1.00126.86           N  
ATOM    409  CA  ILE    51      47.705  27.850 -24.397  1.00126.86           C  
ATOM    410  C   ILE    51      47.470  28.851 -25.500  1.00126.86           C  
ATOM    411  O   ILE    51      46.434  29.508 -25.586  1.00126.86           O  
ATOM    412  CB  ILE    51      46.708  26.725 -24.414  1.00126.86           C  
ATOM    413  CG1 ILE    51      46.858  25.850 -25.663  1.00126.86           C  
ATOM    414  CG2 ILE    51      45.309  27.297 -24.192  1.00126.86           C  
ATOM    415  CD1 ILE    51      46.158  24.503 -25.507  1.00126.86           C  
ATOM    416  N   PRO    52      48.495  29.023 -26.308  1.00134.79           N  
ATOM    417  CA  PRO    52      48.542  29.997 -27.371  1.00134.79           C  
ATOM    418  C   PRO    52      47.489  29.815 -28.416  1.00134.79           C  
ATOM    419  O   PRO    52      46.917  30.810 -28.858  1.00134.79           O  
ATOM    420  CB  PRO    52      49.942  29.891 -27.977  1.00134.79           C  
ATOM    421  CG  PRO    52      50.782  29.200 -26.887  1.00134.79           C  
ATOM    422  CD  PRO    52      49.767  28.353 -26.103  1.00134.79           C  
ATOM    423  N   TYR    53      47.262  28.565 -28.865  1.00 85.45           N  
ATOM    424  CA  TYR    53      46.264  28.337 -29.873  1.00 85.45           C  
ATOM    425  C   TYR    53      45.538  27.076 -29.518  1.00 85.45           C  
ATOM    426  O   TYR    53      46.152  26.018 -29.397  1.00 85.45           O  
ATOM    427  CB  TYR    53      46.857  28.137 -31.279  1.00 85.45           C  
ATOM    428  CG  TYR    53      47.586  29.384 -31.646  1.00 85.45           C  
ATOM    429  CD1 TYR    53      46.905  30.492 -32.097  1.00 85.45           C  
ATOM    430  CD2 TYR    53      48.958  29.441 -31.546  1.00 85.45           C  
ATOM    431  CE1 TYR    53      47.581  31.641 -32.436  1.00 85.45           C  
ATOM    432  CE2 TYR    53      49.641  30.587 -31.885  1.00 85.45           C  
ATOM    433  CZ  TYR    53      48.950  31.688 -32.330  1.00 85.45           C  
ATOM    434  OH  TYR    53      49.640  32.868 -32.679  1.00 85.45           O  
ATOM    435  N   THR    54      44.207  27.169 -29.333  1.00126.14           N  
ATOM    436  CA  THR    54      43.335  26.068 -29.009  1.00126.14           C  
ATOM    437  C   THR    54      43.134  25.196 -30.212  1.00126.14           C  
ATOM    438  O   THR    54      42.932  23.984 -30.093  1.00126.14           O  
ATOM    439  CB  THR    54      41.981  26.518 -28.546  1.00126.14           C  
ATOM    440  CG2 THR    54      41.231  27.148 -29.733  1.00126.14           C  
ATOM    441  OG1 THR    54      41.250  25.417 -28.026  1.00126.14           O  
ATOM    442  N   LEU    55      43.094  25.816 -31.405  1.00 66.24           N  
ATOM    443  CA  LEU    55      42.994  25.079 -32.628  1.00 66.24           C  
ATOM    444  C   LEU    55      44.333  25.252 -33.282  1.00 66.24           C  
ATOM    445  O   LEU    55      44.713  26.367 -33.633  1.00 66.24           O  
ATOM    446  CB  LEU    55      41.918  25.637 -33.576  1.00 66.24           C  
ATOM    447  CG  LEU    55      41.785  24.860 -34.898  1.00 66.24           C  
ATOM    448  CD1 LEU    55      41.392  23.397 -34.643  1.00 66.24           C  
ATOM    449  CD2 LEU    55      40.818  25.570 -35.862  1.00 66.24           C  
ATOM    450  N   ALA    56      45.092  24.152 -33.464  1.00 42.91           N  
ATOM    451  CA  ALA    56      46.420  24.278 -34.003  1.00 42.91           C  
ATOM    452  C   ALA    56      46.513  23.455 -35.250  1.00 42.91           C  
ATOM    453  O   ALA    56      45.799  22.466 -35.401  1.00 42.91           O  
ATOM    454  CB  ALA    56      47.521  23.772 -33.053  1.00 42.91           C  
ATOM    455  N   GLU    57      47.395  23.854 -36.196  1.00 57.35           N  
ATOM    456  CA  GLU    57      47.488  23.105 -37.419  1.00 57.35           C  
ATOM    457  C   GLU    57      48.921  22.803 -37.756  1.00 57.35           C  
ATOM    458  O   GLU    57      49.841  23.514 -37.357  1.00 57.35           O  
ATOM    459  CB  GLU    57      46.878  23.827 -38.634  1.00 57.35           C  
ATOM    460  CG  GLU    57      47.611  25.110 -39.025  1.00 57.35           C  
ATOM    461  CD  GLU    57      46.888  25.692 -40.229  1.00 57.35           C  
ATOM    462  OE1 GLU    57      45.639  25.833 -40.150  1.00 57.35           O  
ATOM    463  OE2 GLU    57      47.570  25.995 -41.245  1.00 57.35           O1-
ATOM    464  N   VAL    58      49.135  21.687 -38.488  1.00110.61           N  
ATOM    465  CA  VAL    58      50.445  21.317 -38.950  1.00110.61           C  
ATOM    466  C   VAL    58      50.344  20.874 -40.381  1.00110.61           C  
ATOM    467  O   VAL    58      49.379  20.222 -40.780  1.00110.61           O  
ATOM    468  CB  VAL    58      51.065  20.200 -38.160  1.00110.61           C  
ATOM    469  CG1 VAL    58      50.056  19.046 -38.074  1.00110.61           C  
ATOM    470  CG2 VAL    58      52.382  19.791 -38.840  1.00110.61           C  
ATOM    471  N   ASP    59      51.361  21.239 -41.192  1.00 50.79           N  
ATOM    472  CA  ASP    59      51.420  20.879 -42.582  1.00 50.79           C  
ATOM    473  C   ASP    59      52.166  19.576 -42.664  1.00 50.79           C  
ATOM    474  O   ASP    59      53.356  19.498 -42.366  1.00 50.79           O  
ATOM    475  CB  ASP    59      52.164  21.924 -43.437  1.00 50.79           C  
ATOM    476  CG  ASP    59      51.930  21.627 -44.910  1.00 50.79           C  
ATOM    477  OD1 ASP    59      51.920  20.422 -45.277  1.00 50.79           O  
ATOM    478  OD2 ASP    59      51.747  22.600 -45.689  1.00 50.79           O1-
ATOM    479  N   THR    60      51.434  18.513 -43.042  1.00 80.35           N  
ATOM    480  CA  THR    60      51.847  17.137 -43.168  1.00 80.35           C  
ATOM    481  C   THR    60      52.663  16.893 -44.411  1.00 80.35           C  
ATOM    482  O   THR    60      53.230  15.815 -44.571  1.00 80.35           O  
ATOM    483  CB  THR    60      50.682  16.192 -43.202  1.00 80.35           C  
ATOM    484  CG2 THR    60      49.844  16.404 -41.928  1.00 80.35           C  
ATOM    485  OG1 THR    60      49.887  16.435 -44.353  1.00 80.35           O  
ATOM    486  N   GLU    61      52.689  17.833 -45.372  1.00110.61           N  
ATOM    487  CA  GLU    61      53.333  17.546 -46.628  1.00110.61           C  
ATOM    488  C   GLU    61      54.748  17.106 -46.416  1.00110.61           C  
ATOM    489  O   GLU    61      55.129  16.018 -46.847  1.00110.61           O  
ATOM    490  CB  GLU    61      53.407  18.784 -47.540  1.00110.61           C  
ATOM    491  CG  GLU    61      52.047  19.308 -48.001  1.00110.61           C  
ATOM    492  CD  GLU    61      51.534  18.417 -49.122  1.00110.61           C  
ATOM    493  OE1 GLU    61      52.251  17.448 -49.491  1.00110.61           O  
ATOM    494  OE2 GLU    61      50.415  18.697 -49.627  1.00110.61           O1-
ATOM    495  N   LYS    62      55.571  17.916 -45.732  1.00129.29           N  
ATOM    496  CA  LYS    62      56.920  17.476 -45.535  1.00129.29           C  
ATOM    497  C   LYS    62      57.001  16.327 -44.568  1.00129.29           C  
ATOM    498  O   LYS    62      57.598  15.296 -44.873  1.00129.29           O  
ATOM    499  CB  LYS    62      57.836  18.578 -44.971  1.00129.29           C  
ATOM    500  CG  LYS    62      58.276  19.626 -45.997  1.00129.29           C  
ATOM    501  CD  LYS    62      59.124  19.042 -47.128  1.00129.29           C  
ATOM    502  CE  LYS    62      59.705  20.098 -48.070  1.00129.29           C  
ATOM    503  NZ  LYS    62      58.618  20.768 -48.817  1.00129.29           N1+
ATOM    504  N   ASN    63      56.366  16.487 -43.388  1.00 83.01           N  
ATOM    505  CA  ASN    63      56.577  15.643 -42.233  1.00 83.01           C  
ATOM    506  C   ASN    63      56.074  14.216 -42.294  1.00 83.01           C  
ATOM    507  O   ASN    63      56.881  13.316 -42.067  1.00 83.01           O  
ATOM    508  CB  ASN    63      56.027  16.292 -40.938  1.00 83.01           C  
ATOM    509  CG  ASN    63      56.645  17.674 -40.758  1.00 83.01           C  
ATOM    510  ND2 ASN    63      55.828  18.644 -40.265  1.00 83.01           N  
ATOM    511  OD1 ASN    63      57.819  17.891 -41.049  1.00 83.01           O  
ATOM    512  N   PRO    64      54.829  13.912 -42.607  1.00135.96           N  
ATOM    513  CA  PRO    64      54.447  12.532 -42.493  1.00135.96           C  
ATOM    514  C   PRO    64      55.202  11.505 -43.250  1.00135.96           C  
ATOM    515  O   PRO    64      55.426  11.656 -44.448  1.00135.96           O  
ATOM    516  CB  PRO    64      52.935  12.495 -42.660  1.00135.96           C  
ATOM    517  CG  PRO    64      52.518  13.790 -41.957  1.00135.96           C  
ATOM    518  CD  PRO    64      53.742  14.720 -42.082  1.00135.96           C  
ATOM    519  N   GLY    65      55.612  10.447 -42.523  1.00 32.63           N  
ATOM    520  CA  GLY    65      56.281   9.321 -43.093  1.00 32.63           C  
ATOM    521  C   GLY    65      57.738   9.626 -43.277  1.00 32.63           C  
ATOM    522  O   GLY    65      58.495   8.753 -43.700  1.00 32.63           O  
ATOM    523  N   VAL    66      58.188  10.854 -42.950  1.00 39.24           N  
ATOM    524  CA  VAL    66      59.576  11.164 -43.171  1.00 39.24           C  
ATOM    525  C   VAL    66      60.301  11.050 -41.865  1.00 39.24           C  
ATOM    526  O   VAL    66      59.881  11.615 -40.857  1.00 39.24           O  
ATOM    527  CB  VAL    66      59.801  12.556 -43.688  1.00 39.24           C  
ATOM    528  CG1 VAL    66      61.316  12.806 -43.777  1.00 39.24           C  
ATOM    529  CG2 VAL    66      59.064  12.714 -45.029  1.00 39.24           C  
ATOM    530  N   SER    67      61.433  10.315 -41.852  1.00 78.47           N  
ATOM    531  CA  SER    67      62.150  10.108 -40.624  1.00 78.47           C  
ATOM    532  C   SER    67      62.804  11.385 -40.190  1.00 78.47           C  
ATOM    533  O   SER    67      63.382  12.112 -40.998  1.00 78.47           O  
ATOM    534  CB  SER    67      63.239   9.023 -40.711  1.00 78.47           C  
ATOM    535  OG  SER    67      64.275   9.435 -41.589  1.00 78.47           O  
ATOM    536  N   GLY    68      62.730  11.666 -38.871  1.00 37.52           N  
ATOM    537  CA  GLY    68      63.324  12.828 -38.260  1.00 37.52           C  
ATOM    538  C   GLY    68      62.266  13.872 -38.033  1.00 37.52           C  
ATOM    539  O   GLY    68      62.426  14.767 -37.204  1.00 37.52           O  
ATOM    540  N   LYS    69      61.178  13.770 -38.814  1.00195.55           N  
ATOM    541  CA  LYS    69      59.994  14.590 -38.895  1.00195.55           C  
ATOM    542  C   LYS    69      58.958  14.320 -37.830  1.00195.55           C  
ATOM    543  O   LYS    69      57.885  14.916 -37.885  1.00195.55           O  
ATOM    544  CB  LYS    69      59.292  14.479 -40.257  1.00195.55           C  
ATOM    545  CG  LYS    69      60.076  15.140 -41.394  1.00195.55           C  
ATOM    546  CD  LYS    69      60.253  16.649 -41.215  1.00195.55           C  
ATOM    547  CE  LYS    69      61.511  17.049 -40.447  1.00195.55           C  
ATOM    548  NZ  LYS    69      62.600  17.336 -41.405  1.00195.55           N1+
ATOM    549  N   ARG    70      59.185  13.377 -36.893  1.00136.10           N  
ATOM    550  CA  ARG    70      58.163  12.873 -36.002  1.00136.10           C  
ATOM    551  C   ARG    70      57.455  13.912 -35.158  1.00136.10           C  
ATOM    552  O   ARG    70      56.284  13.713 -34.826  1.00136.10           O  
ATOM    553  CB  ARG    70      58.670  11.803 -35.015  1.00136.10           C  
ATOM    554  CG  ARG    70      59.257  10.555 -35.679  1.00136.10           C  
ATOM    555  CD  ARG    70      59.095   9.281 -34.843  1.00136.10           C  
ATOM    556  NE  ARG    70      59.584   9.557 -33.462  1.00136.10           N  
ATOM    557  CZ  ARG    70      60.872   9.280 -33.103  1.00136.10           C  
ATOM    558  NH1 ARG    70      61.746   8.766 -34.017  1.00136.10           N1+
ATOM    559  NH2 ARG    70      61.285   9.511 -31.823  1.00136.10           N  
ATOM    560  N   SER    71      58.112  15.001 -34.705  1.00117.82           N  
ATOM    561  CA  SER    71      57.334  15.908 -33.894  1.00117.82           C  
ATOM    562  C   SER    71      57.310  17.287 -34.499  1.00117.82           C  
ATOM    563  O   SER    71      58.177  18.116 -34.228  1.00117.82           O  
ATOM    564  CB  SER    71      57.877  16.033 -32.461  1.00117.82           C  
ATOM    565  OG  SER    71      59.208  16.528 -32.480  1.00117.82           O  
ATOM    566  N   PRO    72      56.297  17.593 -35.265  1.00 83.71           N  
ATOM    567  CA  PRO    72      56.197  18.884 -35.891  1.00 83.71           C  
ATOM    568  C   PRO    72      55.767  19.913 -34.896  1.00 83.71           C  
ATOM    569  O   PRO    72      55.110  19.562 -33.915  1.00 83.71           O  
ATOM    570  CB  PRO    72      55.219  18.719 -37.053  1.00 83.71           C  
ATOM    571  CG  PRO    72      54.473  17.413 -36.735  1.00 83.71           C  
ATOM    572  CD  PRO    72      55.497  16.592 -35.936  1.00 83.71           C  
ATOM    573  N   LEU    73      56.141  21.188 -35.126  1.00 44.22           N  
ATOM    574  CA  LEU    73      55.765  22.263 -34.260  1.00 44.22           C  
ATOM    575  C   LEU    73      54.338  22.590 -34.566  1.00 44.22           C  
ATOM    576  O   LEU    73      53.890  22.433 -35.701  1.00 44.22           O  
ATOM    577  CB  LEU    73      56.581  23.543 -34.511  1.00 44.22           C  
ATOM    578  CG  LEU    73      58.097  23.362 -34.303  1.00 44.22           C  
ATOM    579  CD1 LEU    73      58.854  24.674 -34.564  1.00 44.22           C  
ATOM    580  CD2 LEU    73      58.408  22.764 -32.921  1.00 44.22           C  
ATOM    581  N   LEU    74      53.570  23.028 -33.550  1.00 62.32           N  
ATOM    582  CA  LEU    74      52.199  23.371 -33.797  1.00 62.32           C  
ATOM    583  C   LEU    74      52.141  24.790 -34.271  1.00 62.32           C  
ATOM    584  O   LEU    74      52.915  25.637 -33.829  1.00 62.32           O  
ATOM    585  CB  LEU    74      51.301  23.242 -32.560  1.00 62.32           C  
ATOM    586  CG  LEU    74      51.228  21.801 -32.033  1.00 62.32           C  
ATOM    587  CD1 LEU    74      50.174  21.666 -30.925  1.00 62.32           C  
ATOM    588  CD2 LEU    74      51.036  20.797 -33.182  1.00 62.32           C  
ATOM    589  N   ASN    75      51.197  25.090 -35.185  1.00 44.52           N  
ATOM    590  CA  ASN    75      51.089  26.421 -35.714  1.00 44.52           C  
ATOM    591  C   ASN    75      49.709  26.931 -35.446  1.00 44.52           C  
ATOM    592  O   ASN    75      48.793  26.168 -35.145  1.00 44.52           O  
ATOM    593  CB  ASN    75      51.290  26.480 -37.237  1.00 44.52           C  
ATOM    594  CG  ASN    75      52.738  26.123 -37.538  1.00 44.52           C  
ATOM    595  ND2 ASN    75      52.957  24.908 -38.109  1.00 44.52           N  
ATOM    596  OD1 ASN    75      53.653  26.900 -37.271  1.00 44.52           O  
ATOM    597  N   ARG    76      49.534  28.266 -35.535  1.00158.21           N  
ATOM    598  CA  ARG    76      48.229  28.825 -35.330  1.00158.21           C  
ATOM    599  C   ARG    76      47.392  28.430 -36.505  1.00158.21           C  
ATOM    600  O   ARG    76      47.901  28.194 -37.600  1.00158.21           O  
ATOM    601  CB  ARG    76      48.177  30.360 -35.259  1.00158.21           C  
ATOM    602  CG  ARG    76      48.552  31.051 -36.569  1.00158.21           C  
ATOM    603  CD  ARG    76      48.410  32.574 -36.516  1.00158.21           C  
ATOM    604  NE  ARG    76      49.716  33.134 -36.071  1.00158.21           N  
ATOM    605  CZ  ARG    76      50.681  33.407 -36.996  1.00158.21           C  
ATOM    606  NH1 ARG    76      50.435  33.182 -38.319  1.00158.21           N1+
ATOM    607  NH2 ARG    76      51.888  33.905 -36.599  1.00158.21           N  
ATOM    608  N   PHE    77      46.068  28.327 -36.285  1.00 84.26           N  
ATOM    609  CA  PHE    77      45.138  27.986 -37.322  1.00 84.26           C  
ATOM    610  C   PHE    77      45.221  29.084 -38.345  1.00 84.26           C  
ATOM    611  O   PHE    77      45.231  30.266 -38.005  1.00 84.26           O  
ATOM    612  CB  PHE    77      43.710  27.876 -36.747  1.00 84.26           C  
ATOM    613  CG  PHE    77      42.693  27.513 -37.776  1.00 84.26           C  
ATOM    614  CD1 PHE    77      42.709  26.278 -38.381  1.00 84.26           C  
ATOM    615  CD2 PHE    77      41.684  28.395 -38.096  1.00 84.26           C  
ATOM    616  CE1 PHE    77      41.756  25.940 -39.315  1.00 84.26           C  
ATOM    617  CE2 PHE    77      40.729  28.063 -39.027  1.00 84.26           C  
ATOM    618  CZ  PHE    77      40.764  26.834 -39.640  1.00 84.26           C  
ATOM    619  N   SER    78      45.286  28.708 -39.640  1.00 50.82           N  
ATOM    620  CA  SER    78      45.468  29.663 -40.705  1.00 50.82           C  
ATOM    621  C   SER    78      44.303  30.604 -40.763  1.00 50.82           C  
ATOM    622  O   SER    78      44.421  31.738 -41.223  1.00 50.82           O  
ATOM    623  CB  SER    78      45.627  29.014 -42.089  1.00 50.82           C  
ATOM    624  OG  SER    78      46.862  28.316 -42.157  1.00 50.82           O  
ATOM    625  N   GLY    79      43.133  30.133 -40.313  1.00 69.65           N  
ATOM    626  CA  GLY    79      41.904  30.869 -40.268  1.00 69.65           C  
ATOM    627  C   GLY    79      41.962  31.970 -39.242  1.00 69.65           C  
ATOM    628  O   GLY    79      41.089  32.835 -39.239  1.00 69.65           O  
ATOM    629  N   HIS    80      42.906  31.915 -38.272  1.00 90.20           N  
ATOM    630  CA  HIS    80      42.876  32.857 -37.175  1.00 90.20           C  
ATOM    631  C   HIS    80      44.039  33.815 -37.164  1.00 90.20           C  
ATOM    632  O   HIS    80      45.129  33.519 -37.649  1.00 90.20           O  
ATOM    633  CB  HIS    80      42.910  32.153 -35.810  1.00 90.20           C  
ATOM    634  CG  HIS    80      41.725  31.264 -35.589  1.00 90.20           C  
ATOM    635  CD2 HIS    80      40.460  31.361 -36.080  1.00 90.20           C  
ATOM    636  ND1 HIS    80      41.732  30.145 -34.786  1.00 90.20           N  
ATOM    637  CE1 HIS    80      40.481  29.624 -34.830  1.00 90.20           C  
ATOM    638  NE2 HIS    80      39.673  30.328 -35.603  1.00 90.20           N  
ATOM    639  N   LYS    81      43.770  35.074 -36.736  1.00115.64           N  
ATOM    640  CA  LYS    81      44.815  36.040 -36.520  1.00115.64           C  
ATOM    641  C   LYS    81      45.480  35.926 -35.164  1.00115.64           C  
ATOM    642  O   LYS    81      46.690  35.721 -35.066  1.00115.64           O  
ATOM    643  CB  LYS    81      44.297  37.479 -36.659  1.00115.64           C  
ATOM    644  CG  LYS    81      43.848  37.799 -38.086  1.00115.64           C  
ATOM    645  CD  LYS    81      42.659  36.955 -38.552  1.00115.64           C  
ATOM    646  CE  LYS    81      42.278  37.188 -40.015  1.00115.64           C  
ATOM    647  NZ  LYS    81      41.221  36.236 -40.417  1.00115.64           N1+
ATOM    648  N   SER    82      44.681  36.108 -34.082  1.00 76.30           N  
ATOM    649  CA  SER    82      45.144  36.184 -32.714  1.00 76.30           C  
ATOM    650  C   SER    82      45.258  34.875 -31.989  1.00 76.30           C  
ATOM    651  O   SER    82      46.273  34.604 -31.346  1.00 76.30           O  
ATOM    652  CB  SER    82      44.247  37.085 -31.852  1.00 76.30           C  
ATOM    653  OG  SER    82      42.954  36.510 -31.733  1.00 76.30           O  
ATOM    654  N   GLY    83      44.214  34.021 -32.085  1.00 49.81           N  
ATOM    655  CA  GLY    83      44.141  32.815 -31.303  1.00 49.81           C  
ATOM    656  C   GLY    83      43.002  32.952 -30.322  1.00 49.81           C  
ATOM    657  O   GLY    83      42.646  32.004 -29.624  1.00 49.81           O  
ATOM    658  N   LYS    84      42.455  34.176 -30.202  1.00139.86           N  
ATOM    659  CA  LYS    84      41.321  34.549 -29.395  1.00139.86           C  
ATOM    660  C   LYS    84      40.008  34.169 -30.032  1.00139.86           C  
ATOM    661  O   LYS    84      38.967  34.237 -29.383  1.00139.86           O  
ATOM    662  CB  LYS    84      41.325  36.045 -29.042  1.00139.86           C  
ATOM    663  CG  LYS    84      42.287  36.341 -27.887  1.00139.86           C  
ATOM    664  CD  LYS    84      43.740  35.956 -28.169  1.00139.86           C  
ATOM    665  CE  LYS    84      44.654  36.060 -26.946  1.00139.86           C  
ATOM    666  NZ  LYS    84      45.968  35.443 -27.239  1.00139.86           N1+
ATOM    667  N   GLU    85      40.005  33.835 -31.335  1.00 97.80           N  
ATOM    668  CA  GLU    85      38.806  33.555 -32.085  1.00 97.80           C  
ATOM    669  C   GLU    85      38.060  32.389 -31.501  1.00 97.80           C  
ATOM    670  O   GLU    85      36.834  32.330 -31.596  1.00 97.80           O  
ATOM    671  CB  GLU    85      39.091  33.240 -33.564  1.00 97.80           C  
ATOM    672  CG  GLU    85      39.557  34.453 -34.379  1.00 97.80           C  
ATOM    673  CD  GLU    85      41.041  34.716 -34.127  1.00 97.80           C  
ATOM    674  OE1 GLU    85      41.669  33.946 -33.353  1.00 97.80           O  
ATOM    675  OE2 GLU    85      41.569  35.696 -34.717  1.00 97.80           O1-
ATOM    676  N   LEU    86      38.777  31.390 -30.956  1.00 70.72           N  
ATOM    677  CA  LEU    86      38.146  30.281 -30.292  1.00 70.72           C  
ATOM    678  C   LEU    86      38.708  30.265 -28.904  1.00 70.72           C  
ATOM    679  O   LEU    86      39.918  30.426 -28.736  1.00 70.72           O  
ATOM    680  CB  LEU    86      38.483  28.924 -30.937  1.00 70.72           C  
ATOM    681  CG  LEU    86      37.930  28.769 -32.366  1.00 70.72           C  
ATOM    682  CD1 LEU    86      38.299  27.399 -32.961  1.00 70.72           C  
ATOM    683  CD2 LEU    86      36.415  29.040 -32.406  1.00 70.72           C  
ATOM    684  N   THR    87      37.839  30.183 -27.869  1.00144.05           N  
ATOM    685  CA  THR    87      38.339  30.135 -26.520  1.00144.05           C  
ATOM    686  C   THR    87      38.932  28.800 -26.173  1.00144.05           C  
ATOM    687  O   THR    87      40.103  28.726 -25.806  1.00144.05           O  
ATOM    688  CB  THR    87      37.323  30.483 -25.472  1.00144.05           C  
ATOM    689  CG2 THR    87      36.893  31.944 -25.669  1.00144.05           C  
ATOM    690  OG1 THR    87      36.204  29.618 -25.550  1.00144.05           O  
ATOM    691  N   SER    88      38.154  27.698 -26.290  1.00109.30           N  
ATOM    692  CA  SER    88      38.713  26.405 -25.984  1.00109.30           C  
ATOM    693  C   SER    88      37.927  25.358 -26.716  1.00109.30           C  
ATOM    694  O   SER    88      36.697  25.400 -26.735  1.00109.30           O  
ATOM    695  CB  SER    88      38.670  26.025 -24.494  1.00109.30           C  
ATOM    696  OG  SER    88      37.342  25.706 -24.109  1.00109.30           O  
ATOM    697  N   VAL    89      38.627  24.373 -27.327  1.00112.93           N  
ATOM    698  CA  VAL    89      37.952  23.331 -28.056  1.00112.93           C  
ATOM    699  C   VAL    89      38.559  22.001 -27.715  1.00112.93           C  
ATOM    700  O   VAL    89      39.743  21.910 -27.397  1.00112.93           O  
ATOM    701  CB  VAL    89      38.052  23.477 -29.547  1.00112.93           C  
ATOM    702  CG1 VAL    89      39.534  23.359 -29.943  1.00112.93           C  
ATOM    703  CG2 VAL    89      37.148  22.419 -30.207  1.00112.93           C  
ATOM    704  N   TYR    90      37.692  20.974 -27.601  1.00131.58           N  
ATOM    705  CA  TYR    90      37.980  19.576 -27.391  1.00131.58           C  
ATOM    706  C   TYR    90      38.161  18.720 -28.630  1.00131.58           C  
ATOM    707  O   TYR    90      38.877  17.722 -28.573  1.00131.58           O  
ATOM    708  CB  TYR    90      36.959  18.901 -26.455  1.00131.58           C  
ATOM    709  CG  TYR    90      37.243  19.390 -25.069  1.00131.58           C  
ATOM    710  CD1 TYR    90      38.216  18.779 -24.308  1.00131.58           C  
ATOM    711  CD2 TYR    90      36.554  20.452 -24.523  1.00131.58           C  
ATOM    712  CE1 TYR    90      38.494  19.210 -23.030  1.00131.58           C  
ATOM    713  CE2 TYR    90      36.827  20.889 -23.246  1.00131.58           C  
ATOM    714  CZ  TYR    90      37.798  20.270 -22.497  1.00131.58           C  
ATOM    715  OH  TYR    90      38.076  20.721 -21.189  1.00131.58           O  
ATOM    716  N   GLN    91      37.449  19.003 -29.753  1.00190.37           N  
ATOM    717  CA  GLN    91      37.474  18.081 -30.874  1.00190.37           C  
ATOM    718  C   GLN    91      37.207  18.760 -32.189  1.00190.37           C  
ATOM    719  O   GLN    91      36.252  19.520 -32.321  1.00190.37           O  
ATOM    720  CB  GLN    91      36.355  17.024 -30.842  1.00190.37           C  
ATOM    721  CG  GLN    91      36.616  15.788 -29.998  1.00190.37           C  
ATOM    722  CD  GLN    91      37.380  14.790 -30.857  1.00190.37           C  
ATOM    723  NE2 GLN    91      37.398  15.014 -32.199  1.00190.37           N  
ATOM    724  OE1 GLN    91      37.951  13.831 -30.343  1.00190.37           O  
ATOM    725  N   PRO    92      38.067  18.517 -33.155  1.00135.47           N  
ATOM    726  CA  PRO    92      37.775  18.971 -34.500  1.00135.47           C  
ATOM    727  C   PRO    92      37.127  17.875 -35.306  1.00135.47           C  
ATOM    728  O   PRO    92      37.515  16.719 -35.131  1.00135.47           O  
ATOM    729  CB  PRO    92      39.109  19.375 -35.124  1.00135.47           C  
ATOM    730  CG  PRO    92      40.035  19.617 -33.924  1.00135.47           C  
ATOM    731  CD  PRO    92      39.478  18.686 -32.839  1.00135.47           C  
ATOM    732  N   VAL    93      36.202  18.207 -36.236  1.00 57.92           N  
ATOM    733  CA  VAL    93      35.628  17.198 -37.086  1.00 57.92           C  
ATOM    734  C   VAL    93      35.469  17.768 -38.462  1.00 57.92           C  
ATOM    735  O   VAL    93      35.008  18.896 -38.629  1.00 57.92           O  
ATOM    736  CB  VAL    93      34.274  16.727 -36.645  1.00 57.92           C  
ATOM    737  CG1 VAL    93      33.707  15.784 -37.721  1.00 57.92           C  
ATOM    738  CG2 VAL    93      34.416  16.073 -35.258  1.00 57.92           C  
ATOM    739  N   ILE    94      35.846  16.984 -39.493  1.00133.81           N  
ATOM    740  CA  ILE    94      35.683  17.439 -40.845  1.00133.81           C  
ATOM    741  C   ILE    94      34.668  16.591 -41.540  1.00133.81           C  
ATOM    742  O   ILE    94      34.724  15.361 -41.522  1.00133.81           O  
ATOM    743  CB  ILE    94      36.954  17.534 -41.639  1.00133.81           C  
ATOM    744  CG1 ILE    94      37.729  16.217 -41.604  1.00133.81           C  
ATOM    745  CG2 ILE    94      37.737  18.761 -41.161  1.00133.81           C  
ATOM    746  CD1 ILE    94      38.946  16.224 -42.525  1.00133.81           C  
ATOM    747  N   ASP    95      33.677  17.277 -42.147  1.00 66.14           N  
ATOM    748  CA  ASP    95      32.559  16.668 -42.811  1.00 66.14           C  
ATOM    749  C   ASP    95      32.878  16.368 -44.248  1.00 66.14           C  
ATOM    750  O   ASP    95      34.012  16.500 -44.702  1.00 66.14           O  
ATOM    751  CB  ASP    95      31.272  17.519 -42.732  1.00 66.14           C  
ATOM    752  CG  ASP    95      31.491  18.894 -43.359  1.00 66.14           C  
ATOM    753  OD1 ASP    95      32.496  19.076 -44.097  1.00 66.14           O  
ATOM    754  OD2 ASP    95      30.648  19.790 -43.089  1.00 66.14           O1-
ATOM    755  N   ASP    96      31.841  15.923 -44.988  1.00 61.85           N  
ATOM    756  CA  ASP    96      31.898  15.523 -46.369  1.00 61.85           C  
ATOM    757  C   ASP    96      32.235  16.702 -47.238  1.00 61.85           C  
ATOM    758  O   ASP    96      32.800  16.553 -48.318  1.00 61.85           O  
ATOM    759  CB  ASP    96      30.554  14.967 -46.867  1.00 61.85           C  
ATOM    760  CG  ASP    96      30.264  13.677 -46.113  1.00 61.85           C  
ATOM    761  OD1 ASP    96      31.213  13.128 -45.494  1.00 61.85           O  
ATOM    762  OD2 ASP    96      29.087  13.227 -46.142  1.00 61.85           O1-
ATOM    763  N   CYS    97      31.793  17.895 -46.813  1.00101.23           N  
ATOM    764  CA  CYS    97      31.934  19.173 -47.459  1.00101.23           C  
ATOM    765  C   CYS    97      33.309  19.761 -47.280  1.00101.23           C  
ATOM    766  O   CYS    97      33.620  20.789 -47.881  1.00101.23           O  
ATOM    767  CB  CYS    97      30.863  20.168 -46.969  1.00101.23           C  
ATOM    768  SG  CYS    97      29.198  19.526 -47.340  1.00101.23           S  
ATOM    769  N   ARG    98      34.160  19.166 -46.418  1.00173.40           N  
ATOM    770  CA  ARG    98      35.448  19.732 -46.115  1.00173.40           C  
ATOM    771  C   ARG    98      35.278  20.980 -45.309  1.00173.40           C  
ATOM    772  O   ARG    98      36.029  21.944 -45.463  1.00173.40           O  
ATOM    773  CB  ARG    98      36.316  20.064 -47.342  1.00173.40           C  
ATOM    774  CG  ARG    98      37.043  18.852 -47.925  1.00173.40           C  
ATOM    775  CD  ARG    98      38.174  19.245 -48.878  1.00173.40           C  
ATOM    776  NE  ARG    98      38.742  20.521 -48.354  1.00173.40           N  
ATOM    777  CZ  ARG    98      40.058  20.836 -48.529  1.00173.40           C  
ATOM    778  NH1 ARG    98      40.913  19.942 -49.096  1.00173.40           N1+
ATOM    779  NH2 ARG    98      40.528  22.055 -48.137  1.00173.40           N  
ATOM    780  N   ARG    99      34.270  20.986 -44.415  1.00 77.95           N  
ATOM    781  CA  ARG    99      34.108  22.066 -43.487  1.00 77.95           C  
ATOM    782  C   ARG    99      34.641  21.561 -42.181  1.00 77.95           C  
ATOM    783  O   ARG    99      34.362  20.431 -41.778  1.00 77.95           O  
ATOM    784  CB  ARG    99      32.645  22.489 -43.262  1.00 77.95           C  
ATOM    785  CG  ARG    99      32.024  23.208 -44.464  1.00 77.95           C  
ATOM    786  CD  ARG    99      30.568  23.617 -44.237  1.00 77.95           C  
ATOM    787  NE  ARG    99      29.802  22.366 -43.978  1.00 77.95           N  
ATOM    788  CZ  ARG    99      28.477  22.415 -43.657  1.00 77.95           C  
ATOM    789  NH1 ARG    99      27.820  23.610 -43.616  1.00 77.95           N1+
ATOM    790  NH2 ARG    99      27.808  21.260 -43.370  1.00 77.95           N  
ATOM    791  N   LEU   100      35.450  22.391 -41.491  1.00 60.57           N  
ATOM    792  CA  LEU   100      36.036  21.974 -40.251  1.00 60.57           C  
ATOM    793  C   LEU   100      35.167  22.477 -39.141  1.00 60.57           C  
ATOM    794  O   LEU   100      34.959  23.680 -38.987  1.00 60.57           O  
ATOM    795  CB  LEU   100      37.465  22.515 -40.051  1.00 60.57           C  
ATOM    796  CG  LEU   100      38.146  22.039 -38.755  1.00 60.57           C  
ATOM    797  CD1 LEU   100      38.363  20.516 -38.765  1.00 60.57           C  
ATOM    798  CD2 LEU   100      39.438  22.830 -38.488  1.00 60.57           C  
ATOM    799  N   TRP   101      34.640  21.542 -38.323  1.00 70.03           N  
ATOM    800  CA  TRP   101      33.741  21.903 -37.263  1.00 70.03           C  
ATOM    801  C   TRP   101      34.428  21.710 -35.946  1.00 70.03           C  
ATOM    802  O   TRP   101      35.137  20.729 -35.723  1.00 70.03           O  
ATOM    803  CB  TRP   101      32.475  21.029 -37.218  1.00 70.03           C  
ATOM    804  CG  TRP   101      31.565  21.180 -38.414  1.00 70.03           C  
ATOM    805  CD1 TRP   101      31.701  20.667 -39.671  1.00 70.03           C  
ATOM    806  CD2 TRP   101      30.327  21.910 -38.404  1.00 70.03           C  
ATOM    807  CE2 TRP   101      29.776  21.799 -39.681  1.00 70.03           C  
ATOM    808  CE3 TRP   101      29.698  22.606 -37.411  1.00 70.03           C  
ATOM    809  NE1 TRP   101      30.630  21.037 -40.449  1.00 70.03           N  
ATOM    810  CZ2 TRP   101      28.581  22.391 -39.984  1.00 70.03           C  
ATOM    811  CZ3 TRP   101      28.498  23.208 -37.723  1.00 70.03           C  
ATOM    812  CH2 TRP   101      27.951  23.102 -38.985  1.00 70.03           C  
ATOM    813  N   VAL   102      34.228  22.679 -35.032  1.00 52.92           N  
ATOM    814  CA  VAL   102      34.764  22.591 -33.705  1.00 52.92           C  
ATOM    815  C   VAL   102      33.665  23.025 -32.786  1.00 52.92           C  
ATOM    816  O   VAL   102      32.695  23.640 -33.223  1.00 52.92           O  
ATOM    817  CB  VAL   102      35.917  23.520 -33.468  1.00 52.92           C  
ATOM    818  CG1 VAL   102      37.058  23.131 -34.420  1.00 52.92           C  
ATOM    819  CG2 VAL   102      35.429  24.969 -33.642  1.00 52.92           C  
ATOM    820  N   VAL   103      33.752  22.651 -31.493  1.00136.33           N  
ATOM    821  CA  VAL   103      32.800  23.139 -30.535  1.00136.33           C  
ATOM    822  C   VAL   103      33.533  23.928 -29.502  1.00136.33           C  
ATOM    823  O   VAL   103      34.233  23.377 -28.653  1.00136.33           O  
ATOM    824  CB  VAL   103      32.015  22.075 -29.822  1.00136.33           C  
ATOM    825  CG1 VAL   103      30.893  21.582 -30.735  1.00136.33           C  
ATOM    826  CG2 VAL   103      32.982  20.938 -29.457  1.00136.33           C  
ATOM    827  N   ASP   104      33.374  25.263 -29.551  1.00 60.88           N  
ATOM    828  CA  ASP   104      33.996  26.106 -28.576  1.00 60.88           C  
ATOM    829  C   ASP   104      33.163  25.990 -27.337  1.00 60.88           C  
ATOM    830  O   ASP   104      31.970  26.288 -27.351  1.00 60.88           O  
ATOM    831  CB  ASP   104      34.027  27.584 -29.000  1.00 60.88           C  
ATOM    832  CG  ASP   104      34.937  28.324 -28.035  1.00 60.88           C  
ATOM    833  OD1 ASP   104      35.373  27.684 -27.041  1.00 60.88           O  
ATOM    834  OD2 ASP   104      35.207  29.530 -28.274  1.00 60.88           O1-
ATOM    835  N   VAL   105      33.774  25.526 -26.230  1.00 58.80           N  
ATOM    836  CA  VAL   105      33.087  25.361 -24.977  1.00 58.80           C  
ATOM    837  C   VAL   105      32.736  26.714 -24.431  1.00 58.80           C  
ATOM    838  O   VAL   105      31.731  26.867 -23.737  1.00 58.80           O  
ATOM    839  CB  VAL   105      33.913  24.643 -23.952  1.00 58.80           C  
ATOM    840  CG1 VAL   105      33.117  24.581 -22.638  1.00 58.80           C  
ATOM    841  CG2 VAL   105      34.303  23.264 -24.514  1.00 58.80           C  
ATOM    842  N   GLY   106      33.593  27.727 -24.676  1.00 40.15           N  
ATOM    843  CA  GLY   106      33.237  29.073 -24.323  1.00 40.15           C  
ATOM    844  C   GLY   106      33.950  29.585 -23.110  1.00 40.15           C  
ATOM    845  O   GLY   106      33.869  30.779 -22.828  1.00 40.15           O  
ATOM    846  N   SER   107      34.646  28.725 -22.342  1.00 44.74           N  
ATOM    847  CA  SER   107      35.353  29.245 -21.202  1.00 44.74           C  
ATOM    848  C   SER   107      36.572  28.406 -20.982  1.00 44.74           C  
ATOM    849  O   SER   107      36.652  27.275 -21.453  1.00 44.74           O  
ATOM    850  CB  SER   107      34.529  29.205 -19.904  1.00 44.74           C  
ATOM    851  OG  SER   107      34.213  27.863 -19.565  1.00 44.74           O  
ATOM    852  N   VAL   108      37.569  28.976 -20.272  1.00 67.23           N  
ATOM    853  CA  VAL   108      38.793  28.306 -19.932  1.00 67.23           C  
ATOM    854  C   VAL   108      38.576  27.605 -18.618  1.00 67.23           C  
ATOM    855  O   VAL   108      37.696  27.971 -17.843  1.00 67.23           O  
ATOM    856  CB  VAL   108      39.955  29.243 -19.782  1.00 67.23           C  
ATOM    857  CG1 VAL   108      40.208  29.918 -21.142  1.00 67.23           C  
ATOM    858  CG2 VAL   108      39.643  30.235 -18.650  1.00 67.23           C  
ATOM    859  N   GLU   109      39.351  26.526 -18.393  1.00152.36           N  
ATOM    860  CA  GLU   109      39.316  25.604 -17.285  1.00152.36           C  
ATOM    861  C   GLU   109      39.951  26.106 -16.013  1.00152.36           C  
ATOM    862  O   GLU   109      39.653  25.581 -14.945  1.00152.36           O  
ATOM    863  CB  GLU   109      40.007  24.280 -17.653  1.00152.36           C  
ATOM    864  CG  GLU   109      39.437  23.625 -18.920  1.00152.36           C  
ATOM    865  CD  GLU   109      38.229  22.753 -18.600  1.00152.36           C  
ATOM    866  OE1 GLU   109      38.223  22.120 -17.511  1.00152.36           O  
ATOM    867  OE2 GLU   109      37.306  22.694 -19.455  1.00152.36           O1-
ATOM    868  N   TYR   110      40.873  27.086 -16.075  1.00180.49           N  
ATOM    869  CA  TYR   110      41.661  27.473 -14.927  1.00180.49           C  
ATOM    870  C   TYR   110      41.353  28.893 -14.551  1.00180.49           C  
ATOM    871  O   TYR   110      40.659  29.601 -15.277  1.00180.49           O  
ATOM    872  CB  TYR   110      43.158  27.406 -15.255  1.00180.49           C  
ATOM    873  CG  TYR   110      43.333  28.245 -16.479  1.00180.49           C  
ATOM    874  CD1 TYR   110      43.164  27.699 -17.732  1.00180.49           C  
ATOM    875  CD2 TYR   110      43.644  29.582 -16.381  1.00180.49           C  
ATOM    876  CE1 TYR   110      43.316  28.465 -18.866  1.00180.49           C  
ATOM    877  CE2 TYR   110      43.798  30.354 -17.510  1.00180.49           C  
ATOM    878  CZ  TYR   110      43.636  29.797 -18.755  1.00180.49           C  
ATOM    879  OH  TYR   110      43.794  30.591 -19.910  1.00180.49           O  
ATOM    880  N   ARG   111      41.821  29.333 -13.359  1.00164.60           N  
ATOM    881  CA  ARG   111      41.565  30.687 -12.956  1.00164.60           C  
ATOM    882  C   ARG   111      42.881  31.369 -12.726  1.00164.60           C  
ATOM    883  O   ARG   111      43.830  30.763 -12.231  1.00164.60           O  
ATOM    884  CB  ARG   111      40.736  30.799 -11.666  1.00164.60           C  
ATOM    885  CG  ARG   111      40.137  32.189 -11.449  1.00164.60           C  
ATOM    886  CD  ARG   111      39.223  32.275 -10.224  1.00164.60           C  
ATOM    887  NE  ARG   111      38.677  33.660 -10.168  1.00164.60           N  
ATOM    888  CZ  ARG   111      37.792  34.014  -9.191  1.00164.60           C  
ATOM    889  NH1 ARG   111      37.441  33.117  -8.225  1.00164.60           N1+
ATOM    890  NH2 ARG   111      37.257  35.271  -9.181  1.00164.60           N  
ATOM    891  N   SER   112      42.969  32.660 -13.115  1.00149.61           N  
ATOM    892  CA  SER   112      44.167  33.428 -12.951  1.00149.61           C  
ATOM    893  C   SER   112      45.106  33.030 -14.048  1.00149.61           C  
ATOM    894  O   SER   112      44.734  32.318 -14.980  1.00149.61           O  
ATOM    895  CB  SER   112      44.849  33.226 -11.581  1.00149.61           C  
ATOM    896  OG  SER   112      45.943  34.119 -11.417  1.00149.61           O  
ATOM    897  N   ARG   113      46.351  33.531 -13.972  1.00150.24           N  
ATOM    898  CA  ARG   113      47.401  33.218 -14.897  1.00150.24           C  
ATOM    899  C   ARG   113      46.992  33.431 -16.321  1.00150.24           C  
ATOM    900  O   ARG   113      47.214  32.561 -17.163  1.00150.24           O  
ATOM    901  CB  ARG   113      47.988  31.800 -14.752  1.00150.24           C  
ATOM    902  CG  ARG   113      48.821  31.631 -13.478  1.00150.24           C  
ATOM    903  CD  ARG   113      49.871  30.520 -13.561  1.00150.24           C  
ATOM    904  NE  ARG   113      49.182  29.200 -13.515  1.00150.24           N  
ATOM    905  CZ  ARG   113      49.810  28.093 -14.012  1.00150.24           C  
ATOM    906  NH1 ARG   113      51.019  28.219 -14.633  1.00150.24           N1+
ATOM    907  NH2 ARG   113      49.229  26.864 -13.898  1.00150.24           N  
ATOM    908  N   GLY   114      46.405  34.605 -16.636  1.00 35.55           N  
ATOM    909  CA  GLY   114      46.124  34.940 -18.008  1.00 35.55           C  
ATOM    910  C   GLY   114      44.737  34.556 -18.432  1.00 35.55           C  
ATOM    911  O   GLY   114      44.398  34.666 -19.610  1.00 35.55           O  
ATOM    912  N   ALA   115      43.883  34.142 -17.484  1.00 45.37           N  
ATOM    913  CA  ALA   115      42.541  33.719 -17.776  1.00 45.37           C  
ATOM    914  C   ALA   115      41.794  34.856 -18.413  1.00 45.37           C  
ATOM    915  O   ALA   115      40.897  34.643 -19.229  1.00 45.37           O  
ATOM    916  CB  ALA   115      41.766  33.300 -16.515  1.00 45.37           C  
ATOM    917  N   LYS   116      42.138  36.101 -18.034  1.00132.76           N  
ATOM    918  CA  LYS   116      41.481  37.291 -18.502  1.00132.76           C  
ATOM    919  C   LYS   116      41.616  37.382 -19.989  1.00132.76           C  
ATOM    920  O   LYS   116      40.737  37.909 -20.670  1.00132.76           O  
ATOM    921  CB  LYS   116      42.121  38.567 -17.939  1.00132.76           C  
ATOM    922  CG  LYS   116      42.218  38.551 -16.418  1.00132.76           C  
ATOM    923  CD  LYS   116      40.871  38.356 -15.724  1.00132.76           C  
ATOM    924  CE  LYS   116      40.980  38.295 -14.201  1.00132.76           C  
ATOM    925  NZ  LYS   116      39.635  38.139 -13.600  1.00132.76           N1+
ATOM    926  N   ASP   117      42.733  36.867 -20.531  1.00 61.23           N  
ATOM    927  CA  ASP   117      43.014  36.964 -21.934  1.00 61.23           C  
ATOM    928  C   ASP   117      41.942  36.275 -22.723  1.00 61.23           C  
ATOM    929  O   ASP   117      41.734  36.609 -23.888  1.00 61.23           O  
ATOM    930  CB  ASP   117      44.360  36.335 -22.332  1.00 61.23           C  
ATOM    931  CG  ASP   117      45.456  37.246 -21.803  1.00 61.23           C  
ATOM    932  OD1 ASP   117      45.113  38.370 -21.349  1.00 61.23           O  
ATOM    933  OD2 ASP   117      46.646  36.835 -21.848  1.00 61.23           O1-
ATOM    934  N   TYR   118      41.275  35.251 -22.154  1.00 95.10           N  
ATOM    935  CA  TYR   118      40.238  34.608 -22.915  1.00 95.10           C  
ATOM    936  C   TYR   118      38.921  34.802 -22.215  1.00 95.10           C  
ATOM    937  O   TYR   118      38.485  33.934 -21.456  1.00 95.10           O  
ATOM    938  CB  TYR   118      40.441  33.087 -23.028  1.00 95.10           C  
ATOM    939  CG  TYR   118      41.735  32.841 -23.726  1.00 95.10           C  
ATOM    940  CD1 TYR   118      41.805  32.802 -25.100  1.00 95.10           C  
ATOM    941  CD2 TYR   118      42.885  32.645 -22.995  1.00 95.10           C  
ATOM    942  CE1 TYR   118      43.005  32.573 -25.730  1.00 95.10           C  
ATOM    943  CE2 TYR   118      44.088  32.416 -23.620  1.00 95.10           C  
ATOM    944  CZ  TYR   118      44.148  32.379 -24.992  1.00 95.10           C  
ATOM    945  OH  TYR   118      45.380  32.145 -25.640  1.00 95.10           O  
ATOM    946  N   PRO   119      38.224  35.869 -22.503  1.00 74.94           N  
ATOM    947  CA  PRO   119      36.971  36.170 -21.863  1.00 74.94           C  
ATOM    948  C   PRO   119      35.946  35.139 -22.211  1.00 74.94           C  
ATOM    949  O   PRO   119      35.949  34.650 -23.338  1.00 74.94           O  
ATOM    950  CB  PRO   119      36.611  37.596 -22.289  1.00 74.94           C  
ATOM    951  CG  PRO   119      37.524  37.885 -23.498  1.00 74.94           C  
ATOM    952  CD  PRO   119      38.754  36.995 -23.249  1.00 74.94           C  
ATOM    953  N   SER   120      35.055  34.816 -21.254  1.00 74.70           N  
ATOM    954  CA  SER   120      34.095  33.770 -21.433  1.00 74.70           C  
ATOM    955  C   SER   120      32.956  34.245 -22.274  1.00 74.70           C  
ATOM    956  O   SER   120      32.739  35.442 -22.455  1.00 74.70           O  
ATOM    957  CB  SER   120      33.522  33.251 -20.104  1.00 74.70           C  
ATOM    958  OG  SER   120      32.583  32.216 -20.348  1.00 74.70           O  
ATOM    959  N   HIS   121      32.215  33.270 -22.838  1.00 55.73           N  
ATOM    960  CA  HIS   121      31.064  33.520 -23.654  1.00 55.73           C  
ATOM    961  C   HIS   121      30.299  32.232 -23.708  1.00 55.73           C  
ATOM    962  O   HIS   121      30.692  31.243 -23.091  1.00 55.73           O  
ATOM    963  CB  HIS   121      31.415  33.950 -25.091  1.00 55.73           C  
ATOM    964  CG  HIS   121      32.246  32.947 -25.839  1.00 55.73           C  
ATOM    965  CD2 HIS   121      33.574  32.665 -25.746  1.00 55.73           C  
ATOM    966  ND1 HIS   121      31.748  32.098 -26.801  1.00 55.73           N  
ATOM    967  CE1 HIS   121      32.789  31.345 -27.237  1.00 55.73           C  
ATOM    968  NE2 HIS   121      33.918  31.654 -26.626  1.00 55.73           N  
ATOM    969  N   ARG   122      29.169  32.221 -24.440  1.00101.34           N  
ATOM    970  CA  ARG   122      28.337  31.051 -24.522  1.00101.34           C  
ATOM    971  C   ARG   122      28.978  30.073 -25.460  1.00101.34           C  
ATOM    972  O   ARG   122      29.702  30.459 -26.373  1.00101.34           O  
ATOM    973  CB  ARG   122      26.925  31.359 -25.044  1.00101.34           C  
ATOM    974  CG  ARG   122      26.179  32.355 -24.155  1.00101.34           C  
ATOM    975  CD  ARG   122      24.767  32.688 -24.636  1.00101.34           C  
ATOM    976  NE  ARG   122      24.198  33.670 -23.672  1.00101.34           N  
ATOM    977  CZ  ARG   122      23.019  34.295 -23.955  1.00101.34           C  
ATOM    978  NH1 ARG   122      22.344  33.985 -25.100  1.00101.34           N1+
ATOM    979  NH2 ARG   122      22.519  35.227 -23.090  1.00101.34           N  
ATOM    980  N   PRO   123      28.719  28.805 -25.271  1.00 67.52           N  
ATOM    981  CA  PRO   123      29.320  27.788 -26.093  1.00 67.52           C  
ATOM    982  C   PRO   123      28.877  27.941 -27.508  1.00 67.52           C  
ATOM    983  O   PRO   123      27.742  28.360 -27.730  1.00 67.52           O  
ATOM    984  CB  PRO   123      28.921  26.458 -25.462  1.00 67.52           C  
ATOM    985  CG  PRO   123      28.721  26.808 -23.976  1.00 67.52           C  
ATOM    986  CD  PRO   123      28.303  28.290 -23.977  1.00 67.52           C  
ATOM    987  N   ALA   124      29.754  27.624 -28.484  1.00 41.19           N  
ATOM    988  CA  ALA   124      29.348  27.818 -29.841  1.00 41.19           C  
ATOM    989  C   ALA   124      29.848  26.707 -30.708  1.00 41.19           C  
ATOM    990  O   ALA   124      30.881  26.090 -30.443  1.00 41.19           O  
ATOM    991  CB  ALA   124      29.862  29.132 -30.454  1.00 41.19           C  
ATOM    992  N   ILE   125      29.074  26.429 -31.778  1.00123.24           N  
ATOM    993  CA  ILE   125      29.413  25.483 -32.804  1.00123.24           C  
ATOM    994  C   ILE   125      29.961  26.348 -33.897  1.00123.24           C  
ATOM    995  O   ILE   125      29.272  27.257 -34.361  1.00123.24           O  
ATOM    996  CB  ILE   125      28.203  24.831 -33.415  1.00123.24           C  
ATOM    997  CG1 ILE   125      27.349  24.078 -32.378  1.00123.24           C  
ATOM    998  CG2 ILE   125      28.699  23.935 -34.561  1.00123.24           C  
ATOM    999  CD1 ILE   125      27.986  22.804 -31.841  1.00123.24           C  
ATOM   1000  N   VAL   126      31.210  26.099 -34.339  1.00 47.04           N  
ATOM   1001  CA  VAL   126      31.795  26.960 -35.328  1.00 47.04           C  
ATOM   1002  C   VAL   126      32.324  26.111 -36.439  1.00 47.04           C  
ATOM   1003  O   VAL   126      32.760  24.982 -36.214  1.00 47.04           O  
ATOM   1004  CB  VAL   126      32.944  27.758 -34.784  1.00 47.04           C  
ATOM   1005  CG1 VAL   126      33.528  28.634 -35.902  1.00 47.04           C  
ATOM   1006  CG2 VAL   126      32.438  28.560 -33.575  1.00 47.04           C  
ATOM   1007  N   ALA   127      32.285  26.639 -37.683  1.00 39.21           N  
ATOM   1008  CA  ALA   127      32.760  25.872 -38.799  1.00 39.21           C  
ATOM   1009  C   ALA   127      33.559  26.757 -39.709  1.00 39.21           C  
ATOM   1010  O   ALA   127      33.243  27.929 -39.909  1.00 39.21           O  
ATOM   1011  CB  ALA   127      31.627  25.255 -39.635  1.00 39.21           C  
ATOM   1012  N   TYR   128      34.622  26.180 -40.304  1.00 56.94           N  
ATOM   1013  CA  TYR   128      35.488  26.897 -41.192  1.00 56.94           C  
ATOM   1014  C   TYR   128      35.483  26.151 -42.483  1.00 56.94           C  
ATOM   1015  O   TYR   128      35.287  24.936 -42.509  1.00 56.94           O  
ATOM   1016  CB  TYR   128      36.952  26.934 -40.717  1.00 56.94           C  
ATOM   1017  CG  TYR   128      36.991  27.642 -39.406  1.00 56.94           C  
ATOM   1018  CD1 TYR   128      37.043  29.016 -39.345  1.00 56.94           C  
ATOM   1019  CD2 TYR   128      36.981  26.923 -38.232  1.00 56.94           C  
ATOM   1020  CE1 TYR   128      37.075  29.660 -38.130  1.00 56.94           C  
ATOM   1021  CE2 TYR   128      37.013  27.562 -37.014  1.00 56.94           C  
ATOM   1022  CZ  TYR   128      37.062  28.934 -36.963  1.00 56.94           C  
ATOM   1023  OH  TYR   128      37.095  29.599 -35.718  1.00 56.94           O  
ATOM   1024  N   ASP   129      35.682  26.879 -43.598  1.00 53.23           N  
ATOM   1025  CA  ASP   129      35.658  26.270 -44.896  1.00 53.23           C  
ATOM   1026  C   ASP   129      37.072  26.067 -45.351  1.00 53.23           C  
ATOM   1027  O   ASP   129      37.773  27.016 -45.694  1.00 53.23           O  
ATOM   1028  CB  ASP   129      34.943  27.149 -45.935  1.00 53.23           C  
ATOM   1029  CG  ASP   129      34.681  26.328 -47.185  1.00 53.23           C  
ATOM   1030  OD1 ASP   129      35.085  25.136 -47.212  1.00 53.23           O  
ATOM   1031  OD2 ASP   129      34.067  26.891 -48.132  1.00 53.23           O1-
ATOM   1032  N   LEU   130      37.517  24.796 -45.353  1.00 68.30           N  
ATOM   1033  CA  LEU   130      38.835  24.389 -45.754  1.00 68.30           C  
ATOM   1034  C   LEU   130      39.001  24.595 -47.230  1.00 68.30           C  
ATOM   1035  O   LEU   130      40.116  24.791 -47.711  1.00 68.30           O  
ATOM   1036  CB  LEU   130      39.122  22.910 -45.431  1.00 68.30           C  
ATOM   1037  CG  LEU   130      39.077  22.594 -43.921  1.00 68.30           C  
ATOM   1038  CD1 LEU   130      39.473  21.133 -43.640  1.00 68.30           C  
ATOM   1039  CD2 LEU   130      39.899  23.607 -43.105  1.00 68.30           C  
ATOM   1040  N   LYS   131      37.903  24.499 -48.002  1.00 89.59           N  
ATOM   1041  CA  LYS   131      37.995  24.637 -49.427  1.00 89.59           C  
ATOM   1042  C   LYS   131      38.512  26.000 -49.778  1.00 89.59           C  
ATOM   1043  O   LYS   131      39.403  26.115 -50.616  1.00 89.59           O  
ATOM   1044  CB  LYS   131      36.643  24.452 -50.138  1.00 89.59           C  
ATOM   1045  CG  LYS   131      36.114  23.017 -50.071  1.00 89.59           C  
ATOM   1046  CD  LYS   131      34.655  22.871 -50.511  1.00 89.59           C  
ATOM   1047  CE  LYS   131      33.642  23.080 -49.386  1.00 89.59           C  
ATOM   1048  NZ  LYS   131      33.358  24.518 -49.214  1.00 89.59           N1+
ATOM   1049  N   GLN   132      37.978  27.075 -49.158  1.00 92.95           N  
ATOM   1050  CA  GLN   132      38.478  28.384 -49.487  1.00 92.95           C  
ATOM   1051  C   GLN   132      39.695  28.655 -48.672  1.00 92.95           C  
ATOM   1052  O   GLN   132      39.792  28.274 -47.504  1.00 92.95           O  
ATOM   1053  CB  GLN   132      37.508  29.554 -49.228  1.00 92.95           C  
ATOM   1054  CG  GLN   132      36.381  29.697 -50.253  1.00 92.95           C  
ATOM   1055  CD  GLN   132      35.150  28.987 -49.731  1.00 92.95           C  
ATOM   1056  NE2 GLN   132      34.587  29.495 -48.602  1.00 92.95           N  
ATOM   1057  OE1 GLN   132      34.693  28.012 -50.323  1.00 92.95           O  
ATOM   1058  N   PRO   133      40.643  29.297 -49.302  1.00191.00           N  
ATOM   1059  CA  PRO   133      41.843  29.654 -48.607  1.00191.00           C  
ATOM   1060  C   PRO   133      41.608  30.781 -47.684  1.00191.00           C  
ATOM   1061  O   PRO   133      40.923  31.731 -48.073  1.00191.00           O  
ATOM   1062  CB  PRO   133      42.889  29.957 -49.672  1.00191.00           C  
ATOM   1063  CG  PRO   133      42.428  29.113 -50.873  1.00191.00           C  
ATOM   1064  CD  PRO   133      40.900  29.019 -50.707  1.00191.00           C  
ATOM   1065  N   ASN   134      42.241  30.678 -46.500  1.00206.96           N  
ATOM   1066  CA  ASN   134      42.147  31.569 -45.396  1.00206.96           C  
ATOM   1067  C   ASN   134      41.222  30.942 -44.402  1.00206.96           C  
ATOM   1068  O   ASN   134      41.095  31.431 -43.281  1.00206.96           O  
ATOM   1069  CB  ASN   134      41.601  32.971 -45.730  1.00206.96           C  
ATOM   1070  CG  ASN   134      42.653  33.723 -46.534  1.00206.96           C  
ATOM   1071  ND2 ASN   134      42.203  34.727 -47.335  1.00206.96           N  
ATOM   1072  OD1 ASN   134      43.845  33.434 -46.445  1.00206.96           O  
ATOM   1073  N   TYR   135      40.585  29.815 -44.784  1.00118.36           N  
ATOM   1074  CA  TYR   135      39.683  29.100 -43.924  1.00118.36           C  
ATOM   1075  C   TYR   135      38.720  30.055 -43.269  1.00118.36           C  
ATOM   1076  O   TYR   135      38.814  30.286 -42.064  1.00118.36           O  
ATOM   1077  CB  TYR   135      40.366  28.335 -42.771  1.00118.36           C  
ATOM   1078  CG  TYR   135      41.390  27.387 -43.296  1.00118.36           C  
ATOM   1079  CD1 TYR   135      41.053  26.391 -44.179  1.00118.36           C  
ATOM   1080  CD2 TYR   135      42.691  27.469 -42.854  1.00118.36           C  
ATOM   1081  CE1 TYR   135      42.008  25.516 -44.644  1.00118.36           C  
ATOM   1082  CE2 TYR   135      43.651  26.598 -43.313  1.00118.36           C  
ATOM   1083  CZ  TYR   135      43.310  25.619 -44.215  1.00118.36           C  
ATOM   1084  OH  TYR   135      44.290  24.721 -44.688  1.00118.36           O  
ATOM   1085  N   PRO   136      37.816  30.644 -44.012  1.00 79.93           N  
ATOM   1086  CA  PRO   136      36.827  31.576 -43.512  1.00 79.93           C  
ATOM   1087  C   PRO   136      35.806  30.904 -42.630  1.00 79.93           C  
ATOM   1088  O   PRO   136      35.547  29.719 -42.830  1.00 79.93           O  
ATOM   1089  CB  PRO   136      36.175  32.167 -44.763  1.00 79.93           C  
ATOM   1090  CG  PRO   136      36.376  31.081 -45.838  1.00 79.93           C  
ATOM   1091  CD  PRO   136      37.706  30.418 -45.443  1.00 79.93           C  
ATOM   1092  N   GLU   137      35.200  31.640 -41.666  1.00 88.19           N  
ATOM   1093  CA  GLU   137      34.210  31.063 -40.785  1.00 88.19           C  
ATOM   1094  C   GLU   137      32.861  31.117 -41.442  1.00 88.19           C  
ATOM   1095  O   GLU   137      32.314  32.194 -41.675  1.00 88.19           O  
ATOM   1096  CB  GLU   137      34.081  31.790 -39.430  1.00 88.19           C  
ATOM   1097  CG  GLU   137      33.024  31.159 -38.516  1.00 88.19           C  
ATOM   1098  CD  GLU   137      32.998  31.869 -37.164  1.00 88.19           C  
ATOM   1099  OE1 GLU   137      33.381  33.067 -37.089  1.00 88.19           O  
ATOM   1100  OE2 GLU   137      32.590  31.205 -36.175  1.00 88.19           O1-
ATOM   1101  N   VAL   138      32.352  29.931 -41.844  1.00 82.55           N  
ATOM   1102  CA  VAL   138      31.070  29.697 -42.459  1.00 82.55           C  
ATOM   1103  C   VAL   138      29.917  29.594 -41.492  1.00 82.55           C  
ATOM   1104  O   VAL   138      28.807  30.003 -41.824  1.00 82.55           O  
ATOM   1105  CB  VAL   138      31.087  28.459 -43.305  1.00 82.55           C  
ATOM   1106  CG1 VAL   138      32.072  28.692 -44.463  1.00 82.55           C  
ATOM   1107  CG2 VAL   138      31.458  27.258 -42.419  1.00 82.55           C  
ATOM   1108  N   VAL   139      30.113  28.988 -40.297  1.00 59.06           N  
ATOM   1109  CA  VAL   139      28.992  28.802 -39.406  1.00 59.06           C  
ATOM   1110  C   VAL   139      29.387  29.219 -38.021  1.00 59.06           C  
ATOM   1111  O   VAL   139      30.506  28.956 -37.585  1.00 59.06           O  
ATOM   1112  CB  VAL   139      28.558  27.365 -39.315  1.00 59.06           C  
ATOM   1113  CG1 VAL   139      27.388  27.251 -38.322  1.00 59.06           C  
ATOM   1114  CG2 VAL   139      28.231  26.856 -40.728  1.00 59.06           C  
ATOM   1115  N   ARG   140      28.476  29.914 -37.302  1.00155.41           N  
ATOM   1116  CA  ARG   140      28.728  30.256 -35.929  1.00155.41           C  
ATOM   1117  C   ARG   140      27.406  30.232 -35.218  1.00155.41           C  
ATOM   1118  O   ARG   140      26.557  31.095 -35.439  1.00155.41           O  
ATOM   1119  CB  ARG   140      29.343  31.653 -35.747  1.00155.41           C  
ATOM   1120  CG  ARG   140      29.849  31.889 -34.326  1.00155.41           C  
ATOM   1121  CD  ARG   140      30.703  33.147 -34.179  1.00155.41           C  
ATOM   1122  NE  ARG   140      31.175  33.184 -32.770  1.00155.41           N  
ATOM   1123  CZ  ARG   140      32.296  32.501 -32.398  1.00155.41           C  
ATOM   1124  NH1 ARG   140      33.016  31.803 -33.324  1.00155.41           N1+
ATOM   1125  NH2 ARG   140      32.692  32.517 -31.092  1.00155.41           N  
ATOM   1126  N   TYR   141      27.197  29.250 -34.318  1.00 62.70           N  
ATOM   1127  CA  TYR   141      25.925  29.132 -33.659  1.00 62.70           C  
ATOM   1128  C   TYR   141      26.132  29.126 -32.175  1.00 62.70           C  
ATOM   1129  O   TYR   141      26.886  28.308 -31.650  1.00 62.70           O  
ATOM   1130  CB  TYR   141      25.222  27.816 -34.043  1.00 62.70           C  
ATOM   1131  CG  TYR   141      23.959  27.649 -33.271  1.00 62.70           C  
ATOM   1132  CD1 TYR   141      22.800  28.277 -33.665  1.00 62.70           C  
ATOM   1133  CD2 TYR   141      23.935  26.843 -32.156  1.00 62.70           C  
ATOM   1134  CE1 TYR   141      21.636  28.110 -32.953  1.00 62.70           C  
ATOM   1135  CE2 TYR   141      22.774  26.672 -31.439  1.00 62.70           C  
ATOM   1136  CZ  TYR   141      21.623  27.308 -31.837  1.00 62.70           C  
ATOM   1137  OH  TYR   141      20.432  27.132 -31.102  1.00 62.70           O  
ATOM   1138  N   HIS   142      25.464  30.054 -31.454  1.00 98.49           N  
ATOM   1139  CA  HIS   142      25.588  30.099 -30.023  1.00 98.49           C  
ATOM   1140  C   HIS   142      24.491  29.280 -29.412  1.00 98.49           C  
ATOM   1141  O   HIS   142      23.369  29.232 -29.913  1.00 98.49           O  
ATOM   1142  CB  HIS   142      25.478  31.516 -29.424  1.00 98.49           C  
ATOM   1143  CG  HIS   142      24.086  32.076 -29.467  1.00 98.49           C  
ATOM   1144  CD2 HIS   142      23.188  32.256 -28.461  1.00 98.49           C  
ATOM   1145  ND1 HIS   142      23.464  32.526 -30.611  1.00 98.49           N  
ATOM   1146  CE1 HIS   142      22.229  32.951 -30.241  1.00 98.49           C  
ATOM   1147  NE2 HIS   142      22.017  32.808 -28.947  1.00 98.49           N  
ATOM   1148  N   PHE   143      24.809  28.609 -28.288  1.00 85.39           N  
ATOM   1149  CA  PHE   143      23.857  27.824 -27.555  1.00 85.39           C  
ATOM   1150  C   PHE   143      22.952  28.767 -26.826  1.00 85.39           C  
ATOM   1151  O   PHE   143      23.391  29.791 -26.307  1.00 85.39           O  
ATOM   1152  CB  PHE   143      24.510  26.962 -26.456  1.00 85.39           C  
ATOM   1153  CG  PHE   143      25.246  25.812 -27.053  1.00 85.39           C  
ATOM   1154  CD1 PHE   143      26.345  26.003 -27.854  1.00 85.39           C  
ATOM   1155  CD2 PHE   143      24.853  24.528 -26.764  1.00 85.39           C  
ATOM   1156  CE1 PHE   143      27.021  24.930 -28.388  1.00 85.39           C  
ATOM   1157  CE2 PHE   143      25.523  23.451 -27.293  1.00 85.39           C  
ATOM   1158  CZ  PHE   143      26.609  23.651 -28.108  1.00 85.39           C  
ATOM   1159  N   PRO   144      21.685  28.456 -26.788  1.00 89.79           N  
ATOM   1160  CA  PRO   144      20.771  29.231 -25.998  1.00 89.79           C  
ATOM   1161  C   PRO   144      21.052  28.866 -24.575  1.00 89.79           C  
ATOM   1162  O   PRO   144      21.339  27.700 -24.309  1.00 89.79           O  
ATOM   1163  CB  PRO   144      19.368  28.877 -26.500  1.00 89.79           C  
ATOM   1164  CG  PRO   144      19.571  27.631 -27.386  1.00 89.79           C  
ATOM   1165  CD  PRO   144      21.022  27.761 -27.874  1.00 89.79           C  
ATOM   1166  N   VAL   145      20.913  29.826 -23.646  1.00 39.84           N  
ATOM   1167  CA  VAL   145      21.288  29.651 -22.270  1.00 39.84           C  
ATOM   1168  C   VAL   145      20.535  28.514 -21.654  1.00 39.84           C  
ATOM   1169  O   VAL   145      21.079  27.783 -20.829  1.00 39.84           O  
ATOM   1170  CB  VAL   145      21.014  30.867 -21.434  1.00 39.84           C  
ATOM   1171  CG1 VAL   145      21.328  30.526 -19.967  1.00 39.84           C  
ATOM   1172  CG2 VAL   145      21.836  32.042 -21.990  1.00 39.84           C  
ATOM   1173  N   ARG   146      19.261  28.319 -22.026  1.00175.61           N  
ATOM   1174  CA  ARG   146      18.497  27.291 -21.381  1.00175.61           C  
ATOM   1175  C   ARG   146      19.116  25.946 -21.620  1.00175.61           C  
ATOM   1176  O   ARG   146      19.042  25.064 -20.766  1.00175.61           O  
ATOM   1177  CB  ARG   146      17.026  27.233 -21.832  1.00175.61           C  
ATOM   1178  CG  ARG   146      16.820  27.008 -23.331  1.00175.61           C  
ATOM   1179  CD  ARG   146      15.361  26.726 -23.690  1.00175.61           C  
ATOM   1180  NE  ARG   146      14.522  27.755 -23.014  1.00175.61           N  
ATOM   1181  CZ  ARG   146      14.255  28.940 -23.636  1.00175.61           C  
ATOM   1182  NH1 ARG   146      14.742  29.177 -24.889  1.00175.61           N1+
ATOM   1183  NH2 ARG   146      13.498  29.886 -23.007  1.00175.61           N  
ATOM   1184  N   LEU   147      19.704  25.743 -22.810  1.00 81.18           N  
ATOM   1185  CA  LEU   147      20.276  24.487 -23.210  1.00 81.18           C  
ATOM   1186  C   LEU   147      21.555  24.108 -22.508  1.00 81.18           C  
ATOM   1187  O   LEU   147      21.823  22.918 -22.352  1.00 81.18           O  
ATOM   1188  CB  LEU   147      20.526  24.408 -24.723  1.00 81.18           C  
ATOM   1189  CG  LEU   147      19.213  24.417 -25.526  1.00 81.18           C  
ATOM   1190  CD1 LEU   147      19.479  24.244 -27.027  1.00 81.18           C  
ATOM   1191  CD2 LEU   147      18.212  23.385 -24.978  1.00 81.18           C  
ATOM   1192  N   VAL   148      22.396  25.080 -22.093  1.00 56.78           N  
ATOM   1193  CA  VAL   148      23.697  24.758 -21.559  1.00 56.78           C  
ATOM   1194  C   VAL   148      23.599  23.757 -20.442  1.00 56.78           C  
ATOM   1195  O   VAL   148      22.800  23.904 -19.518  1.00 56.78           O  
ATOM   1196  CB  VAL   148      24.441  25.954 -21.033  1.00 56.78           C  
ATOM   1197  CG1 VAL   148      25.760  25.469 -20.413  1.00 56.78           C  
ATOM   1198  CG2 VAL   148      24.628  26.967 -22.177  1.00 56.78           C  
ATOM   1199  N   GLU   149      24.412  22.676 -20.542  1.00113.43           N  
ATOM   1200  CA  GLU   149      24.483  21.669 -19.520  1.00113.43           C  
ATOM   1201  C   GLU   149      25.892  21.144 -19.486  1.00113.43           C  
ATOM   1202  O   GLU   149      26.216  20.203 -20.211  1.00113.43           O  
ATOM   1203  CB  GLU   149      23.582  20.454 -19.805  1.00113.43           C  
ATOM   1204  CG  GLU   149      22.095  20.705 -19.558  1.00113.43           C  
ATOM   1205  CD  GLU   149      21.837  20.477 -18.078  1.00113.43           C  
ATOM   1206  OE1 GLU   149      22.023  19.317 -17.623  1.00113.43           O  
ATOM   1207  OE2 GLU   149      21.456  21.455 -17.381  1.00113.43           O1-
ATOM   1208  N   LYS   150      26.743  21.705 -18.599  1.00154.27           N  
ATOM   1209  CA  LYS   150      28.105  21.276 -18.393  1.00154.27           C  
ATOM   1210  C   LYS   150      28.881  21.097 -19.673  1.00154.27           C  
ATOM   1211  O   LYS   150      29.260  19.983 -20.026  1.00154.27           O  
ATOM   1212  CB  LYS   150      28.212  19.985 -17.564  1.00154.27           C  
ATOM   1213  CG  LYS   150      28.040  20.210 -16.058  1.00154.27           C  
ATOM   1214  CD  LYS   150      26.661  20.724 -15.649  1.00154.27           C  
ATOM   1215  CE  LYS   150      25.516  19.777 -16.006  1.00154.27           C  
ATOM   1216  NZ  LYS   150      24.235  20.343 -15.533  1.00154.27           N1+
ATOM   1217  N   PRO   151      29.157  22.177 -20.360  1.00 78.73           N  
ATOM   1218  CA  PRO   151      29.851  22.192 -21.631  1.00 78.73           C  
ATOM   1219  C   PRO   151      31.234  21.593 -21.609  1.00 78.73           C  
ATOM   1220  O   PRO   151      31.717  21.215 -22.677  1.00 78.73           O  
ATOM   1221  CB  PRO   151      29.912  23.666 -22.027  1.00 78.73           C  
ATOM   1222  CG  PRO   151      29.920  24.402 -20.676  1.00 78.73           C  
ATOM   1223  CD  PRO   151      29.079  23.498 -19.758  1.00 78.73           C  
ATOM   1224  N   THR   152      31.903  21.524 -20.441  1.00154.73           N  
ATOM   1225  CA  THR   152      33.247  21.009 -20.344  1.00154.73           C  
ATOM   1226  C   THR   152      33.255  19.538 -20.661  1.00154.73           C  
ATOM   1227  O   THR   152      34.288  18.955 -20.984  1.00154.73           O  
ATOM   1228  CB  THR   152      33.893  21.202 -18.997  1.00154.73           C  
ATOM   1229  CG2 THR   152      33.875  22.699 -18.655  1.00154.73           C  
ATOM   1230  OG1 THR   152      33.209  20.467 -17.995  1.00154.73           O  
ATOM   1231  N   TYR   153      32.099  18.894 -20.466  1.00145.41           N  
ATOM   1232  CA  TYR   153      31.796  17.500 -20.641  1.00145.41           C  
ATOM   1233  C   TYR   153      31.654  17.040 -22.073  1.00145.41           C  
ATOM   1234  O   TYR   153      31.469  15.843 -22.295  1.00145.41           O  
ATOM   1235  CB  TYR   153      30.585  17.056 -19.810  1.00145.41           C  
ATOM   1236  CG  TYR   153      31.050  17.208 -18.400  1.00145.41           C  
ATOM   1237  CD1 TYR   153      31.803  16.228 -17.794  1.00145.41           C  
ATOM   1238  CD2 TYR   153      30.746  18.344 -17.689  1.00145.41           C  
ATOM   1239  CE1 TYR   153      32.236  16.375 -16.496  1.00145.41           C  
ATOM   1240  CE2 TYR   153      31.175  18.497 -16.391  1.00145.41           C  
ATOM   1241  CZ  TYR   153      31.922  17.514 -15.791  1.00145.41           C  
ATOM   1242  OH  TYR   153      32.362  17.674 -14.460  1.00145.41           O  
ATOM   1243  N   PHE   154      31.551  17.948 -23.066  1.00 97.80           N  
ATOM   1244  CA  PHE   154      31.338  17.518 -24.428  1.00 97.80           C  
ATOM   1245  C   PHE   154      32.432  16.612 -24.918  1.00 97.80           C  
ATOM   1246  O   PHE   154      33.622  16.877 -24.745  1.00 97.80           O  
ATOM   1247  CB  PHE   154      31.248  18.656 -25.462  1.00 97.80           C  
ATOM   1248  CG  PHE   154      30.030  19.475 -25.206  1.00 97.80           C  
ATOM   1249  CD1 PHE   154      28.778  18.909 -25.278  1.00 97.80           C  
ATOM   1250  CD2 PHE   154      30.137  20.821 -24.942  1.00 97.80           C  
ATOM   1251  CE1 PHE   154      27.653  19.667 -25.056  1.00 97.80           C  
ATOM   1252  CE2 PHE   154      29.014  21.584 -24.721  1.00 97.80           C  
ATOM   1253  CZ  PHE   154      27.768  21.006 -24.775  1.00 97.80           C  
ATOM   1254  N   GLY   155      32.020  15.504 -25.575  1.00 38.84           N  
ATOM   1255  CA  GLY   155      32.918  14.532 -26.131  1.00 38.84           C  
ATOM   1256  C   GLY   155      32.880  14.659 -27.624  1.00 38.84           C  
ATOM   1257  O   GLY   155      32.860  15.750 -28.182  1.00 38.84           O  
ATOM   1258  N   GLY   156      32.860  13.508 -28.315  1.00 37.15           N  
ATOM   1259  CA  GLY   156      32.885  13.455 -29.742  1.00 37.15           C  
ATOM   1260  C   GLY   156      31.584  13.948 -30.284  1.00 37.15           C  
ATOM   1261  O   GLY   156      30.568  13.975 -29.590  1.00 37.15           O  
ATOM   1262  N   PHE   157      31.608  14.382 -31.560  1.00 73.58           N  
ATOM   1263  CA  PHE   157      30.404  14.801 -32.214  1.00 73.58           C  
ATOM   1264  C   PHE   157      30.449  14.356 -33.643  1.00 73.58           C  
ATOM   1265  O   PHE   157      31.495  13.946 -34.146  1.00 73.58           O  
ATOM   1266  CB  PHE   157      30.141  16.324 -32.139  1.00 73.58           C  
ATOM   1267  CG  PHE   157      31.269  17.101 -32.736  1.00 73.58           C  
ATOM   1268  CD1 PHE   157      31.287  17.414 -34.076  1.00 73.58           C  
ATOM   1269  CD2 PHE   157      32.310  17.532 -31.943  1.00 73.58           C  
ATOM   1270  CE1 PHE   157      32.328  18.137 -34.612  1.00 73.58           C  
ATOM   1271  CE2 PHE   157      33.353  18.255 -32.474  1.00 73.58           C  
ATOM   1272  CZ  PHE   157      33.364  18.557 -33.813  1.00 73.58           C  
ATOM   1273  N   ALA   158      29.279  14.375 -34.320  1.00 35.38           N  
ATOM   1274  CA  ALA   158      29.217  13.976 -35.697  1.00 35.38           C  
ATOM   1275  C   ALA   158      28.471  15.020 -36.464  1.00 35.38           C  
ATOM   1276  O   ALA   158      27.541  15.647 -35.956  1.00 35.38           O  
ATOM   1277  CB  ALA   158      28.497  12.636 -35.921  1.00 35.38           C  
ATOM   1278  N   VAL   159      28.887  15.236 -37.728  1.00 41.66           N  
ATOM   1279  CA  VAL   159      28.238  16.194 -38.575  1.00 41.66           C  
ATOM   1280  C   VAL   159      27.487  15.415 -39.610  1.00 41.66           C  
ATOM   1281  O   VAL   159      28.066  14.643 -40.375  1.00 41.66           O  
ATOM   1282  CB  VAL   159      29.207  17.094 -39.286  1.00 41.66           C  
ATOM   1283  CG1 VAL   159      28.426  18.050 -40.201  1.00 41.66           C  
ATOM   1284  CG2 VAL   159      30.066  17.805 -38.229  1.00 41.66           C  
ATOM   1285  N   ASP   160      26.158  15.614 -39.654  1.00 56.40           N  
ATOM   1286  CA  ASP   160      25.299  14.894 -40.549  1.00 56.40           C  
ATOM   1287  C   ASP   160      24.917  15.823 -41.661  1.00 56.40           C  
ATOM   1288  O   ASP   160      24.120  16.741 -41.464  1.00 56.40           O  
ATOM   1289  CB  ASP   160      24.016  14.430 -39.827  1.00 56.40           C  
ATOM   1290  CG  ASP   160      23.268  13.405 -40.667  1.00 56.40           C  
ATOM   1291  OD1 ASP   160      23.579  13.285 -41.879  1.00 56.40           O  
ATOM   1292  OD2 ASP   160      22.367  12.730 -40.103  1.00 56.40           O1-
ATOM   1293  N   VAL   161      25.486  15.609 -42.867  1.00 51.09           N  
ATOM   1294  CA  VAL   161      25.181  16.483 -43.969  1.00 51.09           C  
ATOM   1295  C   VAL   161      24.240  15.774 -44.897  1.00 51.09           C  
ATOM   1296  O   VAL   161      24.618  14.829 -45.588  1.00 51.09           O  
ATOM   1297  CB  VAL   161      26.396  16.850 -44.769  1.00 51.09           C  
ATOM   1298  CG1 VAL   161      25.965  17.758 -45.931  1.00 51.09           C  
ATOM   1299  CG2 VAL   161      27.429  17.493 -43.829  1.00 51.09           C  
ATOM   1300  N   VAL   162      22.971  16.229 -44.943  1.00 45.71           N  
ATOM   1301  CA  VAL   162      21.979  15.631 -45.792  1.00 45.71           C  
ATOM   1302  C   VAL   162      22.345  15.831 -47.235  1.00 45.71           C  
ATOM   1303  O   VAL   162      22.293  14.885 -48.020  1.00 45.71           O  
ATOM   1304  CB  VAL   162      20.619  16.243 -45.615  1.00 45.71           C  
ATOM   1305  CG1 VAL   162      19.674  15.639 -46.668  1.00 45.71           C  
ATOM   1306  CG2 VAL   162      20.159  16.022 -44.163  1.00 45.71           C  
ATOM   1307  N   ASN   163      22.728  17.065 -47.637  1.00 83.02           N  
ATOM   1308  CA  ASN   163      22.981  17.283 -49.040  1.00 83.02           C  
ATOM   1309  C   ASN   163      24.412  17.677 -49.300  1.00 83.02           C  
ATOM   1310  O   ASN   163      24.727  18.845 -49.524  1.00 83.02           O  
ATOM   1311  CB  ASN   163      22.048  18.354 -49.645  1.00 83.02           C  
ATOM   1312  CG  ASN   163      22.198  19.656 -48.865  1.00 83.02           C  
ATOM   1313  ND2 ASN   163      21.582  20.748 -49.390  1.00 83.02           N  
ATOM   1314  OD1 ASN   163      22.836  19.701 -47.814  1.00 83.02           O  
ATOM   1315  N   PRO   164      25.287  16.712 -49.334  1.00 75.03           N  
ATOM   1316  CA  PRO   164      26.690  16.928 -49.575  1.00 75.03           C  
ATOM   1317  C   PRO   164      26.960  17.548 -50.920  1.00 75.03           C  
ATOM   1318  O   PRO   164      27.986  18.208 -51.071  1.00 75.03           O  
ATOM   1319  CB  PRO   164      27.327  15.544 -49.462  1.00 75.03           C  
ATOM   1320  CG  PRO   164      26.188  14.588 -49.864  1.00 75.03           C  
ATOM   1321  CD  PRO   164      24.915  15.309 -49.389  1.00 75.03           C  
ATOM   1322  N   THR   165      26.098  17.280 -51.921  1.00113.98           N  
ATOM   1323  CA  THR   165      26.248  17.766 -53.268  1.00113.98           C  
ATOM   1324  C   THR   165      25.929  19.226 -53.385  1.00113.98           C  
ATOM   1325  O   THR   165      26.520  19.931 -54.204  1.00113.98           O  
ATOM   1326  CB  THR   165      25.375  17.040 -54.248  1.00113.98           C  
ATOM   1327  CG2 THR   165      25.734  15.546 -54.199  1.00113.98           C  
ATOM   1328  OG1 THR   165      24.004  17.228 -53.927  1.00113.98           O  
ATOM   1329  N   GLY   166      24.969  19.713 -52.574  1.00 43.63           N  
ATOM   1330  CA  GLY   166      24.474  21.053 -52.721  1.00 43.63           C  
ATOM   1331  C   GLY   166      25.232  22.011 -51.855  1.00 43.63           C  
ATOM   1332  O   GLY   166      26.458  21.962 -51.755  1.00 43.63           O  
ATOM   1333  N   ASP   167      24.470  22.949 -51.254  1.00 78.25           N  
ATOM   1334  CA  ASP   167      24.917  24.017 -50.405  1.00 78.25           C  
ATOM   1335  C   ASP   167      25.449  23.468 -49.113  1.00 78.25           C  
ATOM   1336  O   ASP   167      26.184  24.154 -48.404  1.00 78.25           O  
ATOM   1337  CB  ASP   167      23.831  25.081 -50.139  1.00 78.25           C  
ATOM   1338  CG  ASP   167      22.623  24.460 -49.455  1.00 78.25           C  
ATOM   1339  OD1 ASP   167      22.700  23.271 -49.047  1.00 78.25           O  
ATOM   1340  OD2 ASP   167      21.591  25.173 -49.338  1.00 78.25           O1-
ATOM   1341  N   CYS   168      25.079  22.219 -48.767  1.00111.91           N  
ATOM   1342  CA  CYS   168      25.577  21.574 -47.582  1.00111.91           C  
ATOM   1343  C   CYS   168      24.987  22.195 -46.342  1.00111.91           C  
ATOM   1344  O   CYS   168      25.514  22.022 -45.244  1.00111.91           O  
ATOM   1345  CB  CYS   168      27.113  21.702 -47.524  1.00111.91           C  
ATOM   1346  SG  CYS   168      27.916  20.680 -46.263  1.00111.91           S  
ATOM   1347  N   SER   169      23.872  22.941 -46.497  1.00 66.94           N  
ATOM   1348  CA  SER   169      23.167  23.597 -45.428  1.00 66.94           C  
ATOM   1349  C   SER   169      22.310  22.664 -44.610  1.00 66.94           C  
ATOM   1350  O   SER   169      22.115  22.914 -43.419  1.00 66.94           O  
ATOM   1351  CB  SER   169      22.258  24.728 -45.934  1.00 66.94           C  
ATOM   1352  OG  SER   169      21.216  24.193 -46.735  1.00 66.94           O  
ATOM   1353  N   GLU   170      21.740  21.592 -45.210  1.00111.30           N  
ATOM   1354  CA  GLU   170      20.902  20.717 -44.430  1.00111.30           C  
ATOM   1355  C   GLU   170      21.805  19.844 -43.639  1.00111.30           C  
ATOM   1356  O   GLU   170      22.159  18.742 -44.059  1.00111.30           O  
ATOM   1357  CB  GLU   170      19.984  19.793 -45.254  1.00111.30           C  
ATOM   1358  CG  GLU   170      18.677  20.440 -45.725  1.00111.30           C  
ATOM   1359  CD  GLU   170      18.890  21.180 -47.034  1.00111.30           C  
ATOM   1360  OE1 GLU   170      19.802  22.047 -47.085  1.00111.30           O  
ATOM   1361  OE2 GLU   170      18.137  20.891 -48.002  1.00111.30           O1-
ATOM   1362  N   THR   171      22.163  20.306 -42.428  1.00 64.28           N  
ATOM   1363  CA  THR   171      23.137  19.577 -41.688  1.00 64.28           C  
ATOM   1364  C   THR   171      22.701  19.493 -40.260  1.00 64.28           C  
ATOM   1365  O   THR   171      22.081  20.412 -39.725  1.00 64.28           O  
ATOM   1366  CB  THR   171      24.474  20.258 -41.725  1.00 64.28           C  
ATOM   1367  CG2 THR   171      25.498  19.409 -40.955  1.00 64.28           C  
ATOM   1368  OG1 THR   171      24.897  20.419 -43.072  1.00 64.28           O  
ATOM   1369  N   TYR   172      23.023  18.362 -39.606  1.00147.15           N  
ATOM   1370  CA  TYR   172      22.704  18.171 -38.222  1.00147.15           C  
ATOM   1371  C   TYR   172      23.975  17.869 -37.499  1.00147.15           C  
ATOM   1372  O   TYR   172      24.860  17.201 -38.035  1.00147.15           O  
ATOM   1373  CB  TYR   172      21.755  16.987 -37.939  1.00147.15           C  
ATOM   1374  CG  TYR   172      20.350  17.390 -38.230  1.00147.15           C  
ATOM   1375  CD1 TYR   172      19.809  17.261 -39.487  1.00147.15           C  
ATOM   1376  CD2 TYR   172      19.568  17.905 -37.220  1.00147.15           C  
ATOM   1377  CE1 TYR   172      18.508  17.641 -39.728  1.00147.15           C  
ATOM   1378  CE2 TYR   172      18.268  18.286 -37.453  1.00147.15           C  
ATOM   1379  CZ  TYR   172      17.735  18.154 -38.713  1.00147.15           C  
ATOM   1380  OH  TYR   172      16.403  18.543 -38.965  1.00147.15           O  
ATOM   1381  N   VAL   173      24.108  18.385 -36.262  1.00 47.27           N  
ATOM   1382  CA  VAL   173      25.283  18.113 -35.492  1.00 47.27           C  
ATOM   1383  C   VAL   173      24.844  17.489 -34.200  1.00 47.27           C  
ATOM   1384  O   VAL   173      23.987  18.031 -33.497  1.00 47.27           O  
ATOM   1385  CB  VAL   173      26.073  19.351 -35.172  1.00 47.27           C  
ATOM   1386  CG1 VAL   173      27.303  18.951 -34.343  1.00 47.27           C  
ATOM   1387  CG2 VAL   173      26.416  20.062 -36.494  1.00 47.27           C  
ATOM   1388  N   TYR   174      25.432  16.322 -33.856  1.00 85.33           N  
ATOM   1389  CA  TYR   174      25.071  15.624 -32.653  1.00 85.33           C  
ATOM   1390  C   TYR   174      26.294  15.649 -31.780  1.00 85.33           C  
ATOM   1391  O   TYR   174      27.325  15.082 -32.140  1.00 85.33           O  
ATOM   1392  CB  TYR   174      24.758  14.138 -32.901  1.00 85.33           C  
ATOM   1393  CG  TYR   174      23.811  14.026 -34.051  1.00 85.33           C  
ATOM   1394  CD1 TYR   174      22.509  14.463 -33.966  1.00 85.33           C  
ATOM   1395  CD2 TYR   174      24.238  13.447 -35.225  1.00 85.33           C  
ATOM   1396  CE1 TYR   174      21.660  14.339 -35.044  1.00 85.33           C  
ATOM   1397  CE2 TYR   174      23.395  13.319 -36.304  1.00 85.33           C  
ATOM   1398  CZ  TYR   174      22.101  13.770 -36.216  1.00 85.33           C  
ATOM   1399  OH  TYR   174      21.231  13.643 -37.320  1.00 85.33           O  
ATOM   1400  N   ILE   175      26.209  16.290 -30.593  1.00 54.96           N  
ATOM   1401  CA  ILE   175      27.372  16.401 -29.751  1.00 54.96           C  
ATOM   1402  C   ILE   175      27.122  15.646 -28.479  1.00 54.96           C  
ATOM   1403  O   ILE   175      26.108  15.845 -27.813  1.00 54.96           O  
ATOM   1404  CB  ILE   175      27.675  17.820 -29.368  1.00 54.96           C  
ATOM   1405  CG1 ILE   175      27.887  18.676 -30.628  1.00 54.96           C  
ATOM   1406  CG2 ILE   175      28.896  17.812 -28.433  1.00 54.96           C  
ATOM   1407  CD1 ILE   175      27.847  20.178 -30.356  1.00 54.96           C  
ATOM   1408  N   THR   176      28.064  14.752 -28.112  1.00 45.09           N  
ATOM   1409  CA  THR   176      27.924  13.936 -26.935  1.00 45.09           C  
ATOM   1410  C   THR   176      28.381  14.687 -25.715  1.00 45.09           C  
ATOM   1411  O   THR   176      29.188  15.612 -25.796  1.00 45.09           O  
ATOM   1412  CB  THR   176      28.712  12.658 -27.003  1.00 45.09           C  
ATOM   1413  CG2 THR   176      28.250  11.863 -28.235  1.00 45.09           C  
ATOM   1414  OG1 THR   176      30.102  12.938 -27.097  1.00 45.09           O  
ATOM   1415  N   ASN   177      27.811  14.315 -24.545  1.00 66.32           N  
ATOM   1416  CA  ASN   177      28.197  14.843 -23.266  1.00 66.32           C  
ATOM   1417  C   ASN   177      28.317  13.649 -22.360  1.00 66.32           C  
ATOM   1418  O   ASN   177      27.335  12.953 -22.111  1.00 66.32           O  
ATOM   1419  CB  ASN   177      27.139  15.796 -22.683  1.00 66.32           C  
ATOM   1420  CG  ASN   177      27.760  16.596 -21.547  1.00 66.32           C  
ATOM   1421  ND2 ASN   177      27.959  17.920 -21.786  1.00 66.32           N  
ATOM   1422  OD1 ASN   177      28.060  16.065 -20.480  1.00 66.32           O  
ATOM   1423  N   PHE   178      29.541  13.364 -21.868  1.00178.49           N  
ATOM   1424  CA  PHE   178      29.794  12.194 -21.067  1.00178.49           C  
ATOM   1425  C   PHE   178      29.289  12.285 -19.654  1.00178.49           C  
ATOM   1426  O   PHE   178      29.025  11.257 -19.029  1.00178.49           O  
ATOM   1427  CB  PHE   178      31.250  11.666 -21.135  1.00178.49           C  
ATOM   1428  CG  PHE   178      32.264  12.692 -20.759  1.00178.49           C  
ATOM   1429  CD1 PHE   178      32.800  13.516 -21.721  1.00178.49           C  
ATOM   1430  CD2 PHE   178      32.701  12.821 -19.461  1.00178.49           C  
ATOM   1431  CE1 PHE   178      33.741  14.464 -21.396  1.00178.49           C  
ATOM   1432  CE2 PHE   178      33.643  13.766 -19.129  1.00178.49           C  
ATOM   1433  CZ  PHE   178      34.166  14.590 -20.097  1.00178.49           C  
ATOM   1434  N   LEU   179      29.254  13.489 -19.054  1.00 75.51           N  
ATOM   1435  CA  LEU   179      28.719  13.556 -17.721  1.00 75.51           C  
ATOM   1436  C   LEU   179      27.235  13.304 -17.724  1.00 75.51           C  
ATOM   1437  O   LEU   179      26.743  12.366 -17.096  1.00 75.51           O  
ATOM   1438  CB  LEU   179      28.901  14.939 -17.082  1.00 75.51           C  
ATOM   1439  CG  LEU   179      28.326  15.034 -15.656  1.00 75.51           C  
ATOM   1440  CD1 LEU   179      29.111  14.152 -14.672  1.00 75.51           C  
ATOM   1441  CD2 LEU   179      28.200  16.497 -15.202  1.00 75.51           C  
ATOM   1442  N   SER   180      26.500  14.122 -18.502  1.00 98.78           N  
ATOM   1443  CA  SER   180      25.062  14.161 -18.499  1.00 98.78           C  
ATOM   1444  C   SER   180      24.460  12.972 -19.172  1.00 98.78           C  
ATOM   1445  O   SER   180      23.259  12.732 -19.037  1.00 98.78           O  
ATOM   1446  CB  SER   180      24.504  15.411 -19.204  1.00 98.78           C  
ATOM   1447  OG  SER   180      24.870  15.396 -20.577  1.00 98.78           O  
ATOM   1448  N   ASN   181      25.269  12.180 -19.897  1.00 77.39           N  
ATOM   1449  CA  ASN   181      24.684  11.109 -20.650  1.00 77.39           C  
ATOM   1450  C   ASN   181      23.681  11.752 -21.562  1.00 77.39           C  
ATOM   1451  O   ASN   181      22.519  11.348 -21.593  1.00 77.39           O  
ATOM   1452  CB  ASN   181      23.926  10.104 -19.763  1.00 77.39           C  
ATOM   1453  CG  ASN   181      24.906   9.495 -18.770  1.00 77.39           C  
ATOM   1454  ND2 ASN   181      26.040   8.954 -19.288  1.00 77.39           N  
ATOM   1455  OD1 ASN   181      24.669   9.500 -17.563  1.00 77.39           O  
ATOM   1456  N   ALA   182      24.104  12.791 -22.319  1.00 48.82           N  
ATOM   1457  CA  ALA   182      23.146  13.492 -23.130  1.00 48.82           C  
ATOM   1458  C   ALA   182      23.692  13.797 -24.493  1.00 48.82           C  
ATOM   1459  O   ALA   182      24.900  13.824 -24.727  1.00 48.82           O  
ATOM   1460  CB  ALA   182      22.694  14.827 -22.515  1.00 48.82           C  
ATOM   1461  N   LEU   183      22.763  14.021 -25.446  1.00156.26           N  
ATOM   1462  CA  LEU   183      23.108  14.329 -26.800  1.00156.26           C  
ATOM   1463  C   LEU   183      22.477  15.660 -27.110  1.00156.26           C  
ATOM   1464  O   LEU   183      21.265  15.827 -26.991  1.00156.26           O  
ATOM   1465  CB  LEU   183      22.568  13.230 -27.743  1.00156.26           C  
ATOM   1466  CG  LEU   183      23.096  13.234 -29.187  1.00156.26           C  
ATOM   1467  CD1 LEU   183      22.557  14.419 -29.992  1.00156.26           C  
ATOM   1468  CD2 LEU   183      24.631  13.129 -29.213  1.00156.26           C  
ATOM   1469  N   PHE   184      23.312  16.654 -27.488  1.00 79.37           N  
ATOM   1470  CA  PHE   184      22.857  17.970 -27.852  1.00 79.37           C  
ATOM   1471  C   PHE   184      22.680  17.928 -29.340  1.00 79.37           C  
ATOM   1472  O   PHE   184      23.605  17.572 -30.066  1.00 79.37           O  
ATOM   1473  CB  PHE   184      23.912  19.046 -27.515  1.00 79.37           C  
ATOM   1474  CG  PHE   184      23.445  20.412 -27.894  1.00 79.37           C  
ATOM   1475  CD1 PHE   184      22.575  21.106 -27.085  1.00 79.37           C  
ATOM   1476  CD2 PHE   184      23.903  21.011 -29.046  1.00 79.37           C  
ATOM   1477  CE1 PHE   184      22.154  22.370 -27.429  1.00 79.37           C  
ATOM   1478  CE2 PHE   184      23.486  22.275 -29.395  1.00 79.37           C  
ATOM   1479  CZ  PHE   184      22.608  22.955 -28.587  1.00 79.37           C  
ATOM   1480  N   ILE   185      21.479  18.294 -29.834  1.00 57.08           N  
ATOM   1481  CA  ILE   185      21.216  18.170 -31.242  1.00 57.08           C  
ATOM   1482  C   ILE   185      21.029  19.534 -31.828  1.00 57.08           C  
ATOM   1483  O   ILE   185      20.257  20.344 -31.318  1.00 57.08           O  
ATOM   1484  CB  ILE   185      19.982  17.366 -31.532  1.00 57.08           C  
ATOM   1485  CG1 ILE   185      20.131  15.954 -30.937  1.00 57.08           C  
ATOM   1486  CG2 ILE   185      19.750  17.367 -33.052  1.00 57.08           C  
ATOM   1487  CD1 ILE   185      18.827  15.158 -30.889  1.00 57.08           C  
ATOM   1488  N   TYR   186      21.748  19.808 -32.938  1.00 83.67           N  
ATOM   1489  CA  TYR   186      21.720  21.098 -33.566  1.00 83.67           C  
ATOM   1490  C   TYR   186      21.229  20.967 -34.976  1.00 83.67           C  
ATOM   1491  O   TYR   186      21.793  20.226 -35.779  1.00 83.67           O  
ATOM   1492  CB  TYR   186      23.132  21.727 -33.561  1.00 83.67           C  
ATOM   1493  CG  TYR   186      23.219  22.936 -34.429  1.00 83.67           C  
ATOM   1494  CD1 TYR   186      22.529  24.086 -34.126  1.00 83.67           C  
ATOM   1495  CD2 TYR   186      24.044  22.926 -35.531  1.00 83.67           C  
ATOM   1496  CE1 TYR   186      22.636  25.195 -34.935  1.00 83.67           C  
ATOM   1497  CE2 TYR   186      24.156  24.030 -36.342  1.00 83.67           C  
ATOM   1498  CZ  TYR   186      23.446  25.168 -36.045  1.00 83.67           C  
ATOM   1499  OH  TYR   186      23.555  26.305 -36.873  1.00 83.67           O  
ATOM   1500  N   ASP   187      20.139  21.699 -35.297  1.00 50.63           N  
ATOM   1501  CA  ASP   187      19.570  21.716 -36.618  1.00 50.63           C  
ATOM   1502  C   ASP   187      20.054  22.975 -37.267  1.00 50.63           C  
ATOM   1503  O   ASP   187      19.634  24.074 -36.907  1.00 50.63           O  
ATOM   1504  CB  ASP   187      18.030  21.751 -36.611  1.00 50.63           C  
ATOM   1505  CG  ASP   187      17.497  21.561 -38.027  1.00 50.63           C  
ATOM   1506  OD1 ASP   187      18.235  21.872 -39.000  1.00 50.63           O  
ATOM   1507  OD2 ASP   187      16.331  21.098 -38.150  1.00 50.63           O1-
ATOM   1508  N   HIS   188      20.973  22.840 -38.243  1.00 51.20           N  
ATOM   1509  CA  HIS   188      21.545  23.985 -38.892  1.00 51.20           C  
ATOM   1510  C   HIS   188      20.522  24.727 -39.696  1.00 51.20           C  
ATOM   1511  O   HIS   188      20.492  25.957 -39.673  1.00 51.20           O  
ATOM   1512  CB  HIS   188      22.705  23.636 -39.837  1.00 51.20           C  
ATOM   1513  CG  HIS   188      23.314  24.867 -40.434  1.00 51.20           C  
ATOM   1514  CD2 HIS   188      23.282  25.332 -41.713  1.00 51.20           C  
ATOM   1515  ND1 HIS   188      24.041  25.790 -39.716  1.00 51.20           N  
ATOM   1516  CE1 HIS   188      24.408  26.763 -40.590  1.00 51.20           C  
ATOM   1517  NE2 HIS   188      23.970  26.528 -41.813  1.00 51.20           N  
ATOM   1518  N   LYS   189      19.656  24.009 -40.441  1.00128.06           N  
ATOM   1519  CA  LYS   189      18.716  24.695 -41.285  1.00128.06           C  
ATOM   1520  C   LYS   189      17.808  25.558 -40.464  1.00128.06           C  
ATOM   1521  O   LYS   189      17.664  26.750 -40.736  1.00128.06           O  
ATOM   1522  CB  LYS   189      17.807  23.742 -42.082  1.00128.06           C  
ATOM   1523  CG  LYS   189      18.513  23.025 -43.232  1.00128.06           C  
ATOM   1524  CD  LYS   189      19.077  23.987 -44.275  1.00128.06           C  
ATOM   1525  CE  LYS   189      17.997  24.754 -45.041  1.00128.06           C  
ATOM   1526  NZ  LYS   189      18.625  25.762 -45.924  1.00128.06           N1+
ATOM   1527  N   ASN   190      17.177  24.973 -39.427  1.00 88.43           N  
ATOM   1528  CA  ASN   190      16.232  25.671 -38.599  1.00 88.43           C  
ATOM   1529  C   ASN   190      16.944  26.637 -37.708  1.00 88.43           C  
ATOM   1530  O   ASN   190      16.364  27.629 -37.269  1.00 88.43           O  
ATOM   1531  CB  ASN   190      15.360  24.755 -37.727  1.00 88.43           C  
ATOM   1532  CG  ASN   190      14.189  25.604 -37.244  1.00 88.43           C  
ATOM   1533  ND2 ASN   190      13.138  25.728 -38.098  1.00 88.43           N  
ATOM   1534  OD1 ASN   190      14.218  26.162 -36.148  1.00 88.43           O  
ATOM   1535  N   GLN   191      18.234  26.376 -37.431  1.00135.85           N  
ATOM   1536  CA  GLN   191      18.959  27.198 -36.507  1.00135.85           C  
ATOM   1537  C   GLN   191      18.321  27.033 -35.159  1.00135.85           C  
ATOM   1538  O   GLN   191      18.115  28.000 -34.424  1.00135.85           O  
ATOM   1539  CB  GLN   191      18.923  28.684 -36.898  1.00135.85           C  
ATOM   1540  CG  GLN   191      19.920  29.548 -36.131  1.00135.85           C  
ATOM   1541  CD  GLN   191      21.297  29.298 -36.728  1.00135.85           C  
ATOM   1542  NE2 GLN   191      22.006  30.396 -37.102  1.00135.85           N  
ATOM   1543  OE1 GLN   191      21.729  28.155 -36.868  1.00135.85           O  
ATOM   1544  N   GLN   192      17.989  25.769 -34.813  1.00 79.72           N  
ATOM   1545  CA  GLN   192      17.360  25.438 -33.564  1.00 79.72           C  
ATOM   1546  C   GLN   192      18.147  24.321 -32.931  1.00 79.72           C  
ATOM   1547  O   GLN   192      18.822  23.561 -33.626  1.00 79.72           O  
ATOM   1548  CB  GLN   192      15.932  24.903 -33.762  1.00 79.72           C  
ATOM   1549  CG  GLN   192      15.092  24.838 -32.487  1.00 79.72           C  
ATOM   1550  CD  GLN   192      14.303  26.137 -32.397  1.00 79.72           C  
ATOM   1551  NE2 GLN   192      12.951  26.015 -32.322  1.00 79.72           N  
ATOM   1552  OE1 GLN   192      14.869  27.229 -32.406  1.00 79.72           O  
ATOM   1553  N   SER   193      18.091  24.199 -31.582  1.00 91.58           N  
ATOM   1554  CA  SER   193      18.808  23.143 -30.911  1.00 91.58           C  
ATOM   1555  C   SER   193      17.995  22.659 -29.746  1.00 91.58           C  
ATOM   1556  O   SER   193      17.103  23.354 -29.263  1.00 91.58           O  
ATOM   1557  CB  SER   193      20.144  23.592 -30.297  1.00 91.58           C  
ATOM   1558  OG  SER   193      21.036  24.034 -31.305  1.00 91.58           O  
ATOM   1559  N   TRP   194      18.285  21.422 -29.278  1.00 76.71           N  
ATOM   1560  CA  TRP   194      17.611  20.872 -28.132  1.00 76.71           C  
ATOM   1561  C   TRP   194      18.461  19.766 -27.564  1.00 76.71           C  
ATOM   1562  O   TRP   194      19.329  19.228 -28.249  1.00 76.71           O  
ATOM   1563  CB  TRP   194      16.217  20.302 -28.454  1.00 76.71           C  
ATOM   1564  CG  TRP   194      16.206  19.182 -29.469  1.00 76.71           C  
ATOM   1565  CD1 TRP   194      16.196  17.833 -29.268  1.00 76.71           C  
ATOM   1566  CD2 TRP   194      16.207  19.383 -30.891  1.00 76.71           C  
ATOM   1567  CE2 TRP   194      16.199  18.122 -31.487  1.00 76.71           C  
ATOM   1568  CE3 TRP   194      16.214  20.525 -31.643  1.00 76.71           C  
ATOM   1569  NE1 TRP   194      16.192  17.179 -30.478  1.00 76.71           N  
ATOM   1570  CZ2 TRP   194      16.201  17.981 -32.847  1.00 76.71           C  
ATOM   1571  CZ3 TRP   194      16.213  20.378 -33.014  1.00 76.71           C  
ATOM   1572  CH2 TRP   194      16.207  19.131 -33.606  1.00 76.71           C  
ATOM   1573  N   ASN   195      18.226  19.402 -26.281  1.00 57.36           N  
ATOM   1574  CA  ASN   195      18.991  18.365 -25.635  1.00 57.36           C  
ATOM   1575  C   ASN   195      18.147  17.135 -25.494  1.00 57.36           C  
ATOM   1576  O   ASN   195      16.925  17.214 -25.369  1.00 57.36           O  
ATOM   1577  CB  ASN   195      19.467  18.732 -24.215  1.00 57.36           C  
ATOM   1578  CG  ASN   195      20.738  19.563 -24.311  1.00 57.36           C  
ATOM   1579  ND2 ASN   195      20.612  20.900 -24.092  1.00 57.36           N  
ATOM   1580  OD1 ASN   195      21.817  19.033 -24.574  1.00 57.36           O  
ATOM   1581  N   VAL   196      18.792  15.945 -25.543  1.00101.69           N  
ATOM   1582  CA  VAL   196      18.066  14.716 -25.383  1.00101.69           C  
ATOM   1583  C   VAL   196      18.834  13.810 -24.467  1.00101.69           C  
ATOM   1584  O   VAL   196      20.059  13.722 -24.543  1.00101.69           O  
ATOM   1585  CB  VAL   196      17.859  13.965 -26.667  1.00101.69           C  
ATOM   1586  CG1 VAL   196      19.227  13.516 -27.207  1.00101.69           C  
ATOM   1587  CG2 VAL   196      16.892  12.800 -26.395  1.00101.69           C  
ATOM   1588  N   THR   197      18.116  13.102 -23.570  1.00 97.42           N  
ATOM   1589  CA  THR   197      18.769  12.205 -22.657  1.00 97.42           C  
ATOM   1590  C   THR   197      18.105  10.864 -22.750  1.00 97.42           C  
ATOM   1591  O   THR   197      16.903  10.771 -22.995  1.00 97.42           O  
ATOM   1592  CB  THR   197      18.674  12.635 -21.223  1.00 97.42           C  
ATOM   1593  CG2 THR   197      19.458  11.627 -20.372  1.00 97.42           C  
ATOM   1594  OG1 THR   197      19.228  13.932 -21.058  1.00 97.42           O  
ATOM   1595  N   ASP   198      18.896   9.783 -22.585  1.00 87.10           N  
ATOM   1596  CA  ASP   198      18.374   8.445 -22.622  1.00 87.10           C  
ATOM   1597  C   ASP   198      19.159   7.623 -21.644  1.00 87.10           C  
ATOM   1598  O   ASP   198      20.340   7.872 -21.413  1.00 87.10           O  
ATOM   1599  CB  ASP   198      18.512   7.770 -23.997  1.00 87.10           C  
ATOM   1600  CG  ASP   198      17.508   8.412 -24.945  1.00 87.10           C  
ATOM   1601  OD1 ASP   198      16.397   8.768 -24.473  1.00 87.10           O  
ATOM   1602  OD2 ASP   198      17.838   8.554 -26.152  1.00 87.10           O1-
ATOM   1603  N   ALA   199      18.519   6.590 -21.068  1.00 40.42           N  
ATOM   1604  CA  ALA   199      19.132   5.730 -20.093  1.00 40.42           C  
ATOM   1605  C   ALA   199      20.315   5.082 -20.740  1.00 40.42           C  
ATOM   1606  O   ALA   199      21.299   4.757 -20.080  1.00 40.42           O  
ATOM   1607  CB  ALA   199      18.196   4.611 -19.611  1.00 40.42           C  
ATOM   1608  N   THR   200      20.219   4.858 -22.062  1.00 72.00           N  
ATOM   1609  CA  THR   200      21.216   4.197 -22.858  1.00 72.00           C  
ATOM   1610  C   THR   200      22.499   4.973 -22.885  1.00 72.00           C  
ATOM   1611  O   THR   200      23.570   4.400 -23.070  1.00 72.00           O  
ATOM   1612  CB  THR   200      20.798   3.995 -24.287  1.00 72.00           C  
ATOM   1613  CG2 THR   200      21.965   3.363 -25.063  1.00 72.00           C  
ATOM   1614  OG1 THR   200      19.652   3.159 -24.355  1.00 72.00           O  
ATOM   1615  N   PHE   201      22.420   6.305 -22.750  1.00121.00           N  
ATOM   1616  CA  PHE   201      23.546   7.196 -22.830  1.00121.00           C  
ATOM   1617  C   PHE   201      24.460   7.075 -21.637  1.00121.00           C  
ATOM   1618  O   PHE   201      25.564   7.620 -21.659  1.00121.00           O  
ATOM   1619  CB  PHE   201      23.158   8.675 -22.996  1.00121.00           C  
ATOM   1620  CG  PHE   201      22.402   8.810 -24.278  1.00121.00           C  
ATOM   1621  CD1 PHE   201      22.878   8.253 -25.445  1.00121.00           C  
ATOM   1622  CD2 PHE   201      21.236   9.540 -24.330  1.00121.00           C  
ATOM   1623  CE1 PHE   201      22.191   8.393 -26.629  1.00121.00           C  
ATOM   1624  CE2 PHE   201      20.546   9.684 -25.511  1.00121.00           C  
ATOM   1625  CZ  PHE   201      21.019   9.108 -26.666  1.00121.00           C  
ATOM   1626  N   LYS   202      23.992   6.467 -20.526  1.00107.63           N  
ATOM   1627  CA  LYS   202      24.733   6.403 -19.287  1.00107.63           C  
ATOM   1628  C   LYS   202      25.779   5.320 -19.256  1.00107.63           C  
ATOM   1629  O   LYS   202      25.733   4.350 -20.012  1.00107.63           O  
ATOM   1630  CB  LYS   202      23.839   6.162 -18.061  1.00107.63           C  
ATOM   1631  CG  LYS   202      23.188   4.778 -18.063  1.00107.63           C  
ATOM   1632  CD  LYS   202      22.596   4.371 -16.712  1.00107.63           C  
ATOM   1633  CE  LYS   202      22.021   2.953 -16.698  1.00107.63           C  
ATOM   1634  NZ  LYS   202      21.626   2.579 -15.322  1.00107.63           N1+
ATOM   1635  N   ALA   203      26.769   5.494 -18.341  1.00 56.22           N  
ATOM   1636  CA  ALA   203      27.858   4.573 -18.134  1.00 56.22           C  
ATOM   1637  C   ALA   203      27.377   3.350 -17.412  1.00 56.22           C  
ATOM   1638  O   ALA   203      26.459   3.424 -16.593  1.00 56.22           O  
ATOM   1639  CB  ALA   203      29.019   5.169 -17.318  1.00 56.22           C  
ATOM   1640  N   GLU   204      27.911   2.166 -17.798  1.00 89.68           N  
ATOM   1641  CA  GLU   204      27.563   0.949 -17.114  1.00 89.68           C  
ATOM   1642  C   GLU   204      28.305   0.786 -15.818  1.00 89.68           C  
ATOM   1643  O   GLU   204      27.751   0.963 -14.738  1.00 89.68           O  
ATOM   1644  CB  GLU   204      27.849  -0.286 -17.982  1.00 89.68           C  
ATOM   1645  CG  GLU   204      27.006  -0.301 -19.260  1.00 89.68           C  
ATOM   1646  CD  GLU   204      27.457  -1.468 -20.123  1.00 89.68           C  
ATOM   1647  OE1 GLU   204      28.680  -1.772 -20.121  1.00 89.68           O  
ATOM   1648  OE2 GLU   204      26.581  -2.075 -20.797  1.00 89.68           O1-
ATOM   1649  N   ARG   205      29.629   0.549 -15.906  1.00118.74           N  
ATOM   1650  CA  ARG   205      30.449   0.320 -14.752  1.00118.74           C  
ATOM   1651  C   ARG   205      31.658   1.160 -14.971  1.00118.74           C  
ATOM   1652  O   ARG   205      31.979   1.513 -16.105  1.00118.74           O  
ATOM   1653  CB  ARG   205      30.897  -1.141 -14.588  1.00118.74           C  
ATOM   1654  CG  ARG   205      31.664  -1.680 -15.795  1.00118.74           C  
ATOM   1655  CD  ARG   205      31.993  -3.171 -15.699  1.00118.74           C  
ATOM   1656  NE  ARG   205      32.659  -3.565 -16.972  1.00118.74           N  
ATOM   1657  CZ  ARG   205      33.089  -4.850 -17.143  1.00118.74           C  
ATOM   1658  NH1 ARG   205      32.923  -5.762 -16.140  1.00118.74           N1+
ATOM   1659  NH2 ARG   205      33.675  -5.223 -18.316  1.00118.74           N  
ATOM   1660  N   PRO   206      32.334   1.494 -13.915  1.00 64.22           N  
ATOM   1661  CA  PRO   206      33.461   2.364 -14.068  1.00 64.22           C  
ATOM   1662  C   PRO   206      34.566   1.721 -14.840  1.00 64.22           C  
ATOM   1663  O   PRO   206      34.745   0.508 -14.739  1.00 64.22           O  
ATOM   1664  CB  PRO   206      33.832   2.809 -12.656  1.00 64.22           C  
ATOM   1665  CG  PRO   206      32.486   2.766 -11.907  1.00 64.22           C  
ATOM   1666  CD  PRO   206      31.678   1.673 -12.630  1.00 64.22           C  
ATOM   1667  N   SER   207      35.296   2.520 -15.645  1.00 41.18           N  
ATOM   1668  CA  SER   207      36.384   2.008 -16.426  1.00 41.18           C  
ATOM   1669  C   SER   207      37.605   1.967 -15.561  1.00 41.18           C  
ATOM   1670  O   SER   207      37.804   2.837 -14.714  1.00 41.18           O  
ATOM   1671  CB  SER   207      36.715   2.877 -17.652  1.00 41.18           C  
ATOM   1672  OG  SER   207      35.605   2.909 -18.539  1.00 41.18           O  
ATOM   1673  N   THR   208      38.474   0.956 -15.777  1.00105.70           N  
ATOM   1674  CA  THR   208      39.672   0.838 -14.992  1.00105.70           C  
ATOM   1675  C   THR   208      40.831   1.255 -15.850  1.00105.70           C  
ATOM   1676  O   THR   208      40.959   0.821 -16.993  1.00105.70           O  
ATOM   1677  CB  THR   208      39.934  -0.558 -14.501  1.00105.70           C  
ATOM   1678  CG2 THR   208      40.183  -1.482 -15.705  1.00105.70           C  
ATOM   1679  OG1 THR   208      41.054  -0.564 -13.630  1.00105.70           O  
ATOM   1680  N   PHE   209      41.707   2.129 -15.307  1.00 72.34           N  
ATOM   1681  CA  PHE   209      42.820   2.659 -16.049  1.00 72.34           C  
ATOM   1682  C   PHE   209      44.059   2.493 -15.224  1.00 72.34           C  
ATOM   1683  O   PHE   209      44.112   2.929 -14.077  1.00 72.34           O  
ATOM   1684  CB  PHE   209      42.612   4.160 -16.336  1.00 72.34           C  
ATOM   1685  CG  PHE   209      43.797   4.772 -17.001  1.00 72.34           C  
ATOM   1686  CD1 PHE   209      44.021   4.612 -18.350  1.00 72.34           C  
ATOM   1687  CD2 PHE   209      44.670   5.540 -16.267  1.00 72.34           C  
ATOM   1688  CE1 PHE   209      45.114   5.195 -18.948  1.00 72.34           C  
ATOM   1689  CE2 PHE   209      45.763   6.125 -16.859  1.00 72.34           C  
ATOM   1690  CZ  PHE   209      45.987   5.951 -18.204  1.00 72.34           C  
ATOM   1691  N   ASP   210      45.110   1.878 -15.809  1.00 53.55           N  
ATOM   1692  CA  ASP   210      46.310   1.608 -15.067  1.00 53.55           C  
ATOM   1693  C   ASP   210      47.341   2.650 -15.379  1.00 53.55           C  
ATOM   1694  O   ASP   210      47.682   2.885 -16.538  1.00 53.55           O  
ATOM   1695  CB  ASP   210      46.922   0.234 -15.400  1.00 53.55           C  
ATOM   1696  CG  ASP   210      45.941  -0.850 -14.962  1.00 53.55           C  
ATOM   1697  OD1 ASP   210      45.333  -0.703 -13.868  1.00 53.55           O  
ATOM   1698  OD2 ASP   210      45.774  -1.835 -15.731  1.00 53.55           O1-
ATOM   1699  N   HIS   211      47.847   3.327 -14.327  1.00 78.13           N  
ATOM   1700  CA  HIS   211      48.901   4.280 -14.519  1.00 78.13           C  
ATOM   1701  C   HIS   211      49.831   4.181 -13.349  1.00 78.13           C  
ATOM   1702  O   HIS   211      49.401   4.069 -12.202  1.00 78.13           O  
ATOM   1703  CB  HIS   211      48.417   5.737 -14.591  1.00 78.13           C  
ATOM   1704  CG  HIS   211      49.508   6.683 -14.994  1.00 78.13           C  
ATOM   1705  CD2 HIS   211      50.335   7.445 -14.230  1.00 78.13           C  
ATOM   1706  ND1 HIS   211      49.869   6.931 -16.300  1.00 78.13           N  
ATOM   1707  CE1 HIS   211      50.889   7.824 -16.260  1.00 78.13           C  
ATOM   1708  NE2 HIS   211      51.205   8.167 -15.025  1.00 78.13           N  
ATOM   1709  N   GLN   212      51.151   4.199 -13.627  1.00 54.92           N  
ATOM   1710  CA  GLN   212      52.164   4.178 -12.608  1.00 54.92           C  
ATOM   1711  C   GLN   212      51.969   3.020 -11.680  1.00 54.92           C  
ATOM   1712  O   GLN   212      52.249   3.129 -10.488  1.00 54.92           O  
ATOM   1713  CB  GLN   212      52.204   5.448 -11.738  1.00 54.92           C  
ATOM   1714  CG  GLN   212      52.641   6.717 -12.473  1.00 54.92           C  
ATOM   1715  CD  GLN   212      52.617   7.851 -11.456  1.00 54.92           C  
ATOM   1716  NE2 GLN   212      51.592   8.738 -11.552  1.00 54.92           N  
ATOM   1717  OE1 GLN   212      53.487   7.938 -10.589  1.00 54.92           O  
ATOM   1718  N   GLY   213      51.487   1.873 -12.189  1.00 20.15           N  
ATOM   1719  CA  GLY   213      51.390   0.713 -11.348  1.00 20.15           C  
ATOM   1720  C   GLY   213      50.221   0.836 -10.418  1.00 20.15           C  
ATOM   1721  O   GLY   213      50.081   0.037  -9.492  1.00 20.15           O  
ATOM   1722  N   LYS   214      49.350   1.840 -10.619  1.00 48.54           N  
ATOM   1723  CA  LYS   214      48.206   1.933  -9.759  1.00 48.54           C  
ATOM   1724  C   LYS   214      46.982   1.845 -10.605  1.00 48.54           C  
ATOM   1725  O   LYS   214      47.039   1.984 -11.824  1.00 48.54           O  
ATOM   1726  CB  LYS   214      48.110   3.225  -8.931  1.00 48.54           C  
ATOM   1727  CG  LYS   214      48.980   3.214  -7.673  1.00 48.54           C  
ATOM   1728  CD  LYS   214      48.920   4.524  -6.887  1.00 48.54           C  
ATOM   1729  CE  LYS   214      49.576   4.447  -5.508  1.00 48.54           C  
ATOM   1730  NZ  LYS   214      49.311   5.694  -4.759  1.00 48.54           N1+
ATOM   1731  N   GLN   215      45.829   1.578  -9.963  1.00 61.57           N  
ATOM   1732  CA  GLN   215      44.619   1.439 -10.713  1.00 61.57           C  
ATOM   1733  C   GLN   215      43.746   2.617 -10.415  1.00 61.57           C  
ATOM   1734  O   GLN   215      43.454   2.920  -9.259  1.00 61.57           O  
ATOM   1735  CB  GLN   215      43.851   0.160 -10.347  1.00 61.57           C  
ATOM   1736  CG  GLN   215      42.621  -0.111 -11.206  1.00 61.57           C  
ATOM   1737  CD  GLN   215      42.184  -1.532 -10.886  1.00 61.57           C  
ATOM   1738  NE2 GLN   215      42.638  -2.056  -9.716  1.00 61.57           N  
ATOM   1739  OE1 GLN   215      41.469  -2.167 -11.658  1.00 61.57           O  
ATOM   1740  N   TYR   216      43.292   3.304 -11.482  1.00 83.50           N  
ATOM   1741  CA  TYR   216      42.449   4.455 -11.365  1.00 83.50           C  
ATOM   1742  C   TYR   216      41.160   4.122 -12.041  1.00 83.50           C  
ATOM   1743  O   TYR   216      41.062   3.107 -12.730  1.00 83.50           O  
ATOM   1744  CB  TYR   216      43.010   5.710 -12.060  1.00 83.50           C  
ATOM   1745  CG  TYR   216      44.145   6.235 -11.249  1.00 83.50           C  
ATOM   1746  CD1 TYR   216      43.901   7.154 -10.255  1.00 83.50           C  
ATOM   1747  CD2 TYR   216      45.438   5.818 -11.469  1.00 83.50           C  
ATOM   1748  CE1 TYR   216      44.928   7.654  -9.492  1.00 83.50           C  
ATOM   1749  CE2 TYR   216      46.472   6.314 -10.709  1.00 83.50           C  
ATOM   1750  CZ  TYR   216      46.216   7.234  -9.719  1.00 83.50           C  
ATOM   1751  OH  TYR   216      47.270   7.748  -8.934  1.00 83.50           O  
ATOM   1752  N   THR   217      40.109   4.936 -11.804  1.00121.46           N  
ATOM   1753  CA  THR   217      38.855   4.610 -12.424  1.00121.46           C  
ATOM   1754  C   THR   217      38.102   5.863 -12.760  1.00121.46           C  
ATOM   1755  O   THR   217      38.267   6.895 -12.112  1.00121.46           O  
ATOM   1756  CB  THR   217      37.961   3.782 -11.548  1.00121.46           C  
ATOM   1757  CG2 THR   217      37.554   4.623 -10.327  1.00121.46           C  
ATOM   1758  OG1 THR   217      36.809   3.368 -12.269  1.00121.46           O  
ATOM   1759  N   TYR   218      37.274   5.806 -13.827  1.00134.92           N  
ATOM   1760  CA  TYR   218      36.409   6.904 -14.156  1.00134.92           C  
ATOM   1761  C   TYR   218      35.111   6.349 -14.673  1.00134.92           C  
ATOM   1762  O   TYR   218      35.049   5.191 -15.087  1.00134.92           O  
ATOM   1763  CB  TYR   218      36.994   7.928 -15.156  1.00134.92           C  
ATOM   1764  CG  TYR   218      37.248   7.338 -16.505  1.00134.92           C  
ATOM   1765  CD1 TYR   218      36.253   7.305 -17.454  1.00134.92           C  
ATOM   1766  CD2 TYR   218      38.489   6.840 -16.831  1.00134.92           C  
ATOM   1767  CE1 TYR   218      36.485   6.770 -18.699  1.00134.92           C  
ATOM   1768  CE2 TYR   218      38.729   6.304 -18.073  1.00134.92           C  
ATOM   1769  CZ  TYR   218      37.726   6.270 -19.011  1.00134.92           C  
ATOM   1770  OH  TYR   218      37.969   5.720 -20.289  1.00134.92           O  
ATOM   1771  N   LYS   219      34.021   7.145 -14.612  1.00 63.86           N  
ATOM   1772  CA  LYS   219      32.756   6.679 -15.113  1.00 63.86           C  
ATOM   1773  C   LYS   219      32.223   7.703 -16.069  1.00 63.86           C  
ATOM   1774  O   LYS   219      31.780   8.777 -15.662  1.00 63.86           O  
ATOM   1775  CB  LYS   219      31.678   6.480 -14.028  1.00 63.86           C  
ATOM   1776  CG  LYS   219      30.348   5.976 -14.598  1.00 63.86           C  
ATOM   1777  CD  LYS   219      29.336   5.500 -13.554  1.00 63.86           C  
ATOM   1778  CE  LYS   219      28.006   5.061 -14.175  1.00 63.86           C  
ATOM   1779  NZ  LYS   219      27.086   4.565 -13.129  1.00 63.86           N1+
ATOM   1780  N   ALA   220      32.211   7.381 -17.378  1.00 47.96           N  
ATOM   1781  CA  ALA   220      31.770   8.351 -18.339  1.00 47.96           C  
ATOM   1782  C   ALA   220      30.639   7.806 -19.162  1.00 47.96           C  
ATOM   1783  O   ALA   220      30.552   6.607 -19.425  1.00 47.96           O  
ATOM   1784  CB  ALA   220      32.872   8.781 -19.323  1.00 47.96           C  
ATOM   1785  N   GLY   221      29.738   8.715 -19.593  1.00 43.72           N  
ATOM   1786  CA  GLY   221      28.610   8.392 -20.426  1.00 43.72           C  
ATOM   1787  C   GLY   221      29.061   8.485 -21.865  1.00 43.72           C  
ATOM   1788  O   GLY   221      30.249   8.347 -22.142  1.00 43.72           O  
ATOM   1789  N   LEU   222      28.119   8.757 -22.806  1.00158.87           N  
ATOM   1790  CA  LEU   222      28.340   8.749 -24.247  1.00158.87           C  
ATOM   1791  C   LEU   222      29.479   9.658 -24.678  1.00158.87           C  
ATOM   1792  O   LEU   222      29.582  10.802 -24.239  1.00158.87           O  
ATOM   1793  CB  LEU   222      27.064   9.081 -25.053  1.00158.87           C  
ATOM   1794  CG  LEU   222      26.271  10.317 -24.571  1.00158.87           C  
ATOM   1795  CD1 LEU   222      27.037  11.620 -24.786  1.00158.87           C  
ATOM   1796  CD2 LEU   222      24.889  10.387 -25.231  1.00158.87           C  
ATOM   1797  N   PHE   223      30.461   9.069 -25.417  1.00346.44           N  
ATOM   1798  CA  PHE   223      31.707   9.702 -25.802  1.00346.44           C  
ATOM   1799  C   PHE   223      32.048  10.223 -27.205  1.00346.44           C  
ATOM   1800  O   PHE   223      32.847  11.152 -27.271  1.00346.44           O  
ATOM   1801  CB  PHE   223      32.913   8.876 -25.318  1.00346.44           C  
ATOM   1802  CG  PHE   223      33.815   9.809 -24.569  1.00346.44           C  
ATOM   1803  CD1 PHE   223      34.594  10.750 -25.203  1.00346.44           C  
ATOM   1804  CD2 PHE   223      33.878   9.728 -23.197  1.00346.44           C  
ATOM   1805  CE1 PHE   223      35.410  11.591 -24.479  1.00346.44           C  
ATOM   1806  CE2 PHE   223      34.691  10.562 -22.468  1.00346.44           C  
ATOM   1807  CZ  PHE   223      35.457  11.503 -23.109  1.00346.44           C  
ATOM   1808  N   GLY   224      31.695   9.616 -28.377  1.00177.11           N  
ATOM   1809  CA  GLY   224      30.951   8.409 -28.539  1.00177.11           C  
ATOM   1810  C   GLY   224      29.937   8.457 -29.670  1.00177.11           C  
ATOM   1811  O   GLY   224      28.876   7.862 -29.503  1.00177.11           O  
ATOM   1812  N   ILE   225      30.157   9.174 -30.816  1.00 89.24           N  
ATOM   1813  CA  ILE   225      29.140   9.097 -31.861  1.00 89.24           C  
ATOM   1814  C   ILE   225      29.679   9.095 -33.292  1.00 89.24           C  
ATOM   1815  O   ILE   225      30.429   9.990 -33.682  1.00 89.24           O  
ATOM   1816  CB  ILE   225      28.125  10.204 -31.752  1.00 89.24           C  
ATOM   1817  CG1 ILE   225      26.893   9.916 -32.628  1.00 89.24           C  
ATOM   1818  CG2 ILE   225      28.828  11.533 -32.071  1.00 89.24           C  
ATOM   1819  CD1 ILE   225      25.704  10.828 -32.323  1.00 89.24           C  
ATOM   1820  N   THR   226      29.229   8.119 -34.138  1.00 82.70           N  
ATOM   1821  CA  THR   226      29.669   7.947 -35.516  1.00 82.70           C  
ATOM   1822  C   THR   226      28.486   7.669 -36.426  1.00 82.70           C  
ATOM   1823  O   THR   226      27.496   7.075 -36.004  1.00 82.70           O  
ATOM   1824  CB  THR   226      30.586   6.767 -35.657  1.00 82.70           C  
ATOM   1825  CG2 THR   226      30.952   6.560 -37.127  1.00 82.70           C  
ATOM   1826  OG1 THR   226      31.759   6.964 -34.885  1.00 82.70           O  
ATOM   1827  N   LEU   227      28.583   8.052 -37.729  1.00 66.43           N  
ATOM   1828  CA  LEU   227      27.461   7.930 -38.643  1.00 66.43           C  
ATOM   1829  C   LEU   227      27.724   6.909 -39.721  1.00 66.43           C  
ATOM   1830  O   LEU   227      28.792   6.884 -40.330  1.00 66.43           O  
ATOM   1831  CB  LEU   227      27.132   9.250 -39.363  1.00 66.43           C  
ATOM   1832  CG  LEU   227      26.691  10.377 -38.409  1.00 66.43           C  
ATOM   1833  CD1 LEU   227      26.375  11.669 -39.180  1.00 66.43           C  
ATOM   1834  CD2 LEU   227      25.531   9.922 -37.506  1.00 66.43           C  
ATOM   1835  N   GLY   228      26.710   6.060 -40.014  1.00 29.86           N  
ATOM   1836  CA  GLY   228      26.837   4.994 -40.975  1.00 29.86           C  
ATOM   1837  C   GLY   228      26.335   5.395 -42.335  1.00 29.86           C  
ATOM   1838  O   GLY   228      26.160   6.574 -42.639  1.00 29.86           O  
ATOM   1839  N   ASP   229      26.089   4.372 -43.190  1.00 44.48           N  
ATOM   1840  CA  ASP   229      25.656   4.552 -44.552  1.00 44.48           C  
ATOM   1841  C   ASP   229      24.273   5.117 -44.564  1.00 44.48           C  
ATOM   1842  O   ASP   229      23.424   4.756 -43.751  1.00 44.48           O  
ATOM   1843  CB  ASP   229      25.591   3.239 -45.362  1.00 44.48           C  
ATOM   1844  CG  ASP   229      26.992   2.667 -45.549  1.00 44.48           C  
ATOM   1845  OD1 ASP   229      27.972   3.323 -45.109  1.00 44.48           O  
ATOM   1846  OD2 ASP   229      27.098   1.560 -46.142  1.00 44.48           O1-
ATOM   1847  N   ARG   230      24.022   6.036 -45.519  1.00 66.34           N  
ATOM   1848  CA  ARG   230      22.738   6.660 -45.680  1.00 66.34           C  
ATOM   1849  C   ARG   230      21.871   5.831 -46.576  1.00 66.34           C  
ATOM   1850  O   ARG   230      22.343   5.038 -47.391  1.00 66.34           O  
ATOM   1851  CB  ARG   230      22.798   8.062 -46.314  1.00 66.34           C  
ATOM   1852  CG  ARG   230      23.366   9.153 -45.406  1.00 66.34           C  
ATOM   1853  CD  ARG   230      23.404  10.528 -46.077  1.00 66.34           C  
ATOM   1854  NE  ARG   230      24.484  10.498 -47.104  1.00 66.34           N  
ATOM   1855  CZ  ARG   230      25.685  11.095 -46.852  1.00 66.34           C  
ATOM   1856  NH1 ARG   230      25.874  11.793 -45.694  1.00 66.34           N1+
ATOM   1857  NH2 ARG   230      26.698  11.008 -47.760  1.00 66.34           N  
ATOM   1858  N   ASP   231      20.551   6.002 -46.389  1.00136.23           N  
ATOM   1859  CA  ASP   231      19.476   5.426 -47.142  1.00136.23           C  
ATOM   1860  C   ASP   231      19.215   6.393 -48.266  1.00136.23           C  
ATOM   1861  O   ASP   231      19.853   7.443 -48.342  1.00136.23           O  
ATOM   1862  CB  ASP   231      18.221   5.364 -46.253  1.00136.23           C  
ATOM   1863  CG  ASP   231      17.046   4.769 -46.994  1.00136.23           C  
ATOM   1864  OD1 ASP   231      17.168   3.619 -47.496  1.00136.23           O  
ATOM   1865  OD2 ASP   231      16.006   5.472 -47.073  1.00136.23           O1-
ATOM   1866  N   LYS   232      18.272   6.069 -49.176  1.00104.70           N  
ATOM   1867  CA  LYS   232      17.942   6.956 -50.259  1.00104.70           C  
ATOM   1868  C   LYS   232      17.375   8.210 -49.676  1.00104.70           C  
ATOM   1869  O   LYS   232      17.532   9.294 -50.236  1.00104.70           O  
ATOM   1870  CB  LYS   232      16.885   6.408 -51.230  1.00104.70           C  
ATOM   1871  CG  LYS   232      16.579   7.403 -52.353  1.00104.70           C  
ATOM   1872  CD  LYS   232      15.765   6.830 -53.513  1.00104.70           C  
ATOM   1873  CE  LYS   232      15.408   7.883 -54.565  1.00104.70           C  
ATOM   1874  NZ  LYS   232      14.553   8.926 -53.957  1.00104.70           N1+
ATOM   1875  N   ASP   233      16.652   8.067 -48.547  1.00 85.02           N  
ATOM   1876  CA  ASP   233      16.033   9.160 -47.852  1.00 85.02           C  
ATOM   1877  C   ASP   233      17.097  10.045 -47.270  1.00 85.02           C  
ATOM   1878  O   ASP   233      16.899  11.253 -47.148  1.00 85.02           O  
ATOM   1879  CB  ASP   233      15.118   8.701 -46.703  1.00 85.02           C  
ATOM   1880  CG  ASP   233      14.282   9.895 -46.269  1.00 85.02           C  
ATOM   1881  OD1 ASP   233      14.386  10.962 -46.932  1.00 85.02           O  
ATOM   1882  OD2 ASP   233      13.530   9.758 -45.268  1.00 85.02           O1-
ATOM   1883  N   GLY   234      18.270   9.483 -46.904  1.00 36.97           N  
ATOM   1884  CA  GLY   234      19.295  10.312 -46.327  1.00 36.97           C  
ATOM   1885  C   GLY   234      19.375  10.097 -44.841  1.00 36.97           C  
ATOM   1886  O   GLY   234      19.906  10.945 -44.125  1.00 36.97           O  
ATOM   1887  N   ASN   235      18.845   8.956 -44.344  1.00 74.54           N  
ATOM   1888  CA  ASN   235      18.873   8.615 -42.943  1.00 74.54           C  
ATOM   1889  C   ASN   235      19.923   7.557 -42.768  1.00 74.54           C  
ATOM   1890  O   ASN   235      20.208   6.805 -43.700  1.00 74.54           O  
ATOM   1891  CB  ASN   235      17.565   7.971 -42.457  1.00 74.54           C  
ATOM   1892  CG  ASN   235      16.441   8.944 -42.753  1.00 74.54           C  
ATOM   1893  ND2 ASN   235      15.366   8.437 -43.413  1.00 74.54           N  
ATOM   1894  OD1 ASN   235      16.516  10.123 -42.412  1.00 74.54           O  
ATOM   1895  N   ARG   236      20.537   7.471 -41.565  1.00104.28           N  
ATOM   1896  CA  ARG   236      21.579   6.499 -41.354  1.00104.28           C  
ATOM   1897  C   ARG   236      21.614   6.127 -39.901  1.00104.28           C  
ATOM   1898  O   ARG   236      21.023   6.798 -39.055  1.00104.28           O  
ATOM   1899  CB  ARG   236      22.969   7.056 -41.701  1.00104.28           C  
ATOM   1900  CG  ARG   236      23.318   8.281 -40.853  1.00104.28           C  
ATOM   1901  CD  ARG   236      23.751   9.508 -41.657  1.00104.28           C  
ATOM   1902  NE  ARG   236      25.135   9.278 -42.158  1.00104.28           N  
ATOM   1903  CZ  ARG   236      25.784  10.290 -42.803  1.00104.28           C  
ATOM   1904  NH1 ARG   236      25.150  11.475 -43.022  1.00104.28           N1+
ATOM   1905  NH2 ARG   236      27.073  10.132 -43.218  1.00104.28           N  
ATOM   1906  N   PRO   237      22.264   5.031 -39.592  1.00 84.99           N  
ATOM   1907  CA  PRO   237      22.422   4.659 -38.215  1.00 84.99           C  
ATOM   1908  C   PRO   237      23.491   5.502 -37.597  1.00 84.99           C  
ATOM   1909  O   PRO   237      24.507   5.746 -38.248  1.00 84.99           O  
ATOM   1910  CB  PRO   237      22.713   3.155 -38.199  1.00 84.99           C  
ATOM   1911  CG  PRO   237      23.049   2.812 -39.663  1.00 84.99           C  
ATOM   1912  CD  PRO   237      22.281   3.875 -40.468  1.00 84.99           C  
ATOM   1913  N   ALA   238      23.283   5.959 -36.347  1.00 49.00           N  
ATOM   1914  CA  ALA   238      24.298   6.704 -35.663  1.00 49.00           C  
ATOM   1915  C   ALA   238      24.753   5.819 -34.546  1.00 49.00           C  
ATOM   1916  O   ALA   238      24.016   5.571 -33.594  1.00 49.00           O  
ATOM   1917  CB  ALA   238      23.777   8.010 -35.038  1.00 49.00           C  
ATOM   1918  N   TYR   239      26.007   5.341 -34.626  1.00 66.75           N  
ATOM   1919  CA  TYR   239      26.534   4.425 -33.653  1.00 66.75           C  
ATOM   1920  C   TYR   239      27.096   5.216 -32.512  1.00 66.75           C  
ATOM   1921  O   TYR   239      27.808   6.199 -32.720  1.00 66.75           O  
ATOM   1922  CB  TYR   239      27.698   3.578 -34.197  1.00 66.75           C  
ATOM   1923  CG  TYR   239      27.217   2.791 -35.369  1.00 66.75           C  
ATOM   1924  CD1 TYR   239      26.497   1.632 -35.192  1.00 66.75           C  
ATOM   1925  CD2 TYR   239      27.497   3.212 -36.650  1.00 66.75           C  
ATOM   1926  CE1 TYR   239      26.058   0.907 -36.275  1.00 66.75           C  
ATOM   1927  CE2 TYR   239      27.061   2.491 -37.737  1.00 66.75           C  
ATOM   1928  CZ  TYR   239      26.338   1.337 -37.549  1.00 66.75           C  
ATOM   1929  OH  TYR   239      25.891   0.598 -38.665  1.00 66.75           O  
ATOM   1930  N   TYR   240      26.767   4.821 -31.262  1.00 87.51           N  
ATOM   1931  CA  TYR   240      27.334   5.533 -30.149  1.00 87.51           C  
ATOM   1932  C   TYR   240      27.697   4.590 -29.040  1.00 87.51           C  
ATOM   1933  O   TYR   240      27.279   3.432 -29.019  1.00 87.51           O  
ATOM   1934  CB  TYR   240      26.423   6.644 -29.586  1.00 87.51           C  
ATOM   1935  CG  TYR   240      25.140   6.068 -29.097  1.00 87.51           C  
ATOM   1936  CD1 TYR   240      25.057   5.505 -27.845  1.00 87.51           C  
ATOM   1937  CD2 TYR   240      24.012   6.111 -29.885  1.00 87.51           C  
ATOM   1938  CE1 TYR   240      23.872   4.981 -27.388  1.00 87.51           C  
ATOM   1939  CE2 TYR   240      22.824   5.588 -29.433  1.00 87.51           C  
ATOM   1940  CZ  TYR   240      22.754   5.024 -28.183  1.00 87.51           C  
ATOM   1941  OH  TYR   240      21.535   4.489 -27.718  1.00 87.51           O  
ATOM   1942  N   LEU   241      28.556   5.064 -28.112  1.00157.34           N  
ATOM   1943  CA  LEU   241      28.950   4.281 -26.970  1.00157.34           C  
ATOM   1944  C   LEU   241      29.362   5.191 -25.852  1.00157.34           C  
ATOM   1945  O   LEU   241      29.832   6.307 -26.077  1.00157.34           O  
ATOM   1946  CB  LEU   241      30.101   3.295 -27.251  1.00157.34           C  
ATOM   1947  CG  LEU   241      31.276   3.879 -28.058  1.00157.34           C  
ATOM   1948  CD1 LEU   241      31.947   5.052 -27.331  1.00157.34           C  
ATOM   1949  CD2 LEU   241      32.278   2.777 -28.438  1.00157.34           C  
ATOM   1950  N   ALA   242      29.131   4.741 -24.600  1.00 47.94           N  
ATOM   1951  CA  ALA   242      29.588   5.458 -23.443  1.00 47.94           C  
ATOM   1952  C   ALA   242      31.025   5.086 -23.250  1.00 47.94           C  
ATOM   1953  O   ALA   242      31.462   4.023 -23.694  1.00 47.94           O  
ATOM   1954  CB  ALA   242      28.831   5.100 -22.152  1.00 47.94           C  
ATOM   1955  N   GLY   243      31.803   5.981 -22.607  1.00 38.49           N  
ATOM   1956  CA  GLY   243      33.194   5.729 -22.360  1.00 38.49           C  
ATOM   1957  C   GLY   243      33.335   4.576 -21.416  1.00 38.49           C  
ATOM   1958  O   GLY   243      34.134   3.669 -21.652  1.00 38.49           O  
ATOM   1959  N   SER   244      32.551   4.572 -20.318  1.00 62.05           N  
ATOM   1960  CA  SER   244      32.680   3.495 -19.379  1.00 62.05           C  
ATOM   1961  C   SER   244      31.590   2.523 -19.687  1.00 62.05           C  
ATOM   1962  O   SER   244      30.537   2.537 -19.050  1.00 62.05           O  
ATOM   1963  CB  SER   244      32.518   3.944 -17.917  1.00 62.05           C  
ATOM   1964  OG  SER   244      33.567   4.832 -17.563  1.00 62.05           O  
ATOM   1965  N   SER   245      31.844   1.633 -20.672  1.00132.78           N  
ATOM   1966  CA  SER   245      30.874   0.665 -21.101  1.00132.78           C  
ATOM   1967  C   SER   245      31.481  -0.182 -22.183  1.00132.78           C  
ATOM   1968  O   SER   245      32.485   0.179 -22.797  1.00132.78           O  
ATOM   1969  CB  SER   245      29.605   1.265 -21.740  1.00132.78           C  
ATOM   1970  OG  SER   245      28.754   1.850 -20.767  1.00132.78           O  
ATOM   1971  N   ILE   246      30.961  -1.421 -22.290  1.00254.41           N  
ATOM   1972  CA  ILE   246      31.200  -2.426 -23.297  1.00254.41           C  
ATOM   1973  C   ILE   246      30.256  -2.325 -24.473  1.00254.41           C  
ATOM   1974  O   ILE   246      30.562  -2.768 -25.584  1.00254.41           O  
ATOM   1975  CB  ILE   246      31.004  -3.810 -22.765  1.00254.41           C  
ATOM   1976  CG1 ILE   246      31.801  -4.032 -21.476  1.00254.41           C  
ATOM   1977  CG2 ILE   246      31.447  -4.761 -23.880  1.00254.41           C  
ATOM   1978  CD1 ILE   246      33.304  -3.863 -21.669  1.00254.41           C  
ATOM   1979  N   LYS   247      29.010  -1.884 -24.185  1.00135.62           N  
ATOM   1980  CA  LYS   247      27.916  -1.902 -25.125  1.00135.62           C  
ATOM   1981  C   LYS   247      28.000  -0.852 -26.184  1.00135.62           C  
ATOM   1982  O   LYS   247      28.541   0.235 -25.979  1.00135.62           O  
ATOM   1983  CB  LYS   247      26.525  -1.761 -24.479  1.00135.62           C  
ATOM   1984  CG  LYS   247      25.880  -3.088 -24.080  1.00135.62           C  
ATOM   1985  CD  LYS   247      26.565  -3.840 -22.943  1.00135.62           C  
ATOM   1986  CE  LYS   247      25.863  -5.157 -22.602  1.00135.62           C  
ATOM   1987  NZ  LYS   247      26.653  -5.920 -21.612  1.00135.62           N1+
ATOM   1988  N   VAL   248      27.443  -1.191 -27.374  1.00 68.63           N  
ATOM   1989  CA  VAL   248      27.370  -0.280 -28.478  1.00 68.63           C  
ATOM   1990  C   VAL   248      25.950  -0.274 -28.966  1.00 68.63           C  
ATOM   1991  O   VAL   248      25.319  -1.322 -29.106  1.00 68.63           O  
ATOM   1992  CB  VAL   248      28.251  -0.659 -29.634  1.00 68.63           C  
ATOM   1993  CG1 VAL   248      28.035   0.361 -30.763  1.00 68.63           C  
ATOM   1994  CG2 VAL   248      29.708  -0.741 -29.148  1.00 68.63           C  
ATOM   1995  N   TYR   249      25.418   0.930 -29.256  1.00156.32           N  
ATOM   1996  CA  TYR   249      24.053   1.081 -29.671  1.00156.32           C  
ATOM   1997  C   TYR   249      24.040   1.871 -30.938  1.00156.32           C  
ATOM   1998  O   TYR   249      25.038   2.479 -31.325  1.00156.32           O  
ATOM   1999  CB  TYR   249      23.192   1.882 -28.671  1.00156.32           C  
ATOM   2000  CG  TYR   249      23.044   1.125 -27.393  1.00156.32           C  
ATOM   2001  CD1 TYR   249      23.959   1.282 -26.376  1.00156.32           C  
ATOM   2002  CD2 TYR   249      21.988   0.263 -27.203  1.00156.32           C  
ATOM   2003  CE1 TYR   249      23.829   0.587 -25.196  1.00156.32           C  
ATOM   2004  CE2 TYR   249      21.851  -0.435 -26.024  1.00156.32           C  
ATOM   2005  CZ  TYR   249      22.772  -0.272 -25.016  1.00156.32           C  
ATOM   2006  OH  TYR   249      22.638  -0.986 -23.806  1.00156.32           O  
ATOM   2007  N   SER   250      22.896   1.817 -31.650  1.00 45.18           N  
ATOM   2008  CA  SER   250      22.708   2.617 -32.824  1.00 45.18           C  
ATOM   2009  C   SER   250      21.300   3.129 -32.769  1.00 45.18           C  
ATOM   2010  O   SER   250      20.398   2.439 -32.296  1.00 45.18           O  
ATOM   2011  CB  SER   250      22.871   1.834 -34.136  1.00 45.18           C  
ATOM   2012  OG  SER   250      21.899   0.802 -34.212  1.00 45.18           O  
ATOM   2013  N   VAL   251      21.093   4.385 -33.217  1.00123.50           N  
ATOM   2014  CA  VAL   251      19.778   4.960 -33.288  1.00123.50           C  
ATOM   2015  C   VAL   251      19.702   5.605 -34.635  1.00123.50           C  
ATOM   2016  O   VAL   251      20.701   6.118 -35.134  1.00123.50           O  
ATOM   2017  CB  VAL   251      19.512   6.068 -32.306  1.00123.50           C  
ATOM   2018  CG1 VAL   251      19.671   5.541 -30.878  1.00123.50           C  
ATOM   2019  CG2 VAL   251      20.427   7.253 -32.636  1.00123.50           C  
ATOM   2020  N   ASN   252      18.518   5.607 -35.278  1.00114.61           N  
ATOM   2021  CA  ASN   252      18.503   6.216 -36.574  1.00114.61           C  
ATOM   2022  C   ASN   252      18.423   7.704 -36.437  1.00114.61           C  
ATOM   2023  O   ASN   252      17.891   8.238 -35.464  1.00114.61           O  
ATOM   2024  CB  ASN   252      17.417   5.706 -37.544  1.00114.61           C  
ATOM   2025  CG  ASN   252      16.035   6.035 -37.022  1.00114.61           C  
ATOM   2026  ND2 ASN   252      15.331   4.995 -36.503  1.00114.61           N  
ATOM   2027  OD1 ASN   252      15.585   7.176 -37.093  1.00114.61           O  
ATOM   2028  N   THR   253      18.981   8.406 -37.442  1.00 57.33           N  
ATOM   2029  CA  THR   253      19.070   9.838 -37.501  1.00 57.33           C  
ATOM   2030  C   THR   253      17.700  10.423 -37.623  1.00 57.33           C  
ATOM   2031  O   THR   253      17.482  11.575 -37.247  1.00 57.33           O  
ATOM   2032  CB  THR   253      19.890  10.323 -38.660  1.00 57.33           C  
ATOM   2033  CG2 THR   253      21.331   9.815 -38.486  1.00 57.33           C  
ATOM   2034  OG1 THR   253      19.341   9.852 -39.882  1.00 57.33           O  
ATOM   2035  N   LYS   254      16.753   9.651 -38.193  1.00103.56           N  
ATOM   2036  CA  LYS   254      15.411  10.124 -38.387  1.00103.56           C  
ATOM   2037  C   LYS   254      14.840  10.508 -37.060  1.00103.56           C  
ATOM   2038  O   LYS   254      14.252  11.580 -36.917  1.00103.56           O  
ATOM   2039  CB  LYS   254      14.465   9.039 -38.933  1.00103.56           C  
ATOM   2040  CG  LYS   254      14.836   8.518 -40.318  1.00103.56           C  
ATOM   2041  CD  LYS   254      14.112   7.229 -40.714  1.00103.56           C  
ATOM   2042  CE  LYS   254      14.618   5.985 -39.983  1.00103.56           C  
ATOM   2043  NZ  LYS   254      13.876   4.791 -40.449  1.00103.56           N1+
ATOM   2044  N   GLU   255      14.998   9.638 -36.048  1.00101.17           N  
ATOM   2045  CA  GLU   255      14.447   9.914 -34.754  1.00101.17           C  
ATOM   2046  C   GLU   255      15.160  11.069 -34.111  1.00101.17           C  
ATOM   2047  O   GLU   255      14.549  11.834 -33.366  1.00101.17           O  
ATOM   2048  CB  GLU   255      14.435   8.689 -33.815  1.00101.17           C  
ATOM   2049  CG  GLU   255      15.779   8.007 -33.567  1.00101.17           C  
ATOM   2050  CD  GLU   255      15.495   6.807 -32.670  1.00101.17           C  
ATOM   2051  OE1 GLU   255      14.307   6.633 -32.288  1.00101.17           O  
ATOM   2052  OE2 GLU   255      16.454   6.052 -32.357  1.00101.17           O1-
ATOM   2053  N   LEU   256      16.478  11.217 -34.360  1.00 65.03           N  
ATOM   2054  CA  LEU   256      17.258  12.264 -33.752  1.00 65.03           C  
ATOM   2055  C   LEU   256      16.851  13.636 -34.225  1.00 65.03           C  
ATOM   2056  O   LEU   256      16.798  14.584 -33.441  1.00 65.03           O  
ATOM   2057  CB  LEU   256      18.770  12.099 -34.001  1.00 65.03           C  
ATOM   2058  CG  LEU   256      19.381  10.887 -33.269  1.00 65.03           C  
ATOM   2059  CD1 LEU   256      20.887  10.761 -33.548  1.00 65.03           C  
ATOM   2060  CD2 LEU   256      19.074  10.936 -31.764  1.00 65.03           C  
ATOM   2061  N   LYS   257      16.559  13.778 -35.528  1.00 72.42           N  
ATOM   2062  CA  LYS   257      16.216  15.028 -36.149  1.00 72.42           C  
ATOM   2063  C   LYS   257      14.906  15.547 -35.629  1.00 72.42           C  
ATOM   2064  O   LYS   257      14.645  16.746 -35.709  1.00 72.42           O  
ATOM   2065  CB  LYS   257      16.127  14.901 -37.678  1.00 72.42           C  
ATOM   2066  CG  LYS   257      17.487  14.597 -38.310  1.00 72.42           C  
ATOM   2067  CD  LYS   257      17.407  14.071 -39.744  1.00 72.42           C  
ATOM   2068  CE  LYS   257      18.781  13.800 -40.362  1.00 72.42           C  
ATOM   2069  NZ  LYS   257      18.635  12.978 -41.583  1.00 72.42           N1+
ATOM   2070  N   GLN   258      14.017  14.668 -35.130  1.00 57.20           N  
ATOM   2071  CA  GLN   258      12.725  15.136 -34.699  1.00 57.20           C  
ATOM   2072  C   GLN   258      12.773  15.551 -33.258  1.00 57.20           C  
ATOM   2073  O   GLN   258      12.950  14.733 -32.356  1.00 57.20           O  
ATOM   2074  CB  GLN   258      11.625  14.065 -34.842  1.00 57.20           C  
ATOM   2075  CG  GLN   258      10.219  14.562 -34.495  1.00 57.20           C  
ATOM   2076  CD  GLN   258       9.722  15.428 -35.645  1.00 57.20           C  
ATOM   2077  NE2 GLN   258       9.336  14.776 -36.775  1.00 57.20           N  
ATOM   2078  OE1 GLN   258       9.683  16.652 -35.543  1.00 57.20           O  
ATOM   2079  N   LYS   259      12.573  16.863 -33.013  1.00150.73           N  
ATOM   2080  CA  LYS   259      12.593  17.422 -31.694  1.00150.73           C  
ATOM   2081  C   LYS   259      11.372  16.940 -30.960  1.00150.73           C  
ATOM   2082  O   LYS   259      10.257  16.987 -31.482  1.00150.73           O  
ATOM   2083  CB  LYS   259      12.626  18.965 -31.746  1.00150.73           C  
ATOM   2084  CG  LYS   259      12.882  19.686 -30.422  1.00150.73           C  
ATOM   2085  CD  LYS   259      11.690  19.726 -29.471  1.00150.73           C  
ATOM   2086  CE  LYS   259      10.845  20.986 -29.664  1.00150.73           C  
ATOM   2087  NZ  LYS   259      11.706  22.188 -29.559  1.00150.73           N1+
ATOM   2088  N   ASN   260      11.571  16.490 -29.702  1.00 69.80           N  
ATOM   2089  CA  ASN   260      10.554  15.964 -28.829  1.00 69.80           C  
ATOM   2090  C   ASN   260       9.972  14.688 -29.360  1.00 69.80           C  
ATOM   2091  O   ASN   260       8.800  14.392 -29.131  1.00 69.80           O  
ATOM   2092  CB  ASN   260       9.415  16.958 -28.546  1.00 69.80           C  
ATOM   2093  CG  ASN   260       9.984  18.040 -27.640  1.00 69.80           C  
ATOM   2094  ND2 ASN   260      11.291  17.906 -27.282  1.00 69.80           N  
ATOM   2095  OD1 ASN   260       9.288  18.979 -27.257  1.00 69.80           O  
ATOM   2096  N   LYS   261      10.789  13.877 -30.060  1.00 94.33           N  
ATOM   2097  CA  LYS   261      10.335  12.607 -30.557  1.00 94.33           C  
ATOM   2098  C   LYS   261      10.953  11.559 -29.673  1.00 94.33           C  
ATOM   2099  O   LYS   261      11.957  11.817 -29.010  1.00 94.33           O  
ATOM   2100  CB  LYS   261      10.792  12.346 -32.004  1.00 94.33           C  
ATOM   2101  CG  LYS   261      10.004  11.262 -32.741  1.00 94.33           C  
ATOM   2102  CD  LYS   261      10.268  11.257 -34.250  1.00 94.33           C  
ATOM   2103  CE  LYS   261       9.326  10.352 -35.047  1.00 94.33           C  
ATOM   2104  NZ  LYS   261       8.100  11.096 -35.413  1.00 94.33           N1+
ATOM   2105  N   LYS   262      10.350  10.353 -29.609  1.00 77.52           N  
ATOM   2106  CA  LYS   262      10.882   9.300 -28.784  1.00 77.52           C  
ATOM   2107  C   LYS   262      11.992   8.620 -29.533  1.00 77.52           C  
ATOM   2108  O   LYS   262      11.963   8.546 -30.761  1.00 77.52           O  
ATOM   2109  CB  LYS   262       9.838   8.228 -28.413  1.00 77.52           C  
ATOM   2110  CG  LYS   262      10.369   7.133 -27.485  1.00 77.52           C  
ATOM   2111  CD  LYS   262      10.705   7.625 -26.076  1.00 77.52           C  
ATOM   2112  CE  LYS   262      11.235   6.525 -25.154  1.00 77.52           C  
ATOM   2113  NZ  LYS   262      11.591   7.093 -23.835  1.00 77.52           N1+
ATOM   2114  N   LEU   263      13.015   8.115 -28.805  1.00100.80           N  
ATOM   2115  CA  LEU   263      14.111   7.436 -29.445  1.00100.80           C  
ATOM   2116  C   LEU   263      14.004   5.968 -29.166  1.00100.80           C  
ATOM   2117  O   LEU   263      13.554   5.557 -28.098  1.00100.80           O  
ATOM   2118  CB  LEU   263      15.509   7.872 -28.960  1.00100.80           C  
ATOM   2119  CG  LEU   263      15.919   9.308 -29.339  1.00100.80           C  
ATOM   2120  CD1 LEU   263      15.032  10.356 -28.650  1.00100.80           C  
ATOM   2121  CD2 LEU   263      17.417   9.537 -29.081  1.00100.80           C  
ATOM   2122  N   ASN   264      14.391   5.126 -30.148  1.00 75.16           N  
ATOM   2123  CA  ASN   264      14.336   3.706 -29.946  1.00 75.16           C  
ATOM   2124  C   ASN   264      15.674   3.130 -30.309  1.00 75.16           C  
ATOM   2125  O   ASN   264      15.859   2.633 -31.418  1.00 75.16           O  
ATOM   2126  CB  ASN   264      13.297   3.041 -30.861  1.00 75.16           C  
ATOM   2127  CG  ASN   264      11.940   3.631 -30.505  1.00 75.16           C  
ATOM   2128  ND2 ASN   264      11.418   4.519 -31.393  1.00 75.16           N  
ATOM   2129  OD1 ASN   264      11.368   3.328 -29.458  1.00 75.16           O  
ATOM   2130  N   PRO   265      16.607   3.152 -29.397  1.00 69.60           N  
ATOM   2131  CA  PRO   265      17.914   2.635 -29.722  1.00 69.60           C  
ATOM   2132  C   PRO   265      17.955   1.138 -29.743  1.00 69.60           C  
ATOM   2133  O   PRO   265      17.171   0.506 -29.033  1.00 69.60           O  
ATOM   2134  CB  PRO   265      18.874   3.258 -28.712  1.00 69.60           C  
ATOM   2135  CG  PRO   265      18.190   4.580 -28.328  1.00 69.60           C  
ATOM   2136  CD  PRO   265      16.691   4.293 -28.500  1.00 69.60           C  
ATOM   2137  N   GLU   266      18.869   0.554 -30.542  1.00 49.93           N  
ATOM   2138  CA  GLU   266      19.002  -0.874 -30.646  1.00 49.93           C  
ATOM   2139  C   GLU   266      20.327  -1.281 -30.071  1.00 49.93           C  
ATOM   2140  O   GLU   266      21.337  -0.613 -30.296  1.00 49.93           O  
ATOM   2141  CB  GLU   266      19.016  -1.383 -32.097  1.00 49.93           C  
ATOM   2142  CG  GLU   266      19.156  -2.904 -32.197  1.00 49.93           C  
ATOM   2143  CD  GLU   266      19.613  -3.252 -33.607  1.00 49.93           C  
ATOM   2144  OE1 GLU   266      19.695  -2.324 -34.454  1.00 49.93           O  
ATOM   2145  OE2 GLU   266      19.896  -4.456 -33.851  1.00 49.93           O1-
ATOM   2146  N   LEU   267      20.353  -2.389 -29.298  1.00 77.84           N  
ATOM   2147  CA  LEU   267      21.574  -2.910 -28.733  1.00 77.84           C  
ATOM   2148  C   LEU   267      22.277  -3.710 -29.807  1.00 77.84           C  
ATOM   2149  O   LEU   267      21.616  -4.351 -30.622  1.00 77.84           O  
ATOM   2150  CB  LEU   267      21.335  -3.828 -27.515  1.00 77.84           C  
ATOM   2151  CG  LEU   267      22.616  -4.357 -26.840  1.00 77.84           C  
ATOM   2152  CD1 LEU   267      23.432  -3.215 -26.214  1.00 77.84           C  
ATOM   2153  CD2 LEU   267      22.299  -5.471 -25.829  1.00 77.84           C  
ATOM   2154  N   LEU   268      23.629  -3.586 -29.883  1.00252.75           N  
ATOM   2155  CA  LEU   268      24.535  -4.214 -30.827  1.00252.75           C  
ATOM   2156  C   LEU   268      24.997  -5.641 -30.590  1.00252.75           C  
ATOM   2157  O   LEU   268      25.162  -6.367 -31.572  1.00252.75           O  
ATOM   2158  CB  LEU   268      25.726  -3.323 -31.207  1.00252.75           C  
ATOM   2159  CG  LEU   268      25.302  -2.225 -32.205  1.00252.75           C  
ATOM   2160  CD1 LEU   268      24.211  -1.316 -31.619  1.00252.75           C  
ATOM   2161  CD2 LEU   268      26.511  -1.447 -32.741  1.00252.75           C  
ATOM   2162  N   GLY   269      25.230  -6.135 -29.342  1.00194.19           N  
ATOM   2163  CA  GLY   269      25.295  -5.485 -28.058  1.00194.19           C  
ATOM   2164  C   GLY   269      26.640  -5.060 -27.487  1.00194.19           C  
ATOM   2165  O   GLY   269      26.768  -3.934 -27.010  1.00194.19           O  
ATOM   2166  N   ASN   270      27.680  -5.944 -27.466  1.00103.56           N  
ATOM   2167  CA  ASN   270      28.838  -5.545 -26.685  1.00103.56           C  
ATOM   2168  C   ASN   270      30.135  -6.181 -27.122  1.00103.56           C  
ATOM   2169  O   ASN   270      30.176  -7.261 -27.709  1.00103.56           O  
ATOM   2170  CB  ASN   270      28.707  -5.811 -25.171  1.00103.56           C  
ATOM   2171  CG  ASN   270      28.712  -7.312 -24.934  1.00103.56           C  
ATOM   2172  ND2 ASN   270      27.503  -7.933 -24.935  1.00103.56           N  
ATOM   2173  OD1 ASN   270      29.767  -7.917 -24.744  1.00103.56           O  
ATOM   2174  N   ARG   271      31.236  -5.448 -26.833  1.00179.53           N  
ATOM   2175  CA  ARG   271      32.626  -5.703 -27.126  1.00179.53           C  
ATOM   2176  C   ARG   271      33.351  -6.678 -26.236  1.00179.53           C  
ATOM   2177  O   ARG   271      34.452  -7.102 -26.582  1.00179.53           O  
ATOM   2178  CB  ARG   271      33.459  -4.414 -27.261  1.00179.53           C  
ATOM   2179  CG  ARG   271      33.287  -3.783 -28.649  1.00179.53           C  
ATOM   2180  CD  ARG   271      34.164  -2.558 -28.916  1.00179.53           C  
ATOM   2181  NE  ARG   271      33.493  -1.378 -28.306  1.00179.53           N  
ATOM   2182  CZ  ARG   271      33.742  -1.021 -27.014  1.00179.53           C  
ATOM   2183  NH1 ARG   271      34.640  -1.727 -26.271  1.00179.53           N1+
ATOM   2184  NH2 ARG   271      33.094   0.051 -26.473  1.00179.53           N  
ATOM   2185  N   GLY   272      32.844  -7.003 -25.034  1.00 39.63           N  
ATOM   2186  CA  GLY   272      33.611  -7.882 -24.186  1.00 39.63           C  
ATOM   2187  C   GLY   272      34.202  -7.018 -23.114  1.00 39.63           C  
ATOM   2188  O   GLY   272      34.358  -5.814 -23.296  1.00 39.63           O  
ATOM   2189  N   LYS   273      34.592  -7.628 -21.978  1.00 81.27           N  
ATOM   2190  CA  LYS   273      34.987  -6.878 -20.819  1.00 81.27           C  
ATOM   2191  C   LYS   273      36.282  -6.140 -20.987  1.00 81.27           C  
ATOM   2192  O   LYS   273      37.168  -6.533 -21.746  1.00 81.27           O  
ATOM   2193  CB  LYS   273      35.090  -7.719 -19.537  1.00 81.27           C  
ATOM   2194  CG  LYS   273      36.223  -8.744 -19.545  1.00 81.27           C  
ATOM   2195  CD  LYS   273      36.511  -9.304 -18.153  1.00 81.27           C  
ATOM   2196  CE  LYS   273      37.625 -10.348 -18.123  1.00 81.27           C  
ATOM   2197  NZ  LYS   273      37.838 -10.810 -16.734  1.00 81.27           N1+
ATOM   2198  N   LEU   274      36.371  -5.004 -20.257  1.00116.91           N  
ATOM   2199  CA  LEU   274      37.516  -4.144 -20.103  1.00116.91           C  
ATOM   2200  C   LEU   274      37.989  -3.553 -21.395  1.00116.91           C  
ATOM   2201  O   LEU   274      39.158  -3.181 -21.500  1.00116.91           O  
ATOM   2202  CB  LEU   274      38.702  -4.838 -19.411  1.00116.91           C  
ATOM   2203  CG  LEU   274      38.448  -5.138 -17.920  1.00116.91           C  
ATOM   2204  CD1 LEU   274      38.345  -3.840 -17.101  1.00116.91           C  
ATOM   2205  CD2 LEU   274      37.230  -6.056 -17.730  1.00116.91           C  
ATOM   2206  N   ASN   275      37.115  -3.412 -22.411  1.00116.84           N  
ATOM   2207  CA  ASN   275      37.616  -2.826 -23.625  1.00116.84           C  
ATOM   2208  C   ASN   275      36.994  -1.478 -23.828  1.00116.84           C  
ATOM   2209  O   ASN   275      36.846  -1.019 -24.961  1.00116.84           O  
ATOM   2210  CB  ASN   275      37.290  -3.658 -24.875  1.00116.84           C  
ATOM   2211  CG  ASN   275      38.068  -4.960 -24.774  1.00116.84           C  
ATOM   2212  ND2 ASN   275      37.421  -6.083 -25.186  1.00116.84           N  
ATOM   2213  OD1 ASN   275      39.218  -4.979 -24.338  1.00116.84           O  
ATOM   2214  N   ASP   276      36.712  -0.759 -22.729  1.00 75.78           N  
ATOM   2215  CA  ASP   276      36.044   0.509 -22.803  1.00 75.78           C  
ATOM   2216  C   ASP   276      36.822   1.422 -23.705  1.00 75.78           C  
ATOM   2217  O   ASP   276      38.054   1.430 -23.706  1.00 75.78           O  
ATOM   2218  CB  ASP   276      35.898   1.165 -21.419  1.00 75.78           C  
ATOM   2219  CG  ASP   276      35.072   0.219 -20.548  1.00 75.78           C  
ATOM   2220  OD1 ASP   276      34.723  -0.892 -21.034  1.00 75.78           O  
ATOM   2221  OD2 ASP   276      34.782   0.592 -19.382  1.00 75.78           O1-
ATOM   2222  N   ALA   277      36.091   2.192 -24.541  1.00 58.98           N  
ATOM   2223  CA  ALA   277      36.689   3.121 -25.462  1.00 58.98           C  
ATOM   2224  C   ALA   277      35.869   4.378 -25.438  1.00 58.98           C  
ATOM   2225  O   ALA   277      34.660   4.340 -25.221  1.00 58.98           O  
ATOM   2226  CB  ALA   277      36.699   2.603 -26.911  1.00 58.98           C  
ATOM   2227  N   ILE   278      36.545   5.540 -25.517  1.00109.04           N  
ATOM   2228  CA  ILE   278      35.953   6.849 -25.593  1.00109.04           C  
ATOM   2229  C   ILE   278      35.577   7.227 -27.000  1.00109.04           C  
ATOM   2230  O   ILE   278      34.738   8.099 -27.211  1.00109.04           O  
ATOM   2231  CB  ILE   278      36.826   7.919 -25.009  1.00109.04           C  
ATOM   2232  CG1 ILE   278      38.131   8.073 -25.801  1.00109.04           C  
ATOM   2233  CG2 ILE   278      37.047   7.559 -23.528  1.00109.04           C  
ATOM   2234  CD1 ILE   278      38.896   9.348 -25.449  1.00109.04           C  
ATOM   2235  N   ALA   279      36.292   6.687 -28.009  1.00 56.46           N  
ATOM   2236  CA  ALA   279      36.037   7.120 -29.358  1.00 56.46           C  
ATOM   2237  C   ALA   279      35.876   5.944 -30.282  1.00 56.46           C  
ATOM   2238  O   ALA   279      36.480   4.893 -30.077  1.00 56.46           O  
ATOM   2239  CB  ALA   279      37.156   7.999 -29.941  1.00 56.46           C  
ATOM   2240  N   LEU   280      35.022   6.107 -31.324  1.00130.41           N  
ATOM   2241  CA  LEU   280      34.784   5.081 -32.303  1.00130.41           C  
ATOM   2242  C   LEU   280      34.599   5.735 -33.651  1.00130.41           C  
ATOM   2243  O   LEU   280      34.160   6.883 -33.720  1.00130.41           O  
ATOM   2244  CB  LEU   280      33.509   4.252 -32.055  1.00130.41           C  
ATOM   2245  CG  LEU   280      32.194   4.992 -32.374  1.00130.41           C  
ATOM   2246  CD1 LEU   280      30.978   4.096 -32.095  1.00130.41           C  
ATOM   2247  CD2 LEU   280      32.109   6.351 -31.658  1.00130.41           C  
ATOM   2248  N   ALA   281      34.942   5.033 -34.763  1.00 52.00           N  
ATOM   2249  CA  ALA   281      34.751   5.628 -36.064  1.00 52.00           C  
ATOM   2250  C   ALA   281      34.312   4.589 -37.066  1.00 52.00           C  
ATOM   2251  O   ALA   281      34.894   3.511 -37.171  1.00 52.00           O  
ATOM   2252  CB  ALA   281      36.023   6.290 -36.623  1.00 52.00           C  
ATOM   2253  N   TYR   282      33.280   4.934 -37.871  1.00 68.01           N  
ATOM   2254  CA  TYR   282      32.702   4.072 -38.874  1.00 68.01           C  
ATOM   2255  C   TYR   282      33.346   4.369 -40.199  1.00 68.01           C  
ATOM   2256  O   TYR   282      33.504   5.528 -40.580  1.00 68.01           O  
ATOM   2257  CB  TYR   282      31.183   4.309 -39.018  1.00 68.01           C  
ATOM   2258  CG  TYR   282      30.589   3.470 -40.103  1.00 68.01           C  
ATOM   2259  CD1 TYR   282      30.189   2.173 -39.868  1.00 68.01           C  
ATOM   2260  CD2 TYR   282      30.415   3.995 -41.363  1.00 68.01           C  
ATOM   2261  CE1 TYR   282      29.634   1.415 -40.874  1.00 68.01           C  
ATOM   2262  CE2 TYR   282      29.861   3.244 -42.373  1.00 68.01           C  
ATOM   2263  CZ  TYR   282      29.472   1.949 -42.130  1.00 68.01           C  
ATOM   2264  OH  TYR   282      28.905   1.180 -43.168  1.00 68.01           O  
ATOM   2265  N   ASP   283      33.760   3.310 -40.931  1.00 72.55           N  
ATOM   2266  CA  ASP   283      34.372   3.455 -42.230  1.00 72.55           C  
ATOM   2267  C   ASP   283      33.379   3.019 -43.265  1.00 72.55           C  
ATOM   2268  O   ASP   283      32.857   1.908 -43.202  1.00 72.55           O  
ATOM   2269  CB  ASP   283      35.609   2.556 -42.421  1.00 72.55           C  
ATOM   2270  CG  ASP   283      36.176   2.785 -43.818  1.00 72.55           C  
ATOM   2271  OD1 ASP   283      35.833   3.826 -44.437  1.00 72.55           O  
ATOM   2272  OD2 ASP   283      36.955   1.913 -44.290  1.00 72.55           O1-
ATOM   2273  N   PRO   284      33.068   3.866 -44.208  1.00153.97           N  
ATOM   2274  CA  PRO   284      32.152   3.497 -45.251  1.00153.97           C  
ATOM   2275  C   PRO   284      32.649   2.423 -46.175  1.00153.97           C  
ATOM   2276  O   PRO   284      31.848   1.584 -46.583  1.00153.97           O  
ATOM   2277  CB  PRO   284      31.759   4.806 -45.950  1.00153.97           C  
ATOM   2278  CG  PRO   284      32.721   5.868 -45.378  1.00153.97           C  
ATOM   2279  CD  PRO   284      33.118   5.303 -44.008  1.00153.97           C  
ATOM   2280  N   LYS   285      33.950   2.409 -46.529  1.00134.74           N  
ATOM   2281  CA  LYS   285      34.403   1.450 -47.497  1.00134.74           C  
ATOM   2282  C   LYS   285      34.324   0.047 -46.976  1.00134.74           C  
ATOM   2283  O   LYS   285      33.840  -0.846 -47.663  1.00134.74           O  
ATOM   2284  CB  LYS   285      35.848   1.663 -47.982  1.00134.74           C  
ATOM   2285  CG  LYS   285      36.006   2.849 -48.934  1.00134.74           C  
ATOM   2286  CD  LYS   285      37.441   3.069 -49.421  1.00134.74           C  
ATOM   2287  CE  LYS   285      38.367   3.718 -48.396  1.00134.74           C  
ATOM   2288  NZ  LYS   285      39.723   3.859 -48.973  1.00134.74           N1+
ATOM   2289  N   THR   286      34.880  -0.183 -45.775  1.00165.13           N  
ATOM   2290  CA  THR   286      34.952  -1.456 -45.113  1.00165.13           C  
ATOM   2291  C   THR   286      33.680  -1.829 -44.397  1.00165.13           C  
ATOM   2292  O   THR   286      33.358  -3.011 -44.278  1.00165.13           O  
ATOM   2293  CB  THR   286      36.101  -1.469 -44.145  1.00165.13           C  
ATOM   2294  CG2 THR   286      35.918  -0.342 -43.121  1.00165.13           C  
ATOM   2295  OG1 THR   286      36.191  -2.716 -43.485  1.00165.13           O  
ATOM   2296  N   LYS   287      32.922  -0.830 -43.904  1.00128.58           N  
ATOM   2297  CA  LYS   287      31.755  -1.040 -43.086  1.00128.58           C  
ATOM   2298  C   LYS   287      32.157  -1.502 -41.718  1.00128.58           C  
ATOM   2299  O   LYS   287      31.355  -2.066 -40.973  1.00128.58           O  
ATOM   2300  CB  LYS   287      30.750  -2.047 -43.670  1.00128.58           C  
ATOM   2301  CG  LYS   287      29.905  -1.428 -44.779  1.00128.58           C  
ATOM   2302  CD  LYS   287      28.937  -2.393 -45.458  1.00128.58           C  
ATOM   2303  CE  LYS   287      27.873  -1.671 -46.283  1.00128.58           C  
ATOM   2304  NZ  LYS   287      28.511  -0.612 -47.096  1.00128.58           N1+
ATOM   2305  N   VAL   288      33.419  -1.228 -41.347  1.00 74.47           N  
ATOM   2306  CA  VAL   288      33.974  -1.556 -40.066  1.00 74.47           C  
ATOM   2307  C   VAL   288      33.920  -0.362 -39.147  1.00 74.47           C  
ATOM   2308  O   VAL   288      34.014   0.780 -39.590  1.00 74.47           O  
ATOM   2309  CB  VAL   288      35.407  -1.952 -40.195  1.00 74.47           C  
ATOM   2310  CG1 VAL   288      36.039  -1.906 -38.807  1.00 74.47           C  
ATOM   2311  CG2 VAL   288      35.469  -3.335 -40.869  1.00 74.47           C  
ATOM   2312  N   ILE   289      33.742  -0.610 -37.824  1.00 76.27           N  
ATOM   2313  CA  ILE   289      33.786   0.444 -36.840  1.00 76.27           C  
ATOM   2314  C   ILE   289      35.014   0.197 -36.012  1.00 76.27           C  
ATOM   2315  O   ILE   289      35.257  -0.922 -35.562  1.00 76.27           O  
ATOM   2316  CB  ILE   289      32.608   0.483 -35.911  1.00 76.27           C  
ATOM   2317  CG1 ILE   289      31.308   0.708 -36.698  1.00 76.27           C  
ATOM   2318  CG2 ILE   289      32.874   1.582 -34.869  1.00 76.27           C  
ATOM   2319  CD1 ILE   289      30.049   0.558 -35.845  1.00 76.27           C  
ATOM   2320  N   PHE   290      35.832   1.252 -35.806  1.00 82.41           N  
ATOM   2321  CA  PHE   290      37.086   1.119 -35.116  1.00 82.41           C  
ATOM   2322  C   PHE   290      36.982   1.786 -33.780  1.00 82.41           C  
ATOM   2323  O   PHE   290      36.381   2.852 -33.637  1.00 82.41           O  
ATOM   2324  CB  PHE   290      38.239   1.809 -35.868  1.00 82.41           C  
ATOM   2325  CG  PHE   290      38.303   1.241 -37.248  1.00 82.41           C  
ATOM   2326  CD1 PHE   290      38.929   0.042 -37.496  1.00 82.41           C  
ATOM   2327  CD2 PHE   290      37.736   1.914 -38.308  1.00 82.41           C  
ATOM   2328  CE1 PHE   290      38.986  -0.471 -38.772  1.00 82.41           C  
ATOM   2329  CE2 PHE   290      37.791   1.406 -39.586  1.00 82.41           C  
ATOM   2330  CZ  PHE   290      38.419   0.207 -39.821  1.00 82.41           C  
ATOM   2331  N   PHE   291      37.587   1.161 -32.751  1.00171.74           N  
ATOM   2332  CA  PHE   291      37.488   1.726 -31.436  1.00171.74           C  
ATOM   2333  C   PHE   291      38.877   2.011 -30.945  1.00171.74           C  
ATOM   2334  O   PHE   291      39.778   1.188 -31.097  1.00171.74           O  
ATOM   2335  CB  PHE   291      36.857   0.742 -30.432  1.00171.74           C  
ATOM   2336  CG  PHE   291      35.488   0.388 -30.913  1.00171.74           C  
ATOM   2337  CD1 PHE   291      35.307  -0.640 -31.811  1.00171.74           C  
ATOM   2338  CD2 PHE   291      34.382   1.084 -30.480  1.00171.74           C  
ATOM   2339  CE1 PHE   291      34.053  -0.978 -32.264  1.00171.74           C  
ATOM   2340  CE2 PHE   291      33.124   0.751 -30.928  1.00171.74           C  
ATOM   2341  CZ  PHE   291      32.955  -0.281 -31.821  1.00171.74           C  
ATOM   2342  N   ALA   292      39.092   3.210 -30.361  1.00 58.39           N  
ATOM   2343  CA  ALA   292      40.356   3.522 -29.746  1.00 58.39           C  
ATOM   2344  C   ALA   292      40.118   3.303 -28.280  1.00 58.39           C  
ATOM   2345  O   ALA   292      39.372   4.055 -27.653  1.00 58.39           O  
ATOM   2346  CB  ALA   292      40.787   4.986 -29.941  1.00 58.39           C  
ATOM   2347  N   GLU   293      40.774   2.281 -27.690  1.00 89.30           N  
ATOM   2348  CA  GLU   293      40.451   1.870 -26.347  1.00 89.30           C  
ATOM   2349  C   GLU   293      41.247   2.562 -25.277  1.00 89.30           C  
ATOM   2350  O   GLU   293      42.322   3.112 -25.514  1.00 89.30           O  
ATOM   2351  CB  GLU   293      40.501   0.345 -26.176  1.00 89.30           C  
ATOM   2352  CG  GLU   293      39.398  -0.315 -27.010  1.00 89.30           C  
ATOM   2353  CD  GLU   293      39.552  -1.826 -27.000  1.00 89.30           C  
ATOM   2354  OE1 GLU   293      40.365  -2.347 -26.192  1.00 89.30           O  
ATOM   2355  OE2 GLU   293      38.843  -2.481 -27.810  1.00 89.30           O1-
ATOM   2356  N   SER   294      40.660   2.581 -24.055  1.00120.21           N  
ATOM   2357  CA  SER   294      41.180   3.259 -22.897  1.00120.21           C  
ATOM   2358  C   SER   294      42.358   2.596 -22.226  1.00120.21           C  
ATOM   2359  O   SER   294      43.345   3.270 -21.928  1.00120.21           O  
ATOM   2360  CB  SER   294      40.112   3.457 -21.807  1.00120.21           C  
ATOM   2361  OG  SER   294      39.069   4.292 -22.288  1.00120.21           O  
ATOM   2362  N   ASN   295      42.303   1.275 -21.938  1.00126.87           N  
ATOM   2363  CA  ASN   295      43.384   0.756 -21.129  1.00126.87           C  
ATOM   2364  C   ASN   295      44.048  -0.426 -21.776  1.00126.87           C  
ATOM   2365  O   ASN   295      45.071  -0.912 -21.296  1.00126.87           O  
ATOM   2366  CB  ASN   295      42.894   0.292 -19.743  1.00126.87           C  
ATOM   2367  CG  ASN   295      44.093   0.073 -18.829  1.00126.87           C  
ATOM   2368  ND2 ASN   295      44.380  -1.215 -18.498  1.00126.87           N  
ATOM   2369  OD1 ASN   295      44.751   1.024 -18.408  1.00126.87           O  
ATOM   2370  N   THR   296      43.484  -0.896 -22.897  1.00164.80           N  
ATOM   2371  CA  THR   296      43.905  -2.057 -23.636  1.00164.80           C  
ATOM   2372  C   THR   296      45.197  -1.849 -24.370  1.00164.80           C  
ATOM   2373  O   THR   296      45.882  -2.817 -24.702  1.00164.80           O  
ATOM   2374  CB  THR   296      42.889  -2.429 -24.665  1.00164.80           C  
ATOM   2375  CG2 THR   296      42.879  -1.341 -25.748  1.00164.80           C  
ATOM   2376  OG1 THR   296      43.220  -3.674 -25.249  1.00164.80           O  
ATOM   2377  N   ARG   297      45.538  -0.588 -24.691  1.00149.11           N  
ATOM   2378  CA  ARG   297      46.703  -0.281 -25.477  1.00149.11           C  
ATOM   2379  C   ARG   297      46.501  -0.772 -26.877  1.00149.11           C  
ATOM   2380  O   ARG   297      47.469  -1.097 -27.564  1.00149.11           O  
ATOM   2381  CB  ARG   297      48.013  -0.910 -24.958  1.00149.11           C  
ATOM   2382  CG  ARG   297      48.598  -0.249 -23.706  1.00149.11           C  
ATOM   2383  CD  ARG   297      47.831  -0.557 -22.421  1.00149.11           C  
ATOM   2384  NE  ARG   297      48.605   0.021 -21.286  1.00149.11           N  
ATOM   2385  CZ  ARG   297      48.424   1.321 -20.912  1.00149.11           C  
ATOM   2386  NH1 ARG   297      47.531   2.113 -21.575  1.00149.11           N1+
ATOM   2387  NH2 ARG   297      49.142   1.831 -19.869  1.00149.11           N  
ATOM   2388  N   GLN   298      45.239  -0.816 -27.360  1.00139.49           N  
ATOM   2389  CA  GLN   298      45.051  -1.282 -28.706  1.00139.49           C  
ATOM   2390  C   GLN   298      43.890  -0.590 -29.364  1.00139.49           C  
ATOM   2391  O   GLN   298      43.122   0.128 -28.723  1.00139.49           O  
ATOM   2392  CB  GLN   298      44.854  -2.803 -28.786  1.00139.49           C  
ATOM   2393  CG  GLN   298      43.613  -3.302 -28.056  1.00139.49           C  
ATOM   2394  CD  GLN   298      43.705  -4.819 -28.013  1.00139.49           C  
ATOM   2395  NE2 GLN   298      44.830  -5.374 -28.538  1.00139.49           N  
ATOM   2396  OE1 GLN   298      42.805  -5.493 -27.516  1.00139.49           O  
ATOM   2397  N   VAL   299      43.793  -0.752 -30.706  1.00 61.42           N  
ATOM   2398  CA  VAL   299      42.698  -0.245 -31.487  1.00 61.42           C  
ATOM   2399  C   VAL   299      41.967  -1.461 -31.983  1.00 61.42           C  
ATOM   2400  O   VAL   299      42.571  -2.379 -32.537  1.00 61.42           O  
ATOM   2401  CB  VAL   299      43.127   0.579 -32.671  1.00 61.42           C  
ATOM   2402  CG1 VAL   299      41.879   0.991 -33.473  1.00 61.42           C  
ATOM   2403  CG2 VAL   299      43.945   1.779 -32.158  1.00 61.42           C  
ATOM   2404  N   SER   300      40.629  -1.488 -31.804  1.00 61.21           N  
ATOM   2405  CA  SER   300      39.856  -2.657 -32.120  1.00 61.21           C  
ATOM   2406  C   SER   300      38.935  -2.381 -33.262  1.00 61.21           C  
ATOM   2407  O   SER   300      38.815  -1.251 -33.731  1.00 61.21           O  
ATOM   2408  CB  SER   300      39.000  -3.152 -30.941  1.00 61.21           C  
ATOM   2409  OG  SER   300      38.072  -2.152 -30.548  1.00 61.21           O  
ATOM   2410  N   CYS   301      38.255  -3.445 -33.739  1.00119.61           N  
ATOM   2411  CA  CYS   301      37.490  -3.332 -34.940  1.00119.61           C  
ATOM   2412  C   CYS   301      36.324  -4.290 -34.917  1.00119.61           C  
ATOM   2413  O   CYS   301      36.370  -5.332 -34.265  1.00119.61           O  
ATOM   2414  CB  CYS   301      38.482  -3.632 -36.069  1.00119.61           C  
ATOM   2415  SG  CYS   301      37.793  -4.055 -37.662  1.00119.61           S  
ATOM   2416  N   TRP   302      35.210  -3.912 -35.590  1.00 99.81           N  
ATOM   2417  CA  TRP   302      34.051  -4.757 -35.715  1.00 99.81           C  
ATOM   2418  C   TRP   302      33.359  -4.437 -37.004  1.00 99.81           C  
ATOM   2419  O   TRP   302      32.975  -3.292 -37.250  1.00 99.81           O  
ATOM   2420  CB  TRP   302      33.024  -4.582 -34.580  1.00 99.81           C  
ATOM   2421  CG  TRP   302      31.718  -5.309 -34.813  1.00 99.81           C  
ATOM   2422  CD1 TRP   302      31.469  -6.641 -34.974  1.00 99.81           C  
ATOM   2423  CD2 TRP   302      30.445  -4.647 -34.872  1.00 99.81           C  
ATOM   2424  CE2 TRP   302      29.478  -5.628 -35.086  1.00 99.81           C  
ATOM   2425  CE3 TRP   302      30.109  -3.328 -34.757  1.00 99.81           C  
ATOM   2426  NE1 TRP   302      30.120  -6.848 -35.152  1.00 99.81           N  
ATOM   2427  CZ2 TRP   302      28.154  -5.304 -35.190  1.00 99.81           C  
ATOM   2428  CZ3 TRP   302      28.775  -3.004 -34.863  1.00 99.81           C  
ATOM   2429  CH2 TRP   302      27.816  -3.973 -35.076  1.00 99.81           C  
ATOM   2430  N   ASN   303      33.177  -5.466 -37.857  1.00 64.77           N  
ATOM   2431  CA  ASN   303      32.464  -5.325 -39.094  1.00 64.77           C  
ATOM   2432  C   ASN   303      31.011  -5.212 -38.720  1.00 64.77           C  
ATOM   2433  O   ASN   303      30.492  -6.008 -37.939  1.00 64.77           O  
ATOM   2434  CB  ASN   303      32.652  -6.559 -39.997  1.00 64.77           C  
ATOM   2435  CG  ASN   303      32.264  -6.222 -41.426  1.00 64.77           C  
ATOM   2436  ND2 ASN   303      32.988  -6.831 -42.404  1.00 64.77           N  
ATOM   2437  OD1 ASN   303      31.345  -5.442 -41.670  1.00 64.77           O  
ATOM   2438  N   THR   304      30.312  -4.201 -39.269  1.00 62.89           N  
ATOM   2439  CA  THR   304      28.931  -3.926 -38.963  1.00 62.89           C  
ATOM   2440  C   THR   304      28.039  -4.986 -39.525  1.00 62.89           C  
ATOM   2441  O   THR   304      26.923  -5.183 -39.050  1.00 62.89           O  
ATOM   2442  CB  THR   304      28.455  -2.604 -39.492  1.00 62.89           C  
ATOM   2443  CG2 THR   304      29.297  -1.483 -38.860  1.00 62.89           C  
ATOM   2444  OG1 THR   304      28.561  -2.566 -40.907  1.00 62.89           O  
ATOM   2445  N   GLN   305      28.488  -5.643 -40.606  1.00 64.81           N  
ATOM   2446  CA  GLN   305      27.724  -6.633 -41.307  1.00 64.81           C  
ATOM   2447  C   GLN   305      27.505  -7.828 -40.440  1.00 64.81           C  
ATOM   2448  O   GLN   305      26.435  -8.431 -40.478  1.00 64.81           O  
ATOM   2449  CB  GLN   305      28.443  -7.096 -42.585  1.00 64.81           C  
ATOM   2450  CG  GLN   305      28.703  -5.947 -43.562  1.00 64.81           C  
ATOM   2451  CD  GLN   305      29.527  -6.474 -44.728  1.00 64.81           C  
ATOM   2452  NE2 GLN   305      30.866  -6.243 -44.679  1.00 64.81           N  
ATOM   2453  OE1 GLN   305      28.995  -7.071 -45.662  1.00 64.81           O  
ATOM   2454  N   LYS   306      28.512  -8.214 -39.635  1.00134.06           N  
ATOM   2455  CA  LYS   306      28.342  -9.409 -38.868  1.00134.06           C  
ATOM   2456  C   LYS   306      27.687  -9.087 -37.568  1.00134.06           C  
ATOM   2457  O   LYS   306      28.128  -8.223 -36.813  1.00134.06           O  
ATOM   2458  CB  LYS   306      29.647 -10.195 -38.657  1.00134.06           C  
ATOM   2459  CG  LYS   306      30.823  -9.380 -38.123  1.00134.06           C  
ATOM   2460  CD  LYS   306      32.079 -10.233 -37.938  1.00134.06           C  
ATOM   2461  CE  LYS   306      32.608 -10.810 -39.255  1.00134.06           C  
ATOM   2462  NZ  LYS   306      33.545 -11.924 -38.991  1.00134.06           N1+
ATOM   2463  N   MET   307      26.572  -9.796 -37.298  1.00 51.08           N  
ATOM   2464  CA  MET   307      25.812  -9.579 -36.104  1.00 51.08           C  
ATOM   2465  C   MET   307      25.632 -10.914 -35.465  1.00 51.08           C  
ATOM   2466  O   MET   307      25.694 -11.936 -36.145  1.00 51.08           O  
ATOM   2467  CB  MET   307      24.411  -9.020 -36.381  1.00 51.08           C  
ATOM   2468  CG  MET   307      24.445  -7.636 -37.029  1.00 51.08           C  
ATOM   2469  SD  MET   307      22.835  -7.059 -37.636  1.00 51.08           S  
ATOM   2470  CE  MET   307      22.809  -8.222 -39.029  1.00 51.08           C  
ATOM   2471  N   PRO   308      25.420 -10.954 -34.173  1.00100.68           N  
ATOM   2472  CA  PRO   308      25.398  -9.770 -33.350  1.00100.68           C  
ATOM   2473  C   PRO   308      26.777  -9.384 -32.906  1.00100.68           C  
ATOM   2474  O   PRO   308      27.694 -10.193 -33.031  1.00100.68           O  
ATOM   2475  CB  PRO   308      24.473 -10.087 -32.172  1.00100.68           C  
ATOM   2476  CG  PRO   308      24.384 -11.622 -32.154  1.00100.68           C  
ATOM   2477  CD  PRO   308      24.581 -12.006 -33.627  1.00100.68           C  
ATOM   2478  N   LEU   309      26.946  -8.151 -32.384  1.00 78.85           N  
ATOM   2479  CA  LEU   309      28.231  -7.726 -31.912  1.00 78.85           C  
ATOM   2480  C   LEU   309      28.547  -8.478 -30.663  1.00 78.85           C  
ATOM   2481  O   LEU   309      27.905  -8.308 -29.624  1.00 78.85           O  
ATOM   2482  CB  LEU   309      28.301  -6.218 -31.601  1.00 78.85           C  
ATOM   2483  CG  LEU   309      29.644  -5.740 -31.010  1.00 78.85           C  
ATOM   2484  CD1 LEU   309      30.822  -6.016 -31.959  1.00 78.85           C  
ATOM   2485  CD2 LEU   309      29.560  -4.261 -30.597  1.00 78.85           C  
ATOM   2486  N   ARG   310      29.588  -9.322 -30.761  1.00201.25           N  
ATOM   2487  CA  ARG   310      30.081 -10.111 -29.678  1.00201.25           C  
ATOM   2488  C   ARG   310      31.564  -9.978 -29.804  1.00201.25           C  
ATOM   2489  O   ARG   310      32.053  -9.518 -30.833  1.00201.25           O  
ATOM   2490  CB  ARG   310      29.717 -11.592 -29.825  1.00201.25           C  
ATOM   2491  CG  ARG   310      29.773 -12.350 -28.507  1.00201.25           C  
ATOM   2492  CD  ARG   310      28.827 -11.759 -27.462  1.00201.25           C  
ATOM   2493  NE  ARG   310      27.601 -11.311 -28.182  1.00201.25           N  
ATOM   2494  CZ  ARG   310      26.392 -11.360 -27.554  1.00201.25           C  
ATOM   2495  NH1 ARG   310      26.308 -11.847 -26.281  1.00201.25           N1+
ATOM   2496  NH2 ARG   310      25.269 -10.926 -28.195  1.00201.25           N  
ATOM   2497  N   MET   311      32.325 -10.373 -28.768  1.00 44.63           N  
ATOM   2498  CA  MET   311      33.751 -10.204 -28.785  1.00 44.63           C  
ATOM   2499  C   MET   311      34.342 -11.016 -29.896  1.00 44.63           C  
ATOM   2500  O   MET   311      35.301 -10.592 -30.538  1.00 44.63           O  
ATOM   2501  CB  MET   311      34.429 -10.617 -27.465  1.00 44.63           C  
ATOM   2502  CG  MET   311      35.923 -10.284 -27.422  1.00 44.63           C  
ATOM   2503  SD  MET   311      36.683 -10.410 -25.775  1.00 44.63           S  
ATOM   2504  CE  MET   311      36.479 -12.209 -25.648  1.00 44.63           C  
ATOM   2505  N   GLN   312      33.761 -12.196 -30.176  1.00 95.85           N  
ATOM   2506  CA  GLN   312      34.277 -13.092 -31.172  1.00 95.85           C  
ATOM   2507  C   GLN   312      34.313 -12.383 -32.490  1.00 95.85           C  
ATOM   2508  O   GLN   312      35.180 -12.648 -33.320  1.00 95.85           O  
ATOM   2509  CB  GLN   312      33.396 -14.337 -31.362  1.00 95.85           C  
ATOM   2510  CG  GLN   312      33.936 -15.301 -32.420  1.00 95.85           C  
ATOM   2511  CD  GLN   312      32.925 -16.425 -32.584  1.00 95.85           C  
ATOM   2512  NE2 GLN   312      31.616 -16.058 -32.595  1.00 95.85           N  
ATOM   2513  OE1 GLN   312      33.289 -17.594 -32.705  1.00 95.85           O  
ATOM   2514  N   HIS   313      33.332 -11.491 -32.710  1.00 89.67           N  
ATOM   2515  CA  HIS   313      33.109 -10.691 -33.886  1.00 89.67           C  
ATOM   2516  C   HIS   313      34.132  -9.597 -34.039  1.00 89.67           C  
ATOM   2517  O   HIS   313      34.114  -8.911 -35.058  1.00 89.67           O  
ATOM   2518  CB  HIS   313      31.722 -10.024 -33.903  1.00 89.67           C  
ATOM   2519  CG  HIS   313      30.589 -10.993 -34.074  1.00 89.67           C  
ATOM   2520  CD2 HIS   313      29.788 -11.225 -35.151  1.00 89.67           C  
ATOM   2521  ND1 HIS   313      30.156 -11.856 -33.092  1.00 89.67           N  
ATOM   2522  CE1 HIS   313      29.124 -12.563 -33.619  1.00 89.67           C  
ATOM   2523  NE2 HIS   313      28.864 -12.215 -34.866  1.00 89.67           N  
ATOM   2524  N   THR   314      34.964  -9.309 -33.013  1.00 53.93           N  
ATOM   2525  CA  THR   314      35.897  -8.214 -33.136  1.00 53.93           C  
ATOM   2526  C   THR   314      37.317  -8.713 -33.169  1.00 53.93           C  
ATOM   2527  O   THR   314      37.600  -9.856 -32.811  1.00 53.93           O  
ATOM   2528  CB  THR   314      35.816  -7.230 -32.002  1.00 53.93           C  
ATOM   2529  CG2 THR   314      34.376  -6.699 -31.908  1.00 53.93           C  
ATOM   2530  OG1 THR   314      36.186  -7.852 -30.780  1.00 53.93           O  
ATOM   2531  N   ASP   315      38.245  -7.847 -33.647  1.00 87.67           N  
ATOM   2532  CA  ASP   315      39.643  -8.183 -33.744  1.00 87.67           C  
ATOM   2533  C   ASP   315      40.448  -6.953 -33.374  1.00 87.67           C  
ATOM   2534  O   ASP   315      39.887  -5.938 -32.964  1.00 87.67           O  
ATOM   2535  CB  ASP   315      40.036  -8.618 -35.168  1.00 87.67           C  
ATOM   2536  CG  ASP   315      41.189  -9.617 -35.112  1.00 87.67           C  
ATOM   2537  OD1 ASP   315      42.048  -9.522 -34.196  1.00 87.67           O  
ATOM   2538  OD2 ASP   315      41.212 -10.509 -36.001  1.00 87.67           O1-
ATOM   2539  N   VAL   316      41.800  -7.025 -33.474  1.00 68.69           N  
ATOM   2540  CA  VAL   316      42.647  -5.908 -33.134  1.00 68.69           C  
ATOM   2541  C   VAL   316      43.477  -5.526 -34.326  1.00 68.69           C  
ATOM   2542  O   VAL   316      44.131  -6.366 -34.943  1.00 68.69           O  
ATOM   2543  CB  VAL   316      43.606  -6.221 -32.022  1.00 68.69           C  
ATOM   2544  CG1 VAL   316      44.504  -4.994 -31.792  1.00 68.69           C  
ATOM   2545  CG2 VAL   316      42.805  -6.656 -30.783  1.00 68.69           C  
ATOM   2546  N   ILE   317      43.368  -4.247 -34.739  1.00164.99           N  
ATOM   2547  CA  ILE   317      44.150  -3.666 -35.800  1.00164.99           C  
ATOM   2548  C   ILE   317      45.515  -3.221 -35.348  1.00164.99           C  
ATOM   2549  O   ILE   317      46.474  -3.282 -36.117  1.00164.99           O  
ATOM   2550  CB  ILE   317      43.511  -2.473 -36.430  1.00164.99           C  
ATOM   2551  CG1 ILE   317      42.148  -2.853 -37.018  1.00164.99           C  
ATOM   2552  CG2 ILE   317      44.494  -1.927 -37.479  1.00164.99           C  
ATOM   2553  CD1 ILE   317      41.347  -1.637 -37.454  1.00164.99           C  
ATOM   2554  N   TYR   318      45.624  -2.657 -34.123  1.00 99.20           N  
ATOM   2555  CA  TYR   318      46.883  -2.079 -33.730  1.00 99.20           C  
ATOM   2556  C   TYR   318      47.147  -2.382 -32.286  1.00 99.20           C  
ATOM   2557  O   TYR   318      46.220  -2.436 -31.478  1.00 99.20           O  
ATOM   2558  CB  TYR   318      46.853  -0.544 -33.901  1.00 99.20           C  
ATOM   2559  CG  TYR   318      48.166   0.063 -33.542  1.00 99.20           C  
ATOM   2560  CD1 TYR   318      49.230  -0.034 -34.408  1.00 99.20           C  
ATOM   2561  CD2 TYR   318      48.324   0.753 -32.362  1.00 99.20           C  
ATOM   2562  CE1 TYR   318      50.444   0.529 -34.093  1.00 99.20           C  
ATOM   2563  CE2 TYR   318      49.536   1.320 -32.040  1.00 99.20           C  
ATOM   2564  CZ  TYR   318      50.597   1.204 -32.907  1.00 99.20           C  
ATOM   2565  OH  TYR   318      51.842   1.783 -32.584  1.00 99.20           O  
ATOM   2566  N   SER   319      48.431  -2.606 -31.925  1.00 53.81           N  
ATOM   2567  CA  SER   319      48.761  -2.811 -30.541  1.00 53.81           C  
ATOM   2568  C   SER   319      50.098  -2.182 -30.267  1.00 53.81           C  
ATOM   2569  O   SER   319      51.058  -2.399 -31.005  1.00 53.81           O  
ATOM   2570  CB  SER   319      48.840  -4.293 -30.131  1.00 53.81           C  
ATOM   2571  OG  SER   319      47.555  -4.893 -30.217  1.00 53.81           O  
ATOM   2572  N   ASN   320      50.185  -1.363 -29.193  1.00 54.81           N  
ATOM   2573  CA  ASN   320      51.426  -0.740 -28.821  1.00 54.81           C  
ATOM   2574  C   ASN   320      51.395  -0.520 -27.338  1.00 54.81           C  
ATOM   2575  O   ASN   320      50.422   0.000 -26.795  1.00 54.81           O  
ATOM   2576  CB  ASN   320      51.637   0.639 -29.473  1.00 54.81           C  
ATOM   2577  CG  ASN   320      53.067   1.115 -29.236  1.00 54.81           C  
ATOM   2578  ND2 ASN   320      53.475   2.183 -29.972  1.00 54.81           N  
ATOM   2579  OD1 ASN   320      53.801   0.564 -28.417  1.00 54.81           O  
ATOM   2580  N   THR   321      52.498  -0.859 -26.647  1.00110.99           N  
ATOM   2581  CA  THR   321      52.576  -0.721 -25.220  1.00110.99           C  
ATOM   2582  C   THR   321      52.422   0.736 -24.897  1.00110.99           C  
ATOM   2583  O   THR   321      51.939   1.114 -23.832  1.00110.99           O  
ATOM   2584  CB  THR   321      53.897  -1.176 -24.669  1.00110.99           C  
ATOM   2585  CG2 THR   321      54.991  -0.185 -25.108  1.00110.99           C  
ATOM   2586  OG1 THR   321      53.842  -1.244 -23.253  1.00110.99           O  
ATOM   2587  N   ARG   322      52.904   1.584 -25.819  1.00118.86           N  
ATOM   2588  CA  ARG   322      52.933   3.017 -25.755  1.00118.86           C  
ATOM   2589  C   ARG   322      51.588   3.660 -25.966  1.00118.86           C  
ATOM   2590  O   ARG   322      51.420   4.840 -25.660  1.00118.86           O  
ATOM   2591  CB  ARG   322      53.973   3.591 -26.728  1.00118.86           C  
ATOM   2592  CG  ARG   322      55.371   3.097 -26.337  1.00118.86           C  
ATOM   2593  CD  ARG   322      56.489   3.391 -27.334  1.00118.86           C  
ATOM   2594  NE  ARG   322      57.734   2.802 -26.763  1.00118.86           N  
ATOM   2595  CZ  ARG   322      58.819   2.577 -27.560  1.00118.86           C  
ATOM   2596  NH1 ARG   322      58.780   2.934 -28.876  1.00118.86           N1+
ATOM   2597  NH2 ARG   322      59.940   1.997 -27.038  1.00118.86           N  
ATOM   2598  N   PHE   323      50.616   2.944 -26.565  1.00104.37           N  
ATOM   2599  CA  PHE   323      49.337   3.533 -26.868  1.00104.37           C  
ATOM   2600  C   PHE   323      48.510   3.612 -25.614  1.00104.37           C  
ATOM   2601  O   PHE   323      47.529   2.888 -25.446  1.00104.37           O  
ATOM   2602  CB  PHE   323      48.600   2.666 -27.907  1.00104.37           C  
ATOM   2603  CG  PHE   323      47.390   3.359 -28.424  1.00104.37           C  
ATOM   2604  CD1 PHE   323      47.518   4.412 -29.300  1.00104.37           C  
ATOM   2605  CD2 PHE   323      46.132   2.935 -28.065  1.00104.37           C  
ATOM   2606  CE1 PHE   323      46.405   5.050 -29.792  1.00104.37           C  
ATOM   2607  CE2 PHE   323      45.015   3.570 -28.555  1.00104.37           C  
ATOM   2608  CZ  PHE   323      45.151   4.631 -29.416  1.00104.37           C  
ATOM   2609  N   VAL   324      48.836   4.576 -24.728  1.00 77.38           N  
ATOM   2610  CA  VAL   324      48.133   4.684 -23.482  1.00 77.38           C  
ATOM   2611  C   VAL   324      47.031   5.690 -23.625  1.00 77.38           C  
ATOM   2612  O   VAL   324      47.278   6.871 -23.865  1.00 77.38           O  
ATOM   2613  CB  VAL   324      49.000   5.126 -22.340  1.00 77.38           C  
ATOM   2614  CG1 VAL   324      48.108   5.391 -21.114  1.00 77.38           C  
ATOM   2615  CG2 VAL   324      50.060   4.039 -22.102  1.00 77.38           C  
ATOM   2616  N   PHE   325      45.799   5.256 -23.283  1.00118.80           N  
ATOM   2617  CA  PHE   325      44.573   6.004 -23.394  1.00118.80           C  
ATOM   2618  C   PHE   325      44.264   6.570 -24.756  1.00118.80           C  
ATOM   2619  O   PHE   325      44.592   7.716 -25.072  1.00118.80           O  
ATOM   2620  CB  PHE   325      44.462   7.124 -22.346  1.00118.80           C  
ATOM   2621  CG  PHE   325      43.053   7.608 -22.337  1.00118.80           C  
ATOM   2622  CD1 PHE   325      42.068   6.851 -21.746  1.00118.80           C  
ATOM   2623  CD2 PHE   325      42.714   8.817 -22.899  1.00118.80           C  
ATOM   2624  CE1 PHE   325      40.764   7.286 -21.721  1.00118.80           C  
ATOM   2625  CE2 PHE   325      41.411   9.255 -22.876  1.00118.80           C  
ATOM   2626  CZ  PHE   325      40.432   8.490 -22.291  1.00118.80           C  
ATOM   2627  N   GLY   326      43.699   5.703 -25.637  1.00 60.26           N  
ATOM   2628  CA  GLY   326      43.214   6.106 -26.936  1.00 60.26           C  
ATOM   2629  C   GLY   326      42.113   7.109 -26.717  1.00 60.26           C  
ATOM   2630  O   GLY   326      41.174   6.872 -25.960  1.00 60.26           O  
ATOM   2631  N   THR   327      42.325   8.324 -27.255  1.00194.72           N  
ATOM   2632  CA  THR   327      41.461   9.475 -27.195  1.00194.72           C  
ATOM   2633  C   THR   327      40.641   9.804 -28.416  1.00194.72           C  
ATOM   2634  O   THR   327      39.661  10.542 -28.309  1.00194.72           O  
ATOM   2635  CB  THR   327      42.228  10.709 -26.826  1.00194.72           C  
ATOM   2636  CG2 THR   327      43.170  11.071 -27.985  1.00194.72           C  
ATOM   2637  OG1 THR   327      41.337  11.780 -26.552  1.00194.72           O  
ATOM   2638  N   ASP   328      41.077   9.396 -29.627  1.00121.59           N  
ATOM   2639  CA  ASP   328      40.380   9.870 -30.796  1.00121.59           C  
ATOM   2640  C   ASP   328      40.663   8.939 -31.932  1.00121.59           C  
ATOM   2641  O   ASP   328      41.726   8.321 -31.986  1.00121.59           O  
ATOM   2642  CB  ASP   328      40.854  11.273 -31.224  1.00121.59           C  
ATOM   2643  CG  ASP   328      39.869  11.883 -32.214  1.00121.59           C  
ATOM   2644  OD1 ASP   328      38.834  11.231 -32.513  1.00121.59           O  
ATOM   2645  OD2 ASP   328      40.134  13.026 -32.675  1.00121.59           O1-
ATOM   2646  N   ILE   329      39.677   8.775 -32.839  1.00148.78           N  
ATOM   2647  CA  ILE   329      39.864   7.953 -34.000  1.00148.78           C  
ATOM   2648  C   ILE   329      38.931   8.472 -35.066  1.00148.78           C  
ATOM   2649  O   ILE   329      37.787   8.822 -34.775  1.00148.78           O  
ATOM   2650  CB  ILE   329      39.553   6.508 -33.694  1.00148.78           C  
ATOM   2651  CG1 ILE   329      40.201   5.545 -34.698  1.00148.78           C  
ATOM   2652  CG2 ILE   329      38.026   6.364 -33.587  1.00148.78           C  
ATOM   2653  CD1 ILE   329      39.669   5.659 -36.117  1.00148.78           C  
ATOM   2654  N   SER   330      39.401   8.559 -36.332  1.00100.86           N  
ATOM   2655  CA  SER   330      38.571   9.017 -37.417  1.00100.86           C  
ATOM   2656  C   SER   330      39.110   8.406 -38.675  1.00100.86           C  
ATOM   2657  O   SER   330      40.246   7.938 -38.699  1.00100.86           O  
ATOM   2658  CB  SER   330      38.659  10.534 -37.663  1.00100.86           C  
ATOM   2659  OG  SER   330      38.284  11.255 -36.502  1.00100.86           O  
ATOM   2660  N   VAL   331      38.296   8.379 -39.755  1.00116.50           N  
ATOM   2661  CA  VAL   331      38.806   7.915 -41.021  1.00116.50           C  
ATOM   2662  C   VAL   331      38.777   9.102 -41.943  1.00116.50           C  
ATOM   2663  O   VAL   331      37.798   9.846 -41.959  1.00116.50           O  
ATOM   2664  CB  VAL   331      37.991   6.826 -41.663  1.00116.50           C  
ATOM   2665  CG1 VAL   331      37.941   5.628 -40.701  1.00116.50           C  
ATOM   2666  CG2 VAL   331      36.613   7.376 -42.073  1.00116.50           C  
ATOM   2667  N   ASP   332      39.850   9.327 -42.737  1.00 79.81           N  
ATOM   2668  CA  ASP   332      39.848  10.517 -43.546  1.00 79.81           C  
ATOM   2669  C   ASP   332      39.289  10.272 -44.920  1.00 79.81           C  
ATOM   2670  O   ASP   332      38.769   9.200 -45.222  1.00 79.81           O  
ATOM   2671  CB  ASP   332      41.195  11.272 -43.664  1.00 79.81           C  
ATOM   2672  CG  ASP   332      42.228  10.540 -44.506  1.00 79.81           C  
ATOM   2673  OD1 ASP   332      41.900   9.503 -45.139  1.00 79.81           O  
ATOM   2674  OD2 ASP   332      43.390  11.027 -44.521  1.00 79.81           O1-
ATOM   2675  N   SER   333      39.400  11.301 -45.790  1.00 85.22           N  
ATOM   2676  CA  SER   333      38.863  11.308 -47.126  1.00 85.22           C  
ATOM   2677  C   SER   333      39.465  10.206 -47.955  1.00 85.22           C  
ATOM   2678  O   SER   333      38.764   9.532 -48.707  1.00 85.22           O  
ATOM   2679  CB  SER   333      39.138  12.635 -47.854  1.00 85.22           C  
ATOM   2680  OG  SER   333      38.594  12.599 -49.165  1.00 85.22           O  
ATOM   2681  N   LYS   334      40.788  10.012 -47.836  1.00105.19           N  
ATOM   2682  CA  LYS   334      41.570   9.028 -48.537  1.00105.19           C  
ATOM   2683  C   LYS   334      41.243   7.663 -48.016  1.00105.19           C  
ATOM   2684  O   LYS   334      41.666   6.658 -48.581  1.00105.19           O  
ATOM   2685  CB  LYS   334      43.082   9.260 -48.386  1.00105.19           C  
ATOM   2686  CG  LYS   334      43.556  10.559 -49.039  1.00105.19           C  
ATOM   2687  CD  LYS   334      44.960  10.976 -48.598  1.00105.19           C  
ATOM   2688  CE  LYS   334      46.084  10.280 -49.370  1.00105.19           C  
ATOM   2689  NZ  LYS   334      47.396  10.669 -48.806  1.00105.19           N1+
ATOM   2690  N   GLY   335      40.552   7.576 -46.866  1.00 38.59           N  
ATOM   2691  CA  GLY   335      40.248   6.278 -46.347  1.00 38.59           C  
ATOM   2692  C   GLY   335      41.321   5.910 -45.375  1.00 38.59           C  
ATOM   2693  O   GLY   335      41.491   4.738 -45.042  1.00 38.59           O  
ATOM   2694  N   THR   336      42.103   6.906 -44.908  1.00126.09           N  
ATOM   2695  CA  THR   336      43.112   6.553 -43.953  1.00126.09           C  
ATOM   2696  C   THR   336      42.498   6.495 -42.585  1.00126.09           C  
ATOM   2697  O   THR   336      41.551   7.217 -42.272  1.00126.09           O  
ATOM   2698  CB  THR   336      44.339   7.422 -43.917  1.00126.09           C  
ATOM   2699  CG2 THR   336      44.930   7.484 -45.335  1.00126.09           C  
ATOM   2700  OG1 THR   336      44.032   8.723 -43.453  1.00126.09           O  
ATOM   2701  N   LEU   337      43.040   5.590 -41.742  1.00 95.33           N  
ATOM   2702  CA  LEU   337      42.559   5.358 -40.409  1.00 95.33           C  
ATOM   2703  C   LEU   337      43.481   6.036 -39.438  1.00 95.33           C  
ATOM   2704  O   LEU   337      44.645   5.660 -39.285  1.00 95.33           O  
ATOM   2705  CB  LEU   337      42.527   3.859 -40.043  1.00 95.33           C  
ATOM   2706  CG  LEU   337      42.023   3.567 -38.617  1.00 95.33           C  
ATOM   2707  CD1 LEU   337      40.572   4.038 -38.433  1.00 95.33           C  
ATOM   2708  CD2 LEU   337      42.209   2.083 -38.252  1.00 95.33           C  
ATOM   2709  N   TRP   338      42.966   7.047 -38.714  1.00 97.45           N  
ATOM   2710  CA  TRP   338      43.795   7.782 -37.803  1.00 97.45           C  
ATOM   2711  C   TRP   338      43.344   7.497 -36.399  1.00 97.45           C  
ATOM   2712  O   TRP   338      42.147   7.474 -36.112  1.00 97.45           O  
ATOM   2713  CB  TRP   338      43.656   9.303 -37.980  1.00 97.45           C  
ATOM   2714  CG  TRP   338      44.089   9.816 -39.331  1.00 97.45           C  
ATOM   2715  CD1 TRP   338      43.379   9.886 -40.493  1.00 97.45           C  
ATOM   2716  CD2 TRP   338      45.385  10.364 -39.615  1.00 97.45           C  
ATOM   2717  CE2 TRP   338      45.390  10.743 -40.957  1.00 97.45           C  
ATOM   2718  CE3 TRP   338      46.482  10.541 -38.821  1.00 97.45           C  
ATOM   2719  NE1 TRP   338      44.152  10.444 -41.482  1.00 97.45           N  
ATOM   2720  CZ2 TRP   338      46.493  11.306 -41.530  1.00 97.45           C  
ATOM   2721  CZ3 TRP   338      47.595  11.106 -39.403  1.00 97.45           C  
ATOM   2722  CH2 TRP   338      47.601  11.481 -40.730  1.00 97.45           C  
ATOM   2723  N   PHE   339      44.308   7.258 -35.484  1.00190.55           N  
ATOM   2724  CA  PHE   339      43.967   7.050 -34.102  1.00190.55           C  
ATOM   2725  C   PHE   339      44.994   7.702 -33.226  1.00190.55           C  
ATOM   2726  O   PHE   339      46.180   7.722 -33.551  1.00190.55           O  
ATOM   2727  CB  PHE   339      43.776   5.563 -33.736  1.00190.55           C  
ATOM   2728  CG  PHE   339      44.937   4.781 -34.246  1.00190.55           C  
ATOM   2729  CD1 PHE   339      44.890   4.267 -35.523  1.00190.55           C  
ATOM   2730  CD2 PHE   339      46.056   4.559 -33.476  1.00190.55           C  
ATOM   2731  CE1 PHE   339      45.941   3.540 -36.026  1.00190.55           C  
ATOM   2732  CE2 PHE   339      47.113   3.831 -33.974  1.00190.55           C  
ATOM   2733  CZ  PHE   339      47.055   3.322 -35.250  1.00190.55           C  
ATOM   2734  N   MET   340      44.546   8.260 -32.075  1.00 72.03           N  
ATOM   2735  CA  MET   340      45.417   9.027 -31.220  1.00 72.03           C  
ATOM   2736  C   MET   340      45.262   8.640 -29.774  1.00 72.03           C  
ATOM   2737  O   MET   340      44.175   8.302 -29.304  1.00 72.03           O  
ATOM   2738  CB  MET   340      45.150  10.539 -31.318  1.00 72.03           C  
ATOM   2739  CG  MET   340      46.043  11.398 -30.421  1.00 72.03           C  
ATOM   2740  SD  MET   340      45.859  13.187 -30.693  1.00 72.03           S  
ATOM   2741  CE  MET   340      44.097  13.245 -30.257  1.00 72.03           C  
ATOM   2742  N   SER   341      46.394   8.717 -29.042  1.00116.16           N  
ATOM   2743  CA  SER   341      46.564   8.396 -27.653  1.00116.16           C  
ATOM   2744  C   SER   341      47.225   9.586 -26.993  1.00116.16           C  
ATOM   2745  O   SER   341      48.055  10.246 -27.616  1.00116.16           O  
ATOM   2746  CB  SER   341      47.523   7.193 -27.581  1.00116.16           C  
ATOM   2747  OG  SER   341      48.069   7.005 -26.292  1.00116.16           O  
ATOM   2748  N   ASN   342      46.858   9.920 -25.727  1.00131.67           N  
ATOM   2749  CA  ASN   342      47.490  11.052 -25.088  1.00131.67           C  
ATOM   2750  C   ASN   342      47.645  10.842 -23.600  1.00131.67           C  
ATOM   2751  O   ASN   342      48.026  11.766 -22.882  1.00131.67           O  
ATOM   2752  CB  ASN   342      46.706  12.360 -25.303  1.00131.67           C  
ATOM   2753  CG  ASN   342      45.316  12.210 -24.702  1.00131.67           C  
ATOM   2754  ND2 ASN   342      44.492  13.288 -24.804  1.00131.67           N  
ATOM   2755  OD1 ASN   342      44.964  11.158 -24.170  1.00131.67           O  
ATOM   2756  N   GLY   343      47.342   9.634 -23.084  1.00 57.69           N  
ATOM   2757  CA  GLY   343      47.560   9.355 -21.687  1.00 57.69           C  
ATOM   2758  C   GLY   343      46.823  10.344 -20.830  1.00 57.69           C  
ATOM   2759  O   GLY   343      47.305  10.692 -19.750  1.00 57.69           O  
ATOM   2760  N   PHE   344      45.647  10.836 -21.277  1.00111.41           N  
ATOM   2761  CA  PHE   344      44.952  11.817 -20.483  1.00111.41           C  
ATOM   2762  C   PHE   344      43.509  11.392 -20.341  1.00111.41           C  
ATOM   2763  O   PHE   344      42.640  11.900 -21.046  1.00111.41           O  
ATOM   2764  CB  PHE   344      45.027  13.195 -21.179  1.00111.41           C  
ATOM   2765  CG  PHE   344      44.332  14.268 -20.412  1.00111.41           C  
ATOM   2766  CD1 PHE   344      44.887  14.778 -19.261  1.00111.41           C  
ATOM   2767  CD2 PHE   344      43.148  14.802 -20.868  1.00111.41           C  
ATOM   2768  CE1 PHE   344      44.255  15.778 -18.558  1.00111.41           C  
ATOM   2769  CE2 PHE   344      42.510  15.802 -20.172  1.00111.41           C  
ATOM   2770  CZ  PHE   344      43.064  16.292 -19.011  1.00111.41           C  
ATOM   2771  N   PRO   345      43.212  10.497 -19.425  1.00 98.40           N  
ATOM   2772  CA  PRO   345      41.859  10.027 -19.215  1.00 98.40           C  
ATOM   2773  C   PRO   345      41.089  10.960 -18.329  1.00 98.40           C  
ATOM   2774  O   PRO   345      41.718  11.783 -17.664  1.00 98.40           O  
ATOM   2775  CB  PRO   345      41.991   8.633 -18.603  1.00 98.40           C  
ATOM   2776  CG  PRO   345      43.416   8.604 -18.027  1.00 98.40           C  
ATOM   2777  CD  PRO   345      44.201   9.543 -18.956  1.00 98.40           C  
ATOM   2778  N   PRO   346      39.776  10.896 -18.304  1.00177.53           N  
ATOM   2779  CA  PRO   346      39.054  11.762 -17.412  1.00177.53           C  
ATOM   2780  C   PRO   346      39.264  11.303 -16.007  1.00177.53           C  
ATOM   2781  O   PRO   346      38.457  10.509 -15.529  1.00177.53           O  
ATOM   2782  CB  PRO   346      37.594  11.697 -17.854  1.00177.53           C  
ATOM   2783  CG  PRO   346      37.679  11.305 -19.342  1.00177.53           C  
ATOM   2784  CD  PRO   346      38.988  10.507 -19.461  1.00177.53           C  
ATOM   2785  N   VAL   347      40.275  11.844 -15.304  1.00126.06           N  
ATOM   2786  CA  VAL   347      40.564  11.468 -13.949  1.00126.06           C  
ATOM   2787  C   VAL   347      41.081  12.716 -13.317  1.00126.06           C  
ATOM   2788  O   VAL   347      41.485  13.635 -14.030  1.00126.06           O  
ATOM   2789  CB  VAL   347      41.624  10.415 -13.812  1.00126.06           C  
ATOM   2790  CG1 VAL   347      42.945  10.970 -14.356  1.00126.06           C  
ATOM   2791  CG2 VAL   347      41.693   9.976 -12.339  1.00126.06           C  
ATOM   2792  N   LYS   348      41.142  12.754 -11.969  1.00172.53           N  
ATOM   2793  CA  LYS   348      41.378  13.991 -11.283  1.00172.53           C  
ATOM   2794  C   LYS   348      42.597  14.703 -11.772  1.00172.53           C  
ATOM   2795  O   LYS   348      42.440  15.709 -12.447  1.00172.53           O  
ATOM   2796  CB  LYS   348      41.513  13.807  -9.762  1.00172.53           C  
ATOM   2797  CG  LYS   348      41.577  15.130  -8.996  1.00172.53           C  
ATOM   2798  CD  LYS   348      41.294  14.987  -7.499  1.00172.53           C  
ATOM   2799  CE  LYS   348      42.521  14.618  -6.665  1.00172.53           C  
ATOM   2800  NZ  LYS   348      42.154  14.571  -5.231  1.00172.53           N1+
ATOM   2801  N   ASN   349      43.834  14.220 -11.552  1.00177.96           N  
ATOM   2802  CA  ASN   349      44.913  15.031 -12.055  1.00177.96           C  
ATOM   2803  C   ASN   349      45.666  14.224 -13.057  1.00177.96           C  
ATOM   2804  O   ASN   349      46.836  13.900 -12.866  1.00177.96           O  
ATOM   2805  CB  ASN   349      45.904  15.506 -10.977  1.00177.96           C  
ATOM   2806  CG  ASN   349      45.232  16.626 -10.192  1.00177.96           C  
ATOM   2807  ND2 ASN   349      45.999  17.278  -9.277  1.00177.96           N  
ATOM   2808  OD1 ASN   349      44.058  16.922 -10.399  1.00177.96           O  
ATOM   2809  N   SER   350      44.994  13.907 -14.178  1.00 70.93           N  
ATOM   2810  CA  SER   350      45.570  13.129 -15.233  1.00 70.93           C  
ATOM   2811  C   SER   350      46.556  13.943 -16.009  1.00 70.93           C  
ATOM   2812  O   SER   350      47.433  13.407 -16.684  1.00 70.93           O  
ATOM   2813  CB  SER   350      44.520  12.605 -16.224  1.00 70.93           C  
ATOM   2814  OG  SER   350      43.789  13.688 -16.778  1.00 70.93           O  
ATOM   2815  N   GLN   351      46.436  15.276 -15.927  1.00134.28           N  
ATOM   2816  CA  GLN   351      47.299  16.165 -16.648  1.00134.28           C  
ATOM   2817  C   GLN   351      48.710  15.950 -16.206  1.00134.28           C  
ATOM   2818  O   GLN   351      49.647  16.129 -16.983  1.00134.28           O  
ATOM   2819  CB  GLN   351      46.935  17.635 -16.415  1.00134.28           C  
ATOM   2820  CG  GLN   351      46.908  18.004 -14.931  1.00134.28           C  
ATOM   2821  CD  GLN   351      45.454  17.895 -14.488  1.00134.28           C  
ATOM   2822  NE2 GLN   351      45.234  17.756 -13.153  1.00134.28           N  
ATOM   2823  OE1 GLN   351      44.538  17.945 -15.309  1.00134.28           O  
ATOM   2824  N   LYS   352      48.889  15.616 -14.918  1.00 71.23           N  
ATOM   2825  CA  LYS   352      50.173  15.380 -14.323  1.00 71.23           C  
ATOM   2826  C   LYS   352      50.783  14.092 -14.793  1.00 71.23           C  
ATOM   2827  O   LYS   352      51.997  13.931 -14.677  1.00 71.23           O  
ATOM   2828  CB  LYS   352      50.140  15.366 -12.787  1.00 71.23           C  
ATOM   2829  CG  LYS   352      49.825  16.738 -12.188  1.00 71.23           C  
ATOM   2830  CD  LYS   352      49.544  16.703 -10.686  1.00 71.23           C  
ATOM   2831  CE  LYS   352      49.225  18.071 -10.080  1.00 71.23           C  
ATOM   2832  NZ  LYS   352      49.038  17.945  -8.618  1.00 71.23           N1+
ATOM   2833  N   PHE   353      49.975  13.123 -15.277  1.00105.35           N  
ATOM   2834  CA  PHE   353      50.531  11.842 -15.645  1.00105.35           C  
ATOM   2835  C   PHE   353      51.671  12.019 -16.606  1.00105.35           C  
ATOM   2836  O   PHE   353      51.601  12.800 -17.554  1.00105.35           O  
ATOM   2837  CB  PHE   353      49.538  10.862 -16.294  1.00105.35           C  
ATOM   2838  CG  PHE   353      48.500  10.521 -15.283  1.00105.35           C  
ATOM   2839  CD1 PHE   353      48.864  10.038 -14.049  1.00105.35           C  
ATOM   2840  CD2 PHE   353      47.162  10.636 -15.582  1.00105.35           C  
ATOM   2841  CE1 PHE   353      47.911   9.708 -13.116  1.00105.35           C  
ATOM   2842  CE2 PHE   353      46.203  10.306 -14.653  1.00105.35           C  
ATOM   2843  CZ  PHE   353      46.578   9.850 -13.413  1.00105.35           C  
ATOM   2844  N   LYS   354      52.764  11.264 -16.359  1.00125.59           N  
ATOM   2845  CA  LYS   354      53.990  11.361 -17.105  1.00125.59           C  
ATOM   2846  C   LYS   354      54.364   9.996 -17.609  1.00125.59           C  
ATOM   2847  O   LYS   354      54.014   8.982 -17.004  1.00125.59           O  
ATOM   2848  CB  LYS   354      55.139  11.850 -16.212  1.00125.59           C  
ATOM   2849  CG  LYS   354      55.216  11.027 -14.923  1.00125.59           C  
ATOM   2850  CD  LYS   354      56.423  11.305 -14.028  1.00125.59           C  
ATOM   2851  CE  LYS   354      56.334  10.580 -12.681  1.00125.59           C  
ATOM   2852  NZ  LYS   354      55.090  10.970 -11.979  1.00125.59           N1+
ATOM   2853  N   PHE   355      55.105   9.946 -18.739  1.00161.55           N  
ATOM   2854  CA  PHE   355      55.448   8.689 -19.343  1.00161.55           C  
ATOM   2855  C   PHE   355      56.890   8.732 -19.756  1.00161.55           C  
ATOM   2856  O   PHE   355      57.463   9.798 -19.964  1.00161.55           O  
ATOM   2857  CB  PHE   355      54.665   8.448 -20.641  1.00161.55           C  
ATOM   2858  CG  PHE   355      53.220   8.575 -20.312  1.00161.55           C  
ATOM   2859  CD1 PHE   355      52.617   9.812 -20.351  1.00161.55           C  
ATOM   2860  CD2 PHE   355      52.474   7.478 -19.957  1.00161.55           C  
ATOM   2861  CE1 PHE   355      51.283   9.954 -20.049  1.00161.55           C  
ATOM   2862  CE2 PHE   355      51.141   7.613 -19.654  1.00161.55           C  
ATOM   2863  CZ  PHE   355      50.544   8.850 -19.701  1.00161.55           C  
ATOM   2864  N   ASP   356      57.504   7.538 -19.879  1.00 53.79           N  
ATOM   2865  CA  ASP   356      58.866   7.354 -20.295  1.00 53.79           C  
ATOM   2866  C   ASP   356      59.002   7.692 -21.746  1.00 53.79           C  
ATOM   2867  O   ASP   356      60.089   8.050 -22.199  1.00 53.79           O  
ATOM   2868  CB  ASP   356      59.357   5.911 -20.104  1.00 53.79           C  
ATOM   2869  CG  ASP   356      59.526   5.693 -18.611  1.00 53.79           C  
ATOM   2870  OD1 ASP   356      60.317   6.451 -17.988  1.00 53.79           O  
ATOM   2871  OD2 ASP   356      58.869   4.762 -18.072  1.00 53.79           O1-
ATOM   2872  N   TYR   357      57.897   7.564 -22.512  1.00133.18           N  
ATOM   2873  CA  TYR   357      57.892   7.761 -23.936  1.00133.18           C  
ATOM   2874  C   TYR   357      56.965   8.895 -24.270  1.00133.18           C  
ATOM   2875  O   TYR   357      56.262   9.401 -23.398  1.00133.18           O  
ATOM   2876  CB  TYR   357      57.445   6.500 -24.693  1.00133.18           C  
ATOM   2877  CG  TYR   357      56.208   6.012 -24.019  1.00133.18           C  
ATOM   2878  CD1 TYR   357      54.981   6.571 -24.288  1.00133.18           C  
ATOM   2879  CD2 TYR   357      56.285   4.984 -23.109  1.00133.18           C  
ATOM   2880  CE1 TYR   357      53.847   6.114 -23.659  1.00133.18           C  
ATOM   2881  CE2 TYR   357      55.157   4.521 -22.478  1.00133.18           C  
ATOM   2882  CZ  TYR   357      53.938   5.087 -22.752  1.00133.18           C  
ATOM   2883  OH  TYR   357      52.783   4.609 -22.101  1.00133.18           O  
ATOM   2884  N   PRO   358      56.963   9.339 -25.508  1.00 87.34           N  
ATOM   2885  CA  PRO   358      56.153  10.472 -25.864  1.00 87.34           C  
ATOM   2886  C   PRO   358      54.700  10.239 -25.597  1.00 87.34           C  
ATOM   2887  O   PRO   358      54.147   9.247 -26.069  1.00 87.34           O  
ATOM   2888  CB  PRO   358      56.521  10.805 -27.305  1.00 87.34           C  
ATOM   2889  CG  PRO   358      57.993  10.352 -27.402  1.00 87.34           C  
ATOM   2890  CD  PRO   358      58.120   9.207 -26.378  1.00 87.34           C  
ATOM   2891  N   ARG   359      54.068  11.168 -24.853  1.00196.24           N  
ATOM   2892  CA  ARG   359      52.708  10.993 -24.432  1.00196.24           C  
ATOM   2893  C   ARG   359      51.742  11.095 -25.573  1.00196.24           C  
ATOM   2894  O   ARG   359      50.760  10.355 -25.606  1.00196.24           O  
ATOM   2895  CB  ARG   359      52.233  11.917 -23.290  1.00196.24           C  
ATOM   2896  CG  ARG   359      52.162  13.417 -23.563  1.00196.24           C  
ATOM   2897  CD  ARG   359      51.579  14.177 -22.366  1.00196.24           C  
ATOM   2898  NE  ARG   359      50.296  13.500 -22.006  1.00196.24           N  
ATOM   2899  CZ  ARG   359      49.618  13.825 -20.863  1.00196.24           C  
ATOM   2900  NH1 ARG   359      50.049  14.843 -20.063  1.00196.24           N1+
ATOM   2901  NH2 ARG   359      48.494  13.132 -20.520  1.00196.24           N  
ATOM   2902  N   TYR   360      51.996  11.983 -26.555  1.00 62.73           N  
ATOM   2903  CA  TYR   360      51.027  12.189 -27.598  1.00 62.73           C  
ATOM   2904  C   TYR   360      51.442  11.390 -28.787  1.00 62.73           C  
ATOM   2905  O   TYR   360      52.539  11.571 -29.316  1.00 62.73           O  
ATOM   2906  CB  TYR   360      50.930  13.656 -28.044  1.00 62.73           C  
ATOM   2907  CG  TYR   360      50.521  14.428 -26.839  1.00 62.73           C  
ATOM   2908  CD1 TYR   360      49.200  14.500 -26.467  1.00 62.73           C  
ATOM   2909  CD2 TYR   360      51.467  15.075 -26.078  1.00 62.73           C  
ATOM   2910  CE1 TYR   360      48.826  15.213 -25.353  1.00 62.73           C  
ATOM   2911  CE2 TYR   360      51.101  15.790 -24.964  1.00 62.73           C  
ATOM   2912  CZ  TYR   360      49.778  15.858 -24.601  1.00 62.73           C  
ATOM   2913  OH  TYR   360      49.396  16.590 -23.459  1.00 62.73           O  
ATOM   2914  N   ARG   361      50.557  10.468 -29.226  1.00 84.17           N  
ATOM   2915  CA  ARG   361      50.874   9.600 -30.322  1.00 84.17           C  
ATOM   2916  C   ARG   361      49.742   9.598 -31.305  1.00 84.17           C  
ATOM   2917  O   ARG   361      48.586   9.380 -30.941  1.00 84.17           O  
ATOM   2918  CB  ARG   361      51.088   8.160 -29.846  1.00 84.17           C  
ATOM   2919  CG  ARG   361      52.233   8.083 -28.839  1.00 84.17           C  
ATOM   2920  CD  ARG   361      52.449   6.699 -28.237  1.00 84.17           C  
ATOM   2921  NE  ARG   361      53.737   6.765 -27.500  1.00 84.17           N  
ATOM   2922  CZ  ARG   361      54.899   6.520 -28.170  1.00 84.17           C  
ATOM   2923  NH1 ARG   361      54.865   6.154 -29.485  1.00 84.17           N1+
ATOM   2924  NH2 ARG   361      56.097   6.647 -27.530  1.00 84.17           N  
ATOM   2925  N   LEU   362      50.064   9.844 -32.595  1.00 63.45           N  
ATOM   2926  CA  LEU   362      49.081   9.863 -33.649  1.00 63.45           C  
ATOM   2927  C   LEU   362      49.582   8.963 -34.747  1.00 63.45           C  
ATOM   2928  O   LEU   362      50.709   9.126 -35.214  1.00 63.45           O  
ATOM   2929  CB  LEU   362      48.886  11.271 -34.239  1.00 63.45           C  
ATOM   2930  CG  LEU   362      47.848  11.353 -35.371  1.00 63.45           C  
ATOM   2931  CD1 LEU   362      46.455  10.924 -34.885  1.00 63.45           C  
ATOM   2932  CD2 LEU   362      47.838  12.752 -36.006  1.00 63.45           C  
ATOM   2933  N   LEU   363      48.760   7.986 -35.193  1.00 64.49           N  
ATOM   2934  CA  LEU   363      49.211   7.064 -36.208  1.00 64.49           C  
ATOM   2935  C   LEU   363      48.156   6.891 -37.271  1.00 64.49           C  
ATOM   2936  O   LEU   363      46.970   7.096 -37.008  1.00 64.49           O  
ATOM   2937  CB  LEU   363      49.479   5.654 -35.651  1.00 64.49           C  
ATOM   2938  CG  LEU   363      50.517   5.611 -34.515  1.00 64.49           C  
ATOM   2939  CD1 LEU   363      50.748   4.172 -34.025  1.00 64.49           C  
ATOM   2940  CD2 LEU   363      51.814   6.332 -34.912  1.00 64.49           C  
ATOM   2941  N   ASN   364      48.565   6.516 -38.515  1.00115.21           N  
ATOM   2942  CA  ASN   364      47.588   6.268 -39.552  1.00115.21           C  
ATOM   2943  C   ASN   364      47.932   5.013 -40.339  1.00115.21           C  
ATOM   2944  O   ASN   364      49.107   4.669 -40.475  1.00115.21           O  
ATOM   2945  CB  ASN   364      47.388   7.420 -40.561  1.00115.21           C  
ATOM   2946  CG  ASN   364      48.624   7.554 -41.429  1.00115.21           C  
ATOM   2947  ND2 ASN   364      48.420   7.920 -42.723  1.00115.21           N  
ATOM   2948  OD1 ASN   364      49.742   7.338 -40.973  1.00115.21           O  
ATOM   2949  N   VAL   365      46.887   4.282 -40.835  1.00169.67           N  
ATOM   2950  CA  VAL   365      46.970   3.100 -41.690  1.00169.67           C  
ATOM   2951  C   VAL   365      45.747   3.094 -42.641  1.00169.67           C  
ATOM   2952  O   VAL   365      44.730   3.675 -42.286  1.00169.67           O  
ATOM   2953  CB  VAL   365      46.916   1.810 -40.928  1.00169.67           C  
ATOM   2954  CG1 VAL   365      45.542   1.710 -40.245  1.00169.67           C  
ATOM   2955  CG2 VAL   365      47.206   0.653 -41.900  1.00169.67           C  
ATOM   2956  N   ASP   366      45.775   2.471 -43.869  1.00167.69           N  
ATOM   2957  CA  ASP   366      44.631   2.369 -44.786  1.00167.69           C  
ATOM   2958  C   ASP   366      43.684   1.344 -44.191  1.00167.69           C  
ATOM   2959  O   ASP   366      44.139   0.409 -43.542  1.00167.69           O  
ATOM   2960  CB  ASP   366      45.065   1.860 -46.174  1.00167.69           C  
ATOM   2961  CG  ASP   366      43.917   1.961 -47.167  1.00167.69           C  
ATOM   2962  OD1 ASP   366      42.817   2.436 -46.780  1.00167.69           O  
ATOM   2963  OD2 ASP   366      44.132   1.555 -48.341  1.00167.69           O1-
ATOM   2964  N   THR   367      42.347   1.473 -44.392  1.00 65.60           N  
ATOM   2965  CA  THR   367      41.385   0.594 -43.761  1.00 65.60           C  
ATOM   2966  C   THR   367      41.491  -0.830 -44.221  1.00 65.60           C  
ATOM   2967  O   THR   367      41.399  -1.751 -43.408  1.00 65.60           O  
ATOM   2968  CB  THR   367      39.959   1.030 -43.962  1.00 65.60           C  
ATOM   2969  CG2 THR   367      39.788   2.426 -43.341  1.00 65.60           C  
ATOM   2970  OG1 THR   367      39.624   1.051 -45.343  1.00 65.60           O  
ATOM   2971  N   GLN   368      41.657  -1.058 -45.538  1.00 50.27           N  
ATOM   2972  CA  GLN   368      41.733  -2.393 -46.065  1.00 50.27           C  
ATOM   2973  C   GLN   368      42.973  -3.031 -45.534  1.00 50.27           C  
ATOM   2974  O   GLN   368      42.977  -4.197 -45.140  1.00 50.27           O  
ATOM   2975  CB  GLN   368      41.804  -2.401 -47.602  1.00 50.27           C  
ATOM   2976  CG  GLN   368      40.607  -1.700 -48.252  1.00 50.27           C  
ATOM   2977  CD  GLN   368      39.344  -2.454 -47.862  1.00 50.27           C  
ATOM   2978  NE2 GLN   368      38.541  -1.849 -46.946  1.00 50.27           N  
ATOM   2979  OE1 GLN   368      39.082  -3.552 -48.350  1.00 50.27           O  
ATOM   2980  N   ALA   369      44.066  -2.256 -45.489  1.00 29.50           N  
ATOM   2981  CA  ALA   369      45.317  -2.780 -45.033  1.00 29.50           C  
ATOM   2982  C   ALA   369      45.154  -3.203 -43.607  1.00 29.50           C  
ATOM   2983  O   ALA   369      45.687  -4.232 -43.197  1.00 29.50           O  
ATOM   2984  CB  ALA   369      46.449  -1.742 -45.084  1.00 29.50           C  
ATOM   2985  N   ALA   370      44.408  -2.413 -42.810  1.00 57.02           N  
ATOM   2986  CA  ALA   370      44.303  -2.698 -41.408  1.00 57.02           C  
ATOM   2987  C   ALA   370      43.654  -4.031 -41.142  1.00 57.02           C  
ATOM   2988  O   ALA   370      44.221  -4.868 -40.442  1.00 57.02           O  
ATOM   2989  CB  ALA   370      43.476  -1.641 -40.655  1.00 57.02           C  
ATOM   2990  N   ILE   371      42.476  -4.267 -41.746  1.00103.16           N  
ATOM   2991  CA  ILE   371      41.601  -5.392 -41.523  1.00103.16           C  
ATOM   2992  C   ILE   371      42.112  -6.707 -42.034  1.00103.16           C  
ATOM   2993  O   ILE   371      41.671  -7.749 -41.555  1.00103.16           O  
ATOM   2994  CB  ILE   371      40.203  -5.169 -42.037  1.00103.16           C  
ATOM   2995  CG1 ILE   371      40.160  -5.005 -43.564  1.00103.16           C  
ATOM   2996  CG2 ILE   371      39.629  -3.958 -41.281  1.00103.16           C  
ATOM   2997  CD1 ILE   371      38.738  -5.058 -44.126  1.00103.16           C  
ATOM   2998  N   ALA   372      42.976  -6.722 -43.065  1.00 56.25           N  
ATOM   2999  CA  ALA   372      43.372  -7.957 -43.693  1.00 56.25           C  
ATOM   3000  C   ALA   372      43.822  -8.988 -42.699  1.00 56.25           C  
ATOM   3001  O   ALA   372      44.628  -8.719 -41.809  1.00 56.25           O  
ATOM   3002  CB  ALA   372      44.504  -7.779 -44.719  1.00 56.25           C  
ATOM   3003  N   GLY   373      43.284 -10.221 -42.858  1.00 30.84           N  
ATOM   3004  CA  GLY   373      43.640 -11.350 -42.046  1.00 30.84           C  
ATOM   3005  C   GLY   373      42.962 -11.280 -40.710  1.00 30.84           C  
ATOM   3006  O   GLY   373      43.466 -11.843 -39.739  1.00 30.84           O  
ATOM   3007  N   THR   374      41.802 -10.595 -40.610  1.00 62.97           N  
ATOM   3008  CA  THR   374      41.168 -10.515 -39.320  1.00 62.97           C  
ATOM   3009  C   THR   374      39.695 -10.773 -39.457  1.00 62.97           C  
ATOM   3010  O   THR   374      39.152 -10.874 -40.555  1.00 62.97           O  
ATOM   3011  CB  THR   374      41.287  -9.179 -38.643  1.00 62.97           C  
ATOM   3012  CG2 THR   374      42.765  -8.752 -38.641  1.00 62.97           C  
ATOM   3013  OG1 THR   374      40.499  -8.213 -39.320  1.00 62.97           O  
ATOM   3014  N   ASN   375      39.013 -10.860 -38.298  1.00112.53           N  
ATOM   3015  CA  ASN   375      37.606 -11.140 -38.158  1.00112.53           C  
ATOM   3016  C   ASN   375      36.795 -10.026 -38.751  1.00112.53           C  
ATOM   3017  O   ASN   375      35.588 -10.158 -38.950  1.00112.53           O  
ATOM   3018  CB  ASN   375      37.168 -11.300 -36.694  1.00112.53           C  
ATOM   3019  CG  ASN   375      35.712 -11.741 -36.699  1.00112.53           C  
ATOM   3020  ND2 ASN   375      35.478 -13.047 -36.998  1.00112.53           N  
ATOM   3021  OD1 ASN   375      34.806 -10.945 -36.459  1.00112.53           O  
ATOM   3022  N   CYS   376      37.418  -8.852 -38.915  1.00 81.78           N  
ATOM   3023  CA  CYS   376      36.797  -7.695 -39.497  1.00 81.78           C  
ATOM   3024  C   CYS   376      36.634  -7.858 -40.972  1.00 81.78           C  
ATOM   3025  O   CYS   376      35.845  -7.148 -41.594  1.00 81.78           O  
ATOM   3026  CB  CYS   376      37.634  -6.441 -39.332  1.00 81.78           C  
ATOM   3027  SG  CYS   376      37.848  -6.058 -37.590  1.00 81.78           S  
ATOM   3028  N   GLU   377      37.436  -8.751 -41.572  1.00102.88           N  
ATOM   3029  CA  GLU   377      37.517  -8.944 -42.991  1.00102.88           C  
ATOM   3030  C   GLU   377      36.246  -9.511 -43.553  1.00102.88           C  
ATOM   3031  O   GLU   377      35.283  -9.794 -42.839  1.00102.88           O  
ATOM   3032  CB  GLU   377      38.671  -9.888 -43.378  1.00102.88           C  
ATOM   3033  CG  GLU   377      39.010  -9.910 -44.868  1.00102.88           C  
ATOM   3034  CD  GLU   377      40.158 -10.888 -45.054  1.00102.88           C  
ATOM   3035  OE1 GLU   377      40.954 -11.055 -44.092  1.00102.88           O  
ATOM   3036  OE2 GLU   377      40.252 -11.484 -46.160  1.00102.88           O1-
ATOM   3037  N   ILE   378      36.210  -9.572 -44.903  1.00 48.23           N  
ATOM   3038  CA  ILE   378      35.141 -10.128 -45.686  1.00 48.23           C  
ATOM   3039  C   ILE   378      35.123 -11.590 -45.415  1.00 48.23           C  
ATOM   3040  O   ILE   378      34.071 -12.221 -45.341  1.00 48.23           O  
ATOM   3041  CB  ILE   378      35.344  -9.968 -47.165  1.00 48.23           C  
ATOM   3042  CG1 ILE   378      35.386  -8.482 -47.557  1.00 48.23           C  
ATOM   3043  CG2 ILE   378      34.236 -10.762 -47.876  1.00 48.23           C  
ATOM   3044  CD1 ILE   378      35.860  -8.242 -48.989  1.00 48.23           C  
ATOM   3045  N   LYS   379      36.321 -12.182 -45.315  1.00 55.23           N  
ATOM   3046  CA  LYS   379      36.391 -13.568 -44.998  1.00 55.23           C  
ATOM   3047  C   LYS   379      36.432 -13.664 -43.480  1.00 55.23           C  
ATOM   3048  O   LYS   379      36.653 -14.790 -42.962  1.00 55.23           O  
ATOM   3049  CB  LYS   379      37.659 -14.250 -45.540  1.00 55.23           C  
ATOM   3050  CG  LYS   379      37.725 -14.275 -47.068  1.00 55.23           C  
ATOM   3051  CD  LYS   379      39.073 -14.739 -47.623  1.00 55.23           C  
ATOM   3052  CE  LYS   379      39.208 -16.262 -47.703  1.00 55.23           C  
ATOM   3053  NZ  LYS   379      40.508 -16.630 -48.308  1.00 55.23           N1+
ATOM   3054  OXT LYS   379      36.246 -12.608 -42.817  1.00 55.23           O1-
END
