# Supplementary material for: The Diversity of Yellow-Related Proteins in Sand Flies (Diptera: Psychodidae)
Source: PLoS One. 2016 Nov 3;11(11):e0166191. doi: 10.1371/journal.pone.0166191 (PMC5094789; doi:10.1371/journal.pone.0166191)
Supplement: S1 Fig — Zipped PDB files of 32 sand fly yellow-related proteins calculated in MODELLER based on 3Q6K as the template structure. Protein codes refers to Table 1. (ZIP) [file pone.0166191.s001.zip › Laya4.pdb]

ATOM      1  N   TYR     1      48.887  -2.682 -41.065  1.00 79.54           N  
ATOM      2  CA  TYR     1      49.671  -3.034 -39.861  1.00 79.54           C  
ATOM      3  C   TYR     1      50.703  -1.976 -39.638  1.00 79.54           C  
ATOM      4  O   TYR     1      50.870  -1.473 -38.528  1.00 79.54           O  
ATOM      5  CB  TYR     1      50.385  -4.379 -40.081  1.00 79.54           C  
ATOM      6  CG  TYR     1      51.150  -4.705 -38.844  1.00 79.54           C  
ATOM      7  CD1 TYR     1      50.510  -5.249 -37.754  1.00 79.54           C  
ATOM      8  CD2 TYR     1      52.506  -4.479 -38.770  1.00 79.54           C  
ATOM      9  CE1 TYR     1      51.205  -5.560 -36.608  1.00 79.54           C  
ATOM     10  CE2 TYR     1      53.207  -4.786 -37.628  1.00 79.54           C  
ATOM     11  CZ  TYR     1      52.558  -5.327 -36.544  1.00 79.54           C  
ATOM     12  OH  TYR     1      53.279  -5.642 -35.372  1.00 79.54           O  
ATOM     13  N   VAL     2      51.411  -1.601 -40.719  1.00 90.12           N  
ATOM     14  CA  VAL     2      52.426  -0.592 -40.635  1.00 90.12           C  
ATOM     15  C   VAL     2      51.743   0.716 -40.417  1.00 90.12           C  
ATOM     16  O   VAL     2      50.602   0.911 -40.833  1.00 90.12           O  
ATOM     17  CB  VAL     2      53.256  -0.474 -41.879  1.00 90.12           C  
ATOM     18  CG1 VAL     2      52.335  -0.067 -43.043  1.00 90.12           C  
ATOM     19  CG2 VAL     2      54.395   0.526 -41.615  1.00 90.12           C  
ATOM     20  N   GLU     3      52.423   1.642 -39.712  1.00 81.43           N  
ATOM     21  CA  GLU     3      51.813   2.912 -39.455  1.00 81.43           C  
ATOM     22  C   GLU     3      52.831   3.981 -39.707  1.00 81.43           C  
ATOM     23  O   GLU     3      54.037   3.756 -39.616  1.00 81.43           O  
ATOM     24  CB  GLU     3      51.382   3.074 -37.987  1.00 81.43           C  
ATOM     25  CG  GLU     3      50.420   1.989 -37.496  1.00 81.43           C  
ATOM     26  CD  GLU     3      49.096   2.133 -38.226  1.00 81.43           C  
ATOM     27  OE1 GLU     3      48.512   3.248 -38.178  1.00 81.43           O  
ATOM     28  OE2 GLU     3      48.648   1.126 -38.837  1.00 81.43           O1-
ATOM     29  N   THR     4      52.343   5.182 -40.069  1.00106.77           N  
ATOM     30  CA  THR     4      53.166   6.346 -40.233  1.00106.77           C  
ATOM     31  C   THR     4      52.530   7.368 -39.348  1.00106.77           C  
ATOM     32  O   THR     4      51.325   7.299 -39.107  1.00106.77           O  
ATOM     33  CB  THR     4      53.151   6.903 -41.627  1.00106.77           C  
ATOM     34  CG2 THR     4      51.725   7.384 -41.946  1.00106.77           C  
ATOM     35  OG1 THR     4      54.070   7.980 -41.739  1.00106.77           O  
ATOM     36  N   GLY     5      53.303   8.338 -38.814  1.00 57.36           N  
ATOM     37  CA  GLY     5      52.610   9.267 -37.972  1.00 57.36           C  
ATOM     38  C   GLY     5      53.549  10.120 -37.166  1.00 57.36           C  
ATOM     39  O   GLY     5      54.761  10.129 -37.364  1.00 57.36           O  
ATOM     40  N   TYR     6      52.967  10.826 -36.174  1.00176.43           N  
ATOM     41  CA  TYR     6      53.627  11.839 -35.394  1.00176.43           C  
ATOM     42  C   TYR     6      53.681  11.398 -33.961  1.00176.43           C  
ATOM     43  O   TYR     6      52.846  10.620 -33.500  1.00176.43           O  
ATOM     44  CB  TYR     6      52.779  13.124 -35.320  1.00176.43           C  
ATOM     45  CG  TYR     6      52.500  13.732 -36.659  1.00176.43           C  
ATOM     46  CD1 TYR     6      52.047  12.991 -37.724  1.00176.43           C  
ATOM     47  CD2 TYR     6      52.611  15.088 -36.830  1.00176.43           C  
ATOM     48  CE1 TYR     6      51.765  13.574 -38.939  1.00176.43           C  
ATOM     49  CE2 TYR     6      52.326  15.680 -38.038  1.00176.43           C  
ATOM     50  CZ  TYR     6      51.917  14.926 -39.101  1.00176.43           C  
ATOM     51  OH  TYR     6      51.634  15.548 -40.333  1.00176.43           O  
ATOM     52  N   SER     7      54.706  11.891 -33.230  1.00 98.42           N  
ATOM     53  CA  SER     7      54.857  11.644 -31.822  1.00 98.42           C  
ATOM     54  C   SER     7      55.352  12.927 -31.223  1.00 98.42           C  
ATOM     55  O   SER     7      56.247  13.568 -31.772  1.00 98.42           O  
ATOM     56  CB  SER     7      55.916  10.576 -31.497  1.00 98.42           C  
ATOM     57  OG  SER     7      55.541   9.323 -32.049  1.00 98.42           O  
ATOM     58  N   TRP     8      54.781  13.352 -30.077  1.00 97.00           N  
ATOM     59  CA  TRP     8      55.266  14.573 -29.499  1.00 97.00           C  
ATOM     60  C   TRP     8      55.488  14.369 -28.038  1.00 97.00           C  
ATOM     61  O   TRP     8      54.620  13.878 -27.317  1.00 97.00           O  
ATOM     62  CB  TRP     8      54.271  15.747 -29.592  1.00 97.00           C  
ATOM     63  CG  TRP     8      53.938  16.236 -30.985  1.00 97.00           C  
ATOM     64  CD1 TRP     8      54.541  17.198 -31.743  1.00 97.00           C  
ATOM     65  CD2 TRP     8      52.826  15.752 -31.754  1.00 97.00           C  
ATOM     66  CE2 TRP     8      52.812  16.463 -32.954  1.00 97.00           C  
ATOM     67  CE3 TRP     8      51.891  14.797 -31.479  1.00 97.00           C  
ATOM     68  NE1 TRP     8      53.868  17.349 -32.934  1.00 97.00           N  
ATOM     69  CZ2 TRP     8      51.855  16.230 -33.900  1.00 97.00           C  
ATOM     70  CZ3 TRP     8      50.930  14.558 -32.436  1.00 97.00           C  
ATOM     71  CH2 TRP     8      50.914  15.261 -33.622  1.00 97.00           C  
ATOM     72  N   SER     9      56.697  14.723 -27.570  1.00 84.06           N  
ATOM     73  CA  SER     9      56.929  14.738 -26.161  1.00 84.06           C  
ATOM     74  C   SER     9      56.122  15.890 -25.651  1.00 84.06           C  
ATOM     75  O   SER     9      55.472  15.800 -24.611  1.00 84.06           O  
ATOM     76  CB  SER     9      58.398  15.008 -25.798  1.00 84.06           C  
ATOM     77  OG  SER     9      58.557  15.008 -24.387  1.00 84.06           O  
ATOM     78  N   ASN    10      56.147  17.011 -26.408  1.00 75.46           N  
ATOM     79  CA  ASN    10      55.429  18.202 -26.041  1.00 75.46           C  
ATOM     80  C   ASN    10      54.924  18.839 -27.305  1.00 75.46           C  
ATOM     81  O   ASN    10      55.535  18.727 -28.367  1.00 75.46           O  
ATOM     82  CB  ASN    10      56.321  19.247 -25.348  1.00 75.46           C  
ATOM     83  CG  ASN    10      56.803  18.663 -24.026  1.00 75.46           C  
ATOM     84  ND2 ASN    10      55.894  18.615 -23.017  1.00 75.46           N  
ATOM     85  OD1 ASN    10      57.957  18.258 -23.893  1.00 75.46           O  
ATOM     86  N   ILE    11      53.789  19.559 -27.233  1.00147.09           N  
ATOM     87  CA  ILE    11      53.324  20.165 -28.439  1.00147.09           C  
ATOM     88  C   ILE    11      53.765  21.602 -28.459  1.00147.09           C  
ATOM     89  O   ILE    11      53.393  22.411 -27.611  1.00147.09           O  
ATOM     90  CB  ILE    11      51.838  20.066 -28.672  1.00147.09           C  
ATOM     91  CG1 ILE    11      51.509  20.423 -30.129  1.00147.09           C  
ATOM     92  CG2 ILE    11      51.096  20.923 -27.638  1.00147.09           C  
ATOM     93  CD1 ILE    11      50.096  20.022 -30.547  1.00147.09           C  
ATOM     94  N   THR    12      54.591  21.957 -29.463  1.00153.93           N  
ATOM     95  CA  THR    12      55.160  23.274 -29.531  1.00153.93           C  
ATOM     96  C   THR    12      54.475  24.030 -30.633  1.00153.93           C  
ATOM     97  O   THR    12      53.970  23.441 -31.587  1.00153.93           O  
ATOM     98  CB  THR    12      56.627  23.269 -29.837  1.00153.93           C  
ATOM     99  CG2 THR    12      57.355  22.464 -28.747  1.00153.93           C  
ATOM    100  OG1 THR    12      56.859  22.689 -31.112  1.00153.93           O  
ATOM    101  N   PHE    13      54.431  25.376 -30.514  1.00194.74           N  
ATOM    102  CA  PHE    13      53.756  26.213 -31.457  1.00194.74           C  
ATOM    103  C   PHE    13      54.736  26.998 -32.254  1.00194.74           C  
ATOM    104  O   PHE    13      55.777  27.431 -31.757  1.00194.74           O  
ATOM    105  CB  PHE    13      52.842  27.264 -30.804  1.00194.74           C  
ATOM    106  CG  PHE    13      51.669  26.576 -30.200  1.00194.74           C  
ATOM    107  CD1 PHE    13      51.735  26.066 -28.924  1.00194.74           C  
ATOM    108  CD2 PHE    13      50.500  26.440 -30.913  1.00194.74           C  
ATOM    109  CE1 PHE    13      50.647  25.431 -28.371  1.00194.74           C  
ATOM    110  CE2 PHE    13      49.410  25.807 -30.364  1.00194.74           C  
ATOM    111  CZ  PHE    13      49.483  25.303 -29.089  1.00194.74           C  
ATOM    112  N   GLU    14      54.406  27.190 -33.546  1.00128.94           N  
ATOM    113  CA  GLU    14      55.248  27.989 -34.377  1.00128.94           C  
ATOM    114  C   GLU    14      54.844  29.421 -34.199  1.00128.94           C  
ATOM    115  O   GLU    14      53.665  29.743 -34.057  1.00128.94           O  
ATOM    116  CB  GLU    14      55.143  27.609 -35.865  1.00128.94           C  
ATOM    117  CG  GLU    14      56.023  28.448 -36.790  1.00128.94           C  
ATOM    118  CD  GLU    14      55.266  29.727 -37.108  1.00128.94           C  
ATOM    119  OE1 GLU    14      54.136  29.619 -37.656  1.00128.94           O  
ATOM    120  OE2 GLU    14      55.803  30.827 -36.811  1.00128.94           O1-
ATOM    121  N   GLY    15      55.838  30.326 -34.166  1.00 38.04           N  
ATOM    122  CA  GLY    15      55.563  31.731 -34.114  1.00 38.04           C  
ATOM    123  C   GLY    15      55.135  32.169 -32.746  1.00 38.04           C  
ATOM    124  O   GLY    15      54.528  33.227 -32.611  1.00 38.04           O  
ATOM    125  N   LEU    16      55.402  31.378 -31.688  1.00 69.19           N  
ATOM    126  CA  LEU    16      55.051  31.897 -30.399  1.00 69.19           C  
ATOM    127  C   LEU    16      56.305  32.036 -29.606  1.00 69.19           C  
ATOM    128  O   LEU    16      57.166  31.161 -29.624  1.00 69.19           O  
ATOM    129  CB  LEU    16      54.091  31.040 -29.569  1.00 69.19           C  
ATOM    130  CG  LEU    16      53.785  31.747 -28.239  1.00 69.19           C  
ATOM    131  CD1 LEU    16      53.066  33.085 -28.483  1.00 69.19           C  
ATOM    132  CD2 LEU    16      53.025  30.843 -27.271  1.00 69.19           C  
ATOM    133  N   ASP    17      56.418  33.152 -28.858  1.00 33.37           N  
ATOM    134  CA  ASP    17      57.613  33.415 -28.114  1.00 33.37           C  
ATOM    135  C   ASP    17      57.827  32.281 -27.172  1.00 33.37           C  
ATOM    136  O   ASP    17      56.900  31.799 -26.525  1.00 33.37           O  
ATOM    137  CB  ASP    17      57.542  34.701 -27.272  1.00 33.37           C  
ATOM    138  CG  ASP    17      57.543  35.895 -28.215  1.00 33.37           C  
ATOM    139  OD1 ASP    17      58.385  35.907 -29.152  1.00 33.37           O  
ATOM    140  OD2 ASP    17      56.707  36.814 -28.006  1.00 33.37           O1-
ATOM    141  N   THR    18      59.086  31.825 -27.068  1.00 86.38           N  
ATOM    142  CA  THR    18      59.374  30.728 -26.198  1.00 86.38           C  
ATOM    143  C   THR    18      59.289  31.228 -24.788  1.00 86.38           C  
ATOM    144  O   THR    18      59.485  32.413 -24.519  1.00 86.38           O  
ATOM    145  CB  THR    18      60.748  30.153 -26.395  1.00 86.38           C  
ATOM    146  CG2 THR    18      60.949  28.987 -25.413  1.00 86.38           C  
ATOM    147  OG1 THR    18      60.898  29.696 -27.731  1.00 86.38           O  
ATOM    148  N   LYS    19      58.989  30.301 -23.856  1.00115.54           N  
ATOM    149  CA  LYS    19      58.855  30.546 -22.443  1.00115.54           C  
ATOM    150  C   LYS    19      57.588  31.299 -22.174  1.00115.54           C  
ATOM    151  O   LYS    19      57.273  31.622 -21.030  1.00115.54           O  
ATOM    152  CB  LYS    19      60.030  31.351 -21.847  1.00115.54           C  
ATOM    153  CG  LYS    19      59.918  31.577 -20.333  1.00115.54           C  
ATOM    154  CD  LYS    19      61.190  32.114 -19.673  1.00115.54           C  
ATOM    155  CE  LYS    19      61.032  32.379 -18.173  1.00115.54           C  
ATOM    156  NZ  LYS    19      60.164  33.558 -17.954  1.00115.54           N1+
ATOM    157  N   ASP    20      56.798  31.568 -23.224  1.00 99.24           N  
ATOM    158  CA  ASP    20      55.545  32.250 -23.077  1.00 99.24           C  
ATOM    159  C   ASP    20      54.563  31.316 -22.429  1.00 99.24           C  
ATOM    160  O   ASP    20      53.615  31.749 -21.777  1.00 99.24           O  
ATOM    161  CB  ASP    20      54.960  32.682 -24.431  1.00 99.24           C  
ATOM    162  CG  ASP    20      53.859  33.700 -24.179  1.00 99.24           C  
ATOM    163  OD1 ASP    20      53.648  34.072 -22.993  1.00 99.24           O  
ATOM    164  OD2 ASP    20      53.214  34.123 -25.175  1.00 99.24           O1-
ATOM    165  N   TYR    21      54.722  29.998 -22.667  1.00160.41           N  
ATOM    166  CA  TYR    21      53.833  29.011 -22.117  1.00160.41           C  
ATOM    167  C   TYR    21      54.647  27.790 -21.805  1.00160.41           C  
ATOM    168  O   TYR    21      55.789  27.668 -22.244  1.00160.41           O  
ATOM    169  CB  TYR    21      52.725  28.596 -23.100  1.00160.41           C  
ATOM    170  CG  TYR    21      53.393  28.019 -24.302  1.00160.41           C  
ATOM    171  CD1 TYR    21      53.886  28.852 -25.279  1.00160.41           C  
ATOM    172  CD2 TYR    21      53.549  26.658 -24.445  1.00160.41           C  
ATOM    173  CE1 TYR    21      54.508  28.336 -26.391  1.00160.41           C  
ATOM    174  CE2 TYR    21      54.171  26.136 -25.557  1.00160.41           C  
ATOM    175  CZ  TYR    21      54.651  26.976 -26.533  1.00160.41           C  
ATOM    176  OH  TYR    21      55.290  26.445 -27.674  1.00160.41           O  
ATOM    177  N   LYS    22      54.080  26.854 -21.012  1.00 94.58           N  
ATOM    178  CA  LYS    22      54.789  25.640 -20.713  1.00 94.58           C  
ATOM    179  C   LYS    22      54.290  24.600 -21.674  1.00 94.58           C  
ATOM    180  O   LYS    22      53.090  24.354 -21.771  1.00 94.58           O  
ATOM    181  CB  LYS    22      54.545  25.111 -19.291  1.00 94.58           C  
ATOM    182  CG  LYS    22      55.460  23.944 -18.923  1.00 94.58           C  
ATOM    183  CD  LYS    22      56.930  24.354 -18.820  1.00 94.58           C  
ATOM    184  CE  LYS    22      57.877  23.208 -18.460  1.00 94.58           C  
ATOM    185  NZ  LYS    22      59.267  23.711 -18.404  1.00 94.58           N1+
ATOM    186  N   PRO    23      55.190  23.977 -22.386  1.00 98.09           N  
ATOM    187  CA  PRO    23      54.803  23.009 -23.381  1.00 98.09           C  
ATOM    188  C   PRO    23      54.146  21.784 -22.818  1.00 98.09           C  
ATOM    189  O   PRO    23      53.468  21.088 -23.570  1.00 98.09           O  
ATOM    190  CB  PRO    23      56.067  22.715 -24.187  1.00 98.09           C  
ATOM    191  CG  PRO    23      56.881  24.015 -24.066  1.00 98.09           C  
ATOM    192  CD  PRO    23      56.459  24.608 -22.711  1.00 98.09           C  
ATOM    193  N   ARG    24      54.372  21.473 -21.526  1.00115.87           N  
ATOM    194  CA  ARG    24      53.791  20.324 -20.885  1.00115.87           C  
ATOM    195  C   ARG    24      52.309  20.522 -20.737  1.00115.87           C  
ATOM    196  O   ARG    24      51.539  19.564 -20.737  1.00115.87           O  
ATOM    197  CB  ARG    24      54.368  20.066 -19.483  1.00115.87           C  
ATOM    198  CG  ARG    24      55.849  19.681 -19.498  1.00115.87           C  
ATOM    199  CD  ARG    24      56.391  19.262 -18.130  1.00115.87           C  
ATOM    200  NE  ARG    24      56.327  20.451 -17.233  1.00115.87           N  
ATOM    201  CZ  ARG    24      56.556  20.304 -15.896  1.00115.87           C  
ATOM    202  NH1 ARG    24      56.842  19.071 -15.385  1.00115.87           N1+
ATOM    203  NH2 ARG    24      56.505  21.388 -15.070  1.00115.87           N  
ATOM    204  N   ASN    25      51.893  21.787 -20.559  1.00 74.50           N  
ATOM    205  CA  ASN    25      50.532  22.201 -20.345  1.00 74.50           C  
ATOM    206  C   ASN    25      49.688  22.002 -21.569  1.00 74.50           C  
ATOM    207  O   ASN    25      48.464  21.932 -21.467  1.00 74.50           O  
ATOM    208  CB  ASN    25      50.417  23.691 -19.968  1.00 74.50           C  
ATOM    209  CG  ASN    25      51.009  23.892 -18.580  1.00 74.50           C  
ATOM    210  ND2 ASN    25      51.213  25.178 -18.189  1.00 74.50           N  
ATOM    211  OD1 ASN    25      51.274  22.932 -17.858  1.00 74.50           O  
ATOM    212  N   ASN    26      50.299  21.978 -22.770  1.00 72.09           N  
ATOM    213  CA  ASN    26      49.501  21.871 -23.964  1.00 72.09           C  
ATOM    214  C   ASN    26      49.117  20.434 -24.163  1.00 72.09           C  
ATOM    215  O   ASN    26      49.932  19.611 -24.581  1.00 72.09           O  
ATOM    216  CB  ASN    26      50.232  22.361 -25.220  1.00 72.09           C  
ATOM    217  CG  ASN    26      50.404  23.865 -25.077  1.00 72.09           C  
ATOM    218  ND2 ASN    26      51.656  24.355 -25.289  1.00 72.09           N  
ATOM    219  OD1 ASN    26      49.455  24.586 -24.769  1.00 72.09           O  
ATOM    220  N   ILE    27      47.835  20.100 -23.884  1.00 75.84           N  
ATOM    221  CA  ILE    27      47.407  18.731 -23.964  1.00 75.84           C  
ATOM    222  C   ILE    27      46.347  18.567 -25.020  1.00 75.84           C  
ATOM    223  O   ILE    27      45.229  19.059 -24.870  1.00 75.84           O  
ATOM    224  CB  ILE    27      46.819  18.271 -22.662  1.00 75.84           C  
ATOM    225  CG1 ILE    27      47.871  18.417 -21.549  1.00 75.84           C  
ATOM    226  CG2 ILE    27      46.274  16.842 -22.831  1.00 75.84           C  
ATOM    227  CD1 ILE    27      47.293  18.340 -20.139  1.00 75.84           C  
ATOM    228  N   PRO    28      46.682  17.894 -26.097  1.00108.61           N  
ATOM    229  CA  PRO    28      45.714  17.653 -27.143  1.00108.61           C  
ATOM    230  C   PRO    28      44.806  16.491 -26.844  1.00108.61           C  
ATOM    231  O   PRO    28      45.303  15.426 -26.481  1.00108.61           O  
ATOM    232  CB  PRO    28      46.500  17.484 -28.443  1.00108.61           C  
ATOM    233  CG  PRO    28      47.952  17.270 -27.984  1.00108.61           C  
ATOM    234  CD  PRO    28      48.027  17.995 -26.633  1.00108.61           C  
ATOM    235  N   THR    29      43.478  16.706 -26.926  1.00117.90           N  
ATOM    236  CA  THR    29      42.423  15.744 -26.747  1.00117.90           C  
ATOM    237  C   THR    29      41.965  15.101 -28.035  1.00117.90           C  
ATOM    238  O   THR    29      41.344  14.040 -28.009  1.00117.90           O  
ATOM    239  CB  THR    29      41.236  16.364 -26.059  1.00117.90           C  
ATOM    240  CG2 THR    29      41.677  16.860 -24.671  1.00117.90           C  
ATOM    241  OG1 THR    29      40.739  17.457 -26.818  1.00117.90           O  
ATOM    242  N   ALA    30      42.172  15.759 -29.196  1.00 75.35           N  
ATOM    243  CA  ALA    30      41.596  15.231 -30.409  1.00 75.35           C  
ATOM    244  C   ALA    30      42.256  15.807 -31.628  1.00 75.35           C  
ATOM    245  O   ALA    30      43.013  16.772 -31.547  1.00 75.35           O  
ATOM    246  CB  ALA    30      40.094  15.536 -30.540  1.00 75.35           C  
ATOM    247  N   PHE    31      41.983  15.200 -32.809  1.00197.92           N  
ATOM    248  CA  PHE    31      42.559  15.675 -34.040  1.00197.92           C  
ATOM    249  C   PHE    31      41.565  15.479 -35.150  1.00197.92           C  
ATOM    250  O   PHE    31      40.479  14.936 -34.947  1.00197.92           O  
ATOM    251  CB  PHE    31      43.822  14.897 -34.456  1.00197.92           C  
ATOM    252  CG  PHE    31      43.408  13.516 -34.840  1.00197.92           C  
ATOM    253  CD1 PHE    31      43.271  12.533 -33.886  1.00197.92           C  
ATOM    254  CD2 PHE    31      43.142  13.203 -36.155  1.00197.92           C  
ATOM    255  CE1 PHE    31      42.885  11.261 -34.242  1.00197.92           C  
ATOM    256  CE2 PHE    31      42.757  11.934 -36.517  1.00197.92           C  
ATOM    257  CZ  PHE    31      42.628  10.959 -35.558  1.00197.92           C  
ATOM    258  N   ALA    32      41.904  16.001 -36.351  1.00 86.08           N  
ATOM    259  CA  ALA    32      41.154  15.747 -37.551  1.00 86.08           C  
ATOM    260  C   ALA    32      42.127  15.921 -38.678  1.00 86.08           C  
ATOM    261  O   ALA    32      42.893  16.882 -38.695  1.00 86.08           O  
ATOM    262  CB  ALA    32      40.001  16.737 -37.787  1.00 86.08           C  
ATOM    263  N   HIS    33      42.115  15.004 -39.667  1.00101.12           N  
ATOM    264  CA  HIS    33      43.056  15.104 -40.749  1.00101.12           C  
ATOM    265  C   HIS    33      42.296  15.376 -42.011  1.00101.12           C  
ATOM    266  O   HIS    33      41.263  14.762 -42.275  1.00101.12           O  
ATOM    267  CB  HIS    33      43.884  13.824 -40.953  1.00101.12           C  
ATOM    268  CG  HIS    33      45.044  14.011 -41.886  1.00101.12           C  
ATOM    269  CD2 HIS    33      45.167  13.711 -43.208  1.00101.12           C  
ATOM    270  ND1 HIS    33      46.254  14.552 -41.511  1.00101.12           N  
ATOM    271  CE1 HIS    33      47.042  14.552 -42.615  1.00101.12           C  
ATOM    272  NE2 HIS    33      46.426  14.051 -43.670  1.00101.12           N  
ATOM    273  N   ASP    34      42.799  16.340 -42.810  1.00 70.07           N  
ATOM    274  CA  ASP    34      42.221  16.730 -44.069  1.00 70.07           C  
ATOM    275  C   ASP    34      43.102  16.150 -45.142  1.00 70.07           C  
ATOM    276  O   ASP    34      44.191  16.641 -45.420  1.00 70.07           O  
ATOM    277  CB  ASP    34      42.226  18.260 -44.245  1.00 70.07           C  
ATOM    278  CG  ASP    34      41.586  18.649 -45.570  1.00 70.07           C  
ATOM    279  OD1 ASP    34      41.052  17.751 -46.274  1.00 70.07           O  
ATOM    280  OD2 ASP    34      41.628  19.867 -45.892  1.00 70.07           O1-
ATOM    281  N   PRO    35      42.646  15.078 -45.720  1.00125.80           N  
ATOM    282  CA  PRO    35      43.389  14.352 -46.722  1.00125.80           C  
ATOM    283  C   PRO    35      43.751  15.162 -47.933  1.00125.80           C  
ATOM    284  O   PRO    35      44.899  15.112 -48.372  1.00125.80           O  
ATOM    285  CB  PRO    35      42.453  13.246 -47.170  1.00125.80           C  
ATOM    286  CG  PRO    35      41.084  13.945 -47.082  1.00125.80           C  
ATOM    287  CD  PRO    35      41.216  14.916 -45.900  1.00125.80           C  
ATOM    288  N   GLU    36      42.773  15.899 -48.496  1.00106.42           N  
ATOM    289  CA  GLU    36      42.964  16.579 -49.745  1.00106.42           C  
ATOM    290  C   GLU    36      44.012  17.625 -49.564  1.00106.42           C  
ATOM    291  O   GLU    36      44.917  17.776 -50.384  1.00106.42           O  
ATOM    292  CB  GLU    36      41.685  17.292 -50.212  1.00106.42           C  
ATOM    293  CG  GLU    36      40.468  16.365 -50.290  1.00106.42           C  
ATOM    294  CD  GLU    36      40.892  15.048 -50.924  1.00106.42           C  
ATOM    295  OE1 GLU    36      41.611  15.083 -51.958  1.00106.42           O  
ATOM    296  OE2 GLU    36      40.507  13.983 -50.369  1.00106.42           O1-
ATOM    297  N   GLY    37      43.870  18.383 -48.467  1.00 61.13           N  
ATOM    298  CA  GLY    37      44.705  19.471 -48.050  1.00 61.13           C  
ATOM    299  C   GLY    37      46.028  19.000 -47.547  1.00 61.13           C  
ATOM    300  O   GLY    37      46.997  19.755 -47.565  1.00 61.13           O  
ATOM    301  N   TYR    38      46.102  17.755 -47.041  1.00 76.04           N  
ATOM    302  CA  TYR    38      47.307  17.317 -46.394  1.00 76.04           C  
ATOM    303  C   TYR    38      47.518  18.147 -45.166  1.00 76.04           C  
ATOM    304  O   TYR    38      48.623  18.623 -44.904  1.00 76.04           O  
ATOM    305  CB  TYR    38      48.566  17.403 -47.271  1.00 76.04           C  
ATOM    306  CG  TYR    38      48.468  16.307 -48.272  1.00 76.04           C  
ATOM    307  CD1 TYR    38      47.707  16.451 -49.409  1.00 76.04           C  
ATOM    308  CD2 TYR    38      49.149  15.130 -48.064  1.00 76.04           C  
ATOM    309  CE1 TYR    38      47.626  15.428 -50.323  1.00 76.04           C  
ATOM    310  CE2 TYR    38      49.072  14.104 -48.975  1.00 76.04           C  
ATOM    311  CZ  TYR    38      48.308  14.254 -50.106  1.00 76.04           C  
ATOM    312  OH  TYR    38      48.226  13.203 -51.042  1.00 76.04           O  
ATOM    313  N   LYS    39      46.443  18.358 -44.374  1.00 91.74           N  
ATOM    314  CA  LYS    39      46.624  19.107 -43.167  1.00 91.74           C  
ATOM    315  C   LYS    39      46.034  18.400 -41.983  1.00 91.74           C  
ATOM    316  O   LYS    39      45.049  17.670 -42.092  1.00 91.74           O  
ATOM    317  CB  LYS    39      46.078  20.540 -43.217  1.00 91.74           C  
ATOM    318  CG  LYS    39      46.977  21.428 -44.075  1.00 91.74           C  
ATOM    319  CD  LYS    39      46.493  22.863 -44.241  1.00 91.74           C  
ATOM    320  CE  LYS    39      47.437  23.721 -45.085  1.00 91.74           C  
ATOM    321  NZ  LYS    39      46.903  25.095 -45.203  1.00 91.74           N1+
ATOM    322  N   LEU    40      46.654  18.610 -40.800  1.00 88.99           N  
ATOM    323  CA  LEU    40      46.240  17.947 -39.591  1.00 88.99           C  
ATOM    324  C   LEU    40      45.808  18.972 -38.583  1.00 88.99           C  
ATOM    325  O   LEU    40      46.489  19.973 -38.379  1.00 88.99           O  
ATOM    326  CB  LEU    40      47.377  17.123 -38.959  1.00 88.99           C  
ATOM    327  CG  LEU    40      46.999  16.392 -37.661  1.00 88.99           C  
ATOM    328  CD1 LEU    40      45.950  15.299 -37.919  1.00 88.99           C  
ATOM    329  CD2 LEU    40      48.251  15.853 -36.954  1.00 88.99           C  
ATOM    330  N   PHE    41      44.659  18.747 -37.905  1.00 97.14           N  
ATOM    331  CA  PHE    41      44.163  19.705 -36.947  1.00 97.14           C  
ATOM    332  C   PHE    41      44.125  19.067 -35.595  1.00 97.14           C  
ATOM    333  O   PHE    41      43.710  17.921 -35.455  1.00 97.14           O  
ATOM    334  CB  PHE    41      42.731  20.180 -37.256  1.00 97.14           C  
ATOM    335  CG  PHE    41      42.724  20.840 -38.597  1.00 97.14           C  
ATOM    336  CD1 PHE    41      43.205  22.120 -38.755  1.00 97.14           C  
ATOM    337  CD2 PHE    41      42.218  20.181 -39.697  1.00 97.14           C  
ATOM    338  CE1 PHE    41      43.192  22.723 -39.991  1.00 97.14           C  
ATOM    339  CE2 PHE    41      42.203  20.780 -40.936  1.00 97.14           C  
ATOM    340  CZ  PHE    41      42.693  22.056 -41.083  1.00 97.14           C  
ATOM    341  N   ILE    42      44.554  19.807 -34.551  1.00120.61           N  
ATOM    342  CA  ILE    42      44.578  19.269 -33.222  1.00120.61           C  
ATOM    343  C   ILE    42      43.864  20.186 -32.281  1.00120.61           C  
ATOM    344  O   ILE    42      43.990  21.410 -32.338  1.00120.61           O  
ATOM    345  CB  ILE    42      45.965  19.092 -32.675  1.00120.61           C  
ATOM    346  CG1 ILE    42      46.754  18.088 -33.532  1.00120.61           C  
ATOM    347  CG2 ILE    42      45.834  18.673 -31.201  1.00120.61           C  
ATOM    348  CD1 ILE    42      46.130  16.693 -33.560  1.00120.61           C  
ATOM    349  N   SER    43      43.085  19.583 -31.364  1.00 60.34           N  
ATOM    350  CA  SER    43      42.391  20.363 -30.383  1.00 60.34           C  
ATOM    351  C   SER    43      43.199  20.342 -29.122  1.00 60.34           C  
ATOM    352  O   SER    43      43.556  19.276 -28.617  1.00 60.34           O  
ATOM    353  CB  SER    43      40.996  19.819 -30.042  1.00 60.34           C  
ATOM    354  OG  SER    43      41.105  18.523 -29.472  1.00 60.34           O  
ATOM    355  N   ILE    44      43.561  21.547 -28.624  1.00140.79           N  
ATOM    356  CA  ILE    44      44.201  21.671 -27.345  1.00140.79           C  
ATOM    357  C   ILE    44      43.341  22.583 -26.504  1.00140.79           C  
ATOM    358  O   ILE    44      43.400  23.807 -26.618  1.00140.79           O  
ATOM    359  CB  ILE    44      45.624  22.181 -27.395  1.00140.79           C  
ATOM    360  CG1 ILE    44      45.741  23.588 -28.002  1.00140.79           C  
ATOM    361  CG2 ILE    44      46.458  21.124 -28.135  1.00140.79           C  
ATOM    362  CD1 ILE    44      47.092  24.241 -27.723  1.00140.79           C  
ATOM    363  N   PRO    45      42.554  22.023 -25.616  1.00 99.08           N  
ATOM    364  CA  PRO    45      41.641  22.817 -24.830  1.00 99.08           C  
ATOM    365  C   PRO    45      42.343  23.665 -23.817  1.00 99.08           C  
ATOM    366  O   PRO    45      43.444  23.316 -23.393  1.00 99.08           O  
ATOM    367  CB  PRO    45      40.630  21.837 -24.231  1.00 99.08           C  
ATOM    368  CG  PRO    45      41.264  20.449 -24.438  1.00 99.08           C  
ATOM    369  CD  PRO    45      42.151  20.631 -25.682  1.00 99.08           C  
ATOM    370  N   ARG    46      41.730  24.792 -23.403  1.00175.22           N  
ATOM    371  CA  ARG    46      42.446  25.619 -22.480  1.00175.22           C  
ATOM    372  C   ARG    46      42.112  25.188 -21.095  1.00175.22           C  
ATOM    373  O   ARG    46      41.454  25.897 -20.333  1.00175.22           O  
ATOM    374  CB  ARG    46      42.166  27.120 -22.661  1.00175.22           C  
ATOM    375  CG  ARG    46      42.844  27.649 -23.927  1.00175.22           C  
ATOM    376  CD  ARG    46      42.636  29.139 -24.205  1.00175.22           C  
ATOM    377  NE  ARG    46      43.470  29.471 -25.396  1.00175.22           N  
ATOM    378  CZ  ARG    46      42.944  30.184 -26.434  1.00175.22           C  
ATOM    379  NH1 ARG    46      41.662  30.642 -26.362  1.00175.22           N1+
ATOM    380  NH2 ARG    46      43.697  30.431 -27.544  1.00175.22           N  
ATOM    381  N   ARG    47      42.542  23.953 -20.772  1.00141.92           N  
ATOM    382  CA  ARG    47      42.397  23.390 -19.470  1.00141.92           C  
ATOM    383  C   ARG    47      43.407  24.017 -18.554  1.00141.92           C  
ATOM    384  O   ARG    47      43.119  24.286 -17.390  1.00141.92           O  
ATOM    385  CB  ARG    47      42.590  21.864 -19.447  1.00141.92           C  
ATOM    386  CG  ARG    47      41.550  21.126 -20.296  1.00141.92           C  
ATOM    387  CD  ARG    47      41.369  19.650 -19.944  1.00141.92           C  
ATOM    388  NE  ARG    47      40.134  19.541 -19.117  1.00141.92           N  
ATOM    389  CZ  ARG    47      40.179  19.778 -17.773  1.00141.92           C  
ATOM    390  NH1 ARG    47      41.352  20.142 -17.181  1.00141.92           N1+
ATOM    391  NH2 ARG    47      39.043  19.654 -17.026  1.00141.92           N  
ATOM    392  N   LEU    48      44.630  24.254 -19.078  1.00 66.47           N  
ATOM    393  CA  LEU    48      45.729  24.805 -18.326  1.00 66.47           C  
ATOM    394  C   LEU    48      46.080  26.140 -18.910  1.00 66.47           C  
ATOM    395  O   LEU    48      45.663  26.491 -20.011  1.00 66.47           O  
ATOM    396  CB  LEU    48      46.999  23.937 -18.367  1.00 66.47           C  
ATOM    397  CG  LEU    48      46.825  22.570 -17.679  1.00 66.47           C  
ATOM    398  CD1 LEU    48      48.114  21.739 -17.744  1.00 66.47           C  
ATOM    399  CD2 LEU    48      46.301  22.734 -16.244  1.00 66.47           C  
ATOM    400  N   PRO    49      46.859  26.893 -18.180  1.00 89.99           N  
ATOM    401  CA  PRO    49      47.155  28.241 -18.598  1.00 89.99           C  
ATOM    402  C   PRO    49      48.064  28.391 -19.784  1.00 89.99           C  
ATOM    403  O   PRO    49      48.886  27.513 -20.044  1.00 89.99           O  
ATOM    404  CB  PRO    49      47.695  28.951 -17.356  1.00 89.99           C  
ATOM    405  CG  PRO    49      47.048  28.190 -16.186  1.00 89.99           C  
ATOM    406  CD  PRO    49      46.842  26.766 -16.731  1.00 89.99           C  
ATOM    407  N   GLN    50      47.931  29.546 -20.474  1.00113.89           N  
ATOM    408  CA  GLN    50      48.717  30.031 -21.583  1.00113.89           C  
ATOM    409  C   GLN    50      48.696  29.193 -22.830  1.00113.89           C  
ATOM    410  O   GLN    50      49.730  29.055 -23.481  1.00113.89           O  
ATOM    411  CB  GLN    50      50.198  30.279 -21.234  1.00113.89           C  
ATOM    412  CG  GLN    50      50.447  31.464 -20.294  1.00113.89           C  
ATOM    413  CD  GLN    50      50.454  30.964 -18.857  1.00113.89           C  
ATOM    414  NE2 GLN    50      49.921  31.796 -17.922  1.00113.89           N  
ATOM    415  OE1 GLN    50      50.926  29.865 -18.572  1.00113.89           O  
ATOM    416  N   VAL    51      47.532  28.651 -23.239  1.00 78.59           N  
ATOM    417  CA  VAL    51      47.468  27.927 -24.484  1.00 78.59           C  
ATOM    418  C   VAL    51      47.295  28.956 -25.563  1.00 78.59           C  
ATOM    419  O   VAL    51      46.283  29.650 -25.608  1.00 78.59           O  
ATOM    420  CB  VAL    51      46.286  27.002 -24.541  1.00 78.59           C  
ATOM    421  CG1 VAL    51      46.162  26.431 -25.962  1.00 78.59           C  
ATOM    422  CG2 VAL    51      46.452  25.932 -23.449  1.00 78.59           C  
ATOM    423  N   PRO    52      48.279  29.098 -26.415  1.00162.01           N  
ATOM    424  CA  PRO    52      48.295  30.078 -27.459  1.00162.01           C  
ATOM    425  C   PRO    52      47.178  29.887 -28.426  1.00162.01           C  
ATOM    426  O   PRO    52      46.539  30.878 -28.772  1.00162.01           O  
ATOM    427  CB  PRO    52      49.646  29.929 -28.151  1.00162.01           C  
ATOM    428  CG  PRO    52      50.516  29.165 -27.137  1.00162.01           C  
ATOM    429  CD  PRO    52      49.518  28.352 -26.309  1.00162.01           C  
ATOM    430  N   TYR    53      46.960  28.637 -28.897  1.00116.20           N  
ATOM    431  CA  TYR    53      45.910  28.371 -29.833  1.00116.20           C  
ATOM    432  C   TYR    53      45.238  27.082 -29.473  1.00116.20           C  
ATOM    433  O   TYR    53      45.870  26.029 -29.403  1.00116.20           O  
ATOM    434  CB  TYR    53      46.423  28.208 -31.274  1.00116.20           C  
ATOM    435  CG  TYR    53      47.170  29.446 -31.634  1.00116.20           C  
ATOM    436  CD1 TYR    53      46.511  30.602 -31.977  1.00116.20           C  
ATOM    437  CD2 TYR    53      48.546  29.439 -31.637  1.00116.20           C  
ATOM    438  CE1 TYR    53      47.216  31.736 -32.310  1.00116.20           C  
ATOM    439  CE2 TYR    53      49.257  30.567 -31.969  1.00116.20           C  
ATOM    440  CZ  TYR    53      48.590  31.720 -32.307  1.00116.20           C  
ATOM    441  OH  TYR    53      49.315  32.881 -32.651  1.00116.20           O  
ATOM    442  N   THR    54      43.914  27.145 -29.256  1.00105.70           N  
ATOM    443  CA  THR    54      43.080  26.026 -28.890  1.00105.70           C  
ATOM    444  C   THR    54      42.916  25.116 -30.068  1.00105.70           C  
ATOM    445  O   THR    54      42.807  23.897 -29.942  1.00105.70           O  
ATOM    446  CB  THR    54      41.710  26.465 -28.493  1.00105.70           C  
ATOM    447  CG2 THR    54      40.879  25.213 -28.255  1.00105.70           C  
ATOM    448  OG1 THR    54      41.745  27.271 -27.328  1.00105.70           O  
ATOM    449  N   MET    55      42.818  25.703 -31.267  1.00169.99           N  
ATOM    450  CA  MET    55      42.732  24.896 -32.443  1.00169.99           C  
ATOM    451  C   MET    55      44.104  25.011 -33.029  1.00169.99           C  
ATOM    452  O   MET    55      44.566  26.136 -33.186  1.00169.99           O  
ATOM    453  CB  MET    55      41.871  25.500 -33.563  1.00169.99           C  
ATOM    454  CG  MET    55      40.414  25.805 -33.238  1.00169.99           C  
ATOM    455  SD  MET    55      39.653  26.850 -34.519  1.00169.99           S  
ATOM    456  CE  MET    55      40.478  28.380 -33.992  1.00169.99           C  
ATOM    457  N   ALA    56      44.783  23.891 -33.378  1.00120.84           N  
ATOM    458  CA  ALA    56      46.125  23.967 -33.907  1.00120.84           C  
ATOM    459  C   ALA    56      46.237  23.120 -35.169  1.00120.84           C  
ATOM    460  O   ALA    56      45.602  22.071 -35.273  1.00120.84           O  
ATOM    461  CB  ALA    56      47.177  23.455 -32.918  1.00120.84           C  
ATOM    462  N   GLU    57      47.053  23.540 -36.180  1.00180.36           N  
ATOM    463  CA  GLU    57      47.181  22.724 -37.381  1.00180.36           C  
ATOM    464  C   GLU    57      48.609  22.412 -37.749  1.00180.36           C  
ATOM    465  O   GLU    57      49.560  23.021 -37.275  1.00180.36           O  
ATOM    466  CB  GLU    57      46.563  23.370 -38.634  1.00180.36           C  
ATOM    467  CG  GLU    57      47.272  24.652 -39.077  1.00180.36           C  
ATOM    468  CD  GLU    57      46.593  25.158 -40.345  1.00180.36           C  
ATOM    469  OE1 GLU    57      45.338  25.265 -40.342  1.00180.36           O  
ATOM    470  OE2 GLU    57      47.320  25.440 -41.335  1.00180.36           O1-
ATOM    471  N   LEU    58      48.794  21.402 -38.627  1.00204.21           N  
ATOM    472  CA  LEU    58      50.107  21.013 -39.098  1.00204.21           C  
ATOM    473  C   LEU    58      50.019  20.755 -40.580  1.00204.21           C  
ATOM    474  O   LEU    58      49.004  20.262 -41.067  1.00204.21           O  
ATOM    475  CB  LEU    58      50.590  19.679 -38.506  1.00204.21           C  
ATOM    476  CG  LEU    58      50.673  19.637 -36.969  1.00204.21           C  
ATOM    477  CD1 LEU    58      51.164  18.265 -36.474  1.00204.21           C  
ATOM    478  CD2 LEU    58      51.522  20.795 -36.424  1.00204.21           C  
ATOM    479  N   ASN    59      51.094  21.086 -41.335  1.00 78.15           N  
ATOM    480  CA  ASN    59      51.181  20.779 -42.740  1.00 78.15           C  
ATOM    481  C   ASN    59      51.952  19.502 -42.830  1.00 78.15           C  
ATOM    482  O   ASN    59      53.151  19.460 -42.568  1.00 78.15           O  
ATOM    483  CB  ASN    59      51.939  21.843 -43.558  1.00 78.15           C  
ATOM    484  CG  ASN    59      51.758  21.537 -45.039  1.00 78.15           C  
ATOM    485  ND2 ASN    59      52.310  22.419 -45.915  1.00 78.15           N  
ATOM    486  OD1 ASN    59      51.148  20.535 -45.409  1.00 78.15           O  
ATOM    487  N   THR    60      51.232  18.426 -43.184  1.00 83.15           N  
ATOM    488  CA  THR    60      51.661  17.059 -43.291  1.00 83.15           C  
ATOM    489  C   THR    60      52.487  16.817 -44.524  1.00 83.15           C  
ATOM    490  O   THR    60      53.132  15.777 -44.638  1.00 83.15           O  
ATOM    491  CB  THR    60      50.495  16.117 -43.336  1.00 83.15           C  
ATOM    492  CG2 THR    60      49.622  16.371 -42.094  1.00 83.15           C  
ATOM    493  OG1 THR    60      49.734  16.325 -44.517  1.00 83.15           O  
ATOM    494  N   VAL    61      52.443  17.723 -45.518  1.00110.37           N  
ATOM    495  CA  VAL    61      53.097  17.436 -46.765  1.00110.37           C  
ATOM    496  C   VAL    61      54.543  17.099 -46.549  1.00110.37           C  
ATOM    497  O   VAL    61      54.988  16.028 -46.962  1.00110.37           O  
ATOM    498  CB  VAL    61      52.995  18.581 -47.738  1.00110.37           C  
ATOM    499  CG1 VAL    61      51.513  18.756 -48.117  1.00110.37           C  
ATOM    500  CG2 VAL    61      53.609  19.845 -47.109  1.00110.37           C  
ATOM    501  N   MET    62      55.333  17.969 -45.898  1.00 58.56           N  
ATOM    502  CA  MET    62      56.696  17.578 -45.720  1.00 58.56           C  
ATOM    503  C   MET    62      56.838  16.445 -44.737  1.00 58.56           C  
ATOM    504  O   MET    62      57.476  15.441 -45.045  1.00 58.56           O  
ATOM    505  CB  MET    62      57.597  18.732 -45.252  1.00 58.56           C  
ATOM    506  CG  MET    62      57.836  19.770 -46.350  1.00 58.56           C  
ATOM    507  SD  MET    62      58.904  21.162 -45.874  1.00 58.56           S  
ATOM    508  CE  MET    62      57.579  22.141 -45.110  1.00 58.56           C  
ATOM    509  N   HIS    63      56.215  16.565 -43.542  1.00174.30           N  
ATOM    510  CA  HIS    63      56.450  15.636 -42.458  1.00174.30           C  
ATOM    511  C   HIS    63      55.963  14.223 -42.571  1.00174.30           C  
ATOM    512  O   HIS    63      56.821  13.352 -42.436  1.00174.30           O  
ATOM    513  CB  HIS    63      56.028  16.112 -41.048  1.00174.30           C  
ATOM    514  CG  HIS    63      55.910  14.964 -40.066  1.00174.30           C  
ATOM    515  CD2 HIS    63      54.885  14.685 -39.218  1.00174.30           C  
ATOM    516  ND1 HIS    63      56.830  13.954 -39.865  1.00174.30           N  
ATOM    517  CE1 HIS    63      56.317  13.128 -38.919  1.00174.30           C  
ATOM    518  NE2 HIS    63      55.135  13.532 -38.496  1.00174.30           N  
ATOM    519  N   PRO    64      54.709  13.901 -42.821  1.00134.92           N  
ATOM    520  CA  PRO    64      54.350  12.516 -42.682  1.00134.92           C  
ATOM    521  C   PRO    64      55.127  11.481 -43.408  1.00134.92           C  
ATOM    522  O   PRO    64      55.341  11.595 -44.611  1.00134.92           O  
ATOM    523  CB  PRO    64      52.837  12.447 -42.873  1.00134.92           C  
ATOM    524  CG  PRO    64      52.368  13.878 -42.542  1.00134.92           C  
ATOM    525  CD  PRO    64      53.654  14.634 -42.150  1.00134.92           C  
ATOM    526  N   GLY    65      55.587  10.480 -42.636  1.00 32.58           N  
ATOM    527  CA  GLY    65      56.323   9.366 -43.146  1.00 32.58           C  
ATOM    528  C   GLY    65      57.767   9.740 -43.338  1.00 32.58           C  
ATOM    529  O   GLY    65      58.543   8.925 -43.834  1.00 32.58           O  
ATOM    530  N   TYR    66      58.185  10.961 -42.936  1.00119.89           N  
ATOM    531  CA  TYR    66      59.559  11.361 -43.129  1.00119.89           C  
ATOM    532  C   TYR    66      60.259  11.283 -41.801  1.00119.89           C  
ATOM    533  O   TYR    66      59.804  11.817 -40.794  1.00119.89           O  
ATOM    534  CB  TYR    66      59.712  12.800 -43.647  1.00119.89           C  
ATOM    535  CG  TYR    66      59.230  12.829 -45.058  1.00119.89           C  
ATOM    536  CD1 TYR    66      57.887  12.749 -45.346  1.00119.89           C  
ATOM    537  CD2 TYR    66      60.125  12.951 -46.098  1.00119.89           C  
ATOM    538  CE1 TYR    66      57.443  12.785 -46.648  1.00119.89           C  
ATOM    539  CE2 TYR    66      59.688  12.986 -47.401  1.00119.89           C  
ATOM    540  CZ  TYR    66      58.344  12.903 -47.678  1.00119.89           C  
ATOM    541  OH  TYR    66      57.895  12.941 -49.015  1.00119.89           O  
ATOM    542  N   PRO    67      61.392  10.637 -41.820  1.00194.11           N  
ATOM    543  CA  PRO    67      62.139  10.274 -40.638  1.00194.11           C  
ATOM    544  C   PRO    67      62.387  11.297 -39.557  1.00194.11           C  
ATOM    545  O   PRO    67      62.114  10.979 -38.404  1.00194.11           O  
ATOM    546  CB  PRO    67      63.461   9.709 -41.157  1.00194.11           C  
ATOM    547  CG  PRO    67      63.662  10.442 -42.496  1.00194.11           C  
ATOM    548  CD  PRO    67      62.231  10.666 -43.007  1.00194.11           C  
ATOM    549  N   VAL    68      62.937  12.486 -39.877  1.00166.85           N  
ATOM    550  CA  VAL    68      63.316  13.513 -38.929  1.00166.85           C  
ATOM    551  C   VAL    68      62.147  14.254 -38.340  1.00166.85           C  
ATOM    552  O   VAL    68      62.206  14.723 -37.205  1.00166.85           O  
ATOM    553  CB  VAL    68      64.201  14.554 -39.549  1.00166.85           C  
ATOM    554  CG1 VAL    68      63.419  15.243 -40.682  1.00166.85           C  
ATOM    555  CG2 VAL    68      64.664  15.522 -38.448  1.00166.85           C  
ATOM    556  N   GLU    69      61.081  14.386 -39.142  1.00164.42           N  
ATOM    557  CA  GLU    69      59.902  15.209 -39.021  1.00164.42           C  
ATOM    558  C   GLU    69      58.868  14.837 -37.978  1.00164.42           C  
ATOM    559  O   GLU    69      57.812  15.463 -37.941  1.00164.42           O  
ATOM    560  CB  GLU    69      59.212  15.433 -40.374  1.00164.42           C  
ATOM    561  CG  GLU    69      60.045  16.302 -41.318  1.00164.42           C  
ATOM    562  CD  GLU    69      60.278  17.632 -40.616  1.00164.42           C  
ATOM    563  OE1 GLU    69      59.377  18.064 -39.848  1.00164.42           O  
ATOM    564  OE2 GLU    69      61.366  18.231 -40.831  1.00164.42           O1-
ATOM    565  N   ARG    70      59.086  13.816 -37.131  1.00148.27           N  
ATOM    566  CA  ARG    70      58.084  13.267 -36.247  1.00148.27           C  
ATOM    567  C   ARG    70      57.356  14.305 -35.415  1.00148.27           C  
ATOM    568  O   ARG    70      56.177  14.095 -35.113  1.00148.27           O  
ATOM    569  CB  ARG    70      58.679  12.236 -35.270  1.00148.27           C  
ATOM    570  CG  ARG    70      59.192  10.973 -35.969  1.00148.27           C  
ATOM    571  CD  ARG    70      59.821   9.943 -35.026  1.00148.27           C  
ATOM    572  NE  ARG    70      61.097  10.521 -34.517  1.00148.27           N  
ATOM    573  CZ  ARG    70      62.036   9.717 -33.938  1.00148.27           C  
ATOM    574  NH1 ARG    70      61.809   8.376 -33.819  1.00148.27           N1+
ATOM    575  NH2 ARG    70      63.205  10.253 -33.482  1.00148.27           N  
ATOM    576  N   ALA    71      57.997  15.401 -34.945  1.00 91.39           N  
ATOM    577  CA  ALA    71      57.197  16.328 -34.178  1.00 91.39           C  
ATOM    578  C   ALA    71      57.167  17.699 -34.823  1.00 91.39           C  
ATOM    579  O   ALA    71      58.075  18.505 -34.626  1.00 91.39           O  
ATOM    580  CB  ALA    71      57.724  16.529 -32.746  1.00 91.39           C  
ATOM    581  N   PRO    72      56.106  18.007 -35.539  1.00134.16           N  
ATOM    582  CA  PRO    72      55.935  19.304 -36.180  1.00134.16           C  
ATOM    583  C   PRO    72      55.366  20.349 -35.219  1.00134.16           C  
ATOM    584  O   PRO    72      54.885  19.933 -34.169  1.00134.16           O  
ATOM    585  CB  PRO    72      55.001  19.056 -37.366  1.00134.16           C  
ATOM    586  CG  PRO    72      54.283  17.744 -37.015  1.00134.16           C  
ATOM    587  CD  PRO    72      55.312  16.972 -36.178  1.00134.16           C  
ATOM    588  N   LYS    73      55.408  21.683 -35.549  1.00119.97           N  
ATOM    589  CA  LYS    73      54.883  22.807 -34.751  1.00119.97           C  
ATOM    590  C   LYS    73      53.498  23.309 -35.292  1.00119.97           C  
ATOM    591  O   LYS    73      53.193  22.966 -36.429  1.00119.97           O  
ATOM    592  CB  LYS    73      55.852  24.002 -34.696  1.00119.97           C  
ATOM    593  CG  LYS    73      57.148  23.664 -33.951  1.00119.97           C  
ATOM    594  CD  LYS    73      58.278  24.680 -34.143  1.00119.97           C  
ATOM    595  CE  LYS    73      59.556  24.317 -33.378  1.00119.97           C  
ATOM    596  NZ  LYS    73      60.607  25.333 -33.616  1.00119.97           N1+
ATOM    597  N   LEU    74      52.653  24.149 -34.545  1.00258.72           N  
ATOM    598  CA  LEU    74      51.183  24.509 -34.832  1.00258.72           C  
ATOM    599  C   LEU    74      50.699  26.010 -35.443  1.00258.72           C  
ATOM    600  O   LEU    74      51.520  26.896 -35.168  1.00258.72           O  
ATOM    601  CB  LEU    74      50.359  24.297 -33.546  1.00258.72           C  
ATOM    602  CG  LEU    74      50.567  22.904 -32.904  1.00258.72           C  
ATOM    603  CD1 LEU    74      49.727  22.743 -31.627  1.00258.72           C  
ATOM    604  CD2 LEU    74      50.334  21.763 -33.908  1.00258.72           C  
ATOM    605  N   SER    75      49.421  26.328 -36.196  1.00341.55           N  
ATOM    606  CA  SER    75      48.684  27.607 -36.919  1.00341.55           C  
ATOM    607  C   SER    75      46.928  27.830 -37.387  1.00341.55           C  
ATOM    608  O   SER    75      46.282  27.012 -36.727  1.00341.55           O  
ATOM    609  CB  SER    75      49.446  28.005 -38.195  1.00341.55           C  
ATOM    610  OG  SER    75      48.810  29.111 -38.818  1.00341.55           O  
ATOM    611  N   LYS    76      46.132  28.860 -38.354  1.00567.03           N  
ATOM    612  CA  LYS    76      44.709  29.304 -39.027  1.00567.03           C  
ATOM    613  C   LYS    76      44.014  30.572 -38.519  1.00567.03           C  
ATOM    614  O   LYS    76      42.927  30.925 -38.992  1.00567.03           O  
ATOM    615  CB  LYS    76      43.667  28.180 -38.895  1.00567.03           C  
ATOM    616  CG  LYS    76      43.335  27.854 -37.436  1.00567.03           C  
ATOM    617  CD  LYS    76      42.151  26.903 -37.260  1.00567.03           C  
ATOM    618  CE  LYS    76      42.554  25.428 -37.214  1.00567.03           C  
ATOM    619  NZ  LYS    76      41.352  24.583 -37.043  1.00567.03           N1+
ATOM    620  N   PHE    77      44.595  31.345 -37.592  1.00156.94           N  
ATOM    621  CA  PHE    77      43.850  32.473 -37.096  1.00156.94           C  
ATOM    622  C   PHE    77      44.201  33.601 -37.961  1.00156.94           C  
ATOM    623  O   PHE    77      45.333  34.080 -37.892  1.00156.94           O  
ATOM    624  CB  PHE    77      44.232  32.915 -35.671  1.00156.94           C  
ATOM    625  CG  PHE    77      43.718  31.930 -34.682  1.00156.94           C  
ATOM    626  CD1 PHE    77      44.388  30.753 -34.443  1.00156.94           C  
ATOM    627  CD2 PHE    77      42.567  32.202 -33.978  1.00156.94           C  
ATOM    628  CE1 PHE    77      43.906  29.855 -33.521  1.00156.94           C  
ATOM    629  CE2 PHE    77      42.081  31.308 -33.055  1.00156.94           C  
ATOM    630  CZ  PHE    77      42.752  30.131 -32.827  1.00156.94           C  
ATOM    631  N   THR    78      43.220  34.019 -38.788  1.00225.34           N  
ATOM    632  CA  THR    78      43.372  35.149 -39.643  1.00225.34           C  
ATOM    633  C   THR    78      43.299  36.304 -38.714  1.00225.34           C  
ATOM    634  O   THR    78      42.454  36.343 -37.822  1.00225.34           O  
ATOM    635  CB  THR    78      42.266  35.296 -40.648  1.00225.34           C  
ATOM    636  CG2 THR    78      42.183  34.014 -41.495  1.00225.34           C  
ATOM    637  OG1 THR    78      41.030  35.520 -39.984  1.00225.34           O  
ATOM    638  N   GLY    79      44.204  37.277 -38.887  1.00 65.11           N  
ATOM    639  CA  GLY    79      44.245  38.337 -37.932  1.00 65.11           C  
ATOM    640  C   GLY    79      45.160  37.824 -36.874  1.00 65.11           C  
ATOM    641  O   GLY    79      45.527  38.532 -35.937  1.00 65.11           O  
ATOM    642  N   GLN    80      45.544  36.541 -37.028  1.00235.40           N  
ATOM    643  CA  GLN    80      46.466  35.907 -36.153  1.00235.40           C  
ATOM    644  C   GLN    80      46.045  36.117 -34.747  1.00235.40           C  
ATOM    645  O   GLN    80      46.834  36.545 -33.905  1.00235.40           O  
ATOM    646  CB  GLN    80      47.906  36.432 -36.274  1.00235.40           C  
ATOM    647  CG  GLN    80      48.595  36.101 -37.596  1.00235.40           C  
ATOM    648  CD  GLN    80      49.991  36.699 -37.525  1.00235.40           C  
ATOM    649  NE2 GLN    80      50.943  36.118 -38.302  1.00235.40           N  
ATOM    650  OE1 GLN    80      50.231  37.658 -36.792  1.00235.40           O  
ATOM    651  N   SER    81      44.774  35.824 -34.458  1.00188.61           N  
ATOM    652  CA  SER    81      44.328  35.935 -33.113  1.00188.61           C  
ATOM    653  C   SER    81      44.654  34.624 -32.498  1.00188.61           C  
ATOM    654  O   SER    81      45.732  34.062 -32.678  1.00188.61           O  
ATOM    655  CB  SER    81      42.808  36.127 -32.978  1.00188.61           C  
ATOM    656  OG  SER    81      42.423  37.389 -33.499  1.00188.61           O  
ATOM    657  N   SER    82      43.731  34.157 -31.662  1.00191.32           N  
ATOM    658  CA  SER    82      43.826  32.886 -31.029  1.00191.32           C  
ATOM    659  C   SER    82      42.675  32.940 -30.097  1.00191.32           C  
ATOM    660  O   SER    82      42.266  31.950 -29.493  1.00191.32           O  
ATOM    661  CB  SER    82      45.101  32.736 -30.187  1.00191.32           C  
ATOM    662  OG  SER    82      45.121  33.708 -29.153  1.00191.32           O  
ATOM    663  N   LYS    83      42.180  34.179 -29.958  1.00164.82           N  
ATOM    664  CA  LYS    83      41.066  34.620 -29.180  1.00164.82           C  
ATOM    665  C   LYS    83      39.801  34.196 -29.849  1.00164.82           C  
ATOM    666  O   LYS    83      38.731  34.232 -29.246  1.00164.82           O  
ATOM    667  CB  LYS    83      41.011  36.149 -29.053  1.00164.82           C  
ATOM    668  CG  LYS    83      42.248  36.756 -28.388  1.00164.82           C  
ATOM    669  CD  LYS    83      42.509  36.250 -26.968  1.00164.82           C  
ATOM    670  CE  LYS    83      43.741  36.884 -26.318  1.00164.82           C  
ATOM    671  NZ  LYS    83      44.957  36.550 -27.093  1.00164.82           N1+
ATOM    672  N   ASP    84      39.882  33.853 -31.145  1.00 72.64           N  
ATOM    673  CA  ASP    84      38.708  33.544 -31.904  1.00 72.64           C  
ATOM    674  C   ASP    84      37.968  32.396 -31.280  1.00 72.64           C  
ATOM    675  O   ASP    84      36.740  32.381 -31.303  1.00 72.64           O  
ATOM    676  CB  ASP    84      39.018  33.151 -33.359  1.00 72.64           C  
ATOM    677  CG  ASP    84      39.514  34.393 -34.086  1.00 72.64           C  
ATOM    678  OD1 ASP    84      39.675  35.444 -33.410  1.00 72.64           O  
ATOM    679  OD2 ASP    84      39.744  34.306 -35.322  1.00 72.64           O1-
ATOM    680  N   LEU    85      38.682  31.378 -30.761  1.00102.19           N  
ATOM    681  CA  LEU    85      38.030  30.298 -30.058  1.00102.19           C  
ATOM    682  C   LEU    85      38.579  30.285 -28.674  1.00102.19           C  
ATOM    683  O   LEU    85      39.785  30.460 -28.507  1.00102.19           O  
ATOM    684  CB  LEU    85      38.302  28.890 -30.598  1.00102.19           C  
ATOM    685  CG  LEU    85      37.628  28.590 -31.940  1.00102.19           C  
ATOM    686  CD1 LEU    85      37.657  27.077 -32.209  1.00102.19           C  
ATOM    687  CD2 LEU    85      36.218  29.202 -32.016  1.00102.19           C  
ATOM    688  N   VAL    86      37.704  30.167 -27.645  1.00140.14           N  
ATOM    689  CA  VAL    86      38.213  30.113 -26.304  1.00140.14           C  
ATOM    690  C   VAL    86      38.816  28.769 -25.977  1.00140.14           C  
ATOM    691  O   VAL    86      39.996  28.696 -25.640  1.00140.14           O  
ATOM    692  CB  VAL    86      37.217  30.490 -25.233  1.00140.14           C  
ATOM    693  CG1 VAL    86      36.745  31.928 -25.503  1.00140.14           C  
ATOM    694  CG2 VAL    86      36.083  29.463 -25.142  1.00140.14           C  
ATOM    695  N   SER    87      38.038  27.659 -26.087  1.00114.78           N  
ATOM    696  CA  SER    87      38.604  26.359 -25.810  1.00114.78           C  
ATOM    697  C   SER    87      37.807  25.304 -26.530  1.00114.78           C  
ATOM    698  O   SER    87      36.579  25.357 -26.573  1.00114.78           O  
ATOM    699  CB  SER    87      38.606  25.957 -24.327  1.00114.78           C  
ATOM    700  OG  SER    87      37.312  25.520 -23.943  1.00114.78           O  
ATOM    701  N   VAL    88      38.500  24.285 -27.091  1.00 82.56           N  
ATOM    702  CA  VAL    88      37.839  23.258 -27.847  1.00 82.56           C  
ATOM    703  C   VAL    88      38.461  21.923 -27.578  1.00 82.56           C  
ATOM    704  O   VAL    88      39.659  21.820 -27.330  1.00 82.56           O  
ATOM    705  CB  VAL    88      37.947  23.477 -29.312  1.00 82.56           C  
ATOM    706  CG1 VAL    88      37.283  22.281 -30.015  1.00 82.56           C  
ATOM    707  CG2 VAL    88      37.358  24.864 -29.619  1.00 82.56           C  
ATOM    708  N   TYR    89      37.601  20.890 -27.470  1.00204.96           N  
ATOM    709  CA  TYR    89      37.922  19.499 -27.300  1.00204.96           C  
ATOM    710  C   TYR    89      38.095  18.664 -28.552  1.00204.96           C  
ATOM    711  O   TYR    89      38.820  17.670 -28.515  1.00204.96           O  
ATOM    712  CB  TYR    89      36.957  18.775 -26.351  1.00204.96           C  
ATOM    713  CG  TYR    89      37.293  19.306 -25.002  1.00204.96           C  
ATOM    714  CD1 TYR    89      36.712  20.458 -24.532  1.00204.96           C  
ATOM    715  CD2 TYR    89      38.214  18.665 -24.213  1.00204.96           C  
ATOM    716  CE1 TYR    89      37.033  20.947 -23.288  1.00204.96           C  
ATOM    717  CE2 TYR    89      38.540  19.149 -22.967  1.00204.96           C  
ATOM    718  CZ  TYR    89      37.945  20.292 -22.499  1.00204.96           C  
ATOM    719  OH  TYR    89      38.275  20.794 -21.223  1.00204.96           O  
ATOM    720  N   GLN    90      37.373  18.953 -29.663  1.00104.09           N  
ATOM    721  CA  GLN    90      37.395  18.002 -30.755  1.00104.09           C  
ATOM    722  C   GLN    90      37.107  18.648 -32.092  1.00104.09           C  
ATOM    723  O   GLN    90      36.147  19.406 -32.229  1.00104.09           O  
ATOM    724  CB  GLN    90      36.310  16.925 -30.560  1.00104.09           C  
ATOM    725  CG  GLN    90      36.155  15.930 -31.712  1.00104.09           C  
ATOM    726  CD  GLN    90      37.181  14.818 -31.555  1.00104.09           C  
ATOM    727  NE2 GLN    90      37.769  14.371 -32.696  1.00104.09           N  
ATOM    728  OE1 GLN    90      37.450  14.356 -30.448  1.00104.09           O  
ATOM    729  N   PRO    91      37.964  18.407 -33.070  1.00141.59           N  
ATOM    730  CA  PRO    91      37.682  18.869 -34.417  1.00141.59           C  
ATOM    731  C   PRO    91      37.046  17.791 -35.258  1.00141.59           C  
ATOM    732  O   PRO    91      37.427  16.630 -35.104  1.00141.59           O  
ATOM    733  CB  PRO    91      39.017  19.299 -35.021  1.00141.59           C  
ATOM    734  CG  PRO    91      39.931  19.526 -33.809  1.00141.59           C  
ATOM    735  CD  PRO    91      39.373  18.569 -32.747  1.00141.59           C  
ATOM    736  N   VAL    92      36.139  18.144 -36.199  1.00 61.06           N  
ATOM    737  CA  VAL    92      35.569  17.144 -37.063  1.00 61.06           C  
ATOM    738  C   VAL    92      35.465  17.716 -38.441  1.00 61.06           C  
ATOM    739  O   VAL    92      35.069  18.867 -38.625  1.00 61.06           O  
ATOM    740  CB  VAL    92      34.194  16.703 -36.657  1.00 61.06           C  
ATOM    741  CG1 VAL    92      33.653  15.741 -37.729  1.00 61.06           C  
ATOM    742  CG2 VAL    92      34.277  16.082 -35.251  1.00 61.06           C  
ATOM    743  N   ILE    93      35.803  16.892 -39.454  1.00122.82           N  
ATOM    744  CA  ILE    93      35.771  17.345 -40.812  1.00122.82           C  
ATOM    745  C   ILE    93      34.683  16.590 -41.510  1.00122.82           C  
ATOM    746  O   ILE    93      34.632  15.359 -41.485  1.00122.82           O  
ATOM    747  CB  ILE    93      37.106  17.156 -41.493  1.00122.82           C  
ATOM    748  CG1 ILE    93      37.251  18.100 -42.680  1.00122.82           C  
ATOM    749  CG2 ILE    93      37.313  15.681 -41.872  1.00122.82           C  
ATOM    750  CD1 ILE    93      38.691  18.144 -43.181  1.00122.82           C  
ATOM    751  N   ASP    94      33.746  17.339 -42.122  1.00 80.87           N  
ATOM    752  CA  ASP    94      32.619  16.750 -42.789  1.00 80.87           C  
ATOM    753  C   ASP    94      32.951  16.479 -44.227  1.00 80.87           C  
ATOM    754  O   ASP    94      34.094  16.612 -44.659  1.00 80.87           O  
ATOM    755  CB  ASP    94      31.347  17.618 -42.696  1.00 80.87           C  
ATOM    756  CG  ASP    94      31.610  18.997 -43.292  1.00 80.87           C  
ATOM    757  OD1 ASP    94      32.685  19.189 -43.922  1.00 80.87           O  
ATOM    758  OD2 ASP    94      30.737  19.886 -43.107  1.00 80.87           O1-
ATOM    759  N   ASP    95      31.926  16.066 -44.998  1.00 70.00           N  
ATOM    760  CA  ASP    95      32.020  15.701 -46.386  1.00 70.00           C  
ATOM    761  C   ASP    95      32.381  16.903 -47.224  1.00 70.00           C  
ATOM    762  O   ASP    95      32.971  16.769 -48.294  1.00 70.00           O  
ATOM    763  CB  ASP    95      30.700  15.137 -46.929  1.00 70.00           C  
ATOM    764  CG  ASP    95      30.467  13.803 -46.238  1.00 70.00           C  
ATOM    765  OD1 ASP    95      31.476  13.152 -45.855  1.00 70.00           O  
ATOM    766  OD2 ASP    95      29.277  13.418 -46.081  1.00 70.00           O1-
ATOM    767  N   CYS    96      31.948  18.096 -46.783  1.00113.37           N  
ATOM    768  CA  CYS    96      32.102  19.389 -47.401  1.00113.37           C  
ATOM    769  C   CYS    96      33.477  19.966 -47.204  1.00113.37           C  
ATOM    770  O   CYS    96      33.793  21.008 -47.780  1.00113.37           O  
ATOM    771  CB  CYS    96      31.024  20.368 -46.910  1.00113.37           C  
ATOM    772  SG  CYS    96      29.380  19.660 -47.243  1.00113.37           S  
ATOM    773  N   ARG    97      34.311  19.346 -46.343  1.00133.90           N  
ATOM    774  CA  ARG    97      35.636  19.843 -46.101  1.00133.90           C  
ATOM    775  C   ARG    97      35.537  21.099 -45.282  1.00133.90           C  
ATOM    776  O   ARG    97      36.318  22.039 -45.434  1.00133.90           O  
ATOM    777  CB  ARG    97      36.356  20.124 -47.433  1.00133.90           C  
ATOM    778  CG  ARG    97      37.882  20.080 -47.435  1.00133.90           C  
ATOM    779  CD  ARG    97      38.409  20.251 -48.865  1.00133.90           C  
ATOM    780  NE  ARG    97      39.848  19.875 -48.906  1.00133.90           N  
ATOM    781  CZ  ARG    97      40.810  20.826 -48.739  1.00133.90           C  
ATOM    782  NH1 ARG    97      40.461  22.113 -48.456  1.00133.90           N1+
ATOM    783  NH2 ARG    97      42.126  20.491 -48.867  1.00133.90           N  
ATOM    784  N   ARG    98      34.542  21.120 -44.372  1.00163.96           N  
ATOM    785  CA  ARG    98      34.336  22.174 -43.423  1.00163.96           C  
ATOM    786  C   ARG    98      34.821  21.620 -42.118  1.00163.96           C  
ATOM    787  O   ARG    98      34.498  20.490 -41.753  1.00163.96           O  
ATOM    788  CB  ARG    98      32.845  22.509 -43.249  1.00163.96           C  
ATOM    789  CG  ARG    98      32.206  23.059 -44.525  1.00163.96           C  
ATOM    790  CD  ARG    98      30.744  22.639 -44.703  1.00163.96           C  
ATOM    791  NE  ARG    98      29.882  23.544 -43.901  1.00163.96           N  
ATOM    792  CZ  ARG    98      28.726  23.068 -43.353  1.00163.96           C  
ATOM    793  NH1 ARG    98      28.437  21.734 -43.403  1.00163.96           N1+
ATOM    794  NH2 ARG    98      27.855  23.930 -42.752  1.00163.96           N  
ATOM    795  N   LEU    99      35.630  22.412 -41.387  1.00 75.08           N  
ATOM    796  CA  LEU    99      36.175  21.947 -40.145  1.00 75.08           C  
ATOM    797  C   LEU    99      35.337  22.477 -39.022  1.00 75.08           C  
ATOM    798  O   LEU    99      35.290  23.687 -38.796  1.00 75.08           O  
ATOM    799  CB  LEU    99      37.619  22.427 -39.907  1.00 75.08           C  
ATOM    800  CG  LEU    99      38.216  21.942 -38.577  1.00 75.08           C  
ATOM    801  CD1 LEU    99      38.334  20.410 -38.547  1.00 75.08           C  
ATOM    802  CD2 LEU    99      39.541  22.657 -38.269  1.00 75.08           C  
ATOM    803  N   TRP   100      34.696  21.548 -38.269  1.00 87.86           N  
ATOM    804  CA  TRP   100      33.781  21.893 -37.214  1.00 87.86           C  
ATOM    805  C   TRP   100      34.427  21.665 -35.884  1.00 87.86           C  
ATOM    806  O   TRP   100      35.106  20.668 -35.649  1.00 87.86           O  
ATOM    807  CB  TRP   100      32.503  21.041 -37.217  1.00 87.86           C  
ATOM    808  CG  TRP   100      31.624  21.257 -38.423  1.00 87.86           C  
ATOM    809  CD1 TRP   100      31.736  20.733 -39.677  1.00 87.86           C  
ATOM    810  CD2 TRP   100      30.455  22.090 -38.431  1.00 87.86           C  
ATOM    811  CE2 TRP   100      29.917  22.027 -39.716  1.00 87.86           C  
ATOM    812  CE3 TRP   100      29.875  22.842 -37.449  1.00 87.86           C  
ATOM    813  NE1 TRP   100      30.715  21.193 -40.471  1.00 87.86           N  
ATOM    814  CZ2 TRP   100      28.786  22.718 -40.038  1.00 87.86           C  
ATOM    815  CZ3 TRP   100      28.736  23.544 -37.779  1.00 87.86           C  
ATOM    816  CH2 TRP   100      28.203  23.481 -39.050  1.00 87.86           C  
ATOM    817  N   ILE   101      34.197  22.618 -34.967  1.00154.90           N  
ATOM    818  CA  ILE   101      34.745  22.612 -33.647  1.00154.90           C  
ATOM    819  C   ILE   101      33.644  23.019 -32.709  1.00154.90           C  
ATOM    820  O   ILE   101      32.661  23.618 -33.136  1.00154.90           O  
ATOM    821  CB  ILE   101      35.845  23.622 -33.581  1.00154.90           C  
ATOM    822  CG1 ILE   101      37.042  23.134 -34.414  1.00154.90           C  
ATOM    823  CG2 ILE   101      36.139  23.966 -32.129  1.00154.90           C  
ATOM    824  CD1 ILE   101      38.096  24.206 -34.668  1.00154.90           C  
ATOM    825  N   VAL   102      33.748  22.645 -31.412  1.00 61.88           N  
ATOM    826  CA  VAL   102      32.760  23.065 -30.454  1.00 61.88           C  
ATOM    827  C   VAL   102      33.458  23.870 -29.396  1.00 61.88           C  
ATOM    828  O   VAL   102      34.143  23.323 -28.535  1.00 61.88           O  
ATOM    829  CB  VAL   102      32.095  21.909 -29.762  1.00 61.88           C  
ATOM    830  CG1 VAL   102      31.128  22.451 -28.695  1.00 61.88           C  
ATOM    831  CG2 VAL   102      31.426  21.021 -30.826  1.00 61.88           C  
ATOM    832  N   ASP   103      33.288  25.206 -29.424  1.00 61.72           N  
ATOM    833  CA  ASP   103      33.902  26.047 -28.436  1.00 61.72           C  
ATOM    834  C   ASP   103      33.069  25.939 -27.197  1.00 61.72           C  
ATOM    835  O   ASP   103      31.876  26.233 -27.217  1.00 61.72           O  
ATOM    836  CB  ASP   103      33.945  27.526 -28.850  1.00 61.72           C  
ATOM    837  CG  ASP   103      34.841  28.240 -27.859  1.00 61.72           C  
ATOM    838  OD1 ASP   103      35.333  27.542 -26.934  1.00 61.72           O  
ATOM    839  OD2 ASP   103      35.044  29.475 -28.007  1.00 61.72           O1-
ATOM    840  N   THR   104      33.686  25.492 -26.085  1.00 57.33           N  
ATOM    841  CA  THR   104      33.004  25.326 -24.830  1.00 57.33           C  
ATOM    842  C   THR   104      32.645  26.674 -24.279  1.00 57.33           C  
ATOM    843  O   THR   104      31.629  26.821 -23.602  1.00 57.33           O  
ATOM    844  CB  THR   104      33.846  24.625 -23.804  1.00 57.33           C  
ATOM    845  CG2 THR   104      33.032  24.493 -22.506  1.00 57.33           C  
ATOM    846  OG1 THR   104      34.227  23.341 -24.278  1.00 57.33           O  
ATOM    847  N   GLY   105      33.505  27.689 -24.503  1.00 43.92           N  
ATOM    848  CA  GLY   105      33.140  29.027 -24.128  1.00 43.92           C  
ATOM    849  C   GLY   105      33.854  29.528 -22.909  1.00 43.92           C  
ATOM    850  O   GLY   105      33.766  30.720 -22.618  1.00 43.92           O  
ATOM    851  N   ALA   106      34.560  28.666 -22.149  1.00 44.09           N  
ATOM    852  CA  ALA   106      35.263  29.181 -21.004  1.00 44.09           C  
ATOM    853  C   ALA   106      36.485  28.342 -20.790  1.00 44.09           C  
ATOM    854  O   ALA   106      36.556  27.206 -21.253  1.00 44.09           O  
ATOM    855  CB  ALA   106      34.440  29.131 -19.705  1.00 44.09           C  
ATOM    856  N   VAL   107      37.499  28.912 -20.105  1.00 69.17           N  
ATOM    857  CA  VAL   107      38.721  28.225 -19.789  1.00 69.17           C  
ATOM    858  C   VAL   107      38.536  27.547 -18.462  1.00 69.17           C  
ATOM    859  O   VAL   107      37.686  27.937 -17.665  1.00 69.17           O  
ATOM    860  CB  VAL   107      39.916  29.131 -19.704  1.00 69.17           C  
ATOM    861  CG1 VAL   107      40.138  29.763 -21.089  1.00 69.17           C  
ATOM    862  CG2 VAL   107      39.689  30.156 -18.581  1.00 69.17           C  
ATOM    863  N   GLU   108      39.294  26.452 -18.251  1.00161.70           N  
ATOM    864  CA  GLU   108      39.275  25.591 -17.095  1.00161.70           C  
ATOM    865  C   GLU   108      39.998  26.096 -15.870  1.00161.70           C  
ATOM    866  O   GLU   108      39.762  25.574 -14.785  1.00161.70           O  
ATOM    867  CB  GLU   108      39.760  24.159 -17.392  1.00161.70           C  
ATOM    868  CG  GLU   108      38.667  23.240 -17.956  1.00161.70           C  
ATOM    869  CD  GLU   108      38.540  23.387 -19.468  1.00161.70           C  
ATOM    870  OE1 GLU   108      39.523  23.071 -20.187  1.00161.70           O  
ATOM    871  OE2 GLU   108      37.445  23.804 -19.928  1.00161.70           O1-
ATOM    872  N   TYR   109      40.929  27.062 -15.981  1.00177.97           N  
ATOM    873  CA  TYR   109      41.753  27.442 -14.855  1.00177.97           C  
ATOM    874  C   TYR   109      41.469  28.862 -14.459  1.00177.97           C  
ATOM    875  O   TYR   109      40.755  29.580 -15.155  1.00177.97           O  
ATOM    876  CB  TYR   109      43.244  27.347 -15.209  1.00177.97           C  
ATOM    877  CG  TYR   109      43.416  28.169 -16.442  1.00177.97           C  
ATOM    878  CD1 TYR   109      43.202  27.604 -17.679  1.00177.97           C  
ATOM    879  CD2 TYR   109      43.764  29.499 -16.370  1.00177.97           C  
ATOM    880  CE1 TYR   109      43.350  28.347 -18.826  1.00177.97           C  
ATOM    881  CE2 TYR   109      43.914  30.248 -17.515  1.00177.97           C  
ATOM    882  CZ  TYR   109      43.708  29.672 -18.745  1.00177.97           C  
ATOM    883  OH  TYR   109      43.860  30.438 -19.919  1.00177.97           O  
ATOM    884  N   SER   110      41.978  29.291 -13.279  1.00 40.90           N  
ATOM    885  CA  SER   110      41.745  30.637 -12.830  1.00 40.90           C  
ATOM    886  C   SER   110      43.064  31.340 -12.694  1.00 40.90           C  
ATOM    887  O   SER   110      44.064  30.745 -12.292  1.00 40.90           O  
ATOM    888  CB  SER   110      41.043  30.711 -11.463  1.00 40.90           C  
ATOM    889  OG  SER   110      40.843  32.063 -11.080  1.00 40.90           O  
ATOM    890  N   GLY   111      43.087  32.646 -13.039  1.00 31.02           N  
ATOM    891  CA  GLY   111      44.274  33.446 -12.952  1.00 31.02           C  
ATOM    892  C   GLY   111      45.168  33.088 -14.098  1.00 31.02           C  
ATOM    893  O   GLY   111      44.755  32.432 -15.053  1.00 31.02           O  
ATOM    894  N   ASP   112      46.436  33.535 -14.017  1.00 67.47           N  
ATOM    895  CA  ASP   112      47.437  33.236 -14.998  1.00 67.47           C  
ATOM    896  C   ASP   112      46.932  33.425 -16.397  1.00 67.47           C  
ATOM    897  O   ASP   112      46.977  32.504 -17.212  1.00 67.47           O  
ATOM    898  CB  ASP   112      48.055  31.835 -14.851  1.00 67.47           C  
ATOM    899  CG  ASP   112      48.996  31.894 -13.654  1.00 67.47           C  
ATOM    900  OD1 ASP   112      49.086  32.983 -13.027  1.00 67.47           O  
ATOM    901  OD2 ASP   112      49.648  30.857 -13.359  1.00 67.47           O1-
ATOM    902  N   ASP   113      46.510  34.666 -16.713  1.00 72.89           N  
ATOM    903  CA  ASP   113      46.062  35.081 -18.019  1.00 72.89           C  
ATOM    904  C   ASP   113      44.696  34.577 -18.394  1.00 72.89           C  
ATOM    905  O   ASP   113      44.333  34.607 -19.568  1.00 72.89           O  
ATOM    906  CB  ASP   113      47.034  34.650 -19.132  1.00 72.89           C  
ATOM    907  CG  ASP   113      48.319  35.447 -18.965  1.00 72.89           C  
ATOM    908  OD1 ASP   113      48.220  36.689 -18.779  1.00 72.89           O  
ATOM    909  OD2 ASP   113      49.415  34.828 -19.026  1.00 72.89           O1-
ATOM    910  N   ALA   114      43.871  34.182 -17.410  1.00 47.90           N  
ATOM    911  CA  ALA   114      42.530  33.719 -17.657  1.00 47.90           C  
ATOM    912  C   ALA   114      41.730  34.840 -18.264  1.00 47.90           C  
ATOM    913  O   ALA   114      40.810  34.607 -19.049  1.00 47.90           O  
ATOM    914  CB  ALA   114      41.814  33.275 -16.370  1.00 47.90           C  
ATOM    915  N   GLY   115      42.045  36.094 -17.886  1.00 30.06           N  
ATOM    916  CA  GLY   115      41.348  37.266 -18.343  1.00 30.06           C  
ATOM    917  C   GLY   115      41.463  37.380 -19.833  1.00 30.06           C  
ATOM    918  O   GLY   115      40.574  37.915 -20.493  1.00 30.06           O  
ATOM    919  N   LYS   116      42.580  36.896 -20.403  1.00130.09           N  
ATOM    920  CA  LYS   116      42.838  36.999 -21.810  1.00130.09           C  
ATOM    921  C   LYS   116      41.736  36.331 -22.574  1.00130.09           C  
ATOM    922  O   LYS   116      41.467  36.703 -23.716  1.00130.09           O  
ATOM    923  CB  LYS   116      44.139  36.300 -22.238  1.00130.09           C  
ATOM    924  CG  LYS   116      45.416  37.035 -21.832  1.00130.09           C  
ATOM    925  CD  LYS   116      45.569  38.409 -22.488  1.00130.09           C  
ATOM    926  CE  LYS   116      46.948  39.031 -22.266  1.00130.09           C  
ATOM    927  NZ  LYS   116      47.955  38.339 -23.103  1.00130.09           N1+
ATOM    928  N   TYR   117      41.111  35.281 -22.007  1.00 91.41           N  
ATOM    929  CA  TYR   117      40.077  34.614 -22.745  1.00 91.41           C  
ATOM    930  C   TYR   117      38.770  34.783 -22.024  1.00 91.41           C  
ATOM    931  O   TYR   117      38.365  33.913 -21.254  1.00 91.41           O  
ATOM    932  CB  TYR   117      40.339  33.105 -22.844  1.00 91.41           C  
ATOM    933  CG  TYR   117      41.721  32.982 -23.385  1.00 91.41           C  
ATOM    934  CD1 TYR   117      41.970  33.091 -24.732  1.00 91.41           C  
ATOM    935  CD2 TYR   117      42.776  32.772 -22.526  1.00 91.41           C  
ATOM    936  CE1 TYR   117      43.252  32.984 -25.217  1.00 91.41           C  
ATOM    937  CE2 TYR   117      44.061  32.664 -23.004  1.00 91.41           C  
ATOM    938  CZ  TYR   117      44.298  32.771 -24.352  1.00 91.41           C  
ATOM    939  OH  TYR   117      45.613  32.662 -24.850  1.00 91.41           O  
ATOM    940  N   LYS   118      38.034  35.873 -22.327  1.00109.43           N  
ATOM    941  CA  LYS   118      36.792  36.160 -21.661  1.00109.43           C  
ATOM    942  C   LYS   118      35.807  35.091 -22.020  1.00109.43           C  
ATOM    943  O   LYS   118      35.804  34.590 -23.142  1.00109.43           O  
ATOM    944  CB  LYS   118      36.175  37.504 -22.083  1.00109.43           C  
ATOM    945  CG  LYS   118      37.011  38.727 -21.702  1.00109.43           C  
ATOM    946  CD  LYS   118      37.188  38.918 -20.195  1.00109.43           C  
ATOM    947  CE  LYS   118      37.996  40.165 -19.839  1.00109.43           C  
ATOM    948  NZ  LYS   118      37.266  41.375 -20.281  1.00109.43           N1+
ATOM    949  N   THR   119      34.930  34.726 -21.060  1.00 98.40           N  
ATOM    950  CA  THR   119      33.984  33.667 -21.272  1.00 98.40           C  
ATOM    951  C   THR   119      32.809  34.156 -22.053  1.00 98.40           C  
ATOM    952  O   THR   119      32.548  35.355 -22.138  1.00 98.40           O  
ATOM    953  CB  THR   119      33.453  33.071 -20.000  1.00 98.40           C  
ATOM    954  CG2 THR   119      32.610  34.133 -19.275  1.00 98.40           C  
ATOM    955  OG1 THR   119      32.663  31.926 -20.286  1.00 98.40           O  
ATOM    956  N   GLN   120      32.085  33.199 -22.673  1.00 59.64           N  
ATOM    957  CA  GLN   120      30.901  33.474 -23.433  1.00 59.64           C  
ATOM    958  C   GLN   120      30.150  32.182 -23.527  1.00 59.64           C  
ATOM    959  O   GLN   120      30.533  31.184 -22.918  1.00 59.64           O  
ATOM    960  CB  GLN   120      31.145  33.936 -24.879  1.00 59.64           C  
ATOM    961  CG  GLN   120      31.738  32.855 -25.786  1.00 59.64           C  
ATOM    962  CD  GLN   120      31.636  33.353 -27.222  1.00 59.64           C  
ATOM    963  NE2 GLN   120      31.422  34.686 -27.388  1.00 59.64           N  
ATOM    964  OE1 GLN   120      31.733  32.578 -28.172  1.00 59.64           O  
ATOM    965  N   LYS   121      29.045  32.179 -24.300  1.00 50.70           N  
ATOM    966  CA  LYS   121      28.227  31.006 -24.466  1.00 50.70           C  
ATOM    967  C   LYS   121      28.942  30.050 -25.369  1.00 50.70           C  
ATOM    968  O   LYS   121      29.727  30.454 -26.223  1.00 50.70           O  
ATOM    969  CB  LYS   121      26.883  31.270 -25.165  1.00 50.70           C  
ATOM    970  CG  LYS   121      25.925  32.210 -24.434  1.00 50.70           C  
ATOM    971  CD  LYS   121      24.749  32.614 -25.326  1.00 50.70           C  
ATOM    972  CE  LYS   121      23.725  33.531 -24.658  1.00 50.70           C  
ATOM    973  NZ  LYS   121      22.628  33.824 -25.608  1.00 50.70           N1+
ATOM    974  N   PRO   122      28.660  28.781 -25.212  1.00 68.46           N  
ATOM    975  CA  PRO   122      29.279  27.770 -26.027  1.00 68.46           C  
ATOM    976  C   PRO   122      28.858  27.944 -27.451  1.00 68.46           C  
ATOM    977  O   PRO   122      27.750  28.426 -27.687  1.00 68.46           O  
ATOM    978  CB  PRO   122      28.877  26.433 -25.408  1.00 68.46           C  
ATOM    979  CG  PRO   122      28.667  26.776 -23.921  1.00 68.46           C  
ATOM    980  CD  PRO   122      28.239  28.255 -23.923  1.00 68.46           C  
ATOM    981  N   ALA   123      29.728  27.589 -28.419  1.00 45.42           N  
ATOM    982  CA  ALA   123      29.343  27.806 -29.781  1.00 45.42           C  
ATOM    983  C   ALA   123      29.870  26.719 -30.663  1.00 45.42           C  
ATOM    984  O   ALA   123      30.914  26.124 -30.397  1.00 45.42           O  
ATOM    985  CB  ALA   123      29.861  29.137 -30.349  1.00 45.42           C  
ATOM    986  N   VAL   124      29.113  26.421 -31.743  1.00116.64           N  
ATOM    987  CA  VAL   124      29.552  25.509 -32.760  1.00116.64           C  
ATOM    988  C   VAL   124      30.091  26.385 -33.859  1.00116.64           C  
ATOM    989  O   VAL   124      29.413  27.306 -34.318  1.00116.64           O  
ATOM    990  CB  VAL   124      28.451  24.648 -33.318  1.00116.64           C  
ATOM    991  CG1 VAL   124      27.946  23.723 -32.196  1.00116.64           C  
ATOM    992  CG2 VAL   124      27.349  25.550 -33.901  1.00116.64           C  
ATOM    993  N   ILE   125      31.340  26.127 -34.307  1.00113.82           N  
ATOM    994  CA  ILE   125      31.954  26.987 -35.285  1.00113.82           C  
ATOM    995  C   ILE   125      32.529  26.140 -36.374  1.00113.82           C  
ATOM    996  O   ILE   125      32.886  24.983 -36.151  1.00113.82           O  
ATOM    997  CB  ILE   125      33.119  27.757 -34.759  1.00113.82           C  
ATOM    998  CG1 ILE   125      34.247  26.777 -34.403  1.00113.82           C  
ATOM    999  CG2 ILE   125      32.646  28.620 -33.578  1.00113.82           C  
ATOM   1000  CD1 ILE   125      35.610  27.452 -34.298  1.00113.82           C  
ATOM   1001  N   VAL   126      32.631  26.709 -37.593  1.00136.38           N  
ATOM   1002  CA  VAL   126      33.181  25.967 -38.690  1.00136.38           C  
ATOM   1003  C   VAL   126      34.106  26.843 -39.496  1.00136.38           C  
ATOM   1004  O   VAL   126      33.994  28.069 -39.548  1.00136.38           O  
ATOM   1005  CB  VAL   126      32.134  25.339 -39.570  1.00136.38           C  
ATOM   1006  CG1 VAL   126      31.088  26.397 -39.940  1.00136.38           C  
ATOM   1007  CG2 VAL   126      32.829  24.688 -40.778  1.00136.38           C  
ATOM   1008  N   TYR   127      35.116  26.212 -40.118  1.00 84.53           N  
ATOM   1009  CA  TYR   127      36.037  26.944 -40.934  1.00 84.53           C  
ATOM   1010  C   TYR   127      36.112  26.213 -42.226  1.00 84.53           C  
ATOM   1011  O   TYR   127      36.083  24.982 -42.244  1.00 84.53           O  
ATOM   1012  CB  TYR   127      37.473  26.958 -40.379  1.00 84.53           C  
ATOM   1013  CG  TYR   127      37.473  27.664 -39.065  1.00 84.53           C  
ATOM   1014  CD1 TYR   127      37.605  29.034 -38.998  1.00 84.53           C  
ATOM   1015  CD2 TYR   127      37.342  26.951 -37.895  1.00 84.53           C  
ATOM   1016  CE1 TYR   127      37.604  29.679 -37.781  1.00 84.53           C  
ATOM   1017  CE2 TYR   127      37.339  27.590 -36.679  1.00 84.53           C  
ATOM   1018  CZ  TYR   127      37.470  28.956 -36.620  1.00 84.53           C  
ATOM   1019  OH  TYR   127      37.467  29.610 -35.371  1.00 84.53           O  
ATOM   1020  N   ASP   128      36.230  26.973 -43.333  1.00 75.39           N  
ATOM   1021  CA  ASP   128      36.258  26.421 -44.653  1.00 75.39           C  
ATOM   1022  C   ASP   128      37.681  26.088 -44.986  1.00 75.39           C  
ATOM   1023  O   ASP   128      38.575  26.938 -45.022  1.00 75.39           O  
ATOM   1024  CB  ASP   128      35.727  27.409 -45.710  1.00 75.39           C  
ATOM   1025  CG  ASP   128      35.416  26.650 -46.991  1.00 75.39           C  
ATOM   1026  OD1 ASP   128      35.539  25.396 -46.981  1.00 75.39           O  
ATOM   1027  OD2 ASP   128      35.050  27.316 -47.996  1.00 75.39           O1-
ATOM   1028  N   LEU   129      37.927  24.785 -45.173  1.00 93.00           N  
ATOM   1029  CA  LEU   129      39.223  24.299 -45.519  1.00 93.00           C  
ATOM   1030  C   LEU   129      39.538  24.640 -46.927  1.00 93.00           C  
ATOM   1031  O   LEU   129      40.697  24.872 -47.268  1.00 93.00           O  
ATOM   1032  CB  LEU   129      39.371  22.782 -45.330  1.00 93.00           C  
ATOM   1033  CG  LEU   129      39.275  22.356 -43.852  1.00 93.00           C  
ATOM   1034  CD1 LEU   129      39.660  20.882 -43.673  1.00 93.00           C  
ATOM   1035  CD2 LEU   129      40.083  23.291 -42.938  1.00 93.00           C  
ATOM   1036  N   LYS   130      38.498  24.654 -47.778  1.00 83.00           N  
ATOM   1037  CA  LYS   130      38.674  24.886 -49.176  1.00 83.00           C  
ATOM   1038  C   LYS   130      39.298  26.234 -49.371  1.00 83.00           C  
ATOM   1039  O   LYS   130      40.238  26.376 -50.151  1.00 83.00           O  
ATOM   1040  CB  LYS   130      37.334  24.864 -49.925  1.00 83.00           C  
ATOM   1041  CG  LYS   130      36.702  23.471 -49.967  1.00 83.00           C  
ATOM   1042  CD  LYS   130      35.192  23.505 -50.203  1.00 83.00           C  
ATOM   1043  CE  LYS   130      34.417  23.804 -48.918  1.00 83.00           C  
ATOM   1044  NZ  LYS   130      32.994  24.075 -49.215  1.00 83.00           N1+
ATOM   1045  N   LYS   131      38.803  27.262 -48.655  1.00 54.05           N  
ATOM   1046  CA  LYS   131      39.323  28.593 -48.816  1.00 54.05           C  
ATOM   1047  C   LYS   131      40.543  28.765 -47.965  1.00 54.05           C  
ATOM   1048  O   LYS   131      40.696  28.148 -46.908  1.00 54.05           O  
ATOM   1049  CB  LYS   131      38.357  29.696 -48.350  1.00 54.05           C  
ATOM   1050  CG  LYS   131      37.033  29.761 -49.110  1.00 54.05           C  
ATOM   1051  CD  LYS   131      35.999  30.645 -48.409  1.00 54.05           C  
ATOM   1052  CE  LYS   131      34.659  30.730 -49.141  1.00 54.05           C  
ATOM   1053  NZ  LYS   131      33.730  31.612 -48.396  1.00 54.05           N1+
ATOM   1054  N   ASP   132      41.462  29.631 -48.433  1.00140.58           N  
ATOM   1055  CA  ASP   132      42.626  29.937 -47.656  1.00140.58           C  
ATOM   1056  C   ASP   132      42.453  31.339 -47.154  1.00140.58           C  
ATOM   1057  O   ASP   132      41.907  32.192 -47.845  1.00140.58           O  
ATOM   1058  CB  ASP   132      43.931  29.893 -48.468  1.00140.58           C  
ATOM   1059  CG  ASP   132      44.192  28.437 -48.824  1.00140.58           C  
ATOM   1060  OD1 ASP   132      43.760  27.551 -48.039  1.00140.58           O  
ATOM   1061  OD2 ASP   132      44.828  28.193 -49.884  1.00140.58           O1-
ATOM   1062  N   HIS   133      42.883  31.614 -45.912  1.00242.61           N  
ATOM   1063  CA  HIS   133      43.435  30.555 -45.142  1.00242.61           C  
ATOM   1064  C   HIS   133      42.495  30.231 -44.022  1.00242.61           C  
ATOM   1065  O   HIS   133      42.626  30.712 -42.894  1.00242.61           O  
ATOM   1066  CB  HIS   133      44.842  30.851 -44.580  1.00242.61           C  
ATOM   1067  CG  HIS   133      44.940  32.050 -43.684  1.00242.61           C  
ATOM   1068  CD2 HIS   133      45.044  33.372 -43.993  1.00242.61           C  
ATOM   1069  ND1 HIS   133      44.971  31.983 -42.309  1.00242.61           N  
ATOM   1070  CE1 HIS   133      45.094  33.256 -41.857  1.00242.61           C  
ATOM   1071  NE2 HIS   133      45.142  34.133 -42.842  1.00242.61           N  
ATOM   1072  N   TYR   134      41.543  29.333 -44.342  1.00139.55           N  
ATOM   1073  CA  TYR   134      40.553  28.802 -43.446  1.00139.55           C  
ATOM   1074  C   TYR   134      39.823  29.847 -42.661  1.00139.55           C  
ATOM   1075  O   TYR   134      40.066  30.011 -41.461  1.00139.55           O  
ATOM   1076  CB  TYR   134      41.136  27.814 -42.415  1.00139.55           C  
ATOM   1077  CG  TYR   134      41.894  26.757 -43.139  1.00139.55           C  
ATOM   1078  CD1 TYR   134      41.273  25.959 -44.068  1.00139.55           C  
ATOM   1079  CD2 TYR   134      43.225  26.541 -42.859  1.00139.55           C  
ATOM   1080  CE1 TYR   134      41.980  24.981 -44.725  1.00139.55           C  
ATOM   1081  CE2 TYR   134      43.938  25.563 -43.512  1.00139.55           C  
ATOM   1082  CZ  TYR   134      43.311  24.782 -44.453  1.00139.55           C  
ATOM   1083  OH  TYR   134      44.021  23.775 -45.136  1.00139.55           O  
ATOM   1084  N   PRO   135      38.934  30.548 -43.331  1.00 99.94           N  
ATOM   1085  CA  PRO   135      38.090  31.536 -42.708  1.00 99.94           C  
ATOM   1086  C   PRO   135      36.983  30.847 -41.966  1.00 99.94           C  
ATOM   1087  O   PRO   135      36.844  29.638 -42.113  1.00 99.94           O  
ATOM   1088  CB  PRO   135      37.586  32.438 -43.838  1.00 99.94           C  
ATOM   1089  CG  PRO   135      37.842  31.635 -45.123  1.00 99.94           C  
ATOM   1090  CD  PRO   135      39.049  30.758 -44.765  1.00 99.94           C  
ATOM   1091  N   GLU   136      36.198  31.576 -41.142  1.00114.29           N  
ATOM   1092  CA  GLU   136      35.141  30.925 -40.412  1.00114.29           C  
ATOM   1093  C   GLU   136      33.818  31.167 -41.077  1.00114.29           C  
ATOM   1094  O   GLU   136      33.394  32.315 -41.196  1.00114.29           O  
ATOM   1095  CB  GLU   136      34.987  31.422 -38.968  1.00114.29           C  
ATOM   1096  CG  GLU   136      33.893  30.681 -38.197  1.00114.29           C  
ATOM   1097  CD  GLU   136      33.834  31.261 -36.795  1.00114.29           C  
ATOM   1098  OE1 GLU   136      33.198  32.336 -36.634  1.00114.29           O  
ATOM   1099  OE2 GLU   136      34.420  30.641 -35.866  1.00114.29           O1-
ATOM   1100  N   ILE   137      33.204  30.074 -41.593  1.00177.67           N  
ATOM   1101  CA  ILE   137      31.913  29.933 -42.246  1.00177.67           C  
ATOM   1102  C   ILE   137      30.691  29.873 -41.352  1.00177.67           C  
ATOM   1103  O   ILE   137      29.634  30.388 -41.717  1.00177.67           O  
ATOM   1104  CB  ILE   137      31.883  28.752 -43.176  1.00177.67           C  
ATOM   1105  CG1 ILE   137      30.529  28.666 -43.898  1.00177.67           C  
ATOM   1106  CG2 ILE   137      32.289  27.493 -42.394  1.00177.67           C  
ATOM   1107  CD1 ILE   137      30.521  27.669 -45.057  1.00177.67           C  
ATOM   1108  N   GLY   138      30.748  29.185 -40.190  1.00 68.58           N  
ATOM   1109  CA  GLY   138      29.533  29.049 -39.414  1.00 68.58           C  
ATOM   1110  C   GLY   138      29.832  29.310 -37.974  1.00 68.58           C  
ATOM   1111  O   GLY   138      30.884  28.921 -37.479  1.00 68.58           O  
ATOM   1112  N   ARG   139      28.920  30.021 -37.271  1.00156.78           N  
ATOM   1113  CA  ARG   139      29.075  30.176 -35.851  1.00156.78           C  
ATOM   1114  C   ARG   139      27.705  30.256 -35.226  1.00156.78           C  
ATOM   1115  O   ARG   139      26.920  31.158 -35.517  1.00156.78           O  
ATOM   1116  CB  ARG   139      29.906  31.387 -35.390  1.00156.78           C  
ATOM   1117  CG  ARG   139      29.379  32.751 -35.822  1.00156.78           C  
ATOM   1118  CD  ARG   139      30.069  33.898 -35.080  1.00156.78           C  
ATOM   1119  NE  ARG   139      31.510  33.543 -34.942  1.00156.78           N  
ATOM   1120  CZ  ARG   139      31.950  32.876 -33.833  1.00156.78           C  
ATOM   1121  NH1 ARG   139      31.069  32.530 -32.849  1.00156.78           N1+
ATOM   1122  NH2 ARG   139      33.271  32.558 -33.706  1.00156.78           N  
ATOM   1123  N   TYR   140      27.388  29.302 -34.325  1.00 69.82           N  
ATOM   1124  CA  TYR   140      26.090  29.234 -33.700  1.00 69.82           C  
ATOM   1125  C   TYR   140      26.265  29.211 -32.209  1.00 69.82           C  
ATOM   1126  O   TYR   140      27.002  28.383 -31.679  1.00 69.82           O  
ATOM   1127  CB  TYR   140      25.346  27.946 -34.107  1.00 69.82           C  
ATOM   1128  CG  TYR   140      24.086  27.776 -33.327  1.00 69.82           C  
ATOM   1129  CD1 TYR   140      22.927  28.422 -33.692  1.00 69.82           C  
ATOM   1130  CD2 TYR   140      24.065  26.942 -32.232  1.00 69.82           C  
ATOM   1131  CE1 TYR   140      21.769  28.246 -32.969  1.00 69.82           C  
ATOM   1132  CE2 TYR   140      22.913  26.761 -31.505  1.00 69.82           C  
ATOM   1133  CZ  TYR   140      21.762  27.415 -31.873  1.00 69.82           C  
ATOM   1134  OH  TYR   140      20.578  27.231 -31.130  1.00 69.82           O  
ATOM   1135  N   GLU   141      25.588  30.130 -31.486  1.00 81.40           N  
ATOM   1136  CA  GLU   141      25.692  30.147 -30.051  1.00 81.40           C  
ATOM   1137  C   GLU   141      24.558  29.369 -29.451  1.00 81.40           C  
ATOM   1138  O   GLU   141      23.438  29.377 -29.961  1.00 81.40           O  
ATOM   1139  CB  GLU   141      25.669  31.562 -29.449  1.00 81.40           C  
ATOM   1140  CG  GLU   141      26.905  32.384 -29.818  1.00 81.40           C  
ATOM   1141  CD  GLU   141      26.774  32.781 -31.282  1.00 81.40           C  
ATOM   1142  OE1 GLU   141      25.617  32.843 -31.775  1.00 81.40           O  
ATOM   1143  OE2 GLU   141      27.829  33.027 -31.923  1.00 81.40           O1-
ATOM   1144  N   LEU   142      24.834  28.665 -28.333  1.00 92.52           N  
ATOM   1145  CA  LEU   142      23.825  27.890 -27.664  1.00 92.52           C  
ATOM   1146  C   LEU   142      22.948  28.806 -26.865  1.00 92.52           C  
ATOM   1147  O   LEU   142      23.400  29.800 -26.299  1.00 92.52           O  
ATOM   1148  CB  LEU   142      24.394  26.815 -26.719  1.00 92.52           C  
ATOM   1149  CG  LEU   142      25.103  25.657 -27.451  1.00 92.52           C  
ATOM   1150  CD1 LEU   142      26.330  26.146 -28.231  1.00 92.52           C  
ATOM   1151  CD2 LEU   142      25.435  24.507 -26.486  1.00 92.52           C  
ATOM   1152  N   PRO   143      21.678  28.498 -26.831  1.00 83.52           N  
ATOM   1153  CA  PRO   143      20.760  29.249 -26.019  1.00 83.52           C  
ATOM   1154  C   PRO   143      21.034  28.874 -24.598  1.00 83.52           C  
ATOM   1155  O   PRO   143      21.308  27.705 -24.334  1.00 83.52           O  
ATOM   1156  CB  PRO   143      19.355  28.896 -26.519  1.00 83.52           C  
ATOM   1157  CG  PRO   143      19.563  27.686 -27.451  1.00 83.52           C  
ATOM   1158  CD  PRO   143      21.011  27.845 -27.942  1.00 83.52           C  
ATOM   1159  N   ASP   144      20.894  29.831 -23.666  1.00 76.01           N  
ATOM   1160  CA  ASP   144      21.275  29.643 -22.295  1.00 76.01           C  
ATOM   1161  C   ASP   144      20.502  28.520 -21.679  1.00 76.01           C  
ATOM   1162  O   ASP   144      21.020  27.792 -20.835  1.00 76.01           O  
ATOM   1163  CB  ASP   144      21.033  30.894 -21.433  1.00 76.01           C  
ATOM   1164  CG  ASP   144      21.746  30.683 -20.107  1.00 76.01           C  
ATOM   1165  OD1 ASP   144      22.565  29.727 -20.026  1.00 76.01           O  
ATOM   1166  OD2 ASP   144      21.487  31.473 -19.160  1.00 76.01           O1-
ATOM   1167  N   SER   145      19.235  28.345 -22.080  1.00 70.74           N  
ATOM   1168  CA  SER   145      18.427  27.336 -21.460  1.00 70.74           C  
ATOM   1169  C   SER   145      19.041  25.984 -21.682  1.00 70.74           C  
ATOM   1170  O   SER   145      18.936  25.101 -20.834  1.00 70.74           O  
ATOM   1171  CB  SER   145      16.999  27.294 -22.030  1.00 70.74           C  
ATOM   1172  OG  SER   145      16.241  26.280 -21.387  1.00 70.74           O  
ATOM   1173  N   VAL   146      19.679  25.792 -22.851  1.00 59.23           N  
ATOM   1174  CA  VAL   146      20.241  24.537 -23.281  1.00 59.23           C  
ATOM   1175  C   VAL   146      21.487  24.129 -22.543  1.00 59.23           C  
ATOM   1176  O   VAL   146      21.739  22.935 -22.383  1.00 59.23           O  
ATOM   1177  CB  VAL   146      20.592  24.537 -24.739  1.00 59.23           C  
ATOM   1178  CG1 VAL   146      21.205  23.172 -25.095  1.00 59.23           C  
ATOM   1179  CG2 VAL   146      19.335  24.890 -25.552  1.00 59.23           C  
ATOM   1180  N   ALA   147      22.323  25.094 -22.101  1.00 49.40           N  
ATOM   1181  CA  ALA   147      23.612  24.756 -21.552  1.00 49.40           C  
ATOM   1182  C   ALA   147      23.503  23.745 -20.451  1.00 49.40           C  
ATOM   1183  O   ALA   147      22.674  23.869 -19.549  1.00 49.40           O  
ATOM   1184  CB  ALA   147      24.369  25.971 -20.989  1.00 49.40           C  
ATOM   1185  N   SER   148      24.342  22.687 -20.532  1.00 72.07           N  
ATOM   1186  CA  SER   148      24.400  21.701 -19.494  1.00 72.07           C  
ATOM   1187  C   SER   148      25.792  21.122 -19.466  1.00 72.07           C  
ATOM   1188  O   SER   148      26.111  20.215 -20.236  1.00 72.07           O  
ATOM   1189  CB  SER   148      23.397  20.551 -19.705  1.00 72.07           C  
ATOM   1190  OG  SER   148      23.652  19.879 -20.930  1.00 72.07           O  
ATOM   1191  N   LYS   149      26.643  21.606 -18.532  1.00127.44           N  
ATOM   1192  CA  LYS   149      27.980  21.098 -18.340  1.00127.44           C  
ATOM   1193  C   LYS   149      28.772  21.029 -19.624  1.00127.44           C  
ATOM   1194  O   LYS   149      29.188  19.943 -20.024  1.00127.44           O  
ATOM   1195  CB  LYS   149      27.991  19.673 -17.749  1.00127.44           C  
ATOM   1196  CG  LYS   149      27.652  19.560 -16.260  1.00127.44           C  
ATOM   1197  CD  LYS   149      28.735  20.123 -15.337  1.00127.44           C  
ATOM   1198  CE  LYS   149      28.530  19.756 -13.865  1.00127.44           C  
ATOM   1199  NZ  LYS   149      29.768  20.018 -13.099  1.00127.44           N1+
ATOM   1200  N   PRO   150      29.029  22.134 -20.275  1.00 78.74           N  
ATOM   1201  CA  PRO   150      29.739  22.177 -21.535  1.00 78.74           C  
ATOM   1202  C   PRO   150      31.118  21.568 -21.498  1.00 78.74           C  
ATOM   1203  O   PRO   150      31.615  21.181 -22.554  1.00 78.74           O  
ATOM   1204  CB  PRO   150      29.817  23.662 -21.886  1.00 78.74           C  
ATOM   1205  CG  PRO   150      29.839  24.353 -20.510  1.00 78.74           C  
ATOM   1206  CD  PRO   150      28.987  23.431 -19.620  1.00 78.74           C  
ATOM   1207  N   THR   151      31.775  21.501 -20.326  1.00 71.95           N  
ATOM   1208  CA  THR   151      33.109  20.968 -20.225  1.00 71.95           C  
ATOM   1209  C   THR   151      33.104  19.499 -20.557  1.00 71.95           C  
ATOM   1210  O   THR   151      34.132  18.935 -20.922  1.00 71.95           O  
ATOM   1211  CB  THR   151      33.728  21.132 -18.865  1.00 71.95           C  
ATOM   1212  CG2 THR   151      35.123  20.486 -18.882  1.00 71.95           C  
ATOM   1213  OG1 THR   151      33.837  22.509 -18.531  1.00 71.95           O  
ATOM   1214  N   SER   152      31.959  18.828 -20.346  1.00 83.27           N  
ATOM   1215  CA  SER   152      31.789  17.413 -20.546  1.00 83.27           C  
ATOM   1216  C   SER   152      31.504  17.005 -21.975  1.00 83.27           C  
ATOM   1217  O   SER   152      31.092  15.864 -22.191  1.00 83.27           O  
ATOM   1218  CB  SER   152      30.654  16.834 -19.685  1.00 83.27           C  
ATOM   1219  OG  SER   152      30.959  16.991 -18.307  1.00 83.27           O  
ATOM   1220  N   PHE   153      31.638  17.889 -22.987  1.00 80.23           N  
ATOM   1221  CA  PHE   153      31.319  17.460 -24.329  1.00 80.23           C  
ATOM   1222  C   PHE   153      32.390  16.552 -24.860  1.00 80.23           C  
ATOM   1223  O   PHE   153      33.583  16.803 -24.697  1.00 80.23           O  
ATOM   1224  CB  PHE   153      31.144  18.594 -25.358  1.00 80.23           C  
ATOM   1225  CG  PHE   153      29.908  19.360 -25.032  1.00 80.23           C  
ATOM   1226  CD1 PHE   153      28.672  18.758 -25.105  1.00 80.23           C  
ATOM   1227  CD2 PHE   153      29.980  20.691 -24.696  1.00 80.23           C  
ATOM   1228  CE1 PHE   153      27.530  19.464 -24.814  1.00 80.23           C  
ATOM   1229  CE2 PHE   153      28.842  21.404 -24.405  1.00 80.23           C  
ATOM   1230  CZ  PHE   153      27.614  20.789 -24.459  1.00 80.23           C  
ATOM   1231  N   GLY   154      31.964  15.455 -25.524  1.00 40.25           N  
ATOM   1232  CA  GLY   154      32.862  14.488 -26.094  1.00 40.25           C  
ATOM   1233  C   GLY   154      32.825  14.621 -27.585  1.00 40.25           C  
ATOM   1234  O   GLY   154      32.802  15.715 -28.137  1.00 40.25           O  
ATOM   1235  N   GLY   155      32.810  13.475 -28.282  1.00 39.42           N  
ATOM   1236  CA  GLY   155      32.841  13.425 -29.710  1.00 39.42           C  
ATOM   1237  C   GLY   155      31.540  13.912 -30.255  1.00 39.42           C  
ATOM   1238  O   GLY   155      30.523  13.933 -29.563  1.00 39.42           O  
ATOM   1239  N   PHE   156      31.567  14.354 -31.530  1.00 70.70           N  
ATOM   1240  CA  PHE   156      30.361  14.755 -32.190  1.00 70.70           C  
ATOM   1241  C   PHE   156      30.424  14.328 -33.626  1.00 70.70           C  
ATOM   1242  O   PHE   156      31.475  13.922 -34.122  1.00 70.70           O  
ATOM   1243  CB  PHE   156      30.040  16.262 -32.097  1.00 70.70           C  
ATOM   1244  CG  PHE   156      31.130  17.082 -32.697  1.00 70.70           C  
ATOM   1245  CD1 PHE   156      31.140  17.370 -34.042  1.00 70.70           C  
ATOM   1246  CD2 PHE   156      32.140  17.581 -31.904  1.00 70.70           C  
ATOM   1247  CE1 PHE   156      32.145  18.134 -34.588  1.00 70.70           C  
ATOM   1248  CE2 PHE   156      33.146  18.345 -32.444  1.00 70.70           C  
ATOM   1249  CZ  PHE   156      33.151  18.623 -33.790  1.00 70.70           C  
ATOM   1250  N   ALA   157      29.265  14.360 -34.319  1.00 40.35           N  
ATOM   1251  CA  ALA   157      29.232  13.977 -35.701  1.00 40.35           C  
ATOM   1252  C   ALA   157      28.492  15.028 -36.468  1.00 40.35           C  
ATOM   1253  O   ALA   157      27.543  15.632 -35.969  1.00 40.35           O  
ATOM   1254  CB  ALA   157      28.526  12.636 -35.950  1.00 40.35           C  
ATOM   1255  N   VAL   158      28.937  15.276 -37.717  1.00 51.42           N  
ATOM   1256  CA  VAL   158      28.299  16.249 -38.555  1.00 51.42           C  
ATOM   1257  C   VAL   158      27.558  15.484 -39.610  1.00 51.42           C  
ATOM   1258  O   VAL   158      28.141  14.725 -40.383  1.00 51.42           O  
ATOM   1259  CB  VAL   158      29.264  17.184 -39.229  1.00 51.42           C  
ATOM   1260  CG1 VAL   158      28.474  18.162 -40.117  1.00 51.42           C  
ATOM   1261  CG2 VAL   158      30.099  17.883 -38.142  1.00 51.42           C  
ATOM   1262  N   ASP   159      26.227  15.675 -39.655  1.00 66.26           N  
ATOM   1263  CA  ASP   159      25.387  14.972 -40.582  1.00 66.26           C  
ATOM   1264  C   ASP   159      25.024  15.925 -41.683  1.00 66.26           C  
ATOM   1265  O   ASP   159      24.242  16.853 -41.482  1.00 66.26           O  
ATOM   1266  CB  ASP   159      24.085  14.483 -39.911  1.00 66.26           C  
ATOM   1267  CG  ASP   159      23.398  13.424 -40.765  1.00 66.26           C  
ATOM   1268  OD1 ASP   159      23.889  13.147 -41.891  1.00 66.26           O  
ATOM   1269  OD2 ASP   159      22.368  12.874 -40.292  1.00 66.26           O1-
ATOM   1270  N   VAL   160      25.596  15.717 -42.890  1.00 59.92           N  
ATOM   1271  CA  VAL   160      25.309  16.605 -43.984  1.00 59.92           C  
ATOM   1272  C   VAL   160      24.360  15.913 -44.914  1.00 59.92           C  
ATOM   1273  O   VAL   160      24.730  14.972 -45.612  1.00 59.92           O  
ATOM   1274  CB  VAL   160      26.536  16.963 -44.772  1.00 59.92           C  
ATOM   1275  CG1 VAL   160      26.132  17.898 -45.922  1.00 59.92           C  
ATOM   1276  CG2 VAL   160      27.572  17.570 -43.811  1.00 59.92           C  
ATOM   1277  N   ILE   161      23.096  16.380 -44.948  1.00 45.98           N  
ATOM   1278  CA  ILE   161      22.104  15.780 -45.794  1.00 45.98           C  
ATOM   1279  C   ILE   161      22.459  16.005 -47.236  1.00 45.98           C  
ATOM   1280  O   ILE   161      22.408  15.070 -48.033  1.00 45.98           O  
ATOM   1281  CB  ILE   161      20.726  16.347 -45.581  1.00 45.98           C  
ATOM   1282  CG1 ILE   161      20.236  16.073 -44.148  1.00 45.98           C  
ATOM   1283  CG2 ILE   161      19.803  15.771 -46.669  1.00 45.98           C  
ATOM   1284  CD1 ILE   161      18.952  16.822 -43.789  1.00 45.98           C  
ATOM   1285  N   ASN   162      22.833  17.248 -47.619  1.00 80.01           N  
ATOM   1286  CA  ASN   162      23.088  17.501 -49.014  1.00 80.01           C  
ATOM   1287  C   ASN   162      24.517  17.917 -49.241  1.00 80.01           C  
ATOM   1288  O   ASN   162      24.830  19.100 -49.359  1.00 80.01           O  
ATOM   1289  CB  ASN   162      22.141  18.576 -49.583  1.00 80.01           C  
ATOM   1290  CG  ASN   162      22.257  19.842 -48.742  1.00 80.01           C  
ATOM   1291  ND2 ASN   162      21.515  20.906 -49.151  1.00 80.01           N  
ATOM   1292  OD1 ASN   162      22.968  19.879 -47.738  1.00 80.01           O  
ATOM   1293  N   THR   163      25.412  16.918 -49.382  1.00123.74           N  
ATOM   1294  CA  THR   163      26.826  17.117 -49.568  1.00123.74           C  
ATOM   1295  C   THR   163      27.083  17.754 -50.901  1.00123.74           C  
ATOM   1296  O   THR   163      28.063  18.479 -51.083  1.00123.74           O  
ATOM   1297  CB  THR   163      27.596  15.831 -49.531  1.00123.74           C  
ATOM   1298  CG2 THR   163      27.334  15.143 -48.181  1.00123.74           C  
ATOM   1299  OG1 THR   163      27.191  14.986 -50.598  1.00123.74           O  
ATOM   1300  N   LYS   164      26.229  17.429 -51.883  1.00146.07           N  
ATOM   1301  CA  LYS   164      26.330  17.899 -53.234  1.00146.07           C  
ATOM   1302  C   LYS   164      26.076  19.377 -53.333  1.00146.07           C  
ATOM   1303  O   LYS   164      26.699  20.058 -54.145  1.00146.07           O  
ATOM   1304  CB  LYS   164      25.322  17.204 -54.163  1.00146.07           C  
ATOM   1305  CG  LYS   164      25.487  17.620 -55.620  1.00146.07           C  
ATOM   1306  CD  LYS   164      26.813  17.153 -56.219  1.00146.07           C  
ATOM   1307  CE  LYS   164      27.037  17.622 -57.656  1.00146.07           C  
ATOM   1308  NZ  LYS   164      25.980  17.078 -58.537  1.00146.07           N1+
ATOM   1309  N   GLY   165      25.151  19.911 -52.511  1.00 46.45           N  
ATOM   1310  CA  GLY   165      24.725  21.277 -52.665  1.00 46.45           C  
ATOM   1311  C   GLY   165      25.505  22.218 -51.794  1.00 46.45           C  
ATOM   1312  O   GLY   165      26.730  22.153 -51.697  1.00 46.45           O  
ATOM   1313  N   ASP   166      24.761  23.167 -51.187  1.00 76.26           N  
ATOM   1314  CA  ASP   166      25.221  24.234 -50.341  1.00 76.26           C  
ATOM   1315  C   ASP   166      25.763  23.689 -49.053  1.00 76.26           C  
ATOM   1316  O   ASP   166      26.521  24.367 -48.360  1.00 76.26           O  
ATOM   1317  CB  ASP   166      24.130  25.287 -50.064  1.00 76.26           C  
ATOM   1318  CG  ASP   166      22.925  24.633 -49.402  1.00 76.26           C  
ATOM   1319  OD1 ASP   166      22.971  23.402 -49.138  1.00 76.26           O  
ATOM   1320  OD2 ASP   166      21.931  25.366 -49.160  1.00 76.26           O1-
ATOM   1321  N   CYS   167      25.376  22.450 -48.698  1.00111.48           N  
ATOM   1322  CA  CYS   167      25.868  21.798 -47.516  1.00111.48           C  
ATOM   1323  C   CYS   167      25.279  22.415 -46.276  1.00111.48           C  
ATOM   1324  O   CYS   167      25.772  22.198 -45.170  1.00111.48           O  
ATOM   1325  CB  CYS   167      27.399  21.908 -47.435  1.00111.48           C  
ATOM   1326  SG  CYS   167      28.104  20.818 -46.181  1.00111.48           S  
ATOM   1327  N   THR   168      24.198  23.198 -46.444  1.00 65.13           N  
ATOM   1328  CA  THR   168      23.482  23.863 -45.389  1.00 65.13           C  
ATOM   1329  C   THR   168      22.669  22.917 -44.551  1.00 65.13           C  
ATOM   1330  O   THR   168      22.540  23.129 -43.345  1.00 65.13           O  
ATOM   1331  CB  THR   168      22.535  24.900 -45.913  1.00 65.13           C  
ATOM   1332  CG2 THR   168      21.832  25.571 -44.722  1.00 65.13           C  
ATOM   1333  OG1 THR   168      23.244  25.869 -46.671  1.00 65.13           O  
ATOM   1334  N   GLU   169      22.068  21.876 -45.170  1.00109.89           N  
ATOM   1335  CA  GLU   169      21.202  20.959 -44.472  1.00109.89           C  
ATOM   1336  C   GLU   169      22.072  20.075 -43.654  1.00109.89           C  
ATOM   1337  O   GLU   169      22.437  18.980 -44.083  1.00109.89           O  
ATOM   1338  CB  GLU   169      20.436  20.033 -45.430  1.00109.89           C  
ATOM   1339  CG  GLU   169      19.414  20.757 -46.302  1.00109.89           C  
ATOM   1340  CD  GLU   169      18.167  20.922 -45.457  1.00109.89           C  
ATOM   1341  OE1 GLU   169      18.308  21.364 -44.287  1.00109.89           O  
ATOM   1342  OE2 GLU   169      17.060  20.592 -45.961  1.00109.89           O1-
ATOM   1343  N   SER   170      22.381  20.502 -42.418  1.00 67.94           N  
ATOM   1344  CA  SER   170      23.317  19.721 -41.683  1.00 67.94           C  
ATOM   1345  C   SER   170      22.880  19.641 -40.257  1.00 67.94           C  
ATOM   1346  O   SER   170      22.312  20.584 -39.707  1.00 67.94           O  
ATOM   1347  CB  SER   170      24.726  20.334 -41.706  1.00 67.94           C  
ATOM   1348  OG  SER   170      25.169  20.490 -43.047  1.00 67.94           O  
ATOM   1349  N   PHE   171      23.136  18.480 -39.625  1.00138.90           N  
ATOM   1350  CA  PHE   171      22.810  18.283 -38.244  1.00138.90           C  
ATOM   1351  C   PHE   171      24.069  17.958 -37.512  1.00138.90           C  
ATOM   1352  O   PHE   171      24.955  17.292 -38.044  1.00138.90           O  
ATOM   1353  CB  PHE   171      21.842  17.115 -37.982  1.00138.90           C  
ATOM   1354  CG  PHE   171      20.448  17.577 -38.231  1.00138.90           C  
ATOM   1355  CD1 PHE   171      19.893  17.548 -39.490  1.00138.90           C  
ATOM   1356  CD2 PHE   171      19.695  18.052 -37.182  1.00138.90           C  
ATOM   1357  CE1 PHE   171      18.604  17.982 -39.694  1.00138.90           C  
ATOM   1358  CE2 PHE   171      18.406  18.486 -37.380  1.00138.90           C  
ATOM   1359  CZ  PHE   171      17.858  18.451 -38.639  1.00138.90           C  
ATOM   1360  N   VAL   172      24.185  18.447 -36.262  1.00 50.35           N  
ATOM   1361  CA  VAL   172      25.344  18.164 -35.470  1.00 50.35           C  
ATOM   1362  C   VAL   172      24.876  17.522 -34.194  1.00 50.35           C  
ATOM   1363  O   VAL   172      24.017  18.062 -33.498  1.00 50.35           O  
ATOM   1364  CB  VAL   172      26.108  19.405 -35.103  1.00 50.35           C  
ATOM   1365  CG1 VAL   172      27.299  19.018 -34.212  1.00 50.35           C  
ATOM   1366  CG2 VAL   172      26.504  20.136 -36.399  1.00 50.35           C  
ATOM   1367  N   TYR   173      25.447  16.345 -33.851  1.00 84.50           N  
ATOM   1368  CA  TYR   173      25.070  15.644 -32.652  1.00 84.50           C  
ATOM   1369  C   TYR   173      26.286  15.656 -31.770  1.00 84.50           C  
ATOM   1370  O   TYR   173      27.316  15.086 -32.130  1.00 84.50           O  
ATOM   1371  CB  TYR   173      24.757  14.156 -32.895  1.00 84.50           C  
ATOM   1372  CG  TYR   173      23.888  14.039 -34.104  1.00 84.50           C  
ATOM   1373  CD1 TYR   173      22.579  14.464 -34.108  1.00 84.50           C  
ATOM   1374  CD2 TYR   173      24.407  13.469 -35.246  1.00 84.50           C  
ATOM   1375  CE1 TYR   173      21.809  14.331 -35.242  1.00 84.50           C  
ATOM   1376  CE2 TYR   173      23.643  13.333 -36.380  1.00 84.50           C  
ATOM   1377  CZ  TYR   173      22.341  13.769 -36.380  1.00 84.50           C  
ATOM   1378  OH  TYR   173      21.553  13.632 -37.542  1.00 84.50           O  
ATOM   1379  N   ILE   174      26.197  16.287 -30.579  1.00 51.58           N  
ATOM   1380  CA  ILE   174      27.351  16.397 -29.724  1.00 51.58           C  
ATOM   1381  C   ILE   174      27.094  15.634 -28.459  1.00 51.58           C  
ATOM   1382  O   ILE   174      26.085  15.845 -27.789  1.00 51.58           O  
ATOM   1383  CB  ILE   174      27.638  17.816 -29.324  1.00 51.58           C  
ATOM   1384  CG1 ILE   174      27.852  18.680 -30.579  1.00 51.58           C  
ATOM   1385  CG2 ILE   174      28.842  17.818 -28.365  1.00 51.58           C  
ATOM   1386  CD1 ILE   174      27.781  20.182 -30.312  1.00 51.58           C  
ATOM   1387  N   THR   175      28.023  14.726 -28.095  1.00 45.38           N  
ATOM   1388  CA  THR   175      27.867  13.910 -26.919  1.00 45.38           C  
ATOM   1389  C   THR   175      28.303  14.659 -25.692  1.00 45.38           C  
ATOM   1390  O   THR   175      29.099  15.595 -25.762  1.00 45.38           O  
ATOM   1391  CB  THR   175      28.685  12.651 -26.959  1.00 45.38           C  
ATOM   1392  CG2 THR   175      28.297  11.843 -28.208  1.00 45.38           C  
ATOM   1393  OG1 THR   175      30.067  12.973 -26.999  1.00 45.38           O  
ATOM   1394  N   ASN   176      27.739  14.266 -24.526  1.00 65.10           N  
ATOM   1395  CA  ASN   176      28.126  14.796 -23.245  1.00 65.10           C  
ATOM   1396  C   ASN   176      28.249  13.607 -22.332  1.00 65.10           C  
ATOM   1397  O   ASN   176      27.271  12.902 -22.096  1.00 65.10           O  
ATOM   1398  CB  ASN   176      27.074  15.753 -22.656  1.00 65.10           C  
ATOM   1399  CG  ASN   176      27.697  16.501 -21.487  1.00 65.10           C  
ATOM   1400  ND2 ASN   176      27.965  17.819 -21.690  1.00 65.10           N  
ATOM   1401  OD1 ASN   176      27.942  15.933 -20.425  1.00 65.10           O  
ATOM   1402  N   PHE   177      29.469  13.338 -21.816  1.00170.85           N  
ATOM   1403  CA  PHE   177      29.724  12.168 -21.013  1.00170.85           C  
ATOM   1404  C   PHE   177      29.208  12.247 -19.600  1.00170.85           C  
ATOM   1405  O   PHE   177      28.956  11.211 -18.984  1.00170.85           O  
ATOM   1406  CB  PHE   177      31.190  11.685 -21.023  1.00170.85           C  
ATOM   1407  CG  PHE   177      32.122  12.664 -20.402  1.00170.85           C  
ATOM   1408  CD1 PHE   177      32.713  13.645 -21.164  1.00170.85           C  
ATOM   1409  CD2 PHE   177      32.420  12.587 -19.061  1.00170.85           C  
ATOM   1410  CE1 PHE   177      33.584  14.544 -20.596  1.00170.85           C  
ATOM   1411  CE2 PHE   177      33.291  13.482 -18.487  1.00170.85           C  
ATOM   1412  CZ  PHE   177      33.873  14.462 -19.255  1.00170.85           C  
ATOM   1413  N   GLU   178      29.159  13.444 -18.983  1.00 66.04           N  
ATOM   1414  CA  GLU   178      28.631  13.471 -17.644  1.00 66.04           C  
ATOM   1415  C   GLU   178      27.149  13.222 -17.653  1.00 66.04           C  
ATOM   1416  O   GLU   178      26.650  12.279 -17.040  1.00 66.04           O  
ATOM   1417  CB  GLU   178      28.835  14.820 -16.930  1.00 66.04           C  
ATOM   1418  CG  GLU   178      28.265  14.816 -15.509  1.00 66.04           C  
ATOM   1419  CD  GLU   178      28.453  16.194 -14.888  1.00 66.04           C  
ATOM   1420  OE1 GLU   178      29.627  16.624 -14.730  1.00 66.04           O  
ATOM   1421  OE2 GLU   178      27.419  16.835 -14.564  1.00 66.04           O1-
ATOM   1422  N   GLU   179      26.418  14.048 -18.425  1.00 82.63           N  
ATOM   1423  CA  GLU   179      24.979  14.083 -18.470  1.00 82.63           C  
ATOM   1424  C   GLU   179      24.380  12.906 -19.160  1.00 82.63           C  
ATOM   1425  O   GLU   179      23.169  12.714 -19.067  1.00 82.63           O  
ATOM   1426  CB  GLU   179      24.398  15.359 -19.098  1.00 82.63           C  
ATOM   1427  CG  GLU   179      24.554  16.567 -18.173  1.00 82.63           C  
ATOM   1428  CD  GLU   179      23.584  17.648 -18.619  1.00 82.63           C  
ATOM   1429  OE1 GLU   179      23.080  17.558 -19.770  1.00 82.63           O  
ATOM   1430  OE2 GLU   179      23.323  18.575 -17.805  1.00 82.63           O1-
ATOM   1431  N   ASN   180      25.189  12.132 -19.908  1.00126.13           N  
ATOM   1432  CA  ASN   180      24.680  11.079 -20.742  1.00126.13           C  
ATOM   1433  C   ASN   180      23.611  11.683 -21.597  1.00126.13           C  
ATOM   1434  O   ASN   180      22.455  11.262 -21.590  1.00126.13           O  
ATOM   1435  CB  ASN   180      24.234   9.771 -20.028  1.00126.13           C  
ATOM   1436  CG  ASN   180      23.151   9.999 -18.984  1.00126.13           C  
ATOM   1437  ND2 ASN   180      21.863   9.859 -19.397  1.00126.13           N  
ATOM   1438  OD1 ASN   180      23.441  10.318 -17.832  1.00126.13           O  
ATOM   1439  N   THR   181      24.002  12.735 -22.354  1.00114.05           N  
ATOM   1440  CA  THR   181      23.056  13.446 -23.166  1.00114.05           C  
ATOM   1441  C   THR   181      23.622  13.769 -24.522  1.00114.05           C  
ATOM   1442  O   THR   181      24.835  13.825 -24.721  1.00114.05           O  
ATOM   1443  CB  THR   181      22.636  14.748 -22.550  1.00114.05           C  
ATOM   1444  CG2 THR   181      23.842  15.703 -22.551  1.00114.05           C  
ATOM   1445  OG1 THR   181      21.559  15.315 -23.281  1.00114.05           O  
ATOM   1446  N   LEU   182      22.712  13.969 -25.503  1.00 69.11           N  
ATOM   1447  CA  LEU   182      23.066  14.379 -26.832  1.00 69.11           C  
ATOM   1448  C   LEU   182      22.452  15.720 -27.083  1.00 69.11           C  
ATOM   1449  O   LEU   182      21.248  15.911 -26.915  1.00 69.11           O  
ATOM   1450  CB  LEU   182      22.544  13.465 -27.962  1.00 69.11           C  
ATOM   1451  CG  LEU   182      23.334  12.160 -28.164  1.00 69.11           C  
ATOM   1452  CD1 LEU   182      22.740  11.321 -29.310  1.00 69.11           C  
ATOM   1453  CD2 LEU   182      24.824  12.462 -28.383  1.00 69.11           C  
ATOM   1454  N   ILE   183      23.284  16.686 -27.516  1.00 85.43           N  
ATOM   1455  CA  ILE   183      22.795  17.987 -27.861  1.00 85.43           C  
ATOM   1456  C   ILE   183      22.669  17.974 -29.353  1.00 85.43           C  
ATOM   1457  O   ILE   183      23.621  17.643 -30.059  1.00 85.43           O  
ATOM   1458  CB  ILE   183      23.736  19.097 -27.491  1.00 85.43           C  
ATOM   1459  CG1 ILE   183      23.910  19.164 -25.964  1.00 85.43           C  
ATOM   1460  CG2 ILE   183      23.199  20.399 -28.110  1.00 85.43           C  
ATOM   1461  CD1 ILE   183      24.635  17.954 -25.379  1.00 85.43           C  
ATOM   1462  N   VAL   184      21.469  18.312 -29.872  1.00 41.97           N  
ATOM   1463  CA  VAL   184      21.246  18.231 -31.289  1.00 41.97           C  
ATOM   1464  C   VAL   184      21.088  19.607 -31.857  1.00 41.97           C  
ATOM   1465  O   VAL   184      20.331  20.427 -31.338  1.00 41.97           O  
ATOM   1466  CB  VAL   184      20.017  17.453 -31.651  1.00 41.97           C  
ATOM   1467  CG1 VAL   184      19.825  17.522 -33.175  1.00 41.97           C  
ATOM   1468  CG2 VAL   184      20.160  16.025 -31.097  1.00 41.97           C  
ATOM   1469  N   PHE   185      21.810  19.883 -32.964  1.00 80.91           N  
ATOM   1470  CA  PHE   185      21.772  21.172 -33.593  1.00 80.91           C  
ATOM   1471  C   PHE   185      21.292  21.040 -35.005  1.00 80.91           C  
ATOM   1472  O   PHE   185      21.833  20.264 -35.793  1.00 80.91           O  
ATOM   1473  CB  PHE   185      23.165  21.836 -33.587  1.00 80.91           C  
ATOM   1474  CG  PHE   185      23.199  23.070 -34.425  1.00 80.91           C  
ATOM   1475  CD1 PHE   185      22.478  24.194 -34.088  1.00 80.91           C  
ATOM   1476  CD2 PHE   185      24.008  23.113 -35.538  1.00 80.91           C  
ATOM   1477  CE1 PHE   185      22.539  25.326 -34.871  1.00 80.91           C  
ATOM   1478  CE2 PHE   185      24.074  24.240 -36.320  1.00 80.91           C  
ATOM   1479  CZ  PHE   185      23.336  25.350 -35.991  1.00 80.91           C  
ATOM   1480  N   ASP   186      20.240  21.814 -35.346  1.00 56.41           N  
ATOM   1481  CA  ASP   186      19.695  21.849 -36.676  1.00 56.41           C  
ATOM   1482  C   ASP   186      20.209  23.115 -37.296  1.00 56.41           C  
ATOM   1483  O   ASP   186      19.779  24.211 -36.942  1.00 56.41           O  
ATOM   1484  CB  ASP   186      18.153  21.893 -36.691  1.00 56.41           C  
ATOM   1485  CG  ASP   186      17.649  21.723 -38.118  1.00 56.41           C  
ATOM   1486  OD1 ASP   186      18.413  22.039 -39.069  1.00 56.41           O  
ATOM   1487  OD2 ASP   186      16.484  21.268 -38.270  1.00 56.41           O1-
ATOM   1488  N   GLN   187      21.163  22.987 -38.241  1.00100.85           N  
ATOM   1489  CA  GLN   187      21.793  24.127 -38.850  1.00100.85           C  
ATOM   1490  C   GLN   187      20.820  24.912 -39.670  1.00100.85           C  
ATOM   1491  O   GLN   187      20.825  26.141 -39.627  1.00100.85           O  
ATOM   1492  CB  GLN   187      22.962  23.728 -39.766  1.00100.85           C  
ATOM   1493  CG  GLN   187      24.089  23.030 -39.006  1.00100.85           C  
ATOM   1494  CD  GLN   187      25.191  22.674 -39.987  1.00100.85           C  
ATOM   1495  NE2 GLN   187      25.131  23.261 -41.213  1.00100.85           N  
ATOM   1496  OE1 GLN   187      26.072  21.873 -39.682  1.00100.85           O  
ATOM   1497  N   THR   188      19.964  24.231 -40.451  1.00107.89           N  
ATOM   1498  CA  THR   188      19.060  24.946 -41.307  1.00107.89           C  
ATOM   1499  C   THR   188      18.089  25.761 -40.504  1.00107.89           C  
ATOM   1500  O   THR   188      17.897  26.944 -40.783  1.00107.89           O  
ATOM   1501  CB  THR   188      18.285  24.045 -42.229  1.00107.89           C  
ATOM   1502  CG2 THR   188      17.405  23.086 -41.408  1.00107.89           C  
ATOM   1503  OG1 THR   188      17.494  24.825 -43.114  1.00107.89           O  
ATOM   1504  N   SER   189      17.457  25.147 -39.484  1.00 82.63           N  
ATOM   1505  CA  SER   189      16.469  25.795 -38.665  1.00 82.63           C  
ATOM   1506  C   SER   189      17.132  26.755 -37.725  1.00 82.63           C  
ATOM   1507  O   SER   189      16.494  27.686 -37.234  1.00 82.63           O  
ATOM   1508  CB  SER   189      15.659  24.798 -37.820  1.00 82.63           C  
ATOM   1509  OG  SER   189      14.910  23.939 -38.667  1.00 82.63           O  
ATOM   1510  N   LYS   190      18.440  26.565 -37.468  1.00 74.97           N  
ATOM   1511  CA  LYS   190      19.127  27.386 -36.512  1.00 74.97           C  
ATOM   1512  C   LYS   190      18.496  27.160 -35.167  1.00 74.97           C  
ATOM   1513  O   LYS   190      18.333  28.096 -34.383  1.00 74.97           O  
ATOM   1514  CB  LYS   190      19.039  28.891 -36.831  1.00 74.97           C  
ATOM   1515  CG  LYS   190      19.774  29.302 -38.111  1.00 74.97           C  
ATOM   1516  CD  LYS   190      19.424  30.713 -38.594  1.00 74.97           C  
ATOM   1517  CE  LYS   190      20.155  31.131 -39.873  1.00 74.97           C  
ATOM   1518  NZ  LYS   190      21.606  31.271 -39.607  1.00 74.97           N1+
ATOM   1519  N   ASP   191      18.133  25.892 -34.869  1.00 57.52           N  
ATOM   1520  CA  ASP   191      17.488  25.538 -33.632  1.00 57.52           C  
ATOM   1521  C   ASP   191      18.251  24.402 -32.998  1.00 57.52           C  
ATOM   1522  O   ASP   191      18.921  23.639 -33.693  1.00 57.52           O  
ATOM   1523  CB  ASP   191      16.046  25.046 -33.853  1.00 57.52           C  
ATOM   1524  CG  ASP   191      15.340  24.932 -32.509  1.00 57.52           C  
ATOM   1525  OD1 ASP   191      15.866  25.485 -31.507  1.00 57.52           O  
ATOM   1526  OD2 ASP   191      14.260  24.285 -32.466  1.00 57.52           O1-
ATOM   1527  N   ALA   192      18.180  24.266 -31.650  1.00 42.28           N  
ATOM   1528  CA  ALA   192      18.864  23.182 -30.995  1.00 42.28           C  
ATOM   1529  C   ALA   192      18.050  22.710 -29.818  1.00 42.28           C  
ATOM   1530  O   ALA   192      17.167  23.415 -29.332  1.00 42.28           O  
ATOM   1531  CB  ALA   192      20.256  23.578 -30.469  1.00 42.28           C  
ATOM   1532  N   TRP   193      18.312  21.464 -29.358  1.00 77.01           N  
ATOM   1533  CA  TRP   193      17.620  20.910 -28.224  1.00 77.01           C  
ATOM   1534  C   TRP   193      18.469  19.817 -27.633  1.00 77.01           C  
ATOM   1535  O   TRP   193      19.371  19.296 -28.287  1.00 77.01           O  
ATOM   1536  CB  TRP   193      16.266  20.285 -28.588  1.00 77.01           C  
ATOM   1537  CG  TRP   193      16.364  19.140 -29.564  1.00 77.01           C  
ATOM   1538  CD1 TRP   193      16.347  17.798 -29.325  1.00 77.01           C  
ATOM   1539  CD2 TRP   193      16.507  19.298 -30.986  1.00 77.01           C  
ATOM   1540  CE2 TRP   193      16.560  18.018 -31.537  1.00 77.01           C  
ATOM   1541  CE3 TRP   193      16.583  20.416 -31.768  1.00 77.01           C  
ATOM   1542  NE1 TRP   193      16.460  17.107 -30.507  1.00 77.01           N  
ATOM   1543  CZ2 TRP   193      16.689  17.836 -32.884  1.00 77.01           C  
ATOM   1544  CZ3 TRP   193      16.720  20.227 -33.126  1.00 77.01           C  
ATOM   1545  CH2 TRP   193      16.771  18.962 -33.672  1.00 77.01           C  
ATOM   1546  N   LYS   194      18.186  19.440 -26.363  1.00109.26           N  
ATOM   1547  CA  LYS   194      18.933  18.427 -25.659  1.00109.26           C  
ATOM   1548  C   LYS   194      18.106  17.180 -25.556  1.00109.26           C  
ATOM   1549  O   LYS   194      16.879  17.246 -25.462  1.00109.26           O  
ATOM   1550  CB  LYS   194      19.242  18.827 -24.209  1.00109.26           C  
ATOM   1551  CG  LYS   194      20.034  17.774 -23.434  1.00109.26           C  
ATOM   1552  CD  LYS   194      20.335  18.198 -21.993  1.00109.26           C  
ATOM   1553  CE  LYS   194      19.084  18.242 -21.105  1.00109.26           C  
ATOM   1554  NZ  LYS   194      19.443  18.652 -19.728  1.00109.26           N1+
ATOM   1555  N   PHE   195      18.759  15.994 -25.591  1.00 91.03           N  
ATOM   1556  CA  PHE   195      18.011  14.777 -25.415  1.00 91.03           C  
ATOM   1557  C   PHE   195      18.785  13.844 -24.529  1.00 91.03           C  
ATOM   1558  O   PHE   195      20.008  13.746 -24.620  1.00 91.03           O  
ATOM   1559  CB  PHE   195      17.703  14.030 -26.721  1.00 91.03           C  
ATOM   1560  CG  PHE   195      16.877  12.845 -26.356  1.00 91.03           C  
ATOM   1561  CD1 PHE   195      15.531  12.989 -26.101  1.00 91.03           C  
ATOM   1562  CD2 PHE   195      17.442  11.594 -26.274  1.00 91.03           C  
ATOM   1563  CE1 PHE   195      14.762  11.900 -25.764  1.00 91.03           C  
ATOM   1564  CE2 PHE   195      16.678  10.502 -25.939  1.00 91.03           C  
ATOM   1565  CZ  PHE   195      15.337  10.654 -25.680  1.00 91.03           C  
ATOM   1566  N   SER   196      18.072  13.113 -23.643  1.00 30.97           N  
ATOM   1567  CA  SER   196      18.714  12.206 -22.731  1.00 30.97           C  
ATOM   1568  C   SER   196      18.064  10.862 -22.852  1.00 30.97           C  
ATOM   1569  O   SER   196      16.880  10.758 -23.172  1.00 30.97           O  
ATOM   1570  CB  SER   196      18.585  12.640 -21.261  1.00 30.97           C  
ATOM   1571  OG  SER   196      17.218  12.657 -20.877  1.00 30.97           O  
ATOM   1572  N   HIS   197      18.846   9.788 -22.609  1.00 57.39           N  
ATOM   1573  CA  HIS   197      18.318   8.454 -22.682  1.00 57.39           C  
ATOM   1574  C   HIS   197      19.114   7.609 -21.728  1.00 57.39           C  
ATOM   1575  O   HIS   197      20.303   7.835 -21.512  1.00 57.39           O  
ATOM   1576  CB  HIS   197      18.443   7.842 -24.092  1.00 57.39           C  
ATOM   1577  CG  HIS   197      17.625   6.604 -24.314  1.00 57.39           C  
ATOM   1578  CD2 HIS   197      16.390   6.469 -24.874  1.00 57.39           C  
ATOM   1579  ND1 HIS   197      18.026   5.330 -23.980  1.00 57.39           N  
ATOM   1580  CE1 HIS   197      17.023   4.493 -24.354  1.00 57.39           C  
ATOM   1581  NE2 HIS   197      16.010   5.139 -24.901  1.00 57.39           N  
ATOM   1582  N   ASP   198      18.471   6.574 -21.157  1.00 40.62           N  
ATOM   1583  CA  ASP   198      19.075   5.725 -20.169  1.00 40.62           C  
ATOM   1584  C   ASP   198      20.260   5.063 -20.795  1.00 40.62           C  
ATOM   1585  O   ASP   198      21.234   4.738 -20.118  1.00 40.62           O  
ATOM   1586  CB  ASP   198      18.125   4.607 -19.706  1.00 40.62           C  
ATOM   1587  CG  ASP   198      16.969   5.256 -18.957  1.00 40.62           C  
ATOM   1588  OD1 ASP   198      17.126   6.432 -18.531  1.00 40.62           O  
ATOM   1589  OD2 ASP   198      15.910   4.590 -18.805  1.00 40.62           O1-
ATOM   1590  N   SER   199      20.185   4.833 -22.116  1.00 61.94           N  
ATOM   1591  CA  SER   199      21.206   4.145 -22.857  1.00 61.94           C  
ATOM   1592  C   SER   199      22.479   4.944 -22.910  1.00 61.94           C  
ATOM   1593  O   SER   199      23.551   4.392 -23.144  1.00 61.94           O  
ATOM   1594  CB  SER   199      20.784   3.833 -24.304  1.00 61.94           C  
ATOM   1595  OG  SER   199      19.758   2.849 -24.310  1.00 61.94           O  
ATOM   1596  N   PHE   200      22.391   6.270 -22.716  1.00119.39           N  
ATOM   1597  CA  PHE   200      23.505   7.179 -22.798  1.00119.39           C  
ATOM   1598  C   PHE   200      24.432   7.069 -21.612  1.00119.39           C  
ATOM   1599  O   PHE   200      25.520   7.643 -21.639  1.00119.39           O  
ATOM   1600  CB  PHE   200      23.099   8.658 -22.958  1.00119.39           C  
ATOM   1601  CG  PHE   200      22.364   8.780 -24.253  1.00119.39           C  
ATOM   1602  CD1 PHE   200      22.930   8.345 -25.430  1.00119.39           C  
ATOM   1603  CD2 PHE   200      21.121   9.371 -24.301  1.00119.39           C  
ATOM   1604  CE1 PHE   200      22.256   8.465 -26.623  1.00119.39           C  
ATOM   1605  CE2 PHE   200      20.444   9.497 -25.493  1.00119.39           C  
ATOM   1606  CZ  PHE   200      21.009   9.040 -26.659  1.00119.39           C  
ATOM   1607  N   LYS   201      23.995   6.446 -20.495  1.00159.50           N  
ATOM   1608  CA  LYS   201      24.783   6.425 -19.285  1.00159.50           C  
ATOM   1609  C   LYS   201      25.777   5.290 -19.221  1.00159.50           C  
ATOM   1610  O   LYS   201      25.697   4.300 -19.949  1.00159.50           O  
ATOM   1611  CB  LYS   201      23.923   6.397 -18.011  1.00159.50           C  
ATOM   1612  CG  LYS   201      22.928   5.237 -17.959  1.00159.50           C  
ATOM   1613  CD  LYS   201      22.287   5.049 -16.582  1.00159.50           C  
ATOM   1614  CE  LYS   201      21.487   6.266 -16.109  1.00159.50           C  
ATOM   1615  NZ  LYS   201      20.223   6.368 -16.871  1.00159.50           N1+
ATOM   1616  N   PRO   202      26.755   5.475 -18.349  1.00107.50           N  
ATOM   1617  CA  PRO   202      27.808   4.510 -18.132  1.00107.50           C  
ATOM   1618  C   PRO   202      27.357   3.276 -17.417  1.00107.50           C  
ATOM   1619  O   PRO   202      26.438   3.366 -16.601  1.00107.50           O  
ATOM   1620  CB  PRO   202      28.941   5.255 -17.425  1.00107.50           C  
ATOM   1621  CG  PRO   202      28.310   6.582 -16.967  1.00107.50           C  
ATOM   1622  CD  PRO   202      27.173   6.815 -17.975  1.00107.50           C  
ATOM   1623  N   ASP   203      27.898   2.097 -17.809  1.00 76.94           N  
ATOM   1624  CA  ASP   203      27.585   0.882 -17.110  1.00 76.94           C  
ATOM   1625  C   ASP   203      28.348   0.749 -15.825  1.00 76.94           C  
ATOM   1626  O   ASP   203      27.815   0.940 -14.737  1.00 76.94           O  
ATOM   1627  CB  ASP   203      27.877  -0.374 -17.947  1.00 76.94           C  
ATOM   1628  CG  ASP   203      26.852  -0.436 -19.072  1.00 76.94           C  
ATOM   1629  OD1 ASP   203      25.840   0.310 -18.985  1.00 76.94           O  
ATOM   1630  OD2 ASP   203      27.064  -1.230 -20.027  1.00 76.94           O1-
ATOM   1631  N   LYS   204      29.671   0.509 -15.937  1.00148.60           N  
ATOM   1632  CA  LYS   204      30.508   0.282 -14.794  1.00148.60           C  
ATOM   1633  C   LYS   204      31.718   1.117 -15.017  1.00148.60           C  
ATOM   1634  O   LYS   204      32.044   1.462 -16.151  1.00148.60           O  
ATOM   1635  CB  LYS   204      30.976  -1.176 -14.647  1.00148.60           C  
ATOM   1636  CG  LYS   204      31.783  -1.675 -15.846  1.00148.60           C  
ATOM   1637  CD  LYS   204      32.523  -2.989 -15.584  1.00148.60           C  
ATOM   1638  CE  LYS   204      31.605  -4.120 -15.123  1.00148.60           C  
ATOM   1639  NZ  LYS   204      30.625  -4.437 -16.185  1.00148.60           N1+
ATOM   1640  N   GLU   205      32.427   1.453 -13.927  1.00 84.53           N  
ATOM   1641  CA  GLU   205      33.555   2.330 -14.022  1.00 84.53           C  
ATOM   1642  C   GLU   205      34.626   1.684 -14.842  1.00 84.53           C  
ATOM   1643  O   GLU   205      34.815   0.468 -14.802  1.00 84.53           O  
ATOM   1644  CB  GLU   205      34.169   2.659 -12.650  1.00 84.53           C  
ATOM   1645  CG  GLU   205      34.762   1.435 -11.944  1.00 84.53           C  
ATOM   1646  CD  GLU   205      35.280   1.879 -10.582  1.00 84.53           C  
ATOM   1647  OE1 GLU   205      34.658   2.799  -9.988  1.00 84.53           O  
ATOM   1648  OE2 GLU   205      36.301   1.302 -10.119  1.00 84.53           O1-
ATOM   1649  N   SER   206      35.336   2.507 -15.646  1.00 48.19           N  
ATOM   1650  CA  SER   206      36.423   2.026 -16.449  1.00 48.19           C  
ATOM   1651  C   SER   206      37.645   1.987 -15.586  1.00 48.19           C  
ATOM   1652  O   SER   206      37.836   2.848 -14.730  1.00 48.19           O  
ATOM   1653  CB  SER   206      36.741   2.929 -17.655  1.00 48.19           C  
ATOM   1654  OG  SER   206      35.629   2.983 -18.537  1.00 48.19           O  
ATOM   1655  N   LYS   207      38.526   0.991 -15.807  1.00 48.28           N  
ATOM   1656  CA  LYS   207      39.713   0.872 -15.009  1.00 48.28           C  
ATOM   1657  C   LYS   207      40.861   1.284 -15.867  1.00 48.28           C  
ATOM   1658  O   LYS   207      40.981   0.845 -17.009  1.00 48.28           O  
ATOM   1659  CB  LYS   207      39.978  -0.568 -14.544  1.00 48.28           C  
ATOM   1660  CG  LYS   207      38.855  -1.115 -13.665  1.00 48.28           C  
ATOM   1661  CD  LYS   207      38.900  -2.631 -13.486  1.00 48.28           C  
ATOM   1662  CE  LYS   207      37.771  -3.170 -12.605  1.00 48.28           C  
ATOM   1663  NZ  LYS   207      37.876  -4.641 -12.495  1.00 48.28           N1+
ATOM   1664  N   PHE   208      41.742   2.154 -15.331  1.00 71.70           N  
ATOM   1665  CA  PHE   208      42.840   2.630 -16.117  1.00 71.70           C  
ATOM   1666  C   PHE   208      44.080   2.453 -15.310  1.00 71.70           C  
ATOM   1667  O   PHE   208      44.131   2.838 -14.143  1.00 71.70           O  
ATOM   1668  CB  PHE   208      42.695   4.123 -16.447  1.00 71.70           C  
ATOM   1669  CG  PHE   208      43.707   4.480 -17.474  1.00 71.70           C  
ATOM   1670  CD1 PHE   208      43.454   4.221 -18.800  1.00 71.70           C  
ATOM   1671  CD2 PHE   208      44.891   5.081 -17.116  1.00 71.70           C  
ATOM   1672  CE1 PHE   208      44.376   4.548 -19.763  1.00 71.70           C  
ATOM   1673  CE2 PHE   208      45.817   5.410 -18.076  1.00 71.70           C  
ATOM   1674  CZ  PHE   208      45.558   5.141 -19.398  1.00 71.70           C  
ATOM   1675  N   SER   209      45.133   1.887 -15.929  1.00 85.38           N  
ATOM   1676  CA  SER   209      46.318   1.632 -15.175  1.00 85.38           C  
ATOM   1677  C   SER   209      47.338   2.665 -15.509  1.00 85.38           C  
ATOM   1678  O   SER   209      47.646   2.919 -16.672  1.00 85.38           O  
ATOM   1679  CB  SER   209      46.942   0.255 -15.463  1.00 85.38           C  
ATOM   1680  OG  SER   209      48.110   0.083 -14.675  1.00 85.38           O  
ATOM   1681  N   HIS   210      47.879   3.297 -14.456  1.00 83.37           N  
ATOM   1682  CA  HIS   210      48.936   4.246 -14.598  1.00 83.37           C  
ATOM   1683  C   HIS   210      50.077   3.626 -13.875  1.00 83.37           C  
ATOM   1684  O   HIS   210      49.976   2.496 -13.399  1.00 83.37           O  
ATOM   1685  CB  HIS   210      48.652   5.618 -13.962  1.00 83.37           C  
ATOM   1686  CG  HIS   210      47.621   6.411 -14.712  1.00 83.37           C  
ATOM   1687  CD2 HIS   210      46.320   6.678 -14.413  1.00 83.37           C  
ATOM   1688  ND1 HIS   210      47.869   7.050 -15.908  1.00 83.37           N  
ATOM   1689  CE1 HIS   210      46.716   7.669 -16.267  1.00 83.37           C  
ATOM   1690  NE2 HIS   210      45.748   7.473 -15.391  1.00 83.37           N  
ATOM   1691  N   LEU   211      51.207   4.337 -13.779  1.00 40.73           N  
ATOM   1692  CA  LEU   211      52.323   3.739 -13.120  1.00 40.73           C  
ATOM   1693  C   LEU   211      51.915   3.465 -11.712  1.00 40.73           C  
ATOM   1694  O   LEU   211      52.298   2.445 -11.141  1.00 40.73           O  
ATOM   1695  CB  LEU   211      53.581   4.622 -13.135  1.00 40.73           C  
ATOM   1696  CG  LEU   211      54.127   4.857 -14.558  1.00 40.73           C  
ATOM   1697  CD1 LEU   211      55.425   5.678 -14.533  1.00 40.73           C  
ATOM   1698  CD2 LEU   211      54.273   3.535 -15.331  1.00 40.73           C  
ATOM   1699  N   ARG   212      51.112   4.360 -11.104  1.00179.65           N  
ATOM   1700  CA  ARG   212      50.787   4.077  -9.742  1.00179.65           C  
ATOM   1701  C   ARG   212      49.347   3.722  -9.602  1.00179.65           C  
ATOM   1702  O   ARG   212      48.458   4.497  -9.954  1.00179.65           O  
ATOM   1703  CB  ARG   212      51.076   5.240  -8.775  1.00179.65           C  
ATOM   1704  CG  ARG   212      50.271   6.513  -9.042  1.00179.65           C  
ATOM   1705  CD  ARG   212      50.699   7.681  -8.150  1.00179.65           C  
ATOM   1706  NE  ARG   212      49.684   8.764  -8.291  1.00179.65           N  
ATOM   1707  CZ  ARG   212      48.598   8.787  -7.464  1.00179.65           C  
ATOM   1708  NH1 ARG   212      48.453   7.828  -6.503  1.00179.65           N1+
ATOM   1709  NH2 ARG   212      47.661   9.771  -7.592  1.00179.65           N  
ATOM   1710  N   GLU   213      49.114   2.513  -9.048  1.00179.59           N  
ATOM   1711  CA  GLU   213      47.819   1.970  -8.760  1.00179.59           C  
ATOM   1712  C   GLU   213      46.928   2.068  -9.954  1.00179.59           C  
ATOM   1713  O   GLU   213      47.334   2.515 -11.026  1.00179.59           O  
ATOM   1714  CB  GLU   213      47.153   2.583  -7.517  1.00179.59           C  
ATOM   1715  CG  GLU   213      47.928   2.235  -6.241  1.00179.59           C  
ATOM   1716  CD  GLU   213      47.183   2.768  -5.026  1.00179.59           C  
ATOM   1717  OE1 GLU   213      46.759   3.954  -5.054  1.00179.59           O  
ATOM   1718  OE2 GLU   213      47.030   1.990  -4.047  1.00179.59           O1-
ATOM   1719  N   GLN   214      45.685   1.569  -9.820  1.00105.33           N  
ATOM   1720  CA  GLN   214      44.815   1.640 -10.951  1.00105.33           C  
ATOM   1721  C   GLN   214      43.747   2.642 -10.659  1.00105.33           C  
ATOM   1722  O   GLN   214      43.099   2.602  -9.615  1.00105.33           O  
ATOM   1723  CB  GLN   214      44.137   0.308 -11.300  1.00105.33           C  
ATOM   1724  CG  GLN   214      43.351   0.367 -12.609  1.00105.33           C  
ATOM   1725  CD  GLN   214      42.773  -1.016 -12.858  1.00105.33           C  
ATOM   1726  NE2 GLN   214      43.178  -1.646 -13.994  1.00105.33           N  
ATOM   1727  OE1 GLN   214      41.992  -1.528 -12.058  1.00105.33           O  
ATOM   1728  N   ALA   215      43.569   3.594 -11.595  1.00 43.11           N  
ATOM   1729  CA  ALA   215      42.591   4.639 -11.478  1.00 43.11           C  
ATOM   1730  C   ALA   215      41.310   4.181 -12.099  1.00 43.11           C  
ATOM   1731  O   ALA   215      41.264   3.137 -12.747  1.00 43.11           O  
ATOM   1732  CB  ALA   215      43.005   5.941 -12.184  1.00 43.11           C  
ATOM   1733  N   THR   216      40.214   4.937 -11.870  1.00110.96           N  
ATOM   1734  CA  THR   216      38.958   4.585 -12.473  1.00110.96           C  
ATOM   1735  C   THR   216      38.197   5.833 -12.816  1.00110.96           C  
ATOM   1736  O   THR   216      38.363   6.870 -12.174  1.00110.96           O  
ATOM   1737  CB  THR   216      38.069   3.776 -11.577  1.00110.96           C  
ATOM   1738  CG2 THR   216      37.634   4.657 -10.393  1.00110.96           C  
ATOM   1739  OG1 THR   216      36.934   3.321 -12.298  1.00110.96           O  
ATOM   1740  N   TYR   217      37.355   5.768 -13.875  1.00128.06           N  
ATOM   1741  CA  TYR   217      36.497   6.875 -14.201  1.00128.06           C  
ATOM   1742  C   TYR   217      35.192   6.327 -14.703  1.00128.06           C  
ATOM   1743  O   TYR   217      35.113   5.165 -15.100  1.00128.06           O  
ATOM   1744  CB  TYR   217      37.079   7.884 -15.219  1.00128.06           C  
ATOM   1745  CG  TYR   217      37.313   7.252 -16.548  1.00128.06           C  
ATOM   1746  CD1 TYR   217      36.293   7.148 -17.465  1.00128.06           C  
ATOM   1747  CD2 TYR   217      38.560   6.782 -16.884  1.00128.06           C  
ATOM   1748  CE1 TYR   217      36.510   6.572 -18.695  1.00128.06           C  
ATOM   1749  CE2 TYR   217      38.786   6.204 -18.111  1.00128.06           C  
ATOM   1750  CZ  TYR   217      37.759   6.099 -19.018  1.00128.06           C  
ATOM   1751  OH  TYR   217      37.990   5.507 -20.278  1.00128.06           O  
ATOM   1752  N   LYS   218      34.107   7.132 -14.654  1.00 71.95           N  
ATOM   1753  CA  LYS   218      32.851   6.623 -15.136  1.00 71.95           C  
ATOM   1754  C   LYS   218      32.256   7.651 -16.050  1.00 71.95           C  
ATOM   1755  O   LYS   218      31.803   8.709 -15.614  1.00 71.95           O  
ATOM   1756  CB  LYS   218      31.852   6.309 -14.005  1.00 71.95           C  
ATOM   1757  CG  LYS   218      30.748   5.332 -14.420  1.00 71.95           C  
ATOM   1758  CD  LYS   218      30.069   4.634 -13.239  1.00 71.95           C  
ATOM   1759  CE  LYS   218      29.198   3.445 -13.652  1.00 71.95           C  
ATOM   1760  NZ  LYS   218      28.907   2.596 -12.475  1.00 71.95           N1+
ATOM   1761  N   VAL   219      32.219   7.349 -17.364  1.00110.28           N  
ATOM   1762  CA  VAL   219      31.740   8.321 -18.302  1.00110.28           C  
ATOM   1763  C   VAL   219      30.612   7.763 -19.125  1.00110.28           C  
ATOM   1764  O   VAL   219      30.534   6.564 -19.388  1.00110.28           O  
ATOM   1765  CB  VAL   219      32.800   8.777 -19.257  1.00110.28           C  
ATOM   1766  CG1 VAL   219      33.919   9.467 -18.459  1.00110.28           C  
ATOM   1767  CG2 VAL   219      33.273   7.563 -20.071  1.00110.28           C  
ATOM   1768  N   GLY   220      29.699   8.664 -19.555  1.00 44.63           N  
ATOM   1769  CA  GLY   220      28.568   8.344 -20.389  1.00 44.63           C  
ATOM   1770  C   GLY   220      29.018   8.446 -21.826  1.00 44.63           C  
ATOM   1771  O   GLY   220      30.211   8.326 -22.091  1.00 44.63           O  
ATOM   1772  N   LEU   221      28.083   8.695 -22.781  1.00192.33           N  
ATOM   1773  CA  LEU   221      28.357   8.707 -24.213  1.00192.33           C  
ATOM   1774  C   LEU   221      29.453   9.663 -24.629  1.00192.33           C  
ATOM   1775  O   LEU   221      29.471  10.821 -24.222  1.00192.33           O  
ATOM   1776  CB  LEU   221      27.129   8.976 -25.096  1.00192.33           C  
ATOM   1777  CG  LEU   221      26.350   7.701 -25.443  1.00192.33           C  
ATOM   1778  CD1 LEU   221      27.103   6.913 -26.519  1.00192.33           C  
ATOM   1779  CD2 LEU   221      26.075   6.847 -24.200  1.00192.33           C  
ATOM   1780  N   PHE   222      30.485   9.101 -25.318  1.00361.52           N  
ATOM   1781  CA  PHE   222      31.706   9.710 -25.812  1.00361.52           C  
ATOM   1782  C   PHE   222      32.039  10.192 -27.218  1.00361.52           C  
ATOM   1783  O   PHE   222      32.851  11.106 -27.281  1.00361.52           O  
ATOM   1784  CB  PHE   222      32.994   9.024 -25.323  1.00361.52           C  
ATOM   1785  CG  PHE   222      33.494   9.771 -24.129  1.00361.52           C  
ATOM   1786  CD1 PHE   222      34.011  11.035 -24.311  1.00361.52           C  
ATOM   1787  CD2 PHE   222      33.496   9.238 -22.860  1.00361.52           C  
ATOM   1788  CE1 PHE   222      34.502  11.767 -23.258  1.00361.52           C  
ATOM   1789  CE2 PHE   222      33.986   9.967 -21.799  1.00361.52           C  
ATOM   1790  CZ  PHE   222      34.489  11.230 -21.994  1.00361.52           C  
ATOM   1791  N   GLY   223      31.685   9.576 -28.381  1.00177.98           N  
ATOM   1792  CA  GLY   223      30.935   8.376 -28.534  1.00177.98           C  
ATOM   1793  C   GLY   223      29.923   8.433 -29.664  1.00177.98           C  
ATOM   1794  O   GLY   223      28.854   7.853 -29.494  1.00177.98           O  
ATOM   1795  N   ILE   224      30.152   9.148 -30.810  1.00 86.39           N  
ATOM   1796  CA  ILE   224      29.137   9.060 -31.857  1.00 86.39           C  
ATOM   1797  C   ILE   224      29.673   9.072 -33.289  1.00 86.39           C  
ATOM   1798  O   ILE   224      30.416   9.975 -33.672  1.00 86.39           O  
ATOM   1799  CB  ILE   224      28.099  10.145 -31.753  1.00 86.39           C  
ATOM   1800  CG1 ILE   224      26.883   9.819 -32.635  1.00 86.39           C  
ATOM   1801  CG2 ILE   224      28.769  11.491 -32.078  1.00 86.39           C  
ATOM   1802  CD1 ILE   224      25.655  10.674 -32.323  1.00 86.39           C  
ATOM   1803  N   THR   225      29.243   8.095 -34.146  1.00126.26           N  
ATOM   1804  CA  THR   225      29.677   8.004 -35.533  1.00126.26           C  
ATOM   1805  C   THR   225      28.505   7.678 -36.448  1.00126.26           C  
ATOM   1806  O   THR   225      27.538   7.047 -36.027  1.00126.26           O  
ATOM   1807  CB  THR   225      30.741   6.965 -35.739  1.00126.26           C  
ATOM   1808  CG2 THR   225      30.144   5.571 -35.487  1.00126.26           C  
ATOM   1809  OG1 THR   225      31.266   7.051 -37.055  1.00126.26           O  
ATOM   1810  N   LEU   226      28.578   8.087 -37.746  1.00121.22           N  
ATOM   1811  CA  LEU   226      27.482   7.945 -38.692  1.00121.22           C  
ATOM   1812  C   LEU   226      27.753   6.915 -39.752  1.00121.22           C  
ATOM   1813  O   LEU   226      28.823   6.878 -40.356  1.00121.22           O  
ATOM   1814  CB  LEU   226      27.148   9.244 -39.452  1.00121.22           C  
ATOM   1815  CG  LEU   226      26.334  10.283 -38.658  1.00121.22           C  
ATOM   1816  CD1 LEU   226      24.856   9.883 -38.565  1.00121.22           C  
ATOM   1817  CD2 LEU   226      26.940  10.538 -37.276  1.00121.22           C  
ATOM   1818  N   GLY   227      26.730   6.077 -40.041  1.00 30.97           N  
ATOM   1819  CA  GLY   227      26.841   5.003 -40.994  1.00 30.97           C  
ATOM   1820  C   GLY   227      26.351   5.427 -42.347  1.00 30.97           C  
ATOM   1821  O   GLY   227      26.198   6.612 -42.641  1.00 30.97           O  
ATOM   1822  N   ASP   228      26.090   4.420 -43.210  1.00 42.95           N  
ATOM   1823  CA  ASP   228      25.663   4.630 -44.566  1.00 42.95           C  
ATOM   1824  C   ASP   228      24.287   5.215 -44.566  1.00 42.95           C  
ATOM   1825  O   ASP   228      23.433   4.845 -43.760  1.00 42.95           O  
ATOM   1826  CB  ASP   228      25.586   3.331 -45.385  1.00 42.95           C  
ATOM   1827  CG  ASP   228      26.989   2.765 -45.544  1.00 42.95           C  
ATOM   1828  OD1 ASP   228      27.961   3.565 -45.592  1.00 42.95           O  
ATOM   1829  OD2 ASP   228      27.108   1.512 -45.611  1.00 42.95           O1-
ATOM   1830  N   ARG   229      24.042   6.161 -45.494  1.00169.73           N  
ATOM   1831  CA  ARG   229      22.755   6.783 -45.599  1.00169.73           C  
ATOM   1832  C   ARG   229      21.962   6.096 -46.662  1.00169.73           C  
ATOM   1833  O   ARG   229      22.515   5.557 -47.620  1.00169.73           O  
ATOM   1834  CB  ARG   229      22.841   8.286 -45.914  1.00169.73           C  
ATOM   1835  CG  ARG   229      23.586   8.590 -47.210  1.00169.73           C  
ATOM   1836  CD  ARG   229      24.124  10.018 -47.293  1.00169.73           C  
ATOM   1837  NE  ARG   229      25.569   9.952 -46.938  1.00169.73           N  
ATOM   1838  CZ  ARG   229      26.248  11.077 -46.567  1.00169.73           C  
ATOM   1839  NH1 ARG   229      25.597  12.274 -46.479  1.00169.73           N1+
ATOM   1840  NH2 ARG   229      27.579  10.998 -46.276  1.00169.73           N  
ATOM   1841  N   ASP   230      20.626   6.070 -46.470  1.00 60.55           N  
ATOM   1842  CA  ASP   230      19.704   5.488 -47.400  1.00 60.55           C  
ATOM   1843  C   ASP   230      19.274   6.551 -48.370  1.00 60.55           C  
ATOM   1844  O   ASP   230      19.825   7.650 -48.388  1.00 60.55           O  
ATOM   1845  CB  ASP   230      18.471   4.861 -46.716  1.00 60.55           C  
ATOM   1846  CG  ASP   230      17.760   5.914 -45.876  1.00 60.55           C  
ATOM   1847  OD1 ASP   230      18.178   7.101 -45.917  1.00 60.55           O  
ATOM   1848  OD2 ASP   230      16.786   5.536 -45.171  1.00 60.55           O1-
ATOM   1849  N   LYS   231      18.265   6.237 -49.208  1.00126.26           N  
ATOM   1850  CA  LYS   231      17.795   7.123 -50.239  1.00126.26           C  
ATOM   1851  C   LYS   231      17.282   8.392 -49.634  1.00126.26           C  
ATOM   1852  O   LYS   231      17.450   9.467 -50.210  1.00126.26           O  
ATOM   1853  CB  LYS   231      16.668   6.517 -51.094  1.00126.26           C  
ATOM   1854  CG  LYS   231      15.487   5.955 -50.297  1.00126.26           C  
ATOM   1855  CD  LYS   231      15.853   4.744 -49.433  1.00126.26           C  
ATOM   1856  CE  LYS   231      14.647   4.089 -48.754  1.00126.26           C  
ATOM   1857  NZ  LYS   231      15.084   2.936 -47.931  1.00126.26           N1+
ATOM   1858  N   GLN   232      16.612   8.293 -48.473  1.00 90.80           N  
ATOM   1859  CA  GLN   232      16.069   9.434 -47.789  1.00 90.80           C  
ATOM   1860  C   GLN   232      17.185  10.295 -47.278  1.00 90.80           C  
ATOM   1861  O   GLN   232      17.039  11.513 -47.205  1.00 90.80           O  
ATOM   1862  CB  GLN   232      15.184   9.091 -46.577  1.00 90.80           C  
ATOM   1863  CG  GLN   232      13.831   8.479 -46.942  1.00 90.80           C  
ATOM   1864  CD  GLN   232      13.989   6.972 -47.050  1.00 90.80           C  
ATOM   1865  NE2 GLN   232      12.918   6.226 -46.668  1.00 90.80           N  
ATOM   1866  OE1 GLN   232      15.038   6.471 -47.450  1.00 90.80           O  
ATOM   1867  N   GLY   233      18.335   9.695 -46.906  1.00 36.60           N  
ATOM   1868  CA  GLY   233      19.405  10.493 -46.374  1.00 36.60           C  
ATOM   1869  C   GLY   233      19.509  10.287 -44.891  1.00 36.60           C  
ATOM   1870  O   GLY   233      20.104  11.107 -44.190  1.00 36.60           O  
ATOM   1871  N   ASN   234      18.922   9.186 -44.374  1.00 51.05           N  
ATOM   1872  CA  ASN   234      18.981   8.874 -42.971  1.00 51.05           C  
ATOM   1873  C   ASN   234      19.944   7.733 -42.803  1.00 51.05           C  
ATOM   1874  O   ASN   234      20.171   6.962 -43.734  1.00 51.05           O  
ATOM   1875  CB  ASN   234      17.630   8.419 -42.395  1.00 51.05           C  
ATOM   1876  CG  ASN   234      16.646   9.570 -42.550  1.00 51.05           C  
ATOM   1877  ND2 ASN   234      15.450   9.266 -43.121  1.00 51.05           N  
ATOM   1878  OD1 ASN   234      16.932  10.709 -42.185  1.00 51.05           O  
ATOM   1879  N   ARG   235      20.562   7.609 -41.606  1.00155.95           N  
ATOM   1880  CA  ARG   235      21.529   6.562 -41.410  1.00155.95           C  
ATOM   1881  C   ARG   235      21.602   6.216 -39.951  1.00155.95           C  
ATOM   1882  O   ARG   235      21.046   6.905 -39.098  1.00155.95           O  
ATOM   1883  CB  ARG   235      22.933   6.981 -41.867  1.00155.95           C  
ATOM   1884  CG  ARG   235      23.443   8.219 -41.128  1.00155.95           C  
ATOM   1885  CD  ARG   235      24.777   8.743 -41.656  1.00155.95           C  
ATOM   1886  NE  ARG   235      24.509   9.950 -42.483  1.00155.95           N  
ATOM   1887  CZ  ARG   235      25.557  10.617 -43.045  1.00155.95           C  
ATOM   1888  NH1 ARG   235      26.824  10.135 -42.902  1.00155.95           N1+
ATOM   1889  NH2 ARG   235      25.339  11.771 -43.741  1.00155.95           N  
ATOM   1890  N   PRO   236      22.248   5.118 -39.646  1.00 83.01           N  
ATOM   1891  CA  PRO   236      22.425   4.748 -38.269  1.00 83.01           C  
ATOM   1892  C   PRO   236      23.492   5.587 -37.643  1.00 83.01           C  
ATOM   1893  O   PRO   236      24.505   5.848 -38.293  1.00 83.01           O  
ATOM   1894  CB  PRO   236      22.721   3.246 -38.260  1.00 83.01           C  
ATOM   1895  CG  PRO   236      23.061   2.910 -39.725  1.00 83.01           C  
ATOM   1896  CD  PRO   236      22.286   3.967 -40.530  1.00 83.01           C  
ATOM   1897  N   ALA   237      23.289   6.020 -36.383  1.00 52.46           N  
ATOM   1898  CA  ALA   237      24.305   6.753 -35.684  1.00 52.46           C  
ATOM   1899  C   ALA   237      24.751   5.865 -34.563  1.00 52.46           C  
ATOM   1900  O   ALA   237      24.013   5.640 -33.604  1.00 52.46           O  
ATOM   1901  CB  ALA   237      23.793   8.057 -35.052  1.00 52.46           C  
ATOM   1902  N   TYR   238      26.000   5.367 -34.635  1.00 67.62           N  
ATOM   1903  CA  TYR   238      26.508   4.444 -33.656  1.00 67.62           C  
ATOM   1904  C   TYR   238      27.078   5.227 -32.513  1.00 67.62           C  
ATOM   1905  O   TYR   238      27.794   6.207 -32.722  1.00 67.62           O  
ATOM   1906  CB  TYR   238      27.662   3.575 -34.187  1.00 67.62           C  
ATOM   1907  CG  TYR   238      27.194   2.857 -35.407  1.00 67.62           C  
ATOM   1908  CD1 TYR   238      26.398   1.739 -35.312  1.00 67.62           C  
ATOM   1909  CD2 TYR   238      27.570   3.304 -36.654  1.00 67.62           C  
ATOM   1910  CE1 TYR   238      25.979   1.084 -36.445  1.00 67.62           C  
ATOM   1911  CE2 TYR   238      27.153   2.654 -37.790  1.00 67.62           C  
ATOM   1912  CZ  TYR   238      26.355   1.541 -37.686  1.00 67.62           C  
ATOM   1913  OH  TYR   238      25.924   0.869 -38.848  1.00 67.62           O  
ATOM   1914  N   TYR   239      26.752   4.829 -31.261  1.00 85.78           N  
ATOM   1915  CA  TYR   239      27.315   5.540 -30.142  1.00 85.78           C  
ATOM   1916  C   TYR   239      27.687   4.603 -29.031  1.00 85.78           C  
ATOM   1917  O   TYR   239      27.250   3.456 -28.997  1.00 85.78           O  
ATOM   1918  CB  TYR   239      26.397   6.641 -29.573  1.00 85.78           C  
ATOM   1919  CG  TYR   239      25.102   6.064 -29.115  1.00 85.78           C  
ATOM   1920  CD1 TYR   239      25.003   5.406 -27.911  1.00 85.78           C  
ATOM   1921  CD2 TYR   239      23.972   6.202 -29.888  1.00 85.78           C  
ATOM   1922  CE1 TYR   239      23.804   4.890 -27.487  1.00 85.78           C  
ATOM   1923  CE2 TYR   239      22.768   5.687 -29.471  1.00 85.78           C  
ATOM   1924  CZ  TYR   239      22.684   5.027 -28.268  1.00 85.78           C  
ATOM   1925  OH  TYR   239      21.452   4.497 -27.830  1.00 85.78           O  
ATOM   1926  N   ILE   240      28.570   5.062 -28.113  1.00 66.10           N  
ATOM   1927  CA  ILE   240      28.987   4.258 -26.990  1.00 66.10           C  
ATOM   1928  C   ILE   240      29.358   5.162 -25.849  1.00 66.10           C  
ATOM   1929  O   ILE   240      29.791   6.295 -26.060  1.00 66.10           O  
ATOM   1930  CB  ILE   240      30.211   3.444 -27.287  1.00 66.10           C  
ATOM   1931  CG1 ILE   240      29.954   2.483 -28.459  1.00 66.10           C  
ATOM   1932  CG2 ILE   240      30.639   2.742 -25.990  1.00 66.10           C  
ATOM   1933  CD1 ILE   240      31.230   1.863 -29.028  1.00 66.10           C  
ATOM   1934  N   ALA   241      29.140   4.695 -24.600  1.00 46.18           N  
ATOM   1935  CA  ALA   241      29.582   5.414 -23.439  1.00 46.18           C  
ATOM   1936  C   ALA   241      31.025   5.058 -23.247  1.00 46.18           C  
ATOM   1937  O   ALA   241      31.470   4.000 -23.694  1.00 46.18           O  
ATOM   1938  CB  ALA   241      28.832   5.032 -22.153  1.00 46.18           C  
ATOM   1939  N   GLY   242      31.800   5.958 -22.605  1.00 38.95           N  
ATOM   1940  CA  GLY   242      33.197   5.709 -22.362  1.00 38.95           C  
ATOM   1941  C   GLY   242      33.351   4.557 -21.419  1.00 38.95           C  
ATOM   1942  O   GLY   242      34.162   3.659 -21.648  1.00 38.95           O  
ATOM   1943  N   SER   243      32.566   4.557 -20.321  1.00 64.67           N  
ATOM   1944  CA  SER   243      32.694   3.485 -19.377  1.00 64.67           C  
ATOM   1945  C   SER   243      31.603   2.512 -19.680  1.00 64.67           C  
ATOM   1946  O   SER   243      30.572   2.488 -19.010  1.00 64.67           O  
ATOM   1947  CB  SER   243      32.520   3.934 -17.916  1.00 64.67           C  
ATOM   1948  OG  SER   243      33.543   4.852 -17.559  1.00 64.67           O  
ATOM   1949  N   SER   244      31.831   1.666 -20.705  1.00127.45           N  
ATOM   1950  CA  SER   244      30.869   0.684 -21.121  1.00127.45           C  
ATOM   1951  C   SER   244      31.483  -0.165 -22.199  1.00127.45           C  
ATOM   1952  O   SER   244      32.510   0.182 -22.786  1.00127.45           O  
ATOM   1953  CB  SER   244      29.589   1.275 -21.748  1.00127.45           C  
ATOM   1954  OG  SER   244      28.790   1.936 -20.777  1.00127.45           O  
ATOM   1955  N   THR   245      30.944  -1.394 -22.333  1.00169.72           N  
ATOM   1956  CA  THR   245      31.218  -2.374 -23.355  1.00169.72           C  
ATOM   1957  C   THR   245      30.226  -2.337 -24.492  1.00169.72           C  
ATOM   1958  O   THR   245      30.500  -2.849 -25.580  1.00169.72           O  
ATOM   1959  CB  THR   245      31.199  -3.772 -22.814  1.00169.72           C  
ATOM   1960  CG2 THR   245      32.233  -3.865 -21.679  1.00169.72           C  
ATOM   1961  OG1 THR   245      29.905  -4.093 -22.324  1.00169.72           O  
ATOM   1962  N   LYS   246      29.004  -1.824 -24.224  1.00 88.80           N  
ATOM   1963  CA  LYS   246      27.920  -1.916 -25.168  1.00 88.80           C  
ATOM   1964  C   LYS   246      27.978  -0.853 -26.217  1.00 88.80           C  
ATOM   1965  O   LYS   246      28.506   0.238 -26.003  1.00 88.80           O  
ATOM   1966  CB  LYS   246      26.528  -1.840 -24.523  1.00 88.80           C  
ATOM   1967  CG  LYS   246      26.165  -3.085 -23.714  1.00 88.80           C  
ATOM   1968  CD  LYS   246      24.901  -2.905 -22.872  1.00 88.80           C  
ATOM   1969  CE  LYS   246      24.493  -4.161 -22.100  1.00 88.80           C  
ATOM   1970  NZ  LYS   246      25.402  -4.364 -20.950  1.00 88.80           N1+
ATOM   1971  N   VAL   247      27.417  -1.189 -27.403  1.00 64.69           N  
ATOM   1972  CA  VAL   247      27.349  -0.280 -28.511  1.00 64.69           C  
ATOM   1973  C   VAL   247      25.926  -0.238 -28.985  1.00 64.69           C  
ATOM   1974  O   VAL   247      25.266  -1.267 -29.092  1.00 64.69           O  
ATOM   1975  CB  VAL   247      28.210  -0.695 -29.673  1.00 64.69           C  
ATOM   1976  CG1 VAL   247      27.981   0.285 -30.837  1.00 64.69           C  
ATOM   1977  CG2 VAL   247      29.673  -0.765 -29.200  1.00 64.69           C  
ATOM   1978  N   TYR   248      25.413   0.969 -29.299  1.00 76.79           N  
ATOM   1979  CA  TYR   248      24.043   1.120 -29.706  1.00 76.79           C  
ATOM   1980  C   TYR   248      24.010   1.927 -30.967  1.00 76.79           C  
ATOM   1981  O   TYR   248      24.988   2.580 -31.336  1.00 76.79           O  
ATOM   1982  CB  TYR   248      23.198   1.940 -28.714  1.00 76.79           C  
ATOM   1983  CG  TYR   248      23.071   1.228 -27.410  1.00 76.79           C  
ATOM   1984  CD1 TYR   248      22.053   0.328 -27.203  1.00 76.79           C  
ATOM   1985  CD2 TYR   248      23.965   1.469 -26.390  1.00 76.79           C  
ATOM   1986  CE1 TYR   248      21.927  -0.325 -25.999  1.00 76.79           C  
ATOM   1987  CE2 TYR   248      23.843   0.818 -25.183  1.00 76.79           C  
ATOM   1988  CZ  TYR   248      22.823  -0.081 -24.987  1.00 76.79           C  
ATOM   1989  OH  TYR   248      22.696  -0.751 -23.751  1.00 76.79           O  
ATOM   1990  N   SER   249      22.870   1.855 -31.689  1.00 48.84           N  
ATOM   1991  CA  SER   249      22.679   2.687 -32.844  1.00 48.84           C  
ATOM   1992  C   SER   249      21.278   3.224 -32.795  1.00 48.84           C  
ATOM   1993  O   SER   249      20.358   2.561 -32.318  1.00 48.84           O  
ATOM   1994  CB  SER   249      22.826   1.963 -34.194  1.00 48.84           C  
ATOM   1995  OG  SER   249      21.796   0.999 -34.354  1.00 48.84           O  
ATOM   1996  N   VAL   250      21.091   4.475 -33.261  1.00128.72           N  
ATOM   1997  CA  VAL   250      19.777   5.052 -33.346  1.00128.72           C  
ATOM   1998  C   VAL   250      19.709   5.707 -34.689  1.00128.72           C  
ATOM   1999  O   VAL   250      20.717   6.181 -35.207  1.00128.72           O  
ATOM   2000  CB  VAL   250      19.483   6.156 -32.368  1.00128.72           C  
ATOM   2001  CG1 VAL   250      19.671   5.639 -30.941  1.00128.72           C  
ATOM   2002  CG2 VAL   250      20.340   7.376 -32.716  1.00128.72           C  
ATOM   2003  N   ASN   251      18.509   5.764 -35.293  1.00 45.82           N  
ATOM   2004  CA  ASN   251      18.389   6.343 -36.599  1.00 45.82           C  
ATOM   2005  C   ASN   251      18.429   7.839 -36.469  1.00 45.82           C  
ATOM   2006  O   ASN   251      17.954   8.407 -35.488  1.00 45.82           O  
ATOM   2007  CB  ASN   251      17.084   5.936 -37.310  1.00 45.82           C  
ATOM   2008  CG  ASN   251      17.223   6.208 -38.802  1.00 45.82           C  
ATOM   2009  ND2 ASN   251      17.309   5.116 -39.608  1.00 45.82           N  
ATOM   2010  OD1 ASN   251      17.256   7.356 -39.241  1.00 45.82           O  
ATOM   2011  N   THR   252      19.010   8.512 -37.484  1.00 58.73           N  
ATOM   2012  CA  THR   252      19.140   9.943 -37.522  1.00 58.73           C  
ATOM   2013  C   THR   252      17.781  10.556 -37.651  1.00 58.73           C  
ATOM   2014  O   THR   252      17.574  11.706 -37.265  1.00 58.73           O  
ATOM   2015  CB  THR   252      20.003  10.436 -38.654  1.00 58.73           C  
ATOM   2016  CG2 THR   252      21.444   9.932 -38.447  1.00 58.73           C  
ATOM   2017  OG1 THR   252      19.490   9.986 -39.899  1.00 58.73           O  
ATOM   2018  N   LYS   253      16.827   9.808 -38.239  1.00 81.92           N  
ATOM   2019  CA  LYS   253      15.496  10.302 -38.458  1.00 81.92           C  
ATOM   2020  C   LYS   253      14.880  10.653 -37.137  1.00 81.92           C  
ATOM   2021  O   LYS   253      14.251  11.700 -36.997  1.00 81.92           O  
ATOM   2022  CB  LYS   253      14.592   9.251 -39.125  1.00 81.92           C  
ATOM   2023  CG  LYS   253      13.353   9.849 -39.792  1.00 81.92           C  
ATOM   2024  CD  LYS   253      13.702  10.664 -41.039  1.00 81.92           C  
ATOM   2025  CE  LYS   253      12.494  11.147 -41.840  1.00 81.92           C  
ATOM   2026  NZ  LYS   253      12.955  11.808 -43.082  1.00 81.92           N1+
ATOM   2027  N   GLU   254      15.053   9.777 -36.128  1.00 45.84           N  
ATOM   2028  CA  GLU   254      14.494   9.991 -34.822  1.00 45.84           C  
ATOM   2029  C   GLU   254      15.155  11.182 -34.196  1.00 45.84           C  
ATOM   2030  O   GLU   254      14.516  11.951 -33.481  1.00 45.84           O  
ATOM   2031  CB  GLU   254      14.741   8.807 -33.870  1.00 45.84           C  
ATOM   2032  CG  GLU   254      14.042   7.517 -34.301  1.00 45.84           C  
ATOM   2033  CD  GLU   254      14.368   6.436 -33.278  1.00 45.84           C  
ATOM   2034  OE1 GLU   254      15.577   6.238 -32.986  1.00 45.84           O  
ATOM   2035  OE2 GLU   254      13.408   5.792 -32.775  1.00 45.84           O1-
ATOM   2036  N   LEU   255      16.472  11.339 -34.434  1.00 61.19           N  
ATOM   2037  CA  LEU   255      17.272  12.376 -33.837  1.00 61.19           C  
ATOM   2038  C   LEU   255      16.870  13.753 -34.302  1.00 61.19           C  
ATOM   2039  O   LEU   255      16.812  14.692 -33.510  1.00 61.19           O  
ATOM   2040  CB  LEU   255      18.771  12.183 -34.137  1.00 61.19           C  
ATOM   2041  CG  LEU   255      19.369  10.923 -33.476  1.00 61.19           C  
ATOM   2042  CD1 LEU   255      20.864  10.763 -33.795  1.00 61.19           C  
ATOM   2043  CD2 LEU   255      19.096  10.909 -31.963  1.00 61.19           C  
ATOM   2044  N   LYS   256      16.582  13.904 -35.607  1.00 72.36           N  
ATOM   2045  CA  LYS   256      16.253  15.159 -36.229  1.00 72.36           C  
ATOM   2046  C   LYS   256      14.943  15.699 -35.733  1.00 72.36           C  
ATOM   2047  O   LYS   256      14.695  16.898 -35.847  1.00 72.36           O  
ATOM   2048  CB  LYS   256      16.196  15.055 -37.761  1.00 72.36           C  
ATOM   2049  CG  LYS   256      17.582  14.834 -38.374  1.00 72.36           C  
ATOM   2050  CD  LYS   256      17.570  14.377 -39.835  1.00 72.36           C  
ATOM   2051  CE  LYS   256      18.976  14.168 -40.404  1.00 72.36           C  
ATOM   2052  NZ  LYS   256      18.893  13.648 -41.787  1.00 72.36           N1+
ATOM   2053  N   THR   257      14.036  14.847 -35.220  1.00118.23           N  
ATOM   2054  CA  THR   257      12.762  15.382 -34.818  1.00118.23           C  
ATOM   2055  C   THR   257      12.776  15.751 -33.363  1.00118.23           C  
ATOM   2056  O   THR   257      12.916  14.902 -32.483  1.00118.23           O  
ATOM   2057  CB  THR   257      11.614  14.443 -35.077  1.00118.23           C  
ATOM   2058  CG2 THR   257      11.807  13.147 -34.272  1.00118.23           C  
ATOM   2059  OG1 THR   257      10.384  15.067 -34.740  1.00118.23           O  
ATOM   2060  N   LYS   258      12.612  17.063 -33.083  1.00139.34           N  
ATOM   2061  CA  LYS   258      12.603  17.550 -31.732  1.00139.34           C  
ATOM   2062  C   LYS   258      11.369  17.040 -31.061  1.00139.34           C  
ATOM   2063  O   LYS   258      10.268  17.143 -31.601  1.00139.34           O  
ATOM   2064  CB  LYS   258      12.480  19.077 -31.601  1.00139.34           C  
ATOM   2065  CG  LYS   258      13.690  19.895 -32.034  1.00139.34           C  
ATOM   2066  CD  LYS   258      13.367  21.383 -32.190  1.00139.34           C  
ATOM   2067  CE  LYS   258      12.511  21.957 -31.057  1.00139.34           C  
ATOM   2068  NZ  LYS   258      13.314  22.105 -29.822  1.00139.34           N1+
ATOM   2069  N   GLY   259      11.532  16.482 -29.845  1.00 22.01           N  
ATOM   2070  CA  GLY   259      10.409  16.069 -29.055  1.00 22.01           C  
ATOM   2071  C   GLY   259       9.977  14.674 -29.395  1.00 22.01           C  
ATOM   2072  O   GLY   259       8.998  14.187 -28.831  1.00 22.01           O  
ATOM   2073  N   GLY   260      10.673  13.991 -30.323  1.00 19.11           N  
ATOM   2074  CA  GLY   260      10.264  12.658 -30.676  1.00 19.11           C  
ATOM   2075  C   GLY   260      10.888  11.678 -29.729  1.00 19.11           C  
ATOM   2076  O   GLY   260      11.856  11.991 -29.037  1.00 19.11           O  
ATOM   2077  N   SER   261      10.341  10.443 -29.690  1.00 28.26           N  
ATOM   2078  CA  SER   261      10.880   9.411 -28.850  1.00 28.26           C  
ATOM   2079  C   SER   261      12.000   8.757 -29.597  1.00 28.26           C  
ATOM   2080  O   SER   261      12.011   8.745 -30.826  1.00 28.26           O  
ATOM   2081  CB  SER   261       9.861   8.313 -28.499  1.00 28.26           C  
ATOM   2082  OG  SER   261       8.805   8.857 -27.720  1.00 28.26           O  
ATOM   2083  N   LEU   262      12.983   8.190 -28.865  1.00 94.18           N  
ATOM   2084  CA  LEU   262      14.077   7.522 -29.517  1.00 94.18           C  
ATOM   2085  C   LEU   262      13.964   6.056 -29.241  1.00 94.18           C  
ATOM   2086  O   LEU   262      13.514   5.648 -28.172  1.00 94.18           O  
ATOM   2087  CB  LEU   262      15.478   7.935 -29.025  1.00 94.18           C  
ATOM   2088  CG  LEU   262      15.907   9.372 -29.372  1.00 94.18           C  
ATOM   2089  CD1 LEU   262      15.041  10.415 -28.648  1.00 94.18           C  
ATOM   2090  CD2 LEU   262      17.412   9.569 -29.123  1.00 94.18           C  
ATOM   2091  N   ASN   263      14.342   5.216 -30.227  1.00 62.26           N  
ATOM   2092  CA  ASN   263      14.311   3.799 -30.001  1.00 62.26           C  
ATOM   2093  C   ASN   263      15.653   3.236 -30.373  1.00 62.26           C  
ATOM   2094  O   ASN   263      15.844   2.761 -31.490  1.00 62.26           O  
ATOM   2095  CB  ASN   263      13.253   3.086 -30.862  1.00 62.26           C  
ATOM   2096  CG  ASN   263      11.882   3.517 -30.361  1.00 62.26           C  
ATOM   2097  ND2 ASN   263      11.167   4.335 -31.178  1.00 62.26           N  
ATOM   2098  OD1 ASN   263      11.461   3.143 -29.267  1.00 62.26           O  
ATOM   2099  N   PRO   264      16.584   3.251 -29.456  1.00 71.22           N  
ATOM   2100  CA  PRO   264      17.891   2.728 -29.770  1.00 71.22           C  
ATOM   2101  C   PRO   264      17.906   1.234 -29.810  1.00 71.22           C  
ATOM   2102  O   PRO   264      17.094   0.610 -29.128  1.00 71.22           O  
ATOM   2103  CB  PRO   264      18.841   3.323 -28.733  1.00 71.22           C  
ATOM   2104  CG  PRO   264      18.167   4.652 -28.344  1.00 71.22           C  
ATOM   2105  CD  PRO   264      16.667   4.387 -28.551  1.00 71.22           C  
ATOM   2106  N   THR   265      18.826   0.647 -30.602  1.00 34.32           N  
ATOM   2107  CA  THR   265      18.926  -0.780 -30.710  1.00 34.32           C  
ATOM   2108  C   THR   265      20.273  -1.188 -30.201  1.00 34.32           C  
ATOM   2109  O   THR   265      21.272  -0.520 -30.465  1.00 34.32           O  
ATOM   2110  CB  THR   265      18.821  -1.264 -32.126  1.00 34.32           C  
ATOM   2111  CG2 THR   265      18.909  -2.798 -32.130  1.00 34.32           C  
ATOM   2112  OG1 THR   265      17.590  -0.847 -32.700  1.00 34.32           O  
ATOM   2113  N   LEU   266      20.321  -2.292 -29.426  1.00 77.76           N  
ATOM   2114  CA  LEU   266      21.548  -2.816 -28.883  1.00 77.76           C  
ATOM   2115  C   LEU   266      22.189  -3.665 -29.946  1.00 77.76           C  
ATOM   2116  O   LEU   266      21.501  -4.453 -30.591  1.00 77.76           O  
ATOM   2117  CB  LEU   266      21.286  -3.706 -27.651  1.00 77.76           C  
ATOM   2118  CG  LEU   266      22.542  -4.304 -26.994  1.00 77.76           C  
ATOM   2119  CD1 LEU   266      23.406  -3.213 -26.340  1.00 77.76           C  
ATOM   2120  CD2 LEU   266      22.164  -5.426 -26.015  1.00 77.76           C  
ATOM   2121  N   HIS   267      23.493  -3.433 -30.234  1.00175.06           N  
ATOM   2122  CA  HIS   267      24.306  -4.210 -31.154  1.00175.06           C  
ATOM   2123  C   HIS   267      24.853  -5.405 -30.447  1.00175.06           C  
ATOM   2124  O   HIS   267      25.068  -6.474 -31.025  1.00175.06           O  
ATOM   2125  CB  HIS   267      25.503  -3.432 -31.718  1.00175.06           C  
ATOM   2126  CG  HIS   267      25.112  -2.349 -32.678  1.00175.06           C  
ATOM   2127  CD2 HIS   267      24.823  -2.423 -34.007  1.00175.06           C  
ATOM   2128  ND1 HIS   267      24.977  -1.023 -32.337  1.00175.06           N  
ATOM   2129  CE1 HIS   267      24.617  -0.364 -33.467  1.00175.06           C  
ATOM   2130  NE2 HIS   267      24.512  -1.172 -34.507  1.00175.06           N  
ATOM   2131  N   GLY   268      25.125  -5.115 -29.164  1.00310.86           N  
ATOM   2132  CA  GLY   268      25.456  -5.850 -28.008  1.00310.86           C  
ATOM   2133  C   GLY   268      26.664  -5.314 -27.300  1.00310.86           C  
ATOM   2134  O   GLY   268      26.632  -4.203 -26.763  1.00310.86           O  
ATOM   2135  N   ASP   269      27.774  -6.081 -27.302  1.00128.91           N  
ATOM   2136  CA  ASP   269      28.890  -5.664 -26.507  1.00128.91           C  
ATOM   2137  C   ASP   269      30.192  -6.199 -27.032  1.00128.91           C  
ATOM   2138  O   ASP   269      30.243  -7.228 -27.703  1.00128.91           O  
ATOM   2139  CB  ASP   269      28.766  -6.067 -25.021  1.00128.91           C  
ATOM   2140  CG  ASP   269      28.734  -7.585 -24.862  1.00128.91           C  
ATOM   2141  OD1 ASP   269      29.680  -8.271 -25.330  1.00128.91           O  
ATOM   2142  OD2 ASP   269      27.746  -8.079 -24.255  1.00128.91           O1-
ATOM   2143  N   ARG   270      31.270  -5.434 -26.757  1.00162.62           N  
ATOM   2144  CA  ARG   270      32.646  -5.672 -27.108  1.00162.62           C  
ATOM   2145  C   ARG   270      33.392  -6.640 -26.232  1.00162.62           C  
ATOM   2146  O   ARG   270      34.462  -7.098 -26.625  1.00162.62           O  
ATOM   2147  CB  ARG   270      33.488  -4.385 -27.193  1.00162.62           C  
ATOM   2148  CG  ARG   270      33.344  -3.646 -28.527  1.00162.62           C  
ATOM   2149  CD  ARG   270      34.149  -2.346 -28.603  1.00162.62           C  
ATOM   2150  NE  ARG   270      33.364  -1.314 -27.872  1.00162.62           N  
ATOM   2151  CZ  ARG   270      33.968  -0.349 -27.121  1.00162.62           C  
ATOM   2152  NH1 ARG   270      35.324  -0.339 -26.959  1.00162.62           N1+
ATOM   2153  NH2 ARG   270      33.198   0.610 -26.529  1.00162.62           N  
ATOM   2154  N   GLY   271      32.939  -6.927 -24.996  1.00 70.62           N  
ATOM   2155  CA  GLY   271      33.742  -7.783 -24.155  1.00 70.62           C  
ATOM   2156  C   GLY   271      34.280  -6.929 -23.028  1.00 70.62           C  
ATOM   2157  O   GLY   271      34.247  -5.703 -23.090  1.00 70.62           O  
ATOM   2158  N   PRO   272      34.840  -7.590 -22.044  1.00303.96           N  
ATOM   2159  CA  PRO   272      35.174  -7.089 -20.722  1.00303.96           C  
ATOM   2160  C   PRO   272      35.844  -5.783 -20.358  1.00303.96           C  
ATOM   2161  O   PRO   272      35.218  -5.047 -19.614  1.00303.96           O  
ATOM   2162  CB  PRO   272      35.861  -8.255 -20.008  1.00303.96           C  
ATOM   2163  CG  PRO   272      35.388  -9.510 -20.764  1.00303.96           C  
ATOM   2164  CD  PRO   272      35.137  -9.006 -22.191  1.00303.96           C  
ATOM   2165  N   HIS   273      37.073  -5.423 -20.764  1.00252.57           N  
ATOM   2166  CA  HIS   273      37.577  -4.158 -20.273  1.00252.57           C  
ATOM   2167  C   HIS   273      38.092  -3.421 -21.458  1.00252.57           C  
ATOM   2168  O   HIS   273      39.200  -2.891 -21.468  1.00252.57           O  
ATOM   2169  CB  HIS   273      38.736  -4.290 -19.271  1.00252.57           C  
ATOM   2170  CG  HIS   273      38.277  -4.673 -17.896  1.00252.57           C  
ATOM   2171  CD2 HIS   273      38.233  -5.885 -17.280  1.00252.57           C  
ATOM   2172  ND1 HIS   273      37.793  -3.768 -16.975  1.00252.57           N  
ATOM   2173  CE1 HIS   273      37.485  -4.472 -15.858  1.00252.57           C  
ATOM   2174  NE2 HIS   273      37.734  -5.762 -15.995  1.00252.57           N  
ATOM   2175  N   THR   274      37.247  -3.428 -22.492  1.00146.06           N  
ATOM   2176  CA  THR   274      37.400  -2.905 -23.814  1.00146.06           C  
ATOM   2177  C   THR   274      37.071  -1.442 -23.914  1.00146.06           C  
ATOM   2178  O   THR   274      37.184  -0.879 -25.000  1.00146.06           O  
ATOM   2179  CB  THR   274      36.539  -3.681 -24.778  1.00146.06           C  
ATOM   2180  CG2 THR   274      36.858  -3.289 -26.229  1.00146.06           C  
ATOM   2181  OG1 THR   274      36.805  -5.068 -24.627  1.00146.06           O  
ATOM   2182  N   ASP   275      36.573  -0.817 -22.827  1.00 84.17           N  
ATOM   2183  CA  ASP   275      36.059   0.536 -22.813  1.00 84.17           C  
ATOM   2184  C   ASP   275      36.857   1.464 -23.690  1.00 84.17           C  
ATOM   2185  O   ASP   275      38.088   1.487 -23.672  1.00 84.17           O  
ATOM   2186  CB  ASP   275      36.016   1.144 -21.401  1.00 84.17           C  
ATOM   2187  CG  ASP   275      35.053   0.322 -20.550  1.00 84.17           C  
ATOM   2188  OD1 ASP   275      34.881  -0.894 -20.831  1.00 84.17           O  
ATOM   2189  OD2 ASP   275      34.473   0.912 -19.600  1.00 84.17           O1-
ATOM   2190  N   ALA   276      36.127   2.209 -24.552  1.00 57.81           N  
ATOM   2191  CA  ALA   276      36.728   3.150 -25.455  1.00 57.81           C  
ATOM   2192  C   ALA   276      35.895   4.396 -25.423  1.00 57.81           C  
ATOM   2193  O   ALA   276      34.690   4.347 -25.190  1.00 57.81           O  
ATOM   2194  CB  ALA   276      36.778   2.664 -26.913  1.00 57.81           C  
ATOM   2195  N   VAL   277      36.565   5.557 -25.524  1.00146.65           N  
ATOM   2196  CA  VAL   277      35.985   6.871 -25.587  1.00146.65           C  
ATOM   2197  C   VAL   277      35.606   7.244 -26.989  1.00146.65           C  
ATOM   2198  O   VAL   277      34.789   8.140 -27.201  1.00146.65           O  
ATOM   2199  CB  VAL   277      36.946   7.923 -25.112  1.00146.65           C  
ATOM   2200  CG1 VAL   277      38.182   7.899 -26.028  1.00146.65           C  
ATOM   2201  CG2 VAL   277      36.231   9.278 -25.113  1.00146.65           C  
ATOM   2202  N   ALA   278      36.272   6.646 -27.997  1.00 56.48           N  
ATOM   2203  CA  ALA   278      36.040   7.083 -29.348  1.00 56.48           C  
ATOM   2204  C   ALA   278      35.873   5.908 -30.265  1.00 56.48           C  
ATOM   2205  O   ALA   278      36.486   4.860 -30.066  1.00 56.48           O  
ATOM   2206  CB  ALA   278      37.199   7.922 -29.913  1.00 56.48           C  
ATOM   2207  N   LEU   279      35.010   6.069 -31.302  1.00126.62           N  
ATOM   2208  CA  LEU   279      34.778   5.037 -32.283  1.00126.62           C  
ATOM   2209  C   LEU   279      34.582   5.688 -33.627  1.00126.62           C  
ATOM   2210  O   LEU   279      34.145   6.838 -33.699  1.00126.62           O  
ATOM   2211  CB  LEU   279      33.526   4.179 -32.020  1.00126.62           C  
ATOM   2212  CG  LEU   279      32.189   4.902 -32.291  1.00126.62           C  
ATOM   2213  CD1 LEU   279      30.993   3.979 -32.003  1.00126.62           C  
ATOM   2214  CD2 LEU   279      32.105   6.238 -31.536  1.00126.62           C  
ATOM   2215  N   ALA   280      34.921   4.977 -34.732  1.00 53.67           N  
ATOM   2216  CA  ALA   280      34.730   5.560 -36.040  1.00 53.67           C  
ATOM   2217  C   ALA   280      34.281   4.514 -37.029  1.00 53.67           C  
ATOM   2218  O   ALA   280      34.853   3.428 -37.121  1.00 53.67           O  
ATOM   2219  CB  ALA   280      36.002   6.206 -36.615  1.00 53.67           C  
ATOM   2220  N   TYR   281      33.255   4.863 -37.838  1.00 65.29           N  
ATOM   2221  CA  TYR   281      32.670   3.996 -38.830  1.00 65.29           C  
ATOM   2222  C   TYR   281      33.296   4.283 -40.162  1.00 65.29           C  
ATOM   2223  O   TYR   281      33.450   5.441 -40.546  1.00 65.29           O  
ATOM   2224  CB  TYR   281      31.152   4.225 -38.963  1.00 65.29           C  
ATOM   2225  CG  TYR   281      30.569   3.358 -40.027  1.00 65.29           C  
ATOM   2226  CD1 TYR   281      30.206   2.058 -39.763  1.00 65.29           C  
ATOM   2227  CD2 TYR   281      30.370   3.858 -41.294  1.00 65.29           C  
ATOM   2228  CE1 TYR   281      29.657   1.269 -40.748  1.00 65.29           C  
ATOM   2229  CE2 TYR   281      29.823   3.075 -42.283  1.00 65.29           C  
ATOM   2230  CZ  TYR   281      29.466   1.776 -42.011  1.00 65.29           C  
ATOM   2231  OH  TYR   281      28.903   0.972 -43.024  1.00 65.29           O  
ATOM   2232  N   ASP   282      33.696   3.219 -40.892  1.00 66.65           N  
ATOM   2233  CA  ASP   282      34.294   3.355 -42.195  1.00 66.65           C  
ATOM   2234  C   ASP   282      33.307   2.883 -43.224  1.00 66.65           C  
ATOM   2235  O   ASP   282      32.800   1.764 -43.151  1.00 66.65           O  
ATOM   2236  CB  ASP   282      35.558   2.493 -42.354  1.00 66.65           C  
ATOM   2237  CG  ASP   282      36.136   2.709 -43.746  1.00 66.65           C  
ATOM   2238  OD1 ASP   282      35.802   3.745 -44.380  1.00 66.65           O  
ATOM   2239  OD2 ASP   282      36.917   1.829 -44.199  1.00 66.65           O1-
ATOM   2240  N   PRO   283      32.990   3.724 -44.174  1.00 80.34           N  
ATOM   2241  CA  PRO   283      32.067   3.321 -45.201  1.00 80.34           C  
ATOM   2242  C   PRO   283      32.577   2.238 -46.109  1.00 80.34           C  
ATOM   2243  O   PRO   283      31.786   1.390 -46.516  1.00 80.34           O  
ATOM   2244  CB  PRO   283      31.676   4.604 -45.929  1.00 80.34           C  
ATOM   2245  CG  PRO   283      31.831   5.694 -44.853  1.00 80.34           C  
ATOM   2246  CD  PRO   283      32.930   5.154 -43.919  1.00 80.34           C  
ATOM   2247  N   GLY   284      33.881   2.239 -46.442  1.00 51.44           N  
ATOM   2248  CA  GLY   284      34.368   1.291 -47.406  1.00 51.44           C  
ATOM   2249  C   GLY   284      34.283  -0.121 -46.905  1.00 51.44           C  
ATOM   2250  O   GLY   284      33.816  -1.003 -47.622  1.00 51.44           O  
ATOM   2251  N   HIS   285      34.815  -0.379 -45.695  1.00 99.55           N  
ATOM   2252  CA  HIS   285      34.833  -1.673 -45.068  1.00 99.55           C  
ATOM   2253  C   HIS   285      33.579  -2.025 -44.334  1.00 99.55           C  
ATOM   2254  O   HIS   285      33.269  -3.206 -44.181  1.00 99.55           O  
ATOM   2255  CB  HIS   285      36.022  -1.866 -44.119  1.00 99.55           C  
ATOM   2256  CG  HIS   285      37.230  -2.262 -44.902  1.00 99.55           C  
ATOM   2257  CD2 HIS   285      38.081  -1.506 -45.644  1.00 99.55           C  
ATOM   2258  ND1 HIS   285      37.648  -3.566 -45.055  1.00 99.55           N  
ATOM   2259  CE1 HIS   285      38.722  -3.535 -45.882  1.00 99.55           C  
ATOM   2260  NE2 HIS   285      39.019  -2.307 -46.266  1.00 99.55           N  
ATOM   2261  N   LYS   286      32.839  -1.013 -43.849  1.00151.40           N  
ATOM   2262  CA  LYS   286      31.678  -1.196 -43.021  1.00151.40           C  
ATOM   2263  C   LYS   286      32.135  -1.565 -41.633  1.00151.40           C  
ATOM   2264  O   LYS   286      31.340  -2.049 -40.830  1.00151.40           O  
ATOM   2265  CB  LYS   286      30.766  -2.368 -43.456  1.00151.40           C  
ATOM   2266  CG  LYS   286      30.352  -2.386 -44.930  1.00151.40           C  
ATOM   2267  CD  LYS   286      29.512  -1.194 -45.385  1.00151.40           C  
ATOM   2268  CE  LYS   286      29.196  -1.228 -46.882  1.00151.40           C  
ATOM   2269  NZ  LYS   286      28.632   0.068 -47.311  1.00151.40           N1+
ATOM   2270  N   VAL   287      33.426  -1.336 -41.306  1.00 65.14           N  
ATOM   2271  CA  VAL   287      33.947  -1.648 -40.000  1.00 65.14           C  
ATOM   2272  C   VAL   287      33.909  -0.441 -39.103  1.00 65.14           C  
ATOM   2273  O   VAL   287      33.972   0.698 -39.564  1.00 65.14           O  
ATOM   2274  CB  VAL   287      35.354  -2.166 -40.042  1.00 65.14           C  
ATOM   2275  CG1 VAL   287      35.878  -2.351 -38.607  1.00 65.14           C  
ATOM   2276  CG2 VAL   287      35.335  -3.468 -40.857  1.00 65.14           C  
ATOM   2277  N   ILE   288      33.762  -0.674 -37.777  1.00 78.98           N  
ATOM   2278  CA  ILE   288      33.792   0.387 -36.799  1.00 78.98           C  
ATOM   2279  C   ILE   288      35.027   0.146 -35.979  1.00 78.98           C  
ATOM   2280  O   ILE   288      35.269  -0.974 -35.527  1.00 78.98           O  
ATOM   2281  CB  ILE   288      32.612   0.395 -35.864  1.00 78.98           C  
ATOM   2282  CG1 ILE   288      31.304   0.621 -36.644  1.00 78.98           C  
ATOM   2283  CG2 ILE   288      32.869   1.465 -34.789  1.00 78.98           C  
ATOM   2284  CD1 ILE   288      30.035   0.420 -35.814  1.00 78.98           C  
ATOM   2285  N   PHE   289      35.849   1.200 -35.786  1.00 69.45           N  
ATOM   2286  CA  PHE   289      37.096   1.065 -35.084  1.00 69.45           C  
ATOM   2287  C   PHE   289      36.994   1.745 -33.757  1.00 69.45           C  
ATOM   2288  O   PHE   289      36.377   2.801 -33.622  1.00 69.45           O  
ATOM   2289  CB  PHE   289      38.283   1.703 -35.827  1.00 69.45           C  
ATOM   2290  CG  PHE   289      38.477   0.971 -37.113  1.00 69.45           C  
ATOM   2291  CD1 PHE   289      39.226  -0.182 -37.163  1.00 69.45           C  
ATOM   2292  CD2 PHE   289      37.908   1.442 -38.276  1.00 69.45           C  
ATOM   2293  CE1 PHE   289      39.402  -0.854 -38.349  1.00 69.45           C  
ATOM   2294  CE2 PHE   289      38.082   0.775 -39.466  1.00 69.45           C  
ATOM   2295  CZ  PHE   289      38.831  -0.377 -39.504  1.00 69.45           C  
ATOM   2296  N   PHE   290      37.613   1.139 -32.727  1.00169.55           N  
ATOM   2297  CA  PHE   290      37.513   1.723 -31.422  1.00169.55           C  
ATOM   2298  C   PHE   290      38.903   2.000 -30.934  1.00169.55           C  
ATOM   2299  O   PHE   290      39.793   1.163 -31.074  1.00169.55           O  
ATOM   2300  CB  PHE   290      36.887   0.761 -30.401  1.00169.55           C  
ATOM   2301  CG  PHE   290      35.541   0.354 -30.900  1.00169.55           C  
ATOM   2302  CD1 PHE   290      35.422  -0.740 -31.727  1.00169.55           C  
ATOM   2303  CD2 PHE   290      34.406   1.052 -30.556  1.00169.55           C  
ATOM   2304  CE1 PHE   290      34.195  -1.139 -32.200  1.00169.55           C  
ATOM   2305  CE2 PHE   290      33.174   0.656 -31.025  1.00169.55           C  
ATOM   2306  CZ  PHE   290      33.066  -0.440 -31.849  1.00169.55           C  
ATOM   2307  N   ALA   291      39.127   3.203 -30.363  1.00 59.37           N  
ATOM   2308  CA  ALA   291      40.390   3.515 -29.748  1.00 59.37           C  
ATOM   2309  C   ALA   291      40.156   3.299 -28.281  1.00 59.37           C  
ATOM   2310  O   ALA   291      39.416   4.053 -27.652  1.00 59.37           O  
ATOM   2311  CB  ALA   291      40.821   4.978 -29.942  1.00 59.37           C  
ATOM   2312  N   GLU   292      40.814   2.276 -27.692  1.00 92.09           N  
ATOM   2313  CA  GLU   292      40.484   1.866 -26.351  1.00 92.09           C  
ATOM   2314  C   GLU   292      41.282   2.569 -25.288  1.00 92.09           C  
ATOM   2315  O   GLU   292      42.352   3.124 -25.531  1.00 92.09           O  
ATOM   2316  CB  GLU   292      40.551   0.338 -26.180  1.00 92.09           C  
ATOM   2317  CG  GLU   292      39.557  -0.368 -27.113  1.00 92.09           C  
ATOM   2318  CD  GLU   292      39.657  -1.882 -26.971  1.00 92.09           C  
ATOM   2319  OE1 GLU   292      40.392  -2.355 -26.066  1.00 92.09           O  
ATOM   2320  OE2 GLU   292      38.993  -2.586 -27.778  1.00 92.09           O1-
ATOM   2321  N   SER   293      40.702   2.605 -24.065  1.00124.63           N  
ATOM   2322  CA  SER   293      41.265   3.304 -22.941  1.00124.63           C  
ATOM   2323  C   SER   293      42.461   2.635 -22.296  1.00124.63           C  
ATOM   2324  O   SER   293      43.500   3.266 -22.106  1.00124.63           O  
ATOM   2325  CB  SER   293      40.227   3.550 -21.831  1.00124.63           C  
ATOM   2326  OG  SER   293      40.828   4.242 -20.748  1.00124.63           O  
ATOM   2327  N   ASP   294      42.278   1.403 -21.777  1.00123.59           N  
ATOM   2328  CA  ASP   294      43.299   0.686 -21.041  1.00123.59           C  
ATOM   2329  C   ASP   294      44.125  -0.306 -21.815  1.00123.59           C  
ATOM   2330  O   ASP   294      45.245  -0.629 -21.422  1.00123.59           O  
ATOM   2331  CB  ASP   294      42.713  -0.067 -19.834  1.00123.59           C  
ATOM   2332  CG  ASP   294      43.854  -0.355 -18.865  1.00123.59           C  
ATOM   2333  OD1 ASP   294      44.809   0.465 -18.821  1.00123.59           O  
ATOM   2334  OD2 ASP   294      43.789  -1.399 -18.162  1.00123.59           O1-
ATOM   2335  N   THR   295      43.542  -0.854 -22.892  1.00173.02           N  
ATOM   2336  CA  THR   295      43.992  -1.982 -23.667  1.00173.02           C  
ATOM   2337  C   THR   295      45.287  -1.757 -24.392  1.00173.02           C  
ATOM   2338  O   THR   295      45.995  -2.712 -24.709  1.00173.02           O  
ATOM   2339  CB  THR   295      42.982  -2.301 -24.718  1.00173.02           C  
ATOM   2340  CG2 THR   295      43.030  -1.179 -25.760  1.00173.02           C  
ATOM   2341  OG1 THR   295      43.279  -3.532 -25.343  1.00173.02           O  
ATOM   2342  N   ARG   296      45.614  -0.500 -24.724  1.00111.68           N  
ATOM   2343  CA  ARG   296      46.782  -0.207 -25.512  1.00111.68           C  
ATOM   2344  C   ARG   296      46.577  -0.732 -26.903  1.00111.68           C  
ATOM   2345  O   ARG   296      47.545  -1.061 -27.586  1.00111.68           O  
ATOM   2346  CB  ARG   296      48.092  -0.833 -24.995  1.00111.68           C  
ATOM   2347  CG  ARG   296      48.737  -0.114 -23.808  1.00111.68           C  
ATOM   2348  CD  ARG   296      48.127  -0.445 -22.446  1.00111.68           C  
ATOM   2349  NE  ARG   296      48.964   0.239 -21.422  1.00111.68           N  
ATOM   2350  CZ  ARG   296      50.154  -0.314 -21.041  1.00111.68           C  
ATOM   2351  NH1 ARG   296      50.578  -1.481 -21.608  1.00111.68           N1+
ATOM   2352  NH2 ARG   296      50.926   0.309 -20.104  1.00111.68           N  
ATOM   2353  N   GLN   297      45.312  -0.793 -27.376  1.00 68.28           N  
ATOM   2354  CA  GLN   297      45.074  -1.325 -28.688  1.00 68.28           C  
ATOM   2355  C   GLN   297      43.944  -0.598 -29.364  1.00 68.28           C  
ATOM   2356  O   GLN   297      43.198   0.154 -28.735  1.00 68.28           O  
ATOM   2357  CB  GLN   297      44.707  -2.817 -28.651  1.00 68.28           C  
ATOM   2358  CG  GLN   297      45.833  -3.696 -28.099  1.00 68.28           C  
ATOM   2359  CD  GLN   297      45.326  -5.127 -28.033  1.00 68.28           C  
ATOM   2360  NE2 GLN   297      46.186  -6.097 -28.444  1.00 68.28           N  
ATOM   2361  OE1 GLN   297      44.191  -5.377 -27.629  1.00 68.28           O  
ATOM   2362  N   VAL   298      43.842  -0.785 -30.704  1.00 55.68           N  
ATOM   2363  CA  VAL   298      42.758  -0.272 -31.501  1.00 55.68           C  
ATOM   2364  C   VAL   298      42.022  -1.491 -31.998  1.00 55.68           C  
ATOM   2365  O   VAL   298      42.626  -2.404 -32.561  1.00 55.68           O  
ATOM   2366  CB  VAL   298      43.227   0.518 -32.691  1.00 55.68           C  
ATOM   2367  CG1 VAL   298      42.010   0.910 -33.545  1.00 55.68           C  
ATOM   2368  CG2 VAL   298      44.042   1.720 -32.182  1.00 55.68           C  
ATOM   2369  N   SER   299      40.684  -1.535 -31.815  1.00 57.85           N  
ATOM   2370  CA  SER   299      39.932  -2.721 -32.150  1.00 57.85           C  
ATOM   2371  C   SER   299      38.964  -2.442 -33.267  1.00 57.85           C  
ATOM   2372  O   SER   299      38.750  -1.293 -33.645  1.00 57.85           O  
ATOM   2373  CB  SER   299      39.138  -3.286 -30.954  1.00 57.85           C  
ATOM   2374  OG  SER   299      38.193  -2.332 -30.490  1.00 57.85           O  
ATOM   2375  N   CYS   300      38.376  -3.514 -33.858  1.00 64.09           N  
ATOM   2376  CA  CYS   300      37.462  -3.339 -34.960  1.00 64.09           C  
ATOM   2377  C   CYS   300      36.326  -4.316 -34.892  1.00 64.09           C  
ATOM   2378  O   CYS   300      36.412  -5.360 -34.249  1.00 64.09           O  
ATOM   2379  CB  CYS   300      38.131  -3.492 -36.344  1.00 64.09           C  
ATOM   2380  SG  CYS   300      38.980  -5.084 -36.583  1.00 64.09           S  
ATOM   2381  N   TRP   301      35.194  -3.955 -35.535  1.00 96.86           N  
ATOM   2382  CA  TRP   301      34.045  -4.810 -35.620  1.00 96.86           C  
ATOM   2383  C   TRP   301      33.332  -4.505 -36.899  1.00 96.86           C  
ATOM   2384  O   TRP   301      32.977  -3.356 -37.163  1.00 96.86           O  
ATOM   2385  CB  TRP   301      33.054  -4.600 -34.462  1.00 96.86           C  
ATOM   2386  CG  TRP   301      31.761  -5.361 -34.615  1.00 96.86           C  
ATOM   2387  CD1 TRP   301      31.535  -6.706 -34.635  1.00 96.86           C  
ATOM   2388  CD2 TRP   301      30.476  -4.730 -34.740  1.00 96.86           C  
ATOM   2389  CE2 TRP   301      29.526  -5.745 -34.843  1.00 96.86           C  
ATOM   2390  CE3 TRP   301      30.117  -3.411 -34.761  1.00 96.86           C  
ATOM   2391  NE1 TRP   301      30.190  -6.953 -34.783  1.00 96.86           N  
ATOM   2392  CZ2 TRP   301      28.197  -5.455 -34.967  1.00 96.86           C  
ATOM   2393  CZ3 TRP   301      28.777  -3.122 -34.896  1.00 96.86           C  
ATOM   2394  CH2 TRP   301      27.836  -4.126 -34.998  1.00 96.86           C  
ATOM   2395  N   HIS   302      33.107  -5.543 -37.729  1.00 85.34           N  
ATOM   2396  CA  HIS   302      32.378  -5.366 -38.950  1.00 85.34           C  
ATOM   2397  C   HIS   302      30.942  -5.213 -38.538  1.00 85.34           C  
ATOM   2398  O   HIS   302      30.457  -5.912 -37.651  1.00 85.34           O  
ATOM   2399  CB  HIS   302      32.497  -6.570 -39.900  1.00 85.34           C  
ATOM   2400  CG  HIS   302      32.082  -6.272 -41.311  1.00 85.34           C  
ATOM   2401  CD2 HIS   302      31.409  -5.206 -41.824  1.00 85.34           C  
ATOM   2402  ND1 HIS   302      32.359  -7.093 -42.381  1.00 85.34           N  
ATOM   2403  CE1 HIS   302      31.844  -6.488 -43.481  1.00 85.34           C  
ATOM   2404  NE2 HIS   302      31.258  -5.340 -43.192  1.00 85.34           N  
ATOM   2405  N   VAL   303      30.229  -4.280 -39.189  1.00132.12           N  
ATOM   2406  CA  VAL   303      28.865  -3.914 -38.916  1.00132.12           C  
ATOM   2407  C   VAL   303      27.912  -5.008 -39.275  1.00132.12           C  
ATOM   2408  O   VAL   303      26.751  -4.979 -38.871  1.00132.12           O  
ATOM   2409  CB  VAL   303      28.426  -2.684 -39.659  1.00132.12           C  
ATOM   2410  CG1 VAL   303      29.245  -1.486 -39.151  1.00132.12           C  
ATOM   2411  CG2 VAL   303      28.559  -2.948 -41.170  1.00132.12           C  
ATOM   2412  N   GLN   304      28.356  -5.994 -40.065  1.00143.13           N  
ATOM   2413  CA  GLN   304      27.428  -6.925 -40.638  1.00143.13           C  
ATOM   2414  C   GLN   304      26.548  -7.672 -39.636  1.00143.13           C  
ATOM   2415  O   GLN   304      25.342  -7.722 -39.865  1.00143.13           O  
ATOM   2416  CB  GLN   304      28.134  -7.953 -41.541  1.00143.13           C  
ATOM   2417  CG  GLN   304      29.031  -7.302 -42.606  1.00143.13           C  
ATOM   2418  CD  GLN   304      28.209  -6.435 -43.557  1.00143.13           C  
ATOM   2419  NE2 GLN   304      26.860  -6.433 -43.398  1.00143.13           N  
ATOM   2420  OE1 GLN   304      28.762  -5.770 -44.432  1.00143.13           O  
ATOM   2421  N   THR   305      27.038  -8.249 -38.505  1.00158.64           N  
ATOM   2422  CA  THR   305      26.122  -9.030 -37.688  1.00158.64           C  
ATOM   2423  C   THR   305      26.272  -8.654 -36.262  1.00158.64           C  
ATOM   2424  O   THR   305      26.976  -7.693 -35.977  1.00158.64           O  
ATOM   2425  CB  THR   305      26.328 -10.515 -37.816  1.00158.64           C  
ATOM   2426  CG2 THR   305      27.618 -10.907 -37.075  1.00158.64           C  
ATOM   2427  OG1 THR   305      25.218 -11.219 -37.280  1.00158.64           O  
ATOM   2428  N   GLU   306      25.625  -9.431 -35.357  1.00 68.80           N  
ATOM   2429  CA  GLU   306      25.548  -9.215 -33.932  1.00 68.80           C  
ATOM   2430  C   GLU   306      26.903  -8.975 -33.355  1.00 68.80           C  
ATOM   2431  O   GLU   306      27.877  -9.645 -33.681  1.00 68.80           O  
ATOM   2432  CB  GLU   306      24.916 -10.387 -33.166  1.00 68.80           C  
ATOM   2433  CG  GLU   306      23.435 -10.570 -33.489  1.00 68.80           C  
ATOM   2434  CD  GLU   306      22.914 -11.756 -32.692  1.00 68.80           C  
ATOM   2435  OE1 GLU   306      23.722 -12.373 -31.947  1.00 68.80           O  
ATOM   2436  OE2 GLU   306      21.699 -12.065 -32.825  1.00 68.80           O1-
ATOM   2437  N   LEU   307      26.986  -7.989 -32.444  1.00 91.24           N  
ATOM   2438  CA  LEU   307      28.257  -7.638 -31.893  1.00 91.24           C  
ATOM   2439  C   LEU   307      28.507  -8.413 -30.652  1.00 91.24           C  
ATOM   2440  O   LEU   307      27.855  -8.204 -29.627  1.00 91.24           O  
ATOM   2441  CB  LEU   307      28.375  -6.148 -31.525  1.00 91.24           C  
ATOM   2442  CG  LEU   307      29.715  -5.761 -30.865  1.00 91.24           C  
ATOM   2443  CD1 LEU   307      30.909  -5.990 -31.806  1.00 91.24           C  
ATOM   2444  CD2 LEU   307      29.661  -4.327 -30.314  1.00 91.24           C  
ATOM   2445  N   LYS   308      29.499  -9.320 -30.756  1.00195.89           N  
ATOM   2446  CA  LYS   308      29.979 -10.166 -29.707  1.00195.89           C  
ATOM   2447  C   LYS   308      31.465  -9.963 -29.757  1.00195.89           C  
ATOM   2448  O   LYS   308      31.964  -9.461 -30.763  1.00195.89           O  
ATOM   2449  CB  LYS   308      29.717 -11.653 -30.004  1.00195.89           C  
ATOM   2450  CG  LYS   308      29.659 -12.541 -28.765  1.00195.89           C  
ATOM   2451  CD  LYS   308      28.333 -12.422 -28.008  1.00195.89           C  
ATOM   2452  CE  LYS   308      27.957 -10.989 -27.638  1.00195.89           C  
ATOM   2453  NZ  LYS   308      28.817 -10.524 -26.533  1.00195.89           N1+
ATOM   2454  N   PRO   309      32.208 -10.293 -28.734  1.00 82.55           N  
ATOM   2455  CA  PRO   309      33.635 -10.120 -28.773  1.00 82.55           C  
ATOM   2456  C   PRO   309      34.271 -10.992 -29.804  1.00 82.55           C  
ATOM   2457  O   PRO   309      35.309 -10.619 -30.349  1.00 82.55           O  
ATOM   2458  CB  PRO   309      34.125 -10.353 -27.341  1.00 82.55           C  
ATOM   2459  CG  PRO   309      32.899 -10.907 -26.584  1.00 82.55           C  
ATOM   2460  CD  PRO   309      31.699 -10.366 -27.379  1.00 82.55           C  
ATOM   2461  N   GLU   310      33.648 -12.142 -30.104  1.00 97.06           N  
ATOM   2462  CA  GLU   310      34.193 -13.068 -31.051  1.00 97.06           C  
ATOM   2463  C   GLU   310      34.244 -12.394 -32.383  1.00 97.06           C  
ATOM   2464  O   GLU   310      35.109 -12.704 -33.202  1.00 97.06           O  
ATOM   2465  CB  GLU   310      33.360 -14.353 -31.195  1.00 97.06           C  
ATOM   2466  CG  GLU   310      31.924 -14.117 -31.666  1.00 97.06           C  
ATOM   2467  CD  GLU   310      31.244 -15.475 -31.760  1.00 97.06           C  
ATOM   2468  OE1 GLU   310      31.931 -16.497 -31.495  1.00 97.06           O  
ATOM   2469  OE2 GLU   310      30.032 -15.510 -32.106  1.00 97.06           O1-
ATOM   2470  N   ASN   311      33.302 -11.468 -32.651  1.00133.35           N  
ATOM   2471  CA  ASN   311      33.273 -10.844 -33.943  1.00133.35           C  
ATOM   2472  C   ASN   311      34.100  -9.585 -33.933  1.00133.35           C  
ATOM   2473  O   ASN   311      33.866  -8.690 -34.745  1.00133.35           O  
ATOM   2474  CB  ASN   311      31.849 -10.429 -34.352  1.00133.35           C  
ATOM   2475  CG  ASN   311      30.970 -11.674 -34.377  1.00133.35           C  
ATOM   2476  ND2 ASN   311      31.274 -12.627 -35.298  1.00133.35           N  
ATOM   2477  OD1 ASN   311      30.035 -11.798 -33.587  1.00133.35           O  
ATOM   2478  N   THR   312      35.125  -9.500 -33.058  1.00134.92           N  
ATOM   2479  CA  THR   312      35.948  -8.320 -33.000  1.00134.92           C  
ATOM   2480  C   THR   312      37.382  -8.763 -33.074  1.00134.92           C  
ATOM   2481  O   THR   312      37.699  -9.901 -32.727  1.00134.92           O  
ATOM   2482  CB  THR   312      35.766  -7.570 -31.708  1.00134.92           C  
ATOM   2483  CG2 THR   312      36.661  -6.330 -31.703  1.00134.92           C  
ATOM   2484  OG1 THR   312      34.415  -7.167 -31.558  1.00134.92           O  
ATOM   2485  N   ASP   313      38.281  -7.873 -33.562  1.00 85.52           N  
ATOM   2486  CA  ASP   313      39.680  -8.202 -33.678  1.00 85.52           C  
ATOM   2487  C   ASP   313      40.492  -6.976 -33.320  1.00 85.52           C  
ATOM   2488  O   ASP   313      39.937  -5.954 -32.919  1.00 85.52           O  
ATOM   2489  CB  ASP   313      40.064  -8.648 -35.101  1.00 85.52           C  
ATOM   2490  CG  ASP   313      41.283  -9.557 -35.020  1.00 85.52           C  
ATOM   2491  OD1 ASP   313      41.904  -9.634 -33.926  1.00 85.52           O  
ATOM   2492  OD2 ASP   313      41.595 -10.210 -36.050  1.00 85.52           O1-
ATOM   2493  N   VAL   314      41.846  -7.065 -33.424  1.00 69.41           N  
ATOM   2494  CA  VAL   314      42.722  -5.964 -33.097  1.00 69.41           C  
ATOM   2495  C   VAL   314      43.534  -5.580 -34.302  1.00 69.41           C  
ATOM   2496  O   VAL   314      44.181  -6.413 -34.936  1.00 69.41           O  
ATOM   2497  CB  VAL   314      43.704  -6.291 -32.008  1.00 69.41           C  
ATOM   2498  CG1 VAL   314      44.624  -5.077 -31.791  1.00 69.41           C  
ATOM   2499  CG2 VAL   314      42.926  -6.724 -30.754  1.00 69.41           C  
ATOM   2500  N   ILE   315      43.422  -4.296 -34.691  1.00208.29           N  
ATOM   2501  CA  ILE   315      44.137  -3.647 -35.760  1.00208.29           C  
ATOM   2502  C   ILE   315      45.523  -3.220 -35.349  1.00208.29           C  
ATOM   2503  O   ILE   315      46.458  -3.265 -36.150  1.00208.29           O  
ATOM   2504  CB  ILE   315      43.449  -2.379 -36.167  1.00208.29           C  
ATOM   2505  CG1 ILE   315      42.023  -2.658 -36.679  1.00208.29           C  
ATOM   2506  CG2 ILE   315      44.373  -1.643 -37.150  1.00208.29           C  
ATOM   2507  CD1 ILE   315      41.036  -3.087 -35.591  1.00208.29           C  
ATOM   2508  N   TYR   316      45.670  -2.694 -34.108  1.00 95.88           N  
ATOM   2509  CA  TYR   316      46.921  -2.085 -33.738  1.00 95.88           C  
ATOM   2510  C   TYR   316      47.213  -2.371 -32.297  1.00 95.88           C  
ATOM   2511  O   TYR   316      46.300  -2.452 -31.475  1.00 95.88           O  
ATOM   2512  CB  TYR   316      46.815  -0.557 -33.918  1.00 95.88           C  
ATOM   2513  CG  TYR   316      48.066   0.171 -33.569  1.00 95.88           C  
ATOM   2514  CD1 TYR   316      49.129   0.165 -34.441  1.00 95.88           C  
ATOM   2515  CD2 TYR   316      48.160   0.892 -32.399  1.00 95.88           C  
ATOM   2516  CE1 TYR   316      50.281   0.849 -34.141  1.00 95.88           C  
ATOM   2517  CE2 TYR   316      49.310   1.580 -32.093  1.00 95.88           C  
ATOM   2518  CZ  TYR   316      50.370   1.558 -32.966  1.00 95.88           C  
ATOM   2519  OH  TYR   316      51.555   2.259 -32.660  1.00 95.88           O  
ATOM   2520  N   SER   317      48.509  -2.545 -31.949  1.00102.24           N  
ATOM   2521  CA  SER   317      48.811  -2.752 -30.562  1.00102.24           C  
ATOM   2522  C   SER   317      50.178  -2.201 -30.259  1.00102.24           C  
ATOM   2523  O   SER   317      51.160  -2.609 -30.875  1.00102.24           O  
ATOM   2524  CB  SER   317      48.800  -4.239 -30.174  1.00102.24           C  
ATOM   2525  OG  SER   317      48.840  -4.381 -28.764  1.00102.24           O  
ATOM   2526  N   TYR   318      50.268  -1.236 -29.310  1.00 80.34           N  
ATOM   2527  CA  TYR   318      51.523  -0.695 -28.845  1.00 80.34           C  
ATOM   2528  C   TYR   318      51.473  -0.421 -27.372  1.00 80.34           C  
ATOM   2529  O   TYR   318      50.497   0.102 -26.840  1.00 80.34           O  
ATOM   2530  CB  TYR   318      52.002   0.587 -29.555  1.00 80.34           C  
ATOM   2531  CG  TYR   318      52.848   0.181 -30.714  1.00 80.34           C  
ATOM   2532  CD1 TYR   318      52.315  -0.342 -31.866  1.00 80.34           C  
ATOM   2533  CD2 TYR   318      54.213   0.337 -30.638  1.00 80.34           C  
ATOM   2534  CE1 TYR   318      53.121  -0.707 -32.918  1.00 80.34           C  
ATOM   2535  CE2 TYR   318      55.030  -0.023 -31.683  1.00 80.34           C  
ATOM   2536  CZ  TYR   318      54.483  -0.548 -32.827  1.00 80.34           C  
ATOM   2537  OH  TYR   318      55.313  -0.922 -33.905  1.00 80.34           O  
ATOM   2538  N   ALA   319      52.583  -0.732 -26.677  1.00 43.76           N  
ATOM   2539  CA  ALA   319      52.684  -0.549 -25.256  1.00 43.76           C  
ATOM   2540  C   ALA   319      52.525   0.912 -24.977  1.00 43.76           C  
ATOM   2541  O   ALA   319      52.028   1.309 -23.925  1.00 43.76           O  
ATOM   2542  CB  ALA   319      54.047  -0.984 -24.690  1.00 43.76           C  
ATOM   2543  N   ARG   320      53.012   1.743 -25.913  1.00119.27           N  
ATOM   2544  CA  ARG   320      53.015   3.177 -25.856  1.00119.27           C  
ATOM   2545  C   ARG   320      51.653   3.784 -26.041  1.00119.27           C  
ATOM   2546  O   ARG   320      51.459   4.956 -25.719  1.00119.27           O  
ATOM   2547  CB  ARG   320      53.978   3.811 -26.874  1.00119.27           C  
ATOM   2548  CG  ARG   320      55.439   3.529 -26.519  1.00119.27           C  
ATOM   2549  CD  ARG   320      56.458   4.231 -27.418  1.00119.27           C  
ATOM   2550  NE  ARG   320      56.338   3.641 -28.779  1.00119.27           N  
ATOM   2551  CZ  ARG   320      57.010   2.492 -29.081  1.00119.27           C  
ATOM   2552  NH1 ARG   320      57.774   1.880 -28.131  1.00119.27           N1+
ATOM   2553  NH2 ARG   320      56.916   1.956 -30.333  1.00119.27           N  
ATOM   2554  N   PHE   321      50.696   3.047 -26.640  1.00100.43           N  
ATOM   2555  CA  PHE   321      49.399   3.606 -26.929  1.00100.43           C  
ATOM   2556  C   PHE   321      48.595   3.686 -25.663  1.00100.43           C  
ATOM   2557  O   PHE   321      47.635   2.943 -25.457  1.00100.43           O  
ATOM   2558  CB  PHE   321      48.655   2.715 -27.944  1.00100.43           C  
ATOM   2559  CG  PHE   321      47.449   3.397 -28.491  1.00100.43           C  
ATOM   2560  CD1 PHE   321      47.587   4.410 -29.412  1.00100.43           C  
ATOM   2561  CD2 PHE   321      46.185   3.001 -28.122  1.00100.43           C  
ATOM   2562  CE1 PHE   321      46.483   5.041 -29.936  1.00100.43           C  
ATOM   2563  CE2 PHE   321      45.076   3.626 -28.643  1.00100.43           C  
ATOM   2564  CZ  PHE   321      45.223   4.650 -29.549  1.00100.43           C  
ATOM   2565  N   ILE   322      48.912   4.682 -24.816  1.00178.14           N  
ATOM   2566  CA  ILE   322      48.253   4.811 -23.549  1.00178.14           C  
ATOM   2567  C   ILE   322      47.137   5.799 -23.710  1.00178.14           C  
ATOM   2568  O   ILE   322      47.362   6.966 -24.026  1.00178.14           O  
ATOM   2569  CB  ILE   322      49.207   5.273 -22.469  1.00178.14           C  
ATOM   2570  CG1 ILE   322      48.550   5.383 -21.081  1.00178.14           C  
ATOM   2571  CG2 ILE   322      49.857   6.582 -22.949  1.00178.14           C  
ATOM   2572  CD1 ILE   322      47.619   6.586 -20.920  1.00178.14           C  
ATOM   2573  N   PHE   323      45.915   5.355 -23.339  1.00120.42           N  
ATOM   2574  CA  PHE   323      44.669   6.068 -23.450  1.00120.42           C  
ATOM   2575  C   PHE   323      44.340   6.613 -24.815  1.00120.42           C  
ATOM   2576  O   PHE   323      44.662   7.754 -25.150  1.00120.42           O  
ATOM   2577  CB  PHE   323      44.535   7.204 -22.420  1.00120.42           C  
ATOM   2578  CG  PHE   323      43.117   7.662 -22.419  1.00120.42           C  
ATOM   2579  CD1 PHE   323      42.149   6.901 -21.805  1.00120.42           C  
ATOM   2580  CD2 PHE   323      42.757   8.854 -23.006  1.00120.42           C  
ATOM   2581  CE1 PHE   323      40.837   7.311 -21.788  1.00120.42           C  
ATOM   2582  CE2 PHE   323      41.446   9.269 -22.992  1.00120.42           C  
ATOM   2583  CZ  PHE   323      40.484   8.498 -22.384  1.00120.42           C  
ATOM   2584  N   GLY   324      43.765   5.731 -25.675  1.00 64.45           N  
ATOM   2585  CA  GLY   324      43.255   6.107 -26.969  1.00 64.45           C  
ATOM   2586  C   GLY   324      42.152   7.101 -26.740  1.00 64.45           C  
ATOM   2587  O   GLY   324      41.226   6.866 -25.965  1.00 64.45           O  
ATOM   2588  N   THR   325      42.353   8.313 -27.282  1.00195.77           N  
ATOM   2589  CA  THR   325      41.480   9.453 -27.208  1.00195.77           C  
ATOM   2590  C   THR   325      40.648   9.767 -28.422  1.00195.77           C  
ATOM   2591  O   THR   325      39.668  10.507 -28.313  1.00195.77           O  
ATOM   2592  CB  THR   325      42.234  10.700 -26.845  1.00195.77           C  
ATOM   2593  CG2 THR   325      43.166  11.086 -28.005  1.00195.77           C  
ATOM   2594  OG1 THR   325      41.331  11.757 -26.559  1.00195.77           O  
ATOM   2595  N   ASP   326      41.074   9.343 -29.631  1.00128.56           N  
ATOM   2596  CA  ASP   326      40.370   9.806 -30.798  1.00128.56           C  
ATOM   2597  C   ASP   326      40.666   8.880 -31.938  1.00128.56           C  
ATOM   2598  O   ASP   326      41.741   8.283 -32.004  1.00128.56           O  
ATOM   2599  CB  ASP   326      40.827  11.219 -31.209  1.00128.56           C  
ATOM   2600  CG  ASP   326      39.837  11.843 -32.183  1.00128.56           C  
ATOM   2601  OD1 ASP   326      38.849  11.163 -32.566  1.00128.56           O  
ATOM   2602  OD2 ASP   326      40.061  13.028 -32.548  1.00128.56           O1-
ATOM   2603  N   ILE   327      39.675   8.693 -32.837  1.00 82.90           N  
ATOM   2604  CA  ILE   327      39.858   7.892 -34.012  1.00 82.90           C  
ATOM   2605  C   ILE   327      38.913   8.401 -35.061  1.00 82.90           C  
ATOM   2606  O   ILE   327      37.775   8.754 -34.756  1.00 82.90           O  
ATOM   2607  CB  ILE   327      39.557   6.436 -33.781  1.00 82.90           C  
ATOM   2608  CG1 ILE   327      40.037   5.578 -34.964  1.00 82.90           C  
ATOM   2609  CG2 ILE   327      38.057   6.302 -33.472  1.00 82.90           C  
ATOM   2610  CD1 ILE   327      40.082   4.083 -34.644  1.00 82.90           C  
ATOM   2611  N   SER   328      39.364   8.458 -36.331  1.00 57.68           N  
ATOM   2612  CA  SER   328      38.509   8.900 -37.398  1.00 57.68           C  
ATOM   2613  C   SER   328      39.033   8.314 -38.674  1.00 57.68           C  
ATOM   2614  O   SER   328      40.176   7.861 -38.726  1.00 57.68           O  
ATOM   2615  CB  SER   328      38.496  10.430 -37.557  1.00 57.68           C  
ATOM   2616  OG  SER   328      39.806  10.904 -37.833  1.00 57.68           O  
ATOM   2617  N   VAL   329      38.193   8.274 -39.733  1.00124.20           N  
ATOM   2618  CA  VAL   329      38.666   7.804 -41.009  1.00124.20           C  
ATOM   2619  C   VAL   329      38.619   8.984 -41.937  1.00124.20           C  
ATOM   2620  O   VAL   329      37.657   9.747 -41.961  1.00124.20           O  
ATOM   2621  CB  VAL   329      37.848   6.698 -41.620  1.00124.20           C  
ATOM   2622  CG1 VAL   329      37.870   5.486 -40.673  1.00124.20           C  
ATOM   2623  CG2 VAL   329      36.442   7.223 -41.947  1.00124.20           C  
ATOM   2624  N   ASP   330      39.691   9.139 -42.729  1.00158.71           N  
ATOM   2625  CA  ASP   330      39.990  10.231 -43.615  1.00158.71           C  
ATOM   2626  C   ASP   330      39.227  10.077 -44.908  1.00158.71           C  
ATOM   2627  O   ASP   330      38.614   9.046 -45.168  1.00158.71           O  
ATOM   2628  CB  ASP   330      41.493  10.138 -43.927  1.00158.71           C  
ATOM   2629  CG  ASP   330      42.093  11.443 -44.379  1.00158.71           C  
ATOM   2630  OD1 ASP   330      41.312  12.354 -44.745  1.00158.71           O  
ATOM   2631  OD2 ASP   330      43.348  11.549 -44.354  1.00158.71           O1-
ATOM   2632  N   LYS   331      39.249  11.129 -45.761  1.00140.44           N  
ATOM   2633  CA  LYS   331      38.588  11.103 -47.037  1.00140.44           C  
ATOM   2634  C   LYS   331      39.230  10.066 -47.907  1.00140.44           C  
ATOM   2635  O   LYS   331      38.549   9.433 -48.711  1.00140.44           O  
ATOM   2636  CB  LYS   331      38.572  12.442 -47.793  1.00140.44           C  
ATOM   2637  CG  LYS   331      37.636  13.468 -47.152  1.00140.44           C  
ATOM   2638  CD  LYS   331      36.172  13.019 -47.151  1.00140.44           C  
ATOM   2639  CE  LYS   331      35.242  13.912 -46.327  1.00140.44           C  
ATOM   2640  NZ  LYS   331      35.487  13.703 -44.882  1.00140.44           N1+
ATOM   2641  N   LYS   332      40.559   9.863 -47.791  1.00136.14           N  
ATOM   2642  CA  LYS   332      41.193   8.886 -48.634  1.00136.14           C  
ATOM   2643  C   LYS   332      41.204   7.566 -47.921  1.00136.14           C  
ATOM   2644  O   LYS   332      42.081   6.734 -48.152  1.00136.14           O  
ATOM   2645  CB  LYS   332      42.657   9.237 -48.944  1.00136.14           C  
ATOM   2646  CG  LYS   332      42.815  10.504 -49.785  1.00136.14           C  
ATOM   2647  CD  LYS   332      44.254  11.021 -49.837  1.00136.14           C  
ATOM   2648  CE  LYS   332      44.449  12.221 -50.766  1.00136.14           C  
ATOM   2649  NZ  LYS   332      44.383  11.787 -52.180  1.00136.14           N1+
ATOM   2650  N   GLY   333      40.213   7.333 -47.042  1.00 45.21           N  
ATOM   2651  CA  GLY   333      40.066   6.059 -46.398  1.00 45.21           C  
ATOM   2652  C   GLY   333      41.185   5.791 -45.439  1.00 45.21           C  
ATOM   2653  O   GLY   333      41.469   4.629 -45.140  1.00 45.21           O  
ATOM   2654  N   THR   334      41.865   6.828 -44.919  1.00126.37           N  
ATOM   2655  CA  THR   334      42.923   6.463 -44.031  1.00126.37           C  
ATOM   2656  C   THR   334      42.399   6.418 -42.618  1.00126.37           C  
ATOM   2657  O   THR   334      41.473   7.144 -42.256  1.00126.37           O  
ATOM   2658  CB  THR   334      44.150   7.292 -44.184  1.00126.37           C  
ATOM   2659  CG2 THR   334      43.972   8.624 -43.461  1.00126.37           C  
ATOM   2660  OG1 THR   334      45.246   6.568 -43.660  1.00126.37           O  
ATOM   2661  N   LEU   335      42.977   5.520 -41.790  1.00 83.48           N  
ATOM   2662  CA  LEU   335      42.523   5.280 -40.446  1.00 83.48           C  
ATOM   2663  C   LEU   335      43.455   5.955 -39.479  1.00 83.48           C  
ATOM   2664  O   LEU   335      44.622   5.589 -39.346  1.00 83.48           O  
ATOM   2665  CB  LEU   335      42.481   3.776 -40.113  1.00 83.48           C  
ATOM   2666  CG  LEU   335      42.006   3.440 -38.690  1.00 83.48           C  
ATOM   2667  CD1 LEU   335      40.550   3.883 -38.472  1.00 83.48           C  
ATOM   2668  CD2 LEU   335      42.224   1.952 -38.375  1.00 83.48           C  
ATOM   2669  N   TRP   336      42.945   6.958 -38.737  1.00 95.05           N  
ATOM   2670  CA  TRP   336      43.799   7.666 -37.828  1.00 95.05           C  
ATOM   2671  C   TRP   336      43.349   7.418 -36.421  1.00 95.05           C  
ATOM   2672  O   TRP   336      42.153   7.407 -36.124  1.00 95.05           O  
ATOM   2673  CB  TRP   336      43.782   9.191 -38.031  1.00 95.05           C  
ATOM   2674  CG  TRP   336      44.416   9.664 -39.318  1.00 95.05           C  
ATOM   2675  CD1 TRP   336      43.863   9.817 -40.555  1.00 95.05           C  
ATOM   2676  CD2 TRP   336      45.787  10.075 -39.431  1.00 95.05           C  
ATOM   2677  CE2 TRP   336      45.991  10.471 -40.751  1.00 95.05           C  
ATOM   2678  CE3 TRP   336      46.792  10.123 -38.508  1.00 95.05           C  
ATOM   2679  NE1 TRP   336      44.802  10.311 -41.427  1.00 95.05           N  
ATOM   2680  CZ2 TRP   336      47.210  10.919 -41.174  1.00 95.05           C  
ATOM   2681  CZ3 TRP   336      48.021  10.575 -38.937  1.00 95.05           C  
ATOM   2682  CH2 TRP   336      48.225  10.965 -40.244  1.00 95.05           C  
ATOM   2683  N   PHE   337      44.320   7.188 -35.511  1.00 84.30           N  
ATOM   2684  CA  PHE   337      43.989   6.997 -34.129  1.00 84.30           C  
ATOM   2685  C   PHE   337      45.022   7.660 -33.266  1.00 84.30           C  
ATOM   2686  O   PHE   337      46.202   7.696 -33.612  1.00 84.30           O  
ATOM   2687  CB  PHE   337      43.786   5.514 -33.749  1.00 84.30           C  
ATOM   2688  CG  PHE   337      44.907   4.696 -34.295  1.00 84.30           C  
ATOM   2689  CD1 PHE   337      46.063   4.482 -33.581  1.00 84.30           C  
ATOM   2690  CD2 PHE   337      44.784   4.133 -35.546  1.00 84.30           C  
ATOM   2691  CE1 PHE   337      47.076   3.719 -34.115  1.00 84.30           C  
ATOM   2692  CE2 PHE   337      45.794   3.372 -36.086  1.00 84.30           C  
ATOM   2693  CZ  PHE   337      46.945   3.164 -35.367  1.00 84.30           C  
ATOM   2694  N   MET   338      44.584   8.212 -32.109  1.00 73.16           N  
ATOM   2695  CA  MET   338      45.464   8.984 -31.270  1.00 73.16           C  
ATOM   2696  C   MET   338      45.309   8.636 -29.815  1.00 73.16           C  
ATOM   2697  O   MET   338      44.213   8.340 -29.337  1.00 73.16           O  
ATOM   2698  CB  MET   338      45.211  10.498 -31.396  1.00 73.16           C  
ATOM   2699  CG  MET   338      46.100  11.376 -30.511  1.00 73.16           C  
ATOM   2700  SD  MET   338      45.867  13.161 -30.773  1.00 73.16           S  
ATOM   2701  CE  MET   338      44.111  13.174 -30.305  1.00 73.16           C  
ATOM   2702  N   SER   339      46.449   8.679 -29.081  1.00 62.04           N  
ATOM   2703  CA  SER   339      46.511   8.468 -27.657  1.00 62.04           C  
ATOM   2704  C   SER   339      47.233   9.646 -27.053  1.00 62.04           C  
ATOM   2705  O   SER   339      48.066  10.273 -27.712  1.00 62.04           O  
ATOM   2706  CB  SER   339      47.301   7.209 -27.259  1.00 62.04           C  
ATOM   2707  OG  SER   339      48.657   7.332 -27.666  1.00 62.04           O  
ATOM   2708  N   ASN   340      46.902  10.002 -25.785  1.00138.54           N  
ATOM   2709  CA  ASN   340      47.561  11.124 -25.164  1.00138.54           C  
ATOM   2710  C   ASN   340      47.724  10.929 -23.678  1.00138.54           C  
ATOM   2711  O   ASN   340      48.080  11.872 -22.968  1.00138.54           O  
ATOM   2712  CB  ASN   340      46.795  12.442 -25.384  1.00138.54           C  
ATOM   2713  CG  ASN   340      45.404  12.318 -24.773  1.00138.54           C  
ATOM   2714  ND2 ASN   340      44.605  13.414 -24.875  1.00138.54           N  
ATOM   2715  OD1 ASN   340      45.030  11.276 -24.238  1.00138.54           O  
ATOM   2716  N   GLY   341      47.454   9.717 -23.154  1.00 62.56           N  
ATOM   2717  CA  GLY   341      47.688   9.440 -21.759  1.00 62.56           C  
ATOM   2718  C   GLY   341      46.930  10.401 -20.888  1.00 62.56           C  
ATOM   2719  O   GLY   341      47.398  10.730 -19.796  1.00 62.56           O  
ATOM   2720  N   TYR   342      45.757  10.895 -21.342  1.00116.64           N  
ATOM   2721  CA  TYR   342      45.041  11.844 -20.529  1.00116.64           C  
ATOM   2722  C   TYR   342      43.599  11.404 -20.373  1.00116.64           C  
ATOM   2723  O   TYR   342      42.726  11.928 -21.061  1.00116.64           O  
ATOM   2724  CB  TYR   342      45.091  13.237 -21.191  1.00116.64           C  
ATOM   2725  CG  TYR   342      44.490  14.291 -20.329  1.00116.64           C  
ATOM   2726  CD1 TYR   342      45.109  14.679 -19.163  1.00116.64           C  
ATOM   2727  CD2 TYR   342      43.332  14.928 -20.711  1.00116.64           C  
ATOM   2728  CE1 TYR   342      44.567  15.663 -18.372  1.00116.64           C  
ATOM   2729  CE2 TYR   342      42.784  15.913 -19.922  1.00116.64           C  
ATOM   2730  CZ  TYR   342      43.400  16.281 -18.750  1.00116.64           C  
ATOM   2731  OH  TYR   342      42.840  17.292 -17.938  1.00116.64           O  
ATOM   2732  N   PRO   343      43.297  10.494 -19.468  1.00109.48           N  
ATOM   2733  CA  PRO   343      41.932  10.045 -19.256  1.00109.48           C  
ATOM   2734  C   PRO   343      41.168  10.982 -18.365  1.00109.48           C  
ATOM   2735  O   PRO   343      41.810  11.797 -17.701  1.00109.48           O  
ATOM   2736  CB  PRO   343      42.042   8.638 -18.661  1.00109.48           C  
ATOM   2737  CG  PRO   343      43.482   8.555 -18.125  1.00109.48           C  
ATOM   2738  CD  PRO   343      44.266   9.494 -19.056  1.00109.48           C  
ATOM   2739  N   PRO   344      39.849  10.942 -18.334  1.00142.64           N  
ATOM   2740  CA  PRO   344      39.122  11.798 -17.435  1.00142.64           C  
ATOM   2741  C   PRO   344      39.318  11.334 -16.033  1.00142.64           C  
ATOM   2742  O   PRO   344      38.485  10.574 -15.544  1.00142.64           O  
ATOM   2743  CB  PRO   344      37.667  11.784 -17.914  1.00142.64           C  
ATOM   2744  CG  PRO   344      37.589  10.586 -18.883  1.00142.64           C  
ATOM   2745  CD  PRO   344      39.024  10.451 -19.423  1.00142.64           C  
ATOM   2746  N   ILE   345      40.368  11.826 -15.357  1.00 65.22           N  
ATOM   2747  CA  ILE   345      40.646  11.455 -14.002  1.00 65.22           C  
ATOM   2748  C   ILE   345      41.327  12.647 -13.409  1.00 65.22           C  
ATOM   2749  O   ILE   345      41.935  13.442 -14.126  1.00 65.22           O  
ATOM   2750  CB  ILE   345      41.580  10.282 -13.887  1.00 65.22           C  
ATOM   2751  CG1 ILE   345      40.968   9.039 -14.558  1.00 65.22           C  
ATOM   2752  CG2 ILE   345      41.909  10.073 -12.399  1.00 65.22           C  
ATOM   2753  CD1 ILE   345      41.962   7.892 -14.742  1.00 65.22           C  
ATOM   2754  N   LYS   346      41.252  12.807 -12.076  1.00177.37           N  
ATOM   2755  CA  LYS   346      41.825  13.981 -11.487  1.00177.37           C  
ATOM   2756  C   LYS   346      43.320  13.914 -11.590  1.00177.37           C  
ATOM   2757  O   LYS   346      43.929  12.869 -11.373  1.00177.37           O  
ATOM   2758  CB  LYS   346      41.469  14.161 -10.001  1.00177.37           C  
ATOM   2759  CG  LYS   346      39.962  14.210  -9.738  1.00177.37           C  
ATOM   2760  CD  LYS   346      39.222  15.312 -10.502  1.00177.37           C  
ATOM   2761  CE  LYS   346      39.243  16.677  -9.811  1.00177.37           C  
ATOM   2762  NZ  LYS   346      40.485  17.404 -10.155  1.00177.37           N1+
ATOM   2763  N   ASP   347      43.938  15.070 -11.913  1.00 53.25           N  
ATOM   2764  CA  ASP   347      45.363  15.248 -12.024  1.00 53.25           C  
ATOM   2765  C   ASP   347      45.949  14.368 -13.086  1.00 53.25           C  
ATOM   2766  O   ASP   347      47.095  13.932 -12.982  1.00 53.25           O  
ATOM   2767  CB  ASP   347      46.108  14.989 -10.702  1.00 53.25           C  
ATOM   2768  CG  ASP   347      45.776  16.135  -9.757  1.00 53.25           C  
ATOM   2769  OD1 ASP   347      45.312  17.196 -10.255  1.00 53.25           O  
ATOM   2770  OD2 ASP   347      45.980  15.968  -8.524  1.00 53.25           O1-
ATOM   2771  N   ALA   348      45.171  14.099 -14.148  1.00 48.12           N  
ATOM   2772  CA  ALA   348      45.620  13.317 -15.264  1.00 48.12           C  
ATOM   2773  C   ALA   348      46.684  14.062 -16.027  1.00 48.12           C  
ATOM   2774  O   ALA   348      47.587  13.461 -16.609  1.00 48.12           O  
ATOM   2775  CB  ALA   348      44.482  12.976 -16.242  1.00 48.12           C  
ATOM   2776  N   GLU   349      46.581  15.404 -16.073  1.00 88.50           N  
ATOM   2777  CA  GLU   349      47.477  16.227 -16.845  1.00 88.50           C  
ATOM   2778  C   GLU   349      48.884  16.093 -16.358  1.00 88.50           C  
ATOM   2779  O   GLU   349      49.827  16.197 -17.142  1.00 88.50           O  
ATOM   2780  CB  GLU   349      47.120  17.726 -16.823  1.00 88.50           C  
ATOM   2781  CG  GLU   349      47.047  18.334 -15.423  1.00 88.50           C  
ATOM   2782  CD  GLU   349      45.634  18.121 -14.910  1.00 88.50           C  
ATOM   2783  OE1 GLU   349      44.681  18.431 -15.674  1.00 88.50           O  
ATOM   2784  OE2 GLU   349      45.489  17.644 -13.753  1.00 88.50           O1-
ATOM   2785  N   LYS   350      49.059  15.905 -15.040  1.00206.93           N  
ATOM   2786  CA  LYS   350      50.362  15.824 -14.446  1.00206.93           C  
ATOM   2787  C   LYS   350      51.091  14.582 -14.854  1.00206.93           C  
ATOM   2788  O   LYS   350      52.317  14.582 -14.939  1.00206.93           O  
ATOM   2789  CB  LYS   350      50.339  15.902 -12.903  1.00206.93           C  
ATOM   2790  CG  LYS   350      49.599  14.763 -12.194  1.00206.93           C  
ATOM   2791  CD  LYS   350      50.291  13.402 -12.280  1.00206.93           C  
ATOM   2792  CE  LYS   350      51.739  13.421 -11.789  1.00206.93           C  
ATOM   2793  NZ  LYS   350      51.784  13.274 -10.316  1.00206.93           N1+
ATOM   2794  N   LEU   351      50.377  13.472 -15.106  1.00183.19           N  
ATOM   2795  CA  LEU   351      51.102  12.261 -15.362  1.00183.19           C  
ATOM   2796  C   LEU   351      51.953  12.416 -16.584  1.00183.19           C  
ATOM   2797  O   LEU   351      51.553  13.023 -17.576  1.00183.19           O  
ATOM   2798  CB  LEU   351      50.207  11.025 -15.536  1.00183.19           C  
ATOM   2799  CG  LEU   351      49.426  10.668 -14.255  1.00183.19           C  
ATOM   2800  CD1 LEU   351      48.569   9.414 -14.456  1.00183.19           C  
ATOM   2801  CD2 LEU   351      50.350  10.553 -13.034  1.00183.19           C  
ATOM   2802  N   LYS   352      53.186  11.871 -16.499  1.00121.37           N  
ATOM   2803  CA  LYS   352      54.152  11.917 -17.559  1.00121.37           C  
ATOM   2804  C   LYS   352      54.568  10.522 -17.874  1.00121.37           C  
ATOM   2805  O   LYS   352      54.362   9.603 -17.084  1.00121.37           O  
ATOM   2806  CB  LYS   352      55.431  12.704 -17.218  1.00121.37           C  
ATOM   2807  CG  LYS   352      55.312  14.211 -17.443  1.00121.37           C  
ATOM   2808  CD  LYS   352      55.121  14.569 -18.920  1.00121.37           C  
ATOM   2809  CE  LYS   352      55.138  16.070 -19.213  1.00121.37           C  
ATOM   2810  NZ  LYS   352      55.099  16.301 -20.675  1.00121.37           N1+
ATOM   2811  N   PHE   353      55.157  10.334 -19.070  1.00 52.11           N  
ATOM   2812  CA  PHE   353      55.552   9.028 -19.495  1.00 52.11           C  
ATOM   2813  C   PHE   353      56.940   9.161 -20.025  1.00 52.11           C  
ATOM   2814  O   PHE   353      57.392  10.254 -20.364  1.00 52.11           O  
ATOM   2815  CB  PHE   353      54.682   8.509 -20.650  1.00 52.11           C  
ATOM   2816  CG  PHE   353      53.263   8.623 -20.202  1.00 52.11           C  
ATOM   2817  CD1 PHE   353      52.641   7.606 -19.512  1.00 52.11           C  
ATOM   2818  CD2 PHE   353      52.558   9.773 -20.473  1.00 52.11           C  
ATOM   2819  CE1 PHE   353      51.332   7.736 -19.106  1.00 52.11           C  
ATOM   2820  CE2 PHE   353      51.251   9.909 -20.069  1.00 52.11           C  
ATOM   2821  CZ  PHE   353      50.636   8.887 -19.386  1.00 52.11           C  
ATOM   2822  N   TYR   354      57.669   8.036 -20.068  1.00148.11           N  
ATOM   2823  CA  TYR   354      58.998   8.041 -20.595  1.00148.11           C  
ATOM   2824  C   TYR   354      58.968   8.321 -22.067  1.00148.11           C  
ATOM   2825  O   TYR   354      59.839   9.028 -22.569  1.00148.11           O  
ATOM   2826  CB  TYR   354      59.782   6.748 -20.294  1.00148.11           C  
ATOM   2827  CG  TYR   354      58.924   5.567 -20.582  1.00148.11           C  
ATOM   2828  CD1 TYR   354      58.831   5.028 -21.845  1.00148.11           C  
ATOM   2829  CD2 TYR   354      58.208   4.994 -19.557  1.00148.11           C  
ATOM   2830  CE1 TYR   354      58.028   3.933 -22.073  1.00148.11           C  
ATOM   2831  CE2 TYR   354      57.406   3.901 -19.779  1.00148.11           C  
ATOM   2832  CZ  TYR   354      57.315   3.368 -21.041  1.00148.11           C  
ATOM   2833  OH  TYR   354      56.494   2.245 -21.276  1.00148.11           O  
ATOM   2834  N   ASP   355      57.984   7.760 -22.802  1.00126.47           N  
ATOM   2835  CA  ASP   355      57.917   7.959 -24.227  1.00126.47           C  
ATOM   2836  C   ASP   355      57.021   9.135 -24.520  1.00126.47           C  
ATOM   2837  O   ASP   355      56.376   9.685 -23.629  1.00126.47           O  
ATOM   2838  CB  ASP   355      57.395   6.710 -24.970  1.00126.47           C  
ATOM   2839  CG  ASP   355      57.819   6.736 -26.438  1.00126.47           C  
ATOM   2840  OD1 ASP   355      57.131   7.393 -27.264  1.00126.47           O  
ATOM   2841  OD2 ASP   355      58.848   6.081 -26.754  1.00126.47           O1-
ATOM   2842  N   ARG   356      56.956   9.546 -25.805  1.00 86.43           N  
ATOM   2843  CA  ARG   356      56.187  10.690 -26.213  1.00 86.43           C  
ATOM   2844  C   ARG   356      54.759  10.435 -25.833  1.00 86.43           C  
ATOM   2845  O   ARG   356      54.176   9.414 -26.190  1.00 86.43           O  
ATOM   2846  CB  ARG   356      56.180  10.898 -27.739  1.00 86.43           C  
ATOM   2847  CG  ARG   356      57.557  10.912 -28.406  1.00 86.43           C  
ATOM   2848  CD  ARG   356      58.274  12.261 -28.369  1.00 86.43           C  
ATOM   2849  NE  ARG   356      59.469  12.140 -29.254  1.00 86.43           N  
ATOM   2850  CZ  ARG   356      60.632  11.614 -28.772  1.00 86.43           C  
ATOM   2851  NH1 ARG   356      60.710  11.197 -27.475  1.00 86.43           N1+
ATOM   2852  NH2 ARG   356      61.718  11.499 -29.592  1.00 86.43           N  
ATOM   2853  N   LYS   357      54.157  11.395 -25.110  1.00 61.41           N  
ATOM   2854  CA  LYS   357      52.817  11.326 -24.594  1.00 61.41           C  
ATOM   2855  C   LYS   357      51.808  11.312 -25.708  1.00 61.41           C  
ATOM   2856  O   LYS   357      50.866  10.520 -25.690  1.00 61.41           O  
ATOM   2857  CB  LYS   357      52.510  12.556 -23.718  1.00 61.41           C  
ATOM   2858  CG  LYS   357      51.115  12.590 -23.094  1.00 61.41           C  
ATOM   2859  CD  LYS   357      50.985  13.647 -21.993  1.00 61.41           C  
ATOM   2860  CE  LYS   357      49.595  13.722 -21.362  1.00 61.41           C  
ATOM   2861  NZ  LYS   357      49.594  14.713 -20.262  1.00 61.41           N1+
ATOM   2862  N   ILE   358      51.998  12.177 -26.725  1.00 59.81           N  
ATOM   2863  CA  ILE   358      51.016  12.334 -27.759  1.00 59.81           C  
ATOM   2864  C   ILE   358      51.441  11.515 -28.929  1.00 59.81           C  
ATOM   2865  O   ILE   358      52.521  11.723 -29.478  1.00 59.81           O  
ATOM   2866  CB  ILE   358      50.894  13.751 -28.232  1.00 59.81           C  
ATOM   2867  CG1 ILE   358      50.494  14.668 -27.063  1.00 59.81           C  
ATOM   2868  CG2 ILE   358      49.909  13.773 -29.413  1.00 59.81           C  
ATOM   2869  CD1 ILE   358      50.695  16.154 -27.352  1.00 59.81           C  
ATOM   2870  N   ARG   359      50.580  10.553 -29.329  1.00144.40           N  
ATOM   2871  CA  ARG   359      50.909   9.673 -30.412  1.00144.40           C  
ATOM   2872  C   ARG   359      49.772   9.637 -31.387  1.00144.40           C  
ATOM   2873  O   ARG   359      48.617   9.428 -31.015  1.00144.40           O  
ATOM   2874  CB  ARG   359      51.176   8.246 -29.913  1.00144.40           C  
ATOM   2875  CG  ARG   359      52.316   8.213 -28.895  1.00144.40           C  
ATOM   2876  CD  ARG   359      52.580   6.830 -28.308  1.00144.40           C  
ATOM   2877  NE  ARG   359      53.122   5.981 -29.406  1.00144.40           N  
ATOM   2878  CZ  ARG   359      54.446   6.053 -29.731  1.00144.40           C  
ATOM   2879  NH1 ARG   359      55.255   6.952 -29.098  1.00144.40           N1+
ATOM   2880  NH2 ARG   359      54.959   5.230 -30.691  1.00144.40           N  
ATOM   2881  N   LEU   360      50.085   9.850 -32.683  1.00 72.75           N  
ATOM   2882  CA  LEU   360      49.085   9.836 -33.716  1.00 72.75           C  
ATOM   2883  C   LEU   360      49.584   8.949 -34.822  1.00 72.75           C  
ATOM   2884  O   LEU   360      50.682   9.160 -35.335  1.00 72.75           O  
ATOM   2885  CB  LEU   360      48.830  11.236 -34.297  1.00 72.75           C  
ATOM   2886  CG  LEU   360      47.761  11.292 -35.401  1.00 72.75           C  
ATOM   2887  CD1 LEU   360      46.387  10.862 -34.871  1.00 72.75           C  
ATOM   2888  CD2 LEU   360      47.736  12.679 -36.069  1.00 72.75           C  
ATOM   2889  N   MET   361      48.777   7.939 -35.228  1.00 60.80           N  
ATOM   2890  CA  MET   361      49.214   7.018 -36.249  1.00 60.80           C  
ATOM   2891  C   MET   361      48.157   6.854 -37.302  1.00 60.80           C  
ATOM   2892  O   MET   361      46.981   7.145 -37.079  1.00 60.80           O  
ATOM   2893  CB  MET   361      49.514   5.606 -35.719  1.00 60.80           C  
ATOM   2894  CG  MET   361      50.687   5.529 -34.742  1.00 60.80           C  
ATOM   2895  SD  MET   361      50.357   6.233 -33.100  1.00 60.80           S  
ATOM   2896  CE  MET   361      51.883   5.584 -32.361  1.00 60.80           C  
ATOM   2897  N   ARG   362      48.583   6.353 -38.490  1.00125.06           N  
ATOM   2898  CA  ARG   362      47.727   6.226 -39.643  1.00125.06           C  
ATOM   2899  C   ARG   362      48.001   4.910 -40.360  1.00125.06           C  
ATOM   2900  O   ARG   362      49.154   4.484 -40.440  1.00125.06           O  
ATOM   2901  CB  ARG   362      48.038   7.359 -40.635  1.00125.06           C  
ATOM   2902  CG  ARG   362      47.105   7.443 -41.828  1.00125.06           C  
ATOM   2903  CD  ARG   362      47.584   8.389 -42.933  1.00125.06           C  
ATOM   2904  NE  ARG   362      48.443   7.603 -43.865  1.00125.06           N  
ATOM   2905  CZ  ARG   362      49.242   8.245 -44.768  1.00125.06           C  
ATOM   2906  NH1 ARG   362      49.308   9.607 -44.769  1.00125.06           N1+
ATOM   2907  NH2 ARG   362      49.972   7.524 -45.669  1.00125.06           N  
ATOM   2908  N   VAL   363      46.934   4.232 -40.881  1.00151.23           N  
ATOM   2909  CA  VAL   363      46.981   3.013 -41.692  1.00151.23           C  
ATOM   2910  C   VAL   363      45.758   3.018 -42.654  1.00151.23           C  
ATOM   2911  O   VAL   363      44.773   3.659 -42.322  1.00151.23           O  
ATOM   2912  CB  VAL   363      46.888   1.765 -40.861  1.00151.23           C  
ATOM   2913  CG1 VAL   363      45.569   1.802 -40.075  1.00151.23           C  
ATOM   2914  CG2 VAL   363      47.032   0.545 -41.787  1.00151.23           C  
ATOM   2915  N   ASN   364      45.741   2.355 -43.867  1.00161.58           N  
ATOM   2916  CA  ASN   364      44.560   2.301 -44.745  1.00161.58           C  
ATOM   2917  C   ASN   364      43.628   1.241 -44.187  1.00161.58           C  
ATOM   2918  O   ASN   364      44.092   0.290 -43.568  1.00161.58           O  
ATOM   2919  CB  ASN   364      44.895   1.940 -46.203  1.00161.58           C  
ATOM   2920  CG  ASN   364      43.683   2.246 -47.073  1.00161.58           C  
ATOM   2921  ND2 ASN   364      43.809   3.290 -47.937  1.00161.58           N  
ATOM   2922  OD1 ASN   364      42.652   1.580 -46.989  1.00161.58           O  
ATOM   2923  N   THR   365      42.291   1.357 -44.401  1.00123.09           N  
ATOM   2924  CA  THR   365      41.328   0.483 -43.770  1.00123.09           C  
ATOM   2925  C   THR   365      41.463  -0.944 -44.233  1.00123.09           C  
ATOM   2926  O   THR   365      41.348  -1.870 -43.431  1.00123.09           O  
ATOM   2927  CB  THR   365      39.917   0.948 -43.999  1.00123.09           C  
ATOM   2928  CG2 THR   365      38.990   0.159 -43.062  1.00123.09           C  
ATOM   2929  OG1 THR   365      39.806   2.319 -43.650  1.00123.09           O  
ATOM   2930  N   TYR   366      41.695  -1.164 -45.542  1.00101.34           N  
ATOM   2931  CA  TYR   366      41.820  -2.486 -46.099  1.00101.34           C  
ATOM   2932  C   TYR   366      43.032  -3.130 -45.516  1.00101.34           C  
ATOM   2933  O   TYR   366      43.009  -4.296 -45.130  1.00101.34           O  
ATOM   2934  CB  TYR   366      42.056  -2.447 -47.617  1.00101.34           C  
ATOM   2935  CG  TYR   366      40.952  -1.672 -48.253  1.00101.34           C  
ATOM   2936  CD1 TYR   366      40.946  -0.297 -48.180  1.00101.34           C  
ATOM   2937  CD2 TYR   366      39.941  -2.305 -48.937  1.00101.34           C  
ATOM   2938  CE1 TYR   366      39.943   0.436 -48.766  1.00101.34           C  
ATOM   2939  CE2 TYR   366      38.933  -1.577 -49.527  1.00101.34           C  
ATOM   2940  CZ  TYR   366      38.932  -0.205 -49.441  1.00101.34           C  
ATOM   2941  OH  TYR   366      37.900   0.545 -50.046  1.00101.34           O  
ATOM   2942  N   ASN   367      44.126  -2.357 -45.440  1.00 89.31           N  
ATOM   2943  CA  ASN   367      45.404  -2.810 -44.975  1.00 89.31           C  
ATOM   2944  C   ASN   367      45.266  -3.180 -43.531  1.00 89.31           C  
ATOM   2945  O   ASN   367      45.970  -4.054 -43.028  1.00 89.31           O  
ATOM   2946  CB  ASN   367      46.471  -1.705 -45.095  1.00 89.31           C  
ATOM   2947  CG  ASN   367      47.860  -2.329 -45.103  1.00 89.31           C  
ATOM   2948  ND2 ASN   367      48.227  -3.052 -44.012  1.00 89.31           N  
ATOM   2949  OD1 ASN   367      48.609  -2.170 -46.066  1.00 89.31           O  
ATOM   2950  N   VAL   368      44.382  -2.467 -42.815  1.00 66.01           N  
ATOM   2951  CA  VAL   368      44.167  -2.691 -41.416  1.00 66.01           C  
ATOM   2952  C   VAL   368      43.629  -4.065 -41.134  1.00 66.01           C  
ATOM   2953  O   VAL   368      44.264  -4.871 -40.457  1.00 66.01           O  
ATOM   2954  CB  VAL   368      43.135  -1.741 -40.891  1.00 66.01           C  
ATOM   2955  CG1 VAL   368      42.704  -2.210 -39.502  1.00 66.01           C  
ATOM   2956  CG2 VAL   368      43.702  -0.315 -40.919  1.00 66.01           C  
ATOM   2957  N   LEU   369      42.453  -4.364 -41.716  1.00144.29           N  
ATOM   2958  CA  LEU   369      41.637  -5.535 -41.502  1.00144.29           C  
ATOM   2959  C   LEU   369      42.155  -6.855 -42.026  1.00144.29           C  
ATOM   2960  O   LEU   369      41.689  -7.857 -41.488  1.00144.29           O  
ATOM   2961  CB  LEU   369      40.228  -5.384 -42.092  1.00144.29           C  
ATOM   2962  CG  LEU   369      39.328  -4.384 -41.351  1.00144.29           C  
ATOM   2963  CD1 LEU   369      39.907  -2.963 -41.370  1.00144.29           C  
ATOM   2964  CD2 LEU   369      37.902  -4.450 -41.910  1.00144.29           C  
ATOM   2965  N   PRO   370      42.987  -6.995 -43.042  1.00158.66           N  
ATOM   2966  CA  PRO   370      43.263  -8.297 -43.592  1.00158.66           C  
ATOM   2967  C   PRO   370      43.729  -9.291 -42.577  1.00158.66           C  
ATOM   2968  O   PRO   370      44.489  -8.931 -41.679  1.00158.66           O  
ATOM   2969  CB  PRO   370      44.343  -8.091 -44.646  1.00158.66           C  
ATOM   2970  CG  PRO   370      45.158  -6.942 -44.046  1.00158.66           C  
ATOM   2971  CD  PRO   370      44.108  -6.118 -43.289  1.00158.66           C  
ATOM   2972  N   TYR   371      43.294 -10.555 -42.745  1.00331.87           N  
ATOM   2973  CA  TYR   371      43.639 -11.636 -41.871  1.00331.87           C  
ATOM   2974  C   TYR   371      43.018 -11.380 -40.527  1.00331.87           C  
ATOM   2975  O   TYR   371      43.566 -11.760 -39.495  1.00331.87           O  
ATOM   2976  CB  TYR   371      45.178 -11.754 -41.752  1.00331.87           C  
ATOM   2977  CG  TYR   371      45.608 -13.029 -41.099  1.00331.87           C  
ATOM   2978  CD1 TYR   371      45.689 -14.184 -41.842  1.00331.87           C  
ATOM   2979  CD2 TYR   371      45.941 -13.081 -39.763  1.00331.87           C  
ATOM   2980  CE1 TYR   371      46.090 -15.367 -41.264  1.00331.87           C  
ATOM   2981  CE2 TYR   371      46.342 -14.260 -39.178  1.00331.87           C  
ATOM   2982  CZ  TYR   371      46.418 -15.407 -39.930  1.00331.87           C  
ATOM   2983  OH  TYR   371      46.831 -16.617 -39.332  1.00331.87           O  
ATOM   2984  N   SER   372      41.821 -10.749 -40.509  1.00148.06           N  
ATOM   2985  CA  SER   372      41.156 -10.442 -39.267  1.00148.06           C  
ATOM   2986  C   SER   372      39.720 -10.849 -39.368  1.00148.06           C  
ATOM   2987  O   SER   372      39.184 -11.051 -40.454  1.00148.06           O  
ATOM   2988  CB  SER   372      41.010  -8.941 -38.963  1.00148.06           C  
ATOM   2989  OG  SER   372      42.263  -8.290 -38.889  1.00148.06           O  
ATOM   2990  N   LYS   373      39.055 -10.936 -38.199  1.00179.56           N  
ATOM   2991  CA  LYS   373      37.664 -11.270 -38.090  1.00179.56           C  
ATOM   2992  C   LYS   373      36.852 -10.158 -38.685  1.00179.56           C  
ATOM   2993  O   LYS   373      35.667 -10.319 -38.971  1.00179.56           O  
ATOM   2994  CB  LYS   373      37.207 -11.507 -36.642  1.00179.56           C  
ATOM   2995  CG  LYS   373      35.773 -12.033 -36.561  1.00179.56           C  
ATOM   2996  CD  LYS   373      35.574 -13.356 -37.305  1.00179.56           C  
ATOM   2997  CE  LYS   373      36.771 -14.307 -37.211  1.00179.56           C  
ATOM   2998  NZ  LYS   373      36.509 -15.532 -38.001  1.00179.56           N1+
ATOM   2999  N   CYS   374      37.449  -8.962 -38.777  1.00 90.06           N  
ATOM   3000  CA  CYS   374      36.824  -7.792 -39.326  1.00 90.06           C  
ATOM   3001  C   CYS   374      36.697  -7.884 -40.828  1.00 90.06           C  
ATOM   3002  O   CYS   374      35.887  -7.177 -41.426  1.00 90.06           O  
ATOM   3003  CB  CYS   374      37.566  -6.514 -38.898  1.00 90.06           C  
ATOM   3004  SG  CYS   374      37.499  -6.377 -37.084  1.00 90.06           S  
ATOM   3005  N   ASN   375      37.524  -8.724 -41.483  1.00 98.88           N  
ATOM   3006  CA  ASN   375      37.553  -8.861 -42.921  1.00 98.88           C  
ATOM   3007  C   ASN   375      36.372  -9.648 -43.420  1.00 98.88           C  
ATOM   3008  O   ASN   375      35.608 -10.213 -42.643  1.00 98.88           O  
ATOM   3009  CB  ASN   375      38.836  -9.562 -43.398  1.00 98.88           C  
ATOM   3010  CG  ASN   375      38.896  -9.491 -44.913  1.00 98.88           C  
ATOM   3011  ND2 ASN   375      39.178  -8.274 -45.450  1.00 98.88           N  
ATOM   3012  OD1 ASN   375      38.680 -10.488 -45.600  1.00 98.88           O  
ATOM   3013  N   PRO   376      36.116  -9.567 -44.707  1.00231.73           N  
ATOM   3014  CA  PRO   376      35.107 -10.416 -45.292  1.00231.73           C  
ATOM   3015  C   PRO   376      35.720 -11.673 -45.835  1.00231.73           C  
ATOM   3016  O   PRO   376      36.636 -11.573 -46.649  1.00231.73           O  
ATOM   3017  CB  PRO   376      34.409  -9.588 -46.372  1.00231.73           C  
ATOM   3018  CG  PRO   376      35.413  -8.467 -46.689  1.00231.73           C  
ATOM   3019  CD  PRO   376      36.163  -8.268 -45.363  1.00231.73           C  
ATOM   3020  N   ASP   377      35.196 -12.862 -45.491  1.00171.52           N  
ATOM   3021  CA  ASP   377      34.106 -12.965 -44.581  1.00171.52           C  
ATOM   3022  C   ASP   377      34.756 -13.180 -43.219  1.00171.52           C  
ATOM   3023  O   ASP   377      34.032 -13.154 -42.190  1.00171.52           O  
ATOM   3024  CB  ASP   377      33.195 -14.172 -44.875  1.00171.52           C  
ATOM   3025  CG  ASP   377      31.881 -14.005 -44.119  1.00171.52           C  
ATOM   3026  OD1 ASP   377      31.766 -13.034 -43.325  1.00171.52           O  
ATOM   3027  OD2 ASP   377      30.971 -14.850 -44.332  1.00171.52           O1-
ATOM   3028  OXT ASP   377      36.001 -13.371 -43.195  1.00171.52           O1-
END
