# Supplementary material for: The Diversity of Yellow-Related Proteins in Sand Flies (Diptera: Psychodidae)
Source: PLoS One. 2016 Nov 3;11(11):e0166191. doi: 10.1371/journal.pone.0166191 (PMC5094789; doi:10.1371/journal.pone.0166191)
Supplement: S1 Fig — Zipped PDB files of 32 sand fly yellow-related proteins calculated in MODELLER based on 3Q6K as the template structure. Protein codes refers to Table 1. (ZIP) [file pone.0166191.s001.zip › Lint.pdb]

ATOM      1  N   TYR     1      48.926  -2.573 -41.040  1.00127.99           N  
ATOM      2  CA  TYR     1      49.643  -2.994 -39.816  1.00127.99           C  
ATOM      3  C   TYR     1      50.692  -1.976 -39.524  1.00127.99           C  
ATOM      4  O   TYR     1      50.791  -1.462 -38.410  1.00127.99           O  
ATOM      5  CB  TYR     1      50.322  -4.353 -40.050  1.00127.99           C  
ATOM      6  CG  TYR     1      51.008  -4.746 -38.786  1.00127.99           C  
ATOM      7  CD1 TYR     1      52.263  -4.269 -38.483  1.00127.99           C  
ATOM      8  CD2 TYR     1      50.389  -5.598 -37.902  1.00127.99           C  
ATOM      9  CE1 TYR     1      52.887  -4.638 -37.314  1.00127.99           C  
ATOM     10  CE2 TYR     1      51.007  -5.972 -36.733  1.00127.99           C  
ATOM     11  CZ  TYR     1      52.259  -5.491 -36.438  1.00127.99           C  
ATOM     12  OH  TYR     1      52.897  -5.871 -35.239  1.00127.99           O  
ATOM     13  N   VAL     2      51.507  -1.654 -40.544  1.00 42.61           N  
ATOM     14  CA  VAL     2      52.517  -0.655 -40.385  1.00 42.61           C  
ATOM     15  C   VAL     2      51.805   0.649 -40.368  1.00 42.61           C  
ATOM     16  O   VAL     2      50.724   0.776 -40.940  1.00 42.61           O  
ATOM     17  CB  VAL     2      53.493  -0.603 -41.523  1.00 42.61           C  
ATOM     18  CG1 VAL     2      54.452   0.576 -41.293  1.00 42.61           C  
ATOM     19  CG2 VAL     2      54.193  -1.968 -41.634  1.00 42.61           C  
ATOM     20  N   GLU     3      52.355   1.645 -39.651  1.00 61.06           N  
ATOM     21  CA  GLU     3      51.700   2.915 -39.692  1.00 61.06           C  
ATOM     22  C   GLU     3      52.718   3.993 -39.575  1.00 61.06           C  
ATOM     23  O   GLU     3      53.841   3.771 -39.126  1.00 61.06           O  
ATOM     24  CB  GLU     3      50.623   3.102 -38.615  1.00 61.06           C  
ATOM     25  CG  GLU     3      49.428   2.177 -38.860  1.00 61.06           C  
ATOM     26  CD  GLU     3      48.272   2.645 -37.997  1.00 61.06           C  
ATOM     27  OE1 GLU     3      48.386   3.765 -37.434  1.00 61.06           O  
ATOM     28  OE2 GLU     3      47.260   1.900 -37.896  1.00 61.06           O1-
ATOM     29  N   ILE     4      52.349   5.202 -40.033  1.00131.74           N  
ATOM     30  CA  ILE     4      53.261   6.292 -39.924  1.00131.74           C  
ATOM     31  C   ILE     4      52.532   7.399 -39.242  1.00131.74           C  
ATOM     32  O   ILE     4      51.302   7.423 -39.222  1.00131.74           O  
ATOM     33  CB  ILE     4      53.784   6.798 -41.223  1.00131.74           C  
ATOM     34  CG1 ILE     4      55.033   7.631 -40.926  1.00131.74           C  
ATOM     35  CG2 ILE     4      52.663   7.560 -41.949  1.00131.74           C  
ATOM     36  CD1 ILE     4      56.210   6.796 -40.423  1.00131.74           C  
ATOM     37  N   GLY     5      53.275   8.333 -38.618  1.00 41.32           N  
ATOM     38  CA  GLY     5      52.571   9.375 -37.932  1.00 41.32           C  
ATOM     39  C   GLY     5      53.514  10.150 -37.068  1.00 41.32           C  
ATOM     40  O   GLY     5      54.731  10.096 -37.237  1.00 41.32           O  
ATOM     41  N   TYR     6      52.958  10.887 -36.082  1.00 71.29           N  
ATOM     42  CA  TYR     6      53.774  11.765 -35.292  1.00 71.29           C  
ATOM     43  C   TYR     6      53.703  11.374 -33.847  1.00 71.29           C  
ATOM     44  O   TYR     6      52.748  10.731 -33.415  1.00 71.29           O  
ATOM     45  CB  TYR     6      53.320  13.236 -35.364  1.00 71.29           C  
ATOM     46  CG  TYR     6      53.356  13.680 -36.787  1.00 71.29           C  
ATOM     47  CD1 TYR     6      54.546  13.985 -37.409  1.00 71.29           C  
ATOM     48  CD2 TYR     6      52.186  13.806 -37.499  1.00 71.29           C  
ATOM     49  CE1 TYR     6      54.565  14.398 -38.722  1.00 71.29           C  
ATOM     50  CE2 TYR     6      52.197  14.218 -38.811  1.00 71.29           C  
ATOM     51  CZ  TYR     6      53.387  14.513 -39.426  1.00 71.29           C  
ATOM     52  OH  TYR     6      53.391  14.932 -40.773  1.00 71.29           O  
ATOM     53  N   SER     7      54.765  11.727 -33.079  1.00 87.85           N  
ATOM     54  CA  SER     7      54.820  11.476 -31.664  1.00 87.85           C  
ATOM     55  C   SER     7      55.410  12.692 -31.007  1.00 87.85           C  
ATOM     56  O   SER     7      56.379  13.264 -31.502  1.00 87.85           O  
ATOM     57  CB  SER     7      55.710  10.281 -31.284  1.00 87.85           C  
ATOM     58  OG  SER     7      55.165   9.081 -31.812  1.00 87.85           O  
ATOM     59  N   TRP     8      54.845  13.129 -29.860  1.00 78.19           N  
ATOM     60  CA  TRP     8      55.381  14.306 -29.231  1.00 78.19           C  
ATOM     61  C   TRP     8      55.547  14.076 -27.755  1.00 78.19           C  
ATOM     62  O   TRP     8      54.636  13.615 -27.070  1.00 78.19           O  
ATOM     63  CB  TRP     8      54.459  15.541 -29.364  1.00 78.19           C  
ATOM     64  CG  TRP     8      54.275  16.110 -30.758  1.00 78.19           C  
ATOM     65  CD1 TRP     8      55.012  17.065 -31.399  1.00 78.19           C  
ATOM     66  CD2 TRP     8      53.212  15.751 -31.662  1.00 78.19           C  
ATOM     67  CE2 TRP     8      53.369  16.525 -32.814  1.00 78.19           C  
ATOM     68  CE3 TRP     8      52.186  14.858 -31.539  1.00 78.19           C  
ATOM     69  NE1 TRP     8      54.476  17.325 -32.638  1.00 78.19           N  
ATOM     70  CZ2 TRP     8      52.500  16.413 -33.862  1.00 78.19           C  
ATOM     71  CZ3 TRP     8      51.316  14.745 -32.602  1.00 78.19           C  
ATOM     72  CH2 TRP     8      51.469  15.508 -33.741  1.00 78.19           C  
ATOM     73  N   SER     9      56.753  14.378 -27.229  1.00 78.70           N  
ATOM     74  CA  SER     9      56.960  14.335 -25.810  1.00 78.70           C  
ATOM     75  C   SER     9      56.177  15.480 -25.255  1.00 78.70           C  
ATOM     76  O   SER     9      55.474  15.355 -24.254  1.00 78.70           O  
ATOM     77  CB  SER     9      58.430  14.544 -25.410  1.00 78.70           C  
ATOM     78  OG  SER     9      58.846  15.856 -25.756  1.00 78.70           O  
ATOM     79  N   ASN    10      56.293  16.643 -25.923  1.00 51.26           N  
ATOM     80  CA  ASN    10      55.571  17.812 -25.528  1.00 51.26           C  
ATOM     81  C   ASN    10      55.138  18.471 -26.791  1.00 51.26           C  
ATOM     82  O   ASN    10      55.788  18.354 -27.829  1.00 51.26           O  
ATOM     83  CB  ASN    10      56.416  18.841 -24.755  1.00 51.26           C  
ATOM     84  CG  ASN    10      56.768  18.255 -23.393  1.00 51.26           C  
ATOM     85  ND2 ASN    10      55.744  18.107 -22.510  1.00 51.26           N  
ATOM     86  OD1 ASN    10      57.924  17.939 -23.121  1.00 51.26           O  
ATOM     87  N   ILE    11      54.014  19.197 -26.723  1.00118.82           N  
ATOM     88  CA  ILE    11      53.483  19.866 -27.867  1.00118.82           C  
ATOM     89  C   ILE    11      54.011  21.268 -27.833  1.00118.82           C  
ATOM     90  O   ILE    11      53.577  22.099 -27.036  1.00118.82           O  
ATOM     91  CB  ILE    11      51.985  19.853 -27.808  1.00118.82           C  
ATOM     92  CG1 ILE    11      51.329  20.590 -28.979  1.00118.82           C  
ATOM     93  CG2 ILE    11      51.583  20.319 -26.412  1.00118.82           C  
ATOM     94  CD1 ILE    11      49.821  20.359 -29.035  1.00118.82           C  
ATOM     95  N   THR    12      54.981  21.559 -28.727  1.00 44.29           N  
ATOM     96  CA  THR    12      55.615  22.847 -28.753  1.00 44.29           C  
ATOM     97  C   THR    12      55.030  23.625 -29.889  1.00 44.29           C  
ATOM     98  O   THR    12      54.575  23.055 -30.879  1.00 44.29           O  
ATOM     99  CB  THR    12      57.099  22.785 -28.978  1.00 44.29           C  
ATOM    100  CG2 THR    12      57.657  24.218 -28.982  1.00 44.29           C  
ATOM    101  OG1 THR    12      57.722  22.023 -27.955  1.00 44.29           O  
ATOM    102  N   PHE    13      55.019  24.968 -29.765  1.00163.65           N  
ATOM    103  CA  PHE    13      54.417  25.777 -30.786  1.00163.65           C  
ATOM    104  C   PHE    13      55.449  26.583 -31.499  1.00163.65           C  
ATOM    105  O   PHE    13      56.451  27.010 -30.927  1.00163.65           O  
ATOM    106  CB  PHE    13      53.374  26.781 -30.257  1.00163.65           C  
ATOM    107  CG  PHE    13      52.126  26.041 -29.911  1.00163.65           C  
ATOM    108  CD1 PHE    13      51.949  25.500 -28.659  1.00163.65           C  
ATOM    109  CD2 PHE    13      51.132  25.887 -30.850  1.00163.65           C  
ATOM    110  CE1 PHE    13      50.796  24.817 -28.349  1.00163.65           C  
ATOM    111  CE2 PHE    13      49.977  25.206 -30.544  1.00163.65           C  
ATOM    112  CZ  PHE    13      49.807  24.670 -29.290  1.00163.65           C  
ATOM    113  N   GLU    14      55.231  26.779 -32.814  1.00 42.77           N  
ATOM    114  CA  GLU    14      56.110  27.616 -33.571  1.00 42.77           C  
ATOM    115  C   GLU    14      55.648  29.033 -33.414  1.00 42.77           C  
ATOM    116  O   GLU    14      54.452  29.301 -33.315  1.00 42.77           O  
ATOM    117  CB  GLU    14      56.117  27.329 -35.082  1.00 42.77           C  
ATOM    118  CG  GLU    14      57.072  28.251 -35.843  1.00 42.77           C  
ATOM    119  CD  GLU    14      56.981  27.927 -37.326  1.00 42.77           C  
ATOM    120  OE1 GLU    14      57.046  26.717 -37.673  1.00 42.77           O  
ATOM    121  OE2 GLU    14      56.842  28.884 -38.132  1.00 42.77           O1-
ATOM    122  N   GLY    15      56.604  29.981 -33.368  1.00 32.76           N  
ATOM    123  CA  GLY    15      56.281  31.382 -33.361  1.00 32.76           C  
ATOM    124  C   GLY    15      55.662  31.811 -32.067  1.00 32.76           C  
ATOM    125  O   GLY    15      54.851  32.736 -32.055  1.00 32.76           O  
ATOM    126  N   LEU    16      55.991  31.143 -30.946  1.00105.88           N  
ATOM    127  CA  LEU    16      55.482  31.602 -29.685  1.00105.88           C  
ATOM    128  C   LEU    16      56.701  31.761 -28.834  1.00105.88           C  
ATOM    129  O   LEU    16      57.544  30.867 -28.791  1.00105.88           O  
ATOM    130  CB  LEU    16      54.539  30.594 -28.990  1.00105.88           C  
ATOM    131  CG  LEU    16      53.762  31.141 -27.768  1.00105.88           C  
ATOM    132  CD1 LEU    16      52.861  30.055 -27.164  1.00105.88           C  
ATOM    133  CD2 LEU    16      54.666  31.781 -26.704  1.00105.88           C  
ATOM    134  N   ASP    17      56.827  32.898 -28.123  1.00 68.38           N  
ATOM    135  CA  ASP    17      58.008  33.135 -27.343  1.00 68.38           C  
ATOM    136  C   ASP    17      58.165  32.013 -26.371  1.00 68.38           C  
ATOM    137  O   ASP    17      57.217  31.593 -25.710  1.00 68.38           O  
ATOM    138  CB  ASP    17      57.962  34.452 -26.546  1.00 68.38           C  
ATOM    139  CG  ASP    17      59.360  34.755 -26.020  1.00 68.38           C  
ATOM    140  OD1 ASP    17      60.291  33.954 -26.303  1.00 68.38           O  
ATOM    141  OD2 ASP    17      59.517  35.795 -25.327  1.00 68.38           O1-
ATOM    142  N   LEU    18      59.399  31.493 -26.256  1.00 85.58           N  
ATOM    143  CA  LEU    18      59.626  30.390 -25.378  1.00 85.58           C  
ATOM    144  C   LEU    18      59.531  30.864 -23.962  1.00 85.58           C  
ATOM    145  O   LEU    18      59.791  32.027 -23.653  1.00 85.58           O  
ATOM    146  CB  LEU    18      60.989  29.713 -25.589  1.00 85.58           C  
ATOM    147  CG  LEU    18      61.107  29.021 -26.960  1.00 85.58           C  
ATOM    148  CD1 LEU    18      61.024  30.035 -28.113  1.00 85.58           C  
ATOM    149  CD2 LEU    18      62.358  28.131 -27.031  1.00 85.58           C  
ATOM    150  N   LYS    19      59.144  29.931 -23.068  1.00112.82           N  
ATOM    151  CA  LYS    19      58.973  30.154 -21.657  1.00112.82           C  
ATOM    152  C   LYS    19      57.736  30.957 -21.415  1.00112.82           C  
ATOM    153  O   LYS    19      57.427  31.302 -20.275  1.00112.82           O  
ATOM    154  CB  LYS    19      60.155  30.901 -21.012  1.00112.82           C  
ATOM    155  CG  LYS    19      61.375  30.021 -20.729  1.00112.82           C  
ATOM    156  CD  LYS    19      61.110  28.930 -19.688  1.00112.82           C  
ATOM    157  CE  LYS    19      62.364  28.168 -19.253  1.00112.82           C  
ATOM    158  NZ  LYS    19      62.054  27.313 -18.085  1.00112.82           N1+
ATOM    159  N   SER    20      56.976  31.250 -22.484  1.00100.74           N  
ATOM    160  CA  SER    20      55.744  31.972 -22.366  1.00100.74           C  
ATOM    161  C   SER    20      54.679  31.038 -21.860  1.00100.74           C  
ATOM    162  O   SER    20      53.662  31.480 -21.329  1.00100.74           O  
ATOM    163  CB  SER    20      55.274  32.534 -23.716  1.00100.74           C  
ATOM    164  OG  SER    20      54.057  33.242 -23.547  1.00100.74           O  
ATOM    165  N   TYR    21      54.860  29.718 -22.068  1.00161.46           N  
ATOM    166  CA  TYR    21      53.899  28.740 -21.629  1.00161.46           C  
ATOM    167  C   TYR    21      54.656  27.500 -21.263  1.00161.46           C  
ATOM    168  O   TYR    21      55.817  27.347 -21.638  1.00161.46           O  
ATOM    169  CB  TYR    21      52.880  28.379 -22.727  1.00161.46           C  
ATOM    170  CG  TYR    21      53.618  27.820 -23.898  1.00161.46           C  
ATOM    171  CD1 TYR    21      54.097  28.651 -24.884  1.00161.46           C  
ATOM    172  CD2 TYR    21      53.839  26.466 -24.013  1.00161.46           C  
ATOM    173  CE1 TYR    21      54.781  28.147 -25.966  1.00161.46           C  
ATOM    174  CE2 TYR    21      54.520  25.954 -25.093  1.00161.46           C  
ATOM    175  CZ  TYR    21      54.991  26.795 -26.071  1.00161.46           C  
ATOM    176  OH  TYR    21      55.691  26.267 -27.177  1.00161.46           O  
ATOM    177  N   LYS    22      54.028  26.577 -20.497  1.00117.03           N  
ATOM    178  CA  LYS    22      54.714  25.354 -20.179  1.00117.03           C  
ATOM    179  C   LYS    22      54.247  24.308 -21.144  1.00117.03           C  
ATOM    180  O   LYS    22      53.050  24.098 -21.336  1.00117.03           O  
ATOM    181  CB  LYS    22      54.458  24.811 -18.762  1.00117.03           C  
ATOM    182  CG  LYS    22      55.221  23.510 -18.503  1.00117.03           C  
ATOM    183  CD  LYS    22      55.317  23.113 -17.029  1.00117.03           C  
ATOM    184  CE  LYS    22      56.016  21.769 -16.810  1.00117.03           C  
ATOM    185  NZ  LYS    22      57.413  21.835 -17.296  1.00117.03           N1+
ATOM    186  N   PRO    23      55.189  23.646 -21.760  1.00 85.38           N  
ATOM    187  CA  PRO    23      54.869  22.651 -22.751  1.00 85.38           C  
ATOM    188  C   PRO    23      54.146  21.446 -22.225  1.00 85.38           C  
ATOM    189  O   PRO    23      53.479  20.771 -23.009  1.00 85.38           O  
ATOM    190  CB  PRO    23      56.187  22.325 -23.448  1.00 85.38           C  
ATOM    191  CG  PRO    23      56.996  23.628 -23.316  1.00 85.38           C  
ATOM    192  CD  PRO    23      56.477  24.272 -22.019  1.00 85.38           C  
ATOM    193  N   ARG    24      54.293  21.122 -20.928  1.00 56.40           N  
ATOM    194  CA  ARG    24      53.619  19.984 -20.361  1.00 56.40           C  
ATOM    195  C   ARG    24      52.142  20.241 -20.308  1.00 56.40           C  
ATOM    196  O   ARG    24      51.340  19.311 -20.387  1.00 56.40           O  
ATOM    197  CB  ARG    24      54.097  19.633 -18.943  1.00 56.40           C  
ATOM    198  CG  ARG    24      55.418  18.859 -18.933  1.00 56.40           C  
ATOM    199  CD  ARG    24      55.995  18.640 -17.533  1.00 56.40           C  
ATOM    200  NE  ARG    24      57.082  17.630 -17.651  1.00 56.40           N  
ATOM    201  CZ  ARG    24      56.788  16.314 -17.448  1.00 56.40           C  
ATOM    202  NH1 ARG    24      55.514  15.953 -17.115  1.00 56.40           N1+
ATOM    203  NH2 ARG    24      57.763  15.366 -17.564  1.00 56.40           N  
ATOM    204  N   HIS    25      51.756  21.518 -20.130  1.00 86.83           N  
ATOM    205  CA  HIS    25      50.392  21.953 -19.994  1.00 86.83           C  
ATOM    206  C   HIS    25      49.613  21.819 -21.271  1.00 86.83           C  
ATOM    207  O   HIS    25      48.384  21.788 -21.237  1.00 86.83           O  
ATOM    208  CB  HIS    25      50.258  23.410 -19.515  1.00 86.83           C  
ATOM    209  CG  HIS    25      50.612  23.592 -18.068  1.00 86.83           C  
ATOM    210  CD2 HIS    25      51.011  22.680 -17.137  1.00 86.83           C  
ATOM    211  ND1 HIS    25      50.572  24.802 -17.411  1.00 86.83           N  
ATOM    212  CE1 HIS    25      50.944  24.565 -16.128  1.00 86.83           C  
ATOM    213  NE2 HIS    25      51.220  23.292 -15.914  1.00 86.83           N  
ATOM    214  N   ASN    26      50.273  21.807 -22.445  1.00 71.91           N  
ATOM    215  CA  ASN    26      49.469  21.730 -23.634  1.00 71.91           C  
ATOM    216  C   ASN    26      49.098  20.297 -23.897  1.00 71.91           C  
ATOM    217  O   ASN    26      49.928  19.470 -24.275  1.00 71.91           O  
ATOM    218  CB  ASN    26      50.133  22.344 -24.874  1.00 71.91           C  
ATOM    219  CG  ASN    26      50.210  23.848 -24.670  1.00 71.91           C  
ATOM    220  ND2 ASN    26      49.332  24.602 -25.383  1.00 71.91           N  
ATOM    221  OD1 ASN    26      51.036  24.340 -23.902  1.00 71.91           O  
ATOM    222  N   VAL    27      47.802  19.970 -23.691  1.00121.25           N  
ATOM    223  CA  VAL    27      47.390  18.608 -23.880  1.00121.25           C  
ATOM    224  C   VAL    27      46.357  18.501 -24.968  1.00121.25           C  
ATOM    225  O   VAL    27      45.257  19.044 -24.868  1.00121.25           O  
ATOM    226  CB  VAL    27      46.824  17.969 -22.642  1.00121.25           C  
ATOM    227  CG1 VAL    27      45.608  18.782 -22.164  1.00121.25           C  
ATOM    228  CG2 VAL    27      46.497  16.501 -22.972  1.00121.25           C  
ATOM    229  N   PRO    28      46.716  17.818 -26.031  1.00101.25           N  
ATOM    230  CA  PRO    28      45.789  17.606 -27.115  1.00101.25           C  
ATOM    231  C   PRO    28      44.850  16.474 -26.840  1.00101.25           C  
ATOM    232  O   PRO    28      45.311  15.401 -26.457  1.00101.25           O  
ATOM    233  CB  PRO    28      46.630  17.401 -28.376  1.00101.25           C  
ATOM    234  CG  PRO    28      48.055  17.144 -27.855  1.00101.25           C  
ATOM    235  CD  PRO    28      48.087  17.878 -26.506  1.00101.25           C  
ATOM    236  N   THR    29      43.535  16.723 -26.968  1.00178.78           N  
ATOM    237  CA  THR    29      42.474  15.779 -26.781  1.00178.78           C  
ATOM    238  C   THR    29      42.032  15.138 -28.069  1.00178.78           C  
ATOM    239  O   THR    29      41.392  14.089 -28.057  1.00178.78           O  
ATOM    240  CB  THR    29      41.279  16.444 -26.187  1.00178.78           C  
ATOM    241  CG2 THR    29      40.339  15.341 -25.707  1.00178.78           C  
ATOM    242  OG1 THR    29      41.664  17.208 -25.057  1.00178.78           O  
ATOM    243  N   ALA    30      42.261  15.799 -29.222  1.00 73.84           N  
ATOM    244  CA  ALA    30      41.689  15.282 -30.438  1.00 73.84           C  
ATOM    245  C   ALA    30      42.348  15.879 -31.647  1.00 73.84           C  
ATOM    246  O   ALA    30      43.100  16.848 -31.556  1.00 73.84           O  
ATOM    247  CB  ALA    30      40.184  15.567 -30.561  1.00 73.84           C  
ATOM    248  N   PHE    31      42.081  15.283 -32.832  1.00176.71           N  
ATOM    249  CA  PHE    31      42.669  15.771 -34.049  1.00176.71           C  
ATOM    250  C   PHE    31      41.673  15.611 -35.160  1.00176.71           C  
ATOM    251  O   PHE    31      40.585  15.068 -34.969  1.00176.71           O  
ATOM    252  CB  PHE    31      43.911  14.965 -34.473  1.00176.71           C  
ATOM    253  CG  PHE    31      43.442  13.609 -34.886  1.00176.71           C  
ATOM    254  CD1 PHE    31      43.220  12.625 -33.950  1.00176.71           C  
ATOM    255  CD2 PHE    31      43.205  13.328 -36.213  1.00176.71           C  
ATOM    256  CE1 PHE    31      42.781  11.379 -34.335  1.00176.71           C  
ATOM    257  CE2 PHE    31      42.767  12.084 -36.603  1.00176.71           C  
ATOM    258  CZ  PHE    31      42.555  11.106 -35.663  1.00176.71           C  
ATOM    259  N   ALA    32      42.015  16.158 -36.348  1.00 72.42           N  
ATOM    260  CA  ALA    32      41.256  15.944 -37.547  1.00 72.42           C  
ATOM    261  C   ALA    32      42.237  16.118 -38.664  1.00 72.42           C  
ATOM    262  O   ALA    32      43.016  17.069 -38.666  1.00 72.42           O  
ATOM    263  CB  ALA    32      40.134  16.973 -37.767  1.00 72.42           C  
ATOM    264  N   TYR    33      42.212  15.217 -39.664  1.00 84.72           N  
ATOM    265  CA  TYR    33      43.161  15.311 -40.734  1.00 84.72           C  
ATOM    266  C   TYR    33      42.396  15.574 -41.997  1.00 84.72           C  
ATOM    267  O   TYR    33      41.391  14.923 -42.274  1.00 84.72           O  
ATOM    268  CB  TYR    33      43.975  14.012 -40.897  1.00 84.72           C  
ATOM    269  CG  TYR    33      44.950  14.154 -42.014  1.00 84.72           C  
ATOM    270  CD1 TYR    33      46.066  14.943 -41.867  1.00 84.72           C  
ATOM    271  CD2 TYR    33      44.768  13.470 -43.195  1.00 84.72           C  
ATOM    272  CE1 TYR    33      46.976  15.074 -42.889  1.00 84.72           C  
ATOM    273  CE2 TYR    33      45.675  13.596 -44.221  1.00 84.72           C  
ATOM    274  CZ  TYR    33      46.779  14.401 -44.069  1.00 84.72           C  
ATOM    275  OH  TYR    33      47.710  14.531 -45.121  1.00 84.72           O  
ATOM    276  N   ASP    34      42.846  16.586 -42.771  1.00 58.91           N  
ATOM    277  CA  ASP    34      42.262  16.930 -44.039  1.00 58.91           C  
ATOM    278  C   ASP    34      43.177  16.333 -45.066  1.00 58.91           C  
ATOM    279  O   ASP    34      44.289  16.814 -45.275  1.00 58.91           O  
ATOM    280  CB  ASP    34      42.210  18.454 -44.276  1.00 58.91           C  
ATOM    281  CG  ASP    34      41.510  18.770 -45.594  1.00 58.91           C  
ATOM    282  OD1 ASP    34      41.063  17.819 -46.291  1.00 58.91           O  
ATOM    283  OD2 ASP    34      41.422  19.983 -45.925  1.00 58.91           O1-
ATOM    284  N   ALA    35      42.735  15.237 -45.714  1.00 40.89           N  
ATOM    285  CA  ALA    35      43.558  14.514 -46.643  1.00 40.89           C  
ATOM    286  C   ALA    35      43.896  15.329 -47.856  1.00 40.89           C  
ATOM    287  O   ALA    35      45.047  15.360 -48.288  1.00 40.89           O  
ATOM    288  CB  ALA    35      42.888  13.221 -47.138  1.00 40.89           C  
ATOM    289  N   THR    36      42.904  16.023 -48.441  1.00112.20           N  
ATOM    290  CA  THR    36      43.148  16.751 -49.656  1.00112.20           C  
ATOM    291  C   THR    36      44.149  17.844 -49.415  1.00112.20           C  
ATOM    292  O   THR    36      45.070  18.033 -50.208  1.00112.20           O  
ATOM    293  CB  THR    36      41.898  17.359 -50.217  1.00112.20           C  
ATOM    294  CG2 THR    36      41.287  18.299 -49.171  1.00112.20           C  
ATOM    295  OG1 THR    36      42.184  18.056 -51.421  1.00112.20           O  
ATOM    296  N   GLY    37      43.962  18.594 -48.315  1.00 55.38           N  
ATOM    297  CA  GLY    37      44.765  19.709 -47.886  1.00 55.38           C  
ATOM    298  C   GLY    37      46.113  19.273 -47.395  1.00 55.38           C  
ATOM    299  O   GLY    37      47.065  20.053 -47.429  1.00 55.38           O  
ATOM    300  N   HIS    38      46.230  18.030 -46.889  1.00 65.63           N  
ATOM    301  CA  HIS    38      47.448  17.603 -46.254  1.00 65.63           C  
ATOM    302  C   HIS    38      47.658  18.455 -45.037  1.00 65.63           C  
ATOM    303  O   HIS    38      48.783  18.847 -44.725  1.00 65.63           O  
ATOM    304  CB  HIS    38      48.693  17.740 -47.151  1.00 65.63           C  
ATOM    305  CG  HIS    38      48.737  16.750 -48.274  1.00 65.63           C  
ATOM    306  CD2 HIS    38      48.202  16.810 -49.526  1.00 65.63           C  
ATOM    307  ND1 HIS    38      49.378  15.532 -48.200  1.00 65.63           N  
ATOM    308  CE1 HIS    38      49.202  14.922 -49.398  1.00 65.63           C  
ATOM    309  NE2 HIS    38      48.494  15.660 -50.235  1.00 65.63           N  
ATOM    310  N   LYS    39      46.560  18.748 -44.301  1.00150.47           N  
ATOM    311  CA  LYS    39      46.649  19.564 -43.118  1.00150.47           C  
ATOM    312  C   LYS    39      46.159  18.778 -41.934  1.00150.47           C  
ATOM    313  O   LYS    39      45.225  17.983 -42.043  1.00150.47           O  
ATOM    314  CB  LYS    39      45.774  20.828 -43.194  1.00150.47           C  
ATOM    315  CG  LYS    39      46.125  21.739 -44.372  1.00150.47           C  
ATOM    316  CD  LYS    39      47.564  22.256 -44.356  1.00150.47           C  
ATOM    317  CE  LYS    39      47.700  23.676 -43.809  1.00150.47           C  
ATOM    318  NZ  LYS    39      46.965  24.625 -44.678  1.00150.47           N1+
ATOM    319  N   ILE    40      46.789  18.986 -40.756  1.00138.21           N  
ATOM    320  CA  ILE    40      46.367  18.287 -39.573  1.00138.21           C  
ATOM    321  C   ILE    40      45.945  19.313 -38.562  1.00138.21           C  
ATOM    322  O   ILE    40      46.623  20.320 -38.348  1.00138.21           O  
ATOM    323  CB  ILE    40      47.435  17.406 -38.976  1.00138.21           C  
ATOM    324  CG1 ILE    40      46.837  16.361 -38.018  1.00138.21           C  
ATOM    325  CG2 ILE    40      48.486  18.308 -38.315  1.00138.21           C  
ATOM    326  CD1 ILE    40      46.183  16.945 -36.768  1.00138.21           C  
ATOM    327  N   PHE    41      44.772  19.093 -37.933  1.00 61.79           N  
ATOM    328  CA  PHE    41      44.275  20.024 -36.961  1.00 61.79           C  
ATOM    329  C   PHE    41      44.243  19.325 -35.634  1.00 61.79           C  
ATOM    330  O   PHE    41      43.813  18.176 -35.526  1.00 61.79           O  
ATOM    331  CB  PHE    41      42.843  20.510 -37.265  1.00 61.79           C  
ATOM    332  CG  PHE    41      42.830  21.180 -38.603  1.00 61.79           C  
ATOM    333  CD1 PHE    41      43.286  22.469 -38.759  1.00 61.79           C  
ATOM    334  CD2 PHE    41      42.338  20.517 -39.708  1.00 61.79           C  
ATOM    335  CE1 PHE    41      43.264  23.079 -39.994  1.00 61.79           C  
ATOM    336  CE2 PHE    41      42.313  21.121 -40.944  1.00 61.79           C  
ATOM    337  CZ  PHE    41      42.779  22.405 -41.089  1.00 61.79           C  
ATOM    338  N   ILE    42      44.714  20.016 -34.575  1.00 44.95           N  
ATOM    339  CA  ILE    42      44.743  19.413 -33.274  1.00 44.95           C  
ATOM    340  C   ILE    42      44.030  20.293 -32.300  1.00 44.95           C  
ATOM    341  O   ILE    42      44.176  21.515 -32.315  1.00 44.95           O  
ATOM    342  CB  ILE    42      46.131  19.211 -32.737  1.00 44.95           C  
ATOM    343  CG1 ILE    42      46.924  18.249 -33.638  1.00 44.95           C  
ATOM    344  CG2 ILE    42      46.011  18.735 -31.281  1.00 44.95           C  
ATOM    345  CD1 ILE    42      48.413  18.194 -33.304  1.00 44.95           C  
ATOM    346  N   THR    43      43.222  19.675 -31.415  1.00130.91           N  
ATOM    347  CA  THR    43      42.573  20.464 -30.410  1.00130.91           C  
ATOM    348  C   THR    43      43.344  20.377 -29.136  1.00130.91           C  
ATOM    349  O   THR    43      43.669  19.293 -28.650  1.00130.91           O  
ATOM    350  CB  THR    43      41.142  20.125 -30.123  1.00130.91           C  
ATOM    351  CG2 THR    43      40.277  20.625 -31.287  1.00130.91           C  
ATOM    352  OG1 THR    43      40.983  18.733 -29.887  1.00130.91           O  
ATOM    353  N   ILE    44      43.733  21.563 -28.620  1.00130.10           N  
ATOM    354  CA  ILE    44      44.339  21.662 -27.326  1.00130.10           C  
ATOM    355  C   ILE    44      43.474  22.594 -26.515  1.00130.10           C  
ATOM    356  O   ILE    44      43.563  23.816 -26.631  1.00130.10           O  
ATOM    357  CB  ILE    44      45.774  22.131 -27.354  1.00130.10           C  
ATOM    358  CG1 ILE    44      45.932  23.532 -27.968  1.00130.10           C  
ATOM    359  CG2 ILE    44      46.587  21.051 -28.086  1.00130.10           C  
ATOM    360  CD1 ILE    44      47.327  24.118 -27.743  1.00130.10           C  
ATOM    361  N   PRO    45      42.640  22.049 -25.663  1.00 89.09           N  
ATOM    362  CA  PRO    45      41.707  22.836 -24.894  1.00 89.09           C  
ATOM    363  C   PRO    45      42.400  23.686 -23.878  1.00 89.09           C  
ATOM    364  O   PRO    45      43.483  23.320 -23.424  1.00 89.09           O  
ATOM    365  CB  PRO    45      40.712  21.840 -24.291  1.00 89.09           C  
ATOM    366  CG  PRO    45      41.401  20.468 -24.426  1.00 89.09           C  
ATOM    367  CD  PRO    45      42.307  20.635 -25.660  1.00 89.09           C  
ATOM    368  N   ARG    46      41.809  24.837 -23.498  1.00115.90           N  
ATOM    369  CA  ARG    46      42.531  25.627 -22.550  1.00115.90           C  
ATOM    370  C   ARG    46      42.126  25.227 -21.169  1.00115.90           C  
ATOM    371  O   ARG    46      41.461  25.966 -20.443  1.00115.90           O  
ATOM    372  CB  ARG    46      42.405  27.144 -22.769  1.00115.90           C  
ATOM    373  CG  ARG    46      43.347  27.597 -23.890  1.00115.90           C  
ATOM    374  CD  ARG    46      43.532  29.109 -24.021  1.00115.90           C  
ATOM    375  NE  ARG    46      42.535  29.619 -25.001  1.00115.90           N  
ATOM    376  CZ  ARG    46      42.884  29.731 -26.316  1.00115.90           C  
ATOM    377  NH1 ARG    46      44.094  29.283 -26.756  1.00115.90           N1+
ATOM    378  NH2 ARG    46      42.032  30.313 -27.203  1.00115.90           N  
ATOM    379  N   ARG    47      42.506  23.982 -20.814  1.00187.26           N  
ATOM    380  CA  ARG    47      42.315  23.418 -19.510  1.00187.26           C  
ATOM    381  C   ARG    47      43.313  24.002 -18.561  1.00187.26           C  
ATOM    382  O   ARG    47      43.013  24.233 -17.390  1.00187.26           O  
ATOM    383  CB  ARG    47      42.452  21.885 -19.467  1.00187.26           C  
ATOM    384  CG  ARG    47      41.238  21.141 -20.035  1.00187.26           C  
ATOM    385  CD  ARG    47      41.273  19.631 -19.793  1.00187.26           C  
ATOM    386  NE  ARG    47      40.825  19.379 -18.393  1.00187.26           N  
ATOM    387  CZ  ARG    47      39.503  19.162 -18.129  1.00187.26           C  
ATOM    388  NH1 ARG    47      38.598  19.129 -19.150  1.00187.26           N1+
ATOM    389  NH2 ARG    47      39.082  18.978 -16.844  1.00187.26           N  
ATOM    390  N   LEU    48      44.549  24.224 -19.057  1.00101.52           N  
ATOM    391  CA  LEU    48      45.635  24.747 -18.275  1.00101.52           C  
ATOM    392  C   LEU    48      46.005  26.075 -18.859  1.00101.52           C  
ATOM    393  O   LEU    48      45.628  26.405 -19.980  1.00101.52           O  
ATOM    394  CB  LEU    48      46.901  23.874 -18.307  1.00101.52           C  
ATOM    395  CG  LEU    48      46.715  22.465 -17.714  1.00101.52           C  
ATOM    396  CD1 LEU    48      45.782  21.598 -18.576  1.00101.52           C  
ATOM    397  CD2 LEU    48      48.073  21.797 -17.454  1.00101.52           C  
ATOM    398  N   SER    49      46.776  26.876 -18.103  1.00 85.37           N  
ATOM    399  CA  SER    49      47.061  28.222 -18.519  1.00 85.37           C  
ATOM    400  C   SER    49      48.046  28.313 -19.648  1.00 85.37           C  
ATOM    401  O   SER    49      48.909  27.456 -19.831  1.00 85.37           O  
ATOM    402  CB  SER    49      47.634  29.091 -17.391  1.00 85.37           C  
ATOM    403  OG  SER    49      48.048  30.341 -17.925  1.00 85.37           O  
ATOM    404  N   GLY    50      47.897  29.403 -20.435  1.00 47.35           N  
ATOM    405  CA  GLY    50      48.835  29.839 -21.435  1.00 47.35           C  
ATOM    406  C   GLY    50      48.795  29.077 -22.725  1.00 47.35           C  
ATOM    407  O   GLY    50      49.827  28.961 -23.383  1.00 47.35           O  
ATOM    408  N   VAL    51      47.632  28.554 -23.151  1.00 66.50           N  
ATOM    409  CA  VAL    51      47.622  27.863 -24.411  1.00 66.50           C  
ATOM    410  C   VAL    51      47.467  28.899 -25.490  1.00 66.50           C  
ATOM    411  O   VAL    51      46.449  29.582 -25.574  1.00 66.50           O  
ATOM    412  CB  VAL    51      46.491  26.881 -24.528  1.00 66.50           C  
ATOM    413  CG1 VAL    51      46.472  26.311 -25.954  1.00 66.50           C  
ATOM    414  CG2 VAL    51      46.667  25.811 -23.436  1.00 66.50           C  
ATOM    415  N   PRO    52      48.488  29.069 -26.290  1.00146.53           N  
ATOM    416  CA  PRO    52      48.525  30.032 -27.363  1.00146.53           C  
ATOM    417  C   PRO    52      47.479  29.824 -28.420  1.00146.53           C  
ATOM    418  O   PRO    52      46.917  30.810 -28.900  1.00146.53           O  
ATOM    419  CB  PRO    52      49.933  29.918 -27.947  1.00146.53           C  
ATOM    420  CG  PRO    52      50.332  28.460 -27.643  1.00146.53           C  
ATOM    421  CD  PRO    52      49.607  28.144 -26.326  1.00146.53           C  
ATOM    422  N   TYR    53      47.244  28.563 -28.840  1.00 97.36           N  
ATOM    423  CA  TYR    53      46.264  28.294 -29.858  1.00 97.36           C  
ATOM    424  C   TYR    53      45.523  27.044 -29.482  1.00 97.36           C  
ATOM    425  O   TYR    53      46.128  25.981 -29.356  1.00 97.36           O  
ATOM    426  CB  TYR    53      46.890  28.003 -31.234  1.00 97.36           C  
ATOM    427  CG  TYR    53      47.719  29.179 -31.628  1.00 97.36           C  
ATOM    428  CD1 TYR    53      47.133  30.327 -32.104  1.00 97.36           C  
ATOM    429  CD2 TYR    53      49.092  29.122 -31.532  1.00 97.36           C  
ATOM    430  CE1 TYR    53      47.905  31.405 -32.468  1.00 97.36           C  
ATOM    431  CE2 TYR    53      49.867  30.199 -31.895  1.00 97.36           C  
ATOM    432  CZ  TYR    53      49.272  31.344 -32.364  1.00 97.36           C  
ATOM    433  OH  TYR    53      50.061  32.453 -32.737  1.00 97.36           O  
ATOM    434  N   THR    54      44.190  27.150 -29.295  1.00134.13           N  
ATOM    435  CA  THR    54      43.328  26.043 -28.957  1.00134.13           C  
ATOM    436  C   THR    54      43.130  25.168 -30.163  1.00134.13           C  
ATOM    437  O   THR    54      42.965  23.953 -30.040  1.00134.13           O  
ATOM    438  CB  THR    54      41.983  26.497 -28.463  1.00134.13           C  
ATOM    439  CG2 THR    54      41.214  27.145 -29.626  1.00134.13           C  
ATOM    440  OG1 THR    54      41.252  25.400 -27.935  1.00134.13           O  
ATOM    441  N   VAL    55      43.064  25.779 -31.367  1.00 71.12           N  
ATOM    442  CA  VAL    55      43.003  24.998 -32.566  1.00 71.12           C  
ATOM    443  C   VAL    55      44.367  25.155 -33.175  1.00 71.12           C  
ATOM    444  O   VAL    55      44.807  26.269 -33.440  1.00 71.12           O  
ATOM    445  CB  VAL    55      42.008  25.506 -33.568  1.00 71.12           C  
ATOM    446  CG1 VAL    55      42.116  24.650 -34.842  1.00 71.12           C  
ATOM    447  CG2 VAL    55      40.612  25.500 -32.923  1.00 71.12           C  
ATOM    448  N   ALA    56      45.088  24.046 -33.419  1.00 58.63           N  
ATOM    449  CA  ALA    56      46.429  24.151 -33.924  1.00 58.63           C  
ATOM    450  C   ALA    56      46.485  23.414 -35.223  1.00 58.63           C  
ATOM    451  O   ALA    56      45.726  22.471 -35.432  1.00 58.63           O  
ATOM    452  CB  ALA    56      47.487  23.524 -33.000  1.00 58.63           C  
ATOM    453  N   GLU    57      47.397  23.837 -36.126  1.00117.25           N  
ATOM    454  CA  GLU    57      47.480  23.282 -37.451  1.00117.25           C  
ATOM    455  C   GLU    57      48.897  22.878 -37.744  1.00117.25           C  
ATOM    456  O   GLU    57      49.845  23.518 -37.292  1.00117.25           O  
ATOM    457  CB  GLU    57      47.075  24.358 -38.484  1.00117.25           C  
ATOM    458  CG  GLU    57      47.092  23.976 -39.965  1.00117.25           C  
ATOM    459  CD  GLU    57      46.654  25.213 -40.750  1.00117.25           C  
ATOM    460  OE1 GLU    57      45.534  25.721 -40.476  1.00117.25           O  
ATOM    461  OE2 GLU    57      47.435  25.670 -41.628  1.00117.25           O1-
ATOM    462  N   LEU    58      49.067  21.772 -38.504  1.00170.85           N  
ATOM    463  CA  LEU    58      50.382  21.336 -38.897  1.00170.85           C  
ATOM    464  C   LEU    58      50.325  20.977 -40.353  1.00170.85           C  
ATOM    465  O   LEU    58      49.373  20.338 -40.801  1.00170.85           O  
ATOM    466  CB  LEU    58      50.847  20.057 -38.182  1.00170.85           C  
ATOM    467  CG  LEU    58      50.760  20.123 -36.646  1.00170.85           C  
ATOM    468  CD1 LEU    58      51.643  21.239 -36.079  1.00170.85           C  
ATOM    469  CD2 LEU    58      49.305  20.211 -36.163  1.00170.85           C  
ATOM    470  N   ASP    59      51.355  21.380 -41.127  1.00 51.06           N  
ATOM    471  CA  ASP    59      51.439  21.052 -42.523  1.00 51.06           C  
ATOM    472  C   ASP    59      52.149  19.735 -42.602  1.00 51.06           C  
ATOM    473  O   ASP    59      53.347  19.630 -42.346  1.00 51.06           O  
ATOM    474  CB  ASP    59      52.246  22.080 -43.338  1.00 51.06           C  
ATOM    475  CG  ASP    59      52.072  21.780 -44.820  1.00 51.06           C  
ATOM    476  OD1 ASP    59      51.459  20.729 -45.150  1.00 51.06           O  
ATOM    477  OD2 ASP    59      52.554  22.603 -45.644  1.00 51.06           O1-
ATOM    478  N   THR    60      51.379  18.690 -42.935  1.00 90.01           N  
ATOM    479  CA  THR    60      51.788  17.323 -43.011  1.00 90.01           C  
ATOM    480  C   THR    60      52.581  17.053 -44.229  1.00 90.01           C  
ATOM    481  O   THR    60      53.187  16.004 -44.271  1.00 90.01           O  
ATOM    482  CB  THR    60      50.638  16.359 -42.995  1.00 90.01           C  
ATOM    483  CG2 THR    60      49.824  16.590 -41.710  1.00 90.01           C  
ATOM    484  OG1 THR    60      49.820  16.544 -44.140  1.00 90.01           O  
ATOM    485  N   VAL    61      52.590  17.910 -45.265  1.00 54.69           N  
ATOM    486  CA  VAL    61      53.207  17.531 -46.512  1.00 54.69           C  
ATOM    487  C   VAL    61      54.627  17.088 -46.330  1.00 54.69           C  
ATOM    488  O   VAL    61      54.992  15.988 -46.745  1.00 54.69           O  
ATOM    489  CB  VAL    61      53.230  18.661 -47.497  1.00 54.69           C  
ATOM    490  CG1 VAL    61      53.924  18.172 -48.778  1.00 54.69           C  
ATOM    491  CG2 VAL    61      51.792  19.160 -47.710  1.00 54.69           C  
ATOM    492  N   LYS    62      55.472  17.918 -45.700  1.00125.84           N  
ATOM    493  CA  LYS    62      56.855  17.566 -45.569  1.00125.84           C  
ATOM    494  C   LYS    62      57.050  16.391 -44.653  1.00125.84           C  
ATOM    495  O   LYS    62      57.748  15.437 -44.992  1.00125.84           O  
ATOM    496  CB  LYS    62      57.687  18.720 -44.988  1.00125.84           C  
ATOM    497  CG  LYS    62      59.190  18.440 -44.961  1.00125.84           C  
ATOM    498  CD  LYS    62      60.039  19.680 -44.673  1.00125.84           C  
ATOM    499  CE  LYS    62      60.400  19.848 -43.195  1.00125.84           C  
ATOM    500  NZ  LYS    62      59.173  20.019 -42.386  1.00125.84           N1+
ATOM    501  N   HIS    63      56.406  16.447 -43.473  1.00 79.38           N  
ATOM    502  CA  HIS    63      56.605  15.576 -42.338  1.00 79.38           C  
ATOM    503  C   HIS    63      56.168  14.134 -42.452  1.00 79.38           C  
ATOM    504  O   HIS    63      56.892  13.250 -42.003  1.00 79.38           O  
ATOM    505  CB  HIS    63      55.893  16.119 -41.086  1.00 79.38           C  
ATOM    506  CG  HIS    63      56.477  17.397 -40.559  1.00 79.38           C  
ATOM    507  CD2 HIS    63      56.454  18.655 -41.079  1.00 79.38           C  
ATOM    508  ND1 HIS    63      57.176  17.493 -39.376  1.00 79.38           N  
ATOM    509  CE1 HIS    63      57.539  18.793 -39.239  1.00 79.38           C  
ATOM    510  NE2 HIS    63      57.123  19.536 -40.247  1.00 79.38           N  
ATOM    511  N   PRO    64      55.052  13.853 -43.049  1.00176.46           N  
ATOM    512  CA  PRO    64      54.435  12.565 -42.838  1.00176.46           C  
ATOM    513  C   PRO    64      55.304  11.419 -43.280  1.00176.46           C  
ATOM    514  O   PRO    64      55.639  11.316 -44.457  1.00176.46           O  
ATOM    515  CB  PRO    64      53.231  12.619 -43.759  1.00176.46           C  
ATOM    516  CG  PRO    64      53.798  13.362 -44.999  1.00176.46           C  
ATOM    517  CD  PRO    64      55.090  14.056 -44.486  1.00176.46           C  
ATOM    518  N   GLY    65      55.653  10.490 -42.391  1.00 40.02           N  
ATOM    519  CA  GLY    65      56.333   9.344 -42.910  1.00 40.02           C  
ATOM    520  C   GLY    65      57.754   9.648 -43.229  1.00 40.02           C  
ATOM    521  O   GLY    65      58.452   8.789 -43.767  1.00 40.02           O  
ATOM    522  N   TYR    66      58.250  10.853 -42.906  1.00 67.29           N  
ATOM    523  CA  TYR    66      59.620  11.059 -43.262  1.00 67.29           C  
ATOM    524  C   TYR    66      60.424  11.099 -42.003  1.00 67.29           C  
ATOM    525  O   TYR    66      60.236  11.952 -41.134  1.00 67.29           O  
ATOM    526  CB  TYR    66      59.861  12.335 -44.088  1.00 67.29           C  
ATOM    527  CG  TYR    66      59.028  12.144 -45.312  1.00 67.29           C  
ATOM    528  CD1 TYR    66      59.462  11.355 -46.354  1.00 67.29           C  
ATOM    529  CD2 TYR    66      57.786  12.726 -45.399  1.00 67.29           C  
ATOM    530  CE1 TYR    66      58.680  11.171 -47.472  1.00 67.29           C  
ATOM    531  CE2 TYR    66      56.998  12.548 -46.511  1.00 67.29           C  
ATOM    532  CZ  TYR    66      57.445  11.771 -47.552  1.00 67.29           C  
ATOM    533  OH  TYR    66      56.636  11.585 -48.692  1.00 67.29           O  
ATOM    534  N   PRO    67      61.303  10.133 -41.897  1.00136.80           N  
ATOM    535  CA  PRO    67      62.145   9.986 -40.742  1.00136.80           C  
ATOM    536  C   PRO    67      62.902  11.249 -40.538  1.00136.80           C  
ATOM    537  O   PRO    67      63.730  11.563 -41.390  1.00136.80           O  
ATOM    538  CB  PRO    67      63.091   8.838 -41.077  1.00136.80           C  
ATOM    539  CG  PRO    67      63.240   8.955 -42.605  1.00136.80           C  
ATOM    540  CD  PRO    67      61.879   9.499 -43.072  1.00136.80           C  
ATOM    541  N   ILE    68      62.616  11.981 -39.443  1.00315.32           N  
ATOM    542  CA  ILE    68      63.302  13.183 -39.075  1.00315.32           C  
ATOM    543  C   ILE    68      62.315  14.013 -38.330  1.00315.32           C  
ATOM    544  O   ILE    68      62.571  14.483 -37.222  1.00315.32           O  
ATOM    545  CB  ILE    68      63.860  14.006 -40.218  1.00315.32           C  
ATOM    546  CG1 ILE    68      64.564  15.255 -39.675  1.00315.32           C  
ATOM    547  CG2 ILE    68      62.771  14.271 -41.269  1.00315.32           C  
ATOM    548  CD1 ILE    68      65.825  14.921 -38.878  1.00315.32           C  
ATOM    549  N   ASP    69      61.147  14.209 -38.978  1.00150.50           N  
ATOM    550  CA  ASP    69      60.131  15.115 -38.532  1.00150.50           C  
ATOM    551  C   ASP    69      58.993  14.407 -37.847  1.00150.50           C  
ATOM    552  O   ASP    69      57.837  14.548 -38.249  1.00150.50           O  
ATOM    553  CB  ASP    69      59.533  15.902 -39.711  1.00150.50           C  
ATOM    554  CG  ASP    69      60.625  16.798 -40.279  1.00150.50           C  
ATOM    555  OD1 ASP    69      61.736  16.823 -39.685  1.00150.50           O  
ATOM    556  OD2 ASP    69      60.365  17.469 -41.314  1.00150.50           O1-
ATOM    557  N   ARG    70      59.286  13.649 -36.775  1.00184.48           N  
ATOM    558  CA  ARG    70      58.295  12.957 -35.991  1.00184.48           C  
ATOM    559  C   ARG    70      57.465  13.931 -35.196  1.00184.48           C  
ATOM    560  O   ARG    70      56.294  13.670 -34.910  1.00184.48           O  
ATOM    561  CB  ARG    70      58.914  11.986 -34.969  1.00184.48           C  
ATOM    562  CG  ARG    70      59.812  12.685 -33.946  1.00184.48           C  
ATOM    563  CD  ARG    70      61.307  12.560 -34.240  1.00184.48           C  
ATOM    564  NE  ARG    70      61.698  11.148 -33.967  1.00184.48           N  
ATOM    565  CZ  ARG    70      63.016  10.802 -33.890  1.00184.48           C  
ATOM    566  NH1 ARG    70      63.983  11.749 -34.072  1.00184.48           N1+
ATOM    567  NH2 ARG    70      63.367   9.509 -33.627  1.00184.48           N  
ATOM    568  N   ALA    71      58.062  15.053 -34.735  1.00 72.02           N  
ATOM    569  CA  ALA    71      57.250  15.954 -33.957  1.00 72.02           C  
ATOM    570  C   ALA    71      57.275  17.331 -34.557  1.00 72.02           C  
ATOM    571  O   ALA    71      58.151  18.142 -34.259  1.00 72.02           O  
ATOM    572  CB  ALA    71      57.732  16.090 -32.503  1.00 72.02           C  
ATOM    573  N   PRO    72      56.279  17.649 -35.340  1.00 87.68           N  
ATOM    574  CA  PRO    72      56.196  18.956 -35.936  1.00 87.68           C  
ATOM    575  C   PRO    72      55.757  19.968 -34.918  1.00 87.68           C  
ATOM    576  O   PRO    72      55.061  19.596 -33.975  1.00 87.68           O  
ATOM    577  CB  PRO    72      55.237  18.822 -37.123  1.00 87.68           C  
ATOM    578  CG  PRO    72      54.513  17.484 -36.888  1.00 87.68           C  
ATOM    579  CD  PRO    72      55.531  16.656 -36.088  1.00 87.68           C  
ATOM    580  N   GLU    73      56.166  21.246 -35.076  1.00 72.81           N  
ATOM    581  CA  GLU    73      55.745  22.256 -34.146  1.00 72.81           C  
ATOM    582  C   GLU    73      54.356  22.644 -34.512  1.00 72.81           C  
ATOM    583  O   GLU    73      53.983  22.596 -35.683  1.00 72.81           O  
ATOM    584  CB  GLU    73      56.568  23.558 -34.151  1.00 72.81           C  
ATOM    585  CG  GLU    73      57.996  23.424 -33.620  1.00 72.81           C  
ATOM    586  CD  GLU    73      58.924  23.243 -34.808  1.00 72.81           C  
ATOM    587  OE1 GLU    73      58.887  24.119 -35.714  1.00 72.81           O  
ATOM    588  OE2 GLU    73      59.682  22.237 -34.830  1.00 72.81           O1-
ATOM    589  N   LEU    74      53.543  23.031 -33.511  1.00129.34           N  
ATOM    590  CA  LEU    74      52.195  23.377 -33.836  1.00129.34           C  
ATOM    591  C   LEU    74      52.114  24.817 -34.221  1.00129.34           C  
ATOM    592  O   LEU    74      52.842  25.664 -33.704  1.00129.34           O  
ATOM    593  CB  LEU    74      51.189  23.020 -32.740  1.00129.34           C  
ATOM    594  CG  LEU    74      51.309  21.515 -32.443  1.00129.34           C  
ATOM    595  CD1 LEU    74      52.545  21.223 -31.585  1.00129.34           C  
ATOM    596  CD2 LEU    74      50.016  20.900 -31.921  1.00129.34           C  
ATOM    597  N   ASP    75      51.220  25.119 -35.180  1.00 57.33           N  
ATOM    598  CA  ASP    75      51.084  26.456 -35.677  1.00 57.33           C  
ATOM    599  C   ASP    75      49.699  26.936 -35.397  1.00 57.33           C  
ATOM    600  O   ASP    75      48.797  26.157 -35.091  1.00 57.33           O  
ATOM    601  CB  ASP    75      51.291  26.551 -37.201  1.00 57.33           C  
ATOM    602  CG  ASP    75      52.763  26.298 -37.502  1.00 57.33           C  
ATOM    603  OD1 ASP    75      53.592  27.201 -37.210  1.00 57.33           O  
ATOM    604  OD2 ASP    75      53.078  25.192 -38.018  1.00 57.33           O1-
ATOM    605  N   LYS    76      49.511  28.268 -35.483  1.00128.95           N  
ATOM    606  CA  LYS    76      48.220  28.851 -35.282  1.00128.95           C  
ATOM    607  C   LYS    76      47.357  28.455 -36.433  1.00128.95           C  
ATOM    608  O   LYS    76      47.841  28.220 -37.540  1.00128.95           O  
ATOM    609  CB  LYS    76      48.240  30.387 -35.216  1.00128.95           C  
ATOM    610  CG  LYS    76      48.867  31.048 -36.444  1.00128.95           C  
ATOM    611  CD  LYS    76      48.598  32.551 -36.534  1.00128.95           C  
ATOM    612  CE  LYS    76      47.397  32.903 -37.413  1.00128.95           C  
ATOM    613  NZ  LYS    76      47.677  32.524 -38.817  1.00128.95           N1+
ATOM    614  N   PHE    77      46.039  28.344 -36.177  1.00 89.77           N  
ATOM    615  CA  PHE    77      45.101  28.000 -37.199  1.00 89.77           C  
ATOM    616  C   PHE    77      45.156  29.110 -38.189  1.00 89.77           C  
ATOM    617  O   PHE    77      45.229  30.288 -37.843  1.00 89.77           O  
ATOM    618  CB  PHE    77      43.664  27.857 -36.654  1.00 89.77           C  
ATOM    619  CG  PHE    77      42.703  27.500 -37.740  1.00 89.77           C  
ATOM    620  CD1 PHE    77      42.730  26.256 -38.333  1.00 89.77           C  
ATOM    621  CD2 PHE    77      41.740  28.394 -38.136  1.00 89.77           C  
ATOM    622  CE1 PHE    77      41.833  25.932 -39.323  1.00 89.77           C  
ATOM    623  CE2 PHE    77      40.837  28.080 -39.128  1.00 89.77           C  
ATOM    624  CZ  PHE    77      40.886  26.845 -39.726  1.00 89.77           C  
ATOM    625  N   SER    78      45.113  28.747 -39.471  1.00105.10           N  
ATOM    626  CA  SER    78      45.258  29.723 -40.504  1.00105.10           C  
ATOM    627  C   SER    78      44.131  30.717 -40.389  1.00105.10           C  
ATOM    628  O   SER    78      44.225  31.826 -40.912  1.00105.10           O  
ATOM    629  CB  SER    78      45.211  29.073 -41.896  1.00105.10           C  
ATOM    630  OG  SER    78      45.437  30.041 -42.905  1.00105.10           O  
ATOM    631  N   GLY    79      43.021  30.346 -39.715  1.00143.29           N  
ATOM    632  CA  GLY    79      41.864  31.198 -39.653  1.00143.29           C  
ATOM    633  C   GLY    79      41.976  32.572 -38.946  1.00143.29           C  
ATOM    634  O   GLY    79      41.629  33.500 -39.659  1.00143.29           O  
ATOM    635  N   LYS    80      42.224  32.825 -37.594  1.00269.19           N  
ATOM    636  CA  LYS    80      42.394  34.239 -37.177  1.00269.19           C  
ATOM    637  C   LYS    80      43.636  34.766 -36.487  1.00269.19           C  
ATOM    638  O   LYS    80      44.391  35.564 -37.037  1.00269.19           O  
ATOM    639  CB  LYS    80      41.201  34.800 -36.400  1.00269.19           C  
ATOM    640  CG  LYS    80      41.187  36.329 -36.440  1.00269.19           C  
ATOM    641  CD  LYS    80      39.860  36.966 -36.029  1.00269.19           C  
ATOM    642  CE  LYS    80      39.777  38.455 -36.375  1.00269.19           C  
ATOM    643  NZ  LYS    80      40.962  39.167 -35.843  1.00269.19           N1+
ATOM    644  N   SER    81      43.893  34.271 -35.245  1.00246.53           N  
ATOM    645  CA  SER    81      44.826  34.908 -34.335  1.00246.53           C  
ATOM    646  C   SER    81      45.081  33.983 -33.183  1.00246.53           C  
ATOM    647  O   SER    81      46.180  33.459 -33.030  1.00246.53           O  
ATOM    648  CB  SER    81      44.270  36.199 -33.714  1.00246.53           C  
ATOM    649  OG  SER    81      45.206  36.730 -32.789  1.00246.53           O  
ATOM    650  N   SER    82      44.097  33.851 -32.268  1.00175.99           N  
ATOM    651  CA  SER    82      44.261  32.938 -31.169  1.00175.99           C  
ATOM    652  C   SER    82      43.008  32.982 -30.351  1.00175.99           C  
ATOM    653  O   SER    82      42.575  31.981 -29.782  1.00175.99           O  
ATOM    654  CB  SER    82      45.422  33.332 -30.239  1.00175.99           C  
ATOM    655  OG  SER    82      45.159  34.587 -29.630  1.00175.99           O  
ATOM    656  N   LYS    83      42.449  34.198 -30.238  1.00170.33           N  
ATOM    657  CA  LYS    83      41.279  34.590 -29.502  1.00170.33           C  
ATOM    658  C   LYS    83      40.000  34.129 -30.139  1.00170.33           C  
ATOM    659  O   LYS    83      38.958  34.145 -29.489  1.00170.33           O  
ATOM    660  CB  LYS    83      41.175  36.115 -29.363  1.00170.33           C  
ATOM    661  CG  LYS    83      42.324  36.730 -28.562  1.00170.33           C  
ATOM    662  CD  LYS    83      42.410  36.216 -27.124  1.00170.33           C  
ATOM    663  CE  LYS    83      43.559  36.833 -26.324  1.00170.33           C  
ATOM    664  NZ  LYS    83      44.856  36.483 -26.946  1.00170.33           N1+
ATOM    665  N   ASP    84      40.008  33.783 -31.439  1.00 72.30           N  
ATOM    666  CA  ASP    84      38.780  33.471 -32.124  1.00 72.30           C  
ATOM    667  C   ASP    84      38.060  32.312 -31.503  1.00 72.30           C  
ATOM    668  O   ASP    84      36.831  32.272 -31.537  1.00 72.30           O  
ATOM    669  CB  ASP    84      38.963  33.144 -33.611  1.00 72.30           C  
ATOM    670  CG  ASP    84      39.144  34.464 -34.332  1.00 72.30           C  
ATOM    671  OD1 ASP    84      39.819  35.365 -33.766  1.00 72.30           O  
ATOM    672  OD2 ASP    84      38.596  34.597 -35.459  1.00 72.30           O1-
ATOM    673  N   PHE    85      38.795  31.312 -30.980  1.00101.86           N  
ATOM    674  CA  PHE    85      38.181  30.190 -30.306  1.00101.86           C  
ATOM    675  C   PHE    85      38.676  30.276 -28.899  1.00101.86           C  
ATOM    676  O   PHE    85      39.870  30.497 -28.718  1.00101.86           O  
ATOM    677  CB  PHE    85      38.777  28.818 -30.673  1.00101.86           C  
ATOM    678  CG  PHE    85      38.709  28.470 -32.116  1.00101.86           C  
ATOM    679  CD1 PHE    85      39.454  29.168 -33.037  1.00101.86           C  
ATOM    680  CD2 PHE    85      37.954  27.399 -32.535  1.00101.86           C  
ATOM    681  CE1 PHE    85      39.410  28.834 -34.368  1.00101.86           C  
ATOM    682  CE2 PHE    85      37.911  27.057 -33.864  1.00101.86           C  
ATOM    683  CZ  PHE    85      38.635  27.778 -34.780  1.00101.86           C  
ATOM    684  N   VAL    86      37.802  30.167 -27.870  1.00129.12           N  
ATOM    685  CA  VAL    86      38.329  30.160 -26.528  1.00129.12           C  
ATOM    686  C   VAL    86      38.944  28.828 -26.169  1.00129.12           C  
ATOM    687  O   VAL    86      40.128  28.771 -25.840  1.00129.12           O  
ATOM    688  CB  VAL    86      37.347  30.571 -25.459  1.00129.12           C  
ATOM    689  CG1 VAL    86      36.223  29.537 -25.320  1.00129.12           C  
ATOM    690  CG2 VAL    86      38.138  30.797 -24.158  1.00129.12           C  
ATOM    691  N   SER    87      38.168  27.715 -26.246  1.00114.70           N  
ATOM    692  CA  SER    87      38.689  26.397 -25.949  1.00114.70           C  
ATOM    693  C   SER    87      37.909  25.370 -26.713  1.00114.70           C  
ATOM    694  O   SER    87      36.681  25.425 -26.767  1.00114.70           O  
ATOM    695  CB  SER    87      38.568  25.939 -24.486  1.00114.70           C  
ATOM    696  OG  SER    87      39.615  26.471 -23.696  1.00114.70           O  
ATOM    697  N   ALA    88      38.616  24.370 -27.291  1.00 63.52           N  
ATOM    698  CA  ALA    88      37.944  23.337 -28.033  1.00 63.52           C  
ATOM    699  C   ALA    88      38.553  22.001 -27.713  1.00 63.52           C  
ATOM    700  O   ALA    88      39.744  21.896 -27.430  1.00 63.52           O  
ATOM    701  CB  ALA    88      38.038  23.518 -29.559  1.00 63.52           C  
ATOM    702  N   TYR    89      37.683  20.975 -27.592  1.00129.05           N  
ATOM    703  CA  TYR    89      37.970  19.578 -27.382  1.00129.05           C  
ATOM    704  C   TYR    89      38.167  18.730 -28.622  1.00129.05           C  
ATOM    705  O   TYR    89      38.906  17.747 -28.569  1.00129.05           O  
ATOM    706  CB  TYR    89      36.914  18.890 -26.503  1.00129.05           C  
ATOM    707  CG  TYR    89      37.119  19.367 -25.105  1.00129.05           C  
ATOM    708  CD1 TYR    89      37.992  18.703 -24.273  1.00129.05           C  
ATOM    709  CD2 TYR    89      36.452  20.473 -24.627  1.00129.05           C  
ATOM    710  CE1 TYR    89      38.191  19.128 -22.983  1.00129.05           C  
ATOM    711  CE2 TYR    89      36.647  20.907 -23.337  1.00129.05           C  
ATOM    712  CZ  TYR    89      37.516  20.229 -22.518  1.00129.05           C  
ATOM    713  OH  TYR    89      37.722  20.664 -21.196  1.00129.05           O  
ATOM    714  N   GLN    90      37.453  19.009 -29.742  1.00 97.38           N  
ATOM    715  CA  GLN    90      37.472  18.060 -30.838  1.00 97.38           C  
ATOM    716  C   GLN    90      37.188  18.723 -32.166  1.00 97.38           C  
ATOM    717  O   GLN    90      36.251  19.513 -32.285  1.00 97.38           O  
ATOM    718  CB  GLN    90      36.386  16.984 -30.651  1.00 97.38           C  
ATOM    719  CG  GLN    90      36.237  15.995 -31.809  1.00 97.38           C  
ATOM    720  CD  GLN    90      37.281  14.901 -31.664  1.00 97.38           C  
ATOM    721  NE2 GLN    90      37.789  14.401 -32.821  1.00 97.38           N  
ATOM    722  OE1 GLN    90      37.633  14.498 -30.556  1.00 97.38           O  
ATOM    723  N   PRO    91      38.007  18.450 -33.165  1.00143.85           N  
ATOM    724  CA  PRO    91      37.756  18.942 -34.502  1.00143.85           C  
ATOM    725  C   PRO    91      37.100  17.865 -35.321  1.00143.85           C  
ATOM    726  O   PRO    91      37.477  16.705 -35.154  1.00143.85           O  
ATOM    727  CB  PRO    91      39.122  19.313 -35.074  1.00143.85           C  
ATOM    728  CG  PRO    91      40.095  18.410 -34.298  1.00143.85           C  
ATOM    729  CD  PRO    91      39.425  18.245 -32.926  1.00143.85           C  
ATOM    730  N   VAL    92      36.183  18.212 -36.253  1.00 49.95           N  
ATOM    731  CA  VAL    92      35.587  17.207 -37.091  1.00 49.95           C  
ATOM    732  C   VAL    92      35.470  17.763 -38.478  1.00 49.95           C  
ATOM    733  O   VAL    92      35.046  18.903 -38.665  1.00 49.95           O  
ATOM    734  CB  VAL    92      34.201  16.811 -36.661  1.00 49.95           C  
ATOM    735  CG1 VAL    92      33.617  15.848 -37.709  1.00 49.95           C  
ATOM    736  CG2 VAL    92      34.273  16.211 -35.246  1.00 49.95           C  
ATOM    737  N   ILE    93      35.829  16.946 -39.492  1.00 97.09           N  
ATOM    738  CA  ILE    93      35.763  17.360 -40.869  1.00 97.09           C  
ATOM    739  C   ILE    93      34.672  16.568 -41.527  1.00 97.09           C  
ATOM    740  O   ILE    93      34.677  15.338 -41.497  1.00 97.09           O  
ATOM    741  CB  ILE    93      37.022  17.055 -41.636  1.00 97.09           C  
ATOM    742  CG1 ILE    93      38.232  17.815 -41.063  1.00 97.09           C  
ATOM    743  CG2 ILE    93      36.754  17.366 -43.116  1.00 97.09           C  
ATOM    744  CD1 ILE    93      38.144  19.332 -41.218  1.00 97.09           C  
ATOM    745  N   ASP    94      33.700  17.273 -42.142  1.00 60.57           N  
ATOM    746  CA  ASP    94      32.582  16.637 -42.785  1.00 60.57           C  
ATOM    747  C   ASP    94      32.888  16.339 -44.226  1.00 60.57           C  
ATOM    748  O   ASP    94      34.018  16.479 -44.690  1.00 60.57           O  
ATOM    749  CB  ASP    94      31.276  17.446 -42.690  1.00 60.57           C  
ATOM    750  CG  ASP    94      31.466  18.816 -43.322  1.00 60.57           C  
ATOM    751  OD1 ASP    94      32.468  19.038 -44.053  1.00 60.57           O  
ATOM    752  OD2 ASP    94      30.592  19.679 -43.051  1.00 60.57           O1-
ATOM    753  N   GLU    95      31.850  15.895 -44.962  1.00 95.74           N  
ATOM    754  CA  GLU    95      31.922  15.495 -46.342  1.00 95.74           C  
ATOM    755  C   GLU    95      32.270  16.664 -47.218  1.00 95.74           C  
ATOM    756  O   GLU    95      32.879  16.503 -48.273  1.00 95.74           O  
ATOM    757  CB  GLU    95      30.589  14.921 -46.853  1.00 95.74           C  
ATOM    758  CG  GLU    95      30.185  13.630 -46.140  1.00 95.74           C  
ATOM    759  CD  GLU    95      31.238  12.577 -46.455  1.00 95.74           C  
ATOM    760  OE1 GLU    95      31.526  12.371 -47.664  1.00 95.74           O  
ATOM    761  OE2 GLU    95      31.774  11.969 -45.490  1.00 95.74           O1-
ATOM    762  N   CYS    96      31.805  17.860 -46.827  1.00105.51           N  
ATOM    763  CA  CYS    96      31.950  19.121 -47.506  1.00105.51           C  
ATOM    764  C   CYS    96      33.316  19.727 -47.308  1.00105.51           C  
ATOM    765  O   CYS    96      33.627  20.757 -47.903  1.00105.51           O  
ATOM    766  CB  CYS    96      30.836  20.110 -47.102  1.00105.51           C  
ATOM    767  SG  CYS    96      29.203  19.339 -47.371  1.00105.51           S  
ATOM    768  N   ARG    97      34.160  19.142 -46.432  1.00142.77           N  
ATOM    769  CA  ARG    97      35.450  19.706 -46.130  1.00142.77           C  
ATOM    770  C   ARG    97      35.286  20.961 -45.332  1.00142.77           C  
ATOM    771  O   ARG    97      36.018  21.934 -45.515  1.00142.77           O  
ATOM    772  CB  ARG    97      36.304  20.039 -47.365  1.00142.77           C  
ATOM    773  CG  ARG    97      36.926  18.818 -48.045  1.00142.77           C  
ATOM    774  CD  ARG    97      38.050  19.203 -49.008  1.00142.77           C  
ATOM    775  NE  ARG    97      38.986  20.069 -48.238  1.00142.77           N  
ATOM    776  CZ  ARG    97      39.880  20.869 -48.889  1.00142.77           C  
ATOM    777  NH1 ARG    97      39.950  20.840 -50.251  1.00142.77           N1+
ATOM    778  NH2 ARG    97      40.711  21.684 -48.178  1.00142.77           N  
ATOM    779  N   ARG    98      34.299  20.958 -44.415  1.00 91.30           N  
ATOM    780  CA  ARG    98      34.138  22.039 -43.488  1.00 91.30           C  
ATOM    781  C   ARG    98      34.671  21.533 -42.180  1.00 91.30           C  
ATOM    782  O   ARG    98      34.391  20.403 -41.777  1.00 91.30           O  
ATOM    783  CB  ARG    98      32.674  22.448 -43.244  1.00 91.30           C  
ATOM    784  CG  ARG    98      32.009  23.177 -44.412  1.00 91.30           C  
ATOM    785  CD  ARG    98      30.502  23.368 -44.211  1.00 91.30           C  
ATOM    786  NE  ARG    98      29.919  22.000 -44.151  1.00 91.30           N  
ATOM    787  CZ  ARG    98      28.614  21.779 -43.811  1.00 91.30           C  
ATOM    788  NH1 ARG    98      27.781  22.816 -43.528  1.00 91.30           N1+
ATOM    789  NH2 ARG    98      28.138  20.501 -43.759  1.00 91.30           N  
ATOM    790  N   LEU    99      35.478  22.365 -41.492  1.00 61.14           N  
ATOM    791  CA  LEU    99      36.064  21.991 -40.235  1.00 61.14           C  
ATOM    792  C   LEU    99      35.160  22.473 -39.143  1.00 61.14           C  
ATOM    793  O   LEU    99      34.911  23.670 -39.007  1.00 61.14           O  
ATOM    794  CB  LEU    99      37.450  22.622 -40.014  1.00 61.14           C  
ATOM    795  CG  LEU    99      38.113  22.250 -38.675  1.00 61.14           C  
ATOM    796  CD1 LEU    99      38.380  20.740 -38.566  1.00 61.14           C  
ATOM    797  CD2 LEU    99      39.373  23.094 -38.427  1.00 61.14           C  
ATOM    798  N   TRP   100      34.661  21.531 -38.319  1.00 79.14           N  
ATOM    799  CA  TRP   100      33.735  21.851 -37.269  1.00 79.14           C  
ATOM    800  C   TRP   100      34.444  21.709 -35.956  1.00 79.14           C  
ATOM    801  O   TRP   100      35.199  20.763 -35.745  1.00 79.14           O  
ATOM    802  CB  TRP   100      32.553  20.867 -37.217  1.00 79.14           C  
ATOM    803  CG  TRP   100      31.652  20.899 -38.429  1.00 79.14           C  
ATOM    804  CD1 TRP   100      31.898  20.457 -39.696  1.00 79.14           C  
ATOM    805  CD2 TRP   100      30.309  21.404 -38.429  1.00 79.14           C  
ATOM    806  CE2 TRP   100      29.811  21.251 -39.723  1.00 79.14           C  
ATOM    807  CE3 TRP   100      29.556  21.959 -37.433  1.00 79.14           C  
ATOM    808  NE1 TRP   100      30.797  20.671 -40.491  1.00 79.14           N  
ATOM    809  CZ2 TRP   100      28.546  21.648 -40.041  1.00 79.14           C  
ATOM    810  CZ3 TRP   100      28.279  22.357 -37.757  1.00 79.14           C  
ATOM    811  CH2 TRP   100      27.786  22.204 -39.037  1.00 79.14           C  
ATOM    812  N   ILE   101      34.218  22.674 -35.040  1.00174.75           N  
ATOM    813  CA  ILE   101      34.785  22.646 -33.719  1.00174.75           C  
ATOM    814  C   ILE   101      33.672  23.037 -32.788  1.00174.75           C  
ATOM    815  O   ILE   101      32.677  23.616 -33.223  1.00174.75           O  
ATOM    816  CB  ILE   101      35.875  23.668 -33.541  1.00174.75           C  
ATOM    817  CG1 ILE   101      36.992  23.450 -34.572  1.00174.75           C  
ATOM    818  CG2 ILE   101      36.381  23.596 -32.092  1.00174.75           C  
ATOM    819  CD1 ILE   101      37.699  22.104 -34.427  1.00174.75           C  
ATOM    820  N   LEU   102      33.782  22.680 -31.490  1.00115.29           N  
ATOM    821  CA  LEU   102      32.797  23.098 -30.529  1.00115.29           C  
ATOM    822  C   LEU   102      33.520  23.921 -29.504  1.00115.29           C  
ATOM    823  O   LEU   102      34.227  23.386 -28.650  1.00115.29           O  
ATOM    824  CB  LEU   102      32.139  21.907 -29.800  1.00115.29           C  
ATOM    825  CG  LEU   102      31.012  22.250 -28.797  1.00115.29           C  
ATOM    826  CD1 LEU   102      31.526  22.995 -27.553  1.00115.29           C  
ATOM    827  CD2 LEU   102      29.847  22.970 -29.496  1.00115.29           C  
ATOM    828  N   ASP   103      33.358  25.258 -29.559  1.00 55.79           N  
ATOM    829  CA  ASP   103      33.982  26.111 -28.589  1.00 55.79           C  
ATOM    830  C   ASP   103      33.151  26.014 -27.342  1.00 55.79           C  
ATOM    831  O   ASP   103      31.958  26.316 -27.354  1.00 55.79           O  
ATOM    832  CB  ASP   103      34.029  27.585 -29.037  1.00 55.79           C  
ATOM    833  CG  ASP   103      34.991  28.311 -28.120  1.00 55.79           C  
ATOM    834  OD1 ASP   103      35.458  27.657 -27.149  1.00 55.79           O  
ATOM    835  OD2 ASP   103      35.278  29.513 -28.372  1.00 55.79           O1-
ATOM    836  N   VAL   104      33.763  25.557 -26.233  1.00 56.69           N  
ATOM    837  CA  VAL   104      33.079  25.403 -24.974  1.00 56.69           C  
ATOM    838  C   VAL   104      32.732  26.758 -24.430  1.00 56.69           C  
ATOM    839  O   VAL   104      31.728  26.911 -23.735  1.00 56.69           O  
ATOM    840  CB  VAL   104      33.912  24.696 -23.949  1.00 56.69           C  
ATOM    841  CG1 VAL   104      33.155  24.705 -22.610  1.00 56.69           C  
ATOM    842  CG2 VAL   104      34.236  23.287 -24.472  1.00 56.69           C  
ATOM    843  N   GLY   105      33.596  27.765 -24.674  1.00 42.82           N  
ATOM    844  CA  GLY   105      33.248  29.113 -24.320  1.00 42.82           C  
ATOM    845  C   GLY   105      33.977  29.633 -23.117  1.00 42.82           C  
ATOM    846  O   GLY   105      33.925  30.836 -22.864  1.00 42.82           O  
ATOM    847  N   GLN   106      34.641  28.776 -22.316  1.00 90.04           N  
ATOM    848  CA  GLN   106      35.366  29.323 -21.201  1.00 90.04           C  
ATOM    849  C   GLN   106      36.575  28.473 -20.970  1.00 90.04           C  
ATOM    850  O   GLN   106      36.631  27.325 -21.408  1.00 90.04           O  
ATOM    851  CB  GLN   106      34.580  29.331 -19.875  1.00 90.04           C  
ATOM    852  CG  GLN   106      33.301  30.170 -19.907  1.00 90.04           C  
ATOM    853  CD  GLN   106      32.196  29.304 -20.492  1.00 90.04           C  
ATOM    854  NE2 GLN   106      31.788  28.249 -19.737  1.00 90.04           N  
ATOM    855  OE1 GLN   106      31.703  29.553 -21.590  1.00 90.04           O  
ATOM    856  N   VAL   107      37.591  29.047 -20.292  1.00 67.57           N  
ATOM    857  CA  VAL   107      38.803  28.360 -19.941  1.00 67.57           C  
ATOM    858  C   VAL   107      38.575  27.676 -18.622  1.00 67.57           C  
ATOM    859  O   VAL   107      37.696  28.055 -17.852  1.00 67.57           O  
ATOM    860  CB  VAL   107      39.991  29.269 -19.803  1.00 67.57           C  
ATOM    861  CG1 VAL   107      40.293  29.890 -21.177  1.00 67.57           C  
ATOM    862  CG2 VAL   107      39.688  30.308 -18.711  1.00 67.57           C  
ATOM    863  N   GLU   108      39.343  26.595 -18.387  1.00151.34           N  
ATOM    864  CA  GLU   108      39.306  25.690 -17.267  1.00151.34           C  
ATOM    865  C   GLU   108      39.933  26.205 -16.000  1.00151.34           C  
ATOM    866  O   GLU   108      39.624  25.695 -14.928  1.00151.34           O  
ATOM    867  CB  GLU   108      39.999  24.363 -17.609  1.00151.34           C  
ATOM    868  CG  GLU   108      39.361  23.637 -18.800  1.00151.34           C  
ATOM    869  CD  GLU   108      38.047  23.013 -18.362  1.00151.34           C  
ATOM    870  OE1 GLU   108      37.562  23.364 -17.256  1.00151.34           O  
ATOM    871  OE2 GLU   108      37.506  22.178 -19.131  1.00151.34           O1-
ATOM    872  N   TYR   109      40.864  27.175 -16.065  1.00173.48           N  
ATOM    873  CA  TYR   109      41.630  27.556 -14.901  1.00173.48           C  
ATOM    874  C   TYR   109      41.352  28.989 -14.544  1.00173.48           C  
ATOM    875  O   TYR   109      40.692  29.708 -15.290  1.00173.48           O  
ATOM    876  CB  TYR   109      43.135  27.428 -15.170  1.00173.48           C  
ATOM    877  CG  TYR   109      43.385  28.222 -16.408  1.00173.48           C  
ATOM    878  CD1 TYR   109      43.226  27.639 -17.647  1.00173.48           C  
ATOM    879  CD2 TYR   109      43.749  29.548 -16.342  1.00173.48           C  
ATOM    880  CE1 TYR   109      43.444  28.359 -18.798  1.00173.48           C  
ATOM    881  CE2 TYR   109      43.970  30.273 -17.491  1.00173.48           C  
ATOM    882  CZ  TYR   109      43.819  29.678 -18.720  1.00173.48           C  
ATOM    883  OH  TYR   109      44.045  30.421 -19.898  1.00173.48           O  
ATOM    884  N   SER   110      41.814  29.429 -13.348  1.00 84.28           N  
ATOM    885  CA  SER   110      41.564  30.784 -12.932  1.00 84.28           C  
ATOM    886  C   SER   110      42.871  31.501 -12.767  1.00 84.28           C  
ATOM    887  O   SER   110      43.863  30.926 -12.320  1.00 84.28           O  
ATOM    888  CB  SER   110      40.818  30.885 -11.591  1.00 84.28           C  
ATOM    889  OG  SER   110      39.527  30.306 -11.709  1.00 84.28           O  
ATOM    890  N   GLY   111      42.891  32.800 -13.140  1.00 28.23           N  
ATOM    891  CA  GLY   111      44.076  33.605 -13.044  1.00 28.23           C  
ATOM    892  C   GLY   111      45.008  33.170 -14.129  1.00 28.23           C  
ATOM    893  O   GLY   111      44.606  32.519 -15.092  1.00 28.23           O  
ATOM    894  N   ASP   112      46.298  33.530 -13.988  1.00 59.80           N  
ATOM    895  CA  ASP   112      47.305  33.114 -14.920  1.00 59.80           C  
ATOM    896  C   ASP   112      46.904  33.435 -16.332  1.00 59.80           C  
ATOM    897  O   ASP   112      47.018  32.587 -17.213  1.00 59.80           O  
ATOM    898  CB  ASP   112      47.579  31.602 -14.858  1.00 59.80           C  
ATOM    899  CG  ASP   112      48.207  31.283 -13.512  1.00 59.80           C  
ATOM    900  OD1 ASP   112      49.072  32.080 -13.058  1.00 59.80           O  
ATOM    901  OD2 ASP   112      47.822  30.243 -12.916  1.00 59.80           O1-
ATOM    902  N   ASN   113      46.484  34.688 -16.589  1.00 74.11           N  
ATOM    903  CA  ASN   113      46.114  35.175 -17.896  1.00 74.11           C  
ATOM    904  C   ASN   113      44.802  34.656 -18.402  1.00 74.11           C  
ATOM    905  O   ASN   113      44.552  34.681 -19.607  1.00 74.11           O  
ATOM    906  CB  ASN   113      47.191  34.924 -18.965  1.00 74.11           C  
ATOM    907  CG  ASN   113      48.370  35.828 -18.629  1.00 74.11           C  
ATOM    908  ND2 ASN   113      49.351  35.922 -19.566  1.00 74.11           N  
ATOM    909  OD1 ASN   113      48.415  36.440 -17.563  1.00 74.11           O  
ATOM    910  N   SER   114      43.895  34.241 -17.501  1.00 40.33           N  
ATOM    911  CA  SER   114      42.597  33.774 -17.910  1.00 40.33           C  
ATOM    912  C   SER   114      41.833  34.927 -18.500  1.00 40.33           C  
ATOM    913  O   SER   114      40.864  34.735 -19.234  1.00 40.33           O  
ATOM    914  CB  SER   114      41.771  33.223 -16.736  1.00 40.33           C  
ATOM    915  OG  SER   114      41.488  34.260 -15.809  1.00 40.33           O  
ATOM    916  N   GLN   115      42.267  36.164 -18.187  1.00 49.72           N  
ATOM    917  CA  GLN   115      41.639  37.381 -18.624  1.00 49.72           C  
ATOM    918  C   GLN   115      41.717  37.462 -20.118  1.00 49.72           C  
ATOM    919  O   GLN   115      40.812  37.976 -20.772  1.00 49.72           O  
ATOM    920  CB  GLN   115      42.355  38.623 -18.067  1.00 49.72           C  
ATOM    921  CG  GLN   115      42.344  38.699 -16.539  1.00 49.72           C  
ATOM    922  CD  GLN   115      43.265  39.834 -16.112  1.00 49.72           C  
ATOM    923  NE2 GLN   115      43.769  40.622 -17.100  1.00 49.72           N  
ATOM    924  OE1 GLN   115      43.536  40.011 -14.925  1.00 49.72           O  
ATOM    925  N   LYS   116      42.816  36.946 -20.694  1.00113.19           N  
ATOM    926  CA  LYS   116      43.062  37.018 -22.107  1.00113.19           C  
ATOM    927  C   LYS   116      41.975  36.326 -22.869  1.00113.19           C  
ATOM    928  O   LYS   116      41.734  36.658 -24.029  1.00113.19           O  
ATOM    929  CB  LYS   116      44.407  36.403 -22.526  1.00113.19           C  
ATOM    930  CG  LYS   116      45.579  37.378 -22.393  1.00113.19           C  
ATOM    931  CD  LYS   116      45.420  38.593 -23.311  1.00113.19           C  
ATOM    932  CE  LYS   116      46.568  39.599 -23.238  1.00113.19           C  
ATOM    933  NZ  LYS   116      46.325  40.702 -24.195  1.00113.19           N1+
ATOM    934  N   TYR   117      41.331  35.302 -22.281  1.00 88.01           N  
ATOM    935  CA  TYR   117      40.297  34.637 -23.023  1.00 88.01           C  
ATOM    936  C   TYR   117      38.981  34.847 -22.327  1.00 88.01           C  
ATOM    937  O   TYR   117      38.538  33.998 -21.554  1.00 88.01           O  
ATOM    938  CB  TYR   117      40.529  33.120 -23.082  1.00 88.01           C  
ATOM    939  CG  TYR   117      41.895  32.945 -23.648  1.00 88.01           C  
ATOM    940  CD1 TYR   117      42.107  32.976 -25.005  1.00 88.01           C  
ATOM    941  CD2 TYR   117      42.967  32.757 -22.805  1.00 88.01           C  
ATOM    942  CE1 TYR   117      43.374  32.816 -25.514  1.00 88.01           C  
ATOM    943  CE2 TYR   117      44.236  32.598 -23.308  1.00 88.01           C  
ATOM    944  CZ  TYR   117      44.439  32.627 -24.666  1.00 88.01           C  
ATOM    945  OH  TYR   117      45.740  32.464 -25.188  1.00 88.01           O  
ATOM    946  N   SER   118      38.275  35.952 -22.650  1.00 75.92           N  
ATOM    947  CA  SER   118      37.038  36.255 -21.986  1.00 75.92           C  
ATOM    948  C   SER   118      36.030  35.200 -22.323  1.00 75.92           C  
ATOM    949  O   SER   118      36.014  34.672 -23.433  1.00 75.92           O  
ATOM    950  CB  SER   118      36.447  37.620 -22.386  1.00 75.92           C  
ATOM    951  OG  SER   118      36.087  37.616 -23.759  1.00 75.92           O  
ATOM    952  N   LYS   119      35.150  34.879 -21.348  1.00163.80           N  
ATOM    953  CA  LYS   119      34.157  33.847 -21.479  1.00163.80           C  
ATOM    954  C   LYS   119      32.987  34.315 -22.282  1.00163.80           C  
ATOM    955  O   LYS   119      32.722  35.510 -22.396  1.00163.80           O  
ATOM    956  CB  LYS   119      33.657  33.311 -20.126  1.00163.80           C  
ATOM    957  CG  LYS   119      33.390  34.406 -19.090  1.00163.80           C  
ATOM    958  CD  LYS   119      32.259  35.362 -19.465  1.00163.80           C  
ATOM    959  CE  LYS   119      30.863  34.766 -19.281  1.00163.80           C  
ATOM    960  NZ  LYS   119      30.633  33.695 -20.277  1.00163.80           N1+
ATOM    961  N   GLN   120      32.278  33.339 -22.890  1.00123.41           N  
ATOM    962  CA  GLN   120      31.139  33.580 -23.728  1.00123.41           C  
ATOM    963  C   GLN   120      30.342  32.310 -23.747  1.00123.41           C  
ATOM    964  O   GLN   120      30.690  31.334 -23.087  1.00123.41           O  
ATOM    965  CB  GLN   120      31.532  33.875 -25.184  1.00123.41           C  
ATOM    966  CG  GLN   120      32.363  35.147 -25.350  1.00123.41           C  
ATOM    967  CD  GLN   120      32.798  35.224 -26.806  1.00123.41           C  
ATOM    968  NE2 GLN   120      32.508  34.147 -27.583  1.00123.41           N  
ATOM    969  OE1 GLN   120      33.386  36.214 -27.241  1.00123.41           O  
ATOM    970  N   LYS   121      29.228  32.301 -24.506  1.00145.14           N  
ATOM    971  CA  LYS   121      28.369  31.151 -24.600  1.00145.14           C  
ATOM    972  C   LYS   121      29.026  30.148 -25.502  1.00145.14           C  
ATOM    973  O   LYS   121      29.785  30.514 -26.395  1.00145.14           O  
ATOM    974  CB  LYS   121      27.005  31.490 -25.223  1.00145.14           C  
ATOM    975  CG  LYS   121      26.253  32.585 -24.466  1.00145.14           C  
ATOM    976  CD  LYS   121      25.877  32.200 -23.035  1.00145.14           C  
ATOM    977  CE  LYS   121      24.606  31.354 -22.964  1.00145.14           C  
ATOM    978  NZ  LYS   121      23.459  32.129 -23.489  1.00145.14           N1+
ATOM    979  N   PRO   122      28.740  28.884 -25.300  1.00 67.06           N  
ATOM    980  CA  PRO   122      29.331  27.849 -26.108  1.00 67.06           C  
ATOM    981  C   PRO   122      28.883  27.990 -27.524  1.00 67.06           C  
ATOM    982  O   PRO   122      27.765  28.453 -27.747  1.00 67.06           O  
ATOM    983  CB  PRO   122      28.931  26.534 -25.449  1.00 67.06           C  
ATOM    984  CG  PRO   122      28.769  26.912 -23.965  1.00 67.06           C  
ATOM    985  CD  PRO   122      28.358  28.395 -23.985  1.00 67.06           C  
ATOM    986  N   ALA   123      29.738  27.619 -28.501  1.00 44.49           N  
ATOM    987  CA  ALA   123      29.317  27.804 -29.857  1.00 44.49           C  
ATOM    988  C   ALA   123      29.841  26.709 -30.731  1.00 44.49           C  
ATOM    989  O   ALA   123      30.902  26.139 -30.478  1.00 44.49           O  
ATOM    990  CB  ALA   123      29.794  29.134 -30.465  1.00 44.49           C  
ATOM    991  N   LEU   124      29.063  26.381 -31.785  1.00105.01           N  
ATOM    992  CA  LEU   124      29.498  25.458 -32.794  1.00105.01           C  
ATOM    993  C   LEU   124      29.974  26.323 -33.918  1.00105.01           C  
ATOM    994  O   LEU   124      29.238  27.184 -34.403  1.00105.01           O  
ATOM    995  CB  LEU   124      28.387  24.544 -33.343  1.00105.01           C  
ATOM    996  CG  LEU   124      27.840  23.546 -32.306  1.00105.01           C  
ATOM    997  CD1 LEU   124      27.126  24.273 -31.155  1.00105.01           C  
ATOM    998  CD2 LEU   124      26.969  22.471 -32.974  1.00105.01           C  
ATOM    999  N   ILE   125      31.236  26.132 -34.351  1.00113.13           N  
ATOM   1000  CA  ILE   125      31.763  26.989 -35.372  1.00113.13           C  
ATOM   1001  C   ILE   125      32.351  26.148 -36.458  1.00113.13           C  
ATOM   1002  O   ILE   125      32.794  25.025 -36.222  1.00113.13           O  
ATOM   1003  CB  ILE   125      32.806  27.950 -34.874  1.00113.13           C  
ATOM   1004  CG1 ILE   125      34.033  27.211 -34.327  1.00113.13           C  
ATOM   1005  CG2 ILE   125      32.135  28.881 -33.850  1.00113.13           C  
ATOM   1006  CD1 ILE   125      35.187  28.160 -34.016  1.00113.13           C  
ATOM   1007  N   VAL   126      32.340  26.676 -37.700  1.00121.23           N  
ATOM   1008  CA  VAL   126      32.821  25.883 -38.791  1.00121.23           C  
ATOM   1009  C   VAL   126      33.591  26.752 -39.735  1.00121.23           C  
ATOM   1010  O   VAL   126      33.261  27.917 -39.954  1.00121.23           O  
ATOM   1011  CB  VAL   126      31.705  25.215 -39.528  1.00121.23           C  
ATOM   1012  CG1 VAL   126      31.041  24.245 -38.549  1.00121.23           C  
ATOM   1013  CG2 VAL   126      30.727  26.289 -40.017  1.00121.23           C  
ATOM   1014  N   TYR   127      34.657  26.178 -40.327  1.00139.73           N  
ATOM   1015  CA  TYR   127      35.501  26.887 -41.237  1.00139.73           C  
ATOM   1016  C   TYR   127      35.508  26.133 -42.521  1.00139.73           C  
ATOM   1017  O   TYR   127      35.316  24.917 -42.538  1.00139.73           O  
ATOM   1018  CB  TYR   127      36.966  26.961 -40.774  1.00139.73           C  
ATOM   1019  CG  TYR   127      37.011  27.762 -39.520  1.00139.73           C  
ATOM   1020  CD1 TYR   127      36.851  27.144 -38.302  1.00139.73           C  
ATOM   1021  CD2 TYR   127      37.201  29.124 -39.559  1.00139.73           C  
ATOM   1022  CE1 TYR   127      36.889  27.878 -37.142  1.00139.73           C  
ATOM   1023  CE2 TYR   127      37.241  29.861 -38.399  1.00139.73           C  
ATOM   1024  CZ  TYR   127      37.084  29.235 -37.186  1.00139.73           C  
ATOM   1025  OH  TYR   127      37.122  29.986 -35.991  1.00139.73           O  
ATOM   1026  N   ASP   128      35.715  26.862 -43.636  1.00 50.37           N  
ATOM   1027  CA  ASP   128      35.715  26.252 -44.933  1.00 50.37           C  
ATOM   1028  C   ASP   128      37.140  26.046 -45.351  1.00 50.37           C  
ATOM   1029  O   ASP   128      37.863  26.991 -45.658  1.00 50.37           O  
ATOM   1030  CB  ASP   128      35.034  27.133 -45.997  1.00 50.37           C  
ATOM   1031  CG  ASP   128      34.850  26.334 -47.278  1.00 50.37           C  
ATOM   1032  OD1 ASP   128      35.166  25.114 -47.273  1.00 50.37           O  
ATOM   1033  OD2 ASP   128      34.390  26.938 -48.283  1.00 50.37           O1-
ATOM   1034  N   LEU   129      37.576  24.775 -45.352  1.00 69.54           N  
ATOM   1035  CA  LEU   129      38.900  24.370 -45.725  1.00 69.54           C  
ATOM   1036  C   LEU   129      39.102  24.583 -47.194  1.00 69.54           C  
ATOM   1037  O   LEU   129      40.227  24.796 -47.640  1.00 69.54           O  
ATOM   1038  CB  LEU   129      39.177  22.890 -45.411  1.00 69.54           C  
ATOM   1039  CG  LEU   129      39.112  22.570 -43.904  1.00 69.54           C  
ATOM   1040  CD1 LEU   129      39.500  21.109 -43.628  1.00 69.54           C  
ATOM   1041  CD2 LEU   129      39.930  23.575 -43.076  1.00 69.54           C  
ATOM   1042  N   ASN   130      38.020  24.480 -47.991  1.00 73.80           N  
ATOM   1043  CA  ASN   130      38.119  24.629 -49.417  1.00 73.80           C  
ATOM   1044  C   ASN   130      38.640  25.997 -49.738  1.00 73.80           C  
ATOM   1045  O   ASN   130      39.539  26.138 -50.565  1.00 73.80           O  
ATOM   1046  CB  ASN   130      36.760  24.484 -50.129  1.00 73.80           C  
ATOM   1047  CG  ASN   130      36.987  24.534 -51.637  1.00 73.80           C  
ATOM   1048  ND2 ASN   130      35.885  24.396 -52.421  1.00 73.80           N  
ATOM   1049  OD1 ASN   130      38.112  24.701 -52.106  1.00 73.80           O  
ATOM   1050  N   LYS   131      38.091  27.043 -49.088  1.00 92.21           N  
ATOM   1051  CA  LYS   131      38.529  28.385 -49.347  1.00 92.21           C  
ATOM   1052  C   LYS   131      39.827  28.565 -48.635  1.00 92.21           C  
ATOM   1053  O   LYS   131      40.015  28.050 -47.532  1.00 92.21           O  
ATOM   1054  CB  LYS   131      37.586  29.460 -48.781  1.00 92.21           C  
ATOM   1055  CG  LYS   131      36.135  29.292 -49.232  1.00 92.21           C  
ATOM   1056  CD  LYS   131      35.960  29.285 -50.749  1.00 92.21           C  
ATOM   1057  CE  LYS   131      34.514  29.042 -51.183  1.00 92.21           C  
ATOM   1058  NZ  LYS   131      34.420  29.080 -52.659  1.00 92.21           N1+
ATOM   1059  N   SER   132      40.764  29.312 -49.249  1.00116.98           N  
ATOM   1060  CA  SER   132      42.022  29.488 -48.595  1.00116.98           C  
ATOM   1061  C   SER   132      41.950  30.722 -47.780  1.00116.98           C  
ATOM   1062  O   SER   132      41.678  31.809 -48.290  1.00116.98           O  
ATOM   1063  CB  SER   132      43.212  29.643 -49.554  1.00116.98           C  
ATOM   1064  OG  SER   132      44.414  29.804 -48.817  1.00116.98           O  
ATOM   1065  N   ASN   133      42.200  30.521 -46.477  1.00155.35           N  
ATOM   1066  CA  ASN   133      42.196  31.472 -45.419  1.00155.35           C  
ATOM   1067  C   ASN   133      41.279  30.881 -44.402  1.00155.35           C  
ATOM   1068  O   ASN   133      41.166  31.382 -43.287  1.00155.35           O  
ATOM   1069  CB  ASN   133      41.650  32.870 -45.773  1.00155.35           C  
ATOM   1070  CG  ASN   133      40.149  32.799 -46.024  1.00155.35           C  
ATOM   1071  ND2 ASN   133      39.395  33.730 -45.379  1.00155.35           N  
ATOM   1072  OD1 ASN   133      39.656  31.949 -46.762  1.00155.35           O  
ATOM   1073  N   TYR   134      40.626  29.762 -44.781  1.00128.18           N  
ATOM   1074  CA  TYR   134      39.694  29.047 -43.958  1.00128.18           C  
ATOM   1075  C   TYR   134      38.727  30.002 -43.310  1.00128.18           C  
ATOM   1076  O   TYR   134      38.778  30.206 -42.100  1.00128.18           O  
ATOM   1077  CB  TYR   134      40.340  28.206 -42.835  1.00128.18           C  
ATOM   1078  CG  TYR   134      41.303  27.236 -43.437  1.00128.18           C  
ATOM   1079  CD1 TYR   134      40.905  26.338 -44.398  1.00128.18           C  
ATOM   1080  CD2 TYR   134      42.607  27.197 -42.997  1.00128.18           C  
ATOM   1081  CE1 TYR   134      41.802  25.443 -44.936  1.00128.18           C  
ATOM   1082  CE2 TYR   134      43.508  26.305 -43.529  1.00128.18           C  
ATOM   1083  CZ  TYR   134      43.107  25.426 -44.505  1.00128.18           C  
ATOM   1084  OH  TYR   134      44.026  24.507 -45.057  1.00128.18           O  
ATOM   1085  N   PRO   135      37.859  30.619 -44.071  1.00 80.03           N  
ATOM   1086  CA  PRO   135      36.856  31.541 -43.584  1.00 80.03           C  
ATOM   1087  C   PRO   135      35.824  30.865 -42.719  1.00 80.03           C  
ATOM   1088  O   PRO   135      35.547  29.687 -42.936  1.00 80.03           O  
ATOM   1089  CB  PRO   135      36.212  32.127 -44.839  1.00 80.03           C  
ATOM   1090  CG  PRO   135      36.398  31.014 -45.890  1.00 80.03           C  
ATOM   1091  CD  PRO   135      37.715  30.329 -45.486  1.00 80.03           C  
ATOM   1092  N   GLU   136      35.225  31.592 -41.746  1.00 93.56           N  
ATOM   1093  CA  GLU   136      34.222  31.023 -40.874  1.00 93.56           C  
ATOM   1094  C   GLU   136      32.883  31.071 -41.548  1.00 93.56           C  
ATOM   1095  O   GLU   136      32.330  32.144 -41.785  1.00 93.56           O  
ATOM   1096  CB  GLU   136      34.063  31.794 -39.553  1.00 93.56           C  
ATOM   1097  CG  GLU   136      33.004  31.204 -38.618  1.00 93.56           C  
ATOM   1098  CD  GLU   136      32.776  32.197 -37.489  1.00 93.56           C  
ATOM   1099  OE1 GLU   136      31.941  33.121 -37.683  1.00 93.56           O  
ATOM   1100  OE2 GLU   136      33.432  32.055 -36.423  1.00 93.56           O1-
ATOM   1101  N   VAL   137      32.383  29.882 -41.944  1.00 86.30           N  
ATOM   1102  CA  VAL   137      31.095  29.665 -42.549  1.00 86.30           C  
ATOM   1103  C   VAL   137      29.949  29.573 -41.575  1.00 86.30           C  
ATOM   1104  O   VAL   137      28.832  29.953 -41.920  1.00 86.30           O  
ATOM   1105  CB  VAL   137      31.080  28.469 -43.458  1.00 86.30           C  
ATOM   1106  CG1 VAL   137      31.985  28.786 -44.659  1.00 86.30           C  
ATOM   1107  CG2 VAL   137      31.543  27.228 -42.681  1.00 86.30           C  
ATOM   1108  N   GLY   138      30.149  29.029 -40.353  1.00 49.81           N  
ATOM   1109  CA  GLY   138      29.009  28.880 -39.479  1.00 49.81           C  
ATOM   1110  C   GLY   138      29.410  29.191 -38.072  1.00 49.81           C  
ATOM   1111  O   GLY   138      30.490  28.806 -37.629  1.00 49.81           O  
ATOM   1112  N   ARG   139      28.547  29.937 -37.339  1.00139.57           N  
ATOM   1113  CA  ARG   139      28.774  30.153 -35.937  1.00139.57           C  
ATOM   1114  C   ARG   139      27.440  30.210 -35.258  1.00139.57           C  
ATOM   1115  O   ARG   139      26.639  31.114 -35.490  1.00139.57           O  
ATOM   1116  CB  ARG   139      29.574  31.417 -35.565  1.00139.57           C  
ATOM   1117  CG  ARG   139      28.953  32.751 -35.975  1.00139.57           C  
ATOM   1118  CD  ARG   139      29.664  33.948 -35.337  1.00139.57           C  
ATOM   1119  NE  ARG   139      31.093  33.571 -35.124  1.00139.57           N  
ATOM   1120  CZ  ARG   139      31.499  33.090 -33.911  1.00139.57           C  
ATOM   1121  NH1 ARG   139      30.603  32.980 -32.887  1.00139.57           N1+
ATOM   1122  NH2 ARG   139      32.801  32.726 -33.714  1.00139.57           N  
ATOM   1123  N   TYR   140      27.177  29.230 -34.369  1.00 62.43           N  
ATOM   1124  CA  TYR   140      25.910  29.138 -33.705  1.00 62.43           C  
ATOM   1125  C   TYR   140      26.136  29.137 -32.223  1.00 62.43           C  
ATOM   1126  O   TYR   140      26.888  28.316 -31.701  1.00 62.43           O  
ATOM   1127  CB  TYR   140      25.185  27.833 -34.086  1.00 62.43           C  
ATOM   1128  CG  TYR   140      23.985  27.611 -33.232  1.00 62.43           C  
ATOM   1129  CD1 TYR   140      22.785  28.223 -33.507  1.00 62.43           C  
ATOM   1130  CD2 TYR   140      24.068  26.759 -32.155  1.00 62.43           C  
ATOM   1131  CE1 TYR   140      21.687  27.996 -32.710  1.00 62.43           C  
ATOM   1132  CE2 TYR   140      22.974  26.527 -31.355  1.00 62.43           C  
ATOM   1133  CZ  TYR   140      21.780  27.147 -31.634  1.00 62.43           C  
ATOM   1134  OH  TYR   140      20.655  26.912 -30.816  1.00 62.43           O  
ATOM   1135  N   GLU   141      25.489  30.079 -31.501  1.00 76.31           N  
ATOM   1136  CA  GLU   141      25.613  30.146 -30.069  1.00 76.31           C  
ATOM   1137  C   GLU   141      24.522  29.325 -29.453  1.00 76.31           C  
ATOM   1138  O   GLU   141      23.395  29.291 -29.947  1.00 76.31           O  
ATOM   1139  CB  GLU   141      25.457  31.571 -29.504  1.00 76.31           C  
ATOM   1140  CG  GLU   141      26.582  32.529 -29.905  1.00 76.31           C  
ATOM   1141  CD  GLU   141      27.753  32.318 -28.956  1.00 76.31           C  
ATOM   1142  OE1 GLU   141      28.451  31.278 -29.093  1.00 76.31           O  
ATOM   1143  OE2 GLU   141      27.961  33.196 -28.077  1.00 76.31           O1-
ATOM   1144  N   LEU   142      24.833  28.638 -28.337  1.00 85.28           N  
ATOM   1145  CA  LEU   142      23.831  27.865 -27.659  1.00 85.28           C  
ATOM   1146  C   LEU   142      22.979  28.790 -26.850  1.00 85.28           C  
ATOM   1147  O   LEU   142      23.466  29.759 -26.271  1.00 85.28           O  
ATOM   1148  CB  LEU   142      24.401  26.784 -26.723  1.00 85.28           C  
ATOM   1149  CG  LEU   142      25.112  25.645 -27.480  1.00 85.28           C  
ATOM   1150  CD1 LEU   142      26.339  26.163 -28.248  1.00 85.28           C  
ATOM   1151  CD2 LEU   142      25.446  24.470 -26.547  1.00 85.28           C  
ATOM   1152  N   SER   143      21.659  28.516 -26.811  1.00 78.63           N  
ATOM   1153  CA  SER   143      20.785  29.315 -26.003  1.00 78.63           C  
ATOM   1154  C   SER   143      21.089  28.955 -24.584  1.00 78.63           C  
ATOM   1155  O   SER   143      21.401  27.808 -24.276  1.00 78.63           O  
ATOM   1156  CB  SER   143      19.291  29.045 -26.249  1.00 78.63           C  
ATOM   1157  OG  SER   143      18.938  29.425 -27.570  1.00 78.63           O  
ATOM   1158  N   ASP   144      20.950  29.923 -23.666  1.00 88.85           N  
ATOM   1159  CA  ASP   144      21.346  29.735 -22.298  1.00 88.85           C  
ATOM   1160  C   ASP   144      20.594  28.600 -21.670  1.00 88.85           C  
ATOM   1161  O   ASP   144      21.145  27.868 -20.849  1.00 88.85           O  
ATOM   1162  CB  ASP   144      21.121  30.989 -21.435  1.00 88.85           C  
ATOM   1163  CG  ASP   144      19.629  31.291 -21.394  1.00 88.85           C  
ATOM   1164  OD1 ASP   144      18.946  31.070 -22.430  1.00 88.85           O  
ATOM   1165  OD2 ASP   144      19.151  31.754 -20.323  1.00 88.85           O1-
ATOM   1166  N   ASN   145      19.318  28.405 -22.036  1.00 47.24           N  
ATOM   1167  CA  ASN   145      18.543  27.374 -21.404  1.00 47.24           C  
ATOM   1168  C   ASN   145      19.156  26.024 -21.647  1.00 47.24           C  
ATOM   1169  O   ASN   145      19.095  25.152 -20.781  1.00 47.24           O  
ATOM   1170  CB  ASN   145      17.082  27.332 -21.887  1.00 47.24           C  
ATOM   1171  CG  ASN   145      16.306  28.416 -21.148  1.00 47.24           C  
ATOM   1172  ND2 ASN   145      15.829  29.447 -21.895  1.00 47.24           N  
ATOM   1173  OD1 ASN   145      16.129  28.345 -19.933  1.00 47.24           O  
ATOM   1174  N   VAL   146      19.730  25.805 -22.842  1.00123.47           N  
ATOM   1175  CA  VAL   146      20.260  24.521 -23.225  1.00123.47           C  
ATOM   1176  C   VAL   146      21.540  24.140 -22.527  1.00123.47           C  
ATOM   1177  O   VAL   146      21.807  22.950 -22.362  1.00123.47           O  
ATOM   1178  CB  VAL   146      20.519  24.394 -24.701  1.00123.47           C  
ATOM   1179  CG1 VAL   146      19.224  24.741 -25.453  1.00123.47           C  
ATOM   1180  CG2 VAL   146      21.753  25.221 -25.086  1.00123.47           C  
ATOM   1181  N   ALA   147      22.389  25.113 -22.133  1.00 52.08           N  
ATOM   1182  CA  ALA   147      23.692  24.782 -21.613  1.00 52.08           C  
ATOM   1183  C   ALA   147      23.603  23.802 -20.481  1.00 52.08           C  
ATOM   1184  O   ALA   147      22.827  23.976 -19.542  1.00 52.08           O  
ATOM   1185  CB  ALA   147      24.483  26.004 -21.117  1.00 52.08           C  
ATOM   1186  N   THR   148      24.390  22.703 -20.587  1.00155.23           N  
ATOM   1187  CA  THR   148      24.488  21.731 -19.539  1.00155.23           C  
ATOM   1188  C   THR   148      25.900  21.204 -19.520  1.00155.23           C  
ATOM   1189  O   THR   148      26.244  20.297 -20.278  1.00155.23           O  
ATOM   1190  CB  THR   148      23.546  20.569 -19.706  1.00155.23           C  
ATOM   1191  CG2 THR   148      22.105  21.102 -19.683  1.00155.23           C  
ATOM   1192  OG1 THR   148      23.789  19.884 -20.926  1.00155.23           O  
ATOM   1193  N   SER   149      26.741  21.744 -18.610  1.00172.27           N  
ATOM   1194  CA  SER   149      28.105  21.326 -18.401  1.00172.27           C  
ATOM   1195  C   SER   149      28.881  21.187 -19.686  1.00172.27           C  
ATOM   1196  O   SER   149      29.284  20.086 -20.042  1.00172.27           O  
ATOM   1197  CB  SER   149      28.213  19.996 -17.633  1.00172.27           C  
ATOM   1198  OG  SER   149      27.657  20.140 -16.334  1.00172.27           O  
ATOM   1199  N   PRO   150      29.139  22.260 -20.380  1.00 96.88           N  
ATOM   1200  CA  PRO   150      29.826  22.251 -21.652  1.00 96.88           C  
ATOM   1201  C   PRO   150      31.201  21.636 -21.616  1.00 96.88           C  
ATOM   1202  O   PRO   150      31.697  21.253 -22.674  1.00 96.88           O  
ATOM   1203  CB  PRO   150      29.920  23.718 -22.057  1.00 96.88           C  
ATOM   1204  CG  PRO   150      29.984  24.454 -20.706  1.00 96.88           C  
ATOM   1205  CD  PRO   150      29.136  23.579 -19.769  1.00 96.88           C  
ATOM   1206  N   THR   151      31.855  21.570 -20.443  1.00138.49           N  
ATOM   1207  CA  THR   151      33.193  21.053 -20.328  1.00138.49           C  
ATOM   1208  C   THR   151      33.219  19.579 -20.640  1.00138.49           C  
ATOM   1209  O   THR   151      34.256  19.022 -20.991  1.00138.49           O  
ATOM   1210  CB  THR   151      33.804  21.266 -18.971  1.00138.49           C  
ATOM   1211  CG2 THR   151      33.154  20.318 -17.952  1.00138.49           C  
ATOM   1212  OG1 THR   151      35.200  21.024 -19.032  1.00138.49           O  
ATOM   1213  N   THR   152      32.083  18.896 -20.429  1.00166.86           N  
ATOM   1214  CA  THR   152      31.900  17.479 -20.607  1.00166.86           C  
ATOM   1215  C   THR   152      31.686  17.040 -22.039  1.00166.86           C  
ATOM   1216  O   THR   152      31.448  15.855 -22.268  1.00166.86           O  
ATOM   1217  CB  THR   152      30.821  16.898 -19.750  1.00166.86           C  
ATOM   1218  CG2 THR   152      29.477  17.374 -20.286  1.00166.86           C  
ATOM   1219  OG1 THR   152      30.885  15.479 -19.776  1.00166.86           O  
ATOM   1220  N   PHE   153      31.612  17.954 -23.030  1.00 83.62           N  
ATOM   1221  CA  PHE   153      31.345  17.513 -24.381  1.00 83.62           C  
ATOM   1222  C   PHE   153      32.434  16.618 -24.901  1.00 83.62           C  
ATOM   1223  O   PHE   153      33.623  16.891 -24.748  1.00 83.62           O  
ATOM   1224  CB  PHE   153      31.155  18.646 -25.405  1.00 83.62           C  
ATOM   1225  CG  PHE   153      29.899  19.364 -25.055  1.00 83.62           C  
ATOM   1226  CD1 PHE   153      28.687  18.716 -25.129  1.00 83.62           C  
ATOM   1227  CD2 PHE   153      29.924  20.689 -24.688  1.00 83.62           C  
ATOM   1228  CE1 PHE   153      27.521  19.372 -24.815  1.00 83.62           C  
ATOM   1229  CE2 PHE   153      28.762  21.351 -24.371  1.00 83.62           C  
ATOM   1230  CZ  PHE   153      27.558  20.690 -24.432  1.00 83.62           C  
ATOM   1231  N   GLY   154      32.020  15.506 -25.551  1.00 38.99           N  
ATOM   1232  CA  GLY   154      32.914  14.534 -26.111  1.00 38.99           C  
ATOM   1233  C   GLY   154      32.881  14.661 -27.603  1.00 38.99           C  
ATOM   1234  O   GLY   154      32.863  15.753 -28.160  1.00 38.99           O  
ATOM   1235  N   GLY   155      32.870  13.513 -28.296  1.00 40.64           N  
ATOM   1236  CA  GLY   155      32.895  13.472 -29.724  1.00 40.64           C  
ATOM   1237  C   GLY   155      31.584  13.939 -30.263  1.00 40.64           C  
ATOM   1238  O   GLY   155      30.568  13.940 -29.568  1.00 40.64           O  
ATOM   1239  N   TYR   156      31.597  14.400 -31.532  1.00133.12           N  
ATOM   1240  CA  TYR   156      30.368  14.743 -32.183  1.00133.12           C  
ATOM   1241  C   TYR   156      30.429  14.336 -33.623  1.00133.12           C  
ATOM   1242  O   TYR   156      31.484  13.956 -34.133  1.00133.12           O  
ATOM   1243  CB  TYR   156      29.912  16.209 -32.039  1.00133.12           C  
ATOM   1244  CG  TYR   156      30.957  17.148 -32.518  1.00133.12           C  
ATOM   1245  CD1 TYR   156      31.038  17.505 -33.845  1.00133.12           C  
ATOM   1246  CD2 TYR   156      31.847  17.678 -31.616  1.00133.12           C  
ATOM   1247  CE1 TYR   156      32.008  18.385 -34.263  1.00133.12           C  
ATOM   1248  CE2 TYR   156      32.815  18.556 -32.027  1.00133.12           C  
ATOM   1249  CZ  TYR   156      32.893  18.907 -33.348  1.00133.12           C  
ATOM   1250  OH  TYR   156      33.891  19.810 -33.752  1.00133.12           O  
ATOM   1251  N   ALA   157      29.261  14.350 -34.301  1.00 36.35           N  
ATOM   1252  CA  ALA   157      29.204  13.964 -35.682  1.00 36.35           C  
ATOM   1253  C   ALA   157      28.457  15.010 -36.446  1.00 36.35           C  
ATOM   1254  O   ALA   157      27.522  15.631 -35.940  1.00 36.35           O  
ATOM   1255  CB  ALA   157      28.484  12.627 -35.921  1.00 36.35           C  
ATOM   1256  N   VAL   158      28.880  15.230 -37.707  1.00 47.03           N  
ATOM   1257  CA  VAL   158      28.241  16.183 -38.566  1.00 47.03           C  
ATOM   1258  C   VAL   158      27.482  15.398 -39.593  1.00 47.03           C  
ATOM   1259  O   VAL   158      28.060  14.628 -40.357  1.00 47.03           O  
ATOM   1260  CB  VAL   158      29.222  17.046 -39.301  1.00 47.03           C  
ATOM   1261  CG1 VAL   158      28.455  17.990 -40.241  1.00 47.03           C  
ATOM   1262  CG2 VAL   158      30.098  17.766 -38.262  1.00 47.03           C  
ATOM   1263  N   ASP   159      26.151  15.592 -39.634  1.00 58.96           N  
ATOM   1264  CA  ASP   159      25.296  14.866 -40.531  1.00 58.96           C  
ATOM   1265  C   ASP   159      24.920  15.793 -41.647  1.00 58.96           C  
ATOM   1266  O   ASP   159      24.110  16.701 -41.460  1.00 58.96           O  
ATOM   1267  CB  ASP   159      23.998  14.409 -39.835  1.00 58.96           C  
ATOM   1268  CG  ASP   159      23.246  13.394 -40.688  1.00 58.96           C  
ATOM   1269  OD1 ASP   159      23.756  13.018 -41.777  1.00 58.96           O  
ATOM   1270  OD2 ASP   159      22.138  12.979 -40.250  1.00 58.96           O1-
ATOM   1271  N   VAL   160      25.503  15.589 -42.850  1.00 56.09           N  
ATOM   1272  CA  VAL   160      25.172  16.474 -43.937  1.00 56.09           C  
ATOM   1273  C   VAL   160      24.255  15.739 -44.871  1.00 56.09           C  
ATOM   1274  O   VAL   160      24.647  14.787 -45.544  1.00 56.09           O  
ATOM   1275  CB  VAL   160      26.376  16.919 -44.721  1.00 56.09           C  
ATOM   1276  CG1 VAL   160      25.904  17.846 -45.856  1.00 56.09           C  
ATOM   1277  CG2 VAL   160      27.401  17.551 -43.767  1.00 56.09           C  
ATOM   1278  N   THR   161      22.980  16.173 -44.935  1.00116.05           N  
ATOM   1279  CA  THR   161      22.022  15.529 -45.783  1.00116.05           C  
ATOM   1280  C   THR   161      22.380  15.732 -47.231  1.00116.05           C  
ATOM   1281  O   THR   161      22.339  14.780 -48.009  1.00116.05           O  
ATOM   1282  CB  THR   161      20.637  16.062 -45.591  1.00116.05           C  
ATOM   1283  CG2 THR   161      20.273  15.959 -44.100  1.00116.05           C  
ATOM   1284  OG1 THR   161      20.589  17.417 -46.010  1.00116.05           O  
ATOM   1285  N   ASN   162      22.745  16.975 -47.632  1.00 79.32           N  
ATOM   1286  CA  ASN   162      23.005  17.237 -49.028  1.00 79.32           C  
ATOM   1287  C   ASN   162      24.459  17.564 -49.262  1.00 79.32           C  
ATOM   1288  O   ASN   162      24.842  18.721 -49.429  1.00 79.32           O  
ATOM   1289  CB  ASN   162      22.131  18.387 -49.592  1.00 79.32           C  
ATOM   1290  CG  ASN   162      22.365  19.679 -48.805  1.00 79.32           C  
ATOM   1291  ND2 ASN   162      22.281  20.848 -49.499  1.00 79.32           N  
ATOM   1292  OD1 ASN   162      22.626  19.649 -47.604  1.00 79.32           O  
ATOM   1293  N   ASN   163      25.307  16.525 -49.367  1.00 62.86           N  
ATOM   1294  CA  ASN   163      26.722  16.706 -49.553  1.00 62.86           C  
ATOM   1295  C   ASN   163      26.985  17.352 -50.883  1.00 62.86           C  
ATOM   1296  O   ASN   163      27.930  18.124 -51.038  1.00 62.86           O  
ATOM   1297  CB  ASN   163      27.494  15.373 -49.560  1.00 62.86           C  
ATOM   1298  CG  ASN   163      27.447  14.760 -48.169  1.00 62.86           C  
ATOM   1299  ND2 ASN   163      27.120  15.595 -47.148  1.00 62.86           N  
ATOM   1300  OD1 ASN   163      27.688  13.567 -47.991  1.00 62.86           O  
ATOM   1301  N   LYS   164      26.179  16.992 -51.894  1.00121.31           N  
ATOM   1302  CA  LYS   164      26.333  17.461 -53.242  1.00121.31           C  
ATOM   1303  C   LYS   164      25.992  18.917 -53.390  1.00121.31           C  
ATOM   1304  O   LYS   164      26.586  19.608 -54.217  1.00121.31           O  
ATOM   1305  CB  LYS   164      25.480  16.660 -54.238  1.00121.31           C  
ATOM   1306  CG  LYS   164      25.877  15.182 -54.286  1.00121.31           C  
ATOM   1307  CD  LYS   164      27.337  14.947 -54.685  1.00121.31           C  
ATOM   1308  CE  LYS   164      27.770  13.482 -54.610  1.00121.31           C  
ATOM   1309  NZ  LYS   164      27.236  12.735 -55.771  1.00121.31           N1+
ATOM   1310  N   GLY   165      25.023  19.428 -52.602  1.00 43.06           N  
ATOM   1311  CA  GLY   165      24.546  20.770 -52.800  1.00 43.06           C  
ATOM   1312  C   GLY   165      25.274  21.757 -51.938  1.00 43.06           C  
ATOM   1313  O   GLY   165      26.500  21.772 -51.856  1.00 43.06           O  
ATOM   1314  N   ASP   166      24.473  22.648 -51.322  1.00134.27           N  
ATOM   1315  CA  ASP   166      24.828  23.754 -50.477  1.00134.27           C  
ATOM   1316  C   ASP   166      25.469  23.268 -49.208  1.00134.27           C  
ATOM   1317  O   ASP   166      26.273  23.976 -48.602  1.00134.27           O  
ATOM   1318  CB  ASP   166      23.577  24.577 -50.128  1.00134.27           C  
ATOM   1319  CG  ASP   166      23.974  25.729 -49.229  1.00134.27           C  
ATOM   1320  OD1 ASP   166      24.299  25.462 -48.043  1.00134.27           O  
ATOM   1321  OD2 ASP   166      23.960  26.892 -49.716  1.00134.27           O1-
ATOM   1322  N   CYS   167      25.135  22.039 -48.780  1.00 68.53           N  
ATOM   1323  CA  CYS   167      25.637  21.454 -47.561  1.00 68.53           C  
ATOM   1324  C   CYS   167      25.019  22.112 -46.358  1.00 68.53           C  
ATOM   1325  O   CYS   167      25.512  21.947 -45.243  1.00 68.53           O  
ATOM   1326  CB  CYS   167      27.169  21.594 -47.387  1.00 68.53           C  
ATOM   1327  SG  CYS   167      28.159  20.619 -48.561  1.00 68.53           S  
ATOM   1328  N   SER   168      23.921  22.873 -46.555  1.00 64.94           N  
ATOM   1329  CA  SER   168      23.226  23.566 -45.498  1.00 64.94           C  
ATOM   1330  C   SER   168      22.372  22.664 -44.657  1.00 64.94           C  
ATOM   1331  O   SER   168      22.179  22.937 -43.473  1.00 64.94           O  
ATOM   1332  CB  SER   168      22.314  24.693 -46.017  1.00 64.94           C  
ATOM   1333  OG  SER   168      21.242  24.159 -46.780  1.00 64.94           O  
ATOM   1334  N   GLN   169      21.807  21.581 -45.231  1.00 76.50           N  
ATOM   1335  CA  GLN   169      20.934  20.771 -44.428  1.00 76.50           C  
ATOM   1336  C   GLN   169      21.799  19.834 -43.658  1.00 76.50           C  
ATOM   1337  O   GLN   169      22.095  18.721 -44.092  1.00 76.50           O  
ATOM   1338  CB  GLN   169      19.900  19.998 -45.261  1.00 76.50           C  
ATOM   1339  CG  GLN   169      18.898  20.932 -45.948  1.00 76.50           C  
ATOM   1340  CD  GLN   169      17.914  20.103 -46.757  1.00 76.50           C  
ATOM   1341  NE2 GLN   169      16.591  20.346 -46.551  1.00 76.50           N  
ATOM   1342  OE1 GLN   169      18.309  19.257 -47.559  1.00 76.50           O  
ATOM   1343  N   THR   170      22.198  20.281 -42.451  1.00 66.86           N  
ATOM   1344  CA  THR   170      23.157  19.538 -41.704  1.00 66.86           C  
ATOM   1345  C   THR   170      22.727  19.472 -40.272  1.00 66.86           C  
ATOM   1346  O   THR   170      22.130  20.405 -39.737  1.00 66.86           O  
ATOM   1347  CB  THR   170      24.503  20.197 -41.733  1.00 66.86           C  
ATOM   1348  CG2 THR   170      25.508  19.309 -40.984  1.00 66.86           C  
ATOM   1349  OG1 THR   170      24.928  20.375 -43.076  1.00 66.86           O  
ATOM   1350  N   PHE   171      23.034  18.337 -39.618  1.00141.93           N  
ATOM   1351  CA  PHE   171      22.713  18.148 -38.233  1.00141.93           C  
ATOM   1352  C   PHE   171      23.987  17.871 -37.499  1.00141.93           C  
ATOM   1353  O   PHE   171      24.893  17.234 -38.033  1.00141.93           O  
ATOM   1354  CB  PHE   171      21.783  16.946 -37.972  1.00141.93           C  
ATOM   1355  CG  PHE   171      20.378  17.316 -38.312  1.00141.93           C  
ATOM   1356  CD1 PHE   171      19.895  17.200 -39.594  1.00141.93           C  
ATOM   1357  CD2 PHE   171      19.543  17.789 -37.325  1.00141.93           C  
ATOM   1358  CE1 PHE   171      18.594  17.549 -39.879  1.00141.93           C  
ATOM   1359  CE2 PHE   171      18.243  18.138 -37.604  1.00141.93           C  
ATOM   1360  CZ  PHE   171      17.767  18.017 -38.886  1.00141.93           C  
ATOM   1361  N   VAL   172      24.094  18.369 -36.251  1.00 50.18           N  
ATOM   1362  CA  VAL   172      25.270  18.120 -35.467  1.00 50.18           C  
ATOM   1363  C   VAL   172      24.831  17.485 -34.182  1.00 50.18           C  
ATOM   1364  O   VAL   172      23.972  18.022 -33.482  1.00 50.18           O  
ATOM   1365  CB  VAL   172      26.003  19.377 -35.102  1.00 50.18           C  
ATOM   1366  CG1 VAL   172      27.236  19.010 -34.258  1.00 50.18           C  
ATOM   1367  CG2 VAL   172      26.331  20.140 -36.394  1.00 50.18           C  
ATOM   1368  N   TYR   173      25.425  16.322 -33.836  1.00 92.18           N  
ATOM   1369  CA  TYR   173      25.067  15.626 -32.630  1.00 92.18           C  
ATOM   1370  C   TYR   173      26.293  15.654 -31.761  1.00 92.18           C  
ATOM   1371  O   TYR   173      27.326  15.091 -32.126  1.00 92.18           O  
ATOM   1372  CB  TYR   173      24.764  14.135 -32.863  1.00 92.18           C  
ATOM   1373  CG  TYR   173      23.855  14.021 -34.044  1.00 92.18           C  
ATOM   1374  CD1 TYR   173      22.553  14.464 -34.011  1.00 92.18           C  
ATOM   1375  CD2 TYR   173      24.321  13.437 -35.202  1.00 92.18           C  
ATOM   1376  CE1 TYR   173      21.741  14.342 -35.119  1.00 92.18           C  
ATOM   1377  CE2 TYR   173      23.518  13.310 -36.311  1.00 92.18           C  
ATOM   1378  CZ  TYR   173      22.223  13.766 -36.271  1.00 92.18           C  
ATOM   1379  OH  TYR   173      21.401  13.640 -37.408  1.00 92.18           O  
ATOM   1380  N   ILE   174      26.205  16.292 -30.575  1.00 49.94           N  
ATOM   1381  CA  ILE   174      27.364  16.417 -29.733  1.00 49.94           C  
ATOM   1382  C   ILE   174      27.127  15.652 -28.466  1.00 49.94           C  
ATOM   1383  O   ILE   174      26.119  15.847 -27.790  1.00 49.94           O  
ATOM   1384  CB  ILE   174      27.636  17.842 -29.346  1.00 49.94           C  
ATOM   1385  CG1 ILE   174      27.864  18.697 -30.604  1.00 49.94           C  
ATOM   1386  CG2 ILE   174      28.820  17.859 -28.369  1.00 49.94           C  
ATOM   1387  CD1 ILE   174      27.833  20.199 -30.334  1.00 49.94           C  
ATOM   1388  N   THR   175      28.077  14.761 -28.110  1.00 42.90           N  
ATOM   1389  CA  THR   175      27.962  13.937 -26.935  1.00 42.90           C  
ATOM   1390  C   THR   175      28.383  14.708 -25.719  1.00 42.90           C  
ATOM   1391  O   THR   175      29.156  15.663 -25.795  1.00 42.90           O  
ATOM   1392  CB  THR   175      28.816  12.703 -26.994  1.00 42.90           C  
ATOM   1393  CG2 THR   175      28.421  11.887 -28.237  1.00 42.90           C  
ATOM   1394  OG1 THR   175      30.190  13.058 -27.062  1.00 42.90           O  
ATOM   1395  N   ASN   176      27.835  14.291 -24.557  1.00 82.16           N  
ATOM   1396  CA  ASN   176      28.084  14.848 -23.259  1.00 82.16           C  
ATOM   1397  C   ASN   176      28.273  13.662 -22.349  1.00 82.16           C  
ATOM   1398  O   ASN   176      27.323  12.930 -22.087  1.00 82.16           O  
ATOM   1399  CB  ASN   176      26.815  15.605 -22.825  1.00 82.16           C  
ATOM   1400  CG  ASN   176      27.033  16.367 -21.543  1.00 82.16           C  
ATOM   1401  ND2 ASN   176      26.972  17.723 -21.639  1.00 82.16           N  
ATOM   1402  OD1 ASN   176      27.251  15.784 -20.484  1.00 82.16           O  
ATOM   1403  N   PHE   177      29.508  13.421 -21.860  1.00109.61           N  
ATOM   1404  CA  PHE   177      29.786  12.250 -21.065  1.00109.61           C  
ATOM   1405  C   PHE   177      29.281  12.318 -19.650  1.00109.61           C  
ATOM   1406  O   PHE   177      29.017  11.281 -19.039  1.00109.61           O  
ATOM   1407  CB  PHE   177      31.259  11.801 -21.114  1.00109.61           C  
ATOM   1408  CG  PHE   177      32.221  12.774 -20.532  1.00109.61           C  
ATOM   1409  CD1 PHE   177      32.526  12.753 -19.191  1.00109.61           C  
ATOM   1410  CD2 PHE   177      32.847  13.689 -21.344  1.00109.61           C  
ATOM   1411  CE1 PHE   177      33.427  13.648 -18.663  1.00109.61           C  
ATOM   1412  CE2 PHE   177      33.747  14.588 -20.823  1.00109.61           C  
ATOM   1413  CZ  PHE   177      34.036  14.569 -19.480  1.00109.61           C  
ATOM   1414  N   GLY   178      29.255  13.510 -19.024  1.00 52.84           N  
ATOM   1415  CA  GLY   178      28.735  13.539 -17.683  1.00 52.84           C  
ATOM   1416  C   GLY   178      27.248  13.321 -17.673  1.00 52.84           C  
ATOM   1417  O   GLY   178      26.737  12.401 -17.035  1.00 52.84           O  
ATOM   1418  N   GLU   179      26.529  14.148 -18.457  1.00110.00           N  
ATOM   1419  CA  GLU   179      25.092  14.216 -18.491  1.00110.00           C  
ATOM   1420  C   GLU   179      24.494  13.004 -19.123  1.00110.00           C  
ATOM   1421  O   GLU   179      23.310  12.726 -18.928  1.00110.00           O  
ATOM   1422  CB  GLU   179      24.556  15.458 -19.222  1.00110.00           C  
ATOM   1423  CG  GLU   179      23.033  15.582 -19.147  1.00110.00           C  
ATOM   1424  CD  GLU   179      22.649  16.988 -19.582  1.00110.00           C  
ATOM   1425  OE1 GLU   179      23.172  17.955 -18.966  1.00110.00           O  
ATOM   1426  OE2 GLU   179      21.832  17.118 -20.532  1.00110.00           O1-
ATOM   1427  N   ASN   180      25.279  12.255 -19.916  1.00 86.51           N  
ATOM   1428  CA  ASN   180      24.703  11.158 -20.633  1.00 86.51           C  
ATOM   1429  C   ASN   180      23.684  11.765 -21.542  1.00 86.51           C  
ATOM   1430  O   ASN   180      22.530  11.338 -21.574  1.00 86.51           O  
ATOM   1431  CB  ASN   180      23.980  10.178 -19.702  1.00 86.51           C  
ATOM   1432  CG  ASN   180      25.004   9.762 -18.662  1.00 86.51           C  
ATOM   1433  ND2 ASN   180      26.199   9.320 -19.133  1.00 86.51           N  
ATOM   1434  OD1 ASN   180      24.758   9.851 -17.461  1.00 86.51           O  
ATOM   1435  N   SER   181      24.089  12.814 -22.294  1.00 49.78           N  
ATOM   1436  CA  SER   181      23.123  13.463 -23.134  1.00 49.78           C  
ATOM   1437  C   SER   181      23.698  13.806 -24.479  1.00 49.78           C  
ATOM   1438  O   SER   181      24.912  13.878 -24.671  1.00 49.78           O  
ATOM   1439  CB  SER   181      22.564  14.760 -22.521  1.00 49.78           C  
ATOM   1440  OG  SER   181      23.590  15.732 -22.403  1.00 49.78           O  
ATOM   1441  N   LEU   182      22.788  13.990 -25.460  1.00 70.70           N  
ATOM   1442  CA  LEU   182      23.125  14.385 -26.800  1.00 70.70           C  
ATOM   1443  C   LEU   182      22.495  15.715 -27.064  1.00 70.70           C  
ATOM   1444  O   LEU   182      21.283  15.884 -26.920  1.00 70.70           O  
ATOM   1445  CB  LEU   182      22.603  13.435 -27.897  1.00 70.70           C  
ATOM   1446  CG  LEU   182      23.416  12.138 -28.064  1.00 70.70           C  
ATOM   1447  CD1 LEU   182      22.828  11.248 -29.173  1.00 70.70           C  
ATOM   1448  CD2 LEU   182      24.897  12.462 -28.317  1.00 70.70           C  
ATOM   1449  N   VAL   183      23.326  16.703 -27.455  1.00101.28           N  
ATOM   1450  CA  VAL   183      22.815  17.988 -27.829  1.00101.28           C  
ATOM   1451  C   VAL   183      22.661  17.938 -29.318  1.00101.28           C  
ATOM   1452  O   VAL   183      23.588  17.572 -30.037  1.00101.28           O  
ATOM   1453  CB  VAL   183      23.730  19.129 -27.481  1.00101.28           C  
ATOM   1454  CG1 VAL   183      23.830  19.225 -25.949  1.00101.28           C  
ATOM   1455  CG2 VAL   183      25.088  18.907 -28.167  1.00101.28           C  
ATOM   1456  N   VAL   184      21.462  18.293 -29.820  1.00100.05           N  
ATOM   1457  CA  VAL   184      21.209  18.188 -31.230  1.00100.05           C  
ATOM   1458  C   VAL   184      21.034  19.555 -31.810  1.00100.05           C  
ATOM   1459  O   VAL   184      20.277  20.376 -31.293  1.00100.05           O  
ATOM   1460  CB  VAL   184      19.966  17.412 -31.527  1.00100.05           C  
ATOM   1461  CG1 VAL   184      20.178  15.947 -31.104  1.00100.05           C  
ATOM   1462  CG2 VAL   184      18.816  18.101 -30.778  1.00100.05           C  
ATOM   1463  N   PHE   185      21.740  19.822 -32.929  1.00 76.29           N  
ATOM   1464  CA  PHE   185      21.690  21.106 -33.566  1.00 76.29           C  
ATOM   1465  C   PHE   185      21.200  20.954 -34.973  1.00 76.29           C  
ATOM   1466  O   PHE   185      21.754  20.186 -35.759  1.00 76.29           O  
ATOM   1467  CB  PHE   185      23.078  21.779 -33.568  1.00 76.29           C  
ATOM   1468  CG  PHE   185      23.105  22.998 -34.425  1.00 76.29           C  
ATOM   1469  CD1 PHE   185      22.337  24.101 -34.133  1.00 76.29           C  
ATOM   1470  CD2 PHE   185      23.955  23.043 -35.507  1.00 76.29           C  
ATOM   1471  CE1 PHE   185      22.393  25.219 -34.934  1.00 76.29           C  
ATOM   1472  CE2 PHE   185      24.017  24.156 -36.309  1.00 76.29           C  
ATOM   1473  CZ  PHE   185      23.230  25.247 -36.024  1.00 76.29           C  
ATOM   1474  N   ASP   186      20.124  21.697 -35.311  1.00 54.90           N  
ATOM   1475  CA  ASP   186      19.569  21.694 -36.635  1.00 54.90           C  
ATOM   1476  C   ASP   186      20.043  22.956 -37.287  1.00 54.90           C  
ATOM   1477  O   ASP   186      19.616  24.052 -36.932  1.00 54.90           O  
ATOM   1478  CB  ASP   186      18.029  21.693 -36.652  1.00 54.90           C  
ATOM   1479  CG  ASP   186      17.541  21.446 -38.075  1.00 54.90           C  
ATOM   1480  OD1 ASP   186      18.257  21.833 -39.038  1.00 54.90           O  
ATOM   1481  OD2 ASP   186      16.438  20.854 -38.218  1.00 54.90           O1-
ATOM   1482  N   GLN   187      20.957  22.814 -38.264  1.00 76.28           N  
ATOM   1483  CA  GLN   187      21.566  23.918 -38.954  1.00 76.28           C  
ATOM   1484  C   GLN   187      20.539  24.673 -39.745  1.00 76.28           C  
ATOM   1485  O   GLN   187      20.528  25.904 -39.749  1.00 76.28           O  
ATOM   1486  CB  GLN   187      22.611  23.421 -39.967  1.00 76.28           C  
ATOM   1487  CG  GLN   187      23.321  24.521 -40.758  1.00 76.28           C  
ATOM   1488  CD  GLN   187      24.664  24.775 -40.095  1.00 76.28           C  
ATOM   1489  NE2 GLN   187      25.764  24.627 -40.884  1.00 76.28           N  
ATOM   1490  OE1 GLN   187      24.738  25.083 -38.906  1.00 76.28           O  
ATOM   1491  N   LYS   188      19.647  23.944 -40.443  1.00137.71           N  
ATOM   1492  CA  LYS   188      18.682  24.545 -41.323  1.00137.71           C  
ATOM   1493  C   LYS   188      17.756  25.430 -40.537  1.00137.71           C  
ATOM   1494  O   LYS   188      17.571  26.602 -40.866  1.00137.71           O  
ATOM   1495  CB  LYS   188      17.819  23.466 -42.004  1.00137.71           C  
ATOM   1496  CG  LYS   188      17.181  23.877 -43.331  1.00137.71           C  
ATOM   1497  CD  LYS   188      18.199  23.962 -44.472  1.00137.71           C  
ATOM   1498  CE  LYS   188      17.569  24.013 -45.865  1.00137.71           C  
ATOM   1499  NZ  LYS   188      17.021  25.361 -46.124  1.00137.71           N1+
ATOM   1500  N   THR   189      17.166  24.874 -39.462  1.00 46.95           N  
ATOM   1501  CA  THR   189      16.223  25.523 -38.592  1.00 46.95           C  
ATOM   1502  C   THR   189      16.914  26.543 -37.745  1.00 46.95           C  
ATOM   1503  O   THR   189      16.304  27.531 -37.339  1.00 46.95           O  
ATOM   1504  CB  THR   189      15.541  24.563 -37.658  1.00 46.95           C  
ATOM   1505  CG2 THR   189      14.559  25.346 -36.769  1.00 46.95           C  
ATOM   1506  OG1 THR   189      14.849  23.567 -38.395  1.00 46.95           O  
ATOM   1507  N   LYS   190      18.212  26.316 -37.460  1.00142.42           N  
ATOM   1508  CA  LYS   190      18.997  27.100 -36.547  1.00142.42           C  
ATOM   1509  C   LYS   190      18.372  27.001 -35.189  1.00142.42           C  
ATOM   1510  O   LYS   190      18.216  27.989 -34.472  1.00142.42           O  
ATOM   1511  CB  LYS   190      19.229  28.576 -36.948  1.00142.42           C  
ATOM   1512  CG  LYS   190      18.063  29.537 -36.731  1.00142.42           C  
ATOM   1513  CD  LYS   190      18.503  31.001 -36.758  1.00142.42           C  
ATOM   1514  CE  LYS   190      19.474  31.363 -35.631  1.00142.42           C  
ATOM   1515  NZ  LYS   190      19.961  32.748 -35.816  1.00142.42           N1+
ATOM   1516  N   ASN   191      17.992  25.761 -34.816  1.00 54.14           N  
ATOM   1517  CA  ASN   191      17.404  25.491 -33.534  1.00 54.14           C  
ATOM   1518  C   ASN   191      18.132  24.324 -32.932  1.00 54.14           C  
ATOM   1519  O   ASN   191      18.736  23.526 -33.647  1.00 54.14           O  
ATOM   1520  CB  ASN   191      15.914  25.110 -33.619  1.00 54.14           C  
ATOM   1521  CG  ASN   191      15.384  24.914 -32.205  1.00 54.14           C  
ATOM   1522  ND2 ASN   191      14.999  23.654 -31.870  1.00 54.14           N  
ATOM   1523  OD1 ASN   191      15.315  25.855 -31.415  1.00 54.14           O  
ATOM   1524  N   SER   192      18.117  24.210 -31.585  1.00 85.57           N  
ATOM   1525  CA  SER   192      18.785  23.105 -30.953  1.00 85.57           C  
ATOM   1526  C   SER   192      17.987  22.661 -29.764  1.00 85.57           C  
ATOM   1527  O   SER   192      17.124  23.386 -29.270  1.00 85.57           O  
ATOM   1528  CB  SER   192      20.191  23.449 -30.432  1.00 85.57           C  
ATOM   1529  OG  SER   192      21.060  23.740 -31.516  1.00 85.57           O  
ATOM   1530  N   TRP   193      18.244  21.421 -29.293  1.00 84.27           N  
ATOM   1531  CA  TRP   193      17.577  20.895 -28.135  1.00 84.27           C  
ATOM   1532  C   TRP   193      18.424  19.791 -27.565  1.00 84.27           C  
ATOM   1533  O   TRP   193      19.294  19.248 -28.248  1.00 84.27           O  
ATOM   1534  CB  TRP   193      16.161  20.350 -28.431  1.00 84.27           C  
ATOM   1535  CG  TRP   193      16.083  19.214 -29.425  1.00 84.27           C  
ATOM   1536  CD1 TRP   193      16.050  17.871 -29.192  1.00 84.27           C  
ATOM   1537  CD2 TRP   193      16.020  19.380 -30.852  1.00 84.27           C  
ATOM   1538  CE2 TRP   193      15.943  18.103 -31.412  1.00 84.27           C  
ATOM   1539  CE3 TRP   193      16.025  20.500 -31.633  1.00 84.27           C  
ATOM   1540  NE1 TRP   193      15.962  17.188 -30.381  1.00 84.27           N  
ATOM   1541  CZ2 TRP   193      15.876  17.929 -32.766  1.00 84.27           C  
ATOM   1542  CZ3 TRP   193      15.952  20.321 -32.998  1.00 84.27           C  
ATOM   1543  CH2 TRP   193      15.879  19.060 -33.553  1.00 84.27           C  
ATOM   1544  N   LYS   194      18.202  19.436 -26.280  1.00128.38           N  
ATOM   1545  CA  LYS   194      18.996  18.404 -25.668  1.00128.38           C  
ATOM   1546  C   LYS   194      18.156  17.175 -25.489  1.00128.38           C  
ATOM   1547  O   LYS   194      16.936  17.257 -25.344  1.00128.38           O  
ATOM   1548  CB  LYS   194      19.548  18.783 -24.285  1.00128.38           C  
ATOM   1549  CG  LYS   194      18.462  18.978 -23.226  1.00128.38           C  
ATOM   1550  CD  LYS   194      17.472  20.094 -23.562  1.00128.38           C  
ATOM   1551  CE  LYS   194      16.384  20.284 -22.505  1.00128.38           C  
ATOM   1552  NZ  LYS   194      15.518  21.425 -22.870  1.00128.38           N1+
ATOM   1553  N   PHE   195      18.796  15.983 -25.524  1.00141.87           N  
ATOM   1554  CA  PHE   195      18.053  14.768 -25.341  1.00141.87           C  
ATOM   1555  C   PHE   195      18.834  13.854 -24.442  1.00141.87           C  
ATOM   1556  O   PHE   195      20.057  13.767 -24.535  1.00141.87           O  
ATOM   1557  CB  PHE   195      17.790  14.014 -26.654  1.00141.87           C  
ATOM   1558  CG  PHE   195      16.915  12.852 -26.337  1.00141.87           C  
ATOM   1559  CD1 PHE   195      17.452  11.663 -25.907  1.00141.87           C  
ATOM   1560  CD2 PHE   195      15.549  12.960 -26.472  1.00141.87           C  
ATOM   1561  CE1 PHE   195      16.637  10.594 -25.616  1.00141.87           C  
ATOM   1562  CE2 PHE   195      14.730  11.895 -26.183  1.00141.87           C  
ATOM   1563  CZ  PHE   195      15.275  10.707 -25.754  1.00141.87           C  
ATOM   1564  N   THR   196      18.129  13.139 -23.537  1.00 97.32           N  
ATOM   1565  CA  THR   196      18.797  12.245 -22.636  1.00 97.32           C  
ATOM   1566  C   THR   196      18.107  10.914 -22.685  1.00 97.32           C  
ATOM   1567  O   THR   196      16.896  10.837 -22.891  1.00 97.32           O  
ATOM   1568  CB  THR   196      18.765  12.707 -21.211  1.00 97.32           C  
ATOM   1569  CG2 THR   196      19.566  11.702 -20.372  1.00 97.32           C  
ATOM   1570  OG1 THR   196      19.351  13.995 -21.092  1.00 97.32           O  
ATOM   1571  N   ASP   197      18.884   9.820 -22.528  1.00 62.48           N  
ATOM   1572  CA  ASP   197      18.318   8.502 -22.519  1.00 62.48           C  
ATOM   1573  C   ASP   197      19.138   7.664 -21.585  1.00 62.48           C  
ATOM   1574  O   ASP   197      20.328   7.908 -21.390  1.00 62.48           O  
ATOM   1575  CB  ASP   197      18.311   7.809 -23.892  1.00 62.48           C  
ATOM   1576  CG  ASP   197      17.317   6.655 -23.836  1.00 62.48           C  
ATOM   1577  OD1 ASP   197      16.613   6.525 -22.798  1.00 62.48           O  
ATOM   1578  OD2 ASP   197      17.240   5.891 -24.834  1.00 62.48           O1-
ATOM   1579  N   LYS   198      18.513   6.625 -21.003  1.00105.04           N  
ATOM   1580  CA  LYS   198      19.137   5.752 -20.054  1.00105.04           C  
ATOM   1581  C   LYS   198      20.315   5.118 -20.714  1.00105.04           C  
ATOM   1582  O   LYS   198      21.317   4.826 -20.064  1.00105.04           O  
ATOM   1583  CB  LYS   198      18.209   4.605 -19.615  1.00105.04           C  
ATOM   1584  CG  LYS   198      18.847   3.655 -18.599  1.00105.04           C  
ATOM   1585  CD  LYS   198      17.877   2.612 -18.039  1.00105.04           C  
ATOM   1586  CE  LYS   198      17.558   1.495 -19.035  1.00105.04           C  
ATOM   1587  NZ  LYS   198      16.633   0.515 -18.424  1.00105.04           N1+
ATOM   1588  N   SER   199      20.209   4.883 -22.033  1.00 56.68           N  
ATOM   1589  CA  SER   199      21.219   4.203 -22.799  1.00 56.68           C  
ATOM   1590  C   SER   199      22.492   4.998 -22.867  1.00 56.68           C  
ATOM   1591  O   SER   199      23.561   4.437 -23.102  1.00 56.68           O  
ATOM   1592  CB  SER   199      20.777   3.924 -24.244  1.00 56.68           C  
ATOM   1593  OG  SER   199      19.722   2.972 -24.256  1.00 56.68           O  
ATOM   1594  N   PHE   200      22.411   6.327 -22.690  1.00113.68           N  
ATOM   1595  CA  PHE   200      23.538   7.216 -22.798  1.00113.68           C  
ATOM   1596  C   PHE   200      24.468   7.107 -21.616  1.00113.68           C  
ATOM   1597  O   PHE   200      25.570   7.652 -21.659  1.00113.68           O  
ATOM   1598  CB  PHE   200      23.149   8.695 -22.989  1.00113.68           C  
ATOM   1599  CG  PHE   200      22.327   8.783 -24.233  1.00113.68           C  
ATOM   1600  CD1 PHE   200      22.780   8.261 -25.424  1.00113.68           C  
ATOM   1601  CD2 PHE   200      21.112   9.432 -24.220  1.00113.68           C  
ATOM   1602  CE1 PHE   200      22.023   8.352 -26.569  1.00113.68           C  
ATOM   1603  CE2 PHE   200      20.351   9.530 -25.361  1.00113.68           C  
ATOM   1604  CZ  PHE   200      20.804   8.986 -26.538  1.00113.68           C  
ATOM   1605  N   GLU   201      24.017   6.513 -20.488  1.00 69.77           N  
ATOM   1606  CA  GLU   201      24.793   6.475 -19.269  1.00 69.77           C  
ATOM   1607  C   GLU   201      25.789   5.344 -19.213  1.00 69.77           C  
ATOM   1608  O   GLU   201      25.722   4.365 -19.954  1.00 69.77           O  
ATOM   1609  CB  GLU   201      23.929   6.406 -17.999  1.00 69.77           C  
ATOM   1610  CG  GLU   201      23.112   7.679 -17.773  1.00 69.77           C  
ATOM   1611  CD  GLU   201      22.508   7.626 -16.378  1.00 69.77           C  
ATOM   1612  OE1 GLU   201      22.483   6.516 -15.784  1.00 69.77           O  
ATOM   1613  OE2 GLU   201      22.069   8.700 -15.887  1.00 69.77           O1-
ATOM   1614  N   PRO   202      26.750   5.519 -18.322  1.00110.62           N  
ATOM   1615  CA  PRO   202      27.812   4.566 -18.082  1.00110.62           C  
ATOM   1616  C   PRO   202      27.341   3.320 -17.394  1.00110.62           C  
ATOM   1617  O   PRO   202      26.427   3.411 -16.572  1.00110.62           O  
ATOM   1618  CB  PRO   202      28.882   5.318 -17.281  1.00110.62           C  
ATOM   1619  CG  PRO   202      28.167   6.578 -16.760  1.00110.62           C  
ATOM   1620  CD  PRO   202      27.076   6.838 -17.809  1.00110.62           C  
ATOM   1621  N   ASP   203      27.864   2.134 -17.795  1.00 82.42           N  
ATOM   1622  CA  ASP   203      27.518   0.933 -17.085  1.00 82.42           C  
ATOM   1623  C   ASP   203      28.294   0.762 -15.812  1.00 82.42           C  
ATOM   1624  O   ASP   203      27.779   0.960 -14.715  1.00 82.42           O  
ATOM   1625  CB  ASP   203      27.704  -0.343 -17.922  1.00 82.42           C  
ATOM   1626  CG  ASP   203      26.566  -0.383 -18.931  1.00 82.42           C  
ATOM   1627  OD1 ASP   203      25.790   0.610 -18.985  1.00 82.42           O  
ATOM   1628  OD2 ASP   203      26.444  -1.411 -19.649  1.00 82.42           O1-
ATOM   1629  N   LYS   204      29.607   0.482 -15.946  1.00 76.71           N  
ATOM   1630  CA  LYS   204      30.456   0.208 -14.822  1.00 76.71           C  
ATOM   1631  C   LYS   204      31.645   1.082 -15.012  1.00 76.71           C  
ATOM   1632  O   LYS   204      31.961   1.471 -16.135  1.00 76.71           O  
ATOM   1633  CB  LYS   204      30.964  -1.243 -14.781  1.00 76.71           C  
ATOM   1634  CG  LYS   204      29.849  -2.275 -14.602  1.00 76.71           C  
ATOM   1635  CD  LYS   204      30.286  -3.713 -14.887  1.00 76.71           C  
ATOM   1636  CE  LYS   204      31.008  -4.378 -13.714  1.00 76.71           C  
ATOM   1637  NZ  LYS   204      31.199  -5.819 -13.995  1.00 76.71           N1+
ATOM   1638  N   GLU   205      32.346   1.412 -13.914  1.00113.40           N  
ATOM   1639  CA  GLU   205      33.458   2.308 -14.017  1.00113.40           C  
ATOM   1640  C   GLU   205      34.537   1.659 -14.827  1.00113.40           C  
ATOM   1641  O   GLU   205      34.725   0.444 -14.774  1.00113.40           O  
ATOM   1642  CB  GLU   205      34.068   2.678 -12.654  1.00113.40           C  
ATOM   1643  CG  GLU   205      34.711   1.491 -11.930  1.00113.40           C  
ATOM   1644  CD  GLU   205      33.608   0.549 -11.473  1.00113.40           C  
ATOM   1645  OE1 GLU   205      32.784   0.969 -10.618  1.00113.40           O  
ATOM   1646  OE2 GLU   205      33.577  -0.607 -11.974  1.00113.40           O1-
ATOM   1647  N   SER   206      35.253   2.472 -15.633  1.00 45.35           N  
ATOM   1648  CA  SER   206      36.343   1.996 -16.436  1.00 45.35           C  
ATOM   1649  C   SER   206      37.570   1.940 -15.577  1.00 45.35           C  
ATOM   1650  O   SER   206      37.774   2.794 -14.714  1.00 45.35           O  
ATOM   1651  CB  SER   206      36.666   2.922 -17.621  1.00 45.35           C  
ATOM   1652  OG  SER   206      35.551   2.998 -18.499  1.00 45.35           O  
ATOM   1653  N   THR   207      38.449   0.944 -15.815  1.00 45.33           N  
ATOM   1654  CA  THR   207      39.631   0.837 -15.004  1.00 45.33           C  
ATOM   1655  C   THR   207      40.813   1.221 -15.848  1.00 45.33           C  
ATOM   1656  O   THR   207      40.952   0.764 -16.982  1.00 45.33           O  
ATOM   1657  CB  THR   207      39.879  -0.548 -14.491  1.00 45.33           C  
ATOM   1658  CG2 THR   207      41.118  -0.501 -13.590  1.00 45.33           C  
ATOM   1659  OG1 THR   207      38.763  -1.002 -13.739  1.00 45.33           O  
ATOM   1660  N   PHE   208      41.700   2.084 -15.312  1.00 75.12           N  
ATOM   1661  CA  PHE   208      42.824   2.555 -16.074  1.00 75.12           C  
ATOM   1662  C   PHE   208      44.060   2.402 -15.240  1.00 75.12           C  
ATOM   1663  O   PHE   208      44.100   2.823 -14.083  1.00 75.12           O  
ATOM   1664  CB  PHE   208      42.655   4.042 -16.445  1.00 75.12           C  
ATOM   1665  CG  PHE   208      43.807   4.536 -17.251  1.00 75.12           C  
ATOM   1666  CD1 PHE   208      43.880   4.280 -18.601  1.00 75.12           C  
ATOM   1667  CD2 PHE   208      44.801   5.284 -16.661  1.00 75.12           C  
ATOM   1668  CE1 PHE   208      44.937   4.744 -19.347  1.00 75.12           C  
ATOM   1669  CE2 PHE   208      45.861   5.752 -17.405  1.00 75.12           C  
ATOM   1670  CZ  PHE   208      45.932   5.481 -18.747  1.00 75.12           C  
ATOM   1671  N   SER   209      45.124   1.817 -15.829  1.00 92.89           N  
ATOM   1672  CA  SER   209      46.315   1.579 -15.069  1.00 92.89           C  
ATOM   1673  C   SER   209      47.335   2.608 -15.425  1.00 92.89           C  
ATOM   1674  O   SER   209      47.651   2.827 -16.592  1.00 92.89           O  
ATOM   1675  CB  SER   209      46.949   0.202 -15.332  1.00 92.89           C  
ATOM   1676  OG  SER   209      47.407   0.123 -16.673  1.00 92.89           O  
ATOM   1677  N   HIS   210      47.878   3.275 -14.395  1.00 75.70           N  
ATOM   1678  CA  HIS   210      48.913   4.244 -14.585  1.00 75.70           C  
ATOM   1679  C   HIS   210      50.035   3.755 -13.740  1.00 75.70           C  
ATOM   1680  O   HIS   210      49.859   2.761 -13.043  1.00 75.70           O  
ATOM   1681  CB  HIS   210      48.512   5.647 -14.113  1.00 75.70           C  
ATOM   1682  CG  HIS   210      49.550   6.688 -14.401  1.00 75.70           C  
ATOM   1683  CD2 HIS   210      49.807   7.363 -15.554  1.00 75.70           C  
ATOM   1684  ND1 HIS   210      50.456   7.159 -13.477  1.00 75.70           N  
ATOM   1685  CE1 HIS   210      51.208   8.094 -14.112  1.00 75.70           C  
ATOM   1686  NE2 HIS   210      50.850   8.252 -15.373  1.00 75.70           N  
ATOM   1687  N   PHE   211      51.220   4.399 -13.787  1.00177.49           N  
ATOM   1688  CA  PHE   211      52.283   3.910 -12.957  1.00177.49           C  
ATOM   1689  C   PHE   211      51.878   4.173 -11.554  1.00177.49           C  
ATOM   1690  O   PHE   211      52.037   5.268 -11.020  1.00177.49           O  
ATOM   1691  CB  PHE   211      53.645   4.591 -13.185  1.00177.49           C  
ATOM   1692  CG  PHE   211      54.218   4.097 -14.469  1.00177.49           C  
ATOM   1693  CD1 PHE   211      53.908   4.702 -15.665  1.00177.49           C  
ATOM   1694  CD2 PHE   211      55.075   3.020 -14.468  1.00177.49           C  
ATOM   1695  CE1 PHE   211      54.446   4.239 -16.844  1.00177.49           C  
ATOM   1696  CE2 PHE   211      55.615   2.553 -15.643  1.00177.49           C  
ATOM   1697  CZ  PHE   211      55.300   3.163 -16.832  1.00177.49           C  
ATOM   1698  N   ASN   212      51.321   3.136 -10.920  1.00160.77           N  
ATOM   1699  CA  ASN   212      50.832   3.273  -9.594  1.00160.77           C  
ATOM   1700  C   ASN   212      49.915   2.131  -9.435  1.00160.77           C  
ATOM   1701  O   ASN   212      50.311   0.967  -9.480  1.00160.77           O  
ATOM   1702  CB  ASN   212      49.996   4.545  -9.344  1.00160.77           C  
ATOM   1703  CG  ASN   212      49.773   4.698  -7.843  1.00160.77           C  
ATOM   1704  ND2 ASN   212      48.506   4.496  -7.394  1.00160.77           N  
ATOM   1705  OD1 ASN   212      50.697   5.003  -7.089  1.00160.77           O  
ATOM   1706  N   ASN   213      48.634   2.461  -9.242  1.00 78.26           N  
ATOM   1707  CA  ASN   213      47.685   1.420  -9.078  1.00 78.26           C  
ATOM   1708  C   ASN   213      46.704   1.485 -10.182  1.00 78.26           C  
ATOM   1709  O   ASN   213      46.567   2.488 -10.883  1.00 78.26           O  
ATOM   1710  CB  ASN   213      46.877   1.513  -7.774  1.00 78.26           C  
ATOM   1711  CG  ASN   213      47.765   1.076  -6.620  1.00 78.26           C  
ATOM   1712  ND2 ASN   213      47.992  -0.260  -6.507  1.00 78.26           N  
ATOM   1713  OD1 ASN   213      48.238   1.896  -5.836  1.00 78.26           O  
ATOM   1714  N   GLN   214      46.012   0.356 -10.380  1.00131.68           N  
ATOM   1715  CA  GLN   214      44.981   0.326 -11.354  1.00131.68           C  
ATOM   1716  C   GLN   214      43.759   0.670 -10.579  1.00131.68           C  
ATOM   1717  O   GLN   214      42.660   0.189 -10.840  1.00131.68           O  
ATOM   1718  CB  GLN   214      44.842  -1.088 -11.944  1.00131.68           C  
ATOM   1719  CG  GLN   214      43.944  -1.195 -13.174  1.00131.68           C  
ATOM   1720  CD  GLN   214      43.966  -2.649 -13.626  1.00131.68           C  
ATOM   1721  NE2 GLN   214      42.902  -3.076 -14.356  1.00131.68           N  
ATOM   1722  OE1 GLN   214      44.908  -3.386 -13.337  1.00131.68           O  
ATOM   1723  N   SER   215      43.953   1.518  -9.557  1.00 69.34           N  
ATOM   1724  CA  SER   215      42.864   2.008  -8.782  1.00 69.34           C  
ATOM   1725  C   SER   215      42.198   3.016  -9.642  1.00 69.34           C  
ATOM   1726  O   SER   215      41.041   3.363  -9.416  1.00 69.34           O  
ATOM   1727  CB  SER   215      43.303   2.729  -7.497  1.00 69.34           C  
ATOM   1728  OG  SER   215      42.162   3.184  -6.781  1.00 69.34           O  
ATOM   1729  N   ASP   216      42.931   3.496 -10.668  1.00 63.56           N  
ATOM   1730  CA  ASP   216      42.402   4.550 -11.461  1.00 63.56           C  
ATOM   1731  C   ASP   216      41.117   4.098 -12.051  1.00 63.56           C  
ATOM   1732  O   ASP   216      41.015   2.997 -12.589  1.00 63.56           O  
ATOM   1733  CB  ASP   216      43.336   4.998 -12.596  1.00 63.56           C  
ATOM   1734  CG  ASP   216      44.551   5.665 -11.964  1.00 63.56           C  
ATOM   1735  OD1 ASP   216      44.403   6.243 -10.852  1.00 63.56           O  
ATOM   1736  OD2 ASP   216      45.646   5.598 -12.582  1.00 63.56           O1-
ATOM   1737  N   LYS   217      40.085   4.951 -11.917  1.00122.50           N  
ATOM   1738  CA  LYS   217      38.803   4.584 -12.429  1.00122.50           C  
ATOM   1739  C   LYS   217      38.063   5.824 -12.794  1.00122.50           C  
ATOM   1740  O   LYS   217      38.251   6.878 -12.187  1.00122.50           O  
ATOM   1741  CB  LYS   217      37.944   3.807 -11.412  1.00122.50           C  
ATOM   1742  CG  LYS   217      37.768   4.513 -10.062  1.00122.50           C  
ATOM   1743  CD  LYS   217      36.882   5.762 -10.092  1.00122.50           C  
ATOM   1744  CE  LYS   217      36.806   6.493  -8.749  1.00122.50           C  
ATOM   1745  NZ  LYS   217      36.081   7.774  -8.909  1.00122.50           N1+
ATOM   1746  N   TYR   218      37.237   5.743 -13.854  1.00137.15           N  
ATOM   1747  CA  TYR   218      36.386   6.845 -14.175  1.00137.15           C  
ATOM   1748  C   TYR   218      35.088   6.292 -14.682  1.00137.15           C  
ATOM   1749  O   TYR   218      35.028   5.142 -15.113  1.00137.15           O  
ATOM   1750  CB  TYR   218      36.980   7.861 -15.179  1.00137.15           C  
ATOM   1751  CG  TYR   218      37.271   7.241 -16.505  1.00137.15           C  
ATOM   1752  CD1 TYR   218      36.303   7.179 -17.482  1.00137.15           C  
ATOM   1753  CD2 TYR   218      38.522   6.738 -16.781  1.00137.15           C  
ATOM   1754  CE1 TYR   218      36.576   6.619 -18.709  1.00137.15           C  
ATOM   1755  CE2 TYR   218      38.801   6.177 -18.005  1.00137.15           C  
ATOM   1756  CZ  TYR   218      37.827   6.115 -18.973  1.00137.15           C  
ATOM   1757  OH  TYR   218      38.112   5.540 -20.229  1.00137.15           O  
ATOM   1758  N   LYS   219      33.990   7.073 -14.578  1.00169.22           N  
ATOM   1759  CA  LYS   219      32.742   6.600 -15.105  1.00169.22           C  
ATOM   1760  C   LYS   219      32.204   7.647 -16.023  1.00169.22           C  
ATOM   1761  O   LYS   219      31.787   8.725 -15.603  1.00169.22           O  
ATOM   1762  CB  LYS   219      31.665   6.264 -14.056  1.00169.22           C  
ATOM   1763  CG  LYS   219      31.315   7.404 -13.105  1.00169.22           C  
ATOM   1764  CD  LYS   219      32.471   7.801 -12.187  1.00169.22           C  
ATOM   1765  CE  LYS   219      32.116   8.935 -11.226  1.00169.22           C  
ATOM   1766  NZ  LYS   219      31.929  10.200 -11.971  1.00169.22           N1+
ATOM   1767  N   VAL   220      32.174   7.320 -17.326  1.00 58.95           N  
ATOM   1768  CA  VAL   220      31.799   8.259 -18.338  1.00 58.95           C  
ATOM   1769  C   VAL   220      30.629   7.751 -19.129  1.00 58.95           C  
ATOM   1770  O   VAL   220      30.502   6.555 -19.384  1.00 58.95           O  
ATOM   1771  CB  VAL   220      32.918   8.433 -19.306  1.00 58.95           C  
ATOM   1772  CG1 VAL   220      32.377   9.164 -20.527  1.00 58.95           C  
ATOM   1773  CG2 VAL   220      34.086   9.143 -18.601  1.00 58.95           C  
ATOM   1774  N   GLY   221      29.751   8.688 -19.555  1.00 42.91           N  
ATOM   1775  CA  GLY   221      28.605   8.398 -20.381  1.00 42.91           C  
ATOM   1776  C   GLY   221      29.052   8.488 -21.820  1.00 42.91           C  
ATOM   1777  O   GLY   221      30.242   8.351 -22.091  1.00 42.91           O  
ATOM   1778  N   LEU   222      28.113   8.756 -22.769  1.00157.33           N  
ATOM   1779  CA  LEU   222      28.339   8.745 -24.209  1.00157.33           C  
ATOM   1780  C   LEU   222      29.471   9.663 -24.644  1.00157.33           C  
ATOM   1781  O   LEU   222      29.562  10.808 -24.208  1.00157.33           O  
ATOM   1782  CB  LEU   222      27.063   9.056 -25.031  1.00157.33           C  
ATOM   1783  CG  LEU   222      26.263  10.301 -24.588  1.00157.33           C  
ATOM   1784  CD1 LEU   222      27.026  11.603 -24.844  1.00157.33           C  
ATOM   1785  CD2 LEU   222      24.870  10.327 -25.233  1.00157.33           C  
ATOM   1786  N   PHE   223      30.468   9.081 -25.371  1.00343.49           N  
ATOM   1787  CA  PHE   223      31.699   9.721 -25.797  1.00343.49           C  
ATOM   1788  C   PHE   223      32.043  10.229 -27.201  1.00343.49           C  
ATOM   1789  O   PHE   223      32.848  11.148 -27.267  1.00343.49           O  
ATOM   1790  CB  PHE   223      32.957   8.985 -25.308  1.00343.49           C  
ATOM   1791  CG  PHE   223      33.647   9.957 -24.402  1.00343.49           C  
ATOM   1792  CD1 PHE   223      34.194  11.123 -24.883  1.00343.49           C  
ATOM   1793  CD2 PHE   223      33.764   9.698 -23.058  1.00343.49           C  
ATOM   1794  CE1 PHE   223      34.827  12.012 -24.045  1.00343.49           C  
ATOM   1795  CE2 PHE   223      34.394  10.578 -22.208  1.00343.49           C  
ATOM   1796  CZ  PHE   223      34.926  11.744 -22.701  1.00343.49           C  
ATOM   1797  N   GLY   224      31.697   9.611 -28.368  1.00176.44           N  
ATOM   1798  CA  GLY   224      30.963   8.401 -28.526  1.00176.44           C  
ATOM   1799  C   GLY   224      29.944   8.449 -29.652  1.00176.44           C  
ATOM   1800  O   GLY   224      28.878   7.869 -29.475  1.00176.44           O  
ATOM   1801  N   ILE   225      30.169   9.158 -30.802  1.00 89.95           N  
ATOM   1802  CA  ILE   225      29.146   9.069 -31.839  1.00 89.95           C  
ATOM   1803  C   ILE   225      29.671   9.068 -33.277  1.00 89.95           C  
ATOM   1804  O   ILE   225      30.405   9.973 -33.675  1.00 89.95           O  
ATOM   1805  CB  ILE   225      28.114  10.158 -31.723  1.00 89.95           C  
ATOM   1806  CG1 ILE   225      26.872   9.821 -32.559  1.00 89.95           C  
ATOM   1807  CG2 ILE   225      28.770  11.502 -32.089  1.00 89.95           C  
ATOM   1808  CD1 ILE   225      25.664  10.691 -32.214  1.00 89.95           C  
ATOM   1809  N   THR   226      29.239   8.079 -34.123  1.00148.42           N  
ATOM   1810  CA  THR   226      29.663   7.953 -35.514  1.00148.42           C  
ATOM   1811  C   THR   226      28.465   7.692 -36.404  1.00148.42           C  
ATOM   1812  O   THR   226      27.473   7.113 -35.968  1.00148.42           O  
ATOM   1813  CB  THR   226      30.529   6.758 -35.795  1.00148.42           C  
ATOM   1814  CG2 THR   226      31.695   6.726 -34.810  1.00148.42           C  
ATOM   1815  OG1 THR   226      29.767   5.569 -35.659  1.00148.42           O  
ATOM   1816  N   LEU   227      28.559   8.057 -37.709  1.00 64.23           N  
ATOM   1817  CA  LEU   227      27.434   7.924 -38.614  1.00 64.23           C  
ATOM   1818  C   LEU   227      27.704   6.902 -39.687  1.00 64.23           C  
ATOM   1819  O   LEU   227      28.769   6.884 -40.301  1.00 64.23           O  
ATOM   1820  CB  LEU   227      27.081   9.246 -39.319  1.00 64.23           C  
ATOM   1821  CG  LEU   227      26.599  10.355 -38.361  1.00 64.23           C  
ATOM   1822  CD1 LEU   227      26.263  11.644 -39.128  1.00 64.23           C  
ATOM   1823  CD2 LEU   227      25.427   9.873 -37.489  1.00 64.23           C  
ATOM   1824  N   GLY   228      26.700   6.037 -39.964  1.00 29.76           N  
ATOM   1825  CA  GLY   228      26.825   4.969 -40.924  1.00 29.76           C  
ATOM   1826  C   GLY   228      26.330   5.386 -42.275  1.00 29.76           C  
ATOM   1827  O   GLY   228      26.113   6.563 -42.552  1.00 29.76           O  
ATOM   1828  N   ASP   229      26.149   4.390 -43.169  1.00113.91           N  
ATOM   1829  CA  ASP   229      25.710   4.664 -44.506  1.00113.91           C  
ATOM   1830  C   ASP   229      24.264   5.055 -44.530  1.00113.91           C  
ATOM   1831  O   ASP   229      23.434   4.539 -43.780  1.00113.91           O  
ATOM   1832  CB  ASP   229      26.020   3.538 -45.519  1.00113.91           C  
ATOM   1833  CG  ASP   229      25.467   2.197 -45.054  1.00113.91           C  
ATOM   1834  OD1 ASP   229      25.318   1.995 -43.820  1.00113.91           O  
ATOM   1835  OD2 ASP   229      25.206   1.339 -45.940  1.00113.91           O1-
ATOM   1836  N   ARG   230      23.952   6.029 -45.409  1.00126.61           N  
ATOM   1837  CA  ARG   230      22.637   6.585 -45.555  1.00126.61           C  
ATOM   1838  C   ARG   230      21.857   5.782 -46.542  1.00126.61           C  
ATOM   1839  O   ARG   230      22.417   5.137 -47.427  1.00126.61           O  
ATOM   1840  CB  ARG   230      22.638   8.024 -46.098  1.00126.61           C  
ATOM   1841  CG  ARG   230      23.378   9.028 -45.214  1.00126.61           C  
ATOM   1842  CD  ARG   230      23.509  10.410 -45.859  1.00126.61           C  
ATOM   1843  NE  ARG   230      24.348  11.261 -44.968  1.00126.61           N  
ATOM   1844  CZ  ARG   230      25.375  11.976 -45.511  1.00126.61           C  
ATOM   1845  NH1 ARG   230      25.622  11.882 -46.849  1.00126.61           N1+
ATOM   1846  NH2 ARG   230      26.169  12.766 -44.730  1.00126.61           N  
ATOM   1847  N   ASP   231      20.520   5.792 -46.373  1.00 54.39           N  
ATOM   1848  CA  ASP   231      19.629   5.180 -47.312  1.00 54.39           C  
ATOM   1849  C   ASP   231      19.261   6.244 -48.308  1.00 54.39           C  
ATOM   1850  O   ASP   231      19.815   7.341 -48.284  1.00 54.39           O  
ATOM   1851  CB  ASP   231      18.351   4.597 -46.676  1.00 54.39           C  
ATOM   1852  CG  ASP   231      17.585   5.703 -45.964  1.00 54.39           C  
ATOM   1853  OD1 ASP   231      18.128   6.834 -45.856  1.00 54.39           O  
ATOM   1854  OD2 ASP   231      16.440   5.426 -45.514  1.00 54.39           O1-
ATOM   1855  N   ASN   232      18.311   5.942 -49.216  1.00 39.21           N  
ATOM   1856  CA  ASN   232      17.919   6.862 -50.251  1.00 39.21           C  
ATOM   1857  C   ASN   232      17.334   8.097 -49.633  1.00 39.21           C  
ATOM   1858  O   ASN   232      17.478   9.196 -50.170  1.00 39.21           O  
ATOM   1859  CB  ASN   232      16.883   6.273 -51.228  1.00 39.21           C  
ATOM   1860  CG  ASN   232      15.625   5.921 -50.450  1.00 39.21           C  
ATOM   1861  ND2 ASN   232      14.443   6.334 -50.983  1.00 39.21           N  
ATOM   1862  OD1 ASN   232      15.689   5.292 -49.394  1.00 39.21           O  
ATOM   1863  N   ALA   233      16.627   7.926 -48.501  1.00 43.94           N  
ATOM   1864  CA  ALA   233      15.996   8.989 -47.766  1.00 43.94           C  
ATOM   1865  C   ALA   233      17.042   9.920 -47.228  1.00 43.94           C  
ATOM   1866  O   ALA   233      16.820  11.128 -47.157  1.00 43.94           O  
ATOM   1867  CB  ALA   233      15.169   8.481 -46.573  1.00 43.94           C  
ATOM   1868  N   GLY   234      18.222   9.394 -46.833  1.00 34.48           N  
ATOM   1869  CA  GLY   234      19.232  10.260 -46.290  1.00 34.48           C  
ATOM   1870  C   GLY   234      19.341  10.059 -44.806  1.00 34.48           C  
ATOM   1871  O   GLY   234      19.927  10.889 -44.111  1.00 34.48           O  
ATOM   1872  N   ASN   235      18.768   8.953 -44.285  1.00 51.43           N  
ATOM   1873  CA  ASN   235      18.846   8.644 -42.882  1.00 51.43           C  
ATOM   1874  C   ASN   235      19.886   7.573 -42.724  1.00 51.43           C  
ATOM   1875  O   ASN   235      20.174   6.839 -43.668  1.00 51.43           O  
ATOM   1876  CB  ASN   235      17.532   8.097 -42.301  1.00 51.43           C  
ATOM   1877  CG  ASN   235      16.491   9.203 -42.392  1.00 51.43           C  
ATOM   1878  ND2 ASN   235      15.294   8.865 -42.941  1.00 51.43           N  
ATOM   1879  OD1 ASN   235      16.740  10.341 -41.999  1.00 51.43           O  
ATOM   1880  N   ARG   236      20.494   7.468 -41.522  1.00105.57           N  
ATOM   1881  CA  ARG   236      21.565   6.528 -41.333  1.00105.57           C  
ATOM   1882  C   ARG   236      21.608   6.134 -39.888  1.00105.57           C  
ATOM   1883  O   ARG   236      21.009   6.786 -39.033  1.00105.57           O  
ATOM   1884  CB  ARG   236      22.917   7.177 -41.673  1.00105.57           C  
ATOM   1885  CG  ARG   236      23.208   8.395 -40.791  1.00105.57           C  
ATOM   1886  CD  ARG   236      23.954   9.533 -41.496  1.00105.57           C  
ATOM   1887  NE  ARG   236      25.254   9.021 -42.010  1.00105.57           N  
ATOM   1888  CZ  ARG   236      26.164   9.912 -42.498  1.00105.57           C  
ATOM   1889  NH1 ARG   236      25.894  11.248 -42.416  1.00105.57           N1+
ATOM   1890  NH2 ARG   236      27.325   9.480 -43.071  1.00105.57           N  
ATOM   1891  N   PRO   237      22.272   5.045 -39.588  1.00 82.00           N  
ATOM   1892  CA  PRO   237      22.435   4.651 -38.217  1.00 82.00           C  
ATOM   1893  C   PRO   237      23.483   5.511 -37.586  1.00 82.00           C  
ATOM   1894  O   PRO   237      24.490   5.792 -38.235  1.00 82.00           O  
ATOM   1895  CB  PRO   237      22.781   3.161 -38.236  1.00 82.00           C  
ATOM   1896  CG  PRO   237      23.169   2.872 -39.700  1.00 82.00           C  
ATOM   1897  CD  PRO   237      22.376   3.919 -40.500  1.00 82.00           C  
ATOM   1898  N   ALA   238      23.271   5.939 -36.325  1.00 52.27           N  
ATOM   1899  CA  ALA   238      24.270   6.698 -35.632  1.00 52.27           C  
ATOM   1900  C   ALA   238      24.745   5.817 -34.517  1.00 52.27           C  
ATOM   1901  O   ALA   238      24.017   5.564 -33.559  1.00 52.27           O  
ATOM   1902  CB  ALA   238      23.718   7.988 -35.003  1.00 52.27           C  
ATOM   1903  N   TYR   239      26.007   5.353 -34.600  1.00 73.20           N  
ATOM   1904  CA  TYR   239      26.543   4.436 -33.632  1.00 73.20           C  
ATOM   1905  C   TYR   239      27.088   5.229 -32.484  1.00 73.20           C  
ATOM   1906  O   TYR   239      27.790   6.220 -32.685  1.00 73.20           O  
ATOM   1907  CB  TYR   239      27.747   3.634 -34.163  1.00 73.20           C  
ATOM   1908  CG  TYR   239      27.350   2.908 -35.403  1.00 73.20           C  
ATOM   1909  CD1 TYR   239      26.675   1.712 -35.342  1.00 73.20           C  
ATOM   1910  CD2 TYR   239      27.671   3.430 -36.637  1.00 73.20           C  
ATOM   1911  CE1 TYR   239      26.318   1.049 -36.494  1.00 73.20           C  
ATOM   1912  CE2 TYR   239      27.315   2.773 -37.791  1.00 73.20           C  
ATOM   1913  CZ  TYR   239      26.637   1.580 -37.720  1.00 73.20           C  
ATOM   1914  OH  TYR   239      26.270   0.902 -38.901  1.00 73.20           O  
ATOM   1915  N   TYR   240      26.758   4.825 -31.238  1.00 80.33           N  
ATOM   1916  CA  TYR   240      27.321   5.529 -30.120  1.00 80.33           C  
ATOM   1917  C   TYR   240      27.681   4.585 -29.011  1.00 80.33           C  
ATOM   1918  O   TYR   240      27.264   3.428 -28.985  1.00 80.33           O  
ATOM   1919  CB  TYR   240      26.422   6.652 -29.558  1.00 80.33           C  
ATOM   1920  CG  TYR   240      25.132   6.094 -29.064  1.00 80.33           C  
ATOM   1921  CD1 TYR   240      25.040   5.540 -27.809  1.00 80.33           C  
ATOM   1922  CD2 TYR   240      24.009   6.145 -29.857  1.00 80.33           C  
ATOM   1923  CE1 TYR   240      23.845   5.037 -27.355  1.00 80.33           C  
ATOM   1924  CE2 TYR   240      22.811   5.643 -29.409  1.00 80.33           C  
ATOM   1925  CZ  TYR   240      22.730   5.088 -28.156  1.00 80.33           C  
ATOM   1926  OH  TYR   240      21.503   4.573 -27.690  1.00 80.33           O  
ATOM   1927  N   ILE   241      28.546   5.064 -28.090  1.00117.82           N  
ATOM   1928  CA  ILE   241      28.978   4.280 -26.965  1.00117.82           C  
ATOM   1929  C   ILE   241      29.331   5.193 -25.829  1.00117.82           C  
ATOM   1930  O   ILE   241      29.782   6.318 -26.041  1.00117.82           O  
ATOM   1931  CB  ILE   241      30.227   3.513 -27.253  1.00117.82           C  
ATOM   1932  CG1 ILE   241      31.360   4.502 -27.578  1.00117.82           C  
ATOM   1933  CG2 ILE   241      29.932   2.502 -28.373  1.00117.82           C  
ATOM   1934  CD1 ILE   241      32.750   3.872 -27.576  1.00117.82           C  
ATOM   1935  N   ALA   242      29.116   4.721 -24.584  1.00 45.95           N  
ATOM   1936  CA  ALA   242      29.562   5.439 -23.425  1.00 45.95           C  
ATOM   1937  C   ALA   242      31.000   5.067 -23.234  1.00 45.95           C  
ATOM   1938  O   ALA   242      31.437   4.007 -23.684  1.00 45.95           O  
ATOM   1939  CB  ALA   242      28.803   5.070 -22.137  1.00 45.95           C  
ATOM   1940  N   GLY   243      31.782   5.958 -22.590  1.00 37.98           N  
ATOM   1941  CA  GLY   243      33.176   5.705 -22.348  1.00 37.98           C  
ATOM   1942  C   GLY   243      33.319   4.547 -21.410  1.00 37.98           C  
ATOM   1943  O   GLY   243      34.122   3.645 -21.651  1.00 37.98           O  
ATOM   1944  N   SER   244      32.533   4.537 -20.313  1.00 63.68           N  
ATOM   1945  CA  SER   244      32.651   3.458 -19.374  1.00 63.68           C  
ATOM   1946  C   SER   244      31.565   2.484 -19.697  1.00 63.68           C  
ATOM   1947  O   SER   244      30.493   2.501 -19.093  1.00 63.68           O  
ATOM   1948  CB  SER   244      32.461   3.893 -17.910  1.00 63.68           C  
ATOM   1949  OG  SER   244      33.493   4.791 -17.529  1.00 63.68           O  
ATOM   1950  N   SER   245      31.847   1.585 -20.662  1.00109.96           N  
ATOM   1951  CA  SER   245      30.873   0.621 -21.085  1.00109.96           C  
ATOM   1952  C   SER   245      31.468  -0.209 -22.189  1.00109.96           C  
ATOM   1953  O   SER   245      32.459   0.174 -22.810  1.00109.96           O  
ATOM   1954  CB  SER   245      29.589   1.256 -21.646  1.00109.96           C  
ATOM   1955  OG  SER   245      28.677   0.244 -22.048  1.00109.96           O  
ATOM   1956  N   THR   246      30.962  -1.456 -22.324  1.00162.56           N  
ATOM   1957  CA  THR   246      31.237  -2.410 -23.372  1.00162.56           C  
ATOM   1958  C   THR   246      30.232  -2.375 -24.500  1.00162.56           C  
ATOM   1959  O   THR   246      30.488  -2.886 -25.594  1.00162.56           O  
ATOM   1960  CB  THR   246      31.258  -3.825 -22.871  1.00162.56           C  
ATOM   1961  CG2 THR   246      29.834  -4.218 -22.446  1.00162.56           C  
ATOM   1962  OG1 THR   246      31.724  -4.699 -23.888  1.00162.56           O  
ATOM   1963  N   LYS   247      29.013  -1.868 -24.214  1.00 87.52           N  
ATOM   1964  CA  LYS   247      27.908  -1.941 -25.133  1.00 87.52           C  
ATOM   1965  C   LYS   247      27.971  -0.883 -26.190  1.00 87.52           C  
ATOM   1966  O   LYS   247      28.484   0.215 -25.974  1.00 87.52           O  
ATOM   1967  CB  LYS   247      26.538  -1.800 -24.447  1.00 87.52           C  
ATOM   1968  CG  LYS   247      26.226  -2.915 -23.448  1.00 87.52           C  
ATOM   1969  CD  LYS   247      25.024  -2.600 -22.556  1.00 87.52           C  
ATOM   1970  CE  LYS   247      24.741  -3.671 -21.502  1.00 87.52           C  
ATOM   1971  NZ  LYS   247      24.359  -4.939 -22.160  1.00 87.52           N1+
ATOM   1972  N   VAL   248      27.437  -1.222 -27.386  1.00 59.98           N  
ATOM   1973  CA  VAL   248      27.364  -0.297 -28.480  1.00 59.98           C  
ATOM   1974  C   VAL   248      25.939  -0.272 -28.946  1.00 59.98           C  
ATOM   1975  O   VAL   248      25.285  -1.309 -29.040  1.00 59.98           O  
ATOM   1976  CB  VAL   248      28.234  -0.677 -29.647  1.00 59.98           C  
ATOM   1977  CG1 VAL   248      27.996   0.324 -30.792  1.00 59.98           C  
ATOM   1978  CG2 VAL   248      29.697  -0.732 -29.169  1.00 59.98           C  
ATOM   1979  N   TYR   249      25.422   0.933 -29.267  1.00 73.70           N  
ATOM   1980  CA  TYR   249      24.055   1.091 -29.672  1.00 73.70           C  
ATOM   1981  C   TYR   249      24.040   1.877 -30.941  1.00 73.70           C  
ATOM   1982  O   TYR   249      25.038   2.491 -31.320  1.00 73.70           O  
ATOM   1983  CB  TYR   249      23.213   1.937 -28.700  1.00 73.70           C  
ATOM   1984  CG  TYR   249      23.061   1.234 -27.398  1.00 73.70           C  
ATOM   1985  CD1 TYR   249      22.005   0.377 -27.185  1.00 73.70           C  
ATOM   1986  CD2 TYR   249      23.973   1.436 -26.388  1.00 73.70           C  
ATOM   1987  CE1 TYR   249      21.858  -0.268 -25.980  1.00 73.70           C  
ATOM   1988  CE2 TYR   249      23.832   0.793 -25.182  1.00 73.70           C  
ATOM   1989  CZ  TYR   249      22.774  -0.059 -24.978  1.00 73.70           C  
ATOM   1990  OH  TYR   249      22.630  -0.718 -23.739  1.00 73.70           O  
ATOM   1991  N   SER   250      22.895   1.822 -31.653  1.00101.16           N  
ATOM   1992  CA  SER   250      22.679   2.634 -32.816  1.00101.16           C  
ATOM   1993  C   SER   250      21.288   3.167 -32.713  1.00101.16           C  
ATOM   1994  O   SER   250      20.396   2.492 -32.200  1.00101.16           O  
ATOM   1995  CB  SER   250      22.700   1.879 -34.155  1.00101.16           C  
ATOM   1996  OG  SER   250      24.023   1.512 -34.506  1.00101.16           O  
ATOM   1997  N   VAL   251      21.082   4.417 -33.177  1.00135.38           N  
ATOM   1998  CA  VAL   251      19.763   4.979 -33.247  1.00135.38           C  
ATOM   1999  C   VAL   251      19.683   5.620 -34.593  1.00135.38           C  
ATOM   2000  O   VAL   251      20.685   6.092 -35.127  1.00135.38           O  
ATOM   2001  CB  VAL   251      19.442   6.083 -32.274  1.00135.38           C  
ATOM   2002  CG1 VAL   251      19.667   5.595 -30.843  1.00135.38           C  
ATOM   2003  CG2 VAL   251      20.224   7.343 -32.654  1.00135.38           C  
ATOM   2004  N   ASN   252      18.479   5.657 -35.186  1.00 48.75           N  
ATOM   2005  CA  ASN   252      18.350   6.222 -36.496  1.00 48.75           C  
ATOM   2006  C   ASN   252      18.382   7.716 -36.371  1.00 48.75           C  
ATOM   2007  O   ASN   252      17.913   8.288 -35.387  1.00 48.75           O  
ATOM   2008  CB  ASN   252      17.044   5.805 -37.196  1.00 48.75           C  
ATOM   2009  CG  ASN   252      17.186   6.024 -38.696  1.00 48.75           C  
ATOM   2010  ND2 ASN   252      17.062   4.919 -39.480  1.00 48.75           N  
ATOM   2011  OD1 ASN   252      17.403   7.141 -39.162  1.00 48.75           O  
ATOM   2012  N   THR   253      18.952   8.383 -37.391  1.00132.95           N  
ATOM   2013  CA  THR   253      19.083   9.812 -37.435  1.00132.95           C  
ATOM   2014  C   THR   253      17.726  10.435 -37.566  1.00132.95           C  
ATOM   2015  O   THR   253      17.525  11.590 -37.186  1.00132.95           O  
ATOM   2016  CB  THR   253      19.987  10.268 -38.542  1.00132.95           C  
ATOM   2017  CG2 THR   253      19.465   9.774 -39.893  1.00132.95           C  
ATOM   2018  OG1 THR   253      20.082  11.680 -38.537  1.00132.95           O  
ATOM   2019  N   LYS   254      16.762   9.688 -38.143  1.00 36.95           N  
ATOM   2020  CA  LYS   254      15.426  10.172 -38.328  1.00 36.95           C  
ATOM   2021  C   LYS   254      14.840  10.502 -36.986  1.00 36.95           C  
ATOM   2022  O   LYS   254      14.171  11.522 -36.823  1.00 36.95           O  
ATOM   2023  CB  LYS   254      14.509   9.120 -38.985  1.00 36.95           C  
ATOM   2024  CG  LYS   254      13.116   9.649 -39.334  1.00 36.95           C  
ATOM   2025  CD  LYS   254      12.325   8.732 -40.270  1.00 36.95           C  
ATOM   2026  CE  LYS   254      10.934   9.267 -40.620  1.00 36.95           C  
ATOM   2027  NZ  LYS   254      10.272   8.368 -41.592  1.00 36.95           N1+
ATOM   2028  N   GLN   255      15.089   9.638 -35.986  1.00 92.54           N  
ATOM   2029  CA  GLN   255      14.581   9.778 -34.649  1.00 92.54           C  
ATOM   2030  C   GLN   255      15.174  11.021 -34.054  1.00 92.54           C  
ATOM   2031  O   GLN   255      14.498  11.785 -33.366  1.00 92.54           O  
ATOM   2032  CB  GLN   255      15.115   8.652 -33.744  1.00 92.54           C  
ATOM   2033  CG  GLN   255      14.995   7.246 -34.337  1.00 92.54           C  
ATOM   2034  CD  GLN   255      13.753   6.576 -33.785  1.00 92.54           C  
ATOM   2035  NE2 GLN   255      13.461   5.343 -34.281  1.00 92.54           N  
ATOM   2036  OE1 GLN   255      13.067   7.124 -32.926  1.00 92.54           O  
ATOM   2037  N   LEU   256      16.482  11.226 -34.299  1.00 64.19           N  
ATOM   2038  CA  LEU   256      17.253  12.294 -33.720  1.00 64.19           C  
ATOM   2039  C   LEU   256      16.822  13.653 -34.200  1.00 64.19           C  
ATOM   2040  O   LEU   256      16.757  14.603 -33.421  1.00 64.19           O  
ATOM   2041  CB  LEU   256      18.759  12.141 -34.007  1.00 64.19           C  
ATOM   2042  CG  LEU   256      19.385  10.893 -33.351  1.00 64.19           C  
ATOM   2043  CD1 LEU   256      20.885  10.788 -33.668  1.00 64.19           C  
ATOM   2044  CD2 LEU   256      19.104  10.852 -31.840  1.00 64.19           C  
ATOM   2045  N   LYS   257      16.523  13.775 -35.504  1.00 92.14           N  
ATOM   2046  CA  LYS   257      16.173  15.015 -36.139  1.00 92.14           C  
ATOM   2047  C   LYS   257      14.879  15.552 -35.605  1.00 92.14           C  
ATOM   2048  O   LYS   257      14.639  16.754 -35.686  1.00 92.14           O  
ATOM   2049  CB  LYS   257      16.006  14.886 -37.662  1.00 92.14           C  
ATOM   2050  CG  LYS   257      17.299  14.540 -38.407  1.00 92.14           C  
ATOM   2051  CD  LYS   257      17.069  14.183 -39.878  1.00 92.14           C  
ATOM   2052  CE  LYS   257      18.356  13.935 -40.670  1.00 92.14           C  
ATOM   2053  NZ  LYS   257      18.645  12.485 -40.732  1.00 92.14           N1+
ATOM   2054  N   THR   258      13.976  14.694 -35.095  1.00116.98           N  
ATOM   2055  CA  THR   258      12.709  15.229 -34.678  1.00116.98           C  
ATOM   2056  C   THR   258      12.741  15.558 -33.218  1.00116.98           C  
ATOM   2057  O   THR   258      12.842  14.683 -32.360  1.00116.98           O  
ATOM   2058  CB  THR   258      11.556  14.305 -34.944  1.00116.98           C  
ATOM   2059  CG2 THR   258      11.486  14.032 -36.457  1.00116.98           C  
ATOM   2060  OG1 THR   258      11.725  13.087 -34.237  1.00116.98           O  
ATOM   2061  N   LYS   259      12.635  16.867 -32.908  1.00108.74           N  
ATOM   2062  CA  LYS   259      12.671  17.302 -31.545  1.00108.74           C  
ATOM   2063  C   LYS   259      11.390  16.917 -30.880  1.00108.74           C  
ATOM   2064  O   LYS   259      10.301  17.113 -31.417  1.00108.74           O  
ATOM   2065  CB  LYS   259      12.888  18.819 -31.392  1.00108.74           C  
ATOM   2066  CG  LYS   259      11.829  19.671 -32.087  1.00108.74           C  
ATOM   2067  CD  LYS   259      11.979  21.175 -31.839  1.00108.74           C  
ATOM   2068  CE  LYS   259      11.352  21.662 -30.533  1.00108.74           C  
ATOM   2069  NZ  LYS   259      11.518  23.129 -30.414  1.00108.74           N1+
ATOM   2070  N   GLY   260      11.510  16.338 -29.668  1.00 18.65           N  
ATOM   2071  CA  GLY   260      10.360  15.972 -28.896  1.00 18.65           C  
ATOM   2072  C   GLY   260       9.935  14.568 -29.213  1.00 18.65           C  
ATOM   2073  O   GLY   260       8.944  14.086 -28.665  1.00 18.65           O  
ATOM   2074  N   THR   261      10.665  13.868 -30.103  1.00 89.43           N  
ATOM   2075  CA  THR   261      10.277  12.528 -30.451  1.00 89.43           C  
ATOM   2076  C   THR   261      10.929  11.570 -29.505  1.00 89.43           C  
ATOM   2077  O   THR   261      11.910  11.898 -28.841  1.00 89.43           O  
ATOM   2078  CB  THR   261      10.721  12.108 -31.817  1.00 89.43           C  
ATOM   2079  CG2 THR   261      12.246  11.910 -31.771  1.00 89.43           C  
ATOM   2080  OG1 THR   261      10.083  10.894 -32.190  1.00 89.43           O  
ATOM   2081  N   THR   262      10.382  10.341 -29.419  1.00 91.35           N  
ATOM   2082  CA  THR   262      10.971   9.348 -28.570  1.00 91.35           C  
ATOM   2083  C   THR   262      12.031   8.652 -29.364  1.00 91.35           C  
ATOM   2084  O   THR   262      11.973   8.614 -30.593  1.00 91.35           O  
ATOM   2085  CB  THR   262       9.997   8.314 -28.087  1.00 91.35           C  
ATOM   2086  CG2 THR   262       9.509   7.493 -29.292  1.00 91.35           C  
ATOM   2087  OG1 THR   262      10.614   7.469 -27.124  1.00 91.35           O  
ATOM   2088  N   LEU   263      13.047   8.091 -28.673  1.00 93.50           N  
ATOM   2089  CA  LEU   263      14.100   7.400 -29.365  1.00 93.50           C  
ATOM   2090  C   LEU   263      13.977   5.934 -29.098  1.00 93.50           C  
ATOM   2091  O   LEU   263      13.509   5.518 -28.039  1.00 93.50           O  
ATOM   2092  CB  LEU   263      15.529   7.786 -28.934  1.00 93.50           C  
ATOM   2093  CG  LEU   263      15.973   9.199 -29.352  1.00 93.50           C  
ATOM   2094  CD1 LEU   263      15.127  10.283 -28.671  1.00 93.50           C  
ATOM   2095  CD2 LEU   263      17.483   9.391 -29.128  1.00 93.50           C  
ATOM   2096  N   THR   264      14.362   5.106 -30.092  1.00 54.83           N  
ATOM   2097  CA  THR   264      14.336   3.686 -29.888  1.00 54.83           C  
ATOM   2098  C   THR   264      15.687   3.141 -30.249  1.00 54.83           C  
ATOM   2099  O   THR   264      15.889   2.678 -31.369  1.00 54.83           O  
ATOM   2100  CB  THR   264      13.333   2.996 -30.762  1.00 54.83           C  
ATOM   2101  CG2 THR   264      13.386   1.487 -30.475  1.00 54.83           C  
ATOM   2102  OG1 THR   264      12.031   3.502 -30.504  1.00 54.83           O  
ATOM   2103  N   PRO   265      16.615   3.157 -29.329  1.00 69.37           N  
ATOM   2104  CA  PRO   265      17.926   2.649 -29.650  1.00 69.37           C  
ATOM   2105  C   PRO   265      17.970   1.151 -29.705  1.00 69.37           C  
ATOM   2106  O   PRO   265      17.200   0.502 -28.998  1.00 69.37           O  
ATOM   2107  CB  PRO   265      18.873   3.252 -28.615  1.00 69.37           C  
ATOM   2108  CG  PRO   265      18.185   4.571 -28.219  1.00 69.37           C  
ATOM   2109  CD  PRO   265      16.688   4.286 -28.415  1.00 69.37           C  
ATOM   2110  N   LYS   266      18.876   0.584 -30.529  1.00118.52           N  
ATOM   2111  CA  LYS   266      19.003  -0.840 -30.684  1.00118.52           C  
ATOM   2112  C   LYS   266      20.333  -1.266 -30.133  1.00118.52           C  
ATOM   2113  O   LYS   266      21.347  -0.603 -30.350  1.00118.52           O  
ATOM   2114  CB  LYS   266      18.963  -1.265 -32.159  1.00118.52           C  
ATOM   2115  CG  LYS   266      20.070  -0.608 -32.986  1.00118.52           C  
ATOM   2116  CD  LYS   266      20.163  -1.118 -34.424  1.00118.52           C  
ATOM   2117  CE  LYS   266      19.176  -0.433 -35.372  1.00118.52           C  
ATOM   2118  NZ  LYS   266      19.564   0.982 -35.573  1.00118.52           N1+
ATOM   2119  N   LEU   267      20.348  -2.391 -29.381  1.00 66.38           N  
ATOM   2120  CA  LEU   267      21.545  -2.934 -28.789  1.00 66.38           C  
ATOM   2121  C   LEU   267      22.288  -3.705 -29.850  1.00 66.38           C  
ATOM   2122  O   LEU   267      21.664  -4.319 -30.715  1.00 66.38           O  
ATOM   2123  CB  LEU   267      21.239  -3.875 -27.606  1.00 66.38           C  
ATOM   2124  CG  LEU   267      22.477  -4.478 -26.919  1.00 66.38           C  
ATOM   2125  CD1 LEU   267      23.348  -3.385 -26.280  1.00 66.38           C  
ATOM   2126  CD2 LEU   267      22.075  -5.571 -25.914  1.00 66.38           C  
ATOM   2127  N   HIS   268      23.644  -3.595 -29.844  1.00201.13           N  
ATOM   2128  CA  HIS   268      24.576  -4.200 -30.786  1.00201.13           C  
ATOM   2129  C   HIS   268      24.978  -5.646 -30.584  1.00201.13           C  
ATOM   2130  O   HIS   268      25.119  -6.363 -31.577  1.00201.13           O  
ATOM   2131  CB  HIS   268      25.852  -3.377 -31.010  1.00201.13           C  
ATOM   2132  CG  HIS   268      25.642  -2.271 -31.999  1.00201.13           C  
ATOM   2133  CD2 HIS   268      25.440  -0.940 -31.813  1.00201.13           C  
ATOM   2134  ND1 HIS   268      25.618  -2.467 -33.363  1.00201.13           N  
ATOM   2135  CE1 HIS   268      25.405  -1.253 -33.928  1.00201.13           C  
ATOM   2136  NE2 HIS   268      25.293  -0.294 -33.026  1.00201.13           N  
ATOM   2137  N   GLY   269      25.191  -6.156 -29.341  1.00203.27           N  
ATOM   2138  CA  GLY   269      25.275  -5.489 -28.073  1.00203.27           C  
ATOM   2139  C   GLY   269      26.628  -5.096 -27.500  1.00203.27           C  
ATOM   2140  O   GLY   269      26.762  -3.991 -26.975  1.00203.27           O  
ATOM   2141  N   ASP   270      27.662  -5.987 -27.531  1.00117.89           N  
ATOM   2142  CA  ASP   270      28.812  -5.719 -26.683  1.00117.89           C  
ATOM   2143  C   ASP   270      30.135  -6.219 -27.221  1.00117.89           C  
ATOM   2144  O   ASP   270      30.208  -7.216 -27.937  1.00117.89           O  
ATOM   2145  CB  ASP   270      28.683  -6.390 -25.307  1.00117.89           C  
ATOM   2146  CG  ASP   270      28.676  -7.899 -25.545  1.00117.89           C  
ATOM   2147  OD1 ASP   270      27.719  -8.397 -26.197  1.00117.89           O  
ATOM   2148  OD2 ASP   270      29.631  -8.575 -25.077  1.00117.89           O1-
ATOM   2149  N   ARG   271      31.220  -5.478 -26.869  1.00211.19           N  
ATOM   2150  CA  ARG   271      32.616  -5.702 -27.180  1.00211.19           C  
ATOM   2151  C   ARG   271      33.324  -6.716 -26.321  1.00211.19           C  
ATOM   2152  O   ARG   271      34.404  -7.169 -26.695  1.00211.19           O  
ATOM   2153  CB  ARG   271      33.509  -4.460 -27.059  1.00211.19           C  
ATOM   2154  CG  ARG   271      33.186  -3.300 -27.991  1.00211.19           C  
ATOM   2155  CD  ARG   271      34.394  -2.379 -28.174  1.00211.19           C  
ATOM   2156  NE  ARG   271      33.870  -1.020 -28.455  1.00211.19           N  
ATOM   2157  CZ  ARG   271      33.674  -0.169 -27.406  1.00211.19           C  
ATOM   2158  NH1 ARG   271      34.088  -0.525 -26.155  1.00211.19           N1+
ATOM   2159  NH2 ARG   271      33.053   1.027 -27.605  1.00211.19           N  
ATOM   2160  N   GLY   272      32.839  -7.021 -25.103  1.00 48.98           N  
ATOM   2161  CA  GLY   272      33.609  -7.895 -24.249  1.00 48.98           C  
ATOM   2162  C   GLY   272      34.218  -7.028 -23.178  1.00 48.98           C  
ATOM   2163  O   GLY   272      34.328  -5.815 -23.344  1.00 48.98           O  
ATOM   2164  N   LYS   273      34.669  -7.645 -22.064  1.00129.33           N  
ATOM   2165  CA  LYS   273      35.097  -6.941 -20.878  1.00129.33           C  
ATOM   2166  C   LYS   273      36.377  -6.159 -21.041  1.00129.33           C  
ATOM   2167  O   LYS   273      37.273  -6.530 -21.796  1.00129.33           O  
ATOM   2168  CB  LYS   273      35.283  -7.858 -19.657  1.00129.33           C  
ATOM   2169  CG  LYS   273      36.418  -8.868 -19.821  1.00129.33           C  
ATOM   2170  CD  LYS   273      36.836  -9.516 -18.501  1.00129.33           C  
ATOM   2171  CE  LYS   273      37.557  -8.553 -17.556  1.00129.33           C  
ATOM   2172  NZ  LYS   273      37.831  -9.214 -16.261  1.00129.33           N1+
ATOM   2173  N   HIS   274      36.436  -5.016 -20.308  1.00 85.47           N  
ATOM   2174  CA  HIS   274      37.521  -4.076 -20.134  1.00 85.47           C  
ATOM   2175  C   HIS   274      38.022  -3.510 -21.428  1.00 85.47           C  
ATOM   2176  O   HIS   274      39.179  -3.116 -21.544  1.00 85.47           O  
ATOM   2177  CB  HIS   274      38.705  -4.612 -19.310  1.00 85.47           C  
ATOM   2178  CG  HIS   274      38.405  -4.603 -17.838  1.00 85.47           C  
ATOM   2179  CD2 HIS   274      38.065  -5.614 -16.993  1.00 85.47           C  
ATOM   2180  ND1 HIS   274      38.417  -3.459 -17.071  1.00 85.47           N  
ATOM   2181  CE1 HIS   274      38.086  -3.830 -15.808  1.00 85.47           C  
ATOM   2182  NE2 HIS   274      37.863  -5.129 -15.711  1.00 85.47           N  
ATOM   2183  N   THR   275      37.130  -3.471 -22.426  1.00113.93           N  
ATOM   2184  CA  THR   275      37.280  -2.984 -23.770  1.00113.93           C  
ATOM   2185  C   THR   275      37.003  -1.508 -23.883  1.00113.93           C  
ATOM   2186  O   THR   275      37.159  -0.948 -24.965  1.00113.93           O  
ATOM   2187  CB  THR   275      36.339  -3.732 -24.683  1.00113.93           C  
ATOM   2188  CG2 THR   275      36.551  -3.329 -26.149  1.00113.93           C  
ATOM   2189  OG1 THR   275      36.574  -5.126 -24.555  1.00113.93           O  
ATOM   2190  N   ASP   276      36.499  -0.866 -22.806  1.00133.84           N  
ATOM   2191  CA  ASP   276      36.014   0.498 -22.820  1.00133.84           C  
ATOM   2192  C   ASP   276      36.826   1.420 -23.685  1.00133.84           C  
ATOM   2193  O   ASP   276      38.058   1.426 -23.670  1.00133.84           O  
ATOM   2194  CB  ASP   276      35.877   1.111 -21.412  1.00133.84           C  
ATOM   2195  CG  ASP   276      37.234   1.111 -20.721  1.00133.84           C  
ATOM   2196  OD1 ASP   276      37.938   0.067 -20.789  1.00133.84           O  
ATOM   2197  OD2 ASP   276      37.581   2.161 -20.117  1.00133.84           O1-
ATOM   2198  N   ALA   277      36.100   2.182 -24.539  1.00 67.33           N  
ATOM   2199  CA  ALA   277      36.696   3.121 -25.445  1.00 67.33           C  
ATOM   2200  C   ALA   277      35.860   4.366 -25.429  1.00 67.33           C  
ATOM   2201  O   ALA   277      34.651   4.323 -25.214  1.00 67.33           O  
ATOM   2202  CB  ALA   277      36.749   2.619 -26.898  1.00 67.33           C  
ATOM   2203  N   ILE   278      36.536   5.525 -25.505  1.00221.40           N  
ATOM   2204  CA  ILE   278      35.966   6.840 -25.588  1.00221.40           C  
ATOM   2205  C   ILE   278      35.580   7.209 -26.990  1.00221.40           C  
ATOM   2206  O   ILE   278      34.718   8.058 -27.206  1.00221.40           O  
ATOM   2207  CB  ILE   278      36.895   7.881 -25.038  1.00221.40           C  
ATOM   2208  CG1 ILE   278      37.024   7.717 -23.525  1.00221.40           C  
ATOM   2209  CG2 ILE   278      36.414   9.270 -25.435  1.00221.40           C  
ATOM   2210  CD1 ILE   278      37.886   8.816 -22.920  1.00221.40           C  
ATOM   2211  N   ALA   279      36.297   6.673 -27.994  1.00 60.35           N  
ATOM   2212  CA  ALA   279      36.030   7.109 -29.335  1.00 60.35           C  
ATOM   2213  C   ALA   279      35.878   5.935 -30.257  1.00 60.35           C  
ATOM   2214  O   ALA   279      36.494   4.889 -30.056  1.00 60.35           O  
ATOM   2215  CB  ALA   279      37.136   8.008 -29.913  1.00 60.35           C  
ATOM   2216  N   LEU   280      35.014   6.088 -31.290  1.00129.15           N  
ATOM   2217  CA  LEU   280      34.793   5.061 -32.276  1.00129.15           C  
ATOM   2218  C   LEU   280      34.600   5.722 -33.616  1.00129.15           C  
ATOM   2219  O   LEU   280      34.181   6.878 -33.675  1.00129.15           O  
ATOM   2220  CB  LEU   280      33.552   4.185 -32.005  1.00129.15           C  
ATOM   2221  CG  LEU   280      32.207   4.917 -32.178  1.00129.15           C  
ATOM   2222  CD1 LEU   280      31.027   3.973 -31.889  1.00129.15           C  
ATOM   2223  CD2 LEU   280      32.154   6.216 -31.357  1.00129.15           C  
ATOM   2224  N   ALA   281      34.927   5.019 -34.733  1.00 53.86           N  
ATOM   2225  CA  ALA   281      34.742   5.616 -36.036  1.00 53.86           C  
ATOM   2226  C   ALA   281      34.300   4.583 -37.042  1.00 53.86           C  
ATOM   2227  O   ALA   281      34.877   3.502 -37.147  1.00 53.86           O  
ATOM   2228  CB  ALA   281      36.013   6.273 -36.599  1.00 53.86           C  
ATOM   2229  N   TYR   282      33.280   4.944 -37.854  1.00 67.47           N  
ATOM   2230  CA  TYR   282      32.687   4.101 -38.865  1.00 67.47           C  
ATOM   2231  C   TYR   282      33.331   4.400 -40.189  1.00 67.47           C  
ATOM   2232  O   TYR   282      33.484   5.557 -40.578  1.00 67.47           O  
ATOM   2233  CB  TYR   282      31.172   4.372 -38.996  1.00 67.47           C  
ATOM   2234  CG  TYR   282      30.546   3.608 -40.119  1.00 67.47           C  
ATOM   2235  CD1 TYR   282      30.131   2.305 -39.954  1.00 67.47           C  
ATOM   2236  CD2 TYR   282      30.347   4.213 -41.340  1.00 67.47           C  
ATOM   2237  CE1 TYR   282      29.542   1.616 -40.992  1.00 67.47           C  
ATOM   2238  CE2 TYR   282      29.760   3.530 -42.382  1.00 67.47           C  
ATOM   2239  CZ  TYR   282      29.355   2.229 -42.209  1.00 67.47           C  
ATOM   2240  OH  TYR   282      28.752   1.532 -43.278  1.00 67.47           O  
ATOM   2241  N   ASP   283      33.742   3.335 -40.909  1.00 56.91           N  
ATOM   2242  CA  ASP   283      34.363   3.449 -42.203  1.00 56.91           C  
ATOM   2243  C   ASP   283      33.362   3.011 -43.233  1.00 56.91           C  
ATOM   2244  O   ASP   283      32.822   1.908 -43.167  1.00 56.91           O  
ATOM   2245  CB  ASP   283      35.588   2.525 -42.336  1.00 56.91           C  
ATOM   2246  CG  ASP   283      36.225   2.722 -43.700  1.00 56.91           C  
ATOM   2247  OD1 ASP   283      35.783   3.642 -44.438  1.00 56.91           O  
ATOM   2248  OD2 ASP   283      37.166   1.948 -44.022  1.00 56.91           O1-
ATOM   2249  N   SER   284      33.070   3.884 -44.214  1.00 80.12           N  
ATOM   2250  CA  SER   284      32.104   3.556 -45.224  1.00 80.12           C  
ATOM   2251  C   SER   284      32.605   2.445 -46.103  1.00 80.12           C  
ATOM   2252  O   SER   284      31.862   1.521 -46.430  1.00 80.12           O  
ATOM   2253  CB  SER   284      31.772   4.746 -46.139  1.00 80.12           C  
ATOM   2254  OG  SER   284      30.816   4.360 -47.114  1.00 80.12           O  
ATOM   2255  N   VAL   285      33.885   2.499 -46.506  1.00121.17           N  
ATOM   2256  CA  VAL   285      34.372   1.550 -47.467  1.00121.17           C  
ATOM   2257  C   VAL   285      34.323   0.138 -46.955  1.00121.17           C  
ATOM   2258  O   VAL   285      33.818  -0.743 -47.646  1.00121.17           O  
ATOM   2259  CB  VAL   285      35.774   1.844 -47.927  1.00121.17           C  
ATOM   2260  CG1 VAL   285      35.766   3.199 -48.654  1.00121.17           C  
ATOM   2261  CG2 VAL   285      36.725   1.795 -46.723  1.00121.17           C  
ATOM   2262  N   HIS   286      34.899  -0.134 -45.766  1.00147.77           N  
ATOM   2263  CA  HIS   286      34.938  -1.462 -45.217  1.00147.77           C  
ATOM   2264  C   HIS   286      33.686  -1.799 -44.453  1.00147.77           C  
ATOM   2265  O   HIS   286      33.339  -2.969 -44.304  1.00147.77           O  
ATOM   2266  CB  HIS   286      36.158  -1.707 -44.313  1.00147.77           C  
ATOM   2267  CG  HIS   286      36.572  -3.150 -44.335  1.00147.77           C  
ATOM   2268  CD2 HIS   286      36.125  -4.228 -43.634  1.00147.77           C  
ATOM   2269  ND1 HIS   286      37.547  -3.633 -45.180  1.00147.77           N  
ATOM   2270  CE1 HIS   286      37.641  -4.966 -44.951  1.00147.77           C  
ATOM   2271  NE2 HIS   286      36.797  -5.374 -44.020  1.00147.77           N  
ATOM   2272  N   LYS   287      32.984  -0.775 -43.934  1.00132.34           N  
ATOM   2273  CA  LYS   287      31.837  -0.939 -43.081  1.00132.34           C  
ATOM   2274  C   LYS   287      32.261  -1.431 -41.728  1.00132.34           C  
ATOM   2275  O   LYS   287      31.464  -2.005 -40.990  1.00132.34           O  
ATOM   2276  CB  LYS   287      30.756  -1.880 -43.638  1.00132.34           C  
ATOM   2277  CG  LYS   287      29.880  -1.193 -44.686  1.00132.34           C  
ATOM   2278  CD  LYS   287      28.877  -2.119 -45.373  1.00132.34           C  
ATOM   2279  CE  LYS   287      27.849  -1.363 -46.215  1.00132.34           C  
ATOM   2280  NZ  LYS   287      28.538  -0.380 -47.080  1.00132.34           N1+
ATOM   2281  N   VAL   288      33.532  -1.185 -41.353  1.00 68.09           N  
ATOM   2282  CA  VAL   288      34.021  -1.544 -40.052  1.00 68.09           C  
ATOM   2283  C   VAL   288      33.974  -0.343 -39.148  1.00 68.09           C  
ATOM   2284  O   VAL   288      34.063   0.797 -39.603  1.00 68.09           O  
ATOM   2285  CB  VAL   288      35.434  -2.054 -40.071  1.00 68.09           C  
ATOM   2286  CG1 VAL   288      35.944  -2.217 -38.630  1.00 68.09           C  
ATOM   2287  CG2 VAL   288      35.445  -3.370 -40.859  1.00 68.09           C  
ATOM   2288  N   ILE   289      33.789  -0.579 -37.828  1.00 78.99           N  
ATOM   2289  CA  ILE   289      33.824   0.476 -36.849  1.00 78.99           C  
ATOM   2290  C   ILE   289      35.044   0.218 -36.025  1.00 78.99           C  
ATOM   2291  O   ILE   289      35.279  -0.909 -35.588  1.00 78.99           O  
ATOM   2292  CB  ILE   289      32.640   0.504 -35.926  1.00 78.99           C  
ATOM   2293  CG1 ILE   289      31.352   0.757 -36.728  1.00 78.99           C  
ATOM   2294  CG2 ILE   289      32.906   1.567 -34.845  1.00 78.99           C  
ATOM   2295  CD1 ILE   289      30.075   0.609 -35.903  1.00 78.99           C  
ATOM   2296  N   PHE   290      35.868   1.268 -35.816  1.00 67.90           N  
ATOM   2297  CA  PHE   290      37.110   1.130 -35.111  1.00 67.90           C  
ATOM   2298  C   PHE   290      36.997   1.791 -33.774  1.00 67.90           C  
ATOM   2299  O   PHE   290      36.381   2.848 -33.626  1.00 67.90           O  
ATOM   2300  CB  PHE   290      38.291   1.786 -35.850  1.00 67.90           C  
ATOM   2301  CG  PHE   290      38.522   1.044 -37.127  1.00 67.90           C  
ATOM   2302  CD1 PHE   290      39.306  -0.086 -37.148  1.00 67.90           C  
ATOM   2303  CD2 PHE   290      37.962   1.479 -38.307  1.00 67.90           C  
ATOM   2304  CE1 PHE   290      39.526  -0.772 -38.320  1.00 67.90           C  
ATOM   2305  CE2 PHE   290      38.176   0.798 -39.484  1.00 67.90           C  
ATOM   2306  CZ  PHE   290      38.960  -0.331 -39.492  1.00 67.90           C  
ATOM   2307  N   PHE   291      37.606   1.167 -32.747  1.00177.53           N  
ATOM   2308  CA  PHE   291      37.504   1.719 -31.427  1.00177.53           C  
ATOM   2309  C   PHE   291      38.892   2.008 -30.942  1.00177.53           C  
ATOM   2310  O   PHE   291      39.790   1.184 -31.098  1.00177.53           O  
ATOM   2311  CB  PHE   291      36.917   0.708 -30.426  1.00177.53           C  
ATOM   2312  CG  PHE   291      35.597   0.257 -30.955  1.00177.53           C  
ATOM   2313  CD1 PHE   291      35.536  -0.817 -31.813  1.00177.53           C  
ATOM   2314  CD2 PHE   291      34.430   0.901 -30.613  1.00177.53           C  
ATOM   2315  CE1 PHE   291      34.331  -1.250 -32.313  1.00177.53           C  
ATOM   2316  CE2 PHE   291      33.221   0.472 -31.111  1.00177.53           C  
ATOM   2317  CZ  PHE   291      33.168  -0.606 -31.963  1.00177.53           C  
ATOM   2318  N   ALA   292      39.103   3.206 -30.354  1.00 59.27           N  
ATOM   2319  CA  ALA   292      40.365   3.521 -29.736  1.00 59.27           C  
ATOM   2320  C   ALA   292      40.127   3.289 -28.273  1.00 59.27           C  
ATOM   2321  O   ALA   292      39.379   4.034 -27.642  1.00 59.27           O  
ATOM   2322  CB  ALA   292      40.783   4.991 -29.911  1.00 59.27           C  
ATOM   2323  N   GLU   293      40.785   2.265 -27.688  1.00 84.45           N  
ATOM   2324  CA  GLU   293      40.454   1.852 -26.346  1.00 84.45           C  
ATOM   2325  C   GLU   293      41.249   2.542 -25.273  1.00 84.45           C  
ATOM   2326  O   GLU   293      42.328   3.087 -25.506  1.00 84.45           O  
ATOM   2327  CB  GLU   293      40.500   0.323 -26.178  1.00 84.45           C  
ATOM   2328  CG  GLU   293      39.395  -0.331 -27.019  1.00 84.45           C  
ATOM   2329  CD  GLU   293      39.461  -1.846 -26.916  1.00 84.45           C  
ATOM   2330  OE1 GLU   293      40.273  -2.363 -26.106  1.00 84.45           O  
ATOM   2331  OE2 GLU   293      38.687  -2.510 -27.658  1.00 84.45           O1-
ATOM   2332  N   SER   294      40.662   2.581 -24.054  1.00121.26           N  
ATOM   2333  CA  SER   294      41.222   3.264 -22.918  1.00121.26           C  
ATOM   2334  C   SER   294      42.409   2.581 -22.273  1.00121.26           C  
ATOM   2335  O   SER   294      43.455   3.194 -22.069  1.00121.26           O  
ATOM   2336  CB  SER   294      40.189   3.497 -21.802  1.00121.26           C  
ATOM   2337  OG  SER   294      40.793   4.168 -20.707  1.00121.26           O  
ATOM   2338  N   ASP   295      42.208   1.350 -21.764  1.00121.91           N  
ATOM   2339  CA  ASP   295      43.214   0.621 -21.027  1.00121.91           C  
ATOM   2340  C   ASP   295      44.039  -0.379 -21.793  1.00121.91           C  
ATOM   2341  O   ASP   295      45.147  -0.712 -21.374  1.00121.91           O  
ATOM   2342  CB  ASP   295      42.606  -0.121 -19.825  1.00121.91           C  
ATOM   2343  CG  ASP   295      43.710  -0.343 -18.804  1.00121.91           C  
ATOM   2344  OD1 ASP   295      44.771   0.328 -18.918  1.00121.91           O  
ATOM   2345  OD2 ASP   295      43.500  -1.180 -17.887  1.00121.91           O1-
ATOM   2346  N   THR   296      43.479  -0.931 -22.887  1.00 89.10           N  
ATOM   2347  CA  THR   296      43.972  -2.074 -23.625  1.00 89.10           C  
ATOM   2348  C   THR   296      45.241  -1.834 -24.388  1.00 89.10           C  
ATOM   2349  O   THR   296      45.931  -2.790 -24.738  1.00 89.10           O  
ATOM   2350  CB  THR   296      42.960  -2.594 -24.596  1.00 89.10           C  
ATOM   2351  CG2 THR   296      41.678  -2.940 -23.817  1.00 89.10           C  
ATOM   2352  OG1 THR   296      42.684  -1.608 -25.579  1.00 89.10           O  
ATOM   2353  N   ARG   297      45.556  -0.570 -24.716  1.00162.56           N  
ATOM   2354  CA  ARG   297      46.717  -0.256 -25.504  1.00162.56           C  
ATOM   2355  C   ARG   297      46.515  -0.764 -26.899  1.00162.56           C  
ATOM   2356  O   ARG   297      47.487  -1.070 -27.588  1.00162.56           O  
ATOM   2357  CB  ARG   297      48.031  -0.866 -24.970  1.00162.56           C  
ATOM   2358  CG  ARG   297      48.592  -0.201 -23.708  1.00162.56           C  
ATOM   2359  CD  ARG   297      47.861  -0.572 -22.416  1.00162.56           C  
ATOM   2360  NE  ARG   297      48.133  -2.012 -22.144  1.00162.56           N  
ATOM   2361  CZ  ARG   297      47.955  -2.522 -20.889  1.00162.56           C  
ATOM   2362  NH1 ARG   297      47.542  -1.712 -19.872  1.00162.56           N1+
ATOM   2363  NH2 ARG   297      48.193  -3.846 -20.654  1.00162.56           N  
ATOM   2364  N   GLN   298      45.249  -0.836 -27.371  1.00 69.14           N  
ATOM   2365  CA  GLN   298      45.027  -1.346 -28.695  1.00 69.14           C  
ATOM   2366  C   GLN   298      43.900  -0.618 -29.371  1.00 69.14           C  
ATOM   2367  O   GLN   298      43.150   0.130 -28.742  1.00 69.14           O  
ATOM   2368  CB  GLN   298      44.692  -2.849 -28.692  1.00 69.14           C  
ATOM   2369  CG  GLN   298      45.863  -3.712 -28.207  1.00 69.14           C  
ATOM   2370  CD  GLN   298      45.410  -5.163 -28.143  1.00 69.14           C  
ATOM   2371  NE2 GLN   298      46.169  -6.068 -28.818  1.00 69.14           N  
ATOM   2372  OE1 GLN   298      44.410  -5.484 -27.505  1.00 69.14           O  
ATOM   2373  N   VAL   299      43.801  -0.796 -30.710  1.00 61.15           N  
ATOM   2374  CA  VAL   299      42.718  -0.268 -31.493  1.00 61.15           C  
ATOM   2375  C   VAL   299      41.983  -1.478 -32.009  1.00 61.15           C  
ATOM   2376  O   VAL   299      42.592  -2.389 -32.570  1.00 61.15           O  
ATOM   2377  CB  VAL   299      43.181   0.554 -32.661  1.00 61.15           C  
ATOM   2378  CG1 VAL   299      41.952   0.983 -33.480  1.00 61.15           C  
ATOM   2379  CG2 VAL   299      44.011   1.733 -32.123  1.00 61.15           C  
ATOM   2380  N   SER   300      40.643  -1.511 -31.838  1.00112.21           N  
ATOM   2381  CA  SER   300      39.865  -2.680 -32.171  1.00112.21           C  
ATOM   2382  C   SER   300      38.971  -2.393 -33.334  1.00112.21           C  
ATOM   2383  O   SER   300      38.816  -1.245 -33.746  1.00112.21           O  
ATOM   2384  CB  SER   300      38.884  -3.109 -31.067  1.00112.21           C  
ATOM   2385  OG  SER   300      39.572  -3.460 -29.882  1.00112.21           O  
ATOM   2386  N   CYS   301      38.361  -3.461 -33.903  1.00 62.46           N  
ATOM   2387  CA  CYS   301      37.469  -3.281 -35.016  1.00 62.46           C  
ATOM   2388  C   CYS   301      36.334  -4.261 -34.956  1.00 62.46           C  
ATOM   2389  O   CYS   301      36.406  -5.298 -34.296  1.00 62.46           O  
ATOM   2390  CB  CYS   301      38.157  -3.420 -36.391  1.00 62.46           C  
ATOM   2391  SG  CYS   301      38.927  -5.043 -36.657  1.00 62.46           S  
ATOM   2392  N   TRP   302      35.218  -3.900 -35.625  1.00 93.66           N  
ATOM   2393  CA  TRP   302      34.061  -4.740 -35.733  1.00 93.66           C  
ATOM   2394  C   TRP   302      33.368  -4.425 -37.019  1.00 93.66           C  
ATOM   2395  O   TRP   302      33.000  -3.278 -37.272  1.00 93.66           O  
ATOM   2396  CB  TRP   302      33.040  -4.519 -34.609  1.00 93.66           C  
ATOM   2397  CG  TRP   302      31.720  -5.197 -34.871  1.00 93.66           C  
ATOM   2398  CD1 TRP   302      31.461  -6.507 -35.136  1.00 93.66           C  
ATOM   2399  CD2 TRP   302      30.452  -4.528 -34.842  1.00 93.66           C  
ATOM   2400  CE2 TRP   302      29.472  -5.488 -35.093  1.00 93.66           C  
ATOM   2401  CE3 TRP   302      30.125  -3.220 -34.617  1.00 93.66           C  
ATOM   2402  NE1 TRP   302      30.107  -6.700 -35.272  1.00 93.66           N  
ATOM   2403  CZ2 TRP   302      28.149  -5.158 -35.123  1.00 93.66           C  
ATOM   2404  CZ3 TRP   302      28.789  -2.887 -34.653  1.00 93.66           C  
ATOM   2405  CH2 TRP   302      27.821  -3.838 -34.901  1.00 93.66           C  
ATOM   2406  N   HIS   303      33.168  -5.458 -37.863  1.00 56.90           N  
ATOM   2407  CA  HIS   303      32.452  -5.290 -39.091  1.00 56.90           C  
ATOM   2408  C   HIS   303      31.013  -5.143 -38.703  1.00 56.90           C  
ATOM   2409  O   HIS   303      30.510  -5.860 -37.840  1.00 56.90           O  
ATOM   2410  CB  HIS   303      32.596  -6.500 -40.029  1.00 56.90           C  
ATOM   2411  CG  HIS   303      32.056  -6.265 -41.407  1.00 56.90           C  
ATOM   2412  CD2 HIS   303      32.617  -5.618 -42.463  1.00 56.90           C  
ATOM   2413  ND1 HIS   303      30.828  -6.709 -41.846  1.00 56.90           N  
ATOM   2414  CE1 HIS   303      30.709  -6.312 -43.138  1.00 56.90           C  
ATOM   2415  NE2 HIS   303      31.770  -5.646 -43.558  1.00 56.90           N  
ATOM   2416  N   VAL   304      30.313  -4.193 -39.343  1.00 75.34           N  
ATOM   2417  CA  VAL   304      28.953  -3.866 -39.025  1.00 75.34           C  
ATOM   2418  C   VAL   304      28.022  -4.985 -39.353  1.00 75.34           C  
ATOM   2419  O   VAL   304      26.982  -5.119 -38.716  1.00 75.34           O  
ATOM   2420  CB  VAL   304      28.455  -2.649 -39.748  1.00 75.34           C  
ATOM   2421  CG1 VAL   304      26.966  -2.455 -39.411  1.00 75.34           C  
ATOM   2422  CG2 VAL   304      29.333  -1.448 -39.357  1.00 75.34           C  
ATOM   2423  N   ASP   305      28.331  -5.807 -40.370  1.00191.93           N  
ATOM   2424  CA  ASP   305      27.359  -6.791 -40.760  1.00191.93           C  
ATOM   2425  C   ASP   305      27.371  -7.992 -39.833  1.00191.93           C  
ATOM   2426  O   ASP   305      27.960  -9.016 -40.176  1.00191.93           O  
ATOM   2427  CB  ASP   305      27.588  -7.303 -42.196  1.00191.93           C  
ATOM   2428  CG  ASP   305      26.366  -8.079 -42.673  1.00191.93           C  
ATOM   2429  OD1 ASP   305      25.839  -8.925 -41.902  1.00191.93           O  
ATOM   2430  OD2 ASP   305      25.948  -7.838 -43.837  1.00191.93           O1-
ATOM   2431  N   MET   306      26.698  -7.922 -38.652  1.00180.19           N  
ATOM   2432  CA  MET   306      26.636  -9.067 -37.771  1.00180.19           C  
ATOM   2433  C   MET   306      26.104  -8.611 -36.473  1.00180.19           C  
ATOM   2434  O   MET   306      25.789  -7.433 -36.343  1.00180.19           O  
ATOM   2435  CB  MET   306      28.019  -9.697 -37.519  1.00180.19           C  
ATOM   2436  CG  MET   306      27.987 -11.034 -36.781  1.00180.19           C  
ATOM   2437  SD  MET   306      29.631 -11.756 -36.503  1.00180.19           S  
ATOM   2438  CE  MET   306      29.007 -13.282 -35.743  1.00180.19           C  
ATOM   2439  N   GLU   307      25.929  -9.560 -35.524  1.00 69.56           N  
ATOM   2440  CA  GLU   307      25.590  -9.263 -34.161  1.00 69.56           C  
ATOM   2441  C   GLU   307      26.906  -8.952 -33.514  1.00 69.56           C  
ATOM   2442  O   GLU   307      27.927  -9.537 -33.866  1.00 69.56           O  
ATOM   2443  CB  GLU   307      24.939 -10.451 -33.433  1.00 69.56           C  
ATOM   2444  CG  GLU   307      23.567 -10.814 -34.010  1.00 69.56           C  
ATOM   2445  CD  GLU   307      23.054 -12.066 -33.313  1.00 69.56           C  
ATOM   2446  OE1 GLU   307      23.679 -13.146 -33.490  1.00 69.56           O  
ATOM   2447  OE2 GLU   307      22.023 -11.959 -32.595  1.00 69.56           O1-
ATOM   2448  N   LEU   308      26.933  -8.025 -32.540  1.00 93.02           N  
ATOM   2449  CA  LEU   308      28.205  -7.644 -31.992  1.00 93.02           C  
ATOM   2450  C   LEU   308      28.517  -8.433 -30.767  1.00 93.02           C  
ATOM   2451  O   LEU   308      27.858  -8.302 -29.737  1.00 93.02           O  
ATOM   2452  CB  LEU   308      28.270  -6.163 -31.577  1.00 93.02           C  
ATOM   2453  CG  LEU   308      29.587  -5.759 -30.883  1.00 93.02           C  
ATOM   2454  CD1 LEU   308      30.789  -5.876 -31.832  1.00 93.02           C  
ATOM   2455  CD2 LEU   308      29.471  -4.371 -30.229  1.00 93.02           C  
ATOM   2456  N   LYS   309      29.567  -9.270 -30.869  1.00 90.17           N  
ATOM   2457  CA  LYS   309      30.067 -10.020 -29.758  1.00 90.17           C  
ATOM   2458  C   LYS   309      31.558 -10.008 -29.889  1.00 90.17           C  
ATOM   2459  O   LYS   309      32.077  -9.745 -30.971  1.00 90.17           O  
ATOM   2460  CB  LYS   309      29.524 -11.450 -29.712  1.00 90.17           C  
ATOM   2461  CG  LYS   309      28.083 -11.416 -29.213  1.00 90.17           C  
ATOM   2462  CD  LYS   309      27.268 -12.677 -29.446  1.00 90.17           C  
ATOM   2463  CE  LYS   309      25.861 -12.521 -28.878  1.00 90.17           C  
ATOM   2464  NZ  LYS   309      25.036 -13.686 -29.249  1.00 90.17           N1+
ATOM   2465  N   PRO   310      32.272 -10.250 -28.826  1.00 67.15           N  
ATOM   2466  CA  PRO   310      33.708 -10.170 -28.855  1.00 67.15           C  
ATOM   2467  C   PRO   310      34.286 -11.017 -29.944  1.00 67.15           C  
ATOM   2468  O   PRO   310      35.301 -10.632 -30.524  1.00 67.15           O  
ATOM   2469  CB  PRO   310      34.163 -10.657 -27.481  1.00 67.15           C  
ATOM   2470  CG  PRO   310      33.066 -11.664 -27.086  1.00 67.15           C  
ATOM   2471  CD  PRO   310      31.796 -11.098 -27.744  1.00 67.15           C  
ATOM   2472  N   GLU   311      33.656 -12.163 -30.245  1.00 55.48           N  
ATOM   2473  CA  GLU   311      34.180 -13.081 -31.207  1.00 55.48           C  
ATOM   2474  C   GLU   311      34.243 -12.408 -32.540  1.00 55.48           C  
ATOM   2475  O   GLU   311      35.123 -12.711 -33.343  1.00 55.48           O  
ATOM   2476  CB  GLU   311      33.335 -14.363 -31.315  1.00 55.48           C  
ATOM   2477  CG  GLU   311      33.427 -15.228 -30.052  1.00 55.48           C  
ATOM   2478  CD  GLU   311      32.567 -16.471 -30.237  1.00 55.48           C  
ATOM   2479  OE1 GLU   311      31.552 -16.384 -30.980  1.00 55.48           O  
ATOM   2480  OE2 GLU   311      32.909 -17.523 -29.634  1.00 55.48           O1-
ATOM   2481  N   ASN   312      33.304 -11.489 -32.828  1.00166.13           N  
ATOM   2482  CA  ASN   312      33.346 -10.852 -34.112  1.00166.13           C  
ATOM   2483  C   ASN   312      34.113  -9.556 -34.081  1.00166.13           C  
ATOM   2484  O   ASN   312      33.850  -8.659 -34.882  1.00166.13           O  
ATOM   2485  CB  ASN   312      31.941 -10.623 -34.698  1.00166.13           C  
ATOM   2486  CG  ASN   312      31.075  -9.977 -33.628  1.00166.13           C  
ATOM   2487  ND2 ASN   312      31.354  -8.690 -33.300  1.00166.13           N  
ATOM   2488  OD1 ASN   312      30.182 -10.617 -33.074  1.00166.13           O  
ATOM   2489  N   THR   313      35.137  -9.448 -33.204  1.00 60.11           N  
ATOM   2490  CA  THR   313      35.957  -8.267 -33.165  1.00 60.11           C  
ATOM   2491  C   THR   313      37.387  -8.720 -33.233  1.00 60.11           C  
ATOM   2492  O   THR   313      37.696  -9.860 -32.888  1.00 60.11           O  
ATOM   2493  CB  THR   313      35.816  -7.460 -31.904  1.00 60.11           C  
ATOM   2494  CG2 THR   313      34.342  -7.055 -31.727  1.00 60.11           C  
ATOM   2495  OG1 THR   313      36.254  -8.216 -30.783  1.00 60.11           O  
ATOM   2496  N   ASP   314      38.290  -7.834 -33.715  1.00 87.84           N  
ATOM   2497  CA  ASP   314      39.686  -8.165 -33.844  1.00 87.84           C  
ATOM   2498  C   ASP   314      40.482  -6.940 -33.449  1.00 87.84           C  
ATOM   2499  O   ASP   314      39.911  -5.927 -33.044  1.00 87.84           O  
ATOM   2500  CB  ASP   314      40.047  -8.548 -35.297  1.00 87.84           C  
ATOM   2501  CG  ASP   314      41.204  -9.546 -35.334  1.00 87.84           C  
ATOM   2502  OD1 ASP   314      42.300  -9.249 -34.791  1.00 87.84           O  
ATOM   2503  OD2 ASP   314      40.997 -10.635 -35.933  1.00 87.84           O1-
ATOM   2504  N   VAL   315      41.834  -7.018 -33.520  1.00 69.18           N  
ATOM   2505  CA  VAL   315      42.692  -5.913 -33.174  1.00 69.18           C  
ATOM   2506  C   VAL   315      43.517  -5.520 -34.369  1.00 69.18           C  
ATOM   2507  O   VAL   315      44.171  -6.349 -34.999  1.00 69.18           O  
ATOM   2508  CB  VAL   315      43.659  -6.245 -32.074  1.00 69.18           C  
ATOM   2509  CG1 VAL   315      44.613  -5.055 -31.879  1.00 69.18           C  
ATOM   2510  CG2 VAL   315      42.857  -6.610 -30.814  1.00 69.18           C  
ATOM   2511  N   ILE   316      43.403  -4.235 -34.759  1.00164.80           N  
ATOM   2512  CA  ILE   316      44.140  -3.588 -35.814  1.00164.80           C  
ATOM   2513  C   ILE   316      45.523  -3.167 -35.385  1.00164.80           C  
ATOM   2514  O   ILE   316      46.473  -3.235 -36.168  1.00164.80           O  
ATOM   2515  CB  ILE   316      43.447  -2.339 -36.267  1.00164.80           C  
ATOM   2516  CG1 ILE   316      44.209  -1.685 -37.425  1.00164.80           C  
ATOM   2517  CG2 ILE   316      43.266  -1.419 -35.049  1.00164.80           C  
ATOM   2518  CD1 ILE   316      43.524  -0.415 -37.922  1.00164.80           C  
ATOM   2519  N   TYR   317      45.656  -2.625 -34.151  1.00106.68           N  
ATOM   2520  CA  TYR   317      46.914  -2.062 -33.735  1.00106.68           C  
ATOM   2521  C   TYR   317      47.154  -2.361 -32.289  1.00106.68           C  
ATOM   2522  O   TYR   317      46.215  -2.426 -31.495  1.00106.68           O  
ATOM   2523  CB  TYR   317      46.893  -0.526 -33.909  1.00106.68           C  
ATOM   2524  CG  TYR   317      48.168   0.133 -33.497  1.00106.68           C  
ATOM   2525  CD1 TYR   317      49.269   0.108 -34.326  1.00106.68           C  
ATOM   2526  CD2 TYR   317      48.254   0.812 -32.304  1.00106.68           C  
ATOM   2527  CE1 TYR   317      50.439   0.729 -33.955  1.00106.68           C  
ATOM   2528  CE2 TYR   317      49.422   1.437 -31.928  1.00106.68           C  
ATOM   2529  CZ  TYR   317      50.519   1.394 -32.755  1.00106.68           C  
ATOM   2530  OH  TYR   317      51.721   2.032 -32.376  1.00106.68           O  
ATOM   2531  N   SER   318      48.430  -2.574 -31.906  1.00110.79           N  
ATOM   2532  CA  SER   318      48.703  -2.744 -30.508  1.00110.79           C  
ATOM   2533  C   SER   318      50.076  -2.238 -30.194  1.00110.79           C  
ATOM   2534  O   SER   318      51.052  -2.646 -30.822  1.00110.79           O  
ATOM   2535  CB  SER   318      48.558  -4.196 -30.018  1.00110.79           C  
ATOM   2536  OG  SER   318      49.346  -5.069 -30.811  1.00110.79           O  
ATOM   2537  N   TYR   319      50.181  -1.288 -29.233  1.00160.09           N  
ATOM   2538  CA  TYR   319      51.487  -0.863 -28.824  1.00160.09           C  
ATOM   2539  C   TYR   319      51.441  -0.556 -27.353  1.00160.09           C  
ATOM   2540  O   TYR   319      50.474   0.008 -26.843  1.00160.09           O  
ATOM   2541  CB  TYR   319      52.052   0.361 -29.563  1.00160.09           C  
ATOM   2542  CG  TYR   319      53.531   0.201 -29.438  1.00160.09           C  
ATOM   2543  CD1 TYR   319      54.221   0.631 -28.330  1.00160.09           C  
ATOM   2544  CD2 TYR   319      54.226  -0.421 -30.452  1.00160.09           C  
ATOM   2545  CE1 TYR   319      55.584   0.452 -28.251  1.00160.09           C  
ATOM   2546  CE2 TYR   319      55.587  -0.601 -30.379  1.00160.09           C  
ATOM   2547  CZ  TYR   319      56.269  -0.161 -29.273  1.00160.09           C  
ATOM   2548  OH  TYR   319      57.666  -0.340 -29.184  1.00160.09           O  
ATOM   2549  N   ALA   320      52.528  -0.887 -26.633  1.00 47.67           N  
ATOM   2550  CA  ALA   320      52.606  -0.691 -25.211  1.00 47.67           C  
ATOM   2551  C   ALA   320      52.452   0.775 -24.952  1.00 47.67           C  
ATOM   2552  O   ALA   320      51.959   1.188 -23.905  1.00 47.67           O  
ATOM   2553  CB  ALA   320      53.959  -1.131 -24.626  1.00 47.67           C  
ATOM   2554  N   ARG   321      52.934   1.584 -25.908  1.00145.23           N  
ATOM   2555  CA  ARG   321      52.966   3.021 -25.902  1.00145.23           C  
ATOM   2556  C   ARG   321      51.602   3.644 -26.035  1.00145.23           C  
ATOM   2557  O   ARG   321      51.423   4.806 -25.669  1.00145.23           O  
ATOM   2558  CB  ARG   321      53.812   3.581 -27.054  1.00145.23           C  
ATOM   2559  CG  ARG   321      55.269   3.117 -27.034  1.00145.23           C  
ATOM   2560  CD  ARG   321      56.147   3.859 -26.032  1.00145.23           C  
ATOM   2561  NE  ARG   321      56.302   2.977 -24.842  1.00145.23           N  
ATOM   2562  CZ  ARG   321      56.245   3.517 -23.592  1.00145.23           C  
ATOM   2563  NH1 ARG   321      55.967   4.844 -23.439  1.00145.23           N1+
ATOM   2564  NH2 ARG   321      56.469   2.732 -22.497  1.00145.23           N  
ATOM   2565  N   PHE   322      50.624   2.935 -26.631  1.00110.18           N  
ATOM   2566  CA  PHE   322      49.342   3.539 -26.899  1.00110.18           C  
ATOM   2567  C   PHE   322      48.539   3.605 -25.632  1.00110.18           C  
ATOM   2568  O   PHE   322      47.569   2.870 -25.446  1.00110.18           O  
ATOM   2569  CB  PHE   322      48.570   2.707 -27.941  1.00110.18           C  
ATOM   2570  CG  PHE   322      47.426   3.481 -28.500  1.00110.18           C  
ATOM   2571  CD1 PHE   322      47.659   4.516 -29.376  1.00110.18           C  
ATOM   2572  CD2 PHE   322      46.127   3.151 -28.186  1.00110.18           C  
ATOM   2573  CE1 PHE   322      46.612   5.229 -29.909  1.00110.18           C  
ATOM   2574  CE2 PHE   322      45.076   3.861 -28.719  1.00110.18           C  
ATOM   2575  CZ  PHE   322      45.318   4.903 -29.581  1.00110.18           C  
ATOM   2576  N   ILE   323      48.860   4.575 -24.754  1.00125.97           N  
ATOM   2577  CA  ILE   323      48.145   4.646 -23.516  1.00125.97           C  
ATOM   2578  C   ILE   323      47.060   5.665 -23.666  1.00125.97           C  
ATOM   2579  O   ILE   323      47.303   6.832 -23.977  1.00125.97           O  
ATOM   2580  CB  ILE   323      48.995   4.985 -22.315  1.00125.97           C  
ATOM   2581  CG1 ILE   323      48.196   4.740 -21.022  1.00125.97           C  
ATOM   2582  CG2 ILE   323      49.539   6.416 -22.454  1.00125.97           C  
ATOM   2583  CD1 ILE   323      49.056   4.732 -19.760  1.00125.97           C  
ATOM   2584  N   PHE   324      45.833   5.240 -23.310  1.00136.21           N  
ATOM   2585  CA  PHE   324      44.622   6.004 -23.413  1.00136.21           C  
ATOM   2586  C   PHE   324      44.303   6.559 -24.779  1.00136.21           C  
ATOM   2587  O   PHE   324      44.642   7.695 -25.110  1.00136.21           O  
ATOM   2588  CB  PHE   324      44.612   7.139 -22.380  1.00136.21           C  
ATOM   2589  CG  PHE   324      43.238   7.682 -22.297  1.00136.21           C  
ATOM   2590  CD1 PHE   324      42.252   6.951 -21.677  1.00136.21           C  
ATOM   2591  CD2 PHE   324      42.946   8.921 -22.813  1.00136.21           C  
ATOM   2592  CE1 PHE   324      40.975   7.442 -21.582  1.00136.21           C  
ATOM   2593  CE2 PHE   324      41.673   9.420 -22.720  1.00136.21           C  
ATOM   2594  CZ  PHE   324      40.696   8.679 -22.107  1.00136.21           C  
ATOM   2595  N   GLY   325      43.717   5.691 -25.647  1.00 68.09           N  
ATOM   2596  CA  GLY   325      43.220   6.085 -26.944  1.00 68.09           C  
ATOM   2597  C   GLY   325      42.120   7.089 -26.721  1.00 68.09           C  
ATOM   2598  O   GLY   325      41.184   6.853 -25.960  1.00 68.09           O  
ATOM   2599  N   THR   326      42.330   8.306 -27.259  1.00157.08           N  
ATOM   2600  CA  THR   326      41.459   9.451 -27.175  1.00157.08           C  
ATOM   2601  C   THR   326      40.642   9.785 -28.400  1.00157.08           C  
ATOM   2602  O   THR   326      39.647  10.505 -28.304  1.00157.08           O  
ATOM   2603  CB  THR   326      42.234  10.672 -26.783  1.00157.08           C  
ATOM   2604  CG2 THR   326      41.259  11.823 -26.532  1.00157.08           C  
ATOM   2605  OG1 THR   326      42.936  10.421 -25.576  1.00157.08           O  
ATOM   2606  N   ASP   327      41.092   9.396 -29.611  1.00125.42           N  
ATOM   2607  CA  ASP   327      40.389   9.874 -30.773  1.00125.42           C  
ATOM   2608  C   ASP   327      40.668   8.949 -31.911  1.00125.42           C  
ATOM   2609  O   ASP   327      41.729   8.328 -31.963  1.00125.42           O  
ATOM   2610  CB  ASP   327      40.852  11.283 -31.192  1.00125.42           C  
ATOM   2611  CG  ASP   327      39.856  11.903 -32.165  1.00125.42           C  
ATOM   2612  OD1 ASP   327      38.833  11.243 -32.487  1.00125.42           O  
ATOM   2613  OD2 ASP   327      40.106  13.062 -32.594  1.00125.42           O1-
ATOM   2614  N   ILE   328      39.679   8.786 -32.815  1.00 83.35           N  
ATOM   2615  CA  ILE   328      39.853   7.983 -33.990  1.00 83.35           C  
ATOM   2616  C   ILE   328      38.917   8.493 -35.045  1.00 83.35           C  
ATOM   2617  O   ILE   328      37.771   8.831 -34.750  1.00 83.35           O  
ATOM   2618  CB  ILE   328      39.538   6.535 -33.752  1.00 83.35           C  
ATOM   2619  CG1 ILE   328      39.986   5.674 -34.944  1.00 83.35           C  
ATOM   2620  CG2 ILE   328      38.044   6.421 -33.409  1.00 83.35           C  
ATOM   2621  CD1 ILE   328      39.996   4.178 -34.635  1.00 83.35           C  
ATOM   2622  N   SER   329      39.379   8.568 -36.312  1.00 55.14           N  
ATOM   2623  CA  SER   329      38.519   8.994 -37.382  1.00 55.14           C  
ATOM   2624  C   SER   329      39.077   8.434 -38.654  1.00 55.14           C  
ATOM   2625  O   SER   329      40.221   7.988 -38.681  1.00 55.14           O  
ATOM   2626  CB  SER   329      38.439  10.525 -37.528  1.00 55.14           C  
ATOM   2627  OG  SER   329      39.730  11.062 -37.778  1.00 55.14           O  
ATOM   2628  N   ILE   330      38.272   8.406 -39.739  1.00 95.38           N  
ATOM   2629  CA  ILE   330      38.781   7.941 -41.005  1.00 95.38           C  
ATOM   2630  C   ILE   330      38.749   9.114 -41.944  1.00 95.38           C  
ATOM   2631  O   ILE   330      37.761   9.844 -41.991  1.00 95.38           O  
ATOM   2632  CB  ILE   330      37.978   6.835 -41.628  1.00 95.38           C  
ATOM   2633  CG1 ILE   330      38.739   6.252 -42.831  1.00 95.38           C  
ATOM   2634  CG2 ILE   330      36.578   7.369 -41.971  1.00 95.38           C  
ATOM   2635  CD1 ILE   330      38.144   4.949 -43.358  1.00 95.38           C  
ATOM   2636  N   ASP   331      39.842   9.346 -42.707  1.00 71.59           N  
ATOM   2637  CA  ASP   331      39.889  10.519 -43.544  1.00 71.59           C  
ATOM   2638  C   ASP   331      39.339  10.274 -44.926  1.00 71.59           C  
ATOM   2639  O   ASP   331      38.793   9.215 -45.222  1.00 71.59           O  
ATOM   2640  CB  ASP   331      41.267  11.221 -43.627  1.00 71.59           C  
ATOM   2641  CG  ASP   331      42.323  10.348 -44.286  1.00 71.59           C  
ATOM   2642  OD1 ASP   331      41.960   9.504 -45.148  1.00 71.59           O  
ATOM   2643  OD2 ASP   331      43.520  10.524 -43.933  1.00 71.59           O1-
ATOM   2644  N   SER   332      39.469  11.292 -45.808  1.00 45.17           N  
ATOM   2645  CA  SER   332      38.913  11.286 -47.141  1.00 45.17           C  
ATOM   2646  C   SER   332      39.490  10.169 -47.964  1.00 45.17           C  
ATOM   2647  O   SER   332      38.773   9.518 -48.722  1.00 45.17           O  
ATOM   2648  CB  SER   332      39.186  12.591 -47.912  1.00 45.17           C  
ATOM   2649  OG  SER   332      38.526  13.682 -47.286  1.00 45.17           O  
ATOM   2650  N   GLU   333      40.810   9.948 -47.834  1.00120.90           N  
ATOM   2651  CA  GLU   333      41.617   8.960 -48.499  1.00120.90           C  
ATOM   2652  C   GLU   333      41.322   7.595 -47.958  1.00120.90           C  
ATOM   2653  O   GLU   333      41.866   6.608 -48.447  1.00120.90           O  
ATOM   2654  CB  GLU   333      43.128   9.200 -48.369  1.00120.90           C  
ATOM   2655  CG  GLU   333      43.703  10.178 -49.393  1.00120.90           C  
ATOM   2656  CD  GLU   333      44.014   9.362 -50.642  1.00120.90           C  
ATOM   2657  OE1 GLU   333      43.671   8.148 -50.651  1.00120.90           O  
ATOM   2658  OE2 GLU   333      44.605   9.933 -51.596  1.00120.90           O1-
ATOM   2659  N   ASN   334      40.497   7.506 -46.900  1.00 93.87           N  
ATOM   2660  CA  ASN   334      40.221   6.254 -46.255  1.00 93.87           C  
ATOM   2661  C   ASN   334      41.367   5.886 -45.369  1.00 93.87           C  
ATOM   2662  O   ASN   334      41.613   4.712 -45.102  1.00 93.87           O  
ATOM   2663  CB  ASN   334      39.955   5.078 -47.217  1.00 93.87           C  
ATOM   2664  CG  ASN   334      38.542   5.207 -47.775  1.00 93.87           C  
ATOM   2665  ND2 ASN   334      37.718   6.088 -47.148  1.00 93.87           N  
ATOM   2666  OD1 ASN   334      38.178   4.537 -48.741  1.00 93.87           O  
ATOM   2667  N   TYR   335      42.089   6.907 -44.869  1.00116.66           N  
ATOM   2668  CA  TYR   335      43.133   6.700 -43.903  1.00116.66           C  
ATOM   2669  C   TYR   335      42.494   6.557 -42.549  1.00116.66           C  
ATOM   2670  O   TYR   335      41.527   7.252 -42.227  1.00116.66           O  
ATOM   2671  CB  TYR   335      44.143   7.861 -43.769  1.00116.66           C  
ATOM   2672  CG  TYR   335      45.131   7.860 -44.886  1.00116.66           C  
ATOM   2673  CD1 TYR   335      44.741   8.077 -46.184  1.00116.66           C  
ATOM   2674  CD2 TYR   335      46.471   7.687 -44.620  1.00116.66           C  
ATOM   2675  CE1 TYR   335      45.663   8.085 -47.203  1.00116.66           C  
ATOM   2676  CE2 TYR   335      47.402   7.693 -45.632  1.00116.66           C  
ATOM   2677  CZ  TYR   335      46.996   7.889 -46.929  1.00116.66           C  
ATOM   2678  OH  TYR   335      47.946   7.896 -47.972  1.00116.66           O  
ATOM   2679  N   LEU   336      43.013   5.612 -41.731  1.00103.49           N  
ATOM   2680  CA  LEU   336      42.511   5.385 -40.404  1.00103.49           C  
ATOM   2681  C   LEU   336      43.433   6.040 -39.410  1.00103.49           C  
ATOM   2682  O   LEU   336      44.580   5.633 -39.229  1.00103.49           O  
ATOM   2683  CB  LEU   336      42.435   3.892 -40.046  1.00103.49           C  
ATOM   2684  CG  LEU   336      41.928   3.618 -38.621  1.00103.49           C  
ATOM   2685  CD1 LEU   336      40.495   4.131 -38.418  1.00103.49           C  
ATOM   2686  CD2 LEU   336      42.086   2.136 -38.261  1.00103.49           C  
ATOM   2687  N   TRP   337      42.937   7.068 -38.696  1.00123.12           N  
ATOM   2688  CA  TRP   337      43.776   7.778 -37.772  1.00123.12           C  
ATOM   2689  C   TRP   337      43.323   7.517 -36.364  1.00123.12           C  
ATOM   2690  O   TRP   337      42.128   7.524 -36.060  1.00123.12           O  
ATOM   2691  CB  TRP   337      43.734   9.299 -37.988  1.00123.12           C  
ATOM   2692  CG  TRP   337      44.407   9.753 -39.258  1.00123.12           C  
ATOM   2693  CD1 TRP   337      44.002   9.636 -40.556  1.00123.12           C  
ATOM   2694  CD2 TRP   337      45.658  10.454 -39.283  1.00123.12           C  
ATOM   2695  CE2 TRP   337      45.953  10.724 -40.619  1.00123.12           C  
ATOM   2696  CE3 TRP   337      46.488  10.843 -38.274  1.00123.12           C  
ATOM   2697  NE1 TRP   337      44.929  10.214 -41.390  1.00123.12           N  
ATOM   2698  CZ2 TRP   337      47.090  11.395 -40.966  1.00123.12           C  
ATOM   2699  CZ3 TRP   337      47.638  11.512 -38.629  1.00123.12           C  
ATOM   2700  CH2 TRP   337      47.933  11.783 -39.948  1.00123.12           C  
ATOM   2701  N   PHE   338      44.298   7.255 -35.464  1.00201.29           N  
ATOM   2702  CA  PHE   338      43.973   7.058 -34.080  1.00201.29           C  
ATOM   2703  C   PHE   338      45.012   7.713 -33.223  1.00201.29           C  
ATOM   2704  O   PHE   338      46.194   7.739 -33.562  1.00201.29           O  
ATOM   2705  CB  PHE   338      43.779   5.577 -33.692  1.00201.29           C  
ATOM   2706  CG  PHE   338      44.941   4.775 -34.166  1.00201.29           C  
ATOM   2707  CD1 PHE   338      44.922   4.248 -35.438  1.00201.29           C  
ATOM   2708  CD2 PHE   338      46.034   4.550 -33.362  1.00201.29           C  
ATOM   2709  CE1 PHE   338      45.977   3.501 -35.902  1.00201.29           C  
ATOM   2710  CE2 PHE   338      47.094   3.803 -33.819  1.00201.29           C  
ATOM   2711  CZ  PHE   338      47.062   3.279 -35.087  1.00201.29           C  
ATOM   2712  N   LEU   339      44.570   8.271 -32.076  1.00 84.27           N  
ATOM   2713  CA  LEU   339      45.419   9.061 -31.221  1.00 84.27           C  
ATOM   2714  C   LEU   339      45.293   8.640 -29.783  1.00 84.27           C  
ATOM   2715  O   LEU   339      44.208   8.296 -29.313  1.00 84.27           O  
ATOM   2716  CB  LEU   339      45.013  10.550 -31.247  1.00 84.27           C  
ATOM   2717  CG  LEU   339      45.811  11.484 -30.315  1.00 84.27           C  
ATOM   2718  CD1 LEU   339      47.252  11.693 -30.801  1.00 84.27           C  
ATOM   2719  CD2 LEU   339      45.062  12.808 -30.085  1.00 84.27           C  
ATOM   2720  N   SER   340      46.431   8.678 -29.050  1.00 62.26           N  
ATOM   2721  CA  SER   340      46.486   8.422 -27.635  1.00 62.26           C  
ATOM   2722  C   SER   340      47.200   9.586 -27.000  1.00 62.26           C  
ATOM   2723  O   SER   340      48.053  10.210 -27.634  1.00 62.26           O  
ATOM   2724  CB  SER   340      47.293   7.166 -27.272  1.00 62.26           C  
ATOM   2725  OG  SER   340      48.654   7.339 -27.643  1.00 62.26           O  
ATOM   2726  N   ASN   341      46.847   9.935 -25.736  1.00136.79           N  
ATOM   2727  CA  ASN   341      47.516  11.042 -25.100  1.00136.79           C  
ATOM   2728  C   ASN   341      47.661  10.832 -23.611  1.00136.79           C  
ATOM   2729  O   ASN   341      48.030  11.759 -22.889  1.00136.79           O  
ATOM   2730  CB  ASN   341      46.785  12.380 -25.326  1.00136.79           C  
ATOM   2731  CG  ASN   341      45.396  12.309 -24.704  1.00136.79           C  
ATOM   2732  ND2 ASN   341      44.612  13.411 -24.842  1.00136.79           N  
ATOM   2733  OD1 ASN   341      45.008  11.300 -24.119  1.00136.79           O  
ATOM   2734  N   GLY   342      47.364   9.622 -23.096  1.00 59.24           N  
ATOM   2735  CA  GLY   342      47.579   9.334 -21.699  1.00 59.24           C  
ATOM   2736  C   GLY   342      46.829  10.309 -20.834  1.00 59.24           C  
ATOM   2737  O   GLY   342      47.294  10.635 -19.740  1.00 59.24           O  
ATOM   2738  N   TYR   343      45.671  10.829 -21.298  1.00110.65           N  
ATOM   2739  CA  TYR   343      44.957  11.785 -20.491  1.00110.65           C  
ATOM   2740  C   TYR   343      43.520  11.341 -20.341  1.00110.65           C  
ATOM   2741  O   TYR   343      42.644  11.853 -21.037  1.00110.65           O  
ATOM   2742  CB  TYR   343      44.992  13.177 -21.158  1.00110.65           C  
ATOM   2743  CG  TYR   343      44.342  14.217 -20.311  1.00110.65           C  
ATOM   2744  CD1 TYR   343      44.946  14.654 -19.155  1.00110.65           C  
ATOM   2745  CD2 TYR   343      43.149  14.790 -20.695  1.00110.65           C  
ATOM   2746  CE1 TYR   343      44.361  15.624 -18.379  1.00110.65           C  
ATOM   2747  CE2 TYR   343      42.559  15.762 -19.922  1.00110.65           C  
ATOM   2748  CZ  TYR   343      43.164  16.179 -18.760  1.00110.65           C  
ATOM   2749  OH  TYR   343      42.566  17.176 -17.961  1.00110.65           O  
ATOM   2750  N   PRO   344      43.227  10.437 -19.434  1.00105.22           N  
ATOM   2751  CA  PRO   344      41.869   9.970 -19.225  1.00105.22           C  
ATOM   2752  C   PRO   344      41.090  10.905 -18.345  1.00105.22           C  
ATOM   2753  O   PRO   344      41.721  11.724 -17.676  1.00105.22           O  
ATOM   2754  CB  PRO   344      41.998   8.571 -18.620  1.00105.22           C  
ATOM   2755  CG  PRO   344      43.435   8.518 -18.072  1.00105.22           C  
ATOM   2756  CD  PRO   344      44.212   9.461 -19.002  1.00105.22           C  
ATOM   2757  N   PRO   345      39.775  10.860 -18.324  1.00139.80           N  
ATOM   2758  CA  PRO   345      39.048  11.719 -17.427  1.00139.80           C  
ATOM   2759  C   PRO   345      39.233  11.241 -16.025  1.00139.80           C  
ATOM   2760  O   PRO   345      38.393  10.482 -15.547  1.00139.80           O  
ATOM   2761  CB  PRO   345      37.597  11.715 -17.919  1.00139.80           C  
ATOM   2762  CG  PRO   345      37.521  10.523 -18.896  1.00139.80           C  
ATOM   2763  CD  PRO   345      38.959  10.381 -19.423  1.00139.80           C  
ATOM   2764  N   ILE   346      40.274  11.736 -15.332  1.00 90.02           N  
ATOM   2765  CA  ILE   346      40.591  11.356 -13.985  1.00 90.02           C  
ATOM   2766  C   ILE   346      41.103  12.613 -13.361  1.00 90.02           C  
ATOM   2767  O   ILE   346      41.548  13.512 -14.076  1.00 90.02           O  
ATOM   2768  CB  ILE   346      41.647  10.284 -13.916  1.00 90.02           C  
ATOM   2769  CG1 ILE   346      41.101   9.001 -14.569  1.00 90.02           C  
ATOM   2770  CG2 ILE   346      42.086  10.081 -12.456  1.00 90.02           C  
ATOM   2771  CD1 ILE   346      42.160   7.927 -14.808  1.00 90.02           C  
ATOM   2772  N   ASN   347      41.104  12.688 -12.014  1.00157.28           N  
ATOM   2773  CA  ASN   347      41.325  13.940 -11.348  1.00157.28           C  
ATOM   2774  C   ASN   347      42.564  14.647 -11.805  1.00157.28           C  
ATOM   2775  O   ASN   347      42.439  15.683 -12.444  1.00157.28           O  
ATOM   2776  CB  ASN   347      41.407  13.789  -9.821  1.00157.28           C  
ATOM   2777  CG  ASN   347      40.025  13.398  -9.312  1.00157.28           C  
ATOM   2778  ND2 ASN   347      39.099  14.391  -9.241  1.00157.28           N  
ATOM   2779  OD1 ASN   347      39.776  12.239  -8.983  1.00157.28           O  
ATOM   2780  N   ASP   348      43.785  14.127 -11.581  1.00189.38           N  
ATOM   2781  CA  ASP   348      44.912  14.922 -11.996  1.00189.38           C  
ATOM   2782  C   ASP   348      45.642  14.154 -13.040  1.00189.38           C  
ATOM   2783  O   ASP   348      46.819  13.836 -12.892  1.00189.38           O  
ATOM   2784  CB  ASP   348      45.904  15.222 -10.863  1.00189.38           C  
ATOM   2785  CG  ASP   348      45.262  16.261  -9.957  1.00189.38           C  
ATOM   2786  OD1 ASP   348      44.445  17.067 -10.475  1.00189.38           O  
ATOM   2787  OD2 ASP   348      45.575  16.262  -8.736  1.00189.38           O1-
ATOM   2788  N   ALA   349      44.940  13.853 -14.140  1.00 80.59           N  
ATOM   2789  CA  ALA   349      45.458  13.112 -15.251  1.00 80.59           C  
ATOM   2790  C   ALA   349      46.526  13.902 -15.947  1.00 80.59           C  
ATOM   2791  O   ALA   349      47.435  13.344 -16.562  1.00 80.59           O  
ATOM   2792  CB  ALA   349      44.377  12.770 -16.291  1.00 80.59           C  
ATOM   2793  N   GLU   350      46.416  15.239 -15.890  1.00164.02           N  
ATOM   2794  CA  GLU   350      47.302  16.142 -16.568  1.00164.02           C  
ATOM   2795  C   GLU   350      48.706  15.867 -16.120  1.00164.02           C  
ATOM   2796  O   GLU   350      49.652  16.056 -16.884  1.00164.02           O  
ATOM   2797  CB  GLU   350      47.023  17.606 -16.197  1.00164.02           C  
ATOM   2798  CG  GLU   350      45.596  18.056 -16.503  1.00164.02           C  
ATOM   2799  CD  GLU   350      44.696  17.687 -15.330  1.00164.02           C  
ATOM   2800  OE1 GLU   350      45.212  17.148 -14.314  1.00164.02           O  
ATOM   2801  OE2 GLU   350      43.468  17.951 -15.438  1.00164.02           O1-
ATOM   2802  N   LYS   351      48.868  15.477 -14.842  1.00161.92           N  
ATOM   2803  CA  LYS   351      50.142  15.208 -14.233  1.00161.92           C  
ATOM   2804  C   LYS   351      50.777  13.960 -14.773  1.00161.92           C  
ATOM   2805  O   LYS   351      51.999  13.840 -14.712  1.00161.92           O  
ATOM   2806  CB  LYS   351      50.081  14.990 -12.712  1.00161.92           C  
ATOM   2807  CG  LYS   351      49.486  13.630 -12.346  1.00161.92           C  
ATOM   2808  CD  LYS   351      49.760  13.174 -10.915  1.00161.92           C  
ATOM   2809  CE  LYS   351      50.861  12.113 -10.826  1.00161.92           C  
ATOM   2810  NZ  LYS   351      50.410  10.858 -11.472  1.00161.92           N1+
ATOM   2811  N   LEU   352      49.979  12.981 -15.259  1.00110.45           N  
ATOM   2812  CA  LEU   352      50.537  11.721 -15.683  1.00110.45           C  
ATOM   2813  C   LEU   352      51.661  11.941 -16.653  1.00110.45           C  
ATOM   2814  O   LEU   352      51.552  12.711 -17.606  1.00110.45           O  
ATOM   2815  CB  LEU   352      49.520  10.790 -16.374  1.00110.45           C  
ATOM   2816  CG  LEU   352      48.467  10.176 -15.432  1.00110.45           C  
ATOM   2817  CD1 LEU   352      47.675  11.257 -14.691  1.00110.45           C  
ATOM   2818  CD2 LEU   352      47.541   9.211 -16.189  1.00110.45           C  
ATOM   2819  N   LYS   353      52.790  11.247 -16.401  1.00111.48           N  
ATOM   2820  CA  LYS   353      53.983  11.369 -17.195  1.00111.48           C  
ATOM   2821  C   LYS   353      54.384   9.999 -17.653  1.00111.48           C  
ATOM   2822  O   LYS   353      54.076   9.004 -16.996  1.00111.48           O  
ATOM   2823  CB  LYS   353      55.150  11.966 -16.392  1.00111.48           C  
ATOM   2824  CG  LYS   353      55.420  11.207 -15.091  1.00111.48           C  
ATOM   2825  CD  LYS   353      56.666  11.674 -14.338  1.00111.48           C  
ATOM   2826  CE  LYS   353      57.981  11.253 -14.994  1.00111.48           C  
ATOM   2827  NZ  LYS   353      59.122  11.650 -14.138  1.00111.48           N1+
ATOM   2828  N   PHE   354      55.089   9.915 -18.805  1.00 57.03           N  
ATOM   2829  CA  PHE   354      55.435   8.630 -19.346  1.00 57.03           C  
ATOM   2830  C   PHE   354      56.857   8.660 -19.827  1.00 57.03           C  
ATOM   2831  O   PHE   354      57.430   9.720 -20.072  1.00 57.03           O  
ATOM   2832  CB  PHE   354      54.568   8.259 -20.560  1.00 57.03           C  
ATOM   2833  CG  PHE   354      53.150   8.220 -20.105  1.00 57.03           C  
ATOM   2834  CD1 PHE   354      52.600   7.061 -19.608  1.00 57.03           C  
ATOM   2835  CD2 PHE   354      52.371   9.354 -20.172  1.00 57.03           C  
ATOM   2836  CE1 PHE   354      51.290   7.036 -19.189  1.00 57.03           C  
ATOM   2837  CE2 PHE   354      51.062   9.335 -19.756  1.00 57.03           C  
ATOM   2838  CZ  PHE   354      50.520   8.172 -19.263  1.00 57.03           C  
ATOM   2839  N   ASP   355      57.455   7.460 -19.960  1.00 38.86           N  
ATOM   2840  CA  ASP   355      58.808   7.284 -20.406  1.00 38.86           C  
ATOM   2841  C   ASP   355      58.925   7.701 -21.837  1.00 38.86           C  
ATOM   2842  O   ASP   355      59.964   8.218 -22.246  1.00 38.86           O  
ATOM   2843  CB  ASP   355      59.274   5.823 -20.314  1.00 38.86           C  
ATOM   2844  CG  ASP   355      59.432   5.491 -18.839  1.00 38.86           C  
ATOM   2845  OD1 ASP   355      59.436   6.445 -18.015  1.00 38.86           O  
ATOM   2846  OD2 ASP   355      59.554   4.280 -18.514  1.00 38.86           O1-
ATOM   2847  N   ASN   356      57.868   7.468 -22.642  1.00122.31           N  
ATOM   2848  CA  ASN   356      57.923   7.795 -24.040  1.00122.31           C  
ATOM   2849  C   ASN   356      56.961   8.900 -24.333  1.00122.31           C  
ATOM   2850  O   ASN   356      56.241   9.370 -23.454  1.00122.31           O  
ATOM   2851  CB  ASN   356      57.625   6.622 -24.988  1.00122.31           C  
ATOM   2852  CG  ASN   356      58.914   5.825 -25.134  1.00122.31           C  
ATOM   2853  ND2 ASN   356      59.906   6.411 -25.858  1.00122.31           N  
ATOM   2854  OD1 ASN   356      59.038   4.715 -24.620  1.00122.31           O  
ATOM   2855  N   ARG   357      56.945   9.351 -25.605  1.00 55.51           N  
ATOM   2856  CA  ARG   357      56.154  10.481 -25.999  1.00 55.51           C  
ATOM   2857  C   ARG   357      54.713  10.212 -25.689  1.00 55.51           C  
ATOM   2858  O   ARG   357      54.138   9.209 -26.106  1.00 55.51           O  
ATOM   2859  CB  ARG   357      56.278  10.790 -27.501  1.00 55.51           C  
ATOM   2860  CG  ARG   357      57.712  11.117 -27.929  1.00 55.51           C  
ATOM   2861  CD  ARG   357      57.899  11.157 -29.448  1.00 55.51           C  
ATOM   2862  NE  ARG   357      59.349  11.368 -29.726  1.00 55.51           N  
ATOM   2863  CZ  ARG   357      59.819  12.612 -30.031  1.00 55.51           C  
ATOM   2864  NH1 ARG   357      58.960  13.671 -30.095  1.00 55.51           N1+
ATOM   2865  NH2 ARG   357      61.147  12.794 -30.284  1.00 55.51           N  
ATOM   2866  N   LYS   358      54.099  11.150 -24.943  1.00 54.06           N  
ATOM   2867  CA  LYS   358      52.749  11.073 -24.459  1.00 54.06           C  
ATOM   2868  C   LYS   358      51.759  11.118 -25.588  1.00 54.06           C  
ATOM   2869  O   LYS   358      50.805  10.341 -25.610  1.00 54.06           O  
ATOM   2870  CB  LYS   358      52.429  12.239 -23.508  1.00 54.06           C  
ATOM   2871  CG  LYS   358      51.100  12.113 -22.764  1.00 54.06           C  
ATOM   2872  CD  LYS   358      51.002  13.076 -21.577  1.00 54.06           C  
ATOM   2873  CE  LYS   358      49.688  12.984 -20.800  1.00 54.06           C  
ATOM   2874  NZ  LYS   358      49.740  13.884 -19.626  1.00 54.06           N1+
ATOM   2875  N   ILE   359      51.973  12.013 -26.575  1.00 90.41           N  
ATOM   2876  CA  ILE   359      51.010  12.186 -27.628  1.00 90.41           C  
ATOM   2877  C   ILE   359      51.442  11.397 -28.819  1.00 90.41           C  
ATOM   2878  O   ILE   359      52.536  11.599 -29.344  1.00 90.41           O  
ATOM   2879  CB  ILE   359      50.847  13.614 -28.065  1.00 90.41           C  
ATOM   2880  CG1 ILE   359      50.244  14.459 -26.929  1.00 90.41           C  
ATOM   2881  CG2 ILE   359      49.997  13.616 -29.347  1.00 90.41           C  
ATOM   2882  CD1 ILE   359      51.157  14.611 -25.713  1.00 90.41           C  
ATOM   2883  N   ARG   360      50.571  10.462 -29.266  1.00146.85           N  
ATOM   2884  CA  ARG   360      50.908   9.607 -30.367  1.00146.85           C  
ATOM   2885  C   ARG   360      49.772   9.580 -31.349  1.00146.85           C  
ATOM   2886  O   ARG   360      48.625   9.330 -30.977  1.00146.85           O  
ATOM   2887  CB  ARG   360      51.166   8.169 -29.901  1.00146.85           C  
ATOM   2888  CG  ARG   360      52.269   8.101 -28.844  1.00146.85           C  
ATOM   2889  CD  ARG   360      52.389   6.736 -28.167  1.00146.85           C  
ATOM   2890  NE  ARG   360      52.904   5.778 -29.184  1.00146.85           N  
ATOM   2891  CZ  ARG   360      54.248   5.656 -29.385  1.00146.85           C  
ATOM   2892  NH1 ARG   360      55.115   6.421 -28.658  1.00146.85           N1+
ATOM   2893  NH2 ARG   360      54.720   4.771 -30.310  1.00146.85           N  
ATOM   2894  N   LEU   361      50.075   9.833 -32.642  1.00 74.41           N  
ATOM   2895  CA  LEU   361      49.076   9.844 -33.684  1.00 74.41           C  
ATOM   2896  C   LEU   361      49.574   8.967 -34.812  1.00 74.41           C  
ATOM   2897  O   LEU   361      50.703   9.143 -35.270  1.00 74.41           O  
ATOM   2898  CB  LEU   361      48.841  11.260 -34.239  1.00 74.41           C  
ATOM   2899  CG  LEU   361      47.725  11.364 -35.288  1.00 74.41           C  
ATOM   2900  CD1 LEU   361      46.357  11.002 -34.687  1.00 74.41           C  
ATOM   2901  CD2 LEU   361      47.735  12.752 -35.949  1.00 74.41           C  
ATOM   2902  N   MET   362      48.742   8.009 -35.302  1.00147.16           N  
ATOM   2903  CA  MET   362      49.193   7.084 -36.330  1.00147.16           C  
ATOM   2904  C   MET   362      48.138   6.909 -37.426  1.00147.16           C  
ATOM   2905  O   MET   362      46.960   7.155 -37.158  1.00147.16           O  
ATOM   2906  CB  MET   362      49.431   5.674 -35.765  1.00147.16           C  
ATOM   2907  CG  MET   362      50.368   5.616 -34.556  1.00147.16           C  
ATOM   2908  SD  MET   362      52.113   5.988 -34.884  1.00147.16           S  
ATOM   2909  CE  MET   362      52.662   5.602 -33.194  1.00147.16           C  
ATOM   2910  N   ARG   363      48.537   6.479 -38.680  1.00201.45           N  
ATOM   2911  CA  ARG   363      47.614   6.255 -39.807  1.00201.45           C  
ATOM   2912  C   ARG   363      48.168   5.325 -40.940  1.00201.45           C  
ATOM   2913  O   ARG   363      49.322   4.917 -40.834  1.00201.45           O  
ATOM   2914  CB  ARG   363      47.117   7.562 -40.451  1.00201.45           C  
ATOM   2915  CG  ARG   363      48.210   8.456 -41.037  1.00201.45           C  
ATOM   2916  CD  ARG   363      48.737   7.979 -42.387  1.00201.45           C  
ATOM   2917  NE  ARG   363      49.728   8.985 -42.864  1.00201.45           N  
ATOM   2918  CZ  ARG   363      49.320  10.010 -43.667  1.00201.45           C  
ATOM   2919  NH1 ARG   363      48.013  10.095 -44.052  1.00201.45           N1+
ATOM   2920  NH2 ARG   363      50.216  10.947 -44.093  1.00201.45           N  
ATOM   2921  N   VAL   364      47.335   4.949 -42.009  1.00316.17           N  
ATOM   2922  CA  VAL   364      47.522   4.085 -43.211  1.00316.17           C  
ATOM   2923  C   VAL   364      46.243   4.023 -44.080  1.00316.17           C  
ATOM   2924  O   VAL   364      45.773   5.044 -44.580  1.00316.17           O  
ATOM   2925  CB  VAL   364      47.888   2.668 -42.892  1.00316.17           C  
ATOM   2926  CG1 VAL   364      49.323   2.647 -42.357  1.00316.17           C  
ATOM   2927  CG2 VAL   364      46.855   2.102 -41.904  1.00316.17           C  
ATOM   2928  N   ALA   365      45.719   2.793 -44.397  1.00 89.02           N  
ATOM   2929  CA  ALA   365      44.476   2.567 -45.136  1.00 89.02           C  
ATOM   2930  C   ALA   365      43.675   1.494 -44.413  1.00 89.02           C  
ATOM   2931  O   ALA   365      44.252   0.616 -43.774  1.00 89.02           O  
ATOM   2932  CB  ALA   365      44.698   2.065 -46.573  1.00 89.02           C  
ATOM   2933  N   THR   366      42.316   1.533 -44.501  1.00 61.62           N  
ATOM   2934  CA  THR   366      41.420   0.629 -43.807  1.00 61.62           C  
ATOM   2935  C   THR   366      41.516  -0.789 -44.307  1.00 61.62           C  
ATOM   2936  O   THR   366      41.384  -1.728 -43.523  1.00 61.62           O  
ATOM   2937  CB  THR   366      39.981   1.063 -43.860  1.00 61.62           C  
ATOM   2938  CG2 THR   366      39.850   2.419 -43.141  1.00 61.62           C  
ATOM   2939  OG1 THR   366      39.536   1.162 -45.204  1.00 61.62           O  
ATOM   2940  N   GLU   367      41.698  -1.000 -45.623  1.00116.71           N  
ATOM   2941  CA  GLU   367      41.807  -2.339 -46.135  1.00116.71           C  
ATOM   2942  C   GLU   367      43.038  -2.963 -45.569  1.00116.71           C  
ATOM   2943  O   GLU   367      43.029  -4.118 -45.150  1.00116.71           O  
ATOM   2944  CB  GLU   367      41.947  -2.375 -47.668  1.00116.71           C  
ATOM   2945  CG  GLU   367      42.104  -3.785 -48.248  1.00116.71           C  
ATOM   2946  CD  GLU   367      40.754  -4.483 -48.222  1.00116.71           C  
ATOM   2947  OE1 GLU   367      39.867  -4.088 -49.025  1.00116.71           O  
ATOM   2948  OE2 GLU   367      40.591  -5.424 -47.399  1.00116.71           O1-
ATOM   2949  N   ARG   368      44.142  -2.197 -45.522  1.00 89.71           N  
ATOM   2950  CA  ARG   368      45.364  -2.772 -45.056  1.00 89.71           C  
ATOM   2951  C   ARG   368      45.206  -3.154 -43.618  1.00 89.71           C  
ATOM   2952  O   ARG   368      45.742  -4.174 -43.188  1.00 89.71           O  
ATOM   2953  CB  ARG   368      46.593  -1.857 -45.222  1.00 89.71           C  
ATOM   2954  CG  ARG   368      47.901  -2.590 -44.907  1.00 89.71           C  
ATOM   2955  CD  ARG   368      49.122  -2.090 -45.685  1.00 89.71           C  
ATOM   2956  NE  ARG   368      49.601  -0.824 -45.066  1.00 89.71           N  
ATOM   2957  CZ  ARG   368      49.293   0.372 -45.644  1.00 89.71           C  
ATOM   2958  NH1 ARG   368      48.523   0.413 -46.770  1.00 89.71           N1+
ATOM   2959  NH2 ARG   368      49.768   1.531 -45.099  1.00 89.71           N  
ATOM   2960  N   VAL   369      44.464  -2.354 -42.826  1.00127.25           N  
ATOM   2961  CA  VAL   369      44.386  -2.661 -41.428  1.00127.25           C  
ATOM   2962  C   VAL   369      43.730  -3.993 -41.170  1.00127.25           C  
ATOM   2963  O   VAL   369      44.303  -4.841 -40.488  1.00127.25           O  
ATOM   2964  CB  VAL   369      43.691  -1.611 -40.603  1.00127.25           C  
ATOM   2965  CG1 VAL   369      44.445  -0.286 -40.799  1.00127.25           C  
ATOM   2966  CG2 VAL   369      42.190  -1.550 -40.920  1.00127.25           C  
ATOM   2967  N   VAL   370      42.538  -4.221 -41.757  1.00 81.33           N  
ATOM   2968  CA  VAL   370      41.649  -5.333 -41.529  1.00 81.33           C  
ATOM   2969  C   VAL   370      42.142  -6.645 -42.071  1.00 81.33           C  
ATOM   2970  O   VAL   370      41.690  -7.695 -41.619  1.00 81.33           O  
ATOM   2971  CB  VAL   370      40.287  -5.065 -42.118  1.00 81.33           C  
ATOM   2972  CG1 VAL   370      39.365  -6.272 -41.874  1.00 81.33           C  
ATOM   2973  CG2 VAL   370      39.758  -3.748 -41.522  1.00 81.33           C  
ATOM   2974  N   LYS   371      43.036  -6.638 -43.076  1.00181.59           N  
ATOM   2975  CA  LYS   371      43.401  -7.858 -43.753  1.00181.59           C  
ATOM   2976  C   LYS   371      43.822  -8.933 -42.791  1.00181.59           C  
ATOM   2977  O   LYS   371      44.575  -8.699 -41.845  1.00181.59           O  
ATOM   2978  CB  LYS   371      44.501  -7.657 -44.803  1.00181.59           C  
ATOM   2979  CG  LYS   371      44.585  -8.804 -45.812  1.00181.59           C  
ATOM   2980  CD  LYS   371      43.343  -8.920 -46.699  1.00181.59           C  
ATOM   2981  CE  LYS   371      43.068  -7.682 -47.559  1.00181.59           C  
ATOM   2982  NZ  LYS   371      43.783  -7.788 -48.852  1.00181.59           N1+
ATOM   2983  N   TYR   372      43.339 -10.168 -43.064  1.00115.12           N  
ATOM   2984  CA  TYR   372      43.568 -11.342 -42.262  1.00115.12           C  
ATOM   2985  C   TYR   372      43.058 -11.160 -40.866  1.00115.12           C  
ATOM   2986  O   TYR   372      43.738 -11.512 -39.904  1.00115.12           O  
ATOM   2987  CB  TYR   372      45.042 -11.780 -42.217  1.00115.12           C  
ATOM   2988  CG  TYR   372      45.332 -12.451 -43.516  1.00115.12           C  
ATOM   2989  CD1 TYR   372      45.564 -11.725 -44.662  1.00115.12           C  
ATOM   2990  CD2 TYR   372      45.371 -13.824 -43.578  1.00115.12           C  
ATOM   2991  CE1 TYR   372      45.825 -12.362 -45.852  1.00115.12           C  
ATOM   2992  CE2 TYR   372      45.632 -14.467 -44.764  1.00115.12           C  
ATOM   2993  CZ  TYR   372      45.859 -13.736 -45.904  1.00115.12           C  
ATOM   2994  OH  TYR   372      46.125 -14.395 -47.122  1.00115.12           O  
ATOM   2995  N   ALA   373      41.822 -10.632 -40.726  1.00 42.97           N  
ATOM   2996  CA  ALA   373      41.231 -10.421 -39.431  1.00 42.97           C  
ATOM   2997  C   ALA   373      39.759 -10.716 -39.520  1.00 42.97           C  
ATOM   2998  O   ALA   373      39.195 -10.829 -40.604  1.00 42.97           O  
ATOM   2999  CB  ALA   373      41.363  -8.974 -38.927  1.00 42.97           C  
ATOM   3000  N   LYS   374      39.095 -10.838 -38.353  1.00 63.51           N  
ATOM   3001  CA  LYS   374      37.693 -11.148 -38.237  1.00 63.51           C  
ATOM   3002  C   LYS   374      36.884 -10.040 -38.842  1.00 63.51           C  
ATOM   3003  O   LYS   374      35.703 -10.206 -39.138  1.00 63.51           O  
ATOM   3004  CB  LYS   374      37.227 -11.308 -36.780  1.00 63.51           C  
ATOM   3005  CG  LYS   374      37.853 -12.507 -36.062  1.00 63.51           C  
ATOM   3006  CD  LYS   374      37.624 -12.502 -34.549  1.00 63.51           C  
ATOM   3007  CE  LYS   374      38.246 -13.700 -33.828  1.00 63.51           C  
ATOM   3008  NZ  LYS   374      37.926 -13.638 -32.383  1.00 63.51           N1+
ATOM   3009  N   CYS   375      37.476  -8.841 -38.925  1.00 80.60           N  
ATOM   3010  CA  CYS   375      36.845  -7.678 -39.481  1.00 80.60           C  
ATOM   3011  C   CYS   375      36.732  -7.753 -40.985  1.00 80.60           C  
ATOM   3012  O   CYS   375      35.924  -7.036 -41.573  1.00 80.60           O  
ATOM   3013  CB  CYS   375      37.549  -6.385 -39.035  1.00 80.60           C  
ATOM   3014  SG  CYS   375      37.371  -6.210 -37.231  1.00 80.60           S  
ATOM   3015  N   ASN   376      37.559  -8.584 -41.658  1.00127.24           N  
ATOM   3016  CA  ASN   376      37.542  -8.631 -43.102  1.00127.24           C  
ATOM   3017  C   ASN   376      36.337  -9.351 -43.635  1.00127.24           C  
ATOM   3018  O   ASN   376      35.476  -9.840 -42.907  1.00127.24           O  
ATOM   3019  CB  ASN   376      38.826  -9.195 -43.748  1.00127.24           C  
ATOM   3020  CG  ASN   376      39.040 -10.641 -43.330  1.00127.24           C  
ATOM   3021  ND2 ASN   376      40.325 -11.087 -43.334  1.00127.24           N  
ATOM   3022  OD1 ASN   376      38.097 -11.351 -42.987  1.00127.24           O  
ATOM   3023  N   PRO   377      36.231  -9.270 -44.940  1.00167.34           N  
ATOM   3024  CA  PRO   377      35.154  -9.900 -45.665  1.00167.34           C  
ATOM   3025  C   PRO   377      35.275 -11.381 -45.736  1.00167.34           C  
ATOM   3026  O   PRO   377      34.267 -12.053 -45.943  1.00167.34           O  
ATOM   3027  CB  PRO   377      35.126  -9.232 -47.038  1.00167.34           C  
ATOM   3028  CG  PRO   377      35.729  -7.841 -46.781  1.00167.34           C  
ATOM   3029  CD  PRO   377      36.693  -8.063 -45.606  1.00167.34           C  
ATOM   3030  N   ASN   378      36.501 -11.911 -45.599  1.00 81.08           N  
ATOM   3031  CA  ASN   378      36.650 -13.325 -45.700  1.00 81.08           C  
ATOM   3032  C   ASN   378      37.259 -13.855 -44.409  1.00 81.08           C  
ATOM   3033  O   ASN   378      38.232 -14.651 -44.501  1.00 81.08           O  
ATOM   3034  CB  ASN   378      37.556 -13.744 -46.873  1.00 81.08           C  
ATOM   3035  CG  ASN   378      38.935 -13.129 -46.671  1.00 81.08           C  
ATOM   3036  ND2 ASN   378      39.939 -13.637 -47.434  1.00 81.08           N  
ATOM   3037  OD1 ASN   378      39.111 -12.216 -45.865  1.00 81.08           O  
ATOM   3038  OXT ASN   378      36.752 -13.485 -43.318  1.00 81.08           O1-
END
