# Supplementary material for: The Diversity of Yellow-Related Proteins in Sand Flies (Diptera: Psychodidae)
Source: PLoS One. 2016 Nov 3;11(11):e0166191. doi: 10.1371/journal.pone.0166191 (PMC5094789; doi:10.1371/journal.pone.0166191)
Supplement: S1 Fig — Zipped PDB files of 32 sand fly yellow-related proteins calculated in MODELLER based on 3Q6K as the template structure. Protein codes refers to Table 1. (ZIP) [file pone.0166191.s001.zip › Llon2.pdb]

ATOM      1  N   TYR     1      48.705  -2.465 -40.976  1.00 81.73           N  
ATOM      2  CA  TYR     1      49.637  -3.020 -39.969  1.00 81.73           C  
ATOM      3  C   TYR     1      50.688  -1.991 -39.717  1.00 81.73           C  
ATOM      4  O   TYR     1      50.903  -1.561 -38.584  1.00 81.73           O  
ATOM      5  CB  TYR     1      50.299  -4.286 -40.539  1.00 81.73           C  
ATOM      6  CG  TYR     1      51.114  -4.949 -39.478  1.00 81.73           C  
ATOM      7  CD1 TYR     1      50.505  -5.740 -38.532  1.00 81.73           C  
ATOM      8  CD2 TYR     1      52.481  -4.801 -39.436  1.00 81.73           C  
ATOM      9  CE1 TYR     1      51.241  -6.364 -37.553  1.00 81.73           C  
ATOM     10  CE2 TYR     1      53.224  -5.420 -38.458  1.00 81.73           C  
ATOM     11  CZ  TYR     1      52.606  -6.205 -37.515  1.00 81.73           C  
ATOM     12  OH  TYR     1      53.366  -6.842 -36.511  1.00 81.73           O  
ATOM     13  N   VAL     2      51.358  -1.555 -40.802  1.00 88.98           N  
ATOM     14  CA  VAL     2      52.387  -0.564 -40.714  1.00 88.98           C  
ATOM     15  C   VAL     2      51.732   0.748 -40.440  1.00 88.98           C  
ATOM     16  O   VAL     2      50.594   0.981 -40.843  1.00 88.98           O  
ATOM     17  CB  VAL     2      53.191  -0.428 -41.974  1.00 88.98           C  
ATOM     18  CG1 VAL     2      52.251   0.004 -43.112  1.00 88.98           C  
ATOM     19  CG2 VAL     2      54.346   0.554 -41.718  1.00 88.98           C  
ATOM     20  N   GLU     3      52.436   1.633 -39.709  1.00 68.39           N  
ATOM     21  CA  GLU     3      51.875   2.904 -39.362  1.00 68.39           C  
ATOM     22  C   GLU     3      52.862   3.977 -39.694  1.00 68.39           C  
ATOM     23  O   GLU     3      54.070   3.749 -39.736  1.00 68.39           O  
ATOM     24  CB  GLU     3      51.603   3.041 -37.854  1.00 68.39           C  
ATOM     25  CG  GLU     3      50.520   2.102 -37.322  1.00 68.39           C  
ATOM     26  CD  GLU     3      49.179   2.812 -37.443  1.00 68.39           C  
ATOM     27  OE1 GLU     3      49.168   3.977 -37.919  1.00 68.39           O  
ATOM     28  OE2 GLU     3      48.148   2.198 -37.056  1.00 68.39           O1-
ATOM     29  N   ILE     4      52.330   5.184 -39.967  1.00145.49           N  
ATOM     30  CA  ILE     4      53.089   6.376 -40.214  1.00145.49           C  
ATOM     31  C   ILE     4      52.461   7.407 -39.324  1.00145.49           C  
ATOM     32  O   ILE     4      51.247   7.374 -39.121  1.00145.49           O  
ATOM     33  CB  ILE     4      52.972   6.829 -41.647  1.00145.49           C  
ATOM     34  CG1 ILE     4      53.829   8.070 -41.958  1.00145.49           C  
ATOM     35  CG2 ILE     4      51.474   7.019 -41.937  1.00145.49           C  
ATOM     36  CD1 ILE     4      53.307   9.372 -41.347  1.00145.49           C  
ATOM     37  N   GLY     5      53.247   8.333 -38.729  1.00 42.13           N  
ATOM     38  CA  GLY     5      52.569   9.299 -37.908  1.00 42.13           C  
ATOM     39  C   GLY     5      53.522  10.086 -37.055  1.00 42.13           C  
ATOM     40  O   GLY     5      54.737  10.053 -37.244  1.00 42.13           O  
ATOM     41  N   TYR     6      52.964  10.792 -36.043  1.00 90.81           N  
ATOM     42  CA  TYR     6      53.729  11.705 -35.232  1.00 90.81           C  
ATOM     43  C   TYR     6      53.731  11.246 -33.800  1.00 90.81           C  
ATOM     44  O   TYR     6      52.842  10.519 -33.358  1.00 90.81           O  
ATOM     45  CB  TYR     6      53.099  13.102 -35.105  1.00 90.81           C  
ATOM     46  CG  TYR     6      52.813  13.755 -36.412  1.00 90.81           C  
ATOM     47  CD1 TYR     6      53.812  14.304 -37.183  1.00 90.81           C  
ATOM     48  CD2 TYR     6      51.511  13.849 -36.846  1.00 90.81           C  
ATOM     49  CE1 TYR     6      53.510  14.927 -38.373  1.00 90.81           C  
ATOM     50  CE2 TYR     6      51.205  14.470 -38.033  1.00 90.81           C  
ATOM     51  CZ  TYR     6      52.207  15.010 -38.797  1.00 90.81           C  
ATOM     52  OH  TYR     6      51.886  15.653 -40.009  1.00 90.81           O  
ATOM     53  N   SER     7      54.775  11.664 -33.039  1.00 83.61           N  
ATOM     54  CA  SER     7      54.857  11.392 -31.629  1.00 83.61           C  
ATOM     55  C   SER     7      55.473  12.595 -30.961  1.00 83.61           C  
ATOM     56  O   SER     7      56.466  13.135 -31.444  1.00 83.61           O  
ATOM     57  CB  SER     7      55.740  10.179 -31.295  1.00 83.61           C  
ATOM     58  OG  SER     7      55.772   9.971 -29.892  1.00 83.61           O  
ATOM     59  N   LEU     8      54.901  13.061 -29.829  1.00 61.58           N  
ATOM     60  CA  LEU     8      55.481  14.218 -29.195  1.00 61.58           C  
ATOM     61  C   LEU     8      55.591  14.035 -27.713  1.00 61.58           C  
ATOM     62  O   LEU     8      54.647  13.618 -27.041  1.00 61.58           O  
ATOM     63  CB  LEU     8      54.693  15.518 -29.433  1.00 61.58           C  
ATOM     64  CG  LEU     8      54.739  15.998 -30.895  1.00 61.58           C  
ATOM     65  CD1 LEU     8      54.030  15.012 -31.838  1.00 61.58           C  
ATOM     66  CD2 LEU     8      54.210  17.434 -31.032  1.00 61.58           C  
ATOM     67  N   ARG     9      56.795  14.316 -27.172  1.00 92.13           N  
ATOM     68  CA  ARG     9      56.988  14.314 -25.751  1.00 92.13           C  
ATOM     69  C   ARG     9      56.207  15.474 -25.220  1.00 92.13           C  
ATOM     70  O   ARG     9      55.520  15.373 -24.204  1.00 92.13           O  
ATOM     71  CB  ARG     9      58.461  14.491 -25.339  1.00 92.13           C  
ATOM     72  CG  ARG     9      59.329  13.276 -25.679  1.00 92.13           C  
ATOM     73  CD  ARG     9      60.799  13.416 -25.273  1.00 92.13           C  
ATOM     74  NE  ARG     9      61.417  14.468 -26.130  1.00 92.13           N  
ATOM     75  CZ  ARG     9      62.766  14.667 -26.095  1.00 92.13           C  
ATOM     76  NH1 ARG     9      63.548  13.905 -25.272  1.00 92.13           N1+
ATOM     77  NH2 ARG     9      63.342  15.622 -26.882  1.00 92.13           N  
ATOM     78  N   ASN    10      56.301  16.622 -25.918  1.00 50.00           N  
ATOM     79  CA  ASN    10      55.564  17.785 -25.528  1.00 50.00           C  
ATOM     80  C   ASN    10      55.118  18.446 -26.787  1.00 50.00           C  
ATOM     81  O   ASN    10      55.753  18.314 -27.832  1.00 50.00           O  
ATOM     82  CB  ASN    10      56.388  18.807 -24.724  1.00 50.00           C  
ATOM     83  CG  ASN    10      56.610  18.237 -23.329  1.00 50.00           C  
ATOM     84  ND2 ASN    10      55.498  18.058 -22.567  1.00 50.00           N  
ATOM     85  OD1 ASN    10      57.737  17.957 -22.928  1.00 50.00           O  
ATOM     86  N   ILE    11      54.001  19.187 -26.711  1.00 91.46           N  
ATOM     87  CA  ILE    11      53.468  19.855 -27.857  1.00 91.46           C  
ATOM     88  C   ILE    11      54.043  21.235 -27.842  1.00 91.46           C  
ATOM     89  O   ILE    11      53.656  22.075 -27.031  1.00 91.46           O  
ATOM     90  CB  ILE    11      51.974  19.994 -27.787  1.00 91.46           C  
ATOM     91  CG1 ILE    11      51.302  18.613 -27.856  1.00 91.46           C  
ATOM     92  CG2 ILE    11      51.524  20.975 -28.877  1.00 91.46           C  
ATOM     93  CD1 ILE    11      51.573  17.740 -26.631  1.00 91.46           C  
ATOM     94  N   THR    12      54.985  21.501 -28.769  1.00112.86           N  
ATOM     95  CA  THR    12      55.642  22.777 -28.807  1.00112.86           C  
ATOM     96  C   THR    12      55.042  23.568 -29.925  1.00112.86           C  
ATOM     97  O   THR    12      54.551  23.009 -30.903  1.00112.86           O  
ATOM     98  CB  THR    12      57.118  22.682 -29.067  1.00112.86           C  
ATOM     99  CG2 THR    12      57.759  21.814 -27.973  1.00112.86           C  
ATOM    100  OG1 THR    12      57.355  22.111 -30.346  1.00112.86           O  
ATOM    101  N   PHE    13      55.054  24.911 -29.796  1.00159.51           N  
ATOM    102  CA  PHE    13      54.444  25.745 -30.793  1.00159.51           C  
ATOM    103  C   PHE    13      55.493  26.508 -31.532  1.00159.51           C  
ATOM    104  O   PHE    13      56.504  26.925 -30.968  1.00159.51           O  
ATOM    105  CB  PHE    13      53.508  26.813 -30.211  1.00159.51           C  
ATOM    106  CG  PHE    13      52.255  26.197 -29.691  1.00159.51           C  
ATOM    107  CD1 PHE    13      52.174  25.749 -28.393  1.00159.51           C  
ATOM    108  CD2 PHE    13      51.154  26.080 -30.508  1.00159.51           C  
ATOM    109  CE1 PHE    13      51.011  25.185 -27.921  1.00159.51           C  
ATOM    110  CE2 PHE    13      49.990  25.517 -30.042  1.00159.51           C  
ATOM    111  CZ  PHE    13      49.918  25.070 -28.745  1.00159.51           C  
ATOM    112  N   ASP    14      55.278  26.684 -32.849  1.00 48.37           N  
ATOM    113  CA  ASP    14      56.188  27.476 -33.619  1.00 48.37           C  
ATOM    114  C   ASP    14      55.757  28.911 -33.494  1.00 48.37           C  
ATOM    115  O   ASP    14      54.566  29.206 -33.394  1.00 48.37           O  
ATOM    116  CB  ASP    14      56.203  27.090 -35.114  1.00 48.37           C  
ATOM    117  CG  ASP    14      57.451  27.655 -35.782  1.00 48.37           C  
ATOM    118  OD1 ASP    14      58.198  28.421 -35.113  1.00 48.37           O  
ATOM    119  OD2 ASP    14      57.675  27.323 -36.975  1.00 48.37           O1-
ATOM    120  N   GLY    15      56.729  29.847 -33.471  1.00 32.50           N  
ATOM    121  CA  GLY    15      56.430  31.253 -33.478  1.00 32.50           C  
ATOM    122  C   GLY    15      55.831  31.706 -32.183  1.00 32.50           C  
ATOM    123  O   GLY    15      55.019  32.628 -32.166  1.00 32.50           O  
ATOM    124  N   LEU    16      56.186  31.059 -31.060  1.00160.88           N  
ATOM    125  CA  LEU    16      55.693  31.526 -29.801  1.00160.88           C  
ATOM    126  C   LEU    16      56.890  31.639 -28.921  1.00160.88           C  
ATOM    127  O   LEU    16      57.705  30.718 -28.854  1.00160.88           O  
ATOM    128  CB  LEU    16      54.682  30.562 -29.181  1.00160.88           C  
ATOM    129  CG  LEU    16      53.467  30.409 -30.107  1.00160.88           C  
ATOM    130  CD1 LEU    16      52.432  29.454 -29.517  1.00160.88           C  
ATOM    131  CD2 LEU    16      52.875  31.778 -30.479  1.00160.88           C  
ATOM    132  N   ASP    17      57.027  32.772 -28.207  1.00 31.23           N  
ATOM    133  CA  ASP    17      58.216  32.979 -27.434  1.00 31.23           C  
ATOM    134  C   ASP    17      58.332  31.880 -26.436  1.00 31.23           C  
ATOM    135  O   ASP    17      57.349  31.448 -25.836  1.00 31.23           O  
ATOM    136  CB  ASP    17      58.253  34.324 -26.689  1.00 31.23           C  
ATOM    137  CG  ASP    17      58.437  35.415 -27.734  1.00 31.23           C  
ATOM    138  OD1 ASP    17      58.589  35.061 -28.936  1.00 31.23           O  
ATOM    139  OD2 ASP    17      58.429  36.613 -27.350  1.00 31.23           O1-
ATOM    140  N   THR    18      59.572  31.397 -26.242  1.00 97.80           N  
ATOM    141  CA  THR    18      59.795  30.309 -25.345  1.00 97.80           C  
ATOM    142  C   THR    18      59.618  30.803 -23.947  1.00 97.80           C  
ATOM    143  O   THR    18      59.844  31.974 -23.647  1.00 97.80           O  
ATOM    144  CB  THR    18      61.172  29.719 -25.443  1.00 97.80           C  
ATOM    145  CG2 THR    18      62.192  30.757 -24.942  1.00 97.80           C  
ATOM    146  OG1 THR    18      61.256  28.533 -24.668  1.00 97.80           O  
ATOM    147  N   ASP    19      59.206  29.871 -23.067  1.00 93.06           N  
ATOM    148  CA  ASP    19      58.962  30.061 -21.664  1.00 93.06           C  
ATOM    149  C   ASP    19      57.744  30.910 -21.465  1.00 93.06           C  
ATOM    150  O   ASP    19      57.425  31.298 -20.344  1.00 93.06           O  
ATOM    151  CB  ASP    19      60.139  30.719 -20.922  1.00 93.06           C  
ATOM    152  CG  ASP    19      59.945  30.474 -19.430  1.00 93.06           C  
ATOM    153  OD1 ASP    19      58.980  29.746 -19.073  1.00 93.06           O  
ATOM    154  OD2 ASP    19      60.760  31.005 -18.629  1.00 93.06           O1-
ATOM    155  N   ASP    20      57.019  31.202 -22.558  1.00122.41           N  
ATOM    156  CA  ASP    20      55.787  31.937 -22.492  1.00122.41           C  
ATOM    157  C   ASP    20      54.741  31.026 -21.921  1.00122.41           C  
ATOM    158  O   ASP    20      53.773  31.474 -21.311  1.00122.41           O  
ATOM    159  CB  ASP    20      55.303  32.399 -23.876  1.00122.41           C  
ATOM    160  CG  ASP    20      54.182  33.410 -23.680  1.00122.41           C  
ATOM    161  OD1 ASP    20      53.854  33.714 -22.501  1.00122.41           O  
ATOM    162  OD2 ASP    20      53.647  33.900 -24.708  1.00122.41           O1-
ATOM    163  N   TYR    21      54.877  29.709 -22.169  1.00160.10           N  
ATOM    164  CA  TYR    21      53.928  28.743 -21.689  1.00160.10           C  
ATOM    165  C   TYR    21      54.692  27.508 -21.313  1.00160.10           C  
ATOM    166  O   TYR    21      55.856  27.360 -21.677  1.00160.10           O  
ATOM    167  CB  TYR    21      52.906  28.348 -22.766  1.00160.10           C  
ATOM    168  CG  TYR    21      53.681  27.819 -23.926  1.00160.10           C  
ATOM    169  CD1 TYR    21      54.128  28.671 -24.910  1.00160.10           C  
ATOM    170  CD2 TYR    21      53.971  26.478 -24.026  1.00160.10           C  
ATOM    171  CE1 TYR    21      54.846  28.192 -25.980  1.00160.10           C  
ATOM    172  CE2 TYR    21      54.689  25.993 -25.094  1.00160.10           C  
ATOM    173  CZ  TYR    21      55.125  26.851 -26.076  1.00160.10           C  
ATOM    174  OH  TYR    21      55.861  26.355 -27.173  1.00160.10           O  
ATOM    175  N   ASN    22      54.060  26.589 -20.552  1.00 57.03           N  
ATOM    176  CA  ASN    22      54.732  25.368 -20.193  1.00 57.03           C  
ATOM    177  C   ASN    22      54.262  24.313 -21.150  1.00 57.03           C  
ATOM    178  O   ASN    22      53.064  24.105 -21.333  1.00 57.03           O  
ATOM    179  CB  ASN    22      54.422  24.886 -18.763  1.00 57.03           C  
ATOM    180  CG  ASN    22      55.326  23.703 -18.436  1.00 57.03           C  
ATOM    181  ND2 ASN    22      55.970  23.744 -17.239  1.00 57.03           N  
ATOM    182  OD1 ASN    22      55.460  22.767 -19.223  1.00 57.03           O  
ATOM    183  N   PRO    23      55.198  23.644 -21.770  1.00 88.75           N  
ATOM    184  CA  PRO    23      54.879  22.654 -22.767  1.00 88.75           C  
ATOM    185  C   PRO    23      54.155  21.452 -22.238  1.00 88.75           C  
ATOM    186  O   PRO    23      53.494  20.768 -23.020  1.00 88.75           O  
ATOM    187  CB  PRO    23      56.203  22.317 -23.449  1.00 88.75           C  
ATOM    188  CG  PRO    23      57.035  23.603 -23.287  1.00 88.75           C  
ATOM    189  CD  PRO    23      56.506  24.239 -21.990  1.00 88.75           C  
ATOM    190  N   LYS    24      54.297  21.152 -20.935  1.00 83.76           N  
ATOM    191  CA  LYS    24      53.669  20.023 -20.304  1.00 83.76           C  
ATOM    192  C   LYS    24      52.183  20.234 -20.268  1.00 83.76           C  
ATOM    193  O   LYS    24      51.410  19.277 -20.296  1.00 83.76           O  
ATOM    194  CB  LYS    24      54.145  19.831 -18.854  1.00 83.76           C  
ATOM    195  CG  LYS    24      53.572  18.588 -18.170  1.00 83.76           C  
ATOM    196  CD  LYS    24      54.269  18.247 -16.850  1.00 83.76           C  
ATOM    197  CE  LYS    24      53.679  17.025 -16.143  1.00 83.76           C  
ATOM    198  NZ  LYS    24      54.403  16.769 -14.878  1.00 83.76           N1+
ATOM    199  N   PHE    25      51.766  21.509 -20.154  1.00131.47           N  
ATOM    200  CA  PHE    25      50.400  21.948 -20.046  1.00131.47           C  
ATOM    201  C   PHE    25      49.624  21.771 -21.316  1.00131.47           C  
ATOM    202  O   PHE    25      48.398  21.683 -21.272  1.00131.47           O  
ATOM    203  CB  PHE    25      50.256  23.419 -19.618  1.00131.47           C  
ATOM    204  CG  PHE    25      50.622  23.498 -18.176  1.00131.47           C  
ATOM    205  CD1 PHE    25      51.932  23.642 -17.793  1.00131.47           C  
ATOM    206  CD2 PHE    25      49.649  23.420 -17.205  1.00131.47           C  
ATOM    207  CE1 PHE    25      52.272  23.714 -16.462  1.00131.47           C  
ATOM    208  CE2 PHE    25      49.982  23.489 -15.874  1.00131.47           C  
ATOM    209  CZ  PHE    25      51.294  23.638 -15.499  1.00131.47           C  
ATOM    210  N   ASN    26      50.290  21.799 -22.487  1.00 56.76           N  
ATOM    211  CA  ASN    26      49.568  21.705 -23.730  1.00 56.76           C  
ATOM    212  C   ASN    26      49.134  20.283 -23.928  1.00 56.76           C  
ATOM    213  O   ASN    26      49.941  19.422 -24.276  1.00 56.76           O  
ATOM    214  CB  ASN    26      50.421  22.090 -24.950  1.00 56.76           C  
ATOM    215  CG  ASN    26      50.757  23.571 -24.846  1.00 56.76           C  
ATOM    216  ND2 ASN    26      52.071  23.885 -24.700  1.00 56.76           N  
ATOM    217  OD1 ASN    26      49.873  24.427 -24.887  1.00 56.76           O  
ATOM    218  N   ILE    27      47.827  19.999 -23.731  1.00 61.86           N  
ATOM    219  CA  ILE    27      47.388  18.638 -23.862  1.00 61.86           C  
ATOM    220  C   ILE    27      46.370  18.512 -24.963  1.00 61.86           C  
ATOM    221  O   ILE    27      45.259  19.031 -24.859  1.00 61.86           O  
ATOM    222  CB  ILE    27      46.757  18.119 -22.603  1.00 61.86           C  
ATOM    223  CG1 ILE    27      47.765  18.196 -21.444  1.00 61.86           C  
ATOM    224  CG2 ILE    27      46.239  16.696 -22.869  1.00 61.86           C  
ATOM    225  CD1 ILE    27      47.135  18.008 -20.067  1.00 61.86           C  
ATOM    226  N   PRO    28      46.743  17.849 -26.037  1.00172.39           N  
ATOM    227  CA  PRO    28      45.797  17.623 -27.105  1.00172.39           C  
ATOM    228  C   PRO    28      44.860  16.483 -26.824  1.00172.39           C  
ATOM    229  O   PRO    28      45.325  15.409 -26.447  1.00172.39           O  
ATOM    230  CB  PRO    28      46.619  17.415 -28.376  1.00172.39           C  
ATOM    231  CG  PRO    28      47.933  18.157 -28.084  1.00172.39           C  
ATOM    232  CD  PRO    28      48.084  18.066 -26.557  1.00172.39           C  
ATOM    233  N   THR    29      43.540  16.727 -26.935  1.00100.02           N  
ATOM    234  CA  THR    29      42.476  15.774 -26.776  1.00100.02           C  
ATOM    235  C   THR    29      42.024  15.148 -28.068  1.00100.02           C  
ATOM    236  O   THR    29      41.388  14.097 -28.051  1.00100.02           O  
ATOM    237  CB  THR    29      41.291  16.387 -26.093  1.00100.02           C  
ATOM    238  CG2 THR    29      41.738  16.865 -24.701  1.00100.02           C  
ATOM    239  OG1 THR    29      40.797  17.485 -26.845  1.00100.02           O  
ATOM    240  N   GLY    30      42.257  15.808 -29.224  1.00 42.77           N  
ATOM    241  CA  GLY    30      41.697  15.287 -30.445  1.00 42.77           C  
ATOM    242  C   GLY    30      42.359  15.890 -31.648  1.00 42.77           C  
ATOM    243  O   GLY    30      43.100  16.866 -31.557  1.00 42.77           O  
ATOM    244  N   LEU    31      42.098  15.292 -32.832  1.00158.97           N  
ATOM    245  CA  LEU    31      42.677  15.773 -34.055  1.00158.97           C  
ATOM    246  C   LEU    31      41.681  15.614 -35.162  1.00158.97           C  
ATOM    247  O   LEU    31      40.588  15.081 -34.962  1.00158.97           O  
ATOM    248  CB  LEU    31      43.951  15.000 -34.449  1.00158.97           C  
ATOM    249  CG  LEU    31      43.781  13.464 -34.508  1.00158.97           C  
ATOM    250  CD1 LEU    31      42.917  13.003 -35.694  1.00158.97           C  
ATOM    251  CD2 LEU    31      45.144  12.760 -34.466  1.00158.97           C  
ATOM    252  N   ALA    32      42.019  16.152 -36.352  1.00 53.19           N  
ATOM    253  CA  ALA    32      41.257  15.925 -37.547  1.00 53.19           C  
ATOM    254  C   ALA    32      42.228  16.108 -38.670  1.00 53.19           C  
ATOM    255  O   ALA    32      42.986  17.075 -38.686  1.00 53.19           O  
ATOM    256  CB  ALA    32      40.114  16.934 -37.752  1.00 53.19           C  
ATOM    257  N   VAL    33      42.229  15.183 -39.654  1.00 43.22           N  
ATOM    258  CA  VAL    33      43.149  15.313 -40.744  1.00 43.22           C  
ATOM    259  C   VAL    33      42.362  15.591 -41.989  1.00 43.22           C  
ATOM    260  O   VAL    33      41.342  14.959 -42.252  1.00 43.22           O  
ATOM    261  CB  VAL    33      43.957  14.075 -41.009  1.00 43.22           C  
ATOM    262  CG1 VAL    33      44.793  14.303 -42.278  1.00 43.22           C  
ATOM    263  CG2 VAL    33      44.806  13.760 -39.766  1.00 43.22           C  
ATOM    264  N   ASP    34      42.833  16.580 -42.771  1.00 60.00           N  
ATOM    265  CA  ASP    34      42.244  16.955 -44.026  1.00 60.00           C  
ATOM    266  C   ASP    34      43.145  16.360 -45.066  1.00 60.00           C  
ATOM    267  O   ASP    34      44.251  16.851 -45.289  1.00 60.00           O  
ATOM    268  CB  ASP    34      42.246  18.482 -44.214  1.00 60.00           C  
ATOM    269  CG  ASP    34      41.606  18.850 -45.542  1.00 60.00           C  
ATOM    270  OD1 ASP    34      41.113  17.935 -46.252  1.00 60.00           O  
ATOM    271  OD2 ASP    34      41.609  20.070 -45.862  1.00 60.00           O1-
ATOM    272  N   PRO    35      42.723  15.285 -45.674  1.00 95.83           N  
ATOM    273  CA  PRO    35      43.539  14.619 -46.651  1.00 95.83           C  
ATOM    274  C   PRO    35      43.813  15.406 -47.896  1.00 95.83           C  
ATOM    275  O   PRO    35      44.941  15.363 -48.384  1.00 95.83           O  
ATOM    276  CB  PRO    35      42.889  13.254 -46.889  1.00 95.83           C  
ATOM    277  CG  PRO    35      41.536  13.327 -46.154  1.00 95.83           C  
ATOM    278  CD  PRO    35      41.763  14.384 -45.066  1.00 95.83           C  
ATOM    279  N   GLU    36      42.816  16.139 -48.422  1.00 94.29           N  
ATOM    280  CA  GLU    36      43.007  16.855 -49.653  1.00 94.29           C  
ATOM    281  C   GLU    36      44.041  17.922 -49.438  1.00 94.29           C  
ATOM    282  O   GLU    36      44.943  18.102 -50.250  1.00 94.29           O  
ATOM    283  CB  GLU    36      41.722  17.565 -50.116  1.00 94.29           C  
ATOM    284  CG  GLU    36      40.531  16.623 -50.331  1.00 94.29           C  
ATOM    285  CD  GLU    36      40.826  15.697 -51.502  1.00 94.29           C  
ATOM    286  OE1 GLU    36      41.752  14.855 -51.377  1.00 94.29           O  
ATOM    287  OE2 GLU    36      40.121  15.817 -52.540  1.00 94.29           O1-
ATOM    288  N   GLY    37      43.891  18.666 -48.325  1.00 54.51           N  
ATOM    289  CA  GLY    37      44.700  19.776 -47.892  1.00 54.51           C  
ATOM    290  C   GLY    37      46.056  19.350 -47.421  1.00 54.51           C  
ATOM    291  O   GLY    37      47.000  20.135 -47.464  1.00 54.51           O  
ATOM    292  N   TYR    38      46.180  18.110 -46.909  1.00123.97           N  
ATOM    293  CA  TYR    38      47.416  17.667 -46.326  1.00123.97           C  
ATOM    294  C   TYR    38      47.618  18.450 -45.059  1.00123.97           C  
ATOM    295  O   TYR    38      48.750  18.770 -44.696  1.00123.97           O  
ATOM    296  CB  TYR    38      48.652  17.960 -47.194  1.00123.97           C  
ATOM    297  CG  TYR    38      48.405  17.450 -48.571  1.00123.97           C  
ATOM    298  CD1 TYR    38      48.712  16.157 -48.925  1.00123.97           C  
ATOM    299  CD2 TYR    38      47.854  18.286 -49.515  1.00123.97           C  
ATOM    300  CE1 TYR    38      48.474  15.712 -50.204  1.00123.97           C  
ATOM    301  CE2 TYR    38      47.616  17.847 -50.794  1.00123.97           C  
ATOM    302  CZ  TYR    38      47.926  16.555 -51.140  1.00123.97           C  
ATOM    303  OH  TYR    38      47.683  16.092 -52.450  1.00123.97           O  
ATOM    304  N   ARG    39      46.517  18.775 -44.345  1.00102.29           N  
ATOM    305  CA  ARG    39      46.630  19.542 -43.130  1.00102.29           C  
ATOM    306  C   ARG    39      46.102  18.763 -41.961  1.00102.29           C  
ATOM    307  O   ARG    39      45.132  18.009 -42.075  1.00102.29           O  
ATOM    308  CB  ARG    39      45.867  20.875 -43.167  1.00102.29           C  
ATOM    309  CG  ARG    39      46.583  21.957 -43.976  1.00102.29           C  
ATOM    310  CD  ARG    39      47.803  22.524 -43.243  1.00102.29           C  
ATOM    311  NE  ARG    39      48.423  23.560 -44.114  1.00102.29           N  
ATOM    312  CZ  ARG    39      49.522  24.244 -43.683  1.00102.29           C  
ATOM    313  NH1 ARG    39      50.062  23.973 -42.459  1.00102.29           N1+
ATOM    314  NH2 ARG    39      50.085  25.198 -44.480  1.00102.29           N  
ATOM    315  N   LEU    40      46.755  18.934 -40.790  1.00 52.82           N  
ATOM    316  CA  LEU    40      46.353  18.272 -39.581  1.00 52.82           C  
ATOM    317  C   LEU    40      45.933  19.311 -38.583  1.00 52.82           C  
ATOM    318  O   LEU    40      46.612  20.323 -38.391  1.00 52.82           O  
ATOM    319  CB  LEU    40      47.480  17.438 -38.954  1.00 52.82           C  
ATOM    320  CG  LEU    40      47.107  16.726 -37.639  1.00 52.82           C  
ATOM    321  CD1 LEU    40      46.067  15.619 -37.853  1.00 52.82           C  
ATOM    322  CD2 LEU    40      48.355  16.215 -36.909  1.00 52.82           C  
ATOM    323  N   PHE    41      44.776  19.083 -37.925  1.00 73.89           N  
ATOM    324  CA  PHE    41      44.259  20.017 -36.964  1.00 73.89           C  
ATOM    325  C   PHE    41      44.251  19.328 -35.633  1.00 73.89           C  
ATOM    326  O   PHE    41      43.834  18.175 -35.520  1.00 73.89           O  
ATOM    327  CB  PHE    41      42.801  20.410 -37.249  1.00 73.89           C  
ATOM    328  CG  PHE    41      42.730  20.961 -38.634  1.00 73.89           C  
ATOM    329  CD1 PHE    41      43.184  22.228 -38.910  1.00 73.89           C  
ATOM    330  CD2 PHE    41      42.193  20.211 -39.656  1.00 73.89           C  
ATOM    331  CE1 PHE    41      43.116  22.735 -40.188  1.00 73.89           C  
ATOM    332  CE2 PHE    41      42.121  20.713 -40.935  1.00 73.89           C  
ATOM    333  CZ  PHE    41      42.582  21.979 -41.202  1.00 73.89           C  
ATOM    334  N   ILE    42      44.717  20.031 -34.579  1.00 94.91           N  
ATOM    335  CA  ILE    42      44.751  19.423 -33.281  1.00 94.91           C  
ATOM    336  C   ILE    42      44.029  20.300 -32.314  1.00 94.91           C  
ATOM    337  O   ILE    42      44.158  21.525 -32.336  1.00 94.91           O  
ATOM    338  CB  ILE    42      46.129  19.251 -32.718  1.00 94.91           C  
ATOM    339  CG1 ILE    42      46.770  20.623 -32.461  1.00 94.91           C  
ATOM    340  CG2 ILE    42      46.934  18.357 -33.676  1.00 94.91           C  
ATOM    341  CD1 ILE    42      47.985  20.555 -31.539  1.00 94.91           C  
ATOM    342  N   ALA    43      43.241  19.672 -31.423  1.00 47.26           N  
ATOM    343  CA  ALA    43      42.541  20.426 -30.429  1.00 47.26           C  
ATOM    344  C   ALA    43      43.353  20.389 -29.172  1.00 47.26           C  
ATOM    345  O   ALA    43      43.719  19.318 -28.688  1.00 47.26           O  
ATOM    346  CB  ALA    43      41.152  19.861 -30.087  1.00 47.26           C  
ATOM    347  N   ILE    44      43.711  21.586 -28.656  1.00172.92           N  
ATOM    348  CA  ILE    44      44.352  21.702 -27.377  1.00172.92           C  
ATOM    349  C   ILE    44      43.491  22.633 -26.560  1.00172.92           C  
ATOM    350  O   ILE    44      43.584  23.856 -26.657  1.00172.92           O  
ATOM    351  CB  ILE    44      45.783  22.191 -27.468  1.00172.92           C  
ATOM    352  CG1 ILE    44      46.493  22.175 -26.098  1.00172.92           C  
ATOM    353  CG2 ILE    44      45.812  23.540 -28.205  1.00172.92           C  
ATOM    354  CD1 ILE    44      45.968  23.185 -25.079  1.00172.92           C  
ATOM    355  N   PRO    45      42.659  22.081 -25.716  1.00 85.26           N  
ATOM    356  CA  PRO    45      41.730  22.842 -24.921  1.00 85.26           C  
ATOM    357  C   PRO    45      42.430  23.700 -23.913  1.00 85.26           C  
ATOM    358  O   PRO    45      43.518  23.343 -23.465  1.00 85.26           O  
ATOM    359  CB  PRO    45      40.799  21.807 -24.288  1.00 85.26           C  
ATOM    360  CG  PRO    45      41.595  20.489 -24.335  1.00 85.26           C  
ATOM    361  CD  PRO    45      42.481  20.646 -25.582  1.00 85.26           C  
ATOM    362  N   ARG    46      41.831  24.845 -23.530  1.00184.45           N  
ATOM    363  CA  ARG    46      42.514  25.675 -22.582  1.00184.45           C  
ATOM    364  C   ARG    46      42.138  25.229 -21.204  1.00184.45           C  
ATOM    365  O   ARG    46      41.466  25.934 -20.452  1.00184.45           O  
ATOM    366  CB  ARG    46      42.212  27.175 -22.752  1.00184.45           C  
ATOM    367  CG  ARG    46      42.897  27.756 -23.995  1.00184.45           C  
ATOM    368  CD  ARG    46      42.929  29.285 -24.045  1.00184.45           C  
ATOM    369  NE  ARG    46      43.908  29.672 -25.102  1.00184.45           N  
ATOM    370  CZ  ARG    46      43.516  29.994 -26.367  1.00184.45           C  
ATOM    371  NH1 ARG    46      42.191  30.126 -26.669  1.00184.45           N1+
ATOM    372  NH2 ARG    46      44.450  30.200 -27.339  1.00184.45           N  
ATOM    373  N   ARG    47      42.559  23.991 -20.876  1.00164.63           N  
ATOM    374  CA  ARG    47      42.381  23.377 -19.596  1.00164.63           C  
ATOM    375  C   ARG    47      43.329  24.006 -18.621  1.00164.63           C  
ATOM    376  O   ARG    47      42.978  24.267 -17.471  1.00164.63           O  
ATOM    377  CB  ARG    47      42.681  21.868 -19.646  1.00164.63           C  
ATOM    378  CG  ARG    47      41.764  21.112 -20.612  1.00164.63           C  
ATOM    379  CD  ARG    47      42.073  19.619 -20.751  1.00164.63           C  
ATOM    380  NE  ARG    47      41.081  18.868 -19.935  1.00164.63           N  
ATOM    381  CZ  ARG    47      40.493  17.748 -20.447  1.00164.63           C  
ATOM    382  NH1 ARG    47      40.795  17.336 -21.715  1.00164.63           N1+
ATOM    383  NH2 ARG    47      39.601  17.038 -19.699  1.00164.63           N  
ATOM    384  N   LYS    48      44.574  24.254 -19.082  1.00108.86           N  
ATOM    385  CA  LYS    48      45.619  24.823 -18.273  1.00108.86           C  
ATOM    386  C   LYS    48      46.017  26.132 -18.876  1.00108.86           C  
ATOM    387  O   LYS    48      45.640  26.463 -19.997  1.00108.86           O  
ATOM    388  CB  LYS    48      46.877  23.944 -18.176  1.00108.86           C  
ATOM    389  CG  LYS    48      46.685  22.752 -17.241  1.00108.86           C  
ATOM    390  CD  LYS    48      46.361  23.181 -15.809  1.00108.86           C  
ATOM    391  CE  LYS    48      46.149  22.015 -14.843  1.00108.86           C  
ATOM    392  NZ  LYS    48      45.975  22.528 -13.466  1.00108.86           N1+
ATOM    393  N   PRO    49      46.787  26.888 -18.147  1.00170.30           N  
ATOM    394  CA  PRO    49      47.104  28.224 -18.581  1.00170.30           C  
ATOM    395  C   PRO    49      48.068  28.348 -19.718  1.00170.30           C  
ATOM    396  O   PRO    49      48.900  27.466 -19.926  1.00170.30           O  
ATOM    397  CB  PRO    49      47.546  28.986 -17.325  1.00170.30           C  
ATOM    398  CG  PRO    49      47.749  27.901 -16.253  1.00170.30           C  
ATOM    399  CD  PRO    49      46.816  26.767 -16.700  1.00170.30           C  
ATOM    400  N   LYS    50      47.953  29.484 -20.435  1.00112.96           N  
ATOM    401  CA  LYS    50      48.794  29.951 -21.502  1.00112.96           C  
ATOM    402  C   LYS    50      48.831  29.087 -22.722  1.00112.96           C  
ATOM    403  O   LYS    50      49.903  28.898 -23.294  1.00112.96           O  
ATOM    404  CB  LYS    50      50.242  30.199 -21.055  1.00112.96           C  
ATOM    405  CG  LYS    50      50.348  31.287 -19.987  1.00112.96           C  
ATOM    406  CD  LYS    50      51.762  31.480 -19.443  1.00112.96           C  
ATOM    407  CE  LYS    50      52.318  30.264 -18.703  1.00112.96           C  
ATOM    408  NZ  LYS    50      53.707  30.535 -18.267  1.00112.96           N1+
ATOM    409  N   VAL    51      47.674  28.573 -23.183  1.00 68.09           N  
ATOM    410  CA  VAL    51      47.642  27.848 -24.426  1.00 68.09           C  
ATOM    411  C   VAL    51      47.520  28.883 -25.509  1.00 68.09           C  
ATOM    412  O   VAL    51      46.521  29.602 -25.581  1.00 68.09           O  
ATOM    413  CB  VAL    51      46.457  26.933 -24.538  1.00 68.09           C  
ATOM    414  CG1 VAL    51      46.409  26.354 -25.960  1.00 68.09           C  
ATOM    415  CG2 VAL    51      46.549  25.869 -23.430  1.00 68.09           C  
ATOM    416  N   PRO    52      48.521  29.013 -26.343  1.00136.45           N  
ATOM    417  CA  PRO    52      48.525  30.019 -27.371  1.00136.45           C  
ATOM    418  C   PRO    52      47.495  29.802 -28.425  1.00136.45           C  
ATOM    419  O   PRO    52      46.942  30.784 -28.915  1.00136.45           O  
ATOM    420  CB  PRO    52      49.930  30.024 -27.946  1.00136.45           C  
ATOM    421  CG  PRO    52      50.804  29.408 -26.840  1.00136.45           C  
ATOM    422  CD  PRO    52      49.847  28.477 -26.080  1.00136.45           C  
ATOM    423  N   TYR    53      47.258  28.544 -28.836  1.00 98.08           N  
ATOM    424  CA  TYR    53      46.267  28.317 -29.855  1.00 98.08           C  
ATOM    425  C   TYR    53      45.521  27.063 -29.496  1.00 98.08           C  
ATOM    426  O   TYR    53      46.124  26.000 -29.377  1.00 98.08           O  
ATOM    427  CB  TYR    53      46.879  28.089 -31.247  1.00 98.08           C  
ATOM    428  CG  TYR    53      47.633  29.322 -31.616  1.00 98.08           C  
ATOM    429  CD1 TYR    53      46.974  30.437 -32.079  1.00 98.08           C  
ATOM    430  CD2 TYR    53      49.005  29.355 -31.508  1.00 98.08           C  
ATOM    431  CE1 TYR    53      47.671  31.572 -32.419  1.00 98.08           C  
ATOM    432  CE2 TYR    53      49.707  30.489 -31.846  1.00 98.08           C  
ATOM    433  CZ  TYR    53      49.039  31.600 -32.306  1.00 98.08           C  
ATOM    434  OH  TYR    53      49.752  32.767 -32.655  1.00 98.08           O  
ATOM    435  N   THR    54      44.185  27.170 -29.305  1.00157.50           N  
ATOM    436  CA  THR    54      43.321  26.059 -28.988  1.00157.50           C  
ATOM    437  C   THR    54      43.143  25.181 -30.188  1.00157.50           C  
ATOM    438  O   THR    54      42.985  23.966 -30.068  1.00157.50           O  
ATOM    439  CB  THR    54      41.936  26.451 -28.542  1.00157.50           C  
ATOM    440  CG2 THR    54      42.032  27.330 -27.294  1.00157.50           C  
ATOM    441  OG1 THR    54      41.247  27.145 -29.569  1.00157.50           O  
ATOM    442  N   VAL    55      43.075  25.804 -31.379  1.00 63.50           N  
ATOM    443  CA  VAL    55      42.997  25.069 -32.607  1.00 63.50           C  
ATOM    444  C   VAL    55      44.337  25.244 -33.257  1.00 63.50           C  
ATOM    445  O   VAL    55      44.709  26.356 -33.628  1.00 63.50           O  
ATOM    446  CB  VAL    55      41.954  25.584 -33.557  1.00 63.50           C  
ATOM    447  CG1 VAL    55      42.069  24.792 -34.870  1.00 63.50           C  
ATOM    448  CG2 VAL    55      40.575  25.472 -32.886  1.00 63.50           C  
ATOM    449  N   ALA    56      45.101  24.140 -33.422  1.00 52.51           N  
ATOM    450  CA  ALA    56      46.420  24.271 -33.979  1.00 52.51           C  
ATOM    451  C   ALA    56      46.486  23.469 -35.241  1.00 52.51           C  
ATOM    452  O   ALA    56      45.708  22.536 -35.427  1.00 52.51           O  
ATOM    453  CB  ALA    56      47.532  23.755 -33.048  1.00 52.51           C  
ATOM    454  N   GLU    57      47.409  23.831 -36.164  1.00120.35           N  
ATOM    455  CA  GLU    57      47.497  23.134 -37.419  1.00120.35           C  
ATOM    456  C   GLU    57      48.924  22.801 -37.725  1.00120.35           C  
ATOM    457  O   GLU    57      49.847  23.498 -37.308  1.00120.35           O  
ATOM    458  CB  GLU    57      47.049  23.972 -38.627  1.00120.35           C  
ATOM    459  CG  GLU    57      45.562  24.303 -38.670  1.00120.35           C  
ATOM    460  CD  GLU    57      45.325  25.132 -39.925  1.00120.35           C  
ATOM    461  OE1 GLU    57      46.330  25.637 -40.485  1.00120.35           O  
ATOM    462  OE2 GLU    57      44.146  25.275 -40.346  1.00120.35           O1-
ATOM    463  N   LEU    58      49.136  21.690 -38.465  1.00173.74           N  
ATOM    464  CA  LEU    58      50.455  21.364 -38.923  1.00173.74           C  
ATOM    465  C   LEU    58      50.362  20.917 -40.352  1.00173.74           C  
ATOM    466  O   LEU    58      49.384  20.284 -40.751  1.00173.74           O  
ATOM    467  CB  LEU    58      51.180  20.289 -38.082  1.00173.74           C  
ATOM    468  CG  LEU    58      50.434  18.953 -37.919  1.00173.74           C  
ATOM    469  CD1 LEU    58      49.099  19.157 -37.188  1.00173.74           C  
ATOM    470  CD2 LEU    58      50.311  18.188 -39.246  1.00173.74           C  
ATOM    471  N   ASN    59      51.375  21.264 -41.176  1.00114.32           N  
ATOM    472  CA  ASN    59      51.333  20.820 -42.539  1.00114.32           C  
ATOM    473  C   ASN    59      52.112  19.537 -42.612  1.00114.32           C  
ATOM    474  O   ASN    59      53.286  19.454 -42.257  1.00114.32           O  
ATOM    475  CB  ASN    59      51.888  21.810 -43.589  1.00114.32           C  
ATOM    476  CG  ASN    59      53.398  21.888 -43.491  1.00114.32           C  
ATOM    477  ND2 ASN    59      53.915  22.682 -42.516  1.00114.32           N  
ATOM    478  OD1 ASN    59      54.102  21.238 -44.264  1.00114.32           O  
ATOM    479  N   MET    60      51.391  18.483 -43.022  1.00 86.16           N  
ATOM    480  CA  MET    60      51.776  17.109 -43.188  1.00 86.16           C  
ATOM    481  C   MET    60      52.620  16.898 -44.410  1.00 86.16           C  
ATOM    482  O   MET    60      53.237  15.846 -44.550  1.00 86.16           O  
ATOM    483  CB  MET    60      50.554  16.189 -43.345  1.00 86.16           C  
ATOM    484  CG  MET    60      49.650  16.160 -42.113  1.00 86.16           C  
ATOM    485  SD  MET    60      48.030  15.384 -42.397  1.00 86.16           S  
ATOM    486  CE  MET    60      48.697  13.722 -42.702  1.00 86.16           C  
ATOM    487  N   VAL    61      52.609  17.828 -45.381  1.00110.05           N  
ATOM    488  CA  VAL    61      53.251  17.531 -46.634  1.00110.05           C  
ATOM    489  C   VAL    61      54.683  17.118 -46.452  1.00110.05           C  
ATOM    490  O   VAL    61      55.066  16.033 -46.889  1.00110.05           O  
ATOM    491  CB  VAL    61      53.183  18.682 -47.605  1.00110.05           C  
ATOM    492  CG1 VAL    61      53.922  19.903 -47.028  1.00110.05           C  
ATOM    493  CG2 VAL    61      53.723  18.203 -48.962  1.00110.05           C  
ATOM    494  N   MET    62      55.517  17.935 -45.794  1.00106.02           N  
ATOM    495  CA  MET    62      56.874  17.515 -45.621  1.00106.02           C  
ATOM    496  C   MET    62      56.971  16.370 -44.649  1.00106.02           C  
ATOM    497  O   MET    62      57.618  15.360 -44.924  1.00106.02           O  
ATOM    498  CB  MET    62      57.759  18.655 -45.085  1.00106.02           C  
ATOM    499  CG  MET    62      59.262  18.376 -45.143  1.00106.02           C  
ATOM    500  SD  MET    62      60.287  19.808 -44.682  1.00106.02           S  
ATOM    501  CE  MET    62      61.870  19.088 -45.204  1.00106.02           C  
ATOM    502  N   ASN    63      56.280  16.518 -43.499  1.00132.92           N  
ATOM    503  CA  ASN    63      56.403  15.715 -42.305  1.00132.92           C  
ATOM    504  C   ASN    63      55.931  14.275 -42.341  1.00132.92           C  
ATOM    505  O   ASN    63      56.775  13.406 -42.100  1.00132.92           O  
ATOM    506  CB  ASN    63      55.730  16.464 -41.136  1.00132.92           C  
ATOM    507  CG  ASN    63      56.066  15.843 -39.801  1.00132.92           C  
ATOM    508  ND2 ASN    63      56.306  16.742 -38.814  1.00132.92           N  
ATOM    509  OD1 ASN    63      56.089  14.624 -39.629  1.00132.92           O  
ATOM    510  N   PRO    64      54.701  13.907 -42.648  1.00159.60           N  
ATOM    511  CA  PRO    64      54.409  12.510 -42.521  1.00159.60           C  
ATOM    512  C   PRO    64      55.195  11.507 -43.278  1.00159.60           C  
ATOM    513  O   PRO    64      55.427  11.667 -44.473  1.00159.60           O  
ATOM    514  CB  PRO    64      52.902  12.367 -42.666  1.00159.60           C  
ATOM    515  CG  PRO    64      52.403  13.624 -41.954  1.00159.60           C  
ATOM    516  CD  PRO    64      53.564  14.630 -42.088  1.00159.60           C  
ATOM    517  N   GLY    65      55.621  10.463 -42.544  1.00 33.24           N  
ATOM    518  CA  GLY    65      56.296   9.329 -43.089  1.00 33.24           C  
ATOM    519  C   GLY    65      57.743   9.641 -43.309  1.00 33.24           C  
ATOM    520  O   GLY    65      58.498   8.771 -43.740  1.00 33.24           O  
ATOM    521  N   PHE    66      58.195  10.873 -43.007  1.00 97.84           N  
ATOM    522  CA  PHE    66      59.578  11.138 -43.282  1.00 97.84           C  
ATOM    523  C   PHE    66      60.334  11.104 -41.994  1.00 97.84           C  
ATOM    524  O   PHE    66      59.876  11.573 -40.952  1.00 97.84           O  
ATOM    525  CB  PHE    66      59.844  12.492 -43.953  1.00 97.84           C  
ATOM    526  CG  PHE    66      59.191  12.483 -45.292  1.00 97.84           C  
ATOM    527  CD1 PHE    66      57.832  12.665 -45.404  1.00 97.84           C  
ATOM    528  CD2 PHE    66      59.938  12.305 -46.435  1.00 97.84           C  
ATOM    529  CE1 PHE    66      57.223  12.661 -46.637  1.00 97.84           C  
ATOM    530  CE2 PHE    66      59.333  12.300 -47.671  1.00 97.84           C  
ATOM    531  CZ  PHE    66      57.974  12.476 -47.774  1.00 97.84           C  
ATOM    532  N   PRO    67      61.503  10.534 -42.076  1.00145.39           N  
ATOM    533  CA  PRO    67      62.327  10.373 -40.909  1.00145.39           C  
ATOM    534  C   PRO    67      62.842  11.658 -40.337  1.00145.39           C  
ATOM    535  O   PRO    67      63.218  12.544 -41.102  1.00145.39           O  
ATOM    536  CB  PRO    67      63.421   9.383 -41.303  1.00145.39           C  
ATOM    537  CG  PRO    67      62.752   8.527 -42.394  1.00145.39           C  
ATOM    538  CD  PRO    67      61.724   9.470 -43.041  1.00145.39           C  
ATOM    539  N   VAL    68      62.896  11.705 -38.986  1.00201.09           N  
ATOM    540  CA  VAL    68      63.317  12.740 -38.068  1.00201.09           C  
ATOM    541  C   VAL    68      62.294  13.836 -37.984  1.00201.09           C  
ATOM    542  O   VAL    68      62.468  14.804 -37.244  1.00201.09           O  
ATOM    543  CB  VAL    68      64.636  13.393 -38.395  1.00201.09           C  
ATOM    544  CG1 VAL    68      65.692  12.294 -38.598  1.00201.09           C  
ATOM    545  CG2 VAL    68      64.470  14.402 -39.542  1.00201.09           C  
ATOM    546  N   GLU    69      61.202  13.696 -38.750  1.00122.19           N  
ATOM    547  CA  GLU    69      60.068  14.576 -38.840  1.00122.19           C  
ATOM    548  C   GLU    69      58.997  14.285 -37.821  1.00122.19           C  
ATOM    549  O   GLU    69      57.919  14.863 -37.891  1.00122.19           O  
ATOM    550  CB  GLU    69      59.501  14.652 -40.261  1.00122.19           C  
ATOM    551  CG  GLU    69      60.508  15.374 -41.167  1.00122.19           C  
ATOM    552  CD  GLU    69      59.954  15.451 -42.573  1.00122.19           C  
ATOM    553  OE1 GLU    69      58.915  14.792 -42.819  1.00122.19           O  
ATOM    554  OE2 GLU    69      60.558  16.162 -43.421  1.00122.19           O1-
ATOM    555  N   ARG    70      59.206  13.328 -36.899  1.00168.41           N  
ATOM    556  CA  ARG    70      58.179  12.821 -36.019  1.00168.41           C  
ATOM    557  C   ARG    70      57.465  13.866 -35.182  1.00168.41           C  
ATOM    558  O   ARG    70      56.286  13.672 -34.873  1.00168.41           O  
ATOM    559  CB  ARG    70      58.703  11.749 -35.043  1.00168.41           C  
ATOM    560  CG  ARG    70      59.159  10.461 -35.734  1.00168.41           C  
ATOM    561  CD  ARG    70      60.493  10.586 -36.475  1.00168.41           C  
ATOM    562  NE  ARG    70      61.575  10.336 -35.481  1.00168.41           N  
ATOM    563  CZ  ARG    70      62.698   9.655 -35.846  1.00168.41           C  
ATOM    564  NH1 ARG    70      62.845   9.209 -37.130  1.00168.41           N1+
ATOM    565  NH2 ARG    70      63.677   9.412 -34.928  1.00168.41           N  
ATOM    566  N   ALA    71      58.116  14.949 -34.705  1.00 72.04           N  
ATOM    567  CA  ALA    71      57.311  15.864 -33.928  1.00 72.04           C  
ATOM    568  C   ALA    71      57.299  17.233 -34.554  1.00 72.04           C  
ATOM    569  O   ALA    71      58.199  18.042 -34.327  1.00 72.04           O  
ATOM    570  CB  ALA    71      57.824  16.040 -32.487  1.00 72.04           C  
ATOM    571  N   PRO    72      56.258  17.556 -35.280  1.00 82.74           N  
ATOM    572  CA  PRO    72      56.151  18.852 -35.899  1.00 82.74           C  
ATOM    573  C   PRO    72      55.758  19.873 -34.884  1.00 82.74           C  
ATOM    574  O   PRO    72      55.105  19.514 -33.906  1.00 82.74           O  
ATOM    575  CB  PRO    72      55.103  18.720 -37.000  1.00 82.74           C  
ATOM    576  CG  PRO    72      54.378  17.399 -36.684  1.00 82.74           C  
ATOM    577  CD  PRO    72      55.437  16.561 -35.947  1.00 82.74           C  
ATOM    578  N   SER    73      56.141  21.147 -35.096  1.00 70.13           N  
ATOM    579  CA  SER    73      55.750  22.181 -34.187  1.00 70.13           C  
ATOM    580  C   SER    73      54.337  22.528 -34.522  1.00 70.13           C  
ATOM    581  O   SER    73      53.908  22.380 -35.665  1.00 70.13           O  
ATOM    582  CB  SER    73      56.593  23.461 -34.318  1.00 70.13           C  
ATOM    583  OG  SER    73      57.942  23.197 -33.964  1.00 70.13           O  
ATOM    584  N   PHE    74      53.561  22.984 -33.520  1.00110.88           N  
ATOM    585  CA  PHE    74      52.199  23.327 -33.798  1.00110.88           C  
ATOM    586  C   PHE    74      52.133  24.763 -34.201  1.00110.88           C  
ATOM    587  O   PHE    74      52.904  25.595 -33.728  1.00110.88           O  
ATOM    588  CB  PHE    74      51.246  23.052 -32.629  1.00110.88           C  
ATOM    589  CG  PHE    74      51.166  21.565 -32.584  1.00110.88           C  
ATOM    590  CD1 PHE    74      50.263  20.895 -33.377  1.00110.88           C  
ATOM    591  CD2 PHE    74      52.009  20.837 -31.779  1.00110.88           C  
ATOM    592  CE1 PHE    74      50.184  19.524 -33.351  1.00110.88           C  
ATOM    593  CE2 PHE    74      51.937  19.464 -31.747  1.00110.88           C  
ATOM    594  CZ  PHE    74      51.023  18.804 -32.534  1.00110.88           C  
ATOM    595  N   GLU    75      51.203  25.085 -35.120  1.00 49.08           N  
ATOM    596  CA  GLU    75      51.114  26.432 -35.597  1.00 49.08           C  
ATOM    597  C   GLU    75      49.716  26.922 -35.403  1.00 49.08           C  
ATOM    598  O   GLU    75      48.788  26.145 -35.184  1.00 49.08           O  
ATOM    599  CB  GLU    75      51.483  26.554 -37.084  1.00 49.08           C  
ATOM    600  CG  GLU    75      52.960  26.234 -37.329  1.00 49.08           C  
ATOM    601  CD  GLU    75      53.208  26.172 -38.828  1.00 49.08           C  
ATOM    602  OE1 GLU    75      52.439  25.459 -39.525  1.00 49.08           O  
ATOM    603  OE2 GLU    75      54.171  26.837 -39.295  1.00 49.08           O1-
ATOM    604  N   LYS    76      49.543  28.258 -35.448  1.00117.77           N  
ATOM    605  CA  LYS    76      48.239  28.829 -35.283  1.00117.77           C  
ATOM    606  C   LYS    76      47.408  28.442 -36.463  1.00117.77           C  
ATOM    607  O   LYS    76      47.920  28.210 -37.558  1.00117.77           O  
ATOM    608  CB  LYS    76      48.248  30.360 -35.146  1.00117.77           C  
ATOM    609  CG  LYS    76      48.931  31.073 -36.308  1.00117.77           C  
ATOM    610  CD  LYS    76      48.713  32.585 -36.302  1.00117.77           C  
ATOM    611  CE  LYS    76      49.581  33.320 -37.321  1.00117.77           C  
ATOM    612  NZ  LYS    76      49.269  32.843 -38.686  1.00117.77           N1+
ATOM    613  N   PHE    77      46.084  28.328 -36.250  1.00180.36           N  
ATOM    614  CA  PHE    77      45.204  27.934 -37.307  1.00180.36           C  
ATOM    615  C   PHE    77      45.234  29.044 -38.297  1.00180.36           C  
ATOM    616  O   PHE    77      45.307  30.216 -37.926  1.00180.36           O  
ATOM    617  CB  PHE    77      43.760  27.758 -36.836  1.00180.36           C  
ATOM    618  CG  PHE    77      42.942  27.049 -37.861  1.00180.36           C  
ATOM    619  CD1 PHE    77      42.350  27.728 -38.898  1.00180.36           C  
ATOM    620  CD2 PHE    77      42.742  25.690 -37.776  1.00180.36           C  
ATOM    621  CE1 PHE    77      41.571  27.083 -39.825  1.00180.36           C  
ATOM    622  CE2 PHE    77      41.964  25.035 -38.702  1.00180.36           C  
ATOM    623  CZ  PHE    77      41.372  25.731 -39.729  1.00180.36           C  
ATOM    624  N   LYS    78      45.197  28.700 -39.597  1.00138.32           N  
ATOM    625  CA  LYS    78      45.268  29.753 -40.558  1.00138.32           C  
ATOM    626  C   LYS    78      44.120  30.693 -40.335  1.00138.32           C  
ATOM    627  O   LYS    78      44.311  31.905 -40.277  1.00138.32           O  
ATOM    628  CB  LYS    78      45.161  29.286 -42.026  1.00138.32           C  
ATOM    629  CG  LYS    78      46.475  28.899 -42.717  1.00138.32           C  
ATOM    630  CD  LYS    78      47.095  27.583 -42.261  1.00138.32           C  
ATOM    631  CE  LYS    78      48.225  27.757 -41.250  1.00138.32           C  
ATOM    632  NZ  LYS    78      48.862  26.449 -40.981  1.00138.32           N1+
ATOM    633  N   LYS    79      42.874  30.196 -40.320  1.00244.13           N  
ATOM    634  CA  LYS    79      41.793  31.106 -40.055  1.00244.13           C  
ATOM    635  C   LYS    79      41.188  31.156 -38.674  1.00244.13           C  
ATOM    636  O   LYS    79      40.490  32.135 -38.413  1.00244.13           O  
ATOM    637  CB  LYS    79      40.662  31.095 -41.028  1.00244.13           C  
ATOM    638  CG  LYS    79      39.792  32.357 -41.040  1.00244.13           C  
ATOM    639  CD  LYS    79      40.530  33.603 -41.532  1.00244.13           C  
ATOM    640  CE  LYS    79      39.705  34.886 -41.421  1.00244.13           C  
ATOM    641  NZ  LYS    79      38.493  34.787 -42.264  1.00244.13           N1+
ATOM    642  N   PHE    80      41.319  30.098 -37.822  1.00212.33           N  
ATOM    643  CA  PHE    80      40.692  30.020 -36.510  1.00212.33           C  
ATOM    644  C   PHE    80      41.238  31.135 -35.702  1.00212.33           C  
ATOM    645  O   PHE    80      42.239  31.005 -34.999  1.00212.33           O  
ATOM    646  CB  PHE    80      41.003  28.735 -35.713  1.00212.33           C  
ATOM    647  CG  PHE    80      40.076  27.598 -36.013  1.00212.33           C  
ATOM    648  CD1 PHE    80      40.094  26.905 -37.199  1.00212.33           C  
ATOM    649  CD2 PHE    80      39.191  27.186 -35.049  1.00212.33           C  
ATOM    650  CE1 PHE    80      39.240  25.854 -37.431  1.00212.33           C  
ATOM    651  CE2 PHE    80      38.327  26.138 -35.264  1.00212.33           C  
ATOM    652  CZ  PHE    80      38.356  25.457 -36.457  1.00212.33           C  
ATOM    653  N   ASN    81      40.551  32.287 -35.815  1.00246.45           N  
ATOM    654  CA  ASN    81      40.936  33.589 -35.354  1.00246.45           C  
ATOM    655  C   ASN    81      41.981  34.066 -36.288  1.00246.45           C  
ATOM    656  O   ASN    81      42.267  35.260 -36.334  1.00246.45           O  
ATOM    657  CB  ASN    81      41.567  33.638 -33.953  1.00246.45           C  
ATOM    658  CG  ASN    81      41.530  35.104 -33.529  1.00246.45           C  
ATOM    659  ND2 ASN    81      40.736  35.929 -34.262  1.00246.45           N  
ATOM    660  OD1 ASN    81      42.190  35.512 -32.576  1.00246.45           O  
ATOM    661  N   GLY    82      42.478  33.126 -37.117  1.00142.02           N  
ATOM    662  CA  GLY    82      43.493  33.288 -38.058  1.00142.02           C  
ATOM    663  C   GLY    82      44.698  33.893 -37.419  1.00142.02           C  
ATOM    664  O   GLY    82      45.706  33.223 -37.243  1.00142.02           O  
ATOM    665  N   GLU    83      44.696  35.220 -37.219  1.00119.27           N  
ATOM    666  CA  GLU    83      45.807  35.879 -36.602  1.00119.27           C  
ATOM    667  C   GLU    83      45.897  35.754 -35.096  1.00119.27           C  
ATOM    668  O   GLU    83      46.955  35.416 -34.568  1.00119.27           O  
ATOM    669  CB  GLU    83      45.849  37.377 -36.944  1.00119.27           C  
ATOM    670  CG  GLU    83      47.141  38.066 -36.506  1.00119.27           C  
ATOM    671  CD  GLU    83      47.140  39.468 -37.097  1.00119.27           C  
ATOM    672  OE1 GLU    83      46.320  40.306 -36.637  1.00119.27           O  
ATOM    673  OE2 GLU    83      47.956  39.716 -38.025  1.00119.27           O1-
ATOM    674  N   GLY    84      44.793  36.034 -34.364  1.00 83.12           N  
ATOM    675  CA  GLY    84      44.820  36.208 -32.925  1.00 83.12           C  
ATOM    676  C   GLY    84      45.044  35.017 -32.034  1.00 83.12           C  
ATOM    677  O   GLY    84      45.973  35.058 -31.229  1.00 83.12           O  
ATOM    678  N   LYS    85      44.273  33.916 -32.227  1.00205.69           N  
ATOM    679  CA  LYS    85      44.152  32.758 -31.355  1.00205.69           C  
ATOM    680  C   LYS    85      43.027  32.973 -30.369  1.00205.69           C  
ATOM    681  O   LYS    85      42.679  32.068 -29.613  1.00205.69           O  
ATOM    682  CB  LYS    85      45.357  32.535 -30.422  1.00205.69           C  
ATOM    683  CG  LYS    85      45.246  33.430 -29.174  1.00205.69           C  
ATOM    684  CD  LYS    85      46.415  33.362 -28.192  1.00205.69           C  
ATOM    685  CE  LYS    85      47.682  34.039 -28.719  1.00205.69           C  
ATOM    686  NZ  LYS    85      47.444  35.488 -28.902  1.00205.69           N1+
ATOM    687  N   LYS    86      42.453  34.188 -30.341  1.00165.06           N  
ATOM    688  CA  LYS    86      41.322  34.590 -29.545  1.00165.06           C  
ATOM    689  C   LYS    86      40.014  34.140 -30.132  1.00165.06           C  
ATOM    690  O   LYS    86      39.002  34.158 -29.437  1.00165.06           O  
ATOM    691  CB  LYS    86      41.236  36.113 -29.357  1.00165.06           C  
ATOM    692  CG  LYS    86      42.158  36.648 -28.259  1.00165.06           C  
ATOM    693  CD  LYS    86      43.648  36.428 -28.515  1.00165.06           C  
ATOM    694  CE  LYS    86      44.545  37.157 -27.512  1.00165.06           C  
ATOM    695  NZ  LYS    86      44.275  36.675 -26.141  1.00165.06           N1+
ATOM    696  N   ASP    87      39.963  33.800 -31.434  1.00118.08           N  
ATOM    697  CA  ASP    87      38.684  33.537 -32.044  1.00118.08           C  
ATOM    698  C   ASP    87      38.000  32.375 -31.409  1.00118.08           C  
ATOM    699  O   ASP    87      36.773  32.327 -31.394  1.00118.08           O  
ATOM    700  CB  ASP    87      38.696  33.197 -33.530  1.00118.08           C  
ATOM    701  CG  ASP    87      37.284  33.392 -34.050  1.00118.08           C  
ATOM    702  OD1 ASP    87      36.463  33.981 -33.297  1.00118.08           O  
ATOM    703  OD2 ASP    87      37.004  32.962 -35.200  1.00118.08           O1-
ATOM    704  N   LEU    88      38.759  31.357 -30.964  1.00 93.52           N  
ATOM    705  CA  LEU    88      38.129  30.277 -30.262  1.00 93.52           C  
ATOM    706  C   LEU    88      38.707  30.277 -28.889  1.00 93.52           C  
ATOM    707  O   LEU    88      39.913  30.460 -28.731  1.00 93.52           O  
ATOM    708  CB  LEU    88      38.396  28.869 -30.815  1.00 93.52           C  
ATOM    709  CG  LEU    88      37.755  28.566 -32.176  1.00 93.52           C  
ATOM    710  CD1 LEU    88      37.828  27.059 -32.450  1.00 93.52           C  
ATOM    711  CD2 LEU    88      36.324  29.121 -32.290  1.00 93.52           C  
ATOM    712  N   VAL    89      37.848  30.174 -27.851  1.00126.09           N  
ATOM    713  CA  VAL    89      38.380  30.148 -26.523  1.00126.09           C  
ATOM    714  C   VAL    89      38.957  28.805 -26.154  1.00126.09           C  
ATOM    715  O   VAL    89      40.121  28.727 -25.763  1.00126.09           O  
ATOM    716  CB  VAL    89      37.414  30.578 -25.449  1.00126.09           C  
ATOM    717  CG1 VAL    89      36.274  29.565 -25.321  1.00126.09           C  
ATOM    718  CG2 VAL    89      38.209  30.768 -24.147  1.00126.09           C  
ATOM    719  N   ASN    90      38.171  27.710 -26.296  1.00101.92           N  
ATOM    720  CA  ASN    90      38.622  26.402 -25.883  1.00101.92           C  
ATOM    721  C   ASN    90      37.883  25.370 -26.694  1.00101.92           C  
ATOM    722  O   ASN    90      36.656  25.413 -26.772  1.00101.92           O  
ATOM    723  CB  ASN    90      38.239  26.151 -24.404  1.00101.92           C  
ATOM    724  CG  ASN    90      38.779  24.849 -23.813  1.00101.92           C  
ATOM    725  ND2 ASN    90      38.554  23.694 -24.495  1.00101.92           N  
ATOM    726  OD1 ASN    90      39.347  24.856 -22.724  1.00101.92           O  
ATOM    727  N   VAL    91      38.609  24.382 -27.276  1.00 62.41           N  
ATOM    728  CA  VAL    91      37.961  23.352 -28.048  1.00 62.41           C  
ATOM    729  C   VAL    91      38.555  22.009 -27.716  1.00 62.41           C  
ATOM    730  O   VAL    91      39.745  21.895 -27.435  1.00 62.41           O  
ATOM    731  CB  VAL    91      38.120  23.541 -29.528  1.00 62.41           C  
ATOM    732  CG1 VAL    91      37.483  22.340 -30.249  1.00 62.41           C  
ATOM    733  CG2 VAL    91      37.519  24.903 -29.913  1.00 62.41           C  
ATOM    734  N   TYR    92      37.678  20.989 -27.590  1.00128.74           N  
ATOM    735  CA  TYR    92      37.958  19.588 -27.389  1.00128.74           C  
ATOM    736  C   TYR    92      38.167  18.749 -28.629  1.00128.74           C  
ATOM    737  O   TYR    92      38.912  17.772 -28.579  1.00128.74           O  
ATOM    738  CB  TYR    92      36.897  18.882 -26.527  1.00128.74           C  
ATOM    739  CG  TYR    92      37.196  19.229 -25.110  1.00128.74           C  
ATOM    740  CD1 TYR    92      38.152  18.505 -24.438  1.00128.74           C  
ATOM    741  CD2 TYR    92      36.546  20.249 -24.452  1.00128.74           C  
ATOM    742  CE1 TYR    92      38.461  18.786 -23.132  1.00128.74           C  
ATOM    743  CE2 TYR    92      36.853  20.537 -23.141  1.00128.74           C  
ATOM    744  CZ  TYR    92      37.811  19.803 -22.481  1.00128.74           C  
ATOM    745  OH  TYR    92      38.133  20.088 -21.140  1.00128.74           O  
ATOM    746  N   GLN    93      37.455  19.026 -29.750  1.00 94.80           N  
ATOM    747  CA  GLN    93      37.530  18.092 -30.852  1.00 94.80           C  
ATOM    748  C   GLN    93      37.191  18.737 -32.176  1.00 94.80           C  
ATOM    749  O   GLN    93      36.206  19.463 -32.296  1.00 94.80           O  
ATOM    750  CB  GLN    93      36.565  16.905 -30.667  1.00 94.80           C  
ATOM    751  CG  GLN    93      36.586  15.879 -31.801  1.00 94.80           C  
ATOM    752  CD  GLN    93      37.891  15.101 -31.737  1.00 94.80           C  
ATOM    753  NE2 GLN    93      38.375  14.656 -32.927  1.00 94.80           N  
ATOM    754  OE1 GLN    93      38.462  14.895 -30.668  1.00 94.80           O  
ATOM    755  N   PRO    94      38.052  18.540 -33.155  1.00128.10           N  
ATOM    756  CA  PRO    94      37.736  18.989 -34.498  1.00128.10           C  
ATOM    757  C   PRO    94      37.114  17.892 -35.319  1.00128.10           C  
ATOM    758  O   PRO    94      37.526  16.743 -35.164  1.00128.10           O  
ATOM    759  CB  PRO    94      39.047  19.456 -35.124  1.00128.10           C  
ATOM    760  CG  PRO    94      39.959  19.747 -33.925  1.00128.10           C  
ATOM    761  CD  PRO    94      39.452  18.786 -32.841  1.00128.10           C  
ATOM    762  N   VAL    95      36.180  18.216 -36.243  1.00 50.17           N  
ATOM    763  CA  VAL    95      35.624  17.200 -37.097  1.00 50.17           C  
ATOM    764  C   VAL    95      35.476  17.762 -38.478  1.00 50.17           C  
ATOM    765  O   VAL    95      35.040  18.899 -38.654  1.00 50.17           O  
ATOM    766  CB  VAL    95      34.270  16.714 -36.671  1.00 50.17           C  
ATOM    767  CG1 VAL    95      33.719  15.780 -37.761  1.00 50.17           C  
ATOM    768  CG2 VAL    95      34.411  16.042 -35.294  1.00 50.17           C  
ATOM    769  N   ILE    96      35.826  16.954 -39.503  1.00 43.12           N  
ATOM    770  CA  ILE    96      35.726  17.393 -40.867  1.00 43.12           C  
ATOM    771  C   ILE    96      34.650  16.588 -41.529  1.00 43.12           C  
ATOM    772  O   ILE    96      34.667  15.357 -41.495  1.00 43.12           O  
ATOM    773  CB  ILE    96      36.986  17.192 -41.659  1.00 43.12           C  
ATOM    774  CG1 ILE    96      38.139  18.002 -41.047  1.00 43.12           C  
ATOM    775  CG2 ILE    96      36.695  17.554 -43.125  1.00 43.12           C  
ATOM    776  CD1 ILE    96      39.502  17.644 -41.639  1.00 43.12           C  
ATOM    777  N   ASP    97      33.676  17.291 -42.143  1.00 57.73           N  
ATOM    778  CA  ASP    97      32.549  16.678 -42.788  1.00 57.73           C  
ATOM    779  C   ASP    97      32.858  16.369 -44.225  1.00 57.73           C  
ATOM    780  O   ASP    97      33.991  16.494 -44.685  1.00 57.73           O  
ATOM    781  CB  ASP    97      31.265  17.532 -42.703  1.00 57.73           C  
ATOM    782  CG  ASP    97      31.494  18.895 -43.347  1.00 57.73           C  
ATOM    783  OD1 ASP    97      32.528  19.081 -44.042  1.00 57.73           O  
ATOM    784  OD2 ASP    97      30.628  19.784 -43.130  1.00 57.73           O1-
ATOM    785  N   ASP    98      31.820  15.930 -44.962  1.00 58.25           N  
ATOM    786  CA  ASP    98      31.886  15.521 -46.339  1.00 58.25           C  
ATOM    787  C   ASP    98      32.239  16.693 -47.213  1.00 58.25           C  
ATOM    788  O   ASP    98      32.843  16.532 -48.272  1.00 58.25           O  
ATOM    789  CB  ASP    98      30.540  14.968 -46.836  1.00 58.25           C  
ATOM    790  CG  ASP    98      30.243  13.706 -46.038  1.00 58.25           C  
ATOM    791  OD1 ASP    98      31.155  13.239 -45.306  1.00 58.25           O  
ATOM    792  OD2 ASP    98      29.097  13.192 -46.149  1.00 58.25           O1-
ATOM    793  N   CYS    99      31.785  17.891 -46.814  1.00106.04           N  
ATOM    794  CA  CYS    99      31.932  19.156 -47.491  1.00106.04           C  
ATOM    795  C   CYS    99      33.298  19.764 -47.297  1.00106.04           C  
ATOM    796  O   CYS    99      33.599  20.798 -47.894  1.00106.04           O  
ATOM    797  CB  CYS    99      30.821  20.147 -47.088  1.00106.04           C  
ATOM    798  SG  CYS    99      29.188  19.380 -47.361  1.00106.04           S  
ATOM    799  N   ARG   100      34.148  19.181 -46.427  1.00120.68           N  
ATOM    800  CA  ARG   100      35.442  19.739 -46.130  1.00120.68           C  
ATOM    801  C   ARG   100      35.280  20.994 -45.328  1.00120.68           C  
ATOM    802  O   ARG   100      36.021  21.963 -45.498  1.00120.68           O  
ATOM    803  CB  ARG   100      36.300  20.041 -47.375  1.00120.68           C  
ATOM    804  CG  ARG   100      36.846  18.777 -48.045  1.00120.68           C  
ATOM    805  CD  ARG   100      37.814  19.035 -49.204  1.00120.68           C  
ATOM    806  NE  ARG   100      39.136  19.411 -48.628  1.00120.68           N  
ATOM    807  CZ  ARG   100      39.582  20.698 -48.726  1.00120.68           C  
ATOM    808  NH1 ARG   100      38.823  21.635 -49.360  1.00120.68           N1+
ATOM    809  NH2 ARG   100      40.795  21.045 -48.205  1.00120.68           N  
ATOM    810  N   ARG   101      34.286  20.989 -44.417  1.00 74.06           N  
ATOM    811  CA  ARG   101      34.111  22.062 -43.485  1.00 74.06           C  
ATOM    812  C   ARG   101      34.643  21.554 -42.174  1.00 74.06           C  
ATOM    813  O   ARG   101      34.367  20.423 -41.779  1.00 74.06           O  
ATOM    814  CB  ARG   101      32.645  22.462 -43.260  1.00 74.06           C  
ATOM    815  CG  ARG   101      31.989  23.118 -44.478  1.00 74.06           C  
ATOM    816  CD  ARG   101      30.529  23.508 -44.243  1.00 74.06           C  
ATOM    817  NE  ARG   101      29.793  22.257 -43.907  1.00 74.06           N  
ATOM    818  CZ  ARG   101      28.427  22.253 -43.859  1.00 74.06           C  
ATOM    819  NH1 ARG   101      27.732  23.385 -44.160  1.00 74.06           N1+
ATOM    820  NH2 ARG   101      27.766  21.111 -43.509  1.00 74.06           N  
ATOM    821  N   LEU   102      35.441  22.389 -41.478  1.00 63.87           N  
ATOM    822  CA  LEU   102      36.030  21.996 -40.229  1.00 63.87           C  
ATOM    823  C   LEU   102      35.144  22.481 -39.125  1.00 63.87           C  
ATOM    824  O   LEU   102      34.920  23.679 -38.970  1.00 63.87           O  
ATOM    825  CB  LEU   102      37.430  22.598 -40.009  1.00 63.87           C  
ATOM    826  CG  LEU   102      38.084  22.199 -38.673  1.00 63.87           C  
ATOM    827  CD1 LEU   102      38.308  20.680 -38.589  1.00 63.87           C  
ATOM    828  CD2 LEU   102      39.370  23.003 -38.425  1.00 63.87           C  
ATOM    829  N   TRP   103      34.623  21.540 -38.308  1.00 68.63           N  
ATOM    830  CA  TRP   103      33.722  21.906 -37.251  1.00 68.63           C  
ATOM    831  C   TRP   103      34.413  21.722 -35.932  1.00 68.63           C  
ATOM    832  O   TRP   103      35.111  20.735 -35.699  1.00 68.63           O  
ATOM    833  CB  TRP   103      32.453  21.035 -37.213  1.00 68.63           C  
ATOM    834  CG  TRP   103      31.534  21.191 -38.404  1.00 68.63           C  
ATOM    835  CD1 TRP   103      31.651  20.658 -39.656  1.00 68.63           C  
ATOM    836  CD2 TRP   103      30.310  21.943 -38.398  1.00 68.63           C  
ATOM    837  CE2 TRP   103      29.746  21.826 -39.668  1.00 68.63           C  
ATOM    838  CE3 TRP   103      29.704  22.672 -37.412  1.00 68.63           C  
ATOM    839  NE1 TRP   103      30.580  21.036 -40.430  1.00 68.63           N  
ATOM    840  CZ2 TRP   103      28.564  22.439 -39.974  1.00 68.63           C  
ATOM    841  CZ3 TRP   103      28.513  23.289 -37.724  1.00 68.63           C  
ATOM    842  CH2 TRP   103      27.955  23.174 -38.980  1.00 68.63           C  
ATOM    843  N   VAL   104      34.235  22.707 -35.028  1.00 51.10           N  
ATOM    844  CA  VAL   104      34.778  22.637 -33.702  1.00 51.10           C  
ATOM    845  C   VAL   104      33.675  23.048 -32.774  1.00 51.10           C  
ATOM    846  O   VAL   104      32.679  23.627 -33.205  1.00 51.10           O  
ATOM    847  CB  VAL   104      35.931  23.567 -33.477  1.00 51.10           C  
ATOM    848  CG1 VAL   104      37.076  23.150 -34.416  1.00 51.10           C  
ATOM    849  CG2 VAL   104      35.447  25.012 -33.686  1.00 51.10           C  
ATOM    850  N   LEU   105      33.797  22.704 -31.474  1.00117.95           N  
ATOM    851  CA  LEU   105      32.798  23.108 -30.523  1.00117.95           C  
ATOM    852  C   LEU   105      33.504  23.922 -29.475  1.00117.95           C  
ATOM    853  O   LEU   105      34.189  23.385 -28.604  1.00117.95           O  
ATOM    854  CB  LEU   105      32.125  21.900 -29.835  1.00117.95           C  
ATOM    855  CG  LEU   105      30.886  22.192 -28.954  1.00117.95           C  
ATOM    856  CD1 LEU   105      30.342  20.887 -28.349  1.00117.95           C  
ATOM    857  CD2 LEU   105      31.141  23.250 -27.869  1.00117.95           C  
ATOM    858  N   ASP   106      33.348  25.257 -29.539  1.00 58.89           N  
ATOM    859  CA  ASP   106      33.953  26.120 -28.566  1.00 58.89           C  
ATOM    860  C   ASP   106      33.136  25.991 -27.314  1.00 58.89           C  
ATOM    861  O   ASP   106      31.937  26.259 -27.315  1.00 58.89           O  
ATOM    862  CB  ASP   106      33.938  27.596 -29.000  1.00 58.89           C  
ATOM    863  CG  ASP   106      34.808  28.363 -28.025  1.00 58.89           C  
ATOM    864  OD1 ASP   106      35.297  27.709 -27.068  1.00 58.89           O  
ATOM    865  OD2 ASP   106      34.993  29.594 -28.218  1.00 58.89           O1-
ATOM    866  N   ILE   107      33.786  25.572 -26.211  1.00228.51           N  
ATOM    867  CA  ILE   107      33.153  25.386 -24.931  1.00228.51           C  
ATOM    868  C   ILE   107      32.719  26.730 -24.435  1.00228.51           C  
ATOM    869  O   ILE   107      31.684  26.865 -23.785  1.00228.51           O  
ATOM    870  CB  ILE   107      34.111  24.968 -23.859  1.00228.51           C  
ATOM    871  CG1 ILE   107      34.982  23.772 -24.231  1.00228.51           C  
ATOM    872  CG2 ILE   107      33.230  24.644 -22.651  1.00228.51           C  
ATOM    873  CD1 ILE   107      34.210  22.462 -24.251  1.00228.51           C  
ATOM    874  N   GLY   108      33.575  27.749 -24.654  1.00 44.81           N  
ATOM    875  CA  GLY   108      33.221  29.095 -24.304  1.00 44.81           C  
ATOM    876  C   GLY   108      33.948  29.590 -23.091  1.00 44.81           C  
ATOM    877  O   GLY   108      33.897  30.785 -22.811  1.00 44.81           O  
ATOM    878  N   LYS   109      34.619  28.709 -22.320  1.00102.28           N  
ATOM    879  CA  LYS   109      35.345  29.210 -21.180  1.00102.28           C  
ATOM    880  C   LYS   109      36.574  28.379 -20.987  1.00102.28           C  
ATOM    881  O   LYS   109      36.656  27.248 -21.457  1.00102.28           O  
ATOM    882  CB  LYS   109      34.570  29.138 -19.855  1.00102.28           C  
ATOM    883  CG  LYS   109      35.375  29.676 -18.668  1.00102.28           C  
ATOM    884  CD  LYS   109      34.564  29.895 -17.387  1.00102.28           C  
ATOM    885  CE  LYS   109      35.413  30.406 -16.220  1.00102.28           C  
ATOM    886  NZ  LYS   109      34.571  30.609 -15.020  1.00102.28           N1+
ATOM    887  N   VAL   110      37.575  28.968 -20.294  1.00 67.85           N  
ATOM    888  CA  VAL   110      38.806  28.318 -19.938  1.00 67.85           C  
ATOM    889  C   VAL   110      38.580  27.643 -18.614  1.00 67.85           C  
ATOM    890  O   VAL   110      37.707  28.038 -17.844  1.00 67.85           O  
ATOM    891  CB  VAL   110      39.962  29.264 -19.786  1.00 67.85           C  
ATOM    892  CG1 VAL   110      40.247  29.913 -21.150  1.00 67.85           C  
ATOM    893  CG2 VAL   110      39.625  30.277 -18.679  1.00 67.85           C  
ATOM    894  N   GLU   111      39.331  26.552 -18.370  1.00127.09           N  
ATOM    895  CA  GLU   111      39.250  25.693 -17.219  1.00127.09           C  
ATOM    896  C   GLU   111      39.947  26.183 -15.975  1.00127.09           C  
ATOM    897  O   GLU   111      39.677  25.665 -14.896  1.00127.09           O  
ATOM    898  CB  GLU   111      39.678  24.257 -17.549  1.00127.09           C  
ATOM    899  CG  GLU   111      38.724  23.667 -18.593  1.00127.09           C  
ATOM    900  CD  GLU   111      38.874  22.157 -18.653  1.00127.09           C  
ATOM    901  OE1 GLU   111      39.983  21.644 -18.349  1.00127.09           O  
ATOM    902  OE2 GLU   111      37.861  21.494 -19.003  1.00127.09           O1-
ATOM    903  N   TYR   112      40.891  27.139 -16.068  1.00177.33           N  
ATOM    904  CA  TYR   112      41.686  27.528 -14.924  1.00177.33           C  
ATOM    905  C   TYR   112      41.392  28.957 -14.560  1.00177.33           C  
ATOM    906  O   TYR   112      40.717  29.670 -15.300  1.00177.33           O  
ATOM    907  CB  TYR   112      43.187  27.432 -15.233  1.00177.33           C  
ATOM    908  CG  TYR   112      43.408  28.265 -16.452  1.00177.33           C  
ATOM    909  CD1 TYR   112      43.169  27.737 -17.701  1.00177.33           C  
ATOM    910  CD2 TYR   112      43.824  29.573 -16.356  1.00177.33           C  
ATOM    911  CE1 TYR   112      43.360  28.491 -18.835  1.00177.33           C  
ATOM    912  CE2 TYR   112      44.019  30.332 -17.487  1.00177.33           C  
ATOM    913  CZ  TYR   112      43.790  29.792 -18.730  1.00177.33           C  
ATOM    914  OH  TYR   112      43.989  30.572 -19.890  1.00177.33           O  
ATOM    915  N   THR   113      41.853  29.396 -13.364  1.00 92.62           N  
ATOM    916  CA  THR   113      41.608  30.745 -12.929  1.00 92.62           C  
ATOM    917  C   THR   113      42.916  31.461 -12.769  1.00 92.62           C  
ATOM    918  O   THR   113      43.905  30.885 -12.319  1.00 92.62           O  
ATOM    919  CB  THR   113      40.900  30.828 -11.610  1.00 92.62           C  
ATOM    920  CG2 THR   113      41.819  30.254 -10.519  1.00 92.62           C  
ATOM    921  OG1 THR   113      40.565  32.177 -11.317  1.00 92.62           O  
ATOM    922  N   GLY   114      42.942  32.758 -13.151  1.00 28.81           N  
ATOM    923  CA  GLY   114      44.123  33.567 -13.055  1.00 28.81           C  
ATOM    924  C   GLY   114      45.055  33.113 -14.130  1.00 28.81           C  
ATOM    925  O   GLY   114      44.670  32.361 -15.023  1.00 28.81           O  
ATOM    926  N   GLY   115      46.315  33.585 -14.085  1.00 38.31           N  
ATOM    927  CA  GLY   115      47.295  33.100 -15.011  1.00 38.31           C  
ATOM    928  C   GLY   115      46.903  33.412 -16.428  1.00 38.31           C  
ATOM    929  O   GLY   115      47.023  32.554 -17.300  1.00 38.31           O  
ATOM    930  N   ASP   116      46.488  34.665 -16.700  1.00 68.12           N  
ATOM    931  CA  ASP   116      46.117  35.114 -18.021  1.00 68.12           C  
ATOM    932  C   ASP   116      44.770  34.617 -18.467  1.00 68.12           C  
ATOM    933  O   ASP   116      44.463  34.653 -19.659  1.00 68.12           O  
ATOM    934  CB  ASP   116      47.136  34.696 -19.098  1.00 68.12           C  
ATOM    935  CG  ASP   116      48.424  35.469 -18.861  1.00 68.12           C  
ATOM    936  OD1 ASP   116      48.337  36.612 -18.339  1.00 68.12           O  
ATOM    937  OD2 ASP   116      49.511  34.926 -19.194  1.00 68.12           O1-
ATOM    938  N   ALA   117      43.900  34.220 -17.524  1.00 47.45           N  
ATOM    939  CA  ALA   117      42.568  33.764 -17.825  1.00 47.45           C  
ATOM    940  C   ALA   117      41.785  34.885 -18.458  1.00 47.45           C  
ATOM    941  O   ALA   117      40.907  34.647 -19.287  1.00 47.45           O  
ATOM    942  CB  ALA   117      41.801  33.317 -16.570  1.00 47.45           C  
ATOM    943  N   ASP   118      42.064  36.141 -18.061  1.00 44.72           N  
ATOM    944  CA  ASP   118      41.342  37.284 -18.556  1.00 44.72           C  
ATOM    945  C   ASP   118      41.548  37.420 -20.036  1.00 44.72           C  
ATOM    946  O   ASP   118      40.708  37.984 -20.736  1.00 44.72           O  
ATOM    947  CB  ASP   118      41.752  38.608 -17.894  1.00 44.72           C  
ATOM    948  CG  ASP   118      41.206  38.589 -16.474  1.00 44.72           C  
ATOM    949  OD1 ASP   118      40.842  37.479 -15.996  1.00 44.72           O  
ATOM    950  OD2 ASP   118      41.134  39.681 -15.850  1.00 44.72           O1-
ATOM    951  N   GLN   119      42.677  36.907 -20.549  1.00 64.18           N  
ATOM    952  CA  GLN   119      42.999  37.018 -21.943  1.00 64.18           C  
ATOM    953  C   GLN   119      41.927  36.346 -22.748  1.00 64.18           C  
ATOM    954  O   GLN   119      41.713  36.703 -23.907  1.00 64.18           O  
ATOM    955  CB  GLN   119      44.353  36.383 -22.304  1.00 64.18           C  
ATOM    956  CG  GLN   119      45.536  37.096 -21.642  1.00 64.18           C  
ATOM    957  CD  GLN   119      46.821  36.396 -22.058  1.00 64.18           C  
ATOM    958  NE2 GLN   119      46.791  35.711 -23.232  1.00 64.18           N  
ATOM    959  OE1 GLN   119      47.833  36.463 -21.360  1.00 64.18           O  
ATOM    960  N   TYR   120      41.269  35.303 -22.197  1.00 94.55           N  
ATOM    961  CA  TYR   120      40.242  34.665 -22.973  1.00 94.55           C  
ATOM    962  C   TYR   120      38.915  34.807 -22.275  1.00 94.55           C  
ATOM    963  O   TYR   120      38.478  33.910 -21.552  1.00 94.55           O  
ATOM    964  CB  TYR   120      40.513  33.166 -23.165  1.00 94.55           C  
ATOM    965  CG  TYR   120      41.849  33.088 -23.816  1.00 94.55           C  
ATOM    966  CD1 TYR   120      41.987  33.225 -25.179  1.00 94.55           C  
ATOM    967  CD2 TYR   120      42.969  32.884 -23.045  1.00 94.55           C  
ATOM    968  CE1 TYR   120      43.230  33.155 -25.764  1.00 94.55           C  
ATOM    969  CE2 TYR   120      44.212  32.815 -23.622  1.00 94.55           C  
ATOM    970  CZ  TYR   120      44.343  32.949 -24.983  1.00 94.55           C  
ATOM    971  OH  TYR   120      45.623  32.878 -25.569  1.00 94.55           O  
ATOM    972  N   PRO   121      38.229  35.888 -22.540  1.00 71.11           N  
ATOM    973  CA  PRO   121      36.963  36.197 -21.923  1.00 71.11           C  
ATOM    974  C   PRO   121      35.959  35.121 -22.211  1.00 71.11           C  
ATOM    975  O   PRO   121      35.982  34.563 -23.306  1.00 71.11           O  
ATOM    976  CB  PRO   121      36.534  37.525 -22.540  1.00 71.11           C  
ATOM    977  CG  PRO   121      37.169  37.480 -23.943  1.00 71.11           C  
ATOM    978  CD  PRO   121      38.464  36.674 -23.740  1.00 71.11           C  
ATOM    979  N   LYS   122      35.060  34.840 -21.245  1.00 74.79           N  
ATOM    980  CA  LYS   122      34.075  33.802 -21.367  1.00 74.79           C  
ATOM    981  C   LYS   122      32.968  34.254 -22.262  1.00 74.79           C  
ATOM    982  O   LYS   122      32.798  35.446 -22.520  1.00 74.79           O  
ATOM    983  CB  LYS   122      33.421  33.398 -20.034  1.00 74.79           C  
ATOM    984  CG  LYS   122      34.383  32.807 -19.000  1.00 74.79           C  
ATOM    985  CD  LYS   122      35.319  33.843 -18.375  1.00 74.79           C  
ATOM    986  CE  LYS   122      36.075  33.320 -17.152  1.00 74.79           C  
ATOM    987  NZ  LYS   122      36.914  34.395 -16.578  1.00 74.79           N1+
ATOM    988  N   GLY   123      32.195  33.273 -22.774  1.00 20.87           N  
ATOM    989  CA  GLY   123      31.078  33.526 -23.635  1.00 20.87           C  
ATOM    990  C   GLY   123      30.294  32.250 -23.704  1.00 20.87           C  
ATOM    991  O   GLY   123      30.662  31.250 -23.089  1.00 20.87           O  
ATOM    992  N   LYS   124      29.183  32.264 -24.467  1.00129.39           N  
ATOM    993  CA  LYS   124      28.312  31.128 -24.606  1.00129.39           C  
ATOM    994  C   LYS   124      28.998  30.131 -25.486  1.00129.39           C  
ATOM    995  O   LYS   124      29.783  30.503 -26.355  1.00129.39           O  
ATOM    996  CB  LYS   124      26.992  31.480 -25.312  1.00129.39           C  
ATOM    997  CG  LYS   124      26.201  32.608 -24.645  1.00129.39           C  
ATOM    998  CD  LYS   124      25.661  32.271 -23.256  1.00129.39           C  
ATOM    999  CE  LYS   124      24.936  33.447 -22.597  1.00129.39           C  
ATOM   1000  NZ  LYS   124      23.920  33.999 -23.522  1.00129.39           N1+
ATOM   1001  N   PRO   125      28.712  28.867 -25.295  1.00 67.84           N  
ATOM   1002  CA  PRO   125      29.321  27.835 -26.095  1.00 67.84           C  
ATOM   1003  C   PRO   125      28.870  27.972 -27.510  1.00 67.84           C  
ATOM   1004  O   PRO   125      27.732  28.385 -27.730  1.00 67.84           O  
ATOM   1005  CB  PRO   125      28.936  26.517 -25.432  1.00 67.84           C  
ATOM   1006  CG  PRO   125      28.752  26.905 -23.953  1.00 67.84           C  
ATOM   1007  CD  PRO   125      28.313  28.378 -23.987  1.00 67.84           C  
ATOM   1008  N   THR   126      29.745  27.655 -28.489  1.00118.28           N  
ATOM   1009  CA  THR   126      29.330  27.838 -29.846  1.00118.28           C  
ATOM   1010  C   THR   126      29.836  26.725 -30.706  1.00118.28           C  
ATOM   1011  O   THR   126      30.881  26.132 -30.443  1.00118.28           O  
ATOM   1012  CB  THR   126      29.840  29.111 -30.456  1.00118.28           C  
ATOM   1013  CG2 THR   126      29.363  30.297 -29.600  1.00118.28           C  
ATOM   1014  OG1 THR   126      31.259  29.091 -30.518  1.00118.28           O  
ATOM   1015  N   LEU   127      29.060  26.412 -31.766  1.00106.56           N  
ATOM   1016  CA  LEU   127      29.485  25.477 -32.765  1.00106.56           C  
ATOM   1017  C   LEU   127      29.964  26.337 -33.894  1.00106.56           C  
ATOM   1018  O   LEU   127      29.231  27.203 -34.373  1.00106.56           O  
ATOM   1019  CB  LEU   127      28.363  24.567 -33.298  1.00106.56           C  
ATOM   1020  CG  LEU   127      27.774  23.637 -32.220  1.00106.56           C  
ATOM   1021  CD1 LEU   127      27.024  24.438 -31.146  1.00106.56           C  
ATOM   1022  CD2 LEU   127      26.926  22.516 -32.844  1.00106.56           C  
ATOM   1023  N   ILE   128      31.223  26.135 -34.331  1.00 55.54           N  
ATOM   1024  CA  ILE   128      31.775  26.982 -35.348  1.00 55.54           C  
ATOM   1025  C   ILE   128      32.312  26.121 -36.442  1.00 55.54           C  
ATOM   1026  O   ILE   128      32.778  25.009 -36.204  1.00 55.54           O  
ATOM   1027  CB  ILE   128      32.900  27.847 -34.853  1.00 55.54           C  
ATOM   1028  CG1 ILE   128      32.382  28.835 -33.795  1.00 55.54           C  
ATOM   1029  CG2 ILE   128      33.554  28.526 -36.066  1.00 55.54           C  
ATOM   1030  CD1 ILE   128      33.495  29.547 -33.028  1.00 55.54           C  
ATOM   1031  N   ALA   129      32.225  26.623 -37.692  1.00 51.27           N  
ATOM   1032  CA  ALA   129      32.723  25.875 -38.811  1.00 51.27           C  
ATOM   1033  C   ALA   129      33.533  26.768 -39.704  1.00 51.27           C  
ATOM   1034  O   ALA   129      33.249  27.954 -39.873  1.00 51.27           O  
ATOM   1035  CB  ALA   129      31.611  25.259 -39.677  1.00 51.27           C  
ATOM   1036  N   TYR   130      34.576  26.177 -40.317  1.00169.87           N  
ATOM   1037  CA  TYR   130      35.468  26.883 -41.197  1.00169.87           C  
ATOM   1038  C   TYR   130      35.453  26.142 -42.496  1.00169.87           C  
ATOM   1039  O   TYR   130      35.262  24.927 -42.525  1.00169.87           O  
ATOM   1040  CB  TYR   130      36.932  26.865 -40.724  1.00169.87           C  
ATOM   1041  CG  TYR   130      37.066  27.680 -39.483  1.00169.87           C  
ATOM   1042  CD1 TYR   130      36.736  27.152 -38.259  1.00169.87           C  
ATOM   1043  CD2 TYR   130      37.511  28.980 -39.547  1.00169.87           C  
ATOM   1044  CE1 TYR   130      36.856  27.906 -37.115  1.00169.87           C  
ATOM   1045  CE2 TYR   130      37.635  29.737 -38.406  1.00169.87           C  
ATOM   1046  CZ  TYR   130      37.316  29.195 -37.184  1.00169.87           C  
ATOM   1047  OH  TYR   130      37.437  29.956 -36.003  1.00169.87           O  
ATOM   1048  N   ASP   131      35.635  26.870 -43.618  1.00 51.92           N  
ATOM   1049  CA  ASP   131      35.642  26.236 -44.904  1.00 51.92           C  
ATOM   1050  C   ASP   131      37.073  26.065 -45.316  1.00 51.92           C  
ATOM   1051  O   ASP   131      37.796  27.032 -45.558  1.00 51.92           O  
ATOM   1052  CB  ASP   131      34.913  27.050 -45.990  1.00 51.92           C  
ATOM   1053  CG  ASP   131      34.640  26.145 -47.185  1.00 51.92           C  
ATOM   1054  OD1 ASP   131      35.235  25.037 -47.244  1.00 51.92           O  
ATOM   1055  OD2 ASP   131      33.824  26.551 -48.057  1.00 51.92           O1-
ATOM   1056  N   LEU   132      37.517  24.796 -45.360  1.00 62.92           N  
ATOM   1057  CA  LEU   132      38.849  24.409 -45.728  1.00 62.92           C  
ATOM   1058  C   LEU   132      39.067  24.650 -47.189  1.00 62.92           C  
ATOM   1059  O   LEU   132      40.191  24.895 -47.623  1.00 62.92           O  
ATOM   1060  CB  LEU   132      39.142  22.929 -45.434  1.00 62.92           C  
ATOM   1061  CG  LEU   132      39.074  22.576 -43.934  1.00 62.92           C  
ATOM   1062  CD1 LEU   132      39.539  21.133 -43.682  1.00 62.92           C  
ATOM   1063  CD2 LEU   132      39.824  23.605 -43.072  1.00 62.92           C  
ATOM   1064  N   LYS   133      38.003  24.536 -48.001  1.00 75.91           N  
ATOM   1065  CA  LYS   133      38.159  24.705 -49.417  1.00 75.91           C  
ATOM   1066  C   LYS   133      38.650  26.092 -49.710  1.00 75.91           C  
ATOM   1067  O   LYS   133      39.578  26.268 -50.498  1.00 75.91           O  
ATOM   1068  CB  LYS   133      36.845  24.495 -50.182  1.00 75.91           C  
ATOM   1069  CG  LYS   133      36.375  23.039 -50.161  1.00 75.91           C  
ATOM   1070  CD  LYS   133      34.891  22.878 -50.485  1.00 75.91           C  
ATOM   1071  CE  LYS   133      33.999  23.325 -49.328  1.00 75.91           C  
ATOM   1072  NZ  LYS   133      32.580  23.343 -49.738  1.00 75.91           N1+
ATOM   1073  N   LYS   134      38.050  27.119 -49.078  1.00 64.96           N  
ATOM   1074  CA  LYS   134      38.437  28.477 -49.346  1.00 64.96           C  
ATOM   1075  C   LYS   134      39.594  28.844 -48.464  1.00 64.96           C  
ATOM   1076  O   LYS   134      39.749  28.318 -47.363  1.00 64.96           O  
ATOM   1077  CB  LYS   134      37.316  29.490 -49.047  1.00 64.96           C  
ATOM   1078  CG  LYS   134      36.068  29.302 -49.913  1.00 64.96           C  
ATOM   1079  CD  LYS   134      34.842  30.065 -49.400  1.00 64.96           C  
ATOM   1080  CE  LYS   134      33.592  29.880 -50.264  1.00 64.96           C  
ATOM   1081  NZ  LYS   134      33.068  28.502 -50.119  1.00 64.96           N1+
ATOM   1082  N   ASP   135      40.457  29.762 -48.947  1.00134.77           N  
ATOM   1083  CA  ASP   135      41.569  30.227 -48.168  1.00134.77           C  
ATOM   1084  C   ASP   135      41.260  31.633 -47.746  1.00134.77           C  
ATOM   1085  O   ASP   135      40.628  32.388 -48.483  1.00134.77           O  
ATOM   1086  CB  ASP   135      42.900  30.280 -48.939  1.00134.77           C  
ATOM   1087  CG  ASP   135      43.391  28.855 -49.147  1.00134.77           C  
ATOM   1088  OD1 ASP   135      42.984  27.967 -48.352  1.00134.77           O  
ATOM   1089  OD2 ASP   135      44.183  28.635 -50.102  1.00134.77           O1-
ATOM   1090  N   HIS   136      41.667  32.020 -46.523  1.00147.37           N  
ATOM   1091  CA  HIS   136      42.312  31.089 -45.664  1.00147.37           C  
ATOM   1092  C   HIS   136      41.314  30.789 -44.601  1.00147.37           C  
ATOM   1093  O   HIS   136      41.193  31.541 -43.639  1.00147.37           O  
ATOM   1094  CB  HIS   136      43.554  31.669 -44.968  1.00147.37           C  
ATOM   1095  CG  HIS   136      44.596  32.135 -45.941  1.00147.37           C  
ATOM   1096  CD2 HIS   136      44.745  33.346 -46.542  1.00147.37           C  
ATOM   1097  ND1 HIS   136      45.622  31.350 -46.418  1.00147.37           N  
ATOM   1098  CE1 HIS   136      46.336  32.120 -47.277  1.00147.37           C  
ATOM   1099  NE2 HIS   136      45.840  33.341 -47.385  1.00147.37           N  
ATOM   1100  N   THR   137      40.553  29.701 -44.813  1.00182.83           N  
ATOM   1101  CA  THR   137      39.579  29.075 -43.959  1.00182.83           C  
ATOM   1102  C   THR   137      38.604  29.993 -43.248  1.00182.83           C  
ATOM   1103  O   THR   137      38.478  29.970 -42.026  1.00182.83           O  
ATOM   1104  CB  THR   137      40.195  28.032 -43.063  1.00182.83           C  
ATOM   1105  CG2 THR   137      41.429  28.594 -42.347  1.00182.83           C  
ATOM   1106  OG1 THR   137      39.232  27.508 -42.161  1.00182.83           O  
ATOM   1107  N   PRO   138      37.844  30.769 -43.969  1.00 77.93           N  
ATOM   1108  CA  PRO   138      36.871  31.677 -43.399  1.00 77.93           C  
ATOM   1109  C   PRO   138      35.820  30.958 -42.591  1.00 77.93           C  
ATOM   1110  O   PRO   138      35.548  29.790 -42.866  1.00 77.93           O  
ATOM   1111  CB  PRO   138      36.230  32.367 -44.598  1.00 77.93           C  
ATOM   1112  CG  PRO   138      36.303  31.291 -45.698  1.00 77.93           C  
ATOM   1113  CD  PRO   138      37.595  30.515 -45.379  1.00 77.93           C  
ATOM   1114  N   GLU   139      35.207  31.637 -41.591  1.00 82.98           N  
ATOM   1115  CA  GLU   139      34.204  31.002 -40.774  1.00 82.98           C  
ATOM   1116  C   GLU   139      32.851  31.072 -41.441  1.00 82.98           C  
ATOM   1117  O   GLU   139      32.296  32.150 -41.654  1.00 82.98           O  
ATOM   1118  CB  GLU   139      34.048  31.624 -39.375  1.00 82.98           C  
ATOM   1119  CG  GLU   139      33.026  30.875 -38.518  1.00 82.98           C  
ATOM   1120  CD  GLU   139      32.922  31.545 -37.155  1.00 82.98           C  
ATOM   1121  OE1 GLU   139      33.479  32.660 -36.988  1.00 82.98           O  
ATOM   1122  OE2 GLU   139      32.268  30.944 -36.261  1.00 82.98           O1-
ATOM   1123  N   ILE   140      32.344  29.886 -41.855  1.00151.84           N  
ATOM   1124  CA  ILE   140      31.065  29.634 -42.468  1.00151.84           C  
ATOM   1125  C   ILE   140      29.918  29.615 -41.497  1.00151.84           C  
ATOM   1126  O   ILE   140      28.841  30.120 -41.808  1.00151.84           O  
ATOM   1127  CB  ILE   140      31.035  28.324 -43.202  1.00151.84           C  
ATOM   1128  CG1 ILE   140      29.742  28.204 -44.023  1.00151.84           C  
ATOM   1129  CG2 ILE   140      31.234  27.189 -42.184  1.00151.84           C  
ATOM   1130  CD1 ILE   140      29.758  27.034 -45.005  1.00151.84           C  
ATOM   1131  N   HIS   141      30.080  28.974 -40.317  1.00103.41           N  
ATOM   1132  CA  HIS   141      28.953  28.896 -39.429  1.00103.41           C  
ATOM   1133  C   HIS   141      29.368  29.223 -38.030  1.00103.41           C  
ATOM   1134  O   HIS   141      30.466  28.870 -37.601  1.00103.41           O  
ATOM   1135  CB  HIS   141      28.270  27.522 -39.390  1.00103.41           C  
ATOM   1136  CG  HIS   141      27.028  27.586 -38.556  1.00103.41           C  
ATOM   1137  CD2 HIS   141      26.770  27.096 -37.315  1.00103.41           C  
ATOM   1138  ND1 HIS   141      25.886  28.242 -38.951  1.00103.41           N  
ATOM   1139  CE1 HIS   141      24.997  28.123 -37.933  1.00103.41           C  
ATOM   1140  NE2 HIS   141      25.488  27.435 -36.918  1.00103.41           N  
ATOM   1141  N   ARG   142      28.502  29.957 -37.296  1.00 75.45           N  
ATOM   1142  CA  ARG   142      28.741  30.241 -35.909  1.00 75.45           C  
ATOM   1143  C   ARG   142      27.408  30.225 -35.217  1.00 75.45           C  
ATOM   1144  O   ARG   142      26.568  31.095 -35.444  1.00 75.45           O  
ATOM   1145  CB  ARG   142      29.398  31.614 -35.664  1.00 75.45           C  
ATOM   1146  CG  ARG   142      29.653  31.915 -34.186  1.00 75.45           C  
ATOM   1147  CD  ARG   142      30.500  33.166 -33.945  1.00 75.45           C  
ATOM   1148  NE  ARG   142      31.857  32.891 -34.491  1.00 75.45           N  
ATOM   1149  CZ  ARG   142      32.973  33.270 -33.797  1.00 75.45           C  
ATOM   1150  NH1 ARG   142      32.852  33.906 -32.595  1.00 75.45           N1+
ATOM   1151  NH2 ARG   142      34.205  32.996 -34.307  1.00 75.45           N  
ATOM   1152  N   PHE   143      27.177  29.235 -34.331  1.00 55.71           N  
ATOM   1153  CA  PHE   143      25.899  29.149 -33.680  1.00 55.71           C  
ATOM   1154  C   PHE   143      26.114  29.139 -32.199  1.00 55.71           C  
ATOM   1155  O   PHE   143      26.861  28.316 -31.670  1.00 55.71           O  
ATOM   1156  CB  PHE   143      25.140  27.861 -34.057  1.00 55.71           C  
ATOM   1157  CG  PHE   143      23.827  27.816 -33.348  1.00 55.71           C  
ATOM   1158  CD1 PHE   143      22.735  28.496 -33.838  1.00 55.71           C  
ATOM   1159  CD2 PHE   143      23.687  27.076 -32.197  1.00 55.71           C  
ATOM   1160  CE1 PHE   143      21.525  28.444 -33.181  1.00 55.71           C  
ATOM   1161  CE2 PHE   143      22.480  27.020 -31.539  1.00 55.71           C  
ATOM   1162  CZ  PHE   143      21.397  27.708 -32.029  1.00 55.71           C  
ATOM   1163  N   GLU   144      25.459  30.078 -31.489  1.00 90.02           N  
ATOM   1164  CA  GLU   144      25.559  30.156 -30.059  1.00 90.02           C  
ATOM   1165  C   GLU   144      24.474  29.322 -29.452  1.00 90.02           C  
ATOM   1166  O   GLU   144      23.366  29.232 -29.977  1.00 90.02           O  
ATOM   1167  CB  GLU   144      25.406  31.593 -29.528  1.00 90.02           C  
ATOM   1168  CG  GLU   144      24.102  32.262 -29.970  1.00 90.02           C  
ATOM   1169  CD  GLU   144      24.184  33.738 -29.604  1.00 90.02           C  
ATOM   1170  OE1 GLU   144      25.158  34.117 -28.900  1.00 90.02           O  
ATOM   1171  OE2 GLU   144      23.278  34.505 -30.026  1.00 90.02           O1-
ATOM   1172  N   ILE   145      24.779  28.697 -28.299  1.00101.21           N  
ATOM   1173  CA  ILE   145      23.832  27.876 -27.600  1.00101.21           C  
ATOM   1174  C   ILE   145      22.942  28.774 -26.798  1.00101.21           C  
ATOM   1175  O   ILE   145      23.401  29.744 -26.195  1.00101.21           O  
ATOM   1176  CB  ILE   145      24.476  26.910 -26.641  1.00101.21           C  
ATOM   1177  CG1 ILE   145      23.453  25.878 -26.133  1.00101.21           C  
ATOM   1178  CG2 ILE   145      25.152  27.723 -25.525  1.00101.21           C  
ATOM   1179  CD1 ILE   145      24.082  24.718 -25.360  1.00101.21           C  
ATOM   1180  N   PRO   146      21.664  28.505 -26.816  1.00157.92           N  
ATOM   1181  CA  PRO   146      20.768  29.267 -25.994  1.00157.92           C  
ATOM   1182  C   PRO   146      21.045  28.885 -24.574  1.00157.92           C  
ATOM   1183  O   PRO   146      21.321  27.715 -24.316  1.00157.92           O  
ATOM   1184  CB  PRO   146      19.360  28.925 -26.477  1.00157.92           C  
ATOM   1185  CG  PRO   146      19.571  28.547 -27.954  1.00157.92           C  
ATOM   1186  CD  PRO   146      21.009  27.999 -28.012  1.00157.92           C  
ATOM   1187  N   ASP   147      20.914  29.837 -23.635  1.00101.70           N  
ATOM   1188  CA  ASP   147      21.280  29.626 -22.263  1.00101.70           C  
ATOM   1189  C   ASP   147      20.475  28.513 -21.670  1.00101.70           C  
ATOM   1190  O   ASP   147      20.959  27.780 -20.811  1.00101.70           O  
ATOM   1191  CB  ASP   147      21.055  30.873 -21.394  1.00101.70           C  
ATOM   1192  CG  ASP   147      22.052  31.922 -21.857  1.00101.70           C  
ATOM   1193  OD1 ASP   147      22.766  31.647 -22.858  1.00101.70           O  
ATOM   1194  OD2 ASP   147      22.116  33.008 -21.222  1.00101.70           O1-
ATOM   1195  N   ASP   148      19.220  28.341 -22.110  1.00 80.19           N  
ATOM   1196  CA  ASP   148      18.397  27.335 -21.506  1.00 80.19           C  
ATOM   1197  C   ASP   148      19.055  25.997 -21.678  1.00 80.19           C  
ATOM   1198  O   ASP   148      18.998  25.145 -20.793  1.00 80.19           O  
ATOM   1199  CB  ASP   148      17.009  27.240 -22.162  1.00 80.19           C  
ATOM   1200  CG  ASP   148      16.159  26.276 -21.346  1.00 80.19           C  
ATOM   1201  OD1 ASP   148      16.476  26.069 -20.146  1.00 80.19           O  
ATOM   1202  OD2 ASP   148      15.177  25.726 -21.920  1.00 80.19           O1-
ATOM   1203  N   LEU   149      19.674  25.780 -22.849  1.00 77.10           N  
ATOM   1204  CA  LEU   149      20.279  24.539 -23.248  1.00 77.10           C  
ATOM   1205  C   LEU   149      21.557  24.168 -22.541  1.00 77.10           C  
ATOM   1206  O   LEU   149      21.827  22.977 -22.385  1.00 77.10           O  
ATOM   1207  CB  LEU   149      20.569  24.493 -24.756  1.00 77.10           C  
ATOM   1208  CG  LEU   149      19.287  24.518 -25.605  1.00 77.10           C  
ATOM   1209  CD1 LEU   149      19.613  24.472 -27.106  1.00 77.10           C  
ATOM   1210  CD2 LEU   149      18.312  23.411 -25.170  1.00 77.10           C  
ATOM   1211  N   TYR   150      22.403  25.137 -22.123  1.00182.19           N  
ATOM   1212  CA  TYR   150      23.704  24.743 -21.640  1.00182.19           C  
ATOM   1213  C   TYR   150      23.615  23.798 -20.483  1.00182.19           C  
ATOM   1214  O   TYR   150      22.831  23.985 -19.555  1.00182.19           O  
ATOM   1215  CB  TYR   150      24.671  25.892 -21.273  1.00182.19           C  
ATOM   1216  CG  TYR   150      24.216  26.622 -20.055  1.00182.19           C  
ATOM   1217  CD1 TYR   150      24.414  26.092 -18.800  1.00182.19           C  
ATOM   1218  CD2 TYR   150      23.619  27.856 -20.166  1.00182.19           C  
ATOM   1219  CE1 TYR   150      24.003  26.772 -17.678  1.00182.19           C  
ATOM   1220  CE2 TYR   150      23.205  28.542 -19.050  1.00182.19           C  
ATOM   1221  CZ  TYR   150      23.392  27.997 -17.804  1.00182.19           C  
ATOM   1222  OH  TYR   150      22.966  28.701 -16.659  1.00182.19           O  
ATOM   1223  N   SER   151      24.394  22.695 -20.570  1.00125.96           N  
ATOM   1224  CA  SER   151      24.484  21.758 -19.491  1.00125.96           C  
ATOM   1225  C   SER   151      25.874  21.189 -19.503  1.00125.96           C  
ATOM   1226  O   SER   151      26.180  20.304 -20.302  1.00125.96           O  
ATOM   1227  CB  SER   151      23.505  20.578 -19.616  1.00125.96           C  
ATOM   1228  OG  SER   151      22.165  21.043 -19.528  1.00125.96           O  
ATOM   1229  N   SER   152      26.733  21.662 -18.573  1.00171.81           N  
ATOM   1230  CA  SER   152      28.084  21.193 -18.394  1.00171.81           C  
ATOM   1231  C   SER   152      28.816  21.050 -19.702  1.00171.81           C  
ATOM   1232  O   SER   152      29.075  19.940 -20.159  1.00171.81           O  
ATOM   1233  CB  SER   152      28.156  19.843 -17.659  1.00171.81           C  
ATOM   1234  OG  SER   152      27.595  19.962 -16.360  1.00171.81           O  
ATOM   1235  N   GLN   153      29.212  22.184 -20.313  1.00119.29           N  
ATOM   1236  CA  GLN   153      29.862  22.281 -21.599  1.00119.29           C  
ATOM   1237  C   GLN   153      31.213  21.615 -21.588  1.00119.29           C  
ATOM   1238  O   GLN   153      31.697  21.167 -22.626  1.00119.29           O  
ATOM   1239  CB  GLN   153      30.111  23.740 -22.012  1.00119.29           C  
ATOM   1240  CG  GLN   153      28.851  24.604 -21.987  1.00119.29           C  
ATOM   1241  CD  GLN   153      28.607  25.014 -20.542  1.00119.29           C  
ATOM   1242  NE2 GLN   153      27.310  25.128 -20.152  1.00119.29           N  
ATOM   1243  OE1 GLN   153      29.548  25.224 -19.777  1.00119.29           O  
ATOM   1244  N   VAL   154      31.889  21.581 -20.427  1.00 64.57           N  
ATOM   1245  CA  VAL   154      33.214  21.026 -20.309  1.00 64.57           C  
ATOM   1246  C   VAL   154      33.203  19.557 -20.646  1.00 64.57           C  
ATOM   1247  O   VAL   154      34.226  18.988 -21.026  1.00 64.57           O  
ATOM   1248  CB  VAL   154      33.791  21.170 -18.930  1.00 64.57           C  
ATOM   1249  CG1 VAL   154      35.166  20.480 -18.899  1.00 64.57           C  
ATOM   1250  CG2 VAL   154      33.840  22.665 -18.576  1.00 64.57           C  
ATOM   1251  N   GLU   155      32.053  18.901 -20.434  1.00139.98           N  
ATOM   1252  CA  GLU   155      31.782  17.496 -20.612  1.00139.98           C  
ATOM   1253  C   GLU   155      31.639  17.042 -22.046  1.00139.98           C  
ATOM   1254  O   GLU   155      31.462  15.845 -22.274  1.00139.98           O  
ATOM   1255  CB  GLU   155      30.533  17.038 -19.844  1.00139.98           C  
ATOM   1256  CG  GLU   155      30.753  17.031 -18.331  1.00139.98           C  
ATOM   1257  CD  GLU   155      31.658  15.848 -18.028  1.00139.98           C  
ATOM   1258  OE1 GLU   155      31.643  14.888 -18.843  1.00139.98           O  
ATOM   1259  OE2 GLU   155      32.363  15.880 -16.984  1.00139.98           O1-
ATOM   1260  N   PHE   156      31.577  17.952 -23.040  1.00 89.40           N  
ATOM   1261  CA  PHE   156      31.337  17.526 -24.398  1.00 89.40           C  
ATOM   1262  C   PHE   156      32.427  16.627 -24.913  1.00 89.40           C  
ATOM   1263  O   PHE   156      33.619  16.894 -24.754  1.00 89.40           O  
ATOM   1264  CB  PHE   156      31.170  18.685 -25.405  1.00 89.40           C  
ATOM   1265  CG  PHE   156      29.938  19.452 -25.056  1.00 89.40           C  
ATOM   1266  CD1 PHE   156      28.704  18.846 -25.086  1.00 89.40           C  
ATOM   1267  CD2 PHE   156      30.008  20.791 -24.743  1.00 89.40           C  
ATOM   1268  CE1 PHE   156      27.566  19.552 -24.772  1.00 89.40           C  
ATOM   1269  CE2 PHE   156      28.873  21.504 -24.429  1.00 89.40           C  
ATOM   1270  CZ  PHE   156      27.649  20.883 -24.438  1.00 89.40           C  
ATOM   1271  N   GLY   157      32.014  15.514 -25.564  1.00 39.14           N  
ATOM   1272  CA  GLY   157      32.916  14.548 -26.124  1.00 39.14           C  
ATOM   1273  C   GLY   157      32.881  14.675 -27.616  1.00 39.14           C  
ATOM   1274  O   GLY   157      32.861  15.768 -28.174  1.00 39.14           O  
ATOM   1275  N   GLY   158      32.860  13.525 -28.308  1.00 36.94           N  
ATOM   1276  CA  GLY   158      32.884  13.467 -29.735  1.00 36.94           C  
ATOM   1277  C   GLY   158      31.584  13.959 -30.277  1.00 36.94           C  
ATOM   1278  O   GLY   158      30.570  13.999 -29.581  1.00 36.94           O  
ATOM   1279  N   PHE   159      31.607  14.379 -31.559  1.00 66.60           N  
ATOM   1280  CA  PHE   159      30.408  14.802 -32.218  1.00 66.60           C  
ATOM   1281  C   PHE   159      30.451  14.352 -33.646  1.00 66.60           C  
ATOM   1282  O   PHE   159      31.499  13.948 -34.151  1.00 66.60           O  
ATOM   1283  CB  PHE   159      30.164  16.324 -32.171  1.00 66.60           C  
ATOM   1284  CG  PHE   159      31.287  17.082 -32.796  1.00 66.60           C  
ATOM   1285  CD1 PHE   159      31.293  17.364 -34.144  1.00 66.60           C  
ATOM   1286  CD2 PHE   159      32.339  17.526 -32.025  1.00 66.60           C  
ATOM   1287  CE1 PHE   159      32.328  18.074 -34.710  1.00 66.60           C  
ATOM   1288  CE2 PHE   159      33.375  18.236 -32.583  1.00 66.60           C  
ATOM   1289  CZ  PHE   159      33.375  18.506 -33.931  1.00 66.60           C  
ATOM   1290  N   ALA   160      29.279  14.371 -34.320  1.00 35.70           N  
ATOM   1291  CA  ALA   160      29.203  13.966 -35.693  1.00 35.70           C  
ATOM   1292  C   ALA   160      28.461  15.016 -36.459  1.00 35.70           C  
ATOM   1293  O   ALA   160      27.534  15.644 -35.948  1.00 35.70           O  
ATOM   1294  CB  ALA   160      28.454  12.637 -35.902  1.00 35.70           C  
ATOM   1295  N   VAL   161      28.880  15.238 -37.721  1.00 42.82           N  
ATOM   1296  CA  VAL   161      28.226  16.196 -38.564  1.00 42.82           C  
ATOM   1297  C   VAL   161      27.478  15.414 -39.600  1.00 42.82           C  
ATOM   1298  O   VAL   161      28.059  14.644 -40.364  1.00 42.82           O  
ATOM   1299  CB  VAL   161      29.179  17.112 -39.276  1.00 42.82           C  
ATOM   1300  CG1 VAL   161      28.374  18.074 -40.166  1.00 42.82           C  
ATOM   1301  CG2 VAL   161      30.047  17.824 -38.224  1.00 42.82           C  
ATOM   1302  N   ASP   162      26.147  15.607 -39.643  1.00 58.42           N  
ATOM   1303  CA  ASP   162      25.286  14.884 -40.538  1.00 58.42           C  
ATOM   1304  C   ASP   162      24.912  15.806 -41.660  1.00 58.42           C  
ATOM   1305  O   ASP   162      24.119  16.725 -41.481  1.00 58.42           O  
ATOM   1306  CB  ASP   162      23.985  14.450 -39.832  1.00 58.42           C  
ATOM   1307  CG  ASP   162      23.271  13.379 -40.645  1.00 58.42           C  
ATOM   1308  OD1 ASP   162      23.789  13.004 -41.732  1.00 58.42           O  
ATOM   1309  OD2 ASP   162      22.193  12.919 -40.184  1.00 58.42           O1-
ATOM   1310  N   VAL   163      25.483  15.573 -42.864  1.00 52.56           N  
ATOM   1311  CA  VAL   163      25.188  16.433 -43.978  1.00 52.56           C  
ATOM   1312  C   VAL   163      24.245  15.716 -44.901  1.00 52.56           C  
ATOM   1313  O   VAL   163      24.619  14.764 -45.576  1.00 52.56           O  
ATOM   1314  CB  VAL   163      26.414  16.771 -44.777  1.00 52.56           C  
ATOM   1315  CG1 VAL   163      26.010  17.667 -45.961  1.00 52.56           C  
ATOM   1316  CG2 VAL   163      27.450  17.401 -43.832  1.00 52.56           C  
ATOM   1317  N   VAL   164      22.980  16.183 -44.950  1.00 44.11           N  
ATOM   1318  CA  VAL   164      21.984  15.590 -45.799  1.00 44.11           C  
ATOM   1319  C   VAL   164      22.341  15.798 -47.245  1.00 44.11           C  
ATOM   1320  O   VAL   164      22.264  14.857 -48.035  1.00 44.11           O  
ATOM   1321  CB  VAL   164      20.625  16.192 -45.592  1.00 44.11           C  
ATOM   1322  CG1 VAL   164      19.648  15.576 -46.608  1.00 44.11           C  
ATOM   1323  CG2 VAL   164      20.220  15.976 -44.123  1.00 44.11           C  
ATOM   1324  N   ASN   165      22.741  17.032 -47.638  1.00 80.91           N  
ATOM   1325  CA  ASN   165      23.002  17.297 -49.032  1.00 80.91           C  
ATOM   1326  C   ASN   165      24.462  17.597 -49.271  1.00 80.91           C  
ATOM   1327  O   ASN   165      24.871  18.749 -49.401  1.00 80.91           O  
ATOM   1328  CB  ASN   165      22.154  18.471 -49.582  1.00 80.91           C  
ATOM   1329  CG  ASN   165      22.414  19.748 -48.776  1.00 80.91           C  
ATOM   1330  ND2 ASN   165      22.151  20.931 -49.398  1.00 80.91           N  
ATOM   1331  OD1 ASN   165      22.842  19.695 -47.624  1.00 80.91           O  
ATOM   1332  N   THR   166      25.290  16.547 -49.416  1.00116.11           N  
ATOM   1333  CA  THR   166      26.703  16.732 -49.616  1.00116.11           C  
ATOM   1334  C   THR   166      26.953  17.390 -50.944  1.00116.11           C  
ATOM   1335  O   THR   166      27.908  18.151 -51.100  1.00116.11           O  
ATOM   1336  CB  THR   166      27.464  15.437 -49.606  1.00116.11           C  
ATOM   1337  CG2 THR   166      27.218  14.740 -48.258  1.00116.11           C  
ATOM   1338  OG1 THR   166      27.040  14.606 -50.677  1.00116.11           O  
ATOM   1339  N   LYS   167      26.122  17.056 -51.948  1.00100.60           N  
ATOM   1340  CA  LYS   167      26.228  17.557 -53.294  1.00100.60           C  
ATOM   1341  C   LYS   167      25.920  19.023 -53.398  1.00100.60           C  
ATOM   1342  O   LYS   167      26.525  19.723 -54.210  1.00100.60           O  
ATOM   1343  CB  LYS   167      25.273  16.847 -54.266  1.00100.60           C  
ATOM   1344  CG  LYS   167      25.756  15.468 -54.713  1.00100.60           C  
ATOM   1345  CD  LYS   167      27.033  15.524 -55.554  1.00100.60           C  
ATOM   1346  CE  LYS   167      27.489  14.159 -56.072  1.00100.60           C  
ATOM   1347  NZ  LYS   167      28.540  14.332 -57.099  1.00100.60           N1+
ATOM   1348  N   GLY   168      24.968  19.530 -52.591  1.00 42.43           N  
ATOM   1349  CA  GLY   168      24.500  20.879 -52.763  1.00 42.43           C  
ATOM   1350  C   GLY   168      25.247  21.849 -51.899  1.00 42.43           C  
ATOM   1351  O   GLY   168      26.474  21.848 -51.826  1.00 42.43           O  
ATOM   1352  N   ASP   169      24.463  22.747 -51.271  1.00142.74           N  
ATOM   1353  CA  ASP   169      24.861  23.840 -50.431  1.00142.74           C  
ATOM   1354  C   ASP   169      25.499  23.311 -49.176  1.00142.74           C  
ATOM   1355  O   ASP   169      26.351  23.964 -48.577  1.00142.74           O  
ATOM   1356  CB  ASP   169      23.640  24.694 -50.044  1.00142.74           C  
ATOM   1357  CG  ASP   169      24.104  26.033 -49.501  1.00142.74           C  
ATOM   1358  OD1 ASP   169      24.919  26.041 -48.542  1.00142.74           O  
ATOM   1359  OD2 ASP   169      23.653  27.074 -50.048  1.00142.74           O1-
ATOM   1360  N   CYS   170      25.126  22.088 -48.765  1.00 70.91           N  
ATOM   1361  CA  CYS   170      25.617  21.492 -47.550  1.00 70.91           C  
ATOM   1362  C   CYS   170      24.993  22.148 -46.346  1.00 70.91           C  
ATOM   1363  O   CYS   170      25.483  21.976 -45.232  1.00 70.91           O  
ATOM   1364  CB  CYS   170      27.147  21.630 -47.364  1.00 70.91           C  
ATOM   1365  SG  CYS   170      28.145  20.669 -48.542  1.00 70.91           S  
ATOM   1366  N   THR   171      23.900  22.916 -46.544  1.00130.91           N  
ATOM   1367  CA  THR   171      23.170  23.583 -45.495  1.00130.91           C  
ATOM   1368  C   THR   171      22.384  22.637 -44.639  1.00130.91           C  
ATOM   1369  O   THR   171      22.264  22.860 -43.435  1.00130.91           O  
ATOM   1370  CB  THR   171      22.164  24.578 -46.001  1.00130.91           C  
ATOM   1371  CG2 THR   171      22.885  25.703 -46.749  1.00130.91           C  
ATOM   1372  OG1 THR   171      21.223  23.933 -46.846  1.00130.91           O  
ATOM   1373  N   GLU   172      21.789  21.583 -45.238  1.00 64.99           N  
ATOM   1374  CA  GLU   172      20.940  20.699 -44.486  1.00 64.99           C  
ATOM   1375  C   GLU   172      21.832  19.826 -43.677  1.00 64.99           C  
ATOM   1376  O   GLU   172      22.210  18.735 -44.103  1.00 64.99           O  
ATOM   1377  CB  GLU   172      20.083  19.798 -45.389  1.00 64.99           C  
ATOM   1378  CG  GLU   172      19.102  20.593 -46.253  1.00 64.99           C  
ATOM   1379  CD  GLU   172      18.405  19.635 -47.209  1.00 64.99           C  
ATOM   1380  OE1 GLU   172      18.621  18.399 -47.074  1.00 64.99           O  
ATOM   1381  OE2 GLU   172      17.651  20.125 -48.090  1.00 64.99           O1-
ATOM   1382  N   SER   173      22.155  20.275 -42.450  1.00 59.89           N  
ATOM   1383  CA  SER   173      23.121  19.537 -41.706  1.00 59.89           C  
ATOM   1384  C   SER   173      22.698  19.473 -40.275  1.00 59.89           C  
ATOM   1385  O   SER   173      22.089  20.399 -39.743  1.00 59.89           O  
ATOM   1386  CB  SER   173      24.511  20.190 -41.755  1.00 59.89           C  
ATOM   1387  OG  SER   173      24.939  20.305 -43.105  1.00 59.89           O  
ATOM   1388  N   PHE   174      23.020  18.344 -39.614  1.00139.21           N  
ATOM   1389  CA  PHE   174      22.706  18.165 -38.229  1.00139.21           C  
ATOM   1390  C   PHE   174      23.975  17.882 -37.501  1.00139.21           C  
ATOM   1391  O   PHE   174      24.881  17.236 -38.041  1.00139.21           O  
ATOM   1392  CB  PHE   174      21.773  16.968 -37.954  1.00139.21           C  
ATOM   1393  CG  PHE   174      20.366  17.338 -38.275  1.00139.21           C  
ATOM   1394  CD1 PHE   174      19.869  17.233 -39.553  1.00139.21           C  
ATOM   1395  CD2 PHE   174      19.537  17.797 -37.277  1.00139.21           C  
ATOM   1396  CE1 PHE   174      18.565  17.580 -39.826  1.00139.21           C  
ATOM   1397  CE2 PHE   174      18.233  18.145 -37.542  1.00139.21           C  
ATOM   1398  CZ  PHE   174      17.744  18.036 -38.821  1.00139.21           C  
ATOM   1399  N   VAL   175      24.098  18.377 -36.256  1.00 48.04           N  
ATOM   1400  CA  VAL   175      25.276  18.117 -35.482  1.00 48.04           C  
ATOM   1401  C   VAL   175      24.840  17.490 -34.193  1.00 48.04           C  
ATOM   1402  O   VAL   175      23.986  18.040 -33.488  1.00 48.04           O  
ATOM   1403  CB  VAL   175      26.045  19.366 -35.148  1.00 48.04           C  
ATOM   1404  CG1 VAL   175      27.277  18.989 -34.306  1.00 48.04           C  
ATOM   1405  CG2 VAL   175      26.382  20.103 -36.457  1.00 48.04           C  
ATOM   1406  N   TYR   176      25.421  16.323 -33.843  1.00 86.32           N  
ATOM   1407  CA  TYR   176      25.064  15.639 -32.628  1.00 86.32           C  
ATOM   1408  C   TYR   176      26.292  15.671 -31.761  1.00 86.32           C  
ATOM   1409  O   TYR   176      27.322  15.104 -32.122  1.00 86.32           O  
ATOM   1410  CB  TYR   176      24.751  14.145 -32.833  1.00 86.32           C  
ATOM   1411  CG  TYR   176      23.864  14.001 -34.025  1.00 86.32           C  
ATOM   1412  CD1 TYR   176      22.568  14.465 -34.042  1.00 86.32           C  
ATOM   1413  CD2 TYR   176      24.350  13.365 -35.146  1.00 86.32           C  
ATOM   1414  CE1 TYR   176      21.784  14.307 -35.165  1.00 86.32           C  
ATOM   1415  CE2 TYR   176      23.574  13.203 -36.268  1.00 86.32           C  
ATOM   1416  CZ  TYR   176      22.286  13.677 -36.280  1.00 86.32           C  
ATOM   1417  OH  TYR   176      21.484  13.513 -37.431  1.00 86.32           O  
ATOM   1418  N   LEU   177      26.209  16.325 -30.582  1.00 92.97           N  
ATOM   1419  CA  LEU   177      27.357  16.465 -29.722  1.00 92.97           C  
ATOM   1420  C   LEU   177      27.116  15.662 -28.480  1.00 92.97           C  
ATOM   1421  O   LEU   177      26.097  15.836 -27.814  1.00 92.97           O  
ATOM   1422  CB  LEU   177      27.558  17.915 -29.230  1.00 92.97           C  
ATOM   1423  CG  LEU   177      27.804  18.977 -30.323  1.00 92.97           C  
ATOM   1424  CD1 LEU   177      29.186  18.821 -30.967  1.00 92.97           C  
ATOM   1425  CD2 LEU   177      26.665  19.005 -31.357  1.00 92.97           C  
ATOM   1426  N   THR   178      28.067  14.773 -28.120  1.00 48.67           N  
ATOM   1427  CA  THR   178      27.905  13.951 -26.948  1.00 48.67           C  
ATOM   1428  C   THR   178      28.358  14.693 -25.722  1.00 48.67           C  
ATOM   1429  O   THR   178      29.162  15.623 -25.795  1.00 48.67           O  
ATOM   1430  CB  THR   178      28.665  12.656 -27.015  1.00 48.67           C  
ATOM   1431  CG2 THR   178      28.198  11.874 -28.257  1.00 48.67           C  
ATOM   1432  OG1 THR   178      30.061  12.906 -27.090  1.00 48.67           O  
ATOM   1433  N   ASN   179      27.790  14.309 -24.555  1.00 66.60           N  
ATOM   1434  CA  ASN   179      28.167  14.847 -23.276  1.00 66.60           C  
ATOM   1435  C   ASN   179      28.289  13.660 -22.366  1.00 66.60           C  
ATOM   1436  O   ASN   179      27.309  12.963 -22.115  1.00 66.60           O  
ATOM   1437  CB  ASN   179      27.094  15.784 -22.695  1.00 66.60           C  
ATOM   1438  CG  ASN   179      27.687  16.547 -21.523  1.00 66.60           C  
ATOM   1439  ND2 ASN   179      27.732  17.901 -21.648  1.00 66.60           N  
ATOM   1440  OD1 ASN   179      28.100  15.960 -20.526  1.00 66.60           O  
ATOM   1441  N   PHE   180      29.511  13.379 -21.872  1.00174.36           N  
ATOM   1442  CA  PHE   180      29.748  12.199 -21.086  1.00174.36           C  
ATOM   1443  C   PHE   180      29.268  12.278 -19.661  1.00174.36           C  
ATOM   1444  O   PHE   180      29.023  11.246 -19.033  1.00174.36           O  
ATOM   1445  CB  PHE   180      31.177  11.632 -21.217  1.00174.36           C  
ATOM   1446  CG  PHE   180      32.265  12.520 -20.731  1.00174.36           C  
ATOM   1447  CD1 PHE   180      32.803  13.477 -21.559  1.00174.36           C  
ATOM   1448  CD2 PHE   180      32.766  12.377 -19.458  1.00174.36           C  
ATOM   1449  CE1 PHE   180      33.817  14.292 -21.115  1.00174.36           C  
ATOM   1450  CE2 PHE   180      33.783  13.187 -19.010  1.00174.36           C  
ATOM   1451  CZ  PHE   180      34.309  14.147 -19.840  1.00174.36           C  
ATOM   1452  N   LYS   181      29.235  13.479 -19.054  1.00 98.18           N  
ATOM   1453  CA  LYS   181      28.740  13.548 -17.705  1.00 98.18           C  
ATOM   1454  C   LYS   181      27.248  13.319 -17.686  1.00 98.18           C  
ATOM   1455  O   LYS   181      26.748  12.393 -17.047  1.00 98.18           O  
ATOM   1456  CB  LYS   181      29.027  14.923 -17.080  1.00 98.18           C  
ATOM   1457  CG  LYS   181      29.115  14.936 -15.554  1.00 98.18           C  
ATOM   1458  CD  LYS   181      29.831  16.185 -15.034  1.00 98.18           C  
ATOM   1459  CE  LYS   181      30.250  16.109 -13.566  1.00 98.18           C  
ATOM   1460  NZ  LYS   181      31.134  17.251 -13.240  1.00 98.18           N1+
ATOM   1461  N   ASP   182      26.519  14.134 -18.474  1.00 69.08           N  
ATOM   1462  CA  ASP   182      25.080  14.207 -18.534  1.00 69.08           C  
ATOM   1463  C   ASP   182      24.482  12.987 -19.157  1.00 69.08           C  
ATOM   1464  O   ASP   182      23.296  12.715 -18.973  1.00 69.08           O  
ATOM   1465  CB  ASP   182      24.578  15.424 -19.331  1.00 69.08           C  
ATOM   1466  CG  ASP   182      24.859  16.674 -18.509  1.00 69.08           C  
ATOM   1467  OD1 ASP   182      24.593  16.644 -17.279  1.00 69.08           O  
ATOM   1468  OD2 ASP   182      25.354  17.673 -19.098  1.00 69.08           O1-
ATOM   1469  N   ASN   183      25.272  12.220 -19.928  1.00 82.58           N  
ATOM   1470  CA  ASN   183      24.682  11.132 -20.651  1.00 82.58           C  
ATOM   1471  C   ASN   183      23.669  11.752 -21.564  1.00 82.58           C  
ATOM   1472  O   ASN   183      22.509  11.341 -21.589  1.00 82.58           O  
ATOM   1473  CB  ASN   183      23.928  10.150 -19.738  1.00 82.58           C  
ATOM   1474  CG  ASN   183      24.918   9.557 -18.751  1.00 82.58           C  
ATOM   1475  ND2 ASN   183      26.129   9.199 -19.251  1.00 82.58           N  
ATOM   1476  OD1 ASN   183      24.626   9.416 -17.564  1.00 82.58           O  
ATOM   1477  N   SER   184      24.079  12.785 -22.335  1.00 52.74           N  
ATOM   1478  CA  SER   184      23.106  13.441 -23.165  1.00 52.74           C  
ATOM   1479  C   SER   184      23.661  13.788 -24.516  1.00 52.74           C  
ATOM   1480  O   SER   184      24.874  13.878 -24.720  1.00 52.74           O  
ATOM   1481  CB  SER   184      22.572  14.745 -22.548  1.00 52.74           C  
ATOM   1482  OG  SER   184      23.620  15.697 -22.441  1.00 52.74           O  
ATOM   1483  N   LEU   185      22.744  13.956 -25.496  1.00122.55           N  
ATOM   1484  CA  LEU   185      23.117  14.414 -26.805  1.00122.55           C  
ATOM   1485  C   LEU   185      22.481  15.742 -27.043  1.00122.55           C  
ATOM   1486  O   LEU   185      21.279  15.924 -26.850  1.00122.55           O  
ATOM   1487  CB  LEU   185      22.675  13.564 -28.009  1.00122.55           C  
ATOM   1488  CG  LEU   185      23.501  12.298 -28.267  1.00122.55           C  
ATOM   1489  CD1 LEU   185      23.130  11.157 -27.319  1.00122.55           C  
ATOM   1490  CD2 LEU   185      23.443  11.911 -29.747  1.00122.55           C  
ATOM   1491  N   ILE   186      23.302  16.704 -27.500  1.00 88.76           N  
ATOM   1492  CA  ILE   186      22.813  18.004 -27.844  1.00 88.76           C  
ATOM   1493  C   ILE   186      22.674  17.975 -29.333  1.00 88.76           C  
ATOM   1494  O   ILE   186      23.619  17.650 -30.050  1.00 88.76           O  
ATOM   1495  CB  ILE   186      23.767  19.109 -27.493  1.00 88.76           C  
ATOM   1496  CG1 ILE   186      23.997  19.163 -25.973  1.00 88.76           C  
ATOM   1497  CG2 ILE   186      23.209  20.417 -28.076  1.00 88.76           C  
ATOM   1498  CD1 ILE   186      24.751  17.953 -25.419  1.00 88.76           C  
ATOM   1499  N   VAL   187      21.466  18.292 -29.839  1.00102.33           N  
ATOM   1500  CA  VAL   187      21.229  18.195 -31.251  1.00102.33           C  
ATOM   1501  C   VAL   187      21.039  19.560 -31.827  1.00102.33           C  
ATOM   1502  O   VAL   187      20.289  20.380 -31.300  1.00102.33           O  
ATOM   1503  CB  VAL   187      20.014  17.387 -31.570  1.00102.33           C  
ATOM   1504  CG1 VAL   187      20.276  15.922 -31.180  1.00102.33           C  
ATOM   1505  CG2 VAL   187      18.846  18.010 -30.795  1.00102.33           C  
ATOM   1506  N   TYR   188      21.730  19.824 -32.956  1.00 79.18           N  
ATOM   1507  CA  TYR   188      21.677  21.110 -33.584  1.00 79.18           C  
ATOM   1508  C   TYR   188      21.194  20.964 -34.997  1.00 79.18           C  
ATOM   1509  O   TYR   188      21.764  20.214 -35.788  1.00 79.18           O  
ATOM   1510  CB  TYR   188      23.064  21.787 -33.586  1.00 79.18           C  
ATOM   1511  CG  TYR   188      23.032  23.023 -34.411  1.00 79.18           C  
ATOM   1512  CD1 TYR   188      22.281  24.107 -34.024  1.00 79.18           C  
ATOM   1513  CD2 TYR   188      23.793  23.108 -35.555  1.00 79.18           C  
ATOM   1514  CE1 TYR   188      22.263  25.247 -34.789  1.00 79.18           C  
ATOM   1515  CE2 TYR   188      23.781  24.247 -36.323  1.00 79.18           C  
ATOM   1516  CZ  TYR   188      23.009  25.316 -35.939  1.00 79.18           C  
ATOM   1517  OH  TYR   188      22.985  26.490 -36.719  1.00 79.18           O  
ATOM   1518  N   ASP   189      20.105  21.692 -35.333  1.00 56.06           N  
ATOM   1519  CA  ASP   189      19.561  21.694 -36.666  1.00 56.06           C  
ATOM   1520  C   ASP   189      20.034  22.961 -37.309  1.00 56.06           C  
ATOM   1521  O   ASP   189      19.589  24.054 -36.962  1.00 56.06           O  
ATOM   1522  CB  ASP   189      18.020  21.688 -36.706  1.00 56.06           C  
ATOM   1523  CG  ASP   189      17.545  21.456 -38.138  1.00 56.06           C  
ATOM   1524  OD1 ASP   189      18.297  21.805 -39.090  1.00 56.06           O  
ATOM   1525  OD2 ASP   189      16.416  20.925 -38.298  1.00 56.06           O1-
ATOM   1526  N   GLU   190      20.975  22.838 -38.266  1.00 51.71           N  
ATOM   1527  CA  GLU   190      21.570  23.986 -38.888  1.00 51.71           C  
ATOM   1528  C   GLU   190      20.568  24.734 -39.718  1.00 51.71           C  
ATOM   1529  O   GLU   190      20.539  25.964 -39.700  1.00 51.71           O  
ATOM   1530  CB  GLU   190      22.777  23.616 -39.767  1.00 51.71           C  
ATOM   1531  CG  GLU   190      23.673  24.807 -40.115  1.00 51.71           C  
ATOM   1532  CD  GLU   190      24.986  24.254 -40.653  1.00 51.71           C  
ATOM   1533  OE1 GLU   190      25.041  23.023 -40.917  1.00 51.71           O  
ATOM   1534  OE2 GLU   190      25.951  25.050 -40.799  1.00 51.71           O1-
ATOM   1535  N   THR   191      19.711  24.018 -40.473  1.00103.39           N  
ATOM   1536  CA  THR   191      18.775  24.691 -41.334  1.00103.39           C  
ATOM   1537  C   THR   191      17.812  25.520 -40.533  1.00103.39           C  
ATOM   1538  O   THR   191      17.588  26.691 -40.839  1.00103.39           O  
ATOM   1539  CB  THR   191      18.001  23.742 -42.211  1.00103.39           C  
ATOM   1540  CG2 THR   191      17.120  22.820 -41.352  1.00103.39           C  
ATOM   1541  OG1 THR   191      17.208  24.472 -43.136  1.00103.39           O  
ATOM   1542  N   GLN   192      17.221  24.924 -39.480  1.00 42.29           N  
ATOM   1543  CA  GLN   192      16.264  25.558 -38.612  1.00 42.29           C  
ATOM   1544  C   GLN   192      16.958  26.580 -37.768  1.00 42.29           C  
ATOM   1545  O   GLN   192      16.369  27.590 -37.392  1.00 42.29           O  
ATOM   1546  CB  GLN   192      15.566  24.561 -37.671  1.00 42.29           C  
ATOM   1547  CG  GLN   192      14.687  23.545 -38.403  1.00 42.29           C  
ATOM   1548  CD  GLN   192      14.061  22.627 -37.363  1.00 42.29           C  
ATOM   1549  NE2 GLN   192      13.129  21.745 -37.814  1.00 42.29           N  
ATOM   1550  OE1 GLN   192      14.392  22.692 -36.182  1.00 42.29           O  
ATOM   1551  N   LYS   193      18.246  26.338 -37.463  1.00136.90           N  
ATOM   1552  CA  LYS   193      18.983  27.172 -36.559  1.00136.90           C  
ATOM   1553  C   LYS   193      18.357  27.040 -35.206  1.00136.90           C  
ATOM   1554  O   LYS   193      18.191  28.018 -34.478  1.00136.90           O  
ATOM   1555  CB  LYS   193      19.015  28.657 -36.965  1.00136.90           C  
ATOM   1556  CG  LYS   193      19.973  29.492 -36.112  1.00136.90           C  
ATOM   1557  CD  LYS   193      20.330  30.848 -36.727  1.00136.90           C  
ATOM   1558  CE  LYS   193      19.215  31.889 -36.613  1.00136.90           C  
ATOM   1559  NZ  LYS   193      19.054  32.309 -35.202  1.00136.90           N1+
ATOM   1560  N   LYS   194      17.989  25.789 -34.848  1.00133.46           N  
ATOM   1561  CA  LYS   194      17.380  25.495 -33.582  1.00133.46           C  
ATOM   1562  C   LYS   194      18.140  24.354 -32.964  1.00133.46           C  
ATOM   1563  O   LYS   194      18.799  23.588 -33.666  1.00133.46           O  
ATOM   1564  CB  LYS   194      15.917  25.042 -33.723  1.00133.46           C  
ATOM   1565  CG  LYS   194      15.026  26.081 -34.409  1.00133.46           C  
ATOM   1566  CD  LYS   194      14.878  27.391 -33.635  1.00133.46           C  
ATOM   1567  CE  LYS   194      13.534  27.525 -32.915  1.00133.46           C  
ATOM   1568  NZ  LYS   194      13.328  26.376 -32.006  1.00133.46           N1+
ATOM   1569  N   ALA   195      18.081  24.220 -31.619  1.00 38.25           N  
ATOM   1570  CA  ALA   195      18.788  23.146 -30.975  1.00 38.25           C  
ATOM   1571  C   ALA   195      18.001  22.685 -29.785  1.00 38.25           C  
ATOM   1572  O   ALA   195      17.130  23.398 -29.287  1.00 38.25           O  
ATOM   1573  CB  ALA   195      20.182  23.554 -30.467  1.00 38.25           C  
ATOM   1574  N   TRP   196      18.268  21.442 -29.323  1.00 76.70           N  
ATOM   1575  CA  TRP   196      17.593  20.909 -28.173  1.00 76.70           C  
ATOM   1576  C   TRP   196      18.434  19.802 -27.602  1.00 76.70           C  
ATOM   1577  O   TRP   196      19.323  19.279 -28.273  1.00 76.70           O  
ATOM   1578  CB  TRP   196      16.189  20.369 -28.504  1.00 76.70           C  
ATOM   1579  CG  TRP   196      16.131  19.283 -29.554  1.00 76.70           C  
ATOM   1580  CD1 TRP   196      16.045  17.936 -29.378  1.00 76.70           C  
ATOM   1581  CD2 TRP   196      16.135  19.503 -30.978  1.00 76.70           C  
ATOM   1582  CE2 TRP   196      16.029  18.255 -31.589  1.00 76.70           C  
ATOM   1583  CE3 TRP   196      16.220  20.650 -31.715  1.00 76.70           C  
ATOM   1584  NE1 TRP   196      15.969  17.301 -30.594  1.00 76.70           N  
ATOM   1585  CZ2 TRP   196      16.007  18.132 -32.950  1.00 76.70           C  
ATOM   1586  CZ3 TRP   196      16.198  20.522 -33.089  1.00 76.70           C  
ATOM   1587  CH2 TRP   196      16.091  19.287 -33.694  1.00 76.70           C  
ATOM   1588  N   LYS   197      18.186  19.427 -26.325  1.00108.12           N  
ATOM   1589  CA  LYS   197      18.975  18.383 -25.729  1.00108.12           C  
ATOM   1590  C   LYS   197      18.114  17.172 -25.516  1.00108.12           C  
ATOM   1591  O   LYS   197      16.903  17.277 -25.324  1.00108.12           O  
ATOM   1592  CB  LYS   197      19.590  18.754 -24.368  1.00108.12           C  
ATOM   1593  CG  LYS   197      18.568  18.886 -23.237  1.00108.12           C  
ATOM   1594  CD  LYS   197      19.206  18.894 -21.846  1.00108.12           C  
ATOM   1595  CE  LYS   197      18.194  19.028 -20.707  1.00108.12           C  
ATOM   1596  NZ  LYS   197      17.593  20.380 -20.717  1.00108.12           N1+
ATOM   1597  N   PHE   198      18.729  15.971 -25.594  1.00117.45           N  
ATOM   1598  CA  PHE   198      18.023  14.743 -25.336  1.00117.45           C  
ATOM   1599  C   PHE   198      18.825  13.859 -24.439  1.00117.45           C  
ATOM   1600  O   PHE   198      20.050  13.798 -24.526  1.00117.45           O  
ATOM   1601  CB  PHE   198      17.664  13.887 -26.565  1.00117.45           C  
ATOM   1602  CG  PHE   198      16.302  14.257 -27.037  1.00117.45           C  
ATOM   1603  CD1 PHE   198      15.213  13.711 -26.396  1.00117.45           C  
ATOM   1604  CD2 PHE   198      16.093  15.125 -28.081  1.00117.45           C  
ATOM   1605  CE1 PHE   198      13.931  14.014 -26.785  1.00117.45           C  
ATOM   1606  CE2 PHE   198      14.809  15.428 -28.474  1.00117.45           C  
ATOM   1607  CZ  PHE   198      13.727  14.875 -27.833  1.00117.45           C  
ATOM   1608  N   THR   199      18.123  13.132 -23.543  1.00 96.06           N  
ATOM   1609  CA  THR   199      18.784  12.235 -22.641  1.00 96.06           C  
ATOM   1610  C   THR   199      18.088  10.908 -22.692  1.00 96.06           C  
ATOM   1611  O   THR   199      16.880  10.834 -22.908  1.00 96.06           O  
ATOM   1612  CB  THR   199      18.757  12.707 -21.217  1.00 96.06           C  
ATOM   1613  CG2 THR   199      17.299  12.720 -20.735  1.00 96.06           C  
ATOM   1614  OG1 THR   199      19.546  11.856 -20.401  1.00 96.06           O  
ATOM   1615  N   ASP   200      18.862   9.816 -22.527  1.00 89.10           N  
ATOM   1616  CA  ASP   200      18.319   8.487 -22.516  1.00 89.10           C  
ATOM   1617  C   ASP   200      19.151   7.648 -21.595  1.00 89.10           C  
ATOM   1618  O   ASP   200      20.348   7.874 -21.431  1.00 89.10           O  
ATOM   1619  CB  ASP   200      18.281   7.809 -23.897  1.00 89.10           C  
ATOM   1620  CG  ASP   200      17.102   8.404 -24.656  1.00 89.10           C  
ATOM   1621  OD1 ASP   200      16.061   8.682 -24.003  1.00 89.10           O  
ATOM   1622  OD2 ASP   200      17.224   8.593 -25.896  1.00 89.10           O1-
ATOM   1623  N   LYS   201      18.522   6.625 -20.990  1.00140.76           N  
ATOM   1624  CA  LYS   201      19.156   5.761 -20.034  1.00140.76           C  
ATOM   1625  C   LYS   201      20.318   5.101 -20.701  1.00140.76           C  
ATOM   1626  O   LYS   201      21.305   4.753 -20.057  1.00140.76           O  
ATOM   1627  CB  LYS   201      18.219   4.651 -19.523  1.00140.76           C  
ATOM   1628  CG  LYS   201      18.870   3.720 -18.497  1.00140.76           C  
ATOM   1629  CD  LYS   201      19.196   4.406 -17.170  1.00140.76           C  
ATOM   1630  CE  LYS   201      17.960   4.758 -16.339  1.00140.76           C  
ATOM   1631  NZ  LYS   201      18.366   5.424 -15.081  1.00140.76           N1+
ATOM   1632  N   THR   202      20.210   4.908 -22.026  1.00 68.64           N  
ATOM   1633  CA  THR   202      21.193   4.252 -22.845  1.00 68.64           C  
ATOM   1634  C   THR   202      22.485   5.018 -22.868  1.00 68.64           C  
ATOM   1635  O   THR   202      23.551   4.433 -23.052  1.00 68.64           O  
ATOM   1636  CB  THR   202      20.742   4.093 -24.269  1.00 68.64           C  
ATOM   1637  CG2 THR   202      21.882   3.467 -25.086  1.00 68.64           C  
ATOM   1638  OG1 THR   202      19.582   3.275 -24.330  1.00 68.64           O  
ATOM   1639  N   PHE   203      22.421   6.353 -22.727  1.00117.81           N  
ATOM   1640  CA  PHE   203      23.556   7.235 -22.807  1.00117.81           C  
ATOM   1641  C   PHE   203      24.472   7.106 -21.616  1.00117.81           C  
ATOM   1642  O   PHE   203      25.580   7.640 -21.641  1.00117.81           O  
ATOM   1643  CB  PHE   203      23.190   8.724 -22.953  1.00117.81           C  
ATOM   1644  CG  PHE   203      22.365   8.864 -24.189  1.00117.81           C  
ATOM   1645  CD1 PHE   203      22.814   8.387 -25.401  1.00117.81           C  
ATOM   1646  CD2 PHE   203      21.156   9.517 -24.144  1.00117.81           C  
ATOM   1647  CE1 PHE   203      22.049   8.527 -26.535  1.00117.81           C  
ATOM   1648  CE2 PHE   203      20.387   9.664 -25.273  1.00117.81           C  
ATOM   1649  CZ  PHE   203      20.831   9.164 -26.473  1.00117.81           C  
ATOM   1650  N   GLU   204      23.995   6.513 -20.502  1.00104.01           N  
ATOM   1651  CA  GLU   204      24.733   6.439 -19.261  1.00104.01           C  
ATOM   1652  C   GLU   204      25.762   5.339 -19.229  1.00104.01           C  
ATOM   1653  O   GLU   204      25.708   4.369 -19.988  1.00104.01           O  
ATOM   1654  CB  GLU   204      23.806   6.246 -18.044  1.00104.01           C  
ATOM   1655  CG  GLU   204      24.534   6.163 -16.700  1.00104.01           C  
ATOM   1656  CD  GLU   204      23.492   5.981 -15.603  1.00104.01           C  
ATOM   1657  OE1 GLU   204      22.633   6.886 -15.444  1.00104.01           O  
ATOM   1658  OE2 GLU   204      23.542   4.928 -14.909  1.00104.01           O1-
ATOM   1659  N   ALA   205      26.756   5.505 -18.318  1.00 56.69           N  
ATOM   1660  CA  ALA   205      27.847   4.589 -18.099  1.00 56.69           C  
ATOM   1661  C   ALA   205      27.350   3.356 -17.406  1.00 56.69           C  
ATOM   1662  O   ALA   205      26.418   3.423 -16.603  1.00 56.69           O  
ATOM   1663  CB  ALA   205      28.962   5.186 -17.221  1.00 56.69           C  
ATOM   1664  N   ASP   206      27.882   2.173 -17.805  1.00 79.81           N  
ATOM   1665  CA  ASP   206      27.544   0.948 -17.130  1.00 79.81           C  
ATOM   1666  C   ASP   206      28.279   0.794 -15.835  1.00 79.81           C  
ATOM   1667  O   ASP   206      27.727   0.973 -14.753  1.00 79.81           O  
ATOM   1668  CB  ASP   206      27.860  -0.297 -17.973  1.00 79.81           C  
ATOM   1669  CG  ASP   206      26.862  -0.341 -19.118  1.00 79.81           C  
ATOM   1670  OD1 ASP   206      25.654  -0.096 -18.853  1.00 79.81           O  
ATOM   1671  OD2 ASP   206      27.286  -0.628 -20.269  1.00 79.81           O1-
ATOM   1672  N   LYS   207      29.599   0.544 -15.932  1.00143.82           N  
ATOM   1673  CA  LYS   207      30.419   0.305 -14.785  1.00143.82           C  
ATOM   1674  C   LYS   207      31.639   1.128 -14.999  1.00143.82           C  
ATOM   1675  O   LYS   207      31.989   1.448 -16.134  1.00143.82           O  
ATOM   1676  CB  LYS   207      30.828  -1.168 -14.621  1.00143.82           C  
ATOM   1677  CG  LYS   207      31.539  -1.756 -15.841  1.00143.82           C  
ATOM   1678  CD  LYS   207      32.142  -3.136 -15.574  1.00143.82           C  
ATOM   1679  CE  LYS   207      31.093  -4.241 -15.416  1.00143.82           C  
ATOM   1680  NZ  LYS   207      30.280  -4.004 -14.201  1.00143.82           N1+
ATOM   1681  N   GLU   208      32.319   1.493 -13.901  1.00 75.83           N  
ATOM   1682  CA  GLU   208      33.444   2.369 -14.009  1.00 75.83           C  
ATOM   1683  C   GLU   208      34.533   1.693 -14.783  1.00 75.83           C  
ATOM   1684  O   GLU   208      34.718   0.479 -14.701  1.00 75.83           O  
ATOM   1685  CB  GLU   208      33.984   2.801 -12.632  1.00 75.83           C  
ATOM   1686  CG  GLU   208      34.953   3.983 -12.675  1.00 75.83           C  
ATOM   1687  CD  GLU   208      35.170   4.449 -11.242  1.00 75.83           C  
ATOM   1688  OE1 GLU   208      35.240   3.574 -10.338  1.00 75.83           O  
ATOM   1689  OE2 GLU   208      35.268   5.688 -11.031  1.00 75.83           O1-
ATOM   1690  N   SER   209      35.252   2.487 -15.607  1.00 47.63           N  
ATOM   1691  CA  SER   209      36.339   1.997 -16.407  1.00 47.63           C  
ATOM   1692  C   SER   209      37.568   1.953 -15.554  1.00 47.63           C  
ATOM   1693  O   SER   209      37.773   2.818 -14.704  1.00 47.63           O  
ATOM   1694  CB  SER   209      36.646   2.907 -17.605  1.00 47.63           C  
ATOM   1695  OG  SER   209      35.517   2.964 -18.464  1.00 47.63           O  
ATOM   1696  N   THR   210      38.441   0.944 -15.773  1.00110.69           N  
ATOM   1697  CA  THR   210      39.633   0.855 -14.977  1.00110.69           C  
ATOM   1698  C   THR   210      40.795   1.236 -15.842  1.00110.69           C  
ATOM   1699  O   THR   210      40.928   0.761 -16.968  1.00110.69           O  
ATOM   1700  CB  THR   210      39.904  -0.519 -14.431  1.00110.69           C  
ATOM   1701  CG2 THR   210      38.705  -0.953 -13.570  1.00110.69           C  
ATOM   1702  OG1 THR   210      40.106  -1.442 -15.491  1.00110.69           O  
ATOM   1703  N   PHE   211      41.668   2.128 -15.330  1.00 73.19           N  
ATOM   1704  CA  PHE   211      42.786   2.591 -16.099  1.00 73.19           C  
ATOM   1705  C   PHE   211      44.007   2.427 -15.263  1.00 73.19           C  
ATOM   1706  O   PHE   211      44.046   2.838 -14.104  1.00 73.19           O  
ATOM   1707  CB  PHE   211      42.646   4.080 -16.472  1.00 73.19           C  
ATOM   1708  CG  PHE   211      43.789   4.517 -17.324  1.00 73.19           C  
ATOM   1709  CD1 PHE   211      43.809   4.230 -18.670  1.00 73.19           C  
ATOM   1710  CD2 PHE   211      44.825   5.238 -16.783  1.00 73.19           C  
ATOM   1711  CE1 PHE   211      44.860   4.641 -19.456  1.00 73.19           C  
ATOM   1712  CE2 PHE   211      45.879   5.652 -17.562  1.00 73.19           C  
ATOM   1713  CZ  PHE   211      45.897   5.354 -18.903  1.00 73.19           C  
ATOM   1714  N   SER   212      45.063   1.834 -15.846  1.00 94.18           N  
ATOM   1715  CA  SER   212      46.226   1.596 -15.053  1.00 94.18           C  
ATOM   1716  C   SER   212      47.291   2.557 -15.452  1.00 94.18           C  
ATOM   1717  O   SER   212      47.497   2.839 -16.630  1.00 94.18           O  
ATOM   1718  CB  SER   212      46.796   0.177 -15.219  1.00 94.18           C  
ATOM   1719  OG  SER   212      47.247  -0.015 -16.552  1.00 94.18           O  
ATOM   1720  N   TYR   213      48.012   3.086 -14.451  1.00149.93           N  
ATOM   1721  CA  TYR   213      49.114   3.943 -14.751  1.00149.93           C  
ATOM   1722  C   TYR   213      50.329   3.253 -14.210  1.00149.93           C  
ATOM   1723  O   TYR   213      50.782   2.282 -14.810  1.00149.93           O  
ATOM   1724  CB  TYR   213      49.013   5.417 -14.277  1.00149.93           C  
ATOM   1725  CG  TYR   213      50.370   6.009 -14.516  1.00149.93           C  
ATOM   1726  CD1 TYR   213      50.918   6.101 -15.777  1.00149.93           C  
ATOM   1727  CD2 TYR   213      51.096   6.467 -13.442  1.00149.93           C  
ATOM   1728  CE1 TYR   213      52.181   6.625 -15.948  1.00149.93           C  
ATOM   1729  CE2 TYR   213      52.353   6.990 -13.606  1.00149.93           C  
ATOM   1730  CZ  TYR   213      52.898   7.067 -14.860  1.00149.93           C  
ATOM   1731  OH  TYR   213      54.195   7.600 -15.012  1.00149.93           O  
ATOM   1732  N   SER   214      50.877   3.688 -13.060  1.00179.06           N  
ATOM   1733  CA  SER   214      52.112   3.141 -12.591  1.00179.06           C  
ATOM   1734  C   SER   214      51.905   1.679 -12.380  1.00179.06           C  
ATOM   1735  O   SER   214      52.840   0.887 -12.484  1.00179.06           O  
ATOM   1736  CB  SER   214      52.566   3.749 -11.252  1.00179.06           C  
ATOM   1737  OG  SER   214      53.795   3.167 -10.843  1.00179.06           O  
ATOM   1738  N   GLY   215      50.654   1.286 -12.097  1.00 38.52           N  
ATOM   1739  CA  GLY   215      50.363  -0.097 -11.882  1.00 38.52           C  
ATOM   1740  C   GLY   215      50.210  -0.271 -10.417  1.00 38.52           C  
ATOM   1741  O   GLY   215      49.505  -1.166  -9.952  1.00 38.52           O  
ATOM   1742  N   GLU   216      50.877   0.599  -9.645  1.00 40.86           N  
ATOM   1743  CA  GLU   216      50.713   0.516  -8.234  1.00 40.86           C  
ATOM   1744  C   GLU   216      49.286   0.856  -7.991  1.00 40.86           C  
ATOM   1745  O   GLU   216      48.618   0.239  -7.162  1.00 40.86           O  
ATOM   1746  CB  GLU   216      51.574   1.526  -7.457  1.00 40.86           C  
ATOM   1747  CG  GLU   216      53.076   1.261  -7.570  1.00 40.86           C  
ATOM   1748  CD  GLU   216      53.799   2.299  -6.726  1.00 40.86           C  
ATOM   1749  OE1 GLU   216      53.105   3.136  -6.093  1.00 40.86           O  
ATOM   1750  OE2 GLU   216      55.060   2.261  -6.700  1.00 40.86           O1-
ATOM   1751  N   GLU   217      48.774   1.853  -8.740  1.00112.49           N  
ATOM   1752  CA  GLU   217      47.421   2.255  -8.523  1.00112.49           C  
ATOM   1753  C   GLU   217      46.649   2.132  -9.790  1.00112.49           C  
ATOM   1754  O   GLU   217      47.135   2.461 -10.873  1.00112.49           O  
ATOM   1755  CB  GLU   217      47.286   3.716  -8.067  1.00112.49           C  
ATOM   1756  CG  GLU   217      45.837   4.148  -7.837  1.00112.49           C  
ATOM   1757  CD  GLU   217      45.340   3.435  -6.587  1.00112.49           C  
ATOM   1758  OE1 GLU   217      46.064   2.528  -6.098  1.00112.49           O  
ATOM   1759  OE2 GLU   217      44.230   3.786  -6.104  1.00112.49           O1-
ATOM   1760  N   GLN   218      45.408   1.629  -9.673  1.00 91.19           N  
ATOM   1761  CA  GLN   218      44.550   1.586 -10.812  1.00 91.19           C  
ATOM   1762  C   GLN   218      43.556   2.677 -10.603  1.00 91.19           C  
ATOM   1763  O   GLN   218      42.914   2.755  -9.556  1.00 91.19           O  
ATOM   1764  CB  GLN   218      43.755   0.282 -10.981  1.00 91.19           C  
ATOM   1765  CG  GLN   218      44.616  -0.920 -11.366  1.00 91.19           C  
ATOM   1766  CD  GLN   218      43.676  -2.090 -11.617  1.00 91.19           C  
ATOM   1767  NE2 GLN   218      42.996  -2.565 -10.536  1.00 91.19           N  
ATOM   1768  OE1 GLN   218      43.542  -2.562 -12.742  1.00 91.19           O  
ATOM   1769  N   MET   219      43.435   3.575 -11.596  1.00 98.22           N  
ATOM   1770  CA  MET   219      42.499   4.656 -11.509  1.00 98.22           C  
ATOM   1771  C   MET   219      41.208   4.183 -12.085  1.00 98.22           C  
ATOM   1772  O   MET   219      41.139   3.104 -12.675  1.00 98.22           O  
ATOM   1773  CB  MET   219      42.912   5.898 -12.317  1.00 98.22           C  
ATOM   1774  CG  MET   219      42.856   5.675 -13.831  1.00 98.22           C  
ATOM   1775  SD  MET   219      43.331   7.117 -14.831  1.00 98.22           S  
ATOM   1776  CE  MET   219      45.102   7.007 -14.445  1.00 98.22           C  
ATOM   1777  N   LYS   220      40.130   4.970 -11.894  1.00106.42           N  
ATOM   1778  CA  LYS   220      38.866   4.580 -12.447  1.00106.42           C  
ATOM   1779  C   LYS   220      38.074   5.813 -12.769  1.00106.42           C  
ATOM   1780  O   LYS   220      38.186   6.826 -12.080  1.00106.42           O  
ATOM   1781  CB  LYS   220      38.017   3.733 -11.486  1.00106.42           C  
ATOM   1782  CG  LYS   220      38.595   2.344 -11.212  1.00106.42           C  
ATOM   1783  CD  LYS   220      37.941   1.645 -10.019  1.00106.42           C  
ATOM   1784  CE  LYS   220      38.461   0.226  -9.773  1.00106.42           C  
ATOM   1785  NZ  LYS   220      39.901   0.261  -9.432  1.00106.42           N1+
ATOM   1786  N   TYR   221      37.276   5.768 -13.860  1.00140.40           N  
ATOM   1787  CA  TYR   221      36.416   6.876 -14.174  1.00140.40           C  
ATOM   1788  C   TYR   221      35.109   6.341 -14.686  1.00140.40           C  
ATOM   1789  O   TYR   221      35.036   5.196 -15.132  1.00140.40           O  
ATOM   1790  CB  TYR   221      36.991   7.879 -15.201  1.00140.40           C  
ATOM   1791  CG  TYR   221      37.164   7.264 -16.551  1.00140.40           C  
ATOM   1792  CD1 TYR   221      36.105   7.180 -17.426  1.00140.40           C  
ATOM   1793  CD2 TYR   221      38.393   6.794 -16.956  1.00140.40           C  
ATOM   1794  CE1 TYR   221      36.265   6.625 -18.674  1.00140.40           C  
ATOM   1795  CE2 TYR   221      38.560   6.238 -18.204  1.00140.40           C  
ATOM   1796  CZ  TYR   221      37.494   6.151 -19.065  1.00140.40           C  
ATOM   1797  OH  TYR   221      37.655   5.582 -20.347  1.00140.40           O  
ATOM   1798  N   LYS   222      34.018   7.136 -14.584  1.00129.74           N  
ATOM   1799  CA  LYS   222      32.766   6.678 -15.122  1.00129.74           C  
ATOM   1800  C   LYS   222      32.263   7.718 -16.075  1.00129.74           C  
ATOM   1801  O   LYS   222      31.912   8.831 -15.691  1.00129.74           O  
ATOM   1802  CB  LYS   222      31.659   6.407 -14.087  1.00129.74           C  
ATOM   1803  CG  LYS   222      31.163   7.639 -13.335  1.00129.74           C  
ATOM   1804  CD  LYS   222      29.805   7.408 -12.669  1.00129.74           C  
ATOM   1805  CE  LYS   222      29.674   6.031 -12.012  1.00129.74           C  
ATOM   1806  NZ  LYS   222      28.333   5.883 -11.404  1.00129.74           N1+
ATOM   1807  N   VAL   223      32.187   7.347 -17.363  1.00 62.84           N  
ATOM   1808  CA  VAL   223      31.835   8.264 -18.405  1.00 62.84           C  
ATOM   1809  C   VAL   223      30.649   7.756 -19.171  1.00 62.84           C  
ATOM   1810  O   VAL   223      30.508   6.558 -19.410  1.00 62.84           O  
ATOM   1811  CB  VAL   223      32.968   8.372 -19.384  1.00 62.84           C  
ATOM   1812  CG1 VAL   223      32.498   9.082 -20.655  1.00 62.84           C  
ATOM   1813  CG2 VAL   223      34.150   9.054 -18.677  1.00 62.84           C  
ATOM   1814  N   GLY   224      29.769   8.692 -19.591  1.00 43.02           N  
ATOM   1815  CA  GLY   224      28.619   8.393 -20.406  1.00 43.02           C  
ATOM   1816  C   GLY   224      29.063   8.485 -21.846  1.00 43.02           C  
ATOM   1817  O   GLY   224      30.254   8.355 -22.116  1.00 43.02           O  
ATOM   1818  N   LEU   225      28.120   8.740 -22.793  1.00192.41           N  
ATOM   1819  CA  LEU   225      28.363   8.752 -24.231  1.00192.41           C  
ATOM   1820  C   LEU   225      29.471   9.682 -24.664  1.00192.41           C  
ATOM   1821  O   LEU   225      29.535  10.833 -24.241  1.00192.41           O  
ATOM   1822  CB  LEU   225      27.116   9.041 -25.077  1.00192.41           C  
ATOM   1823  CG  LEU   225      26.363   7.755 -25.441  1.00192.41           C  
ATOM   1824  CD1 LEU   225      27.139   7.001 -26.530  1.00192.41           C  
ATOM   1825  CD2 LEU   225      26.117   6.867 -24.215  1.00192.41           C  
ATOM   1826  N   PHE   226      30.461   9.098 -25.396  1.00343.67           N  
ATOM   1827  CA  PHE   226      31.705   9.715 -25.801  1.00343.67           C  
ATOM   1828  C   PHE   226      32.042  10.242 -27.204  1.00343.67           C  
ATOM   1829  O   PHE   226      32.839  11.167 -27.266  1.00343.67           O  
ATOM   1830  CB  PHE   226      32.897   8.857 -25.348  1.00343.67           C  
ATOM   1831  CG  PHE   226      33.791   9.747 -24.546  1.00343.67           C  
ATOM   1832  CD1 PHE   226      34.491  10.783 -25.119  1.00343.67           C  
ATOM   1833  CD2 PHE   226      33.941   9.527 -23.197  1.00343.67           C  
ATOM   1834  CE1 PHE   226      35.307  11.591 -24.361  1.00343.67           C  
ATOM   1835  CE2 PHE   226      34.757  10.329 -22.431  1.00343.67           C  
ATOM   1836  CZ  PHE   226      35.441  11.365 -23.014  1.00343.67           C  
ATOM   1837  N   GLY   227      31.688   9.636 -28.379  1.00184.02           N  
ATOM   1838  CA  GLY   227      30.953   8.427 -28.541  1.00184.02           C  
ATOM   1839  C   GLY   227      29.932   8.462 -29.663  1.00184.02           C  
ATOM   1840  O   GLY   227      28.879   7.854 -29.493  1.00184.02           O  
ATOM   1841  N   ILE   228      30.141   9.189 -30.803  1.00147.34           N  
ATOM   1842  CA  ILE   228      29.144   9.101 -31.868  1.00147.34           C  
ATOM   1843  C   ILE   228      29.698   9.090 -33.285  1.00147.34           C  
ATOM   1844  O   ILE   228      30.455   9.978 -33.672  1.00147.34           O  
ATOM   1845  CB  ILE   228      28.129  10.210 -31.863  1.00147.34           C  
ATOM   1846  CG1 ILE   228      27.178  10.097 -30.670  1.00147.34           C  
ATOM   1847  CG2 ILE   228      27.394  10.189 -33.207  1.00147.34           C  
ATOM   1848  CD1 ILE   228      26.237  11.295 -30.551  1.00147.34           C  
ATOM   1849  N   ALA   229      29.242   8.121 -34.133  1.00 54.30           N  
ATOM   1850  CA  ALA   229      29.678   8.009 -35.514  1.00 54.30           C  
ATOM   1851  C   ALA   229      28.497   7.683 -36.405  1.00 54.30           C  
ATOM   1852  O   ALA   229      27.524   7.074 -35.960  1.00 54.30           O  
ATOM   1853  CB  ALA   229      30.728   6.906 -35.726  1.00 54.30           C  
ATOM   1854  N   LEU   230      28.563   8.061 -37.713  1.00 62.80           N  
ATOM   1855  CA  LEU   230      27.432   7.894 -38.606  1.00 62.80           C  
ATOM   1856  C   LEU   230      27.711   6.891 -39.692  1.00 62.80           C  
ATOM   1857  O   LEU   230      28.777   6.883 -40.307  1.00 62.80           O  
ATOM   1858  CB  LEU   230      27.001   9.202 -39.289  1.00 62.80           C  
ATOM   1859  CG  LEU   230      26.476  10.264 -38.303  1.00 62.80           C  
ATOM   1860  CD1 LEU   230      26.057  11.548 -39.035  1.00 62.80           C  
ATOM   1861  CD2 LEU   230      25.352   9.698 -37.419  1.00 62.80           C  
ATOM   1862  N   GLY   231      26.704   6.033 -39.978  1.00 32.96           N  
ATOM   1863  CA  GLY   231      26.823   4.962 -40.936  1.00 32.96           C  
ATOM   1864  C   GLY   231      26.315   5.359 -42.289  1.00 32.96           C  
ATOM   1865  O   GLY   231      26.142   6.537 -42.599  1.00 32.96           O  
ATOM   1866  N   ASP   232      26.064   4.336 -43.138  1.00 44.92           N  
ATOM   1867  CA  ASP   232      25.630   4.515 -44.497  1.00 44.92           C  
ATOM   1868  C   ASP   232      24.245   5.082 -44.508  1.00 44.92           C  
ATOM   1869  O   ASP   232      23.394   4.706 -43.705  1.00 44.92           O  
ATOM   1870  CB  ASP   232      25.579   3.199 -45.296  1.00 44.92           C  
ATOM   1871  CG  ASP   232      26.993   2.656 -45.474  1.00 44.92           C  
ATOM   1872  OD1 ASP   232      27.961   3.445 -45.301  1.00 44.92           O  
ATOM   1873  OD2 ASP   232      27.121   1.445 -45.791  1.00 44.92           O1-
ATOM   1874  N   ARG   233      24.005   6.020 -45.445  1.00134.28           N  
ATOM   1875  CA  ARG   233      22.728   6.656 -45.616  1.00134.28           C  
ATOM   1876  C   ARG   233      21.904   5.830 -46.553  1.00134.28           C  
ATOM   1877  O   ARG   233      22.431   5.063 -47.359  1.00134.28           O  
ATOM   1878  CB  ARG   233      22.813   8.052 -46.262  1.00134.28           C  
ATOM   1879  CG  ARG   233      23.570   9.113 -45.460  1.00134.28           C  
ATOM   1880  CD  ARG   233      23.475  10.502 -46.099  1.00134.28           C  
ATOM   1881  NE  ARG   233      24.235  11.473 -45.264  1.00134.28           N  
ATOM   1882  CZ  ARG   233      25.563  11.683 -45.492  1.00134.28           C  
ATOM   1883  NH1 ARG   233      26.216  10.944 -46.435  1.00134.28           N1+
ATOM   1884  NH2 ARG   233      26.240  12.635 -44.789  1.00134.28           N  
ATOM   1885  N   ASP   234      20.567   5.958 -46.433  1.00133.26           N  
ATOM   1886  CA  ASP   234      19.638   5.314 -47.321  1.00133.26           C  
ATOM   1887  C   ASP   234      19.424   6.296 -48.424  1.00133.26           C  
ATOM   1888  O   ASP   234      20.066   7.343 -48.474  1.00133.26           O  
ATOM   1889  CB  ASP   234      18.216   5.173 -46.770  1.00133.26           C  
ATOM   1890  CG  ASP   234      18.225   4.400 -45.478  1.00133.26           C  
ATOM   1891  OD1 ASP   234      18.957   3.378 -45.375  1.00133.26           O  
ATOM   1892  OD2 ASP   234      17.494   4.849 -44.559  1.00133.26           O1-
ATOM   1893  N   GLU   235      18.482   5.973 -49.331  1.00 73.35           N  
ATOM   1894  CA  GLU   235      18.111   6.869 -50.385  1.00 73.35           C  
ATOM   1895  C   GLU   235      17.482   8.055 -49.730  1.00 73.35           C  
ATOM   1896  O   GLU   235      17.568   9.176 -50.231  1.00 73.35           O  
ATOM   1897  CB  GLU   235      17.072   6.277 -51.357  1.00 73.35           C  
ATOM   1898  CG  GLU   235      17.650   5.234 -52.317  1.00 73.35           C  
ATOM   1899  CD  GLU   235      18.335   5.978 -53.458  1.00 73.35           C  
ATOM   1900  OE1 GLU   235      18.090   7.206 -53.594  1.00 73.35           O  
ATOM   1901  OE2 GLU   235      19.110   5.326 -54.209  1.00 73.35           O1-
ATOM   1902  N   MET   236      16.810   7.804 -48.590  1.00 81.38           N  
ATOM   1903  CA  MET   236      16.107   8.778 -47.805  1.00 81.38           C  
ATOM   1904  C   MET   236      17.081   9.773 -47.241  1.00 81.38           C  
ATOM   1905  O   MET   236      16.775  10.963 -47.158  1.00 81.38           O  
ATOM   1906  CB  MET   236      15.363   8.127 -46.625  1.00 81.38           C  
ATOM   1907  CG  MET   236      14.287   7.131 -47.066  1.00 81.38           C  
ATOM   1908  SD  MET   236      13.554   6.162 -45.712  1.00 81.38           S  
ATOM   1909  CE  MET   236      12.666   7.564 -44.979  1.00 81.38           C  
ATOM   1910  N   GLY   237      18.294   9.331 -46.854  1.00 36.09           N  
ATOM   1911  CA  GLY   237      19.228  10.262 -46.284  1.00 36.09           C  
ATOM   1912  C   GLY   237      19.316  10.061 -44.798  1.00 36.09           C  
ATOM   1913  O   GLY   237      19.864  10.908 -44.092  1.00 36.09           O  
ATOM   1914  N   HIS   238      18.765   8.936 -44.287  1.00 57.34           N  
ATOM   1915  CA  HIS   238      18.838   8.607 -42.885  1.00 57.34           C  
ATOM   1916  C   HIS   238      19.932   7.591 -42.724  1.00 57.34           C  
ATOM   1917  O   HIS   238      20.255   6.876 -43.670  1.00 57.34           O  
ATOM   1918  CB  HIS   238      17.572   7.939 -42.314  1.00 57.34           C  
ATOM   1919  CG  HIS   238      16.364   8.823 -42.241  1.00 57.34           C  
ATOM   1920  CD2 HIS   238      16.052   9.806 -41.352  1.00 57.34           C  
ATOM   1921  ND1 HIS   238      15.301   8.756 -43.113  1.00 57.34           N  
ATOM   1922  CE1 HIS   238      14.405   9.692 -42.712  1.00 57.34           C  
ATOM   1923  NE2 HIS   238      14.816  10.354 -41.646  1.00 57.34           N  
ATOM   1924  N   ARG   239      20.528   7.502 -41.510  1.00222.13           N  
ATOM   1925  CA  ARG   239      21.647   6.620 -41.291  1.00222.13           C  
ATOM   1926  C   ARG   239      21.591   6.139 -39.872  1.00222.13           C  
ATOM   1927  O   ARG   239      20.929   6.735 -39.026  1.00222.13           O  
ATOM   1928  CB  ARG   239      22.988   7.374 -41.281  1.00222.13           C  
ATOM   1929  CG  ARG   239      23.172   8.381 -42.410  1.00222.13           C  
ATOM   1930  CD  ARG   239      24.123   9.533 -42.061  1.00222.13           C  
ATOM   1931  NE  ARG   239      25.515   9.104 -42.367  1.00222.13           N  
ATOM   1932  CZ  ARG   239      26.512  10.030 -42.486  1.00222.13           C  
ATOM   1933  NH1 ARG   239      26.238  11.354 -42.316  1.00222.13           N1+
ATOM   1934  NH2 ARG   239      27.782   9.630 -42.788  1.00222.13           N  
ATOM   1935  N   PRO   240      22.269   5.058 -39.585  1.00 86.66           N  
ATOM   1936  CA  PRO   240      22.395   4.662 -38.211  1.00 86.66           C  
ATOM   1937  C   PRO   240      23.461   5.511 -37.583  1.00 86.66           C  
ATOM   1938  O   PRO   240      24.469   5.776 -38.239  1.00 86.66           O  
ATOM   1939  CB  PRO   240      22.695   3.161 -38.219  1.00 86.66           C  
ATOM   1940  CG  PRO   240      23.076   2.850 -39.680  1.00 86.66           C  
ATOM   1941  CD  PRO   240      22.330   3.923 -40.488  1.00 86.66           C  
ATOM   1942  N   ALA   241      23.266   5.955 -36.324  1.00 53.20           N  
ATOM   1943  CA  ALA   241      24.290   6.700 -35.649  1.00 53.20           C  
ATOM   1944  C   ALA   241      24.755   5.827 -34.527  1.00 53.20           C  
ATOM   1945  O   ALA   241      24.032   5.611 -33.555  1.00 53.20           O  
ATOM   1946  CB  ALA   241      23.792   8.014 -35.020  1.00 53.20           C  
ATOM   1947  N   CYS   242      25.993   5.310 -34.625  1.00 44.81           N  
ATOM   1948  CA  CYS   242      26.496   4.430 -33.610  1.00 44.81           C  
ATOM   1949  C   CYS   242      27.066   5.237 -32.488  1.00 44.81           C  
ATOM   1950  O   CYS   242      27.767   6.225 -32.710  1.00 44.81           O  
ATOM   1951  CB  CYS   242      27.603   3.491 -34.113  1.00 44.81           C  
ATOM   1952  SG  CYS   242      27.003   2.347 -35.391  1.00 44.81           S  
ATOM   1953  N   TYR   243      26.763   4.834 -31.235  1.00 90.31           N  
ATOM   1954  CA  TYR   243      27.323   5.542 -30.118  1.00 90.31           C  
ATOM   1955  C   TYR   243      27.693   4.598 -29.013  1.00 90.31           C  
ATOM   1956  O   TYR   243      27.269   3.444 -28.985  1.00 90.31           O  
ATOM   1957  CB  TYR   243      26.414   6.650 -29.544  1.00 90.31           C  
ATOM   1958  CG  TYR   243      25.107   6.111 -29.065  1.00 90.31           C  
ATOM   1959  CD1 TYR   243      25.000   5.479 -27.848  1.00 90.31           C  
ATOM   1960  CD2 TYR   243      23.973   6.264 -29.829  1.00 90.31           C  
ATOM   1961  CE1 TYR   243      23.793   5.001 -27.398  1.00 90.31           C  
ATOM   1962  CE2 TYR   243      22.761   5.788 -29.387  1.00 90.31           C  
ATOM   1963  CZ  TYR   243      22.671   5.153 -28.172  1.00 90.31           C  
ATOM   1964  OH  TYR   243      21.428   4.666 -27.715  1.00 90.31           O  
ATOM   1965  N   ILE   244      28.574   5.068 -28.100  1.00115.65           N  
ATOM   1966  CA  ILE   244      28.980   4.280 -26.969  1.00115.65           C  
ATOM   1967  C   ILE   244      29.361   5.192 -25.842  1.00115.65           C  
ATOM   1968  O   ILE   244      29.815   6.314 -26.063  1.00115.65           O  
ATOM   1969  CB  ILE   244      30.174   3.414 -27.245  1.00115.65           C  
ATOM   1970  CG1 ILE   244      31.404   4.279 -27.570  1.00115.65           C  
ATOM   1971  CG2 ILE   244      29.797   2.426 -28.359  1.00115.65           C  
ATOM   1972  CD1 ILE   244      32.714   3.493 -27.586  1.00115.65           C  
ATOM   1973  N   ALA   245      29.143   4.732 -24.592  1.00 45.14           N  
ATOM   1974  CA  ALA   245      29.588   5.452 -23.435  1.00 45.14           C  
ATOM   1975  C   ALA   245      31.028   5.087 -23.241  1.00 45.14           C  
ATOM   1976  O   ALA   245      31.467   4.026 -23.684  1.00 45.14           O  
ATOM   1977  CB  ALA   245      28.831   5.083 -22.148  1.00 45.14           C  
ATOM   1978  N   GLY   246      31.806   5.984 -22.599  1.00 39.45           N  
ATOM   1979  CA  GLY   246      33.200   5.729 -22.359  1.00 39.45           C  
ATOM   1980  C   GLY   246      33.350   4.573 -21.420  1.00 39.45           C  
ATOM   1981  O   GLY   246      34.147   3.667 -21.665  1.00 39.45           O  
ATOM   1982  N   SER   247      32.584   4.566 -20.310  1.00120.05           N  
ATOM   1983  CA  SER   247      32.725   3.461 -19.410  1.00120.05           C  
ATOM   1984  C   SER   247      31.608   2.510 -19.684  1.00120.05           C  
ATOM   1985  O   SER   247      30.544   2.554 -19.065  1.00120.05           O  
ATOM   1986  CB  SER   247      32.761   3.864 -17.924  1.00120.05           C  
ATOM   1987  OG  SER   247      31.682   4.729 -17.622  1.00120.05           O  
ATOM   1988  N   SER   248      31.863   1.602 -20.650  1.00 72.81           N  
ATOM   1989  CA  SER   248      30.889   0.638 -21.065  1.00 72.81           C  
ATOM   1990  C   SER   248      31.480  -0.180 -22.181  1.00 72.81           C  
ATOM   1991  O   SER   248      32.470   0.208 -22.803  1.00 72.81           O  
ATOM   1992  CB  SER   248      29.602   1.280 -21.609  1.00 72.81           C  
ATOM   1993  OG  SER   248      29.884   2.003 -22.798  1.00 72.81           O  
ATOM   1994  N   THR   249      30.980  -1.426 -22.318  1.00166.73           N  
ATOM   1995  CA  THR   249      31.255  -2.372 -23.373  1.00166.73           C  
ATOM   1996  C   THR   249      30.242  -2.331 -24.493  1.00166.73           C  
ATOM   1997  O   THR   249      30.499  -2.825 -25.596  1.00166.73           O  
ATOM   1998  CB  THR   249      31.288  -3.786 -22.875  1.00166.73           C  
ATOM   1999  CG2 THR   249      32.354  -3.898 -21.772  1.00166.73           C  
ATOM   2000  OG1 THR   249      30.014  -4.151 -22.364  1.00166.73           O  
ATOM   2001  N   LYS   250      29.019  -1.839 -24.197  1.00 69.79           N  
ATOM   2002  CA  LYS   250      27.914  -1.914 -25.118  1.00 69.79           C  
ATOM   2003  C   LYS   250      27.968  -0.850 -26.167  1.00 69.79           C  
ATOM   2004  O   LYS   250      28.484   0.245 -25.952  1.00 69.79           O  
ATOM   2005  CB  LYS   250      26.541  -1.801 -24.433  1.00 69.79           C  
ATOM   2006  CG  LYS   250      26.226  -2.970 -23.498  1.00 69.79           C  
ATOM   2007  CD  LYS   250      25.045  -2.698 -22.567  1.00 69.79           C  
ATOM   2008  CE  LYS   250      24.730  -3.858 -21.623  1.00 69.79           C  
ATOM   2009  NZ  LYS   250      23.623  -3.481 -20.719  1.00 69.79           N1+
ATOM   2010  N   VAL   251      27.423  -1.184 -27.360  1.00 65.38           N  
ATOM   2011  CA  VAL   251      27.347  -0.258 -28.451  1.00 65.38           C  
ATOM   2012  C   VAL   251      25.927  -0.243 -28.924  1.00 65.38           C  
ATOM   2013  O   VAL   251      25.289  -1.290 -29.035  1.00 65.38           O  
ATOM   2014  CB  VAL   251      28.206  -0.632 -29.625  1.00 65.38           C  
ATOM   2015  CG1 VAL   251      27.919   0.348 -30.775  1.00 65.38           C  
ATOM   2016  CG2 VAL   251      29.677  -0.633 -29.175  1.00 65.38           C  
ATOM   2017  N   TYR   252      25.403   0.960 -29.230  1.00152.96           N  
ATOM   2018  CA  TYR   252      24.039   1.109 -29.647  1.00152.96           C  
ATOM   2019  C   TYR   252      24.031   1.877 -30.925  1.00152.96           C  
ATOM   2020  O   TYR   252      25.029   2.482 -31.312  1.00152.96           O  
ATOM   2021  CB  TYR   252      23.180   1.948 -28.685  1.00152.96           C  
ATOM   2022  CG  TYR   252      22.986   1.229 -27.396  1.00152.96           C  
ATOM   2023  CD1 TYR   252      23.875   1.394 -26.360  1.00152.96           C  
ATOM   2024  CD2 TYR   252      21.908   0.392 -27.222  1.00152.96           C  
ATOM   2025  CE1 TYR   252      23.690   0.735 -25.167  1.00152.96           C  
ATOM   2026  CE2 TYR   252      21.718  -0.270 -26.033  1.00152.96           C  
ATOM   2027  CZ  TYR   252      22.611  -0.100 -25.003  1.00152.96           C  
ATOM   2028  OH  TYR   252      22.417  -0.779 -23.782  1.00152.96           O  
ATOM   2029  N   SER   253      22.889   1.813 -31.637  1.00 38.95           N  
ATOM   2030  CA  SER   253      22.698   2.593 -32.822  1.00 38.95           C  
ATOM   2031  C   SER   253      21.303   3.129 -32.745  1.00 38.95           C  
ATOM   2032  O   SER   253      20.401   2.467 -32.232  1.00 38.95           O  
ATOM   2033  CB  SER   253      22.797   1.775 -34.118  1.00 38.95           C  
ATOM   2034  OG  SER   253      21.740   0.828 -34.176  1.00 38.95           O  
ATOM   2035  N   VAL   254      21.109   4.369 -33.230  1.00 95.56           N  
ATOM   2036  CA  VAL   254      19.815   4.988 -33.264  1.00 95.56           C  
ATOM   2037  C   VAL   254      19.712   5.646 -34.605  1.00 95.56           C  
ATOM   2038  O   VAL   254      20.708   6.129 -35.139  1.00 95.56           O  
ATOM   2039  CB  VAL   254      19.643   6.052 -32.219  1.00 95.56           C  
ATOM   2040  CG1 VAL   254      20.681   7.158 -32.476  1.00 95.56           C  
ATOM   2041  CG2 VAL   254      18.187   6.545 -32.249  1.00 95.56           C  
ATOM   2042  N   ASN   255      18.503   5.683 -35.196  1.00 45.04           N  
ATOM   2043  CA  ASN   255      18.362   6.245 -36.508  1.00 45.04           C  
ATOM   2044  C   ASN   255      18.390   7.741 -36.401  1.00 45.04           C  
ATOM   2045  O   ASN   255      17.919   8.318 -35.422  1.00 45.04           O  
ATOM   2046  CB  ASN   255      17.050   5.818 -37.193  1.00 45.04           C  
ATOM   2047  CG  ASN   255      17.173   6.043 -38.693  1.00 45.04           C  
ATOM   2048  ND2 ASN   255      17.296   4.926 -39.459  1.00 45.04           N  
ATOM   2049  OD1 ASN   255      17.164   7.175 -39.175  1.00 45.04           O  
ATOM   2050  N   THR   256      18.957   8.406 -37.430  1.00 57.38           N  
ATOM   2051  CA  THR   256      19.081   9.838 -37.481  1.00 57.38           C  
ATOM   2052  C   THR   256      17.716  10.441 -37.585  1.00 57.38           C  
ATOM   2053  O   THR   256      17.505  11.584 -37.179  1.00 57.38           O  
ATOM   2054  CB  THR   256      19.907  10.324 -38.641  1.00 57.38           C  
ATOM   2055  CG2 THR   256      21.349   9.808 -38.479  1.00 57.38           C  
ATOM   2056  OG1 THR   256      19.353   9.880 -39.871  1.00 57.38           O  
ATOM   2057  N   LYS   257      16.758   9.693 -38.169  1.00 51.01           N  
ATOM   2058  CA  LYS   257      15.425  10.199 -38.336  1.00 51.01           C  
ATOM   2059  C   LYS   257      14.862  10.557 -36.997  1.00 51.01           C  
ATOM   2060  O   LYS   257      14.269  11.622 -36.831  1.00 51.01           O  
ATOM   2061  CB  LYS   257      14.438   9.175 -38.920  1.00 51.01           C  
ATOM   2062  CG  LYS   257      13.026   9.756 -39.012  1.00 51.01           C  
ATOM   2063  CD  LYS   257      11.981   8.815 -39.610  1.00 51.01           C  
ATOM   2064  CE  LYS   257      10.548   9.299 -39.377  1.00 51.01           C  
ATOM   2065  NZ  LYS   257       9.583   8.299 -39.887  1.00 51.01           N1+
ATOM   2066  N   GLU   258      15.036   9.670 -36.002  1.00 42.03           N  
ATOM   2067  CA  GLU   258      14.487   9.899 -34.694  1.00 42.03           C  
ATOM   2068  C   GLU   258      15.163  11.078 -34.063  1.00 42.03           C  
ATOM   2069  O   GLU   258      14.522  11.853 -33.355  1.00 42.03           O  
ATOM   2070  CB  GLU   258      14.673   8.698 -33.754  1.00 42.03           C  
ATOM   2071  CG  GLU   258      13.867   7.474 -34.186  1.00 42.03           C  
ATOM   2072  CD  GLU   258      14.129   6.358 -33.184  1.00 42.03           C  
ATOM   2073  OE1 GLU   258      15.288   6.262 -32.694  1.00 42.03           O  
ATOM   2074  OE2 GLU   258      13.179   5.589 -32.891  1.00 42.03           O1-
ATOM   2075  N   LEU   259      16.484  11.230 -34.287  1.00 59.52           N  
ATOM   2076  CA  LEU   259      17.246  12.286 -33.672  1.00 59.52           C  
ATOM   2077  C   LEU   259      16.834  13.648 -34.167  1.00 59.52           C  
ATOM   2078  O   LEU   259      16.757  14.602 -33.397  1.00 59.52           O  
ATOM   2079  CB  LEU   259      18.766  12.138 -33.880  1.00 59.52           C  
ATOM   2080  CG  LEU   259      19.379  10.922 -33.151  1.00 59.52           C  
ATOM   2081  CD1 LEU   259      20.894  10.823 -33.394  1.00 59.52           C  
ATOM   2082  CD2 LEU   259      19.024  10.921 -31.654  1.00 59.52           C  
ATOM   2083  N   LYS   260      16.559  13.765 -35.478  1.00113.71           N  
ATOM   2084  CA  LYS   260      16.222  14.999 -36.137  1.00113.71           C  
ATOM   2085  C   LYS   260      14.912  15.537 -35.632  1.00113.71           C  
ATOM   2086  O   LYS   260      14.659  16.736 -35.740  1.00113.71           O  
ATOM   2087  CB  LYS   260      16.124  14.814 -37.661  1.00113.71           C  
ATOM   2088  CG  LYS   260      17.436  14.316 -38.276  1.00113.71           C  
ATOM   2089  CD  LYS   260      17.281  13.752 -39.691  1.00113.71           C  
ATOM   2090  CE  LYS   260      17.943  14.601 -40.776  1.00113.71           C  
ATOM   2091  NZ  LYS   260      19.366  14.224 -40.915  1.00113.71           N1+
ATOM   2092  N   THR   261      14.016  14.681 -35.106  1.00119.21           N  
ATOM   2093  CA  THR   261      12.736  15.198 -34.701  1.00119.21           C  
ATOM   2094  C   THR   261      12.751  15.595 -33.255  1.00119.21           C  
ATOM   2095  O   THR   261      12.916  14.773 -32.353  1.00119.21           O  
ATOM   2096  CB  THR   261      11.602  14.233 -34.922  1.00119.21           C  
ATOM   2097  CG2 THR   261      11.843  12.955 -34.099  1.00119.21           C  
ATOM   2098  OG1 THR   261      10.369  14.836 -34.561  1.00119.21           O  
ATOM   2099  N   GLU   262      12.553  16.907 -33.009  1.00 75.30           N  
ATOM   2100  CA  GLU   262      12.526  17.447 -31.681  1.00 75.30           C  
ATOM   2101  C   GLU   262      11.312  16.890 -31.004  1.00 75.30           C  
ATOM   2102  O   GLU   262      10.240  16.807 -31.603  1.00 75.30           O  
ATOM   2103  CB  GLU   262      12.337  18.973 -31.653  1.00 75.30           C  
ATOM   2104  CG  GLU   262      13.454  19.772 -32.319  1.00 75.30           C  
ATOM   2105  CD  GLU   262      13.004  21.224 -32.380  1.00 75.30           C  
ATOM   2106  OE1 GLU   262      12.053  21.514 -33.154  1.00 75.30           O  
ATOM   2107  OE2 GLU   262      13.602  22.061 -31.651  1.00 75.30           O1-
ATOM   2108  N   ASN   263      11.451  16.537 -29.711  1.00 88.72           N  
ATOM   2109  CA  ASN   263      10.362  16.025 -28.927  1.00 88.72           C  
ATOM   2110  C   ASN   263       9.853  14.733 -29.499  1.00 88.72           C  
ATOM   2111  O   ASN   263       8.649  14.485 -29.529  1.00 88.72           O  
ATOM   2112  CB  ASN   263       9.191  17.030 -28.839  1.00 88.72           C  
ATOM   2113  CG  ASN   263       8.278  16.678 -27.667  1.00 88.72           C  
ATOM   2114  ND2 ASN   263       8.468  17.391 -26.525  1.00 88.72           N  
ATOM   2115  OD1 ASN   263       7.416  15.807 -27.758  1.00 88.72           O  
ATOM   2116  N   GLY   264      10.760  13.848 -29.955  1.00 32.85           N  
ATOM   2117  CA  GLY   264      10.319  12.577 -30.456  1.00 32.85           C  
ATOM   2118  C   GLY   264      10.945  11.523 -29.595  1.00 32.85           C  
ATOM   2119  O   GLY   264      11.963  11.763 -28.949  1.00 32.85           O  
ATOM   2120  N   GLN   265      10.338  10.318 -29.558  1.00107.09           N  
ATOM   2121  CA  GLN   265      10.859   9.240 -28.762  1.00107.09           C  
ATOM   2122  C   GLN   265      11.989   8.597 -29.502  1.00107.09           C  
ATOM   2123  O   GLN   265      11.994   8.558 -30.731  1.00107.09           O  
ATOM   2124  CB  GLN   265       9.833   8.131 -28.472  1.00107.09           C  
ATOM   2125  CG  GLN   265       8.732   8.538 -27.492  1.00107.09           C  
ATOM   2126  CD  GLN   265       9.334   8.529 -26.093  1.00107.09           C  
ATOM   2127  NE2 GLN   265       8.457   8.588 -25.056  1.00107.09           N  
ATOM   2128  OE1 GLN   265      10.551   8.467 -25.926  1.00107.09           O  
ATOM   2129  N   LEU   266      12.990   8.081 -28.756  1.00 91.03           N  
ATOM   2130  CA  LEU   266      14.109   7.425 -29.374  1.00 91.03           C  
ATOM   2131  C   LEU   266      14.007   5.955 -29.106  1.00 91.03           C  
ATOM   2132  O   LEU   266      13.564   5.538 -28.034  1.00 91.03           O  
ATOM   2133  CB  LEU   266      15.481   7.861 -28.828  1.00 91.03           C  
ATOM   2134  CG  LEU   266      15.866   9.321 -29.127  1.00 91.03           C  
ATOM   2135  CD1 LEU   266      14.919  10.309 -28.431  1.00 91.03           C  
ATOM   2136  CD2 LEU   266      17.342   9.583 -28.787  1.00 91.03           C  
ATOM   2137  N   ASN   267      14.383   5.119 -30.098  1.00 63.17           N  
ATOM   2138  CA  ASN   267      14.363   3.700 -29.870  1.00 63.17           C  
ATOM   2139  C   ASN   267      15.698   3.143 -30.268  1.00 63.17           C  
ATOM   2140  O   ASN   267      15.876   2.685 -31.394  1.00 63.17           O  
ATOM   2141  CB  ASN   267      13.298   2.976 -30.711  1.00 63.17           C  
ATOM   2142  CG  ASN   267      11.932   3.414 -30.204  1.00 63.17           C  
ATOM   2143  ND2 ASN   267      11.192   4.184 -31.047  1.00 63.17           N  
ATOM   2144  OD1 ASN   267      11.536   3.089 -29.087  1.00 63.17           O  
ATOM   2145  N   PRO   268      16.643   3.144 -29.366  1.00 69.84           N  
ATOM   2146  CA  PRO   268      17.944   2.630 -29.715  1.00 69.84           C  
ATOM   2147  C   PRO   268      17.982   1.132 -29.737  1.00 69.84           C  
ATOM   2148  O   PRO   268      17.215   0.507 -29.006  1.00 69.84           O  
ATOM   2149  CB  PRO   268      18.920   3.234 -28.709  1.00 69.84           C  
ATOM   2150  CG  PRO   268      18.244   4.551 -28.292  1.00 69.84           C  
ATOM   2151  CD  PRO   268      16.742   4.268 -28.447  1.00 69.84           C  
ATOM   2152  N   GLN   269      18.877   0.537 -30.558  1.00137.65           N  
ATOM   2153  CA  GLN   269      19.005  -0.894 -30.624  1.00137.65           C  
ATOM   2154  C   GLN   269      20.333  -1.282 -30.059  1.00137.65           C  
ATOM   2155  O   GLN   269      21.331  -0.592 -30.255  1.00137.65           O  
ATOM   2156  CB  GLN   269      18.994  -1.483 -32.045  1.00137.65           C  
ATOM   2157  CG  GLN   269      17.626  -1.454 -32.711  1.00137.65           C  
ATOM   2158  CD  GLN   269      17.235   0.004 -32.833  1.00137.65           C  
ATOM   2159  NE2 GLN   269      18.162   0.840 -33.372  1.00137.65           N  
ATOM   2160  OE1 GLN   269      16.131   0.393 -32.458  1.00137.65           O  
ATOM   2161  N   LEU   270      20.358  -2.411 -29.322  1.00 79.80           N  
ATOM   2162  CA  LEU   270      21.573  -2.925 -28.751  1.00 79.80           C  
ATOM   2163  C   LEU   270      22.302  -3.682 -29.833  1.00 79.80           C  
ATOM   2164  O   LEU   270      21.667  -4.273 -30.707  1.00 79.80           O  
ATOM   2165  CB  LEU   270      21.313  -3.863 -27.555  1.00 79.80           C  
ATOM   2166  CG  LEU   270      22.578  -4.355 -26.824  1.00 79.80           C  
ATOM   2167  CD1 LEU   270      23.355  -3.190 -26.190  1.00 79.80           C  
ATOM   2168  CD2 LEU   270      22.231  -5.444 -25.796  1.00 79.80           C  
ATOM   2169  N   HIS   271      23.657  -3.575 -29.836  1.00197.39           N  
ATOM   2170  CA  HIS   271      24.602  -4.164 -30.768  1.00197.39           C  
ATOM   2171  C   HIS   271      24.998  -5.615 -30.581  1.00197.39           C  
ATOM   2172  O   HIS   271      25.133  -6.325 -31.580  1.00197.39           O  
ATOM   2173  CB  HIS   271      25.886  -3.338 -30.937  1.00197.39           C  
ATOM   2174  CG  HIS   271      25.729  -2.236 -31.944  1.00197.39           C  
ATOM   2175  CD2 HIS   271      25.392  -0.925 -31.790  1.00197.39           C  
ATOM   2176  ND1 HIS   271      25.914  -2.418 -33.296  1.00197.39           N  
ATOM   2177  CE1 HIS   271      25.684  -1.220 -33.889  1.00197.39           C  
ATOM   2178  NE2 HIS   271      25.363  -0.284 -33.015  1.00197.39           N  
ATOM   2179  N   GLY   272      25.204  -6.140 -29.346  1.00196.10           N  
ATOM   2180  CA  GLY   272      25.275  -5.481 -28.069  1.00196.10           C  
ATOM   2181  C   GLY   272      26.626  -5.074 -27.502  1.00196.10           C  
ATOM   2182  O   GLY   272      26.767  -3.954 -27.020  1.00196.10           O  
ATOM   2183  N   ASP   273      27.656  -5.971 -27.505  1.00100.54           N  
ATOM   2184  CA  ASP   273      28.805  -5.649 -26.674  1.00100.54           C  
ATOM   2185  C   ASP   273      30.120  -6.203 -27.170  1.00100.54           C  
ATOM   2186  O   ASP   273      30.182  -7.245 -27.820  1.00100.54           O  
ATOM   2187  CB  ASP   273      28.624  -6.112 -25.212  1.00100.54           C  
ATOM   2188  CG  ASP   273      28.475  -7.632 -25.168  1.00100.54           C  
ATOM   2189  OD1 ASP   273      29.402  -8.348 -25.630  1.00100.54           O  
ATOM   2190  OD2 ASP   273      27.413  -8.098 -24.671  1.00100.54           O1-
ATOM   2191  N   ARG   274      31.208  -5.451 -26.865  1.00115.58           N  
ATOM   2192  CA  ARG   274      32.600  -5.672 -27.183  1.00115.58           C  
ATOM   2193  C   ARG   274      33.321  -6.668 -26.314  1.00115.58           C  
ATOM   2194  O   ARG   274      34.410  -7.111 -26.677  1.00115.58           O  
ATOM   2195  CB  ARG   274      33.435  -4.378 -27.197  1.00115.58           C  
ATOM   2196  CG  ARG   274      32.982  -3.380 -28.267  1.00115.58           C  
ATOM   2197  CD  ARG   274      34.063  -2.381 -28.695  1.00115.58           C  
ATOM   2198  NE  ARG   274      34.575  -1.688 -27.480  1.00115.58           N  
ATOM   2199  CZ  ARG   274      33.945  -0.579 -26.997  1.00115.58           C  
ATOM   2200  NH1 ARG   274      32.805  -0.123 -27.591  1.00115.58           N1+
ATOM   2201  NH2 ARG   274      34.455   0.075 -25.910  1.00115.58           N  
ATOM   2202  N   GLY   275      32.824  -6.984 -25.106  1.00 41.68           N  
ATOM   2203  CA  GLY   275      33.586  -7.864 -24.255  1.00 41.68           C  
ATOM   2204  C   GLY   275      34.185  -6.998 -23.185  1.00 41.68           C  
ATOM   2205  O   GLY   275      34.294  -5.785 -23.346  1.00 41.68           O  
ATOM   2206  N   LYS   276      34.625  -7.618 -22.073  1.00 91.37           N  
ATOM   2207  CA  LYS   276      35.055  -6.914 -20.894  1.00 91.37           C  
ATOM   2208  C   LYS   276      36.355  -6.172 -21.069  1.00 91.37           C  
ATOM   2209  O   LYS   276      37.231  -6.564 -21.837  1.00 91.37           O  
ATOM   2210  CB  LYS   276      35.186  -7.851 -19.679  1.00 91.37           C  
ATOM   2211  CG  LYS   276      33.836  -8.452 -19.277  1.00 91.37           C  
ATOM   2212  CD  LYS   276      33.919  -9.692 -18.384  1.00 91.37           C  
ATOM   2213  CE  LYS   276      32.543 -10.270 -18.040  1.00 91.37           C  
ATOM   2214  NZ  LYS   276      32.684 -11.624 -17.458  1.00 91.37           N1+
ATOM   2215  N   TYR   277      36.456  -5.035 -20.335  1.00 87.68           N  
ATOM   2216  CA  TYR   277      37.595  -4.165 -20.146  1.00 87.68           C  
ATOM   2217  C   TYR   277      38.031  -3.510 -21.429  1.00 87.68           C  
ATOM   2218  O   TYR   277      39.158  -3.028 -21.532  1.00 87.68           O  
ATOM   2219  CB  TYR   277      38.805  -4.931 -19.583  1.00 87.68           C  
ATOM   2220  CG  TYR   277      38.320  -5.672 -18.383  1.00 87.68           C  
ATOM   2221  CD1 TYR   277      38.035  -5.018 -17.207  1.00 87.68           C  
ATOM   2222  CD2 TYR   277      38.160  -7.039 -18.439  1.00 87.68           C  
ATOM   2223  CE1 TYR   277      37.586  -5.717 -16.111  1.00 87.68           C  
ATOM   2224  CE2 TYR   277      37.711  -7.743 -17.347  1.00 87.68           C  
ATOM   2225  CZ  TYR   277      37.423  -7.080 -16.180  1.00 87.68           C  
ATOM   2226  OH  TYR   277      36.960  -7.797 -15.055  1.00 87.68           O  
ATOM   2227  N   THR   278      37.141  -3.489 -22.433  1.00114.06           N  
ATOM   2228  CA  THR   278      37.305  -2.972 -23.769  1.00114.06           C  
ATOM   2229  C   THR   278      37.012  -1.498 -23.882  1.00114.06           C  
ATOM   2230  O   THR   278      37.170  -0.934 -24.963  1.00114.06           O  
ATOM   2231  CB  THR   278      36.416  -3.723 -24.732  1.00114.06           C  
ATOM   2232  CG2 THR   278      36.725  -3.324 -26.188  1.00114.06           C  
ATOM   2233  OG1 THR   278      36.654  -5.115 -24.595  1.00114.06           O  
ATOM   2234  N   ASP   279      36.496  -0.855 -22.812  1.00136.70           N  
ATOM   2235  CA  ASP   279      36.006   0.507 -22.841  1.00136.70           C  
ATOM   2236  C   ASP   279      36.825   1.435 -23.698  1.00136.70           C  
ATOM   2237  O   ASP   279      38.056   1.443 -23.671  1.00136.70           O  
ATOM   2238  CB  ASP   279      35.845   1.122 -21.439  1.00136.70           C  
ATOM   2239  CG  ASP   279      37.196   1.137 -20.743  1.00136.70           C  
ATOM   2240  OD1 ASP   279      37.933   0.117 -20.845  1.00136.70           O  
ATOM   2241  OD2 ASP   279      37.512   2.173 -20.103  1.00136.70           O1-
ATOM   2242  N   ALA   280      36.106   2.196 -24.559  1.00 61.18           N  
ATOM   2243  CA  ALA   280      36.710   3.142 -25.456  1.00 61.18           C  
ATOM   2244  C   ALA   280      35.875   4.391 -25.433  1.00 61.18           C  
ATOM   2245  O   ALA   280      34.667   4.343 -25.213  1.00 61.18           O  
ATOM   2246  CB  ALA   280      36.772   2.651 -26.913  1.00 61.18           C  
ATOM   2247  N   ILE   281      36.547   5.556 -25.514  1.00109.86           N  
ATOM   2248  CA  ILE   281      35.973   6.872 -25.595  1.00109.86           C  
ATOM   2249  C   ILE   281      35.590   7.236 -27.002  1.00109.86           C  
ATOM   2250  O   ILE   281      34.746   8.102 -27.219  1.00109.86           O  
ATOM   2251  CB  ILE   281      36.886   7.939 -25.062  1.00109.86           C  
ATOM   2252  CG1 ILE   281      38.168   8.059 -25.902  1.00109.86           C  
ATOM   2253  CG2 ILE   281      37.151   7.610 -23.584  1.00109.86           C  
ATOM   2254  CD1 ILE   281      38.973   9.320 -25.590  1.00109.86           C  
ATOM   2255  N   ALA   282      36.301   6.689 -28.005  1.00 58.04           N  
ATOM   2256  CA  ALA   282      36.047   7.123 -29.354  1.00 58.04           C  
ATOM   2257  C   ALA   282      35.877   5.946 -30.270  1.00 58.04           C  
ATOM   2258  O   ALA   282      36.478   4.893 -30.063  1.00 58.04           O  
ATOM   2259  CB  ALA   282      37.181   7.981 -29.937  1.00 58.04           C  
ATOM   2260  N   LEU   283      35.019   6.110 -31.307  1.00125.79           N  
ATOM   2261  CA  LEU   283      34.783   5.082 -32.290  1.00125.79           C  
ATOM   2262  C   LEU   283      34.589   5.734 -33.635  1.00125.79           C  
ATOM   2263  O   LEU   283      34.150   6.883 -33.706  1.00125.79           O  
ATOM   2264  CB  LEU   283      33.532   4.225 -32.013  1.00125.79           C  
ATOM   2265  CG  LEU   283      32.196   4.971 -32.196  1.00125.79           C  
ATOM   2266  CD1 LEU   283      31.003   4.046 -31.902  1.00125.79           C  
ATOM   2267  CD2 LEU   283      32.155   6.277 -31.386  1.00125.79           C  
ATOM   2268  N   ALA   284      34.933   5.031 -34.746  1.00 49.96           N  
ATOM   2269  CA  ALA   284      34.748   5.624 -36.049  1.00 49.96           C  
ATOM   2270  C   ALA   284      34.304   4.588 -37.050  1.00 49.96           C  
ATOM   2271  O   ALA   284      34.887   3.507 -37.154  1.00 49.96           O  
ATOM   2272  CB  ALA   284      36.028   6.270 -36.611  1.00 49.96           C  
ATOM   2273  N   TYR   285      33.272   4.933 -37.851  1.00 62.04           N  
ATOM   2274  CA  TYR   285      32.702   4.067 -38.852  1.00 62.04           C  
ATOM   2275  C   TYR   285      33.335   4.378 -40.178  1.00 62.04           C  
ATOM   2276  O   TYR   285      33.486   5.543 -40.551  1.00 62.04           O  
ATOM   2277  CB  TYR   285      31.177   4.263 -38.986  1.00 62.04           C  
ATOM   2278  CG  TYR   285      30.604   3.368 -40.035  1.00 62.04           C  
ATOM   2279  CD1 TYR   285      30.342   2.039 -39.776  1.00 62.04           C  
ATOM   2280  CD2 TYR   285      30.304   3.871 -41.277  1.00 62.04           C  
ATOM   2281  CE1 TYR   285      29.804   1.229 -40.750  1.00 62.04           C  
ATOM   2282  CE2 TYR   285      29.766   3.066 -42.255  1.00 62.04           C  
ATOM   2283  CZ  TYR   285      29.514   1.742 -41.993  1.00 62.04           C  
ATOM   2284  OH  TYR   285      28.960   0.919 -42.996  1.00 62.04           O  
ATOM   2285  N   ASP   286      33.751   3.326 -40.916  1.00 61.70           N  
ATOM   2286  CA  ASP   286      34.352   3.489 -42.215  1.00 61.70           C  
ATOM   2287  C   ASP   286      33.359   3.032 -43.245  1.00 61.70           C  
ATOM   2288  O   ASP   286      32.863   1.907 -43.186  1.00 61.70           O  
ATOM   2289  CB  ASP   286      35.618   2.628 -42.388  1.00 61.70           C  
ATOM   2290  CG  ASP   286      36.230   2.871 -43.761  1.00 61.70           C  
ATOM   2291  OD1 ASP   286      35.893   3.902 -44.401  1.00 61.70           O  
ATOM   2292  OD2 ASP   286      37.049   2.015 -44.192  1.00 61.70           O1-
ATOM   2293  N   PRO   287      33.022   3.884 -44.175  1.00 77.14           N  
ATOM   2294  CA  PRO   287      32.091   3.490 -45.198  1.00 77.14           C  
ATOM   2295  C   PRO   287      32.611   2.432 -46.121  1.00 77.14           C  
ATOM   2296  O   PRO   287      31.831   1.586 -46.555  1.00 77.14           O  
ATOM   2297  CB  PRO   287      31.679   4.779 -45.902  1.00 77.14           C  
ATOM   2298  CG  PRO   287      31.834   5.851 -44.806  1.00 77.14           C  
ATOM   2299  CD  PRO   287      32.949   5.310 -43.897  1.00 77.14           C  
ATOM   2300  N   GLU   288      33.917   2.449 -46.440  1.00 71.02           N  
ATOM   2301  CA  GLU   288      34.419   1.530 -47.419  1.00 71.02           C  
ATOM   2302  C   GLU   288      34.335   0.109 -46.939  1.00 71.02           C  
ATOM   2303  O   GLU   288      33.834  -0.752 -47.659  1.00 71.02           O  
ATOM   2304  CB  GLU   288      35.878   1.831 -47.799  1.00 71.02           C  
ATOM   2305  CG  GLU   288      36.394   1.006 -48.979  1.00 71.02           C  
ATOM   2306  CD  GLU   288      37.702   1.632 -49.444  1.00 71.02           C  
ATOM   2307  OE1 GLU   288      37.742   2.885 -49.571  1.00 71.02           O  
ATOM   2308  OE2 GLU   288      38.675   0.869 -49.689  1.00 71.02           O1-
ATOM   2309  N   HIS   289      34.876  -0.189 -45.738  1.00119.50           N  
ATOM   2310  CA  HIS   289      34.875  -1.522 -45.191  1.00119.50           C  
ATOM   2311  C   HIS   289      33.616  -1.854 -44.439  1.00119.50           C  
ATOM   2312  O   HIS   289      33.258  -3.022 -44.301  1.00119.50           O  
ATOM   2313  CB  HIS   289      36.060  -1.810 -44.261  1.00119.50           C  
ATOM   2314  CG  HIS   289      36.355  -3.280 -44.208  1.00119.50           C  
ATOM   2315  CD2 HIS   289      37.365  -3.974 -44.797  1.00119.50           C  
ATOM   2316  ND1 HIS   289      35.599  -4.215 -43.536  1.00119.50           N  
ATOM   2317  CE1 HIS   289      36.188  -5.418 -43.750  1.00119.50           C  
ATOM   2318  NE2 HIS   289      37.263  -5.323 -44.508  1.00119.50           N  
ATOM   2319  N   LYS   290      32.926  -0.827 -43.904  1.00127.04           N  
ATOM   2320  CA  LYS   290      31.771  -0.994 -43.063  1.00127.04           C  
ATOM   2321  C   LYS   290      32.189  -1.482 -41.704  1.00127.04           C  
ATOM   2322  O   LYS   290      31.390  -2.060 -40.967  1.00127.04           O  
ATOM   2323  CB  LYS   290      30.727  -1.949 -43.662  1.00127.04           C  
ATOM   2324  CG  LYS   290      30.180  -1.386 -44.976  1.00127.04           C  
ATOM   2325  CD  LYS   290      29.160  -2.272 -45.686  1.00127.04           C  
ATOM   2326  CE  LYS   290      28.863  -1.804 -47.112  1.00127.04           C  
ATOM   2327  NZ  LYS   290      28.646  -0.340 -47.131  1.00127.04           N1+
ATOM   2328  N   VAL   291      33.461  -1.222 -41.331  1.00 75.49           N  
ATOM   2329  CA  VAL   291      33.971  -1.563 -40.032  1.00 75.49           C  
ATOM   2330  C   VAL   291      33.944  -0.355 -39.133  1.00 75.49           C  
ATOM   2331  O   VAL   291      34.037   0.782 -39.586  1.00 75.49           O  
ATOM   2332  CB  VAL   291      35.375  -2.098 -40.071  1.00 75.49           C  
ATOM   2333  CG1 VAL   291      35.925  -2.207 -38.640  1.00 75.49           C  
ATOM   2334  CG2 VAL   291      35.335  -3.455 -40.790  1.00 75.49           C  
ATOM   2335  N   LEU   292      33.768  -0.591 -37.810  1.00180.17           N  
ATOM   2336  CA  LEU   292      33.804   0.456 -36.825  1.00180.17           C  
ATOM   2337  C   LEU   292      35.050   0.207 -36.027  1.00180.17           C  
ATOM   2338  O   LEU   292      35.311  -0.918 -35.612  1.00180.17           O  
ATOM   2339  CB  LEU   292      32.618   0.411 -35.845  1.00180.17           C  
ATOM   2340  CG  LEU   292      32.638   1.517 -34.773  1.00180.17           C  
ATOM   2341  CD1 LEU   292      32.500   2.914 -35.401  1.00180.17           C  
ATOM   2342  CD2 LEU   292      31.585   1.248 -33.687  1.00180.17           C  
ATOM   2343  N   TYR   293      35.839   1.272 -35.785  1.00 75.20           N  
ATOM   2344  CA  TYR   293      37.099   1.138 -35.108  1.00 75.20           C  
ATOM   2345  C   TYR   293      37.000   1.808 -33.776  1.00 75.20           C  
ATOM   2346  O   TYR   293      36.395   2.871 -33.633  1.00 75.20           O  
ATOM   2347  CB  TYR   293      38.264   1.811 -35.857  1.00 75.20           C  
ATOM   2348  CG  TYR   293      38.466   1.122 -37.166  1.00 75.20           C  
ATOM   2349  CD1 TYR   293      39.218  -0.028 -37.243  1.00 75.20           C  
ATOM   2350  CD2 TYR   293      37.912   1.630 -38.320  1.00 75.20           C  
ATOM   2351  CE1 TYR   293      39.408  -0.663 -38.448  1.00 75.20           C  
ATOM   2352  CE2 TYR   293      38.099   1.000 -39.529  1.00 75.20           C  
ATOM   2353  CZ  TYR   293      38.851  -0.148 -39.595  1.00 75.20           C  
ATOM   2354  OH  TYR   293      39.044  -0.797 -40.833  1.00 75.20           O  
ATOM   2355  N   PHE   294      37.596   1.177 -32.745  1.00165.05           N  
ATOM   2356  CA  PHE   294      37.503   1.747 -31.432  1.00165.05           C  
ATOM   2357  C   PHE   294      38.895   2.029 -30.948  1.00165.05           C  
ATOM   2358  O   PHE   294      39.793   1.205 -31.110  1.00165.05           O  
ATOM   2359  CB  PHE   294      36.894   0.766 -30.412  1.00165.05           C  
ATOM   2360  CG  PHE   294      35.554   0.332 -30.910  1.00165.05           C  
ATOM   2361  CD1 PHE   294      35.458  -0.758 -31.746  1.00165.05           C  
ATOM   2362  CD2 PHE   294      34.404   1.000 -30.556  1.00165.05           C  
ATOM   2363  CE1 PHE   294      34.239  -1.180 -32.221  1.00165.05           C  
ATOM   2364  CE2 PHE   294      33.181   0.584 -31.029  1.00165.05           C  
ATOM   2365  CZ  PHE   294      33.096  -0.508 -31.860  1.00165.05           C  
ATOM   2366  N   ALA   295      39.107   3.226 -30.357  1.00 62.26           N  
ATOM   2367  CA  ALA   295      40.364   3.551 -29.732  1.00 62.26           C  
ATOM   2368  C   ALA   295      40.129   3.301 -28.273  1.00 62.26           C  
ATOM   2369  O   ALA   295      39.382   4.041 -27.635  1.00 62.26           O  
ATOM   2370  CB  ALA   295      40.742   5.035 -29.846  1.00 62.26           C  
ATOM   2371  N   GLU   296      40.791   2.273 -27.696  1.00 79.23           N  
ATOM   2372  CA  GLU   296      40.465   1.846 -26.359  1.00 79.23           C  
ATOM   2373  C   GLU   296      41.253   2.544 -25.283  1.00 79.23           C  
ATOM   2374  O   GLU   296      42.334   3.090 -25.514  1.00 79.23           O  
ATOM   2375  CB  GLU   296      40.537   0.314 -26.195  1.00 79.23           C  
ATOM   2376  CG  GLU   296      39.499  -0.370 -27.098  1.00 79.23           C  
ATOM   2377  CD  GLU   296      39.551  -1.885 -26.951  1.00 79.23           C  
ATOM   2378  OE1 GLU   296      40.234  -2.378 -26.014  1.00 79.23           O  
ATOM   2379  OE2 GLU   296      38.890  -2.573 -27.774  1.00 79.23           O1-
ATOM   2380  N   SER   297      40.662   2.588 -24.067  1.00118.92           N  
ATOM   2381  CA  SER   297      41.215   3.265 -22.924  1.00118.92           C  
ATOM   2382  C   SER   297      42.406   2.589 -22.291  1.00118.92           C  
ATOM   2383  O   SER   297      43.452   3.203 -22.096  1.00118.92           O  
ATOM   2384  CB  SER   297      40.181   3.452 -21.797  1.00118.92           C  
ATOM   2385  OG  SER   297      40.782   4.121 -20.698  1.00118.92           O  
ATOM   2386  N   ASP   298      42.204   1.358 -21.780  1.00119.15           N  
ATOM   2387  CA  ASP   298      43.212   0.621 -21.051  1.00119.15           C  
ATOM   2388  C   ASP   298      44.036  -0.369 -21.831  1.00119.15           C  
ATOM   2389  O   ASP   298      45.151  -0.693 -21.429  1.00119.15           O  
ATOM   2390  CB  ASP   298      42.609  -0.142 -19.859  1.00119.15           C  
ATOM   2391  CG  ASP   298      43.728  -0.450 -18.874  1.00119.15           C  
ATOM   2392  OD1 ASP   298      44.664   0.388 -18.765  1.00119.15           O  
ATOM   2393  OD2 ASP   298      43.662  -1.526 -18.222  1.00119.15           O1-
ATOM   2394  N   SER   299      43.465  -0.933 -22.914  1.00 74.92           N  
ATOM   2395  CA  SER   299      43.987  -2.080 -23.624  1.00 74.92           C  
ATOM   2396  C   SER   299      45.230  -1.825 -24.425  1.00 74.92           C  
ATOM   2397  O   SER   299      45.896  -2.775 -24.832  1.00 74.92           O  
ATOM   2398  CB  SER   299      42.961  -2.655 -24.607  1.00 74.92           C  
ATOM   2399  OG  SER   299      42.682  -1.686 -25.608  1.00 74.92           O  
ATOM   2400  N   ARG   300      45.571  -0.555 -24.694  1.00169.30           N  
ATOM   2401  CA  ARG   300      46.702  -0.229 -25.520  1.00169.30           C  
ATOM   2402  C   ARG   300      46.498  -0.763 -26.906  1.00169.30           C  
ATOM   2403  O   ARG   300      47.466  -1.120 -27.576  1.00169.30           O  
ATOM   2404  CB  ARG   300      48.061  -0.744 -25.010  1.00169.30           C  
ATOM   2405  CG  ARG   300      48.634   0.046 -23.830  1.00169.30           C  
ATOM   2406  CD  ARG   300      48.134  -0.399 -22.457  1.00169.30           C  
ATOM   2407  NE  ARG   300      48.923  -1.611 -22.101  1.00169.30           N  
ATOM   2408  CZ  ARG   300      50.196  -1.468 -21.629  1.00169.30           C  
ATOM   2409  NH1 ARG   300      50.744  -0.224 -21.511  1.00169.30           N1+
ATOM   2410  NH2 ARG   300      50.930  -2.570 -21.297  1.00169.30           N  
ATOM   2411  N   GLN   301      45.236  -0.802 -27.394  1.00 62.60           N  
ATOM   2412  CA  GLN   301      45.006  -1.331 -28.710  1.00 62.60           C  
ATOM   2413  C   GLN   301      43.897  -0.582 -29.392  1.00 62.60           C  
ATOM   2414  O   GLN   301      43.155   0.176 -28.767  1.00 62.60           O  
ATOM   2415  CB  GLN   301      44.590  -2.812 -28.685  1.00 62.60           C  
ATOM   2416  CG  GLN   301      45.682  -3.736 -28.144  1.00 62.60           C  
ATOM   2417  CD  GLN   301      45.092  -5.132 -28.013  1.00 62.60           C  
ATOM   2418  NE2 GLN   301      45.895  -6.170 -28.367  1.00 62.60           N  
ATOM   2419  OE1 GLN   301      43.943  -5.295 -27.604  1.00 62.60           O  
ATOM   2420  N   VAL   302      43.805  -0.762 -30.732  1.00 54.99           N  
ATOM   2421  CA  VAL   302      42.730  -0.235 -31.523  1.00 54.99           C  
ATOM   2422  C   VAL   302      42.000  -1.445 -32.036  1.00 54.99           C  
ATOM   2423  O   VAL   302      42.611  -2.350 -32.607  1.00 54.99           O  
ATOM   2424  CB  VAL   302      43.203   0.574 -32.698  1.00 54.99           C  
ATOM   2425  CG1 VAL   302      41.986   0.974 -33.548  1.00 54.99           C  
ATOM   2426  CG2 VAL   302      44.008   1.774 -32.166  1.00 54.99           C  
ATOM   2427  N   SER   303      40.664  -1.496 -31.854  1.00 54.68           N  
ATOM   2428  CA  SER   303      39.927  -2.683 -32.203  1.00 54.68           C  
ATOM   2429  C   SER   303      38.959  -2.395 -33.312  1.00 54.68           C  
ATOM   2430  O   SER   303      38.745  -1.241 -33.678  1.00 54.68           O  
ATOM   2431  CB  SER   303      39.139  -3.267 -31.015  1.00 54.68           C  
ATOM   2432  OG  SER   303      38.203  -2.315 -30.529  1.00 54.68           O  
ATOM   2433  N   CYS   304      38.376  -3.463 -33.912  1.00 64.36           N  
ATOM   2434  CA  CYS   304      37.454  -3.272 -35.002  1.00 64.36           C  
ATOM   2435  C   CYS   304      36.328  -4.263 -34.939  1.00 64.36           C  
ATOM   2436  O   CYS   304      36.413  -5.302 -34.285  1.00 64.36           O  
ATOM   2437  CB  CYS   304      38.108  -3.370 -36.398  1.00 64.36           C  
ATOM   2438  SG  CYS   304      38.947  -4.952 -36.714  1.00 64.36           S  
ATOM   2439  N   TRP   305      35.202  -3.911 -35.597  1.00 98.29           N  
ATOM   2440  CA  TRP   305      34.052  -4.761 -35.701  1.00 98.29           C  
ATOM   2441  C   TRP   305      33.357  -4.447 -36.985  1.00 98.29           C  
ATOM   2442  O   TRP   305      32.971  -3.301 -37.223  1.00 98.29           O  
ATOM   2443  CB  TRP   305      33.043  -4.543 -34.560  1.00 98.29           C  
ATOM   2444  CG  TRP   305      31.718  -5.234 -34.766  1.00 98.29           C  
ATOM   2445  CD1 TRP   305      31.431  -6.561 -34.887  1.00 98.29           C  
ATOM   2446  CD2 TRP   305      30.464  -4.536 -34.843  1.00 98.29           C  
ATOM   2447  CE2 TRP   305      29.469  -5.497 -35.017  1.00 98.29           C  
ATOM   2448  CE3 TRP   305      30.168  -3.206 -34.761  1.00 98.29           C  
ATOM   2449  NE1 TRP   305      30.076  -6.735 -35.052  1.00 98.29           N  
ATOM   2450  CZ2 TRP   305      28.155  -5.139 -35.122  1.00 98.29           C  
ATOM   2451  CZ3 TRP   305      28.842  -2.848 -34.870  1.00 98.29           C  
ATOM   2452  CH2 TRP   305      27.856  -3.796 -35.048  1.00 98.29           C  
ATOM   2453  N   ASN   306      33.172  -5.464 -37.855  1.00118.82           N  
ATOM   2454  CA  ASN   306      32.450  -5.208 -39.065  1.00118.82           C  
ATOM   2455  C   ASN   306      31.004  -5.146 -38.689  1.00118.82           C  
ATOM   2456  O   ASN   306      30.514  -5.938 -37.885  1.00118.82           O  
ATOM   2457  CB  ASN   306      32.659  -6.245 -40.182  1.00118.82           C  
ATOM   2458  CG  ASN   306      32.143  -7.590 -39.714  1.00118.82           C  
ATOM   2459  ND2 ASN   306      33.084  -8.503 -39.356  1.00118.82           N  
ATOM   2460  OD1 ASN   306      30.936  -7.826 -39.681  1.00118.82           O  
ATOM   2461  N   VAL   307      30.290  -4.171 -39.272  1.00 56.37           N  
ATOM   2462  CA  VAL   307      28.912  -3.883 -38.997  1.00 56.37           C  
ATOM   2463  C   VAL   307      28.050  -5.008 -39.453  1.00 56.37           C  
ATOM   2464  O   VAL   307      26.949  -5.198 -38.940  1.00 56.37           O  
ATOM   2465  CB  VAL   307      28.438  -2.645 -39.699  1.00 56.37           C  
ATOM   2466  CG1 VAL   307      26.932  -2.476 -39.434  1.00 56.37           C  
ATOM   2467  CG2 VAL   307      29.288  -1.456 -39.227  1.00 56.37           C  
ATOM   2468  N   ASN   308      28.514  -5.768 -40.459  1.00 45.22           N  
ATOM   2469  CA  ASN   308      27.708  -6.799 -41.038  1.00 45.22           C  
ATOM   2470  C   ASN   308      27.301  -7.798 -39.995  1.00 45.22           C  
ATOM   2471  O   ASN   308      26.140  -8.203 -39.966  1.00 45.22           O  
ATOM   2472  CB  ASN   308      28.434  -7.566 -42.155  1.00 45.22           C  
ATOM   2473  CG  ASN   308      28.660  -6.597 -43.306  1.00 45.22           C  
ATOM   2474  ND2 ASN   308      29.334  -7.080 -44.384  1.00 45.22           N  
ATOM   2475  OD1 ASN   308      28.242  -5.441 -43.252  1.00 45.22           O  
ATOM   2476  N   MET   309      28.214  -8.223 -39.096  1.00 94.00           N  
ATOM   2477  CA  MET   309      27.806  -9.241 -38.158  1.00 94.00           C  
ATOM   2478  C   MET   309      27.384  -8.621 -36.839  1.00 94.00           C  
ATOM   2479  O   MET   309      27.717  -7.469 -36.572  1.00 94.00           O  
ATOM   2480  CB  MET   309      28.880 -10.303 -37.861  1.00 94.00           C  
ATOM   2481  CG  MET   309      29.181 -11.208 -39.059  1.00 94.00           C  
ATOM   2482  SD  MET   309      30.308 -12.590 -38.705  1.00 94.00           S  
ATOM   2483  CE  MET   309      31.793 -11.565 -38.505  1.00 94.00           C  
ATOM   2484  N   GLU   310      26.624  -9.385 -35.997  1.00110.82           N  
ATOM   2485  CA  GLU   310      26.098  -8.988 -34.698  1.00110.82           C  
ATOM   2486  C   GLU   310      27.266  -8.766 -33.794  1.00110.82           C  
ATOM   2487  O   GLU   310      28.342  -9.316 -34.030  1.00110.82           O  
ATOM   2488  CB  GLU   310      25.176 -10.037 -34.052  1.00110.82           C  
ATOM   2489  CG  GLU   310      24.488  -9.547 -32.776  1.00110.82           C  
ATOM   2490  CD  GLU   310      23.617 -10.684 -32.259  1.00110.82           C  
ATOM   2491  OE1 GLU   310      23.815 -11.837 -32.724  1.00110.82           O  
ATOM   2492  OE2 GLU   310      22.739 -10.413 -31.396  1.00110.82           O1-
ATOM   2493  N   LEU   311      27.109  -7.957 -32.725  1.00 97.53           N  
ATOM   2494  CA  LEU   311      28.299  -7.612 -32.001  1.00 97.53           C  
ATOM   2495  C   LEU   311      28.509  -8.422 -30.761  1.00 97.53           C  
ATOM   2496  O   LEU   311      27.809  -8.264 -29.759  1.00 97.53           O  
ATOM   2497  CB  LEU   311      28.354  -6.133 -31.583  1.00 97.53           C  
ATOM   2498  CG  LEU   311      29.631  -5.758 -30.804  1.00 97.53           C  
ATOM   2499  CD1 LEU   311      30.883  -5.912 -31.681  1.00 97.53           C  
ATOM   2500  CD2 LEU   311      29.513  -4.357 -30.182  1.00 97.53           C  
ATOM   2501  N   LYS   312      29.533  -9.295 -30.829  1.00115.70           N  
ATOM   2502  CA  LYS   312      30.050 -10.077 -29.744  1.00115.70           C  
ATOM   2503  C   LYS   312      31.535  -9.963 -29.869  1.00115.70           C  
ATOM   2504  O   LYS   312      32.033  -9.522 -30.904  1.00115.70           O  
ATOM   2505  CB  LYS   312      29.662 -11.565 -29.781  1.00115.70           C  
ATOM   2506  CG  LYS   312      28.387 -11.867 -28.990  1.00115.70           C  
ATOM   2507  CD  LYS   312      27.132 -11.147 -29.480  1.00115.70           C  
ATOM   2508  CE  LYS   312      25.935 -11.347 -28.548  1.00115.70           C  
ATOM   2509  NZ  LYS   312      24.811 -10.484 -28.968  1.00115.70           N1+
ATOM   2510  N   PRO   313      32.266 -10.313 -28.849  1.00147.97           N  
ATOM   2511  CA  PRO   313      33.695 -10.182 -28.917  1.00147.97           C  
ATOM   2512  C   PRO   313      34.333 -11.055 -29.951  1.00147.97           C  
ATOM   2513  O   PRO   313      35.392 -10.686 -30.454  1.00147.97           O  
ATOM   2514  CB  PRO   313      34.198 -10.403 -27.494  1.00147.97           C  
ATOM   2515  CG  PRO   313      33.023  -9.913 -26.626  1.00147.97           C  
ATOM   2516  CD  PRO   313      31.774 -10.161 -27.490  1.00147.97           C  
ATOM   2517  N   ASP   314      33.714 -12.198 -30.295  1.00 90.67           N  
ATOM   2518  CA  ASP   314      34.289 -13.100 -31.255  1.00 90.67           C  
ATOM   2519  C   ASP   314      34.370 -12.384 -32.564  1.00 90.67           C  
ATOM   2520  O   ASP   314      35.272 -12.620 -33.365  1.00 90.67           O  
ATOM   2521  CB  ASP   314      33.441 -14.365 -31.468  1.00 90.67           C  
ATOM   2522  CG  ASP   314      32.088 -13.942 -32.025  1.00 90.67           C  
ATOM   2523  OD1 ASP   314      31.500 -12.973 -31.473  1.00 90.67           O  
ATOM   2524  OD2 ASP   314      31.622 -14.586 -33.003  1.00 90.67           O1-
ATOM   2525  N   ASN   315      33.387 -11.498 -32.794  1.00 90.95           N  
ATOM   2526  CA  ASN   315      33.195 -10.695 -33.968  1.00 90.95           C  
ATOM   2527  C   ASN   315      34.207  -9.587 -34.084  1.00 90.95           C  
ATOM   2528  O   ASN   315      34.210  -8.886 -35.093  1.00 90.95           O  
ATOM   2529  CB  ASN   315      31.783 -10.092 -34.052  1.00 90.95           C  
ATOM   2530  CG  ASN   315      30.861 -11.235 -34.458  1.00 90.95           C  
ATOM   2531  ND2 ASN   315      29.812 -11.499 -33.635  1.00 90.95           N  
ATOM   2532  OD1 ASN   315      31.083 -11.887 -35.478  1.00 90.95           O  
ATOM   2533  N   THR   316      35.020  -9.312 -33.040  1.00 59.15           N  
ATOM   2534  CA  THR   316      35.951  -8.213 -33.139  1.00 59.15           C  
ATOM   2535  C   THR   316      37.369  -8.717 -33.168  1.00 59.15           C  
ATOM   2536  O   THR   316      37.642  -9.862 -32.810  1.00 59.15           O  
ATOM   2537  CB  THR   316      35.868  -7.259 -31.981  1.00 59.15           C  
ATOM   2538  CG2 THR   316      34.427  -6.732 -31.868  1.00 59.15           C  
ATOM   2539  OG1 THR   316      36.243  -7.913 -30.779  1.00 59.15           O  
ATOM   2540  N   ASP   317      38.304  -7.857 -33.649  1.00 86.03           N  
ATOM   2541  CA  ASP   317      39.708  -8.185 -33.724  1.00 86.03           C  
ATOM   2542  C   ASP   317      40.504  -6.935 -33.407  1.00 86.03           C  
ATOM   2543  O   ASP   317      39.926  -5.909 -33.052  1.00 86.03           O  
ATOM   2544  CB  ASP   317      40.123  -8.688 -35.116  1.00 86.03           C  
ATOM   2545  CG  ASP   317      41.385  -9.526 -34.972  1.00 86.03           C  
ATOM   2546  OD1 ASP   317      41.940  -9.590 -33.844  1.00 86.03           O  
ATOM   2547  OD2 ASP   317      41.800 -10.134 -35.996  1.00 86.03           O1-
ATOM   2548  N   VAL   318      41.861  -6.998 -33.478  1.00146.35           N  
ATOM   2549  CA  VAL   318      42.688  -5.836 -33.233  1.00146.35           C  
ATOM   2550  C   VAL   318      43.509  -5.478 -34.430  1.00146.35           C  
ATOM   2551  O   VAL   318      44.171  -6.320 -35.034  1.00146.35           O  
ATOM   2552  CB  VAL   318      43.684  -5.949 -32.112  1.00146.35           C  
ATOM   2553  CG1 VAL   318      42.967  -5.786 -30.775  1.00146.35           C  
ATOM   2554  CG2 VAL   318      44.429  -7.287 -32.244  1.00146.35           C  
ATOM   2555  N   ILE   319      43.394  -4.200 -34.846  1.00203.69           N  
ATOM   2556  CA  ILE   319      44.194  -3.610 -35.882  1.00203.69           C  
ATOM   2557  C   ILE   319      45.548  -3.176 -35.401  1.00203.69           C  
ATOM   2558  O   ILE   319      46.518  -3.236 -36.155  1.00203.69           O  
ATOM   2559  CB  ILE   319      43.579  -2.418 -36.550  1.00203.69           C  
ATOM   2560  CG1 ILE   319      44.609  -1.834 -37.536  1.00203.69           C  
ATOM   2561  CG2 ILE   319      43.128  -1.420 -35.470  1.00203.69           C  
ATOM   2562  CD1 ILE   319      45.153  -2.853 -38.538  1.00203.69           C  
ATOM   2563  N   PHE   320      45.638  -2.646 -34.162  1.00 87.32           N  
ATOM   2564  CA  PHE   320      46.880  -2.054 -33.748  1.00 87.32           C  
ATOM   2565  C   PHE   320      47.145  -2.371 -32.307  1.00 87.32           C  
ATOM   2566  O   PHE   320      46.223  -2.452 -31.495  1.00 87.32           O  
ATOM   2567  CB  PHE   320      46.806  -0.520 -33.903  1.00 87.32           C  
ATOM   2568  CG  PHE   320      48.050   0.176 -33.465  1.00 87.32           C  
ATOM   2569  CD1 PHE   320      49.167   0.197 -34.269  1.00 87.32           C  
ATOM   2570  CD2 PHE   320      48.084   0.849 -32.263  1.00 87.32           C  
ATOM   2571  CE1 PHE   320      50.306   0.855 -33.868  1.00 87.32           C  
ATOM   2572  CE2 PHE   320      49.222   1.508 -31.859  1.00 87.32           C  
ATOM   2573  CZ  PHE   320      50.339   1.511 -32.662  1.00 87.32           C  
ATOM   2574  N   SER   321      48.437  -2.574 -31.959  1.00 46.51           N  
ATOM   2575  CA  SER   321      48.792  -2.810 -30.586  1.00 46.51           C  
ATOM   2576  C   SER   321      50.106  -2.134 -30.321  1.00 46.51           C  
ATOM   2577  O   SER   321      51.045  -2.263 -31.106  1.00 46.51           O  
ATOM   2578  CB  SER   321      48.965  -4.300 -30.243  1.00 46.51           C  
ATOM   2579  OG  SER   321      47.724  -4.979 -30.377  1.00 46.51           O  
ATOM   2580  N   SER   322      50.194  -1.374 -29.208  1.00 53.11           N  
ATOM   2581  CA  SER   322      51.428  -0.734 -28.845  1.00 53.11           C  
ATOM   2582  C   SER   322      51.407  -0.515 -27.361  1.00 53.11           C  
ATOM   2583  O   SER   322      50.442   0.004 -26.803  1.00 53.11           O  
ATOM   2584  CB  SER   322      51.622   0.642 -29.503  1.00 53.11           C  
ATOM   2585  OG  SER   322      52.859   1.214 -29.098  1.00 53.11           O  
ATOM   2586  N   ALA   323      52.516  -0.857 -26.685  1.00 45.55           N  
ATOM   2587  CA  ALA   323      52.596  -0.721 -25.260  1.00 45.55           C  
ATOM   2588  C   ALA   323      52.427   0.732 -24.945  1.00 45.55           C  
ATOM   2589  O   ALA   323      51.911   1.108 -23.895  1.00 45.55           O  
ATOM   2590  CB  ALA   323      53.955  -1.171 -24.694  1.00 45.55           C  
ATOM   2591  N   ARG   324      52.923   1.575 -25.861  1.00140.28           N  
ATOM   2592  CA  ARG   324      52.944   3.007 -25.798  1.00140.28           C  
ATOM   2593  C   ARG   324      51.589   3.638 -25.980  1.00140.28           C  
ATOM   2594  O   ARG   324      51.410   4.807 -25.634  1.00140.28           O  
ATOM   2595  CB  ARG   324      53.930   3.605 -26.815  1.00140.28           C  
ATOM   2596  CG  ARG   324      55.378   3.221 -26.484  1.00140.28           C  
ATOM   2597  CD  ARG   324      56.415   3.716 -27.491  1.00140.28           C  
ATOM   2598  NE  ARG   324      56.139   3.025 -28.781  1.00140.28           N  
ATOM   2599  CZ  ARG   324      57.118   2.921 -29.726  1.00140.28           C  
ATOM   2600  NH1 ARG   324      58.364   3.426 -29.483  1.00140.28           N1+
ATOM   2601  NH2 ARG   324      56.850   2.310 -30.915  1.00140.28           N  
ATOM   2602  N   PHE   325      50.615   2.931 -26.587  1.00 99.48           N  
ATOM   2603  CA  PHE   325      49.349   3.556 -26.881  1.00 99.48           C  
ATOM   2604  C   PHE   325      48.524   3.623 -25.627  1.00 99.48           C  
ATOM   2605  O   PHE   325      47.551   2.889 -25.453  1.00 99.48           O  
ATOM   2606  CB  PHE   325      48.586   2.755 -27.953  1.00 99.48           C  
ATOM   2607  CG  PHE   325      47.572   3.610 -28.633  1.00 99.48           C  
ATOM   2608  CD1 PHE   325      47.979   4.544 -29.558  1.00 99.48           C  
ATOM   2609  CD2 PHE   325      46.227   3.460 -28.387  1.00 99.48           C  
ATOM   2610  CE1 PHE   325      47.067   5.339 -30.209  1.00 99.48           C  
ATOM   2611  CE2 PHE   325      45.309   4.252 -29.037  1.00 99.48           C  
ATOM   2612  CZ  PHE   325      45.725   5.194 -29.947  1.00 99.48           C  
ATOM   2613  N   THR   326      48.844   4.589 -24.742  1.00 72.99           N  
ATOM   2614  CA  THR   326      48.137   4.677 -23.498  1.00 72.99           C  
ATOM   2615  C   THR   326      47.046   5.690 -23.657  1.00 72.99           C  
ATOM   2616  O   THR   326      47.299   6.856 -23.961  1.00 72.99           O  
ATOM   2617  CB  THR   326      48.993   5.123 -22.350  1.00 72.99           C  
ATOM   2618  CG2 THR   326      48.128   5.148 -21.078  1.00 72.99           C  
ATOM   2619  OG1 THR   326      50.085   4.231 -22.179  1.00 72.99           O  
ATOM   2620  N   PHE   327      45.816   5.274 -23.291  1.00125.70           N  
ATOM   2621  CA  PHE   327      44.591   6.018 -23.412  1.00125.70           C  
ATOM   2622  C   PHE   327      44.286   6.574 -24.778  1.00125.70           C  
ATOM   2623  O   PHE   327      44.628   7.711 -25.102  1.00125.70           O  
ATOM   2624  CB  PHE   327      44.485   7.160 -22.384  1.00125.70           C  
ATOM   2625  CG  PHE   327      43.082   7.665 -22.395  1.00125.70           C  
ATOM   2626  CD1 PHE   327      42.084   6.936 -21.790  1.00125.70           C  
ATOM   2627  CD2 PHE   327      42.763   8.868 -22.984  1.00125.70           C  
ATOM   2628  CE1 PHE   327      40.784   7.384 -21.785  1.00125.70           C  
ATOM   2629  CE2 PHE   327      41.466   9.323 -22.981  1.00125.70           C  
ATOM   2630  CZ  PHE   327      40.474   8.581 -22.383  1.00125.70           C  
ATOM   2631  N   GLY   328      43.709   5.708 -25.650  1.00 63.60           N  
ATOM   2632  CA  GLY   328      43.216   6.106 -26.946  1.00 63.60           C  
ATOM   2633  C   GLY   328      42.118   7.115 -26.723  1.00 63.60           C  
ATOM   2634  O   GLY   328      41.183   6.882 -25.960  1.00 63.60           O  
ATOM   2635  N   THR   329      42.330   8.332 -27.265  1.00227.58           N  
ATOM   2636  CA  THR   329      41.471   9.492 -27.213  1.00227.58           C  
ATOM   2637  C   THR   329      40.634   9.798 -28.420  1.00227.58           C  
ATOM   2638  O   THR   329      39.654  10.534 -28.311  1.00227.58           O  
ATOM   2639  CB  THR   329      42.238  10.756 -26.991  1.00227.58           C  
ATOM   2640  CG2 THR   329      43.121  10.574 -25.763  1.00227.58           C  
ATOM   2641  OG1 THR   329      43.058  11.039 -28.115  1.00227.58           O  
ATOM   2642  N   ASP   330      41.073   9.384 -29.624  1.00114.65           N  
ATOM   2643  CA  ASP   330      40.393   9.869 -30.794  1.00114.65           C  
ATOM   2644  C   ASP   330      40.680   8.941 -31.928  1.00114.65           C  
ATOM   2645  O   ASP   330      41.744   8.324 -31.981  1.00114.65           O  
ATOM   2646  CB  ASP   330      40.908  11.263 -31.199  1.00114.65           C  
ATOM   2647  CG  ASP   330      40.036  11.867 -32.289  1.00114.65           C  
ATOM   2648  OD1 ASP   330      38.961  11.278 -32.596  1.00114.65           O  
ATOM   2649  OD2 ASP   330      40.429  12.933 -32.825  1.00114.65           O1-
ATOM   2650  N   ILE   331      39.694   8.775 -32.836  1.00 80.82           N  
ATOM   2651  CA  ILE   331      39.880   7.983 -34.014  1.00 80.82           C  
ATOM   2652  C   ILE   331      38.933   8.490 -35.063  1.00 80.82           C  
ATOM   2653  O   ILE   331      37.786   8.810 -34.760  1.00 80.82           O  
ATOM   2654  CB  ILE   331      39.594   6.525 -33.791  1.00 80.82           C  
ATOM   2655  CG1 ILE   331      40.067   5.686 -34.990  1.00 80.82           C  
ATOM   2656  CG2 ILE   331      38.102   6.373 -33.455  1.00 80.82           C  
ATOM   2657  CD1 ILE   331      40.119   4.189 -34.694  1.00 80.82           C  
ATOM   2658  N   LEU   332      39.397   8.603 -36.325  1.00147.78           N  
ATOM   2659  CA  LEU   332      38.532   9.010 -37.398  1.00147.78           C  
ATOM   2660  C   LEU   332      39.087   8.440 -38.666  1.00147.78           C  
ATOM   2661  O   LEU   332      40.236   8.004 -38.696  1.00147.78           O  
ATOM   2662  CB  LEU   332      38.433  10.535 -37.586  1.00147.78           C  
ATOM   2663  CG  LEU   332      37.496  10.942 -38.740  1.00147.78           C  
ATOM   2664  CD1 LEU   332      36.041  10.545 -38.445  1.00147.78           C  
ATOM   2665  CD2 LEU   332      37.646  12.431 -39.090  1.00147.78           C  
ATOM   2666  N   VAL   333      38.270   8.387 -39.743  1.00110.31           N  
ATOM   2667  CA  VAL   333      38.778   7.928 -41.011  1.00110.31           C  
ATOM   2668  C   VAL   333      38.743   9.112 -41.936  1.00110.31           C  
ATOM   2669  O   VAL   333      37.761   9.853 -41.963  1.00110.31           O  
ATOM   2670  CB  VAL   333      37.959   6.834 -41.638  1.00110.31           C  
ATOM   2671  CG1 VAL   333      37.943   5.626 -40.687  1.00110.31           C  
ATOM   2672  CG2 VAL   333      36.565   7.382 -41.981  1.00110.31           C  
ATOM   2673  N   ASP   334      39.823   9.332 -42.722  1.00 71.49           N  
ATOM   2674  CA  ASP   334      39.866  10.512 -43.546  1.00 71.49           C  
ATOM   2675  C   ASP   334      39.296  10.276 -44.920  1.00 71.49           C  
ATOM   2676  O   ASP   334      38.760   9.213 -45.222  1.00 71.49           O  
ATOM   2677  CB  ASP   334      41.253  11.189 -43.648  1.00 71.49           C  
ATOM   2678  CG  ASP   334      42.285  10.313 -44.346  1.00 71.49           C  
ATOM   2679  OD1 ASP   334      41.907   9.524 -45.253  1.00 71.49           O  
ATOM   2680  OD2 ASP   334      43.482  10.439 -43.981  1.00 71.49           O1-
ATOM   2681  N   SER   335      39.403  11.310 -45.788  1.00 47.00           N  
ATOM   2682  CA  SER   335      38.849  11.321 -47.119  1.00 47.00           C  
ATOM   2683  C   SER   335      39.445  10.213 -47.940  1.00 47.00           C  
ATOM   2684  O   SER   335      38.743   9.538 -48.690  1.00 47.00           O  
ATOM   2685  CB  SER   335      39.137  12.634 -47.872  1.00 47.00           C  
ATOM   2686  OG  SER   335      38.499  13.726 -47.226  1.00 47.00           O  
ATOM   2687  N   LYS   336      40.768  10.020 -47.816  1.00159.26           N  
ATOM   2688  CA  LYS   336      41.555   9.048 -48.525  1.00159.26           C  
ATOM   2689  C   LYS   336      41.219   7.677 -48.027  1.00159.26           C  
ATOM   2690  O   LYS   336      41.621   6.677 -48.619  1.00159.26           O  
ATOM   2691  CB  LYS   336      43.066   9.278 -48.358  1.00159.26           C  
ATOM   2692  CG  LYS   336      43.510  10.654 -48.864  1.00159.26           C  
ATOM   2693  CD  LYS   336      43.224  10.890 -50.349  1.00159.26           C  
ATOM   2694  CE  LYS   336      43.423  12.344 -50.783  1.00159.26           C  
ATOM   2695  NZ  LYS   336      44.843  12.732 -50.640  1.00159.26           N1+
ATOM   2696  N   GLY   337      40.533   7.577 -46.875  1.00 34.45           N  
ATOM   2697  CA  GLY   337      40.227   6.273 -46.368  1.00 34.45           C  
ATOM   2698  C   GLY   337      41.296   5.917 -45.391  1.00 34.45           C  
ATOM   2699  O   GLY   337      41.502   4.747 -45.071  1.00 34.45           O  
ATOM   2700  N   MET   338      42.028   6.937 -44.909  1.00 87.72           N  
ATOM   2701  CA  MET   338      43.065   6.692 -43.953  1.00 87.72           C  
ATOM   2702  C   MET   338      42.451   6.565 -42.589  1.00 87.72           C  
ATOM   2703  O   MET   338      41.488   7.256 -42.256  1.00 87.72           O  
ATOM   2704  CB  MET   338      44.145   7.782 -43.895  1.00 87.72           C  
ATOM   2705  CG  MET   338      44.832   8.013 -45.242  1.00 87.72           C  
ATOM   2706  SD  MET   338      45.447   6.503 -46.049  1.00 87.72           S  
ATOM   2707  CE  MET   338      46.523   5.968 -44.689  1.00 87.72           C  
ATOM   2708  N   LEU   339      43.013   5.652 -41.764  1.00 73.84           N  
ATOM   2709  CA  LEU   339      42.528   5.399 -40.436  1.00 73.84           C  
ATOM   2710  C   LEU   339      43.463   6.057 -39.452  1.00 73.84           C  
ATOM   2711  O   LEU   339      44.622   5.669 -39.305  1.00 73.84           O  
ATOM   2712  CB  LEU   339      42.492   3.897 -40.109  1.00 73.84           C  
ATOM   2713  CG  LEU   339      41.989   3.565 -38.695  1.00 73.84           C  
ATOM   2714  CD1 LEU   339      40.523   3.996 -38.501  1.00 73.84           C  
ATOM   2715  CD2 LEU   339      42.225   2.084 -38.362  1.00 73.84           C  
ATOM   2716  N   TRP   340      42.958   7.066 -38.717  1.00 78.97           N  
ATOM   2717  CA  TRP   340      43.797   7.782 -37.796  1.00 78.97           C  
ATOM   2718  C   TRP   340      43.359   7.497 -36.392  1.00 78.97           C  
ATOM   2719  O   TRP   340      42.165   7.459 -36.093  1.00 78.97           O  
ATOM   2720  CB  TRP   340      43.719   9.301 -37.980  1.00 78.97           C  
ATOM   2721  CG  TRP   340      44.352   9.769 -39.261  1.00 78.97           C  
ATOM   2722  CD1 TRP   340      43.845   9.818 -40.525  1.00 78.97           C  
ATOM   2723  CD2 TRP   340      45.695  10.265 -39.338  1.00 78.97           C  
ATOM   2724  CE2 TRP   340      45.935  10.593 -40.670  1.00 78.97           C  
ATOM   2725  CE3 TRP   340      46.647  10.434 -38.373  1.00 78.97           C  
ATOM   2726  NE1 TRP   340      44.792  10.312 -41.391  1.00 78.97           N  
ATOM   2727  CZ2 TRP   340      47.143  11.097 -41.060  1.00 78.97           C  
ATOM   2728  CZ3 TRP   340      47.863  10.942 -38.770  1.00 78.97           C  
ATOM   2729  CH2 TRP   340      48.105  11.267 -40.087  1.00 78.97           C  
ATOM   2730  N   ILE   341      44.342   7.279 -35.488  1.00178.63           N  
ATOM   2731  CA  ILE   341      44.044   6.997 -34.113  1.00178.63           C  
ATOM   2732  C   ILE   341      45.026   7.723 -33.238  1.00178.63           C  
ATOM   2733  O   ILE   341      46.208   7.797 -33.576  1.00178.63           O  
ATOM   2734  CB  ILE   341      44.184   5.531 -33.814  1.00178.63           C  
ATOM   2735  CG1 ILE   341      43.591   5.204 -32.443  1.00178.63           C  
ATOM   2736  CG2 ILE   341      45.663   5.139 -33.981  1.00178.63           C  
ATOM   2737  CD1 ILE   341      42.079   5.385 -32.437  1.00178.63           C  
ATOM   2738  N   MET   342      44.573   8.252 -32.074  1.00 58.89           N  
ATOM   2739  CA  MET   342      45.447   9.021 -31.219  1.00 58.89           C  
ATOM   2740  C   MET   342      45.288   8.652 -29.765  1.00 58.89           C  
ATOM   2741  O   MET   342      44.192   8.341 -29.297  1.00 58.89           O  
ATOM   2742  CB  MET   342      45.186  10.534 -31.314  1.00 58.89           C  
ATOM   2743  CG  MET   342      46.068  11.379 -30.394  1.00 58.89           C  
ATOM   2744  SD  MET   342      45.761  13.164 -30.525  1.00 58.89           S  
ATOM   2745  CE  MET   342      44.048  13.065 -29.925  1.00 58.89           C  
ATOM   2746  N   ALA   343      46.419   8.688 -29.016  1.00 61.74           N  
ATOM   2747  CA  ALA   343      46.447   8.461 -27.592  1.00 61.74           C  
ATOM   2748  C   ALA   343      47.192   9.610 -26.957  1.00 61.74           C  
ATOM   2749  O   ALA   343      48.051  10.220 -27.596  1.00 61.74           O  
ATOM   2750  CB  ALA   343      47.182   7.174 -27.179  1.00 61.74           C  
ATOM   2751  N   ASN   344      46.850   9.965 -25.690  1.00141.40           N  
ATOM   2752  CA  ASN   344      47.536  11.060 -25.044  1.00141.40           C  
ATOM   2753  C   ASN   344      47.693  10.841 -23.554  1.00141.40           C  
ATOM   2754  O   ASN   344      48.053  11.767 -22.823  1.00141.40           O  
ATOM   2755  CB  ASN   344      46.815  12.408 -25.241  1.00141.40           C  
ATOM   2756  CG  ASN   344      45.433  12.355 -24.599  1.00141.40           C  
ATOM   2757  ND2 ASN   344      44.657  13.460 -24.759  1.00141.40           N  
ATOM   2758  OD1 ASN   344      45.044  11.367 -23.980  1.00141.40           O  
ATOM   2759  N   GLY   345      47.403   9.630 -23.041  1.00 60.97           N  
ATOM   2760  CA  GLY   345      47.625   9.347 -21.644  1.00 60.97           C  
ATOM   2761  C   GLY   345      46.891  10.326 -20.772  1.00 60.97           C  
ATOM   2762  O   GLY   345      47.370  10.666 -19.688  1.00 60.97           O  
ATOM   2763  N   HIS   346      45.711  10.813 -21.215  1.00 83.67           N  
ATOM   2764  CA  HIS   346      44.988  11.770 -20.421  1.00 83.67           C  
ATOM   2765  C   HIS   346      43.547  11.353 -20.289  1.00 83.67           C  
ATOM   2766  O   HIS   346      42.685  11.892 -20.978  1.00 83.67           O  
ATOM   2767  CB  HIS   346      45.007  13.180 -21.040  1.00 83.67           C  
ATOM   2768  CG  HIS   346      44.261  14.196 -20.224  1.00 83.67           C  
ATOM   2769  CD2 HIS   346      42.975  14.645 -20.347  1.00 83.67           C  
ATOM   2770  ND1 HIS   346      44.792  14.867 -19.155  1.00 83.67           N  
ATOM   2771  CE1 HIS   346      43.814  15.690 -18.679  1.00 83.67           C  
ATOM   2772  NE2 HIS   346      42.700  15.583 -19.375  1.00 83.67           N  
ATOM   2773  N   PRO   347      43.245  10.435 -19.404  1.00103.20           N  
ATOM   2774  CA  PRO   347      41.887   9.978 -19.201  1.00103.20           C  
ATOM   2775  C   PRO   347      41.117  10.924 -18.327  1.00103.20           C  
ATOM   2776  O   PRO   347      41.748  11.765 -17.687  1.00103.20           O  
ATOM   2777  CB  PRO   347      42.005   8.580 -18.589  1.00103.20           C  
ATOM   2778  CG  PRO   347      43.436   8.524 -18.028  1.00103.20           C  
ATOM   2779  CD  PRO   347      44.224   9.460 -18.957  1.00103.20           C  
ATOM   2780  N   PRO   348      39.806  10.857 -18.299  1.00178.35           N  
ATOM   2781  CA  PRO   348      39.062  11.724 -17.423  1.00178.35           C  
ATOM   2782  C   PRO   348      39.284  11.272 -16.022  1.00178.35           C  
ATOM   2783  O   PRO   348      38.525  10.423 -15.558  1.00178.35           O  
ATOM   2784  CB  PRO   348      37.604  11.608 -17.858  1.00178.35           C  
ATOM   2785  CG  PRO   348      37.689  11.153 -19.329  1.00178.35           C  
ATOM   2786  CD  PRO   348      39.015  10.379 -19.418  1.00178.35           C  
ATOM   2787  N   VAL   349      40.249  11.874 -15.308  1.00 76.75           N  
ATOM   2788  CA  VAL   349      40.531  11.504 -13.954  1.00 76.75           C  
ATOM   2789  C   VAL   349      41.040  12.764 -13.322  1.00 76.75           C  
ATOM   2790  O   VAL   349      41.450  13.688 -14.025  1.00 76.75           O  
ATOM   2791  CB  VAL   349      41.564  10.422 -13.830  1.00 76.75           C  
ATOM   2792  CG1 VAL   349      41.802  10.113 -12.343  1.00 76.75           C  
ATOM   2793  CG2 VAL   349      41.084   9.208 -14.644  1.00 76.75           C  
ATOM   2794  N   GLU   350      41.077  12.816 -11.978  1.00175.10           N  
ATOM   2795  CA  GLU   350      41.297  14.056 -11.292  1.00175.10           C  
ATOM   2796  C   GLU   350      42.538  14.774 -11.731  1.00175.10           C  
ATOM   2797  O   GLU   350      42.436  15.868 -12.277  1.00175.10           O  
ATOM   2798  CB  GLU   350      41.416  13.861  -9.770  1.00175.10           C  
ATOM   2799  CG  GLU   350      41.589  15.164  -8.988  1.00175.10           C  
ATOM   2800  CD  GLU   350      40.221  15.812  -8.836  1.00175.10           C  
ATOM   2801  OE1 GLU   350      39.222  15.200  -9.304  1.00175.10           O  
ATOM   2802  OE2 GLU   350      40.153  16.925  -8.252  1.00175.10           O1-
ATOM   2803  N   ASP   351      43.740  14.193 -11.573  1.00188.03           N  
ATOM   2804  CA  ASP   351      44.894  14.982 -11.918  1.00188.03           C  
ATOM   2805  C   ASP   351      45.615  14.288 -13.014  1.00188.03           C  
ATOM   2806  O   ASP   351      46.828  14.092 -12.952  1.00188.03           O  
ATOM   2807  CB  ASP   351      45.898  15.126 -10.762  1.00188.03           C  
ATOM   2808  CG  ASP   351      45.294  16.045  -9.713  1.00188.03           C  
ATOM   2809  OD1 ASP   351      44.750  17.112 -10.104  1.00188.03           O  
ATOM   2810  OD2 ASP   351      45.379  15.698  -8.504  1.00188.03           O1-
ATOM   2811  N   GLN   352      44.880  13.925 -14.070  1.00124.71           N  
ATOM   2812  CA  GLN   352      45.478  13.215 -15.154  1.00124.71           C  
ATOM   2813  C   GLN   352      46.446  14.096 -15.865  1.00124.71           C  
ATOM   2814  O   GLN   352      47.419  13.613 -16.438  1.00124.71           O  
ATOM   2815  CB  GLN   352      44.462  12.722 -16.191  1.00124.71           C  
ATOM   2816  CG  GLN   352      43.548  11.644 -15.625  1.00124.71           C  
ATOM   2817  CD  GLN   352      44.425  10.472 -15.219  1.00124.71           C  
ATOM   2818  NE2 GLN   352      45.235   9.963 -16.185  1.00124.71           N  
ATOM   2819  OE1 GLN   352      44.391  10.021 -14.075  1.00124.71           O  
ATOM   2820  N   GLU   353      46.186  15.410 -15.928  1.00165.45           N  
ATOM   2821  CA  GLU   353      47.108  16.207 -16.680  1.00165.45           C  
ATOM   2822  C   GLU   353      48.464  16.196 -16.051  1.00165.45           C  
ATOM   2823  O   GLU   353      49.444  15.808 -16.685  1.00165.45           O  
ATOM   2824  CB  GLU   353      46.709  17.692 -16.740  1.00165.45           C  
ATOM   2825  CG  GLU   353      45.354  17.959 -17.393  1.00165.45           C  
ATOM   2826  CD  GLU   353      44.284  17.726 -16.336  1.00165.45           C  
ATOM   2827  OE1 GLU   353      44.653  17.394 -15.180  1.00165.45           O  
ATOM   2828  OE2 GLU   353      43.079  17.888 -16.670  1.00165.45           O1-
ATOM   2829  N   LYS   354      48.576  16.760 -14.831  1.00156.72           N  
ATOM   2830  CA  LYS   354      49.851  16.763 -14.178  1.00156.72           C  
ATOM   2831  C   LYS   354      50.095  15.656 -13.222  1.00156.72           C  
ATOM   2832  O   LYS   354      50.990  14.829 -13.402  1.00156.72           O  
ATOM   2833  CB  LYS   354      50.108  18.062 -13.394  1.00156.72           C  
ATOM   2834  CG  LYS   354      51.470  18.083 -12.697  1.00156.72           C  
ATOM   2835  CD  LYS   354      51.850  19.445 -12.112  1.00156.72           C  
ATOM   2836  CE  LYS   354      53.205  19.441 -11.400  1.00156.72           C  
ATOM   2837  NZ  LYS   354      53.475  20.772 -10.813  1.00156.72           N1+
ATOM   2838  N   ILE   355      49.237  15.597 -12.183  1.00140.71           N  
ATOM   2839  CA  ILE   355      49.662  14.778 -11.095  1.00140.71           C  
ATOM   2840  C   ILE   355      48.776  13.618 -10.828  1.00140.71           C  
ATOM   2841  O   ILE   355      48.145  13.509  -9.778  1.00140.71           O  
ATOM   2842  CB  ILE   355      49.833  15.554  -9.815  1.00140.71           C  
ATOM   2843  CG1 ILE   355      48.510  16.190  -9.355  1.00140.71           C  
ATOM   2844  CG2 ILE   355      50.956  16.579 -10.043  1.00140.71           C  
ATOM   2845  CD1 ILE   355      48.558  16.720  -7.923  1.00140.71           C  
ATOM   2846  N   TRP   356      48.717  12.702 -11.793  1.00252.51           N  
ATOM   2847  CA  TRP   356      48.203  11.414 -11.488  1.00252.51           C  
ATOM   2848  C   TRP   356      49.328  10.648 -12.052  1.00252.51           C  
ATOM   2849  O   TRP   356      49.205   9.523 -12.532  1.00252.51           O  
ATOM   2850  CB  TRP   356      46.914  11.022 -12.220  1.00252.51           C  
ATOM   2851  CG  TRP   356      46.418   9.675 -11.753  1.00252.51           C  
ATOM   2852  CD1 TRP   356      46.555   8.445 -12.326  1.00252.51           C  
ATOM   2853  CD2 TRP   356      45.727   9.472 -10.511  1.00252.51           C  
ATOM   2854  CE2 TRP   356      45.471   8.105 -10.401  1.00252.51           C  
ATOM   2855  CE3 TRP   356      45.343  10.353  -9.538  1.00252.51           C  
ATOM   2856  NE1 TRP   356      45.983   7.488 -11.524  1.00252.51           N  
ATOM   2857  CZ2 TRP   356      44.825   7.594  -9.312  1.00252.51           C  
ATOM   2858  CZ3 TRP   356      44.685   9.835  -8.444  1.00252.51           C  
ATOM   2859  CH2 TRP   356      44.432   8.482  -8.335  1.00252.51           C  
ATOM   2860  N   LYS   357      50.490  11.321 -11.953  1.00278.76           N  
ATOM   2861  CA  LYS   357      51.719  10.898 -12.525  1.00278.76           C  
ATOM   2862  C   LYS   357      51.470  10.681 -13.973  1.00278.76           C  
ATOM   2863  O   LYS   357      51.932   9.687 -14.533  1.00278.76           O  
ATOM   2864  CB  LYS   357      52.291   9.614 -11.905  1.00278.76           C  
ATOM   2865  CG  LYS   357      52.729   9.811 -10.453  1.00278.76           C  
ATOM   2866  CD  LYS   357      53.755  10.934 -10.272  1.00278.76           C  
ATOM   2867  CE  LYS   357      55.141  10.609 -10.832  1.00278.76           C  
ATOM   2868  NZ  LYS   357      55.125  10.701 -12.309  1.00278.76           N1+
ATOM   2869  N   MET   358      50.727  11.592 -14.643  1.00171.58           N  
ATOM   2870  CA  MET   358      50.613  11.247 -16.008  1.00171.58           C  
ATOM   2871  C   MET   358      51.789  11.790 -16.720  1.00171.58           C  
ATOM   2872  O   MET   358      51.719  12.781 -17.440  1.00171.58           O  
ATOM   2873  CB  MET   358      49.347  11.721 -16.718  1.00171.58           C  
ATOM   2874  CG  MET   358      48.095  10.939 -16.312  1.00171.58           C  
ATOM   2875  SD  MET   358      48.034   9.231 -16.940  1.00171.58           S  
ATOM   2876  CE  MET   358      49.348   8.587 -15.870  1.00171.58           C  
ATOM   2877  N   ARG   359      52.911  11.084 -16.523  1.00163.56           N  
ATOM   2878  CA  ARG   359      54.150  11.380 -17.153  1.00163.56           C  
ATOM   2879  C   ARG   359      54.550  10.062 -17.718  1.00163.56           C  
ATOM   2880  O   ARG   359      54.233   9.026 -17.147  1.00163.56           O  
ATOM   2881  CB  ARG   359      55.227  11.824 -16.148  1.00163.56           C  
ATOM   2882  CG  ARG   359      56.575  12.183 -16.771  1.00163.56           C  
ATOM   2883  CD  ARG   359      57.617  12.607 -15.731  1.00163.56           C  
ATOM   2884  NE  ARG   359      58.875  12.934 -16.459  1.00163.56           N  
ATOM   2885  CZ  ARG   359      59.072  14.192 -16.955  1.00163.56           C  
ATOM   2886  NH1 ARG   359      58.127  15.157 -16.768  1.00163.56           N1+
ATOM   2887  NH2 ARG   359      60.219  14.482 -17.637  1.00163.56           N  
ATOM   2888  N   PHE   360      55.223  10.047 -18.878  1.00 55.45           N  
ATOM   2889  CA  PHE   360      55.551   8.760 -19.409  1.00 55.45           C  
ATOM   2890  C   PHE   360      56.977   8.793 -19.842  1.00 55.45           C  
ATOM   2891  O   PHE   360      57.546   9.854 -20.084  1.00 55.45           O  
ATOM   2892  CB  PHE   360      54.728   8.389 -20.653  1.00 55.45           C  
ATOM   2893  CG  PHE   360      53.299   8.302 -20.248  1.00 55.45           C  
ATOM   2894  CD1 PHE   360      52.771   7.126 -19.769  1.00 55.45           C  
ATOM   2895  CD2 PHE   360      52.484   9.407 -20.346  1.00 55.45           C  
ATOM   2896  CE1 PHE   360      51.450   7.055 -19.398  1.00 55.45           C  
ATOM   2897  CE2 PHE   360      51.163   9.341 -19.976  1.00 55.45           C  
ATOM   2898  CZ  PHE   360      50.643   8.162 -19.499  1.00 55.45           C  
ATOM   2899  N   VAL   361      57.594   7.601 -19.909  1.00 92.07           N  
ATOM   2900  CA  VAL   361      58.943   7.463 -20.363  1.00 92.07           C  
ATOM   2901  C   VAL   361      58.974   7.794 -21.822  1.00 92.07           C  
ATOM   2902  O   VAL   361      59.955   8.349 -22.315  1.00 92.07           O  
ATOM   2903  CB  VAL   361      59.475   6.070 -20.196  1.00 92.07           C  
ATOM   2904  CG1 VAL   361      59.529   5.745 -18.693  1.00 92.07           C  
ATOM   2905  CG2 VAL   361      58.593   5.109 -21.011  1.00 92.07           C  
ATOM   2906  N   ASN   362      57.890   7.438 -22.545  1.00 50.62           N  
ATOM   2907  CA  ASN   362      57.799   7.620 -23.968  1.00 50.62           C  
ATOM   2908  C   ASN   362      56.958   8.834 -24.243  1.00 50.62           C  
ATOM   2909  O   ASN   362      56.331   9.390 -23.342  1.00 50.62           O  
ATOM   2910  CB  ASN   362      57.104   6.439 -24.669  1.00 50.62           C  
ATOM   2911  CG  ASN   362      57.900   5.173 -24.380  1.00 50.62           C  
ATOM   2912  ND2 ASN   362      57.186   4.090 -23.969  1.00 50.62           N  
ATOM   2913  OD1 ASN   362      59.123   5.148 -24.505  1.00 50.62           O  
ATOM   2914  N   ARG   363      56.924   9.280 -25.518  1.00 90.61           N  
ATOM   2915  CA  ARG   363      56.185  10.465 -25.855  1.00 90.61           C  
ATOM   2916  C   ARG   363      54.728  10.220 -25.586  1.00 90.61           C  
ATOM   2917  O   ARG   363      54.150   9.228 -26.027  1.00 90.61           O  
ATOM   2918  CB  ARG   363      56.352  10.882 -27.324  1.00 90.61           C  
ATOM   2919  CG  ARG   363      57.804  11.199 -27.690  1.00 90.61           C  
ATOM   2920  CD  ARG   363      57.988  11.701 -29.124  1.00 90.61           C  
ATOM   2921  NE  ARG   363      59.442  11.957 -29.325  1.00 90.61           N  
ATOM   2922  CZ  ARG   363      60.262  10.944 -29.736  1.00 90.61           C  
ATOM   2923  NH1 ARG   363      59.754   9.701 -29.973  1.00 90.61           N1+
ATOM   2924  NH2 ARG   363      61.594  11.178 -29.915  1.00 90.61           N  
ATOM   2925  N   LYS   364      54.103  11.159 -24.845  1.00140.52           N  
ATOM   2926  CA  LYS   364      52.736  11.060 -24.406  1.00140.52           C  
ATOM   2927  C   LYS   364      51.772  11.105 -25.552  1.00140.52           C  
ATOM   2928  O   LYS   364      50.812  10.337 -25.585  1.00140.52           O  
ATOM   2929  CB  LYS   364      52.300  12.203 -23.472  1.00140.52           C  
ATOM   2930  CG  LYS   364      52.949  12.185 -22.089  1.00140.52           C  
ATOM   2931  CD  LYS   364      52.626  13.429 -21.259  1.00140.52           C  
ATOM   2932  CE  LYS   364      51.211  13.423 -20.667  1.00140.52           C  
ATOM   2933  NZ  LYS   364      50.202  13.475 -21.750  1.00140.52           N1+
ATOM   2934  N   ILE   365      52.003  12.000 -26.530  1.00100.81           N  
ATOM   2935  CA  ILE   365      51.043  12.189 -27.582  1.00100.81           C  
ATOM   2936  C   ILE   365      51.461  11.385 -28.767  1.00100.81           C  
ATOM   2937  O   ILE   365      52.561  11.561 -29.290  1.00100.81           O  
ATOM   2938  CB  ILE   365      50.938  13.618 -28.031  1.00100.81           C  
ATOM   2939  CG1 ILE   365      50.460  14.511 -26.873  1.00100.81           C  
ATOM   2940  CG2 ILE   365      50.026  13.661 -29.269  1.00100.81           C  
ATOM   2941  CD1 ILE   365      49.088  14.121 -26.325  1.00100.81           C  
ATOM   2942  N   ARG   366      50.572  10.470 -29.215  1.00 80.86           N  
ATOM   2943  CA  ARG   366      50.892   9.617 -30.322  1.00 80.86           C  
ATOM   2944  C   ARG   366      49.756   9.602 -31.304  1.00 80.86           C  
ATOM   2945  O   ARG   366      48.604   9.362 -30.939  1.00 80.86           O  
ATOM   2946  CB  ARG   366      51.178   8.183 -29.865  1.00 80.86           C  
ATOM   2947  CG  ARG   366      52.394   8.135 -28.936  1.00 80.86           C  
ATOM   2948  CD  ARG   366      52.708   6.751 -28.377  1.00 80.86           C  
ATOM   2949  NE  ARG   366      54.029   6.854 -27.700  1.00 80.86           N  
ATOM   2950  CZ  ARG   366      55.172   6.659 -28.421  1.00 80.86           C  
ATOM   2951  NH1 ARG   366      55.090   6.326 -29.742  1.00 80.86           N1+
ATOM   2952  NH2 ARG   366      56.392   6.796 -27.824  1.00 80.86           N  
ATOM   2953  N   ILE   367      50.072   9.866 -32.590  1.00102.29           N  
ATOM   2954  CA  ILE   367      49.102   9.864 -33.657  1.00102.29           C  
ATOM   2955  C   ILE   367      49.601   8.934 -34.727  1.00102.29           C  
ATOM   2956  O   ILE   367      50.747   9.038 -35.164  1.00102.29           O  
ATOM   2957  CB  ILE   367      48.926  11.210 -34.299  1.00102.29           C  
ATOM   2958  CG1 ILE   367      47.876  11.137 -35.423  1.00102.29           C  
ATOM   2959  CG2 ILE   367      50.303  11.715 -34.763  1.00102.29           C  
ATOM   2960  CD1 ILE   367      47.595  12.488 -36.082  1.00102.29           C  
ATOM   2961  N   MET   368      48.744   7.998 -35.200  1.00120.19           N  
ATOM   2962  CA  MET   368      49.207   7.060 -36.192  1.00120.19           C  
ATOM   2963  C   MET   368      48.166   6.902 -37.271  1.00120.19           C  
ATOM   2964  O   MET   368      46.981   7.156 -37.036  1.00120.19           O  
ATOM   2965  CB  MET   368      49.442   5.657 -35.606  1.00120.19           C  
ATOM   2966  CG  MET   368      50.289   5.644 -34.328  1.00120.19           C  
ATOM   2967  SD  MET   368      51.947   6.377 -34.458  1.00120.19           S  
ATOM   2968  CE  MET   368      52.495   5.853 -32.806  1.00120.19           C  
ATOM   2969  N   LYS   369      48.594   6.473 -38.489  1.00116.31           N  
ATOM   2970  CA  LYS   369      47.701   6.298 -39.616  1.00116.31           C  
ATOM   2971  C   LYS   369      47.991   4.986 -40.332  1.00116.31           C  
ATOM   2972  O   LYS   369      49.149   4.570 -40.413  1.00116.31           O  
ATOM   2973  CB  LYS   369      47.854   7.406 -40.675  1.00116.31           C  
ATOM   2974  CG  LYS   369      46.927   7.253 -41.886  1.00116.31           C  
ATOM   2975  CD  LYS   369      46.958   8.445 -42.849  1.00116.31           C  
ATOM   2976  CE  LYS   369      48.345   8.758 -43.422  1.00116.31           C  
ATOM   2977  NZ  LYS   369      48.478   8.215 -44.788  1.00116.31           N1+
ATOM   2978  N   VAL   370      46.927   4.299 -40.850  1.00150.89           N  
ATOM   2979  CA  VAL   370      46.987   3.092 -41.677  1.00150.89           C  
ATOM   2980  C   VAL   370      45.761   3.089 -42.628  1.00150.89           C  
ATOM   2981  O   VAL   370      44.728   3.610 -42.232  1.00150.89           O  
ATOM   2982  CB  VAL   370      46.877   1.829 -40.877  1.00150.89           C  
ATOM   2983  CG1 VAL   370      48.102   1.709 -39.961  1.00150.89           C  
ATOM   2984  CG2 VAL   370      45.547   1.868 -40.105  1.00150.89           C  
ATOM   2985  N   ASP   371      45.777   2.529 -43.889  1.00108.33           N  
ATOM   2986  CA  ASP   371      44.570   2.496 -44.727  1.00108.33           C  
ATOM   2987  C   ASP   371      43.668   1.392 -44.215  1.00108.33           C  
ATOM   2988  O   ASP   371      44.154   0.417 -43.655  1.00108.33           O  
ATOM   2989  CB  ASP   371      44.828   2.287 -46.232  1.00108.33           C  
ATOM   2990  CG  ASP   371      45.521   0.952 -46.454  1.00108.33           C  
ATOM   2991  OD1 ASP   371      46.689   0.812 -45.999  1.00108.33           O  
ATOM   2992  OD2 ASP   371      44.903   0.063 -47.097  1.00108.33           O1-
ATOM   2993  N   THR   372      42.325   1.510 -44.401  1.00 62.58           N  
ATOM   2994  CA  THR   372      41.373   0.591 -43.815  1.00 62.58           C  
ATOM   2995  C   THR   372      41.499  -0.813 -44.335  1.00 62.58           C  
ATOM   2996  O   THR   372      41.382  -1.760 -43.558  1.00 62.58           O  
ATOM   2997  CB  THR   372      39.945   1.042 -43.966  1.00 62.58           C  
ATOM   2998  CG2 THR   372      39.779   2.383 -43.226  1.00 62.58           C  
ATOM   2999  OG1 THR   372      39.601   1.183 -45.336  1.00 62.58           O  
ATOM   3000  N   GLU   373      41.715  -0.995 -45.654  1.00 74.46           N  
ATOM   3001  CA  GLU   373      41.837  -2.314 -46.220  1.00 74.46           C  
ATOM   3002  C   GLU   373      43.041  -2.976 -45.631  1.00 74.46           C  
ATOM   3003  O   GLU   373      43.001  -4.142 -45.240  1.00 74.46           O  
ATOM   3004  CB  GLU   373      42.068  -2.286 -47.745  1.00 74.46           C  
ATOM   3005  CG  GLU   373      40.840  -1.927 -48.588  1.00 74.46           C  
ATOM   3006  CD  GLU   373      40.248  -3.224 -49.125  1.00 74.46           C  
ATOM   3007  OE1 GLU   373      39.995  -4.148 -48.307  1.00 74.46           O  
ATOM   3008  OE2 GLU   373      40.053  -3.314 -50.367  1.00 74.46           O1-
ATOM   3009  N   ARG   374      44.149  -2.224 -45.534  1.00119.43           N  
ATOM   3010  CA  ARG   374      45.377  -2.768 -45.035  1.00119.43           C  
ATOM   3011  C   ARG   374      45.156  -3.186 -43.623  1.00119.43           C  
ATOM   3012  O   ARG   374      45.666  -4.213 -43.181  1.00119.43           O  
ATOM   3013  CB  ARG   374      46.527  -1.747 -45.025  1.00119.43           C  
ATOM   3014  CG  ARG   374      47.839  -2.319 -44.486  1.00119.43           C  
ATOM   3015  CD  ARG   374      48.419  -3.439 -45.349  1.00119.43           C  
ATOM   3016  NE  ARG   374      49.001  -2.812 -46.568  1.00119.43           N  
ATOM   3017  CZ  ARG   374      49.784  -3.557 -47.402  1.00119.43           C  
ATOM   3018  NH1 ARG   374      50.013  -4.872 -47.126  1.00119.43           N1+
ATOM   3019  NH2 ARG   374      50.340  -2.983 -48.510  1.00119.43           N  
ATOM   3020  N   VAL   375      44.368  -2.386 -42.888  1.00 71.05           N  
ATOM   3021  CA  VAL   375      44.125  -2.605 -41.494  1.00 71.05           C  
ATOM   3022  C   VAL   375      43.565  -3.972 -41.228  1.00 71.05           C  
ATOM   3023  O   VAL   375      44.196  -4.791 -40.561  1.00 71.05           O  
ATOM   3024  CB  VAL   375      43.081  -1.634 -41.005  1.00 71.05           C  
ATOM   3025  CG1 VAL   375      42.545  -2.060 -39.631  1.00 71.05           C  
ATOM   3026  CG2 VAL   375      43.691  -0.226 -41.026  1.00 71.05           C  
ATOM   3027  N   PHE   376      42.382  -4.253 -41.798  1.00150.26           N  
ATOM   3028  CA  PHE   376      41.573  -5.402 -41.486  1.00150.26           C  
ATOM   3029  C   PHE   376      42.068  -6.691 -42.055  1.00150.26           C  
ATOM   3030  O   PHE   376      41.630  -7.747 -41.602  1.00150.26           O  
ATOM   3031  CB  PHE   376      40.104  -5.278 -41.922  1.00150.26           C  
ATOM   3032  CG  PHE   376      40.026  -5.475 -43.392  1.00150.26           C  
ATOM   3033  CD1 PHE   376      40.267  -4.445 -44.266  1.00150.26           C  
ATOM   3034  CD2 PHE   376      39.701  -6.716 -43.890  1.00150.26           C  
ATOM   3035  CE1 PHE   376      40.180  -4.663 -45.619  1.00150.26           C  
ATOM   3036  CE2 PHE   376      39.616  -6.934 -45.243  1.00150.26           C  
ATOM   3037  CZ  PHE   376      39.857  -5.902 -46.114  1.00150.26           C  
ATOM   3038  N   LYS   377      42.898  -6.668 -43.110  1.00101.20           N  
ATOM   3039  CA  LYS   377      43.252  -7.897 -43.770  1.00101.20           C  
ATOM   3040  C   LYS   377      43.753  -8.941 -42.817  1.00101.20           C  
ATOM   3041  O   LYS   377      44.546  -8.677 -41.913  1.00101.20           O  
ATOM   3042  CB  LYS   377      44.259  -7.717 -44.919  1.00101.20           C  
ATOM   3043  CG  LYS   377      43.618  -7.024 -46.124  1.00101.20           C  
ATOM   3044  CD  LYS   377      44.593  -6.594 -47.218  1.00101.20           C  
ATOM   3045  CE  LYS   377      43.878  -6.067 -48.461  1.00101.20           C  
ATOM   3046  NZ  LYS   377      42.992  -7.121 -49.007  1.00101.20           N1+
ATOM   3047  N   TYR   378      43.270 -10.184 -43.040  1.00160.63           N  
ATOM   3048  CA  TYR   378      43.602 -11.339 -42.256  1.00160.63           C  
ATOM   3049  C   TYR   378      43.038 -11.205 -40.865  1.00160.63           C  
ATOM   3050  O   TYR   378      43.647 -11.666 -39.902  1.00160.63           O  
ATOM   3051  CB  TYR   378      45.135 -11.519 -42.184  1.00160.63           C  
ATOM   3052  CG  TYR   378      45.503 -12.862 -41.655  1.00160.63           C  
ATOM   3053  CD1 TYR   378      45.402 -13.972 -42.463  1.00160.63           C  
ATOM   3054  CD2 TYR   378      45.983 -13.014 -40.374  1.00160.63           C  
ATOM   3055  CE1 TYR   378      45.753 -15.215 -41.991  1.00160.63           C  
ATOM   3056  CE2 TYR   378      46.335 -14.254 -39.897  1.00160.63           C  
ATOM   3057  CZ  TYR   378      46.215 -15.357 -40.704  1.00160.63           C  
ATOM   3058  OH  TYR   378      46.576 -16.630 -40.215  1.00160.63           O  
ATOM   3059  N   SER   379      41.842 -10.586 -40.716  1.00 57.52           N  
ATOM   3060  CA  SER   379      41.254 -10.470 -39.403  1.00 57.52           C  
ATOM   3061  C   SER   379      39.779 -10.728 -39.506  1.00 57.52           C  
ATOM   3062  O   SER   379      39.217 -10.808 -40.593  1.00 57.52           O  
ATOM   3063  CB  SER   379      41.430  -9.093 -38.730  1.00 57.52           C  
ATOM   3064  OG  SER   379      40.554  -8.134 -39.302  1.00 57.52           O  
ATOM   3065  N   ARG   380      39.112 -10.849 -38.342  1.00 86.57           N  
ATOM   3066  CA  ARG   380      37.715 -11.171 -38.226  1.00 86.57           C  
ATOM   3067  C   ARG   380      36.888 -10.059 -38.798  1.00 86.57           C  
ATOM   3068  O   ARG   380      35.703 -10.229 -39.080  1.00 86.57           O  
ATOM   3069  CB  ARG   380      37.300 -11.458 -36.775  1.00 86.57           C  
ATOM   3070  CG  ARG   380      38.111 -12.628 -36.209  1.00 86.57           C  
ATOM   3071  CD  ARG   380      37.540 -13.290 -34.957  1.00 86.57           C  
ATOM   3072  NE  ARG   380      38.494 -14.379 -34.598  1.00 86.57           N  
ATOM   3073  CZ  ARG   380      38.501 -15.547 -35.308  1.00 86.57           C  
ATOM   3074  NH1 ARG   380      37.608 -15.729 -36.324  1.00 86.57           N1+
ATOM   3075  NH2 ARG   380      39.414 -16.518 -35.017  1.00 86.57           N  
ATOM   3076  N   CYS   381      37.471  -8.857 -38.885  1.00 81.92           N  
ATOM   3077  CA  CYS   381      36.812  -7.703 -39.425  1.00 81.92           C  
ATOM   3078  C   CYS   381      36.660  -7.810 -40.923  1.00 81.92           C  
ATOM   3079  O   CYS   381      35.843  -7.098 -41.505  1.00 81.92           O  
ATOM   3080  CB  CYS   381      37.530  -6.403 -39.019  1.00 81.92           C  
ATOM   3081  SG  CYS   381      37.438  -6.216 -37.208  1.00 81.92           S  
ATOM   3082  N   ASN   382      37.458  -8.677 -41.588  1.00111.02           N  
ATOM   3083  CA  ASN   382      37.451  -8.806 -43.027  1.00111.02           C  
ATOM   3084  C   ASN   382      36.166  -9.400 -43.526  1.00111.02           C  
ATOM   3085  O   ASN   382      35.265  -9.765 -42.773  1.00111.02           O  
ATOM   3086  CB  ASN   382      38.599  -9.662 -43.595  1.00111.02           C  
ATOM   3087  CG  ASN   382      38.397 -11.125 -43.213  1.00111.02           C  
ATOM   3088  ND2 ASN   382      39.206 -12.022 -43.836  1.00111.02           N  
ATOM   3089  OD1 ASN   382      37.552 -11.467 -42.386  1.00111.02           O  
ATOM   3090  N   PRO   383      36.068  -9.397 -44.832  1.00167.13           N  
ATOM   3091  CA  PRO   383      34.910  -9.931 -45.504  1.00167.13           C  
ATOM   3092  C   PRO   383      34.786 -11.409 -45.421  1.00167.13           C  
ATOM   3093  O   PRO   383      33.670 -11.913 -45.528  1.00167.13           O  
ATOM   3094  CB  PRO   383      34.978  -9.411 -46.938  1.00167.13           C  
ATOM   3095  CG  PRO   383      35.763  -8.095 -46.807  1.00167.13           C  
ATOM   3096  CD  PRO   383      36.683  -8.324 -45.596  1.00167.13           C  
ATOM   3097  N   ASN   384      35.909 -12.124 -45.257  1.00 78.66           N  
ATOM   3098  CA  ASN   384      35.819 -13.546 -45.207  1.00 78.66           C  
ATOM   3099  C   ASN   384      36.420 -14.037 -43.899  1.00 78.66           C  
ATOM   3100  O   ASN   384      37.301 -14.932 -43.951  1.00 78.66           O  
ATOM   3101  CB  ASN   384      36.566 -14.224 -46.366  1.00 78.66           C  
ATOM   3102  CG  ASN   384      38.018 -13.771 -46.330  1.00 78.66           C  
ATOM   3103  ND2 ASN   384      38.957 -14.755 -46.302  1.00 78.66           N  
ATOM   3104  OD1 ASN   384      38.310 -12.576 -46.326  1.00 78.66           O  
ATOM   3105  OXT ASN   384      35.992 -13.529 -42.825  1.00 78.66           O1-
END
