# Supplementary material for: The Diversity of Yellow-Related Proteins in Sand Flies (Diptera: Psychodidae)
Source: PLoS One. 2016 Nov 3;11(11):e0166191. doi: 10.1371/journal.pone.0166191 (PMC5094789; doi:10.1371/journal.pone.0166191)
Supplement: S1 Fig — Zipped PDB files of 32 sand fly yellow-related proteins calculated in MODELLER based on 3Q6K as the template structure. Protein codes refers to Table 1. (ZIP) [file pone.0166191.s001.zip › Llon3.pdb]

ATOM      1  N   GLU     1      48.824  -2.441 -41.239  1.00 33.31           N  
ATOM      2  CA  GLU     1      49.552  -2.886 -40.032  1.00 33.31           C  
ATOM      3  C   GLU     1      50.670  -1.931 -39.780  1.00 33.31           C  
ATOM      4  O   GLU     1      50.980  -1.604 -38.635  1.00 33.31           O  
ATOM      5  CB  GLU     1      50.102  -4.296 -40.279  1.00 33.31           C  
ATOM      6  CG  GLU     1      48.972  -5.309 -40.478  1.00 33.31           C  
ATOM      7  CD  GLU     1      49.576  -6.678 -40.731  1.00 33.31           C  
ATOM      8  OE1 GLU     1      50.333  -6.813 -41.729  1.00 33.31           O  
ATOM      9  OE2 GLU     1      49.287  -7.608 -39.931  1.00 33.31           O1-
ATOM     10  N   ILE     2      51.297  -1.450 -40.869  1.00133.11           N  
ATOM     11  CA  ILE     2      52.349  -0.489 -40.751  1.00133.11           C  
ATOM     12  C   ILE     2      51.710   0.842 -40.552  1.00133.11           C  
ATOM     13  O   ILE     2      50.648   1.119 -41.111  1.00133.11           O  
ATOM     14  CB  ILE     2      53.235  -0.405 -41.959  1.00133.11           C  
ATOM     15  CG1 ILE     2      54.359   0.614 -41.708  1.00133.11           C  
ATOM     16  CG2 ILE     2      52.362  -0.083 -43.183  1.00133.11           C  
ATOM     17  CD1 ILE     2      55.308   0.210 -40.580  1.00133.11           C  
ATOM     18  N   LYS     3      52.324   1.684 -39.697  1.00114.65           N  
ATOM     19  CA  LYS     3      51.747   2.971 -39.448  1.00114.65           C  
ATOM     20  C   LYS     3      52.743   4.019 -39.815  1.00114.65           C  
ATOM     21  O   LYS     3      53.937   3.755 -39.942  1.00114.65           O  
ATOM     22  CB  LYS     3      51.431   3.267 -37.971  1.00114.65           C  
ATOM     23  CG  LYS     3      50.665   2.174 -37.232  1.00114.65           C  
ATOM     24  CD  LYS     3      51.572   1.034 -36.770  1.00114.65           C  
ATOM     25  CE  LYS     3      52.622   1.478 -35.751  1.00114.65           C  
ATOM     26  NZ  LYS     3      53.275   0.290 -35.159  1.00114.65           N1+
ATOM     27  N   GLN     4      52.230   5.248 -40.015  1.00 72.49           N  
ATOM     28  CA  GLN     4      53.008   6.420 -40.294  1.00 72.49           C  
ATOM     29  C   GLN     4      52.435   7.436 -39.348  1.00 72.49           C  
ATOM     30  O   GLN     4      51.231   7.400 -39.095  1.00 72.49           O  
ATOM     31  CB  GLN     4      52.724   6.952 -41.707  1.00 72.49           C  
ATOM     32  CG  GLN     4      52.938   5.898 -42.797  1.00 72.49           C  
ATOM     33  CD  GLN     4      52.181   6.345 -44.041  1.00 72.49           C  
ATOM     34  NE2 GLN     4      52.035   7.686 -44.217  1.00 72.49           N  
ATOM     35  OE1 GLN     4      51.719   5.523 -44.832  1.00 72.49           O  
ATOM     36  N   GLY     5      53.241   8.356 -38.772  1.00 40.58           N  
ATOM     37  CA  GLY     5      52.581   9.289 -37.893  1.00 40.58           C  
ATOM     38  C   GLY     5      53.548  10.054 -37.029  1.00 40.58           C  
ATOM     39  O   GLY     5      54.764   9.988 -37.204  1.00 40.58           O  
ATOM     40  N   PHE     6      52.999  10.798 -36.036  1.00 68.13           N  
ATOM     41  CA  PHE     6      53.799  11.672 -35.213  1.00 68.13           C  
ATOM     42  C   PHE     6      53.758  11.238 -33.776  1.00 68.13           C  
ATOM     43  O   PHE     6      52.853  10.518 -33.356  1.00 68.13           O  
ATOM     44  CB  PHE     6      53.302  13.127 -35.208  1.00 68.13           C  
ATOM     45  CG  PHE     6      53.347  13.661 -36.597  1.00 68.13           C  
ATOM     46  CD1 PHE     6      54.542  14.005 -37.182  1.00 68.13           C  
ATOM     47  CD2 PHE     6      52.181  13.843 -37.305  1.00 68.13           C  
ATOM     48  CE1 PHE     6      54.581  14.504 -38.462  1.00 68.13           C  
ATOM     49  CE2 PHE     6      52.212  14.341 -38.587  1.00 68.13           C  
ATOM     50  CZ  PHE     6      53.414  14.674 -39.167  1.00 68.13           C  
ATOM     51  N   LYS     7      54.781  11.670 -32.994  1.00 75.83           N  
ATOM     52  CA  LYS     7      54.878  11.407 -31.582  1.00 75.83           C  
ATOM     53  C   LYS     7      55.441  12.640 -30.934  1.00 75.83           C  
ATOM     54  O   LYS     7      56.404  13.218 -31.435  1.00 75.83           O  
ATOM     55  CB  LYS     7      55.838  10.258 -31.235  1.00 75.83           C  
ATOM     56  CG  LYS     7      55.391   8.888 -31.755  1.00 75.83           C  
ATOM     57  CD  LYS     7      56.500   7.833 -31.666  1.00 75.83           C  
ATOM     58  CE  LYS     7      56.097   6.440 -32.157  1.00 75.83           C  
ATOM     59  NZ  LYS     7      56.089   6.396 -33.633  1.00 75.83           N1+
ATOM     60  N   TRP     8      54.865  13.080 -29.792  1.00 82.27           N  
ATOM     61  CA  TRP     8      55.348  14.283 -29.168  1.00 82.27           C  
ATOM     62  C   TRP     8      55.542  14.059 -27.695  1.00 82.27           C  
ATOM     63  O   TRP     8      54.642  13.601 -26.992  1.00 82.27           O  
ATOM     64  CB  TRP     8      54.332  15.442 -29.241  1.00 82.27           C  
ATOM     65  CG  TRP     8      53.995  15.995 -30.611  1.00 82.27           C  
ATOM     66  CD1 TRP     8      54.551  17.046 -31.278  1.00 82.27           C  
ATOM     67  CD2 TRP     8      52.944  15.497 -31.454  1.00 82.27           C  
ATOM     68  CE2 TRP     8      52.923  16.288 -32.602  1.00 82.27           C  
ATOM     69  CE3 TRP     8      52.063  14.469 -31.284  1.00 82.27           C  
ATOM     70  NE1 TRP     8      53.916  17.234 -32.481  1.00 82.27           N  
ATOM     71  CZ2 TRP     8      52.018  16.061 -33.600  1.00 82.27           C  
ATOM     72  CZ3 TRP     8      51.153  14.237 -32.293  1.00 82.27           C  
ATOM     73  CH2 TRP     8      51.131  15.021 -33.429  1.00 82.27           C  
ATOM     74  N   ASN     9      56.749  14.382 -27.192  1.00 86.56           N  
ATOM     75  CA  ASN     9      57.021  14.383 -25.784  1.00 86.56           C  
ATOM     76  C   ASN     9      56.213  15.505 -25.219  1.00 86.56           C  
ATOM     77  O   ASN     9      55.555  15.377 -24.187  1.00 86.56           O  
ATOM     78  CB  ASN     9      58.496  14.707 -25.499  1.00 86.56           C  
ATOM     79  CG  ASN     9      58.707  14.753 -23.997  1.00 86.56           C  
ATOM     80  ND2 ASN     9      59.676  15.597 -23.553  1.00 86.56           N  
ATOM     81  OD1 ASN     9      58.025  14.065 -23.241  1.00 86.56           O  
ATOM     82  N   LYS    10      56.251  16.654 -25.920  1.00 50.84           N  
ATOM     83  CA  LYS    10      55.524  17.816 -25.510  1.00 50.84           C  
ATOM     84  C   LYS    10      55.076  18.477 -26.767  1.00 50.84           C  
ATOM     85  O   LYS    10      55.711  18.343 -27.811  1.00 50.84           O  
ATOM     86  CB  LYS    10      56.396  18.819 -24.744  1.00 50.84           C  
ATOM     87  CG  LYS    10      56.913  18.250 -23.424  1.00 50.84           C  
ATOM     88  CD  LYS    10      58.147  18.977 -22.884  1.00 50.84           C  
ATOM     89  CE  LYS    10      58.717  18.360 -21.602  1.00 50.84           C  
ATOM     90  NZ  LYS    10      60.126  18.777 -21.417  1.00 50.84           N1+
ATOM     91  N   ILE    11      53.968  19.226 -26.694  1.00111.04           N  
ATOM     92  CA  ILE    11      53.456  19.872 -27.860  1.00111.04           C  
ATOM     93  C   ILE    11      54.019  21.259 -27.857  1.00111.04           C  
ATOM     94  O   ILE    11      53.604  22.107 -27.069  1.00111.04           O  
ATOM     95  CB  ILE    11      51.961  19.986 -27.817  1.00111.04           C  
ATOM     96  CG1 ILE    11      51.332  18.583 -27.749  1.00111.04           C  
ATOM     97  CG2 ILE    11      51.498  20.836 -29.009  1.00111.04           C  
ATOM     98  CD1 ILE    11      51.675  17.684 -28.937  1.00111.04           C  
ATOM     99  N   LEU    12      54.993  21.529 -28.753  1.00104.23           N  
ATOM    100  CA  LEU    12      55.598  22.832 -28.775  1.00104.23           C  
ATOM    101  C   LEU    12      55.025  23.610 -29.918  1.00104.23           C  
ATOM    102  O   LEU    12      54.547  23.038 -30.896  1.00104.23           O  
ATOM    103  CB  LEU    12      57.130  22.825 -28.908  1.00104.23           C  
ATOM    104  CG  LEU    12      57.826  22.091 -27.750  1.00104.23           C  
ATOM    105  CD1 LEU    12      57.757  20.566 -27.924  1.00104.23           C  
ATOM    106  CD2 LEU    12      59.241  22.626 -27.517  1.00104.23           C  
ATOM    107  N   TYR    13      55.050  24.956 -29.815  1.00166.18           N  
ATOM    108  CA  TYR    13      54.433  25.770 -30.824  1.00166.18           C  
ATOM    109  C   TYR    13      55.450  26.596 -31.541  1.00166.18           C  
ATOM    110  O   TYR    13      56.428  27.069 -30.966  1.00166.18           O  
ATOM    111  CB  TYR    13      53.372  26.730 -30.265  1.00166.18           C  
ATOM    112  CG  TYR    13      52.193  25.898 -29.910  1.00166.18           C  
ATOM    113  CD1 TYR    13      52.141  25.220 -28.717  1.00166.18           C  
ATOM    114  CD2 TYR    13      51.142  25.778 -30.788  1.00166.18           C  
ATOM    115  CE1 TYR    13      51.049  24.444 -28.407  1.00166.18           C  
ATOM    116  CE2 TYR    13      50.045  25.007 -30.486  1.00166.18           C  
ATOM    117  CZ  TYR    13      49.997  24.345 -29.284  1.00166.18           C  
ATOM    118  OH  TYR    13      48.879  23.548 -28.954  1.00166.18           O  
ATOM    119  N   GLU    14      55.250  26.744 -32.865  1.00 69.01           N  
ATOM    120  CA  GLU    14      56.122  27.569 -33.645  1.00 69.01           C  
ATOM    121  C   GLU    14      55.685  28.992 -33.492  1.00 69.01           C  
ATOM    122  O   GLU    14      54.496  29.277 -33.375  1.00 69.01           O  
ATOM    123  CB  GLU    14      56.095  27.252 -35.152  1.00 69.01           C  
ATOM    124  CG  GLU    14      57.017  28.149 -35.983  1.00 69.01           C  
ATOM    125  CD  GLU    14      58.448  27.654 -35.833  1.00 69.01           C  
ATOM    126  OE1 GLU    14      58.637  26.552 -35.254  1.00 69.01           O  
ATOM    127  OE2 GLU    14      59.371  28.374 -36.300  1.00 69.01           O1-
ATOM    128  N   GLY    15      56.654  29.930 -33.468  1.00 32.13           N  
ATOM    129  CA  GLY    15      56.344  31.333 -33.473  1.00 32.13           C  
ATOM    130  C   GLY    15      55.732  31.780 -32.182  1.00 32.13           C  
ATOM    131  O   GLY    15      54.931  32.714 -32.177  1.00 32.13           O  
ATOM    132  N   ASP    16      56.052  31.121 -31.054  1.00 87.54           N  
ATOM    133  CA  ASP    16      55.527  31.622 -29.817  1.00 87.54           C  
ATOM    134  C   ASP    16      56.704  31.764 -28.904  1.00 87.54           C  
ATOM    135  O   ASP    16      57.541  30.864 -28.826  1.00 87.54           O  
ATOM    136  CB  ASP    16      54.491  30.701 -29.154  1.00 87.54           C  
ATOM    137  CG  ASP    16      53.645  31.573 -28.235  1.00 87.54           C  
ATOM    138  OD1 ASP    16      53.942  32.794 -28.130  1.00 87.54           O  
ATOM    139  OD2 ASP    16      52.676  31.031 -27.643  1.00 87.54           O1-
ATOM    140  N   THR    17      56.794  32.898 -28.180  1.00 34.33           N  
ATOM    141  CA  THR    17      57.947  33.162 -27.368  1.00 34.33           C  
ATOM    142  C   THR    17      58.115  32.036 -26.407  1.00 34.33           C  
ATOM    143  O   THR    17      57.165  31.583 -25.772  1.00 34.33           O  
ATOM    144  CB  THR    17      57.843  34.433 -26.574  1.00 34.33           C  
ATOM    145  CG2 THR    17      59.152  34.630 -25.790  1.00 34.33           C  
ATOM    146  OG1 THR    17      57.632  35.537 -27.440  1.00 34.33           O  
ATOM    147  N   SER    18      59.362  31.547 -26.292  1.00 53.44           N  
ATOM    148  CA  SER    18      59.619  30.456 -25.408  1.00 53.44           C  
ATOM    149  C   SER    18      59.473  30.959 -24.009  1.00 53.44           C  
ATOM    150  O   SER    18      59.677  32.140 -23.726  1.00 53.44           O  
ATOM    151  CB  SER    18      61.028  29.855 -25.556  1.00 53.44           C  
ATOM    152  OG  SER    18      62.011  30.824 -25.220  1.00 53.44           O  
ATOM    153  N   GLU    19      59.115  30.032 -23.102  1.00202.43           N  
ATOM    154  CA  GLU    19      58.892  30.287 -21.707  1.00202.43           C  
ATOM    155  C   GLU    19      57.615  31.046 -21.526  1.00202.43           C  
ATOM    156  O   GLU    19      57.249  31.385 -20.402  1.00202.43           O  
ATOM    157  CB  GLU    19      59.976  31.151 -21.044  1.00202.43           C  
ATOM    158  CG  GLU    19      61.323  30.471 -20.808  1.00202.43           C  
ATOM    159  CD  GLU    19      62.117  31.444 -19.947  1.00202.43           C  
ATOM    160  OE1 GLU    19      62.403  32.568 -20.440  1.00202.43           O  
ATOM    161  OE2 GLU    19      62.423  31.084 -18.780  1.00202.43           O1-
ATOM    162  N   ASN    20      56.879  31.301 -22.620  1.00131.86           N  
ATOM    163  CA  ASN    20      55.622  31.985 -22.519  1.00131.86           C  
ATOM    164  C   ASN    20      54.652  31.028 -21.891  1.00131.86           C  
ATOM    165  O   ASN    20      53.742  31.425 -21.169  1.00131.86           O  
ATOM    166  CB  ASN    20      55.051  32.394 -23.893  1.00131.86           C  
ATOM    167  CG  ASN    20      54.055  33.540 -23.713  1.00131.86           C  
ATOM    168  ND2 ASN    20      53.028  33.353 -22.841  1.00131.86           N  
ATOM    169  OD1 ASN    20      54.186  34.586 -24.344  1.00131.86           O  
ATOM    170  N   PHE    21      54.800  29.719 -22.175  1.00151.02           N  
ATOM    171  CA  PHE    21      53.886  28.757 -21.625  1.00151.02           C  
ATOM    172  C   PHE    21      54.662  27.519 -21.288  1.00151.02           C  
ATOM    173  O   PHE    21      55.819  27.377 -21.679  1.00151.02           O  
ATOM    174  CB  PHE    21      52.747  28.375 -22.594  1.00151.02           C  
ATOM    175  CG  PHE    21      53.320  27.661 -23.775  1.00151.02           C  
ATOM    176  CD1 PHE    21      53.859  28.369 -24.826  1.00151.02           C  
ATOM    177  CD2 PHE    21      53.324  26.286 -23.830  1.00151.02           C  
ATOM    178  CE1 PHE    21      54.392  27.715 -25.915  1.00151.02           C  
ATOM    179  CE2 PHE    21      53.854  25.628 -24.915  1.00151.02           C  
ATOM    180  CZ  PHE    21      54.384  26.342 -25.963  1.00151.02           C  
ATOM    181  N   ASN    22      54.042  26.593 -20.522  1.00 56.46           N  
ATOM    182  CA  ASN    22      54.703  25.369 -20.160  1.00 56.46           C  
ATOM    183  C   ASN    22      54.260  24.328 -21.146  1.00 56.46           C  
ATOM    184  O   ASN    22      53.068  24.097 -21.335  1.00 56.46           O  
ATOM    185  CB  ASN    22      54.333  24.874 -18.748  1.00 56.46           C  
ATOM    186  CG  ASN    22      55.209  23.678 -18.392  1.00 56.46           C  
ATOM    187  ND2 ASN    22      55.380  23.426 -17.066  1.00 56.46           N  
ATOM    188  OD1 ASN    22      55.719  22.978 -19.265  1.00 56.46           O  
ATOM    189  N   PRO    23      55.207  23.693 -21.786  1.00 85.81           N  
ATOM    190  CA  PRO    23      54.883  22.721 -22.798  1.00 85.81           C  
ATOM    191  C   PRO    23      54.173  21.512 -22.276  1.00 85.81           C  
ATOM    192  O   PRO    23      53.493  20.844 -23.053  1.00 85.81           O  
ATOM    193  CB  PRO    23      56.198  22.407 -23.508  1.00 85.81           C  
ATOM    194  CG  PRO    23      57.012  23.704 -23.345  1.00 85.81           C  
ATOM    195  CD  PRO    23      56.496  24.318 -22.033  1.00 85.81           C  
ATOM    196  N   ASP    24      54.337  21.176 -20.987  1.00 56.54           N  
ATOM    197  CA  ASP    24      53.680  20.025 -20.437  1.00 56.54           C  
ATOM    198  C   ASP    24      52.197  20.270 -20.332  1.00 56.54           C  
ATOM    199  O   ASP    24      51.405  19.329 -20.348  1.00 56.54           O  
ATOM    200  CB  ASP    24      54.229  19.611 -19.060  1.00 56.54           C  
ATOM    201  CG  ASP    24      55.578  18.942 -19.302  1.00 56.54           C  
ATOM    202  OD1 ASP    24      55.989  18.843 -20.490  1.00 56.54           O  
ATOM    203  OD2 ASP    24      56.212  18.508 -18.303  1.00 56.54           O1-
ATOM    204  N   ASN    25      51.798  21.546 -20.177  1.00 71.74           N  
ATOM    205  CA  ASN    25      50.439  21.994 -20.008  1.00 71.74           C  
ATOM    206  C   ASN    25      49.633  21.864 -21.271  1.00 71.74           C  
ATOM    207  O   ASN    25      48.403  21.881 -21.220  1.00 71.74           O  
ATOM    208  CB  ASN    25      50.359  23.451 -19.517  1.00 71.74           C  
ATOM    209  CG  ASN    25      50.872  23.459 -18.084  1.00 71.74           C  
ATOM    210  ND2 ASN    25      51.210  24.671 -17.565  1.00 71.74           N  
ATOM    211  OD1 ASN    25      50.968  22.413 -17.444  1.00 71.74           O  
ATOM    212  N   ASN    26      50.280  21.808 -22.451  1.00 64.61           N  
ATOM    213  CA  ASN    26      49.496  21.731 -23.653  1.00 64.61           C  
ATOM    214  C   ASN    26      49.101  20.307 -23.895  1.00 64.61           C  
ATOM    215  O   ASN    26      49.918  19.467 -24.272  1.00 64.61           O  
ATOM    216  CB  ASN    26      50.215  22.300 -24.881  1.00 64.61           C  
ATOM    217  CG  ASN    26      50.215  23.806 -24.652  1.00 64.61           C  
ATOM    218  ND2 ASN    26      50.885  24.571 -25.553  1.00 64.61           N  
ATOM    219  OD1 ASN    26      49.616  24.289 -23.691  1.00 64.61           O  
ATOM    220  N   ILE    27      47.800  20.009 -23.690  1.00 54.84           N  
ATOM    221  CA  ILE    27      47.340  18.656 -23.808  1.00 54.84           C  
ATOM    222  C   ILE    27      46.343  18.563 -24.916  1.00 54.84           C  
ATOM    223  O   ILE    27      45.267  19.150 -24.849  1.00 54.84           O  
ATOM    224  CB  ILE    27      46.661  18.177 -22.560  1.00 54.84           C  
ATOM    225  CG1 ILE    27      47.657  18.235 -21.393  1.00 54.84           C  
ATOM    226  CG2 ILE    27      46.076  16.775 -22.814  1.00 54.84           C  
ATOM    227  CD1 ILE    27      46.995  18.141 -20.022  1.00 54.84           C  
ATOM    228  N   LEU    28      46.657  17.771 -25.958  1.00119.60           N  
ATOM    229  CA  LEU    28      45.766  17.662 -27.076  1.00119.60           C  
ATOM    230  C   LEU    28      44.888  16.463 -26.873  1.00119.60           C  
ATOM    231  O   LEU    28      45.357  15.379 -26.537  1.00119.60           O  
ATOM    232  CB  LEU    28      46.508  17.528 -28.413  1.00119.60           C  
ATOM    233  CG  LEU    28      47.329  18.784 -28.768  1.00119.60           C  
ATOM    234  CD1 LEU    28      48.426  19.066 -27.731  1.00119.60           C  
ATOM    235  CD2 LEU    28      47.882  18.697 -30.194  1.00119.60           C  
ATOM    236  N   THR    29      43.560  16.705 -26.922  1.00 95.54           N  
ATOM    237  CA  THR    29      42.494  15.748 -26.781  1.00 95.54           C  
ATOM    238  C   THR    29      42.041  15.140 -28.081  1.00 95.54           C  
ATOM    239  O   THR    29      41.400  14.089 -28.077  1.00 95.54           O  
ATOM    240  CB  THR    29      41.303  16.348 -26.106  1.00 95.54           C  
ATOM    241  CG2 THR    29      41.739  16.822 -24.711  1.00 95.54           C  
ATOM    242  OG1 THR    29      40.807  17.442 -26.862  1.00 95.54           O  
ATOM    243  N   ALA    30      42.263  15.820 -29.223  1.00 66.45           N  
ATOM    244  CA  ALA    30      41.691  15.306 -30.443  1.00 66.45           C  
ATOM    245  C   ALA    30      42.367  15.895 -31.647  1.00 66.45           C  
ATOM    246  O   ALA    30      43.128  16.855 -31.552  1.00 66.45           O  
ATOM    247  CB  ALA    30      40.194  15.627 -30.589  1.00 66.45           C  
ATOM    248  N   PHE    31      42.107  15.300 -32.833  1.00178.04           N  
ATOM    249  CA  PHE    31      42.678  15.812 -34.047  1.00178.04           C  
ATOM    250  C   PHE    31      41.693  15.614 -35.160  1.00178.04           C  
ATOM    251  O   PHE    31      40.611  15.065 -34.962  1.00178.04           O  
ATOM    252  CB  PHE    31      43.981  15.110 -34.468  1.00178.04           C  
ATOM    253  CG  PHE    31      43.648  13.709 -34.847  1.00178.04           C  
ATOM    254  CD1 PHE    31      43.557  12.734 -33.881  1.00178.04           C  
ATOM    255  CD2 PHE    31      43.416  13.377 -36.164  1.00178.04           C  
ATOM    256  CE1 PHE    31      43.249  11.441 -34.233  1.00178.04           C  
ATOM    257  CE2 PHE    31      43.109  12.085 -36.517  1.00178.04           C  
ATOM    258  CZ  PHE    31      43.027  11.114 -35.549  1.00178.04           C  
ATOM    259  N   ALA    32      42.031  16.154 -36.351  1.00 70.75           N  
ATOM    260  CA  ALA    32      41.284  15.925 -37.557  1.00 70.75           C  
ATOM    261  C   ALA    32      42.269  16.098 -38.670  1.00 70.75           C  
ATOM    262  O   ALA    32      43.035  17.060 -38.679  1.00 70.75           O  
ATOM    263  CB  ALA    32      40.158  16.945 -37.796  1.00 70.75           C  
ATOM    264  N   TYR    33      42.258  15.185 -39.662  1.00 83.52           N  
ATOM    265  CA  TYR    33      43.203  15.281 -40.735  1.00 83.52           C  
ATOM    266  C   TYR    33      42.433  15.538 -41.993  1.00 83.52           C  
ATOM    267  O   TYR    33      41.418  14.897 -42.267  1.00 83.52           O  
ATOM    268  CB  TYR    33      44.026  13.989 -40.911  1.00 83.52           C  
ATOM    269  CG  TYR    33      45.010  14.169 -42.017  1.00 83.52           C  
ATOM    270  CD1 TYR    33      46.105  14.985 -41.850  1.00 83.52           C  
ATOM    271  CD2 TYR    33      44.863  13.494 -43.207  1.00 83.52           C  
ATOM    272  CE1 TYR    33      47.021  15.148 -42.860  1.00 83.52           C  
ATOM    273  CE2 TYR    33      45.777  13.651 -44.222  1.00 83.52           C  
ATOM    274  CZ  TYR    33      46.856  14.482 -44.049  1.00 83.52           C  
ATOM    275  OH  TYR    33      47.798  14.649 -45.084  1.00 83.52           O  
ATOM    276  N   ASP    34      42.888  16.547 -42.765  1.00 59.99           N  
ATOM    277  CA  ASP    34      42.314  16.916 -44.030  1.00 59.99           C  
ATOM    278  C   ASP    34      43.224  16.320 -45.064  1.00 59.99           C  
ATOM    279  O   ASP    34      44.340  16.797 -45.263  1.00 59.99           O  
ATOM    280  CB  ASP    34      42.308  18.445 -44.223  1.00 59.99           C  
ATOM    281  CG  ASP    34      41.687  18.807 -45.563  1.00 59.99           C  
ATOM    282  OD1 ASP    34      41.224  17.877 -46.275  1.00 59.99           O  
ATOM    283  OD2 ASP    34      41.675  20.025 -45.891  1.00 59.99           O1-
ATOM    284  N   PRO    35      42.796  15.257 -45.696  1.00137.11           N  
ATOM    285  CA  PRO    35      43.612  14.568 -46.662  1.00137.11           C  
ATOM    286  C   PRO    35      43.948  15.354 -47.884  1.00137.11           C  
ATOM    287  O   PRO    35      45.093  15.310 -48.331  1.00137.11           O  
ATOM    288  CB  PRO    35      42.862  13.289 -47.013  1.00137.11           C  
ATOM    289  CG  PRO    35      42.010  13.014 -45.768  1.00137.11           C  
ATOM    290  CD  PRO    35      41.772  14.395 -45.134  1.00137.11           C  
ATOM    291  N   GLU    36      42.967  16.078 -48.447  1.00 75.03           N  
ATOM    292  CA  GLU    36      43.222  16.770 -49.674  1.00 75.03           C  
ATOM    293  C   GLU    36      44.239  17.839 -49.436  1.00 75.03           C  
ATOM    294  O   GLU    36      45.159  18.023 -50.231  1.00 75.03           O  
ATOM    295  CB  GLU    36      41.973  17.446 -50.265  1.00 75.03           C  
ATOM    296  CG  GLU    36      40.915  16.457 -50.752  1.00 75.03           C  
ATOM    297  CD  GLU    36      40.064  16.043 -49.563  1.00 75.03           C  
ATOM    298  OE1 GLU    36      40.220  16.659 -48.474  1.00 75.03           O  
ATOM    299  OE2 GLU    36      39.240  15.106 -49.731  1.00 75.03           O1-
ATOM    300  N   SER    37      44.071  18.584 -48.330  1.00 92.74           N  
ATOM    301  CA  SER    37      44.908  19.697 -47.984  1.00 92.74           C  
ATOM    302  C   SER    37      46.208  19.278 -47.364  1.00 92.74           C  
ATOM    303  O   SER    37      47.110  20.105 -47.244  1.00 92.74           O  
ATOM    304  CB  SER    37      44.234  20.672 -47.005  1.00 92.74           C  
ATOM    305  OG  SER    37      45.118  21.743 -46.704  1.00 92.74           O  
ATOM    306  N   GLN    38      46.353  17.999 -46.963  1.00116.75           N  
ATOM    307  CA  GLN    38      47.524  17.580 -46.237  1.00116.75           C  
ATOM    308  C   GLN    38      47.706  18.440 -45.024  1.00116.75           C  
ATOM    309  O   GLN    38      48.819  18.877 -44.727  1.00116.75           O  
ATOM    310  CB  GLN    38      48.855  17.556 -47.020  1.00116.75           C  
ATOM    311  CG  GLN    38      49.181  16.228 -47.717  1.00116.75           C  
ATOM    312  CD  GLN    38      48.459  16.119 -49.048  1.00116.75           C  
ATOM    313  NE2 GLN    38      48.866  16.965 -50.030  1.00116.75           N  
ATOM    314  OE1 GLN    38      47.564  15.291 -49.212  1.00116.75           O  
ATOM    315  N   LYS    39      46.607  18.686 -44.278  1.00114.56           N  
ATOM    316  CA  LYS    39      46.675  19.506 -43.100  1.00114.56           C  
ATOM    317  C   LYS    39      46.168  18.727 -41.922  1.00114.56           C  
ATOM    318  O   LYS    39      45.211  17.961 -42.028  1.00114.56           O  
ATOM    319  CB  LYS    39      45.808  20.772 -43.193  1.00114.56           C  
ATOM    320  CG  LYS    39      46.367  21.839 -44.137  1.00114.56           C  
ATOM    321  CD  LYS    39      47.676  22.470 -43.653  1.00114.56           C  
ATOM    322  CE  LYS    39      48.193  23.584 -44.568  1.00114.56           C  
ATOM    323  NZ  LYS    39      47.276  24.746 -44.509  1.00114.56           N1+
ATOM    324  N   LEU    40      46.820  18.914 -40.755  1.00 55.56           N  
ATOM    325  CA  LEU    40      46.443  18.251 -39.536  1.00 55.56           C  
ATOM    326  C   LEU    40      45.988  19.287 -38.551  1.00 55.56           C  
ATOM    327  O   LEU    40      46.666  20.292 -38.332  1.00 55.56           O  
ATOM    328  CB  LEU    40      47.623  17.485 -38.904  1.00 55.56           C  
ATOM    329  CG  LEU    40      47.325  16.759 -37.581  1.00 55.56           C  
ATOM    330  CD1 LEU    40      46.292  15.640 -37.771  1.00 55.56           C  
ATOM    331  CD2 LEU    40      48.625  16.267 -36.921  1.00 55.56           C  
ATOM    332  N   PHE    41      44.810  19.063 -37.927  1.00 63.83           N  
ATOM    333  CA  PHE    41      44.305  20.005 -36.967  1.00 63.83           C  
ATOM    334  C   PHE    41      44.256  19.322 -35.633  1.00 63.83           C  
ATOM    335  O   PHE    41      43.812  18.178 -35.517  1.00 63.83           O  
ATOM    336  CB  PHE    41      42.890  20.521 -37.294  1.00 63.83           C  
ATOM    337  CG  PHE    41      42.951  21.209 -38.624  1.00 63.83           C  
ATOM    338  CD1 PHE    41      43.521  22.457 -38.754  1.00 63.83           C  
ATOM    339  CD2 PHE    41      42.426  20.615 -39.749  1.00 63.83           C  
ATOM    340  CE1 PHE    41      43.578  23.092 -39.974  1.00 63.83           C  
ATOM    341  CE2 PHE    41      42.479  21.244 -40.972  1.00 63.83           C  
ATOM    342  CZ  PHE    41      43.057  22.486 -41.090  1.00 63.83           C  
ATOM    343  N   LEU    42      44.730  20.024 -34.582  1.00 62.71           N  
ATOM    344  CA  LEU    42      44.800  19.447 -33.268  1.00 62.71           C  
ATOM    345  C   LEU    42      44.059  20.311 -32.310  1.00 62.71           C  
ATOM    346  O   LEU    42      44.156  21.539 -32.343  1.00 62.71           O  
ATOM    347  CB  LEU    42      46.248  19.339 -32.763  1.00 62.71           C  
ATOM    348  CG  LEU    42      47.071  18.317 -33.563  1.00 62.71           C  
ATOM    349  CD1 LEU    42      48.513  18.226 -33.046  1.00 62.71           C  
ATOM    350  CD2 LEU    42      46.368  16.950 -33.582  1.00 62.71           C  
ATOM    351  N   THR    43      43.296  19.670 -31.406  1.00122.43           N  
ATOM    352  CA  THR    43      42.583  20.458 -30.459  1.00122.43           C  
ATOM    353  C   THR    43      43.367  20.415 -29.178  1.00122.43           C  
ATOM    354  O   THR    43      43.786  19.354 -28.710  1.00122.43           O  
ATOM    355  CB  THR    43      41.184  19.979 -30.250  1.00122.43           C  
ATOM    356  CG2 THR    43      41.216  18.727 -29.375  1.00122.43           C  
ATOM    357  OG1 THR    43      40.410  20.997 -29.646  1.00122.43           O  
ATOM    358  N   VAL    44      43.675  21.615 -28.644  1.00 72.88           N  
ATOM    359  CA  VAL    44      44.346  21.754 -27.383  1.00 72.88           C  
ATOM    360  C   VAL    44      43.465  22.646 -26.550  1.00 72.88           C  
ATOM    361  O   VAL    44      43.532  23.870 -26.658  1.00 72.88           O  
ATOM    362  CB  VAL    44      45.669  22.452 -27.503  1.00 72.88           C  
ATOM    363  CG1 VAL    44      46.269  22.604 -26.097  1.00 72.88           C  
ATOM    364  CG2 VAL    44      46.553  21.674 -28.494  1.00 72.88           C  
ATOM    365  N   PRO    45      42.677  22.069 -25.678  1.00170.79           N  
ATOM    366  CA  PRO    45      41.738  22.836 -24.890  1.00170.79           C  
ATOM    367  C   PRO    45      42.416  23.725 -23.890  1.00170.79           C  
ATOM    368  O   PRO    45      43.520  23.409 -23.451  1.00170.79           O  
ATOM    369  CB  PRO    45      40.823  21.807 -24.230  1.00170.79           C  
ATOM    370  CG  PRO    45      40.878  20.590 -25.170  1.00170.79           C  
ATOM    371  CD  PRO    45      42.255  20.687 -25.846  1.00170.79           C  
ATOM    372  N   ARG    46      41.778  24.847 -23.499  1.00127.70           N  
ATOM    373  CA  ARG    46      42.454  25.695 -22.563  1.00127.70           C  
ATOM    374  C   ARG    46      42.101  25.227 -21.187  1.00127.70           C  
ATOM    375  O   ARG    46      41.415  25.918 -20.434  1.00127.70           O  
ATOM    376  CB  ARG    46      42.067  27.182 -22.693  1.00127.70           C  
ATOM    377  CG  ARG    46      42.446  27.748 -24.063  1.00127.70           C  
ATOM    378  CD  ARG    46      42.329  29.267 -24.202  1.00127.70           C  
ATOM    379  NE  ARG    46      42.601  29.568 -25.637  1.00127.70           N  
ATOM    380  CZ  ARG    46      43.578  30.441 -26.012  1.00127.70           C  
ATOM    381  NH1 ARG    46      44.288  31.121 -25.068  1.00127.70           N1+
ATOM    382  NH2 ARG    46      43.833  30.640 -27.340  1.00127.70           N  
ATOM    383  N   LYS    47      42.543  23.998 -20.857  1.00104.96           N  
ATOM    384  CA  LYS    47      42.369  23.405 -19.564  1.00104.96           C  
ATOM    385  C   LYS    47      43.323  24.024 -18.599  1.00104.96           C  
ATOM    386  O   LYS    47      42.994  24.240 -17.432  1.00104.96           O  
ATOM    387  CB  LYS    47      42.638  21.897 -19.549  1.00104.96           C  
ATOM    388  CG  LYS    47      41.569  21.098 -20.284  1.00104.96           C  
ATOM    389  CD  LYS    47      41.913  19.621 -20.410  1.00104.96           C  
ATOM    390  CE  LYS    47      40.810  18.804 -21.073  1.00104.96           C  
ATOM    391  NZ  LYS    47      41.033  17.373 -20.793  1.00104.96           N1+
ATOM    392  N   TYR    48      44.548  24.314 -19.082  1.00 69.98           N  
ATOM    393  CA  TYR    48      45.580  24.849 -18.243  1.00 69.98           C  
ATOM    394  C   TYR    48      46.039  26.135 -18.860  1.00 69.98           C  
ATOM    395  O   TYR    48      45.693  26.465 -19.992  1.00 69.98           O  
ATOM    396  CB  TYR    48      46.778  23.905 -18.061  1.00 69.98           C  
ATOM    397  CG  TYR    48      46.165  22.681 -17.473  1.00 69.98           C  
ATOM    398  CD1 TYR    48      45.851  22.623 -16.134  1.00 69.98           C  
ATOM    399  CD2 TYR    48      45.862  21.602 -18.273  1.00 69.98           C  
ATOM    400  CE1 TYR    48      45.267  21.499 -15.598  1.00 69.98           C  
ATOM    401  CE2 TYR    48      45.279  20.474 -17.745  1.00 69.98           C  
ATOM    402  CZ  TYR    48      44.983  20.422 -16.404  1.00 69.98           C  
ATOM    403  OH  TYR    48      44.383  19.268 -15.854  1.00 69.98           O  
ATOM    404  N   PRO    49      46.800  26.880 -18.111  1.00108.25           N  
ATOM    405  CA  PRO    49      47.182  28.210 -18.516  1.00108.25           C  
ATOM    406  C   PRO    49      48.099  28.339 -19.696  1.00108.25           C  
ATOM    407  O   PRO    49      48.908  27.447 -19.943  1.00108.25           O  
ATOM    408  CB  PRO    49      47.770  28.861 -17.266  1.00108.25           C  
ATOM    409  CG  PRO    49      47.081  28.126 -16.102  1.00108.25           C  
ATOM    410  CD  PRO    49      46.774  26.730 -16.664  1.00108.25           C  
ATOM    411  N   GLU    50      47.978  29.492 -20.391  1.00258.56           N  
ATOM    412  CA  GLU    50      48.774  29.960 -21.497  1.00258.56           C  
ATOM    413  C   GLU    50      48.766  29.106 -22.726  1.00258.56           C  
ATOM    414  O   GLU    50      49.820  28.912 -23.328  1.00258.56           O  
ATOM    415  CB  GLU    50      50.252  30.202 -21.140  1.00258.56           C  
ATOM    416  CG  GLU    50      50.489  31.444 -20.279  1.00258.56           C  
ATOM    417  CD  GLU    50      50.254  31.077 -18.823  1.00258.56           C  
ATOM    418  OE1 GLU    50      50.306  29.858 -18.508  1.00258.56           O  
ATOM    419  OE2 GLU    50      50.023  32.006 -18.002  1.00258.56           O1-
ATOM    420  N   THR    51      47.596  28.610 -23.171  1.00152.89           N  
ATOM    421  CA  THR    51      47.573  27.894 -24.419  1.00152.89           C  
ATOM    422  C   THR    51      47.431  28.934 -25.497  1.00152.89           C  
ATOM    423  O   THR    51      46.427  29.636 -25.589  1.00152.89           O  
ATOM    424  CB  THR    51      46.419  26.941 -24.548  1.00152.89           C  
ATOM    425  CG2 THR    51      46.479  25.939 -23.381  1.00152.89           C  
ATOM    426  OG1 THR    51      45.188  27.647 -24.520  1.00152.89           O  
ATOM    427  N   MET    52      48.476  29.078 -26.332  1.00146.89           N  
ATOM    428  CA  MET    52      48.532  30.076 -27.366  1.00146.89           C  
ATOM    429  C   MET    52      47.491  29.853 -28.424  1.00146.89           C  
ATOM    430  O   MET    52      46.890  30.815 -28.901  1.00146.89           O  
ATOM    431  CB  MET    52      49.904  30.101 -28.050  1.00146.89           C  
ATOM    432  CG  MET    52      50.138  28.892 -28.951  1.00146.89           C  
ATOM    433  SD  MET    52      49.905  27.275 -28.160  1.00146.89           S  
ATOM    434  CE  MET    52      51.256  27.488 -26.968  1.00146.89           C  
ATOM    435  N   TYR    53      47.284  28.593 -28.868  1.00 94.92           N  
ATOM    436  CA  TYR    53      46.287  28.338 -29.880  1.00 94.92           C  
ATOM    437  C   TYR    53      45.545  27.087 -29.505  1.00 94.92           C  
ATOM    438  O   TYR    53      46.143  26.020 -29.376  1.00 94.92           O  
ATOM    439  CB  TYR    53      46.884  28.071 -31.275  1.00 94.92           C  
ATOM    440  CG  TYR    53      47.755  29.227 -31.637  1.00 94.92           C  
ATOM    441  CD1 TYR    53      47.229  30.465 -31.936  1.00 94.92           C  
ATOM    442  CD2 TYR    53      49.118  29.053 -31.705  1.00 94.92           C  
ATOM    443  CE1 TYR    53      48.055  31.514 -32.269  1.00 94.92           C  
ATOM    444  CE2 TYR    53      49.949  30.097 -32.036  1.00 94.92           C  
ATOM    445  CZ  TYR    53      49.417  31.333 -32.315  1.00 94.92           C  
ATOM    446  OH  TYR    53      50.264  32.409 -32.653  1.00 94.92           O  
ATOM    447  N   THR    54      44.215  27.198 -29.317  1.00135.93           N  
ATOM    448  CA  THR    54      43.343  26.100 -28.985  1.00135.93           C  
ATOM    449  C   THR    54      43.133  25.222 -30.187  1.00135.93           C  
ATOM    450  O   THR    54      42.959  24.006 -30.058  1.00135.93           O  
ATOM    451  CB  THR    54      42.014  26.573 -28.474  1.00135.93           C  
ATOM    452  CG2 THR    54      41.294  27.344 -29.590  1.00135.93           C  
ATOM    453  OG1 THR    54      41.231  25.475 -28.029  1.00135.93           O  
ATOM    454  N   LEU    55      43.070  25.833 -31.390  1.00 65.28           N  
ATOM    455  CA  LEU    55      42.978  25.080 -32.608  1.00 65.28           C  
ATOM    456  C   LEU    55      44.314  25.258 -33.271  1.00 65.28           C  
ATOM    457  O   LEU    55      44.697  26.376 -33.616  1.00 65.28           O  
ATOM    458  CB  LEU    55      41.893  25.592 -33.572  1.00 65.28           C  
ATOM    459  CG  LEU    55      41.809  24.783 -34.880  1.00 65.28           C  
ATOM    460  CD1 LEU    55      41.440  23.318 -34.599  1.00 65.28           C  
ATOM    461  CD2 LEU    55      40.855  25.438 -35.887  1.00 65.28           C  
ATOM    462  N   ALA    56      45.069  24.158 -33.463  1.00 45.59           N  
ATOM    463  CA  ALA    56      46.404  24.272 -33.987  1.00 45.59           C  
ATOM    464  C   ALA    56      46.498  23.449 -35.237  1.00 45.59           C  
ATOM    465  O   ALA    56      45.785  22.458 -35.379  1.00 45.59           O  
ATOM    466  CB  ALA    56      47.476  23.735 -33.020  1.00 45.59           C  
ATOM    467  N   GLU    57      47.382  23.850 -36.182  1.00 61.72           N  
ATOM    468  CA  GLU    57      47.490  23.105 -37.407  1.00 61.72           C  
ATOM    469  C   GLU    57      48.925  22.792 -37.720  1.00 61.72           C  
ATOM    470  O   GLU    57      49.842  23.511 -37.324  1.00 61.72           O  
ATOM    471  CB  GLU    57      46.926  23.844 -38.634  1.00 61.72           C  
ATOM    472  CG  GLU    57      47.728  25.083 -39.046  1.00 61.72           C  
ATOM    473  CD  GLU    57      47.127  25.623 -40.340  1.00 61.72           C  
ATOM    474  OE1 GLU    57      45.952  26.076 -40.295  1.00 61.72           O  
ATOM    475  OE2 GLU    57      47.831  25.589 -41.386  1.00 61.72           O1-
ATOM    476  N   VAL    58      49.147  21.659 -38.423  1.00118.85           N  
ATOM    477  CA  VAL    58      50.460  21.298 -38.883  1.00118.85           C  
ATOM    478  C   VAL    58      50.365  20.853 -40.312  1.00118.85           C  
ATOM    479  O   VAL    58      49.415  20.181 -40.715  1.00118.85           O  
ATOM    480  CB  VAL    58      51.121  20.201 -38.084  1.00118.85           C  
ATOM    481  CG1 VAL    58      50.144  19.029 -37.912  1.00118.85           C  
ATOM    482  CG2 VAL    58      52.413  19.786 -38.810  1.00118.85           C  
ATOM    483  N   ASP    59      51.373  21.258 -41.118  1.00 54.13           N  
ATOM    484  CA  ASP    59      51.501  20.899 -42.505  1.00 54.13           C  
ATOM    485  C   ASP    59      52.243  19.597 -42.549  1.00 54.13           C  
ATOM    486  O   ASP    59      53.437  19.532 -42.265  1.00 54.13           O  
ATOM    487  CB  ASP    59      52.334  21.916 -43.304  1.00 54.13           C  
ATOM    488  CG  ASP    59      52.449  21.441 -44.746  1.00 54.13           C  
ATOM    489  OD1 ASP    59      51.661  20.537 -45.132  1.00 54.13           O  
ATOM    490  OD2 ASP    59      53.332  21.967 -45.475  1.00 54.13           O1-
ATOM    491  N   THR    60      51.511  18.523 -42.891  1.00 75.47           N  
ATOM    492  CA  THR    60      51.946  17.154 -42.965  1.00 75.47           C  
ATOM    493  C   THR    60      52.747  16.856 -44.193  1.00 75.47           C  
ATOM    494  O   THR    60      53.387  15.809 -44.261  1.00 75.47           O  
ATOM    495  CB  THR    60      50.807  16.183 -42.905  1.00 75.47           C  
ATOM    496  CG2 THR    60      50.048  16.415 -41.587  1.00 75.47           C  
ATOM    497  OG1 THR    60      49.939  16.366 -44.015  1.00 75.47           O  
ATOM    498  N   GLU    61      52.702  17.730 -45.214  1.00 90.97           N  
ATOM    499  CA  GLU    61      53.279  17.414 -46.493  1.00 90.97           C  
ATOM    500  C   GLU    61      54.709  16.999 -46.332  1.00 90.97           C  
ATOM    501  O   GLU    61      55.105  15.922 -46.771  1.00 90.97           O  
ATOM    502  CB  GLU    61      53.276  18.639 -47.426  1.00 90.97           C  
ATOM    503  CG  GLU    61      53.402  18.318 -48.915  1.00 90.97           C  
ATOM    504  CD  GLU    61      51.993  18.296 -49.499  1.00 90.97           C  
ATOM    505  OE1 GLU    61      51.079  18.880 -48.858  1.00 90.97           O  
ATOM    506  OE2 GLU    61      51.809  17.704 -50.597  1.00 90.97           O1-
ATOM    507  N   LYS    62      55.527  17.833 -45.677  1.00176.36           N  
ATOM    508  CA  LYS    62      56.909  17.490 -45.573  1.00176.36           C  
ATOM    509  C   LYS    62      57.112  16.343 -44.625  1.00176.36           C  
ATOM    510  O   LYS    62      57.783  15.365 -44.951  1.00176.36           O  
ATOM    511  CB  LYS    62      57.737  18.671 -45.051  1.00176.36           C  
ATOM    512  CG  LYS    62      57.232  20.007 -45.601  1.00176.36           C  
ATOM    513  CD  LYS    62      56.942  19.972 -47.100  1.00176.36           C  
ATOM    514  CE  LYS    62      58.046  19.315 -47.927  1.00176.36           C  
ATOM    515  NZ  LYS    62      59.223  20.207 -47.988  1.00176.36           N1+
ATOM    516  N   ASN    63      56.504  16.464 -43.428  1.00 70.38           N  
ATOM    517  CA  ASN    63      56.737  15.636 -42.273  1.00 70.38           C  
ATOM    518  C   ASN    63      56.259  14.215 -42.317  1.00 70.38           C  
ATOM    519  O   ASN    63      57.032  13.313 -42.000  1.00 70.38           O  
ATOM    520  CB  ASN    63      56.154  16.275 -41.004  1.00 70.38           C  
ATOM    521  CG  ASN    63      56.943  17.553 -40.763  1.00 70.38           C  
ATOM    522  ND2 ASN    63      56.228  18.672 -40.470  1.00 70.38           N  
ATOM    523  OD1 ASN    63      58.170  17.555 -40.860  1.00 70.38           O  
ATOM    524  N   SER    64      55.002  13.956 -42.724  1.00 79.54           N  
ATOM    525  CA  SER    64      54.463  12.633 -42.536  1.00 79.54           C  
ATOM    526  C   SER    64      55.292  11.598 -43.227  1.00 79.54           C  
ATOM    527  O   SER    64      55.699  11.748 -44.376  1.00 79.54           O  
ATOM    528  CB  SER    64      53.004  12.480 -42.999  1.00 79.54           C  
ATOM    529  OG  SER    64      52.167  13.318 -42.218  1.00 79.54           O  
ATOM    530  N   PHE    65      55.559  10.505 -42.488  1.00272.33           N  
ATOM    531  CA  PHE    65      56.263   9.349 -42.959  1.00272.33           C  
ATOM    532  C   PHE    65      57.716   9.656 -43.228  1.00272.33           C  
ATOM    533  O   PHE    65      58.422   8.817 -43.785  1.00272.33           O  
ATOM    534  CB  PHE    65      55.565   8.786 -44.214  1.00272.33           C  
ATOM    535  CG  PHE    65      56.035   7.408 -44.526  1.00272.33           C  
ATOM    536  CD1 PHE    65      55.926   6.413 -43.581  1.00272.33           C  
ATOM    537  CD2 PHE    65      56.521   7.093 -45.775  1.00272.33           C  
ATOM    538  CE1 PHE    65      56.339   5.133 -43.864  1.00272.33           C  
ATOM    539  CE2 PHE    65      56.934   5.813 -46.063  1.00272.33           C  
ATOM    540  CZ  PHE    65      56.852   4.833 -45.102  1.00272.33           C  
ATOM    541  N   GLU    66      58.235  10.830 -42.789  1.00138.61           N  
ATOM    542  CA  GLU    66      59.645  11.095 -42.959  1.00138.61           C  
ATOM    543  C   GLU    66      60.319  10.836 -41.649  1.00138.61           C  
ATOM    544  O   GLU    66      59.778  11.127 -40.587  1.00138.61           O  
ATOM    545  CB  GLU    66      60.035  12.522 -43.367  1.00138.61           C  
ATOM    546  CG  GLU    66      61.561  12.685 -43.401  1.00138.61           C  
ATOM    547  CD  GLU    66      61.922  13.937 -44.189  1.00138.61           C  
ATOM    548  OE1 GLU    66      61.094  14.360 -45.038  1.00138.61           O  
ATOM    549  OE2 GLU    66      63.039  14.476 -43.966  1.00138.61           O1-
ATOM    550  N   SER    67      61.564  10.332 -41.718  1.00121.39           N  
ATOM    551  CA  SER    67      62.308   9.811 -40.604  1.00121.39           C  
ATOM    552  C   SER    67      62.456  10.755 -39.436  1.00121.39           C  
ATOM    553  O   SER    67      62.029  10.416 -38.337  1.00121.39           O  
ATOM    554  CB  SER    67      63.725   9.378 -41.029  1.00121.39           C  
ATOM    555  OG  SER    67      63.655   8.395 -42.052  1.00121.39           O  
ATOM    556  N   GLY    68      63.098  11.926 -39.639  1.00126.88           N  
ATOM    557  CA  GLY    68      63.456  12.932 -38.656  1.00126.88           C  
ATOM    558  C   GLY    68      62.302  13.722 -38.095  1.00126.88           C  
ATOM    559  O   GLY    68      62.398  14.256 -36.991  1.00126.88           O  
ATOM    560  N   ASP    69      61.233  13.855 -38.897  1.00123.86           N  
ATOM    561  CA  ASP    69      60.053  14.690 -38.818  1.00123.86           C  
ATOM    562  C   ASP    69      59.003  14.341 -37.782  1.00123.86           C  
ATOM    563  O   ASP    69      57.906  14.889 -37.855  1.00123.86           O  
ATOM    564  CB  ASP    69      59.346  14.821 -40.179  1.00123.86           C  
ATOM    565  CG  ASP    69      60.314  15.555 -41.102  1.00123.86           C  
ATOM    566  OD1 ASP    69      61.455  15.829 -40.642  1.00123.86           O  
ATOM    567  OD2 ASP    69      59.944  15.843 -42.272  1.00123.86           O1-
ATOM    568  N   THR    70      59.250  13.407 -36.845  1.00147.98           N  
ATOM    569  CA  THR    70      58.254  12.884 -35.941  1.00147.98           C  
ATOM    570  C   THR    70      57.526  13.915 -35.106  1.00147.98           C  
ATOM    571  O   THR    70      56.358  13.685 -34.786  1.00147.98           O  
ATOM    572  CB  THR    70      58.821  11.898 -34.965  1.00147.98           C  
ATOM    573  CG2 THR    70      59.789  12.637 -34.026  1.00147.98           C  
ATOM    574  OG1 THR    70      57.771  11.296 -34.221  1.00147.98           O  
ATOM    575  N   SER    71      58.163  15.024 -34.656  1.00 80.82           N  
ATOM    576  CA  SER    71      57.414  15.929 -33.815  1.00 80.82           C  
ATOM    577  C   SER    71      57.347  17.296 -34.445  1.00 80.82           C  
ATOM    578  O   SER    71      58.211  18.138 -34.201  1.00 80.82           O  
ATOM    579  CB  SER    71      58.082  16.131 -32.441  1.00 80.82           C  
ATOM    580  OG  SER    71      58.333  14.877 -31.828  1.00 80.82           O  
ATOM    581  N   PRO    72      56.319  17.581 -35.200  1.00 91.39           N  
ATOM    582  CA  PRO    72      56.190  18.866 -35.841  1.00 91.39           C  
ATOM    583  C   PRO    72      55.765  19.901 -34.841  1.00 91.39           C  
ATOM    584  O   PRO    72      55.092  19.547 -33.873  1.00 91.39           O  
ATOM    585  CB  PRO    72      55.174  18.665 -36.968  1.00 91.39           C  
ATOM    586  CG  PRO    72      54.444  17.356 -36.608  1.00 91.39           C  
ATOM    587  CD  PRO    72      55.500  16.559 -35.824  1.00 91.39           C  
ATOM    588  N   LEU    73      56.155  21.179 -35.035  1.00 98.32           N  
ATOM    589  CA  LEU    73      55.722  22.185 -34.113  1.00 98.32           C  
ATOM    590  C   LEU    73      54.341  22.593 -34.499  1.00 98.32           C  
ATOM    591  O   LEU    73      53.953  22.518 -35.665  1.00 98.32           O  
ATOM    592  CB  LEU    73      56.620  23.428 -34.039  1.00 98.32           C  
ATOM    593  CG  LEU    73      57.999  23.104 -33.433  1.00 98.32           C  
ATOM    594  CD1 LEU    73      58.845  22.251 -34.388  1.00 98.32           C  
ATOM    595  CD2 LEU    73      58.712  24.370 -32.943  1.00 98.32           C  
ATOM    596  N   LEU    74      53.539  23.006 -33.504  1.00124.56           N  
ATOM    597  CA  LEU    74      52.194  23.349 -33.836  1.00124.56           C  
ATOM    598  C   LEU    74      52.127  24.783 -34.241  1.00124.56           C  
ATOM    599  O   LEU    74      52.887  25.621 -33.761  1.00124.56           O  
ATOM    600  CB  LEU    74      51.189  23.031 -32.724  1.00124.56           C  
ATOM    601  CG  LEU    74      51.158  21.517 -32.451  1.00124.56           C  
ATOM    602  CD1 LEU    74      52.453  21.040 -31.787  1.00124.56           C  
ATOM    603  CD2 LEU    74      49.909  21.093 -31.681  1.00124.56           C  
ATOM    604  N   GLY    75      51.198  25.100 -35.163  1.00 22.98           N  
ATOM    605  CA  GLY    75      51.095  26.447 -35.640  1.00 22.98           C  
ATOM    606  C   GLY    75      49.700  26.939 -35.420  1.00 22.98           C  
ATOM    607  O   GLY    75      48.775  26.169 -35.165  1.00 22.98           O  
ATOM    608  N   LYS    76      49.518  28.268 -35.514  1.00109.15           N  
ATOM    609  CA  LYS    76      48.210  28.822 -35.330  1.00109.15           C  
ATOM    610  C   LYS    76      47.379  28.447 -36.509  1.00109.15           C  
ATOM    611  O   LYS    76      47.893  28.220 -37.602  1.00109.15           O  
ATOM    612  CB  LYS    76      48.194  30.350 -35.181  1.00109.15           C  
ATOM    613  CG  LYS    76      48.740  31.116 -36.383  1.00109.15           C  
ATOM    614  CD  LYS    76      48.575  32.630 -36.229  1.00109.15           C  
ATOM    615  CE  LYS    76      49.337  33.447 -37.275  1.00109.15           C  
ATOM    616  NZ  LYS    76      48.625  33.398 -38.570  1.00109.15           N1+
ATOM    617  N   PHE    77      46.055  28.343 -36.290  1.00 90.01           N  
ATOM    618  CA  PHE    77      45.135  28.000 -37.334  1.00 90.01           C  
ATOM    619  C   PHE    77      45.218  29.089 -38.368  1.00 90.01           C  
ATOM    620  O   PHE    77      45.231  30.275 -38.043  1.00 90.01           O  
ATOM    621  CB  PHE    77      43.698  27.883 -36.788  1.00 90.01           C  
ATOM    622  CG  PHE    77      42.755  27.477 -37.863  1.00 90.01           C  
ATOM    623  CD1 PHE    77      42.890  26.257 -38.478  1.00 90.01           C  
ATOM    624  CD2 PHE    77      41.707  28.292 -38.217  1.00 90.01           C  
ATOM    625  CE1 PHE    77      42.014  25.869 -39.464  1.00 90.01           C  
ATOM    626  CE2 PHE    77      40.824  27.911 -39.199  1.00 90.01           C  
ATOM    627  CZ  PHE    77      40.979  26.698 -39.824  1.00 90.01           C  
ATOM    628  N   SER    78      45.273  28.694 -39.658  1.00 51.01           N  
ATOM    629  CA  SER    78      45.449  29.622 -40.748  1.00 51.01           C  
ATOM    630  C   SER    78      44.284  30.563 -40.828  1.00 51.01           C  
ATOM    631  O   SER    78      44.403  31.689 -41.305  1.00 51.01           O  
ATOM    632  CB  SER    78      45.576  28.931 -42.116  1.00 51.01           C  
ATOM    633  OG  SER    78      46.798  28.211 -42.184  1.00 51.01           O  
ATOM    634  N   GLY    79      43.112  30.099 -40.379  1.00 70.77           N  
ATOM    635  CA  GLY    79      41.887  30.842 -40.351  1.00 70.77           C  
ATOM    636  C   GLY    79      41.945  31.952 -39.334  1.00 70.77           C  
ATOM    637  O   GLY    79      41.057  32.802 -39.315  1.00 70.77           O  
ATOM    638  N   HIS    80      42.905  31.913 -38.380  1.00104.13           N  
ATOM    639  CA  HIS    80      42.868  32.844 -37.275  1.00104.13           C  
ATOM    640  C   HIS    80      44.040  33.797 -37.253  1.00104.13           C  
ATOM    641  O   HIS    80      45.131  33.475 -37.722  1.00104.13           O  
ATOM    642  CB  HIS    80      42.878  32.080 -35.944  1.00104.13           C  
ATOM    643  CG  HIS    80      41.729  31.122 -35.850  1.00104.13           C  
ATOM    644  CD2 HIS    80      40.547  31.116 -36.526  1.00104.13           C  
ATOM    645  ND1 HIS    80      41.671  30.043 -34.993  1.00104.13           N  
ATOM    646  CE1 HIS    80      40.468  29.449 -35.190  1.00104.13           C  
ATOM    647  NE2 HIS    80      39.748  30.066 -36.110  1.00104.13           N  
ATOM    648  N   GLU    81      43.804  35.073 -36.850  1.00116.87           N  
ATOM    649  CA  GLU    81      44.921  35.958 -36.635  1.00116.87           C  
ATOM    650  C   GLU    81      45.512  35.853 -35.246  1.00116.87           C  
ATOM    651  O   GLU    81      46.705  35.607 -35.075  1.00116.87           O  
ATOM    652  CB  GLU    81      44.589  37.447 -36.847  1.00116.87           C  
ATOM    653  CG  GLU    81      44.341  37.839 -38.305  1.00116.87           C  
ATOM    654  CD  GLU    81      42.845  37.770 -38.565  1.00116.87           C  
ATOM    655  OE1 GLU    81      42.140  38.741 -38.183  1.00116.87           O  
ATOM    656  OE2 GLU    81      42.390  36.749 -39.147  1.00116.87           O1-
ATOM    657  N   THR    82      44.657  36.107 -34.225  1.00146.99           N  
ATOM    658  CA  THR    82      44.981  36.213 -32.822  1.00146.99           C  
ATOM    659  C   THR    82      45.163  34.942 -32.042  1.00146.99           C  
ATOM    660  O   THR    82      46.178  34.750 -31.372  1.00146.99           O  
ATOM    661  CB  THR    82      43.937  37.023 -32.116  1.00146.99           C  
ATOM    662  CG2 THR    82      42.552  36.412 -32.381  1.00146.99           C  
ATOM    663  OG1 THR    82      44.213  37.063 -30.727  1.00146.99           O  
ATOM    664  N   GLY    83      44.190  34.018 -32.141  1.00 63.02           N  
ATOM    665  CA  GLY    83      44.145  32.843 -31.318  1.00 63.02           C  
ATOM    666  C   GLY    83      42.997  32.998 -30.352  1.00 63.02           C  
ATOM    667  O   GLY    83      42.657  32.068 -29.621  1.00 63.02           O  
ATOM    668  N   LYS    84      42.423  34.215 -30.286  1.00121.29           N  
ATOM    669  CA  LYS    84      41.283  34.609 -29.496  1.00121.29           C  
ATOM    670  C   LYS    84      39.981  34.176 -30.104  1.00121.29           C  
ATOM    671  O   LYS    84      38.957  34.197 -29.428  1.00121.29           O  
ATOM    672  CB  LYS    84      41.168  36.128 -29.319  1.00121.29           C  
ATOM    673  CG  LYS    84      42.288  36.721 -28.476  1.00121.29           C  
ATOM    674  CD  LYS    84      42.323  38.245 -28.529  1.00121.29           C  
ATOM    675  CE  LYS    84      43.391  38.853 -27.621  1.00121.29           C  
ATOM    676  NZ  LYS    84      44.722  38.706 -28.250  1.00121.29           N1+
ATOM    677  N   GLU    85      39.948  33.872 -31.415  1.00181.94           N  
ATOM    678  CA  GLU    85      38.692  33.595 -32.064  1.00181.94           C  
ATOM    679  C   GLU    85      38.011  32.382 -31.519  1.00181.94           C  
ATOM    680  O   GLU    85      36.791  32.275 -31.624  1.00181.94           O  
ATOM    681  CB  GLU    85      38.745  33.540 -33.599  1.00181.94           C  
ATOM    682  CG  GLU    85      39.969  32.849 -34.169  1.00181.94           C  
ATOM    683  CD  GLU    85      41.043  33.918 -34.305  1.00181.94           C  
ATOM    684  OE1 GLU    85      40.794  34.940 -34.997  1.00181.94           O  
ATOM    685  OE2 GLU    85      42.135  33.720 -33.716  1.00181.94           O1-
ATOM    686  N   LEU    86      38.770  31.396 -31.007  1.00 72.86           N  
ATOM    687  CA  LEU    86      38.156  30.274 -30.344  1.00 72.86           C  
ATOM    688  C   LEU    86      38.705  30.280 -28.945  1.00 72.86           C  
ATOM    689  O   LEU    86      39.906  30.471 -28.758  1.00 72.86           O  
ATOM    690  CB  LEU    86      38.527  28.920 -30.975  1.00 72.86           C  
ATOM    691  CG  LEU    86      38.025  28.747 -32.420  1.00 72.86           C  
ATOM    692  CD1 LEU    86      38.432  27.375 -32.978  1.00 72.86           C  
ATOM    693  CD2 LEU    86      36.513  29.004 -32.531  1.00 72.86           C  
ATOM    694  N   THR    87      37.819  30.179 -27.925  1.00 62.27           N  
ATOM    695  CA  THR    87      38.261  30.160 -26.554  1.00 62.27           C  
ATOM    696  C   THR    87      38.893  28.845 -26.191  1.00 62.27           C  
ATOM    697  O   THR    87      40.065  28.801 -25.823  1.00 62.27           O  
ATOM    698  CB  THR    87      37.144  30.395 -25.577  1.00 62.27           C  
ATOM    699  CG2 THR    87      37.728  30.396 -24.153  1.00 62.27           C  
ATOM    700  OG1 THR    87      36.519  31.643 -25.843  1.00 62.27           O  
ATOM    701  N   SER    88      38.136  27.727 -26.309  1.00 58.53           N  
ATOM    702  CA  SER    88      38.668  26.433 -25.958  1.00 58.53           C  
ATOM    703  C   SER    88      37.897  25.376 -26.697  1.00 58.53           C  
ATOM    704  O   SER    88      36.667  25.410 -26.739  1.00 58.53           O  
ATOM    705  CB  SER    88      38.544  26.108 -24.459  1.00 58.53           C  
ATOM    706  OG  SER    88      39.090  24.826 -24.189  1.00 58.53           O  
ATOM    707  N   VAL    89      38.614  24.392 -27.292  1.00 60.79           N  
ATOM    708  CA  VAL    89      37.954  23.347 -28.035  1.00 60.79           C  
ATOM    709  C   VAL    89      38.559  22.015 -27.690  1.00 60.79           C  
ATOM    710  O   VAL    89      39.737  21.932 -27.364  1.00 60.79           O  
ATOM    711  CB  VAL    89      38.066  23.524 -29.524  1.00 60.79           C  
ATOM    712  CG1 VAL    89      37.436  22.312 -30.232  1.00 60.79           C  
ATOM    713  CG2 VAL    89      37.398  24.861 -29.889  1.00 60.79           C  
ATOM    714  N   TYR    90      37.696  20.979 -27.588  1.00131.79           N  
ATOM    715  CA  TYR    90      37.967  19.574 -27.388  1.00131.79           C  
ATOM    716  C   TYR    90      38.166  18.724 -28.619  1.00131.79           C  
ATOM    717  O   TYR    90      38.841  17.698 -28.539  1.00131.79           O  
ATOM    718  CB  TYR    90      36.897  18.859 -26.543  1.00131.79           C  
ATOM    719  CG  TYR    90      37.205  19.100 -25.105  1.00131.79           C  
ATOM    720  CD1 TYR    90      38.100  18.271 -24.470  1.00131.79           C  
ATOM    721  CD2 TYR    90      36.625  20.125 -24.393  1.00131.79           C  
ATOM    722  CE1 TYR    90      38.411  18.454 -23.144  1.00131.79           C  
ATOM    723  CE2 TYR    90      36.935  20.314 -23.064  1.00131.79           C  
ATOM    724  CZ  TYR    90      37.828  19.477 -22.439  1.00131.79           C  
ATOM    725  OH  TYR    90      38.150  19.662 -21.079  1.00131.79           O  
ATOM    726  N   GLN    91      37.492  19.036 -29.751  1.00100.72           N  
ATOM    727  CA  GLN    91      37.490  18.081 -30.836  1.00100.72           C  
ATOM    728  C   GLN    91      37.202  18.741 -32.158  1.00100.72           C  
ATOM    729  O   GLN    91      36.243  19.503 -32.283  1.00100.72           O  
ATOM    730  CB  GLN    91      36.367  17.041 -30.664  1.00100.72           C  
ATOM    731  CG  GLN    91      36.287  16.005 -31.784  1.00100.72           C  
ATOM    732  CD  GLN    91      37.175  14.831 -31.409  1.00100.72           C  
ATOM    733  NE2 GLN    91      37.590  14.037 -32.432  1.00100.72           N  
ATOM    734  OE1 GLN    91      37.477  14.620 -30.235  1.00100.72           O  
ATOM    735  N   PRO    92      38.047  18.502 -33.138  1.00139.66           N  
ATOM    736  CA  PRO    92      37.759  18.960 -34.481  1.00139.66           C  
ATOM    737  C   PRO    92      37.134  17.864 -35.305  1.00139.66           C  
ATOM    738  O   PRO    92      37.540  16.713 -35.145  1.00139.66           O  
ATOM    739  CB  PRO    92      39.085  19.446 -35.064  1.00139.66           C  
ATOM    740  CG  PRO    92      40.150  18.735 -34.213  1.00139.66           C  
ATOM    741  CD  PRO    92      39.470  18.563 -32.847  1.00139.66           C  
ATOM    742  N   VAL    93      36.201  18.192 -36.230  1.00 47.05           N  
ATOM    743  CA  VAL    93      35.624  17.181 -37.076  1.00 47.05           C  
ATOM    744  C   VAL    93      35.492  17.740 -38.461  1.00 47.05           C  
ATOM    745  O   VAL    93      35.063  18.878 -38.645  1.00 47.05           O  
ATOM    746  CB  VAL    93      34.247  16.758 -36.657  1.00 47.05           C  
ATOM    747  CG1 VAL    93      33.712  15.759 -37.695  1.00 47.05           C  
ATOM    748  CG2 VAL    93      34.313  16.193 -35.229  1.00 47.05           C  
ATOM    749  N   ILE    94      35.836  16.925 -39.484  1.00 46.23           N  
ATOM    750  CA  ILE    94      35.752  17.346 -40.858  1.00 46.23           C  
ATOM    751  C   ILE    94      34.678  16.534 -41.527  1.00 46.23           C  
ATOM    752  O   ILE    94      34.703  15.304 -41.498  1.00 46.23           O  
ATOM    753  CB  ILE    94      37.033  17.138 -41.617  1.00 46.23           C  
ATOM    754  CG1 ILE    94      38.157  17.980 -40.989  1.00 46.23           C  
ATOM    755  CG2 ILE    94      36.783  17.460 -43.103  1.00 46.23           C  
ATOM    756  CD1 ILE    94      39.551  17.609 -41.495  1.00 46.23           C  
ATOM    757  N   ASP    95      33.695  17.233 -42.138  1.00 77.24           N  
ATOM    758  CA  ASP    95      32.569  16.614 -42.782  1.00 77.24           C  
ATOM    759  C   ASP    95      32.869  16.310 -44.221  1.00 77.24           C  
ATOM    760  O   ASP    95      33.997  16.448 -44.691  1.00 77.24           O  
ATOM    761  CB  ASP    95      31.274  17.448 -42.690  1.00 77.24           C  
ATOM    762  CG  ASP    95      31.471  18.812 -43.339  1.00 77.24           C  
ATOM    763  OD1 ASP    95      32.528  19.023 -43.993  1.00 77.24           O  
ATOM    764  OD2 ASP    95      30.561  19.670 -43.176  1.00 77.24           O1-
ATOM    765  N   GLU    96      31.828  15.867 -44.952  1.00107.97           N  
ATOM    766  CA  GLU    96      31.895  15.452 -46.326  1.00107.97           C  
ATOM    767  C   GLU    96      32.272  16.608 -47.211  1.00107.97           C  
ATOM    768  O   GLU    96      32.895  16.433 -48.257  1.00107.97           O  
ATOM    769  CB  GLU    96      30.551  14.883 -46.821  1.00107.97           C  
ATOM    770  CG  GLU    96      30.611  14.401 -48.268  1.00107.97           C  
ATOM    771  CD  GLU    96      29.263  13.821 -48.668  1.00107.97           C  
ATOM    772  OE1 GLU    96      28.366  13.716 -47.789  1.00107.97           O  
ATOM    773  OE2 GLU    96      29.118  13.474 -49.870  1.00107.97           O1-
ATOM    774  N   CYS    97      31.822  17.814 -46.828  1.00108.81           N  
ATOM    775  CA  CYS    97      31.991  19.086 -47.476  1.00108.81           C  
ATOM    776  C   CYS    97      33.368  19.664 -47.277  1.00108.81           C  
ATOM    777  O   CYS    97      33.701  20.687 -47.876  1.00108.81           O  
ATOM    778  CB  CYS    97      30.929  20.090 -47.003  1.00108.81           C  
ATOM    779  SG  CYS    97      29.273  19.394 -47.295  1.00108.81           S  
ATOM    780  N   HIS    98      34.205  19.063 -46.409  1.00103.65           N  
ATOM    781  CA  HIS    98      35.504  19.610 -46.109  1.00103.65           C  
ATOM    782  C   HIS    98      35.351  20.894 -45.349  1.00103.65           C  
ATOM    783  O   HIS    98      36.083  21.865 -45.545  1.00103.65           O  
ATOM    784  CB  HIS    98      36.354  19.850 -47.370  1.00103.65           C  
ATOM    785  CG  HIS    98      36.623  18.574 -48.118  1.00103.65           C  
ATOM    786  CD2 HIS    98      36.343  17.288 -47.772  1.00103.65           C  
ATOM    787  ND1 HIS    98      37.218  18.506 -49.361  1.00103.65           N  
ATOM    788  CE1 HIS    98      37.263  17.193 -49.700  1.00103.65           C  
ATOM    789  NE2 HIS    98      36.744  16.415 -48.768  1.00103.65           N  
ATOM    790  N   ARG    99      34.362  20.899 -44.435  1.00163.04           N  
ATOM    791  CA  ARG    99      34.138  21.975 -43.518  1.00163.04           C  
ATOM    792  C   ARG    99      34.673  21.485 -42.205  1.00163.04           C  
ATOM    793  O   ARG    99      34.413  20.350 -41.805  1.00163.04           O  
ATOM    794  CB  ARG    99      32.643  22.272 -43.327  1.00163.04           C  
ATOM    795  CG  ARG    99      31.968  22.794 -44.597  1.00163.04           C  
ATOM    796  CD  ARG    99      30.535  22.279 -44.756  1.00163.04           C  
ATOM    797  NE  ARG    99      29.596  23.286 -44.202  1.00163.04           N  
ATOM    798  CZ  ARG    99      28.416  22.886 -43.648  1.00163.04           C  
ATOM    799  NH1 ARG    99      28.172  21.560 -43.431  1.00163.04           N1+
ATOM    800  NH2 ARG    99      27.480  23.817 -43.303  1.00163.04           N  
ATOM    801  N   LEU   100      35.458  22.332 -41.508  1.00 58.34           N  
ATOM    802  CA  LEU   100      36.058  21.957 -40.258  1.00 58.34           C  
ATOM    803  C   LEU   100      35.180  22.453 -39.147  1.00 58.34           C  
ATOM    804  O   LEU   100      34.956  23.653 -38.998  1.00 58.34           O  
ATOM    805  CB  LEU   100      37.455  22.569 -40.078  1.00 58.34           C  
ATOM    806  CG  LEU   100      38.151  22.207 -38.754  1.00 58.34           C  
ATOM    807  CD1 LEU   100      38.377  20.691 -38.617  1.00 58.34           C  
ATOM    808  CD2 LEU   100      39.451  23.015 -38.600  1.00 58.34           C  
ATOM    809  N   TRP   101      34.675  21.514 -38.319  1.00 76.75           N  
ATOM    810  CA  TRP   101      33.770  21.868 -37.261  1.00 76.75           C  
ATOM    811  C   TRP   101      34.455  21.693 -35.940  1.00 76.75           C  
ATOM    812  O   TRP   101      35.152  20.709 -35.697  1.00 76.75           O  
ATOM    813  CB  TRP   101      32.535  20.957 -37.197  1.00 76.75           C  
ATOM    814  CG  TRP   101      31.653  21.028 -38.417  1.00 76.75           C  
ATOM    815  CD1 TRP   101      31.839  20.448 -39.637  1.00 76.75           C  
ATOM    816  CD2 TRP   101      30.400  21.728 -38.479  1.00 76.75           C  
ATOM    817  CE2 TRP   101      29.886  21.532 -39.761  1.00 76.75           C  
ATOM    818  CE3 TRP   101      29.729  22.470 -37.546  1.00 76.75           C  
ATOM    819  NE1 TRP   101      30.781  20.746 -40.461  1.00 76.75           N  
ATOM    820  CZ2 TRP   101      28.691  22.074 -40.136  1.00 76.75           C  
ATOM    821  CZ3 TRP   101      28.523  23.016 -37.932  1.00 76.75           C  
ATOM    822  CH2 TRP   101      28.014  22.823 -39.200  1.00 76.75           C  
ATOM    823  N   VAL   102      34.267  22.679 -35.043  1.00 47.58           N  
ATOM    824  CA  VAL   102      34.791  22.595 -33.713  1.00 47.58           C  
ATOM    825  C   VAL   102      33.689  23.030 -32.798  1.00 47.58           C  
ATOM    826  O   VAL   102      32.710  23.631 -33.239  1.00 47.58           O  
ATOM    827  CB  VAL   102      35.967  23.497 -33.470  1.00 47.58           C  
ATOM    828  CG1 VAL   102      37.148  23.010 -34.330  1.00 47.58           C  
ATOM    829  CG2 VAL   102      35.543  24.945 -33.768  1.00 47.58           C  
ATOM    830  N   VAL   103      33.789  22.678 -31.499  1.00 55.16           N  
ATOM    831  CA  VAL   103      32.805  23.130 -30.558  1.00 55.16           C  
ATOM    832  C   VAL   103      33.520  23.935 -29.514  1.00 55.16           C  
ATOM    833  O   VAL   103      34.217  23.390 -28.657  1.00 55.16           O  
ATOM    834  CB  VAL   103      32.092  22.007 -29.862  1.00 55.16           C  
ATOM    835  CG1 VAL   103      31.144  22.602 -28.807  1.00 55.16           C  
ATOM    836  CG2 VAL   103      31.380  21.152 -30.927  1.00 55.16           C  
ATOM    837  N   ASP   104      33.357  25.272 -29.561  1.00 54.09           N  
ATOM    838  CA  ASP   104      33.960  26.141 -28.589  1.00 54.09           C  
ATOM    839  C   ASP   104      33.131  26.013 -27.344  1.00 54.09           C  
ATOM    840  O   ASP   104      31.933  26.292 -27.356  1.00 54.09           O  
ATOM    841  CB  ASP   104      33.936  27.620 -29.031  1.00 54.09           C  
ATOM    842  CG  ASP   104      34.790  28.453 -28.087  1.00 54.09           C  
ATOM    843  OD1 ASP   104      35.124  27.941 -26.987  1.00 54.09           O  
ATOM    844  OD2 ASP   104      35.118  29.613 -28.453  1.00 54.09           O1-
ATOM    845  N   VAL   105      33.749  25.562 -26.236  1.00 56.17           N  
ATOM    846  CA  VAL   105      33.065  25.396 -24.981  1.00 56.17           C  
ATOM    847  C   VAL   105      32.703  26.748 -24.442  1.00 56.17           C  
ATOM    848  O   VAL   105      31.696  26.896 -23.752  1.00 56.17           O  
ATOM    849  CB  VAL   105      33.910  24.710 -23.950  1.00 56.17           C  
ATOM    850  CG1 VAL   105      33.139  24.662 -22.618  1.00 56.17           C  
ATOM    851  CG2 VAL   105      34.297  23.327 -24.495  1.00 56.17           C  
ATOM    852  N   GLY   106      33.557  27.763 -24.692  1.00 40.91           N  
ATOM    853  CA  GLY   106      33.196  29.108 -24.341  1.00 40.91           C  
ATOM    854  C   GLY   106      33.920  29.631 -23.138  1.00 40.91           C  
ATOM    855  O   GLY   106      33.840  30.827 -22.865  1.00 40.91           O  
ATOM    856  N   SER   107      34.621  28.776 -22.366  1.00 47.05           N  
ATOM    857  CA  SER   107      35.350  29.303 -21.245  1.00 47.05           C  
ATOM    858  C   SER   107      36.557  28.447 -21.016  1.00 47.05           C  
ATOM    859  O   SER   107      36.612  27.301 -21.457  1.00 47.05           O  
ATOM    860  CB  SER   107      34.545  29.311 -19.935  1.00 47.05           C  
ATOM    861  OG  SER   107      34.161  27.989 -19.595  1.00 47.05           O  
ATOM    862  N   VAL   108      37.568  29.017 -20.331  1.00126.53           N  
ATOM    863  CA  VAL   108      38.782  28.336 -19.973  1.00126.53           C  
ATOM    864  C   VAL   108      38.566  27.696 -18.625  1.00126.53           C  
ATOM    865  O   VAL   108      37.706  28.119 -17.856  1.00126.53           O  
ATOM    866  CB  VAL   108      39.973  29.259 -19.947  1.00126.53           C  
ATOM    867  CG1 VAL   108      39.648  30.473 -19.070  1.00126.53           C  
ATOM    868  CG2 VAL   108      41.210  28.482 -19.475  1.00126.53           C  
ATOM    869  N   GLU   109      39.284  26.584 -18.365  1.00123.95           N  
ATOM    870  CA  GLU   109      39.178  25.759 -17.186  1.00123.95           C  
ATOM    871  C   GLU   109      39.900  26.243 -15.959  1.00123.95           C  
ATOM    872  O   GLU   109      39.648  25.733 -14.873  1.00123.95           O  
ATOM    873  CB  GLU   109      39.494  24.277 -17.453  1.00123.95           C  
ATOM    874  CG  GLU   109      38.322  23.648 -18.215  1.00123.95           C  
ATOM    875  CD  GLU   109      38.588  22.197 -18.597  1.00123.95           C  
ATOM    876  OE1 GLU   109      39.019  21.389 -17.731  1.00123.95           O  
ATOM    877  OE2 GLU   109      38.345  21.883 -19.792  1.00123.95           O1-
ATOM    878  N   ARG   110      40.868  27.165 -16.084  1.00120.69           N  
ATOM    879  CA  ARG   110      41.671  27.579 -14.960  1.00120.69           C  
ATOM    880  C   ARG   110      41.286  28.978 -14.579  1.00120.69           C  
ATOM    881  O   ARG   110      40.548  29.646 -15.298  1.00120.69           O  
ATOM    882  CB  ARG   110      43.135  27.663 -15.378  1.00120.69           C  
ATOM    883  CG  ARG   110      43.237  28.652 -16.540  1.00120.69           C  
ATOM    884  CD  ARG   110      44.390  28.401 -17.501  1.00120.69           C  
ATOM    885  NE  ARG   110      44.207  29.287 -18.688  1.00120.69           N  
ATOM    886  CZ  ARG   110      44.606  30.591 -18.637  1.00120.69           C  
ATOM    887  NH1 ARG   110      45.070  31.103 -17.459  1.00120.69           N1+
ATOM    888  NH2 ARG   110      44.540  31.377 -19.753  1.00120.69           N  
ATOM    889  N   ASN   111      41.761  29.449 -13.402  1.00100.79           N  
ATOM    890  CA  ASN   111      41.493  30.801 -12.997  1.00100.79           C  
ATOM    891  C   ASN   111      42.813  31.484 -12.803  1.00100.79           C  
ATOM    892  O   ASN   111      43.761  30.876 -12.309  1.00100.79           O  
ATOM    893  CB  ASN   111      40.716  30.922 -11.673  1.00100.79           C  
ATOM    894  CG  ASN   111      41.574  30.349 -10.554  1.00100.79           C  
ATOM    895  ND2 ASN   111      42.255  31.253  -9.801  1.00100.79           N  
ATOM    896  OD1 ASN   111      41.645  29.136 -10.361  1.00100.79           O  
ATOM    897  N   SER   112      42.916  32.768 -13.214  1.00137.23           N  
ATOM    898  CA  SER   112      44.129  33.516 -13.045  1.00137.23           C  
ATOM    899  C   SER   112      45.077  33.090 -14.129  1.00137.23           C  
ATOM    900  O   SER   112      44.700  32.371 -15.054  1.00137.23           O  
ATOM    901  CB  SER   112      44.774  33.331 -11.653  1.00137.23           C  
ATOM    902  OG  SER   112      45.920  34.155 -11.500  1.00137.23           O  
ATOM    903  N   ASP   113      46.335  33.563 -14.053  1.00 69.41           N  
ATOM    904  CA  ASP   113      47.376  33.221 -14.980  1.00 69.41           C  
ATOM    905  C   ASP   113      46.978  33.478 -16.401  1.00 69.41           C  
ATOM    906  O   ASP   113      47.232  32.642 -17.266  1.00 69.41           O  
ATOM    907  CB  ASP   113      47.855  31.760 -14.880  1.00 69.41           C  
ATOM    908  CG  ASP   113      48.702  31.621 -13.622  1.00 69.41           C  
ATOM    909  OD1 ASP   113      49.210  32.662 -13.125  1.00 69.41           O  
ATOM    910  OD2 ASP   113      48.858  30.466 -13.144  1.00 69.41           O1-
ATOM    911  N   GLY   114      46.374  34.649 -16.689  1.00 31.67           N  
ATOM    912  CA  GLY   114      46.101  35.006 -18.058  1.00 31.67           C  
ATOM    913  C   GLY   114      44.718  34.613 -18.490  1.00 31.67           C  
ATOM    914  O   GLY   114      44.387  34.722 -19.669  1.00 31.67           O  
ATOM    915  N   THR   115      43.855  34.194 -17.550  1.00107.96           N  
ATOM    916  CA  THR   115      42.517  33.768 -17.872  1.00107.96           C  
ATOM    917  C   THR   115      41.762  34.909 -18.488  1.00107.96           C  
ATOM    918  O   THR   115      40.866  34.708 -19.308  1.00107.96           O  
ATOM    919  CB  THR   115      41.742  33.331 -16.667  1.00107.96           C  
ATOM    920  CG2 THR   115      41.470  34.568 -15.793  1.00107.96           C  
ATOM    921  OG1 THR   115      40.519  32.725 -17.060  1.00107.96           O  
ATOM    922  N   GLU   116      42.106  36.146 -18.086  1.00 85.42           N  
ATOM    923  CA  GLU   116      41.460  37.349 -18.537  1.00 85.42           C  
ATOM    924  C   GLU   116      41.591  37.458 -20.027  1.00 85.42           C  
ATOM    925  O   GLU   116      40.704  37.984 -20.698  1.00 85.42           O  
ATOM    926  CB  GLU   116      42.100  38.595 -17.902  1.00 85.42           C  
ATOM    927  CG  GLU   116      43.606  38.691 -18.166  1.00 85.42           C  
ATOM    928  CD  GLU   116      44.174  39.760 -17.242  1.00 85.42           C  
ATOM    929  OE1 GLU   116      43.358  40.416 -16.542  1.00 85.42           O  
ATOM    930  OE2 GLU   116      45.421  39.934 -17.218  1.00 85.42           O1-
ATOM    931  N   GLY   117      42.701  36.940 -20.581  1.00 43.20           N  
ATOM    932  CA  GLY   117      42.991  37.024 -21.986  1.00 43.20           C  
ATOM    933  C   GLY   117      41.894  36.376 -22.776  1.00 43.20           C  
ATOM    934  O   GLY   117      41.681  36.726 -23.936  1.00 43.20           O  
ATOM    935  N   GLN   118      41.219  35.351 -22.220  1.00109.56           N  
ATOM    936  CA  GLN   118      40.162  34.739 -22.979  1.00109.56           C  
ATOM    937  C   GLN   118      38.853  34.870 -22.240  1.00109.56           C  
ATOM    938  O   GLN   118      38.464  33.967 -21.498  1.00109.56           O  
ATOM    939  CB  GLN   118      40.424  33.244 -23.234  1.00109.56           C  
ATOM    940  CG  GLN   118      41.612  33.000 -24.172  1.00109.56           C  
ATOM    941  CD  GLN   118      41.185  33.410 -25.574  1.00109.56           C  
ATOM    942  NE2 GLN   118      42.137  33.333 -26.541  1.00109.56           N  
ATOM    943  OE1 GLN   118      40.036  33.787 -25.804  1.00109.56           O  
ATOM    944  N   PRO   119      38.115  35.932 -22.480  1.00154.89           N  
ATOM    945  CA  PRO   119      36.874  36.134 -21.776  1.00154.89           C  
ATOM    946  C   PRO   119      35.847  35.118 -22.153  1.00154.89           C  
ATOM    947  O   PRO   119      35.865  34.639 -23.286  1.00154.89           O  
ATOM    948  CB  PRO   119      36.457  37.578 -22.045  1.00154.89           C  
ATOM    949  CG  PRO   119      37.797  38.293 -22.280  1.00154.89           C  
ATOM    950  CD  PRO   119      38.720  37.199 -22.856  1.00154.89           C  
ATOM    951  N   GLU   120      34.943  34.790 -21.209  1.00 43.07           N  
ATOM    952  CA  GLU   120      33.958  33.767 -21.401  1.00 43.07           C  
ATOM    953  C   GLU   120      32.844  34.264 -22.255  1.00 43.07           C  
ATOM    954  O   GLU   120      32.623  35.465 -22.394  1.00 43.07           O  
ATOM    955  CB  GLU   120      33.300  33.283 -20.099  1.00 43.07           C  
ATOM    956  CG  GLU   120      34.262  32.599 -19.130  1.00 43.07           C  
ATOM    957  CD  GLU   120      33.438  32.137 -17.939  1.00 43.07           C  
ATOM    958  OE1 GLU   120      32.184  32.118 -18.058  1.00 43.07           O  
ATOM    959  OE2 GLU   120      34.054  31.797 -16.894  1.00 43.07           O1-
ATOM    960  N   HIS   121      32.137  33.303 -22.881  1.00 52.36           N  
ATOM    961  CA  HIS   121      30.980  33.565 -23.682  1.00 52.36           C  
ATOM    962  C   HIS   121      30.226  32.270 -23.755  1.00 52.36           C  
ATOM    963  O   HIS   121      30.626  31.276 -23.150  1.00 52.36           O  
ATOM    964  CB  HIS   121      31.301  34.027 -25.113  1.00 52.36           C  
ATOM    965  CG  HIS   121      32.257  33.120 -25.821  1.00 52.36           C  
ATOM    966  CD2 HIS   121      33.582  33.286 -26.079  1.00 52.36           C  
ATOM    967  ND1 HIS   121      31.921  31.896 -26.351  1.00 52.36           N  
ATOM    968  CE1 HIS   121      33.050  31.383 -26.900  1.00 52.36           C  
ATOM    969  NE2 HIS   121      34.083  32.192 -26.759  1.00 52.36           N  
ATOM    970  N   ASN   122      29.095  32.254 -24.487  1.00 40.25           N  
ATOM    971  CA  ASN   122      28.288  31.065 -24.584  1.00 40.25           C  
ATOM    972  C   ASN   122      28.943  30.099 -25.522  1.00 40.25           C  
ATOM    973  O   ASN   122      29.669  30.493 -26.430  1.00 40.25           O  
ATOM    974  CB  ASN   122      26.863  31.322 -25.111  1.00 40.25           C  
ATOM    975  CG  ASN   122      26.067  32.031 -24.028  1.00 40.25           C  
ATOM    976  ND2 ASN   122      24.973  32.727 -24.438  1.00 40.25           N  
ATOM    977  OD1 ASN   122      26.398  31.957 -22.846  1.00 40.25           O  
ATOM    978  N   PRO   123      28.676  28.829 -25.339  1.00 70.29           N  
ATOM    979  CA  PRO   123      29.260  27.787 -26.143  1.00 70.29           C  
ATOM    980  C   PRO   123      28.836  27.965 -27.561  1.00 70.29           C  
ATOM    981  O   PRO   123      27.713  28.415 -27.789  1.00 70.29           O  
ATOM    982  CB  PRO   123      28.761  26.473 -25.546  1.00 70.29           C  
ATOM    983  CG  PRO   123      28.474  26.824 -24.075  1.00 70.29           C  
ATOM    984  CD  PRO   123      28.116  28.321 -24.098  1.00 70.29           C  
ATOM    985  N   THR   124      29.714  27.640 -28.533  1.00117.66           N  
ATOM    986  CA  THR   124      29.317  27.837 -29.895  1.00117.66           C  
ATOM    987  C   THR   124      29.836  26.737 -30.772  1.00117.66           C  
ATOM    988  O   THR   124      30.904  26.172 -30.538  1.00117.66           O  
ATOM    989  CB  THR   124      29.800  29.141 -30.461  1.00117.66           C  
ATOM    990  CG2 THR   124      29.248  30.285 -29.595  1.00117.66           C  
ATOM    991  OG1 THR   124      31.218  29.178 -30.471  1.00117.66           O  
ATOM    992  N   LEU   125      29.046  26.402 -31.816  1.00 66.19           N  
ATOM    993  CA  LEU   125      29.461  25.464 -32.821  1.00 66.19           C  
ATOM    994  C   LEU   125      29.968  26.326 -33.934  1.00 66.19           C  
ATOM    995  O   LEU   125      29.270  27.230 -34.395  1.00 66.19           O  
ATOM    996  CB  LEU   125      28.319  24.610 -33.403  1.00 66.19           C  
ATOM    997  CG  LEU   125      27.686  23.622 -32.400  1.00 66.19           C  
ATOM    998  CD1 LEU   125      26.557  22.815 -33.062  1.00 66.19           C  
ATOM    999  CD2 LEU   125      28.748  22.729 -31.734  1.00 66.19           C  
ATOM   1000  N   VAL   126      31.208  26.078 -34.391  1.00 46.98           N  
ATOM   1001  CA  VAL   126      31.784  26.940 -35.379  1.00 46.98           C  
ATOM   1002  C   VAL   126      32.330  26.087 -36.482  1.00 46.98           C  
ATOM   1003  O   VAL   126      32.776  24.966 -36.241  1.00 46.98           O  
ATOM   1004  CB  VAL   126      32.924  27.728 -34.815  1.00 46.98           C  
ATOM   1005  CG1 VAL   126      33.519  28.614 -35.914  1.00 46.98           C  
ATOM   1006  CG2 VAL   126      32.420  28.495 -33.582  1.00 46.98           C  
ATOM   1007  N   ALA   127      32.289  26.591 -37.738  1.00 45.68           N  
ATOM   1008  CA  ALA   127      32.827  25.810 -38.820  1.00 45.68           C  
ATOM   1009  C   ALA   127      33.600  26.695 -39.745  1.00 45.68           C  
ATOM   1010  O   ALA   127      33.255  27.855 -39.959  1.00 45.68           O  
ATOM   1011  CB  ALA   127      31.788  25.063 -39.679  1.00 45.68           C  
ATOM   1012  N   TYR   128      34.669  26.130 -40.342  1.00 67.40           N  
ATOM   1013  CA  TYR   128      35.531  26.849 -41.231  1.00 67.40           C  
ATOM   1014  C   TYR   128      35.513  26.091 -42.517  1.00 67.40           C  
ATOM   1015  O   TYR   128      35.308  24.877 -42.528  1.00 67.40           O  
ATOM   1016  CB  TYR   128      36.998  26.848 -40.769  1.00 67.40           C  
ATOM   1017  CG  TYR   128      37.035  27.426 -39.397  1.00 67.40           C  
ATOM   1018  CD1 TYR   128      37.087  28.785 -39.201  1.00 67.40           C  
ATOM   1019  CD2 TYR   128      37.016  26.590 -38.304  1.00 67.40           C  
ATOM   1020  CE1 TYR   128      37.113  29.302 -37.928  1.00 67.40           C  
ATOM   1021  CE2 TYR   128      37.042  27.102 -37.030  1.00 67.40           C  
ATOM   1022  CZ  TYR   128      37.088  28.461 -36.841  1.00 67.40           C  
ATOM   1023  OH  TYR   128      37.112  28.986 -35.533  1.00 67.40           O  
ATOM   1024  N   ASP   129      35.715  26.805 -43.642  1.00 60.47           N  
ATOM   1025  CA  ASP   129      35.678  26.174 -44.929  1.00 60.47           C  
ATOM   1026  C   ASP   129      37.087  25.962 -45.395  1.00 60.47           C  
ATOM   1027  O   ASP   129      37.796  26.907 -45.735  1.00 60.47           O  
ATOM   1028  CB  ASP   129      34.947  27.039 -45.971  1.00 60.47           C  
ATOM   1029  CG  ASP   129      34.516  26.154 -47.128  1.00 60.47           C  
ATOM   1030  OD1 ASP   129      35.089  25.044 -47.294  1.00 60.47           O  
ATOM   1031  OD2 ASP   129      33.586  26.583 -47.863  1.00 60.47           O1-
ATOM   1032  N   LEU   130      37.527  24.691 -45.407  1.00 66.96           N  
ATOM   1033  CA  LEU   130      38.844  24.294 -45.823  1.00 66.96           C  
ATOM   1034  C   LEU   130      39.000  24.510 -47.300  1.00 66.96           C  
ATOM   1035  O   LEU   130      40.114  24.716 -47.781  1.00 66.96           O  
ATOM   1036  CB  LEU   130      39.147  22.816 -45.511  1.00 66.96           C  
ATOM   1037  CG  LEU   130      39.136  22.486 -44.003  1.00 66.96           C  
ATOM   1038  CD1 LEU   130      39.558  21.028 -43.746  1.00 66.96           C  
ATOM   1039  CD2 LEU   130      39.965  23.500 -43.198  1.00 66.96           C  
ATOM   1040  N   LYS   131      37.900  24.413 -48.074  1.00111.76           N  
ATOM   1041  CA  LYS   131      38.014  24.567 -49.499  1.00111.76           C  
ATOM   1042  C   LYS   131      38.539  25.933 -49.819  1.00111.76           C  
ATOM   1043  O   LYS   131      39.473  26.061 -50.608  1.00111.76           O  
ATOM   1044  CB  LYS   131      36.673  24.444 -50.253  1.00111.76           C  
ATOM   1045  CG  LYS   131      36.004  23.068 -50.174  1.00111.76           C  
ATOM   1046  CD  LYS   131      34.670  22.980 -50.927  1.00111.76           C  
ATOM   1047  CE  LYS   131      33.772  24.216 -50.798  1.00111.76           C  
ATOM   1048  NZ  LYS   131      33.290  24.361 -49.405  1.00111.76           N1+
ATOM   1049  N   GLU   132      37.966  26.995 -49.217  1.00 80.18           N  
ATOM   1050  CA  GLU   132      38.425  28.321 -49.525  1.00 80.18           C  
ATOM   1051  C   GLU   132      39.678  28.576 -48.769  1.00 80.18           C  
ATOM   1052  O   GLU   132      39.815  28.176 -47.612  1.00 80.18           O  
ATOM   1053  CB  GLU   132      37.450  29.452 -49.147  1.00 80.18           C  
ATOM   1054  CG  GLU   132      36.224  29.566 -50.054  1.00 80.18           C  
ATOM   1055  CD  GLU   132      35.139  28.641 -49.528  1.00 80.18           C  
ATOM   1056  OE1 GLU   132      35.398  27.414 -49.433  1.00 80.18           O  
ATOM   1057  OE2 GLU   132      34.032  29.152 -49.212  1.00 80.18           O1-
ATOM   1058  N   ALA   133      40.635  29.260 -49.423  1.00 68.84           N  
ATOM   1059  CA  ALA   133      41.860  29.574 -48.763  1.00 68.84           C  
ATOM   1060  C   ALA   133      41.600  30.715 -47.861  1.00 68.84           C  
ATOM   1061  O   ALA   133      40.921  31.668 -48.248  1.00 68.84           O  
ATOM   1062  CB  ALA   133      42.989  29.989 -49.722  1.00 68.84           C  
ATOM   1063  N   ASN   134      42.185  30.605 -46.651  1.00201.88           N  
ATOM   1064  CA  ASN   134      42.093  31.505 -45.551  1.00201.88           C  
ATOM   1065  C   ASN   134      41.217  30.861 -44.529  1.00201.88           C  
ATOM   1066  O   ASN   134      41.132  31.334 -43.398  1.00201.88           O  
ATOM   1067  CB  ASN   134      41.486  32.883 -45.876  1.00201.88           C  
ATOM   1068  CG  ASN   134      42.470  33.610 -46.780  1.00201.88           C  
ATOM   1069  ND2 ASN   134      41.947  34.443 -47.720  1.00201.88           N  
ATOM   1070  OD1 ASN   134      43.681  33.435 -46.657  1.00201.88           O  
ATOM   1071  N   TYR   135      40.575  29.734 -44.899  1.00116.04           N  
ATOM   1072  CA  TYR   135      39.706  29.027 -44.003  1.00116.04           C  
ATOM   1073  C   TYR   135      38.737  29.991 -43.359  1.00116.04           C  
ATOM   1074  O   TYR   135      38.850  30.267 -42.166  1.00116.04           O  
ATOM   1075  CB  TYR   135      40.454  28.296 -42.867  1.00116.04           C  
ATOM   1076  CG  TYR   135      41.427  27.315 -43.439  1.00116.04           C  
ATOM   1077  CD1 TYR   135      40.998  26.288 -44.244  1.00116.04           C  
ATOM   1078  CD2 TYR   135      42.770  27.392 -43.131  1.00116.04           C  
ATOM   1079  CE1 TYR   135      41.893  25.377 -44.756  1.00116.04           C  
ATOM   1080  CE2 TYR   135      43.670  26.483 -43.639  1.00116.04           C  
ATOM   1081  CZ  TYR   135      43.232  25.472 -44.458  1.00116.04           C  
ATOM   1082  OH  TYR   135      44.150  24.538 -44.982  1.00116.04           O  
ATOM   1083  N   PRO   136      37.804  30.543 -44.101  1.00 85.98           N  
ATOM   1084  CA  PRO   136      36.818  31.471 -43.591  1.00 85.98           C  
ATOM   1085  C   PRO   136      35.769  30.796 -42.749  1.00 85.98           C  
ATOM   1086  O   PRO   136      35.453  29.636 -43.009  1.00 85.98           O  
ATOM   1087  CB  PRO   136      36.221  32.159 -44.823  1.00 85.98           C  
ATOM   1088  CG  PRO   136      36.540  31.204 -45.987  1.00 85.98           C  
ATOM   1089  CD  PRO   136      37.850  30.527 -45.552  1.00 85.98           C  
ATOM   1090  N   GLU   137      35.198  31.518 -41.754  1.00 88.54           N  
ATOM   1091  CA  GLU   137      34.201  30.971 -40.865  1.00 88.54           C  
ATOM   1092  C   GLU   137      32.852  31.010 -41.527  1.00 88.54           C  
ATOM   1093  O   GLU   137      32.298  32.079 -41.772  1.00 88.54           O  
ATOM   1094  CB  GLU   137      34.082  31.749 -39.541  1.00 88.54           C  
ATOM   1095  CG  GLU   137      33.030  31.191 -38.579  1.00 88.54           C  
ATOM   1096  CD  GLU   137      32.976  32.106 -37.361  1.00 88.54           C  
ATOM   1097  OE1 GLU   137      32.429  33.232 -37.492  1.00 88.54           O  
ATOM   1098  OE2 GLU   137      33.488  31.695 -36.288  1.00 88.54           O1-
ATOM   1099  N   VAL   138      32.355  29.812 -41.901  1.00153.07           N  
ATOM   1100  CA  VAL   138      31.087  29.566 -42.535  1.00153.07           C  
ATOM   1101  C   VAL   138      29.931  29.514 -41.572  1.00153.07           C  
ATOM   1102  O   VAL   138      28.832  29.951 -41.909  1.00153.07           O  
ATOM   1103  CB  VAL   138      31.084  28.254 -43.252  1.00153.07           C  
ATOM   1104  CG1 VAL   138      29.713  28.062 -43.902  1.00153.07           C  
ATOM   1105  CG2 VAL   138      32.261  28.200 -44.234  1.00153.07           C  
ATOM   1106  N   ILE   139      30.117  28.910 -40.373  1.00109.85           N  
ATOM   1107  CA  ILE   139      29.003  28.736 -39.470  1.00109.85           C  
ATOM   1108  C   ILE   139      29.402  29.177 -38.090  1.00109.85           C  
ATOM   1109  O   ILE   139      30.531  28.948 -37.658  1.00109.85           O  
ATOM   1110  CB  ILE   139      28.547  27.296 -39.352  1.00109.85           C  
ATOM   1111  CG1 ILE   139      27.122  27.187 -38.796  1.00109.85           C  
ATOM   1112  CG2 ILE   139      29.545  26.533 -38.467  1.00109.85           C  
ATOM   1113  CD1 ILE   139      26.622  25.740 -38.751  1.00109.85           C  
ATOM   1114  N   ARG   140      28.490  29.878 -37.379  1.00 73.39           N  
ATOM   1115  CA  ARG   140      28.735  30.217 -36.004  1.00 73.39           C  
ATOM   1116  C   ARG   140      27.411  30.218 -35.297  1.00 73.39           C  
ATOM   1117  O   ARG   140      26.589  31.108 -35.504  1.00 73.39           O  
ATOM   1118  CB  ARG   140      29.380  31.599 -35.803  1.00 73.39           C  
ATOM   1119  CG  ARG   140      29.625  31.932 -34.330  1.00 73.39           C  
ATOM   1120  CD  ARG   140      30.511  33.157 -34.100  1.00 73.39           C  
ATOM   1121  NE  ARG   140      31.911  32.749 -34.402  1.00 73.39           N  
ATOM   1122  CZ  ARG   140      32.647  32.113 -33.443  1.00 73.39           C  
ATOM   1123  NH1 ARG   140      32.078  31.797 -32.245  1.00 73.39           N1+
ATOM   1124  NH2 ARG   140      33.952  31.787 -33.675  1.00 73.39           N  
ATOM   1125  N   TYR   141      27.176  29.224 -34.414  1.00 58.49           N  
ATOM   1126  CA  TYR   141      25.907  29.141 -33.746  1.00 58.49           C  
ATOM   1127  C   TYR   141      26.135  29.127 -32.266  1.00 58.49           C  
ATOM   1128  O   TYR   141      26.894  28.311 -31.749  1.00 58.49           O  
ATOM   1129  CB  TYR   141      25.133  27.856 -34.113  1.00 58.49           C  
ATOM   1130  CG  TYR   141      23.833  27.807 -33.376  1.00 58.49           C  
ATOM   1131  CD1 TYR   141      22.737  28.520 -33.811  1.00 58.49           C  
ATOM   1132  CD2 TYR   141      23.702  27.024 -32.252  1.00 58.49           C  
ATOM   1133  CE1 TYR   141      21.540  28.467 -33.130  1.00 58.49           C  
ATOM   1134  CE2 TYR   141      22.509  26.967 -31.567  1.00 58.49           C  
ATOM   1135  CZ  TYR   141      21.425  27.690 -32.002  1.00 58.49           C  
ATOM   1136  OH  TYR   141      20.203  27.631 -31.297  1.00 58.49           O  
ATOM   1137  N   THR   142      25.472  30.048 -31.539  1.00 37.21           N  
ATOM   1138  CA  THR   142      25.607  30.099 -30.111  1.00 37.21           C  
ATOM   1139  C   THR   142      24.491  29.315 -29.494  1.00 37.21           C  
ATOM   1140  O   THR   142      23.364  29.304 -29.988  1.00 37.21           O  
ATOM   1141  CB  THR   142      25.535  31.488 -29.548  1.00 37.21           C  
ATOM   1142  CG2 THR   142      25.691  31.401 -28.019  1.00 37.21           C  
ATOM   1143  OG1 THR   142      26.561  32.299 -30.102  1.00 37.21           O  
ATOM   1144  N   PHE   143      24.795  28.625 -28.378  1.00 65.88           N  
ATOM   1145  CA  PHE   143      23.801  27.855 -27.680  1.00 65.88           C  
ATOM   1146  C   PHE   143      22.950  28.796 -26.883  1.00 65.88           C  
ATOM   1147  O   PHE   143      23.443  29.775 -26.328  1.00 65.88           O  
ATOM   1148  CB  PHE   143      24.397  26.827 -26.700  1.00 65.88           C  
ATOM   1149  CG  PHE   143      25.065  25.760 -27.501  1.00 65.88           C  
ATOM   1150  CD1 PHE   143      26.336  25.936 -27.998  1.00 65.88           C  
ATOM   1151  CD2 PHE   143      24.420  24.573 -27.749  1.00 65.88           C  
ATOM   1152  CE1 PHE   143      26.946  24.945 -28.736  1.00 65.88           C  
ATOM   1153  CE2 PHE   143      25.023  23.581 -28.485  1.00 65.88           C  
ATOM   1154  CZ  PHE   143      26.291  23.763 -28.982  1.00 65.88           C  
ATOM   1155  N   PRO   144      21.667  28.547 -26.838  1.00 85.13           N  
ATOM   1156  CA  PRO   144      20.822  29.348 -25.999  1.00 85.13           C  
ATOM   1157  C   PRO   144      21.090  28.936 -24.582  1.00 85.13           C  
ATOM   1158  O   PRO   144      21.290  27.748 -24.340  1.00 85.13           O  
ATOM   1159  CB  PRO   144      19.389  29.131 -26.494  1.00 85.13           C  
ATOM   1160  CG  PRO   144      19.489  27.955 -27.486  1.00 85.13           C  
ATOM   1161  CD  PRO   144      20.945  28.013 -27.978  1.00 85.13           C  
ATOM   1162  N   ASP   145      21.030  29.880 -23.625  1.00111.71           N  
ATOM   1163  CA  ASP   145      21.409  29.623 -22.263  1.00111.71           C  
ATOM   1164  C   ASP   145      20.558  28.543 -21.679  1.00111.71           C  
ATOM   1165  O   ASP   145      20.997  27.803 -20.800  1.00111.71           O  
ATOM   1166  CB  ASP   145      21.303  30.865 -21.361  1.00111.71           C  
ATOM   1167  CG  ASP   145      22.493  31.769 -21.654  1.00111.71           C  
ATOM   1168  OD1 ASP   145      23.641  31.358 -21.330  1.00111.71           O  
ATOM   1169  OD2 ASP   145      22.273  32.879 -22.207  1.00111.71           O1-
ATOM   1170  N   ASN   146      19.311  28.415 -22.148  1.00 75.71           N  
ATOM   1171  CA  ASN   146      18.435  27.436 -21.577  1.00 75.71           C  
ATOM   1172  C   ASN   146      19.044  26.070 -21.725  1.00 75.71           C  
ATOM   1173  O   ASN   146      18.928  25.233 -20.831  1.00 75.71           O  
ATOM   1174  CB  ASN   146      17.062  27.413 -22.269  1.00 75.71           C  
ATOM   1175  CG  ASN   146      16.166  26.444 -21.508  1.00 75.71           C  
ATOM   1176  ND2 ASN   146      15.486  26.960 -20.449  1.00 75.71           N  
ATOM   1177  OD1 ASN   146      16.087  25.262 -21.838  1.00 75.71           O  
ATOM   1178  N   SER   147      19.686  25.803 -22.877  1.00102.75           N  
ATOM   1179  CA  SER   147      20.226  24.508 -23.205  1.00102.75           C  
ATOM   1180  C   SER   147      21.535  24.155 -22.544  1.00102.75           C  
ATOM   1181  O   SER   147      21.859  22.971 -22.453  1.00102.75           O  
ATOM   1182  CB  SER   147      20.442  24.322 -24.717  1.00102.75           C  
ATOM   1183  OG  SER   147      19.202  24.367 -25.410  1.00102.75           O  
ATOM   1184  N   ILE   148      22.335  25.131 -22.069  1.00121.38           N  
ATOM   1185  CA  ILE   148      23.647  24.771 -21.589  1.00121.38           C  
ATOM   1186  C   ILE   148      23.572  23.777 -20.467  1.00121.38           C  
ATOM   1187  O   ILE   148      22.794  23.935 -19.526  1.00121.38           O  
ATOM   1188  CB  ILE   148      24.467  25.929 -21.102  1.00121.38           C  
ATOM   1189  CG1 ILE   148      25.913  25.468 -20.843  1.00121.38           C  
ATOM   1190  CG2 ILE   148      23.773  26.527 -19.867  1.00121.38           C  
ATOM   1191  CD1 ILE   148      26.902  26.601 -20.568  1.00121.38           C  
ATOM   1192  N   GLU   149      24.369  22.687 -20.577  1.00115.35           N  
ATOM   1193  CA  GLU   149      24.475  21.721 -19.520  1.00115.35           C  
ATOM   1194  C   GLU   149      25.876  21.173 -19.515  1.00115.35           C  
ATOM   1195  O   GLU   149      26.189  20.244 -20.259  1.00115.35           O  
ATOM   1196  CB  GLU   149      23.507  20.530 -19.651  1.00115.35           C  
ATOM   1197  CG  GLU   149      22.073  20.864 -19.234  1.00115.35           C  
ATOM   1198  CD  GLU   149      22.046  21.048 -17.719  1.00115.35           C  
ATOM   1199  OE1 GLU   149      22.988  20.555 -17.042  1.00115.35           O  
ATOM   1200  OE2 GLU   149      21.081  21.686 -17.220  1.00115.35           O1-
ATOM   1201  N   LYS   150      26.736  21.723 -18.628  1.00 80.09           N  
ATOM   1202  CA  LYS   150      28.094  21.289 -18.415  1.00 80.09           C  
ATOM   1203  C   LYS   150      28.869  21.115 -19.701  1.00 80.09           C  
ATOM   1204  O   LYS   150      29.257  20.002 -20.051  1.00 80.09           O  
ATOM   1205  CB  LYS   150      28.175  19.984 -17.601  1.00 80.09           C  
ATOM   1206  CG  LYS   150      27.708  20.152 -16.151  1.00 80.09           C  
ATOM   1207  CD  LYS   150      27.417  18.835 -15.430  1.00 80.09           C  
ATOM   1208  CE  LYS   150      26.972  19.015 -13.977  1.00 80.09           C  
ATOM   1209  NZ  LYS   150      26.588  17.710 -13.394  1.00 80.09           N1+
ATOM   1210  N   PRO   151      29.129  22.195 -20.392  1.00 78.04           N  
ATOM   1211  CA  PRO   151      29.816  22.210 -21.665  1.00 78.04           C  
ATOM   1212  C   PRO   151      31.202  21.621 -21.640  1.00 78.04           C  
ATOM   1213  O   PRO   151      31.694  21.240 -22.702  1.00 78.04           O  
ATOM   1214  CB  PRO   151      29.853  23.683 -22.072  1.00 78.04           C  
ATOM   1215  CG  PRO   151      29.878  24.424 -20.723  1.00 78.04           C  
ATOM   1216  CD  PRO   151      29.061  23.516 -19.789  1.00 78.04           C  
ATOM   1217  N   THR   152      31.867  21.561 -20.470  1.00142.80           N  
ATOM   1218  CA  THR   152      33.210  21.045 -20.374  1.00142.80           C  
ATOM   1219  C   THR   152      33.234  19.567 -20.668  1.00142.80           C  
ATOM   1220  O   THR   152      34.274  19.000 -20.992  1.00142.80           O  
ATOM   1221  CB  THR   152      33.864  21.271 -19.043  1.00142.80           C  
ATOM   1222  CG2 THR   152      33.249  20.327 -17.999  1.00142.80           C  
ATOM   1223  OG1 THR   152      35.257  21.020 -19.150  1.00142.80           O  
ATOM   1224  N   PHE   153      32.093  18.894 -20.462  1.00133.66           N  
ATOM   1225  CA  PHE   153      31.880  17.481 -20.624  1.00133.66           C  
ATOM   1226  C   PHE   153      31.686  17.011 -22.046  1.00133.66           C  
ATOM   1227  O   PHE   153      31.490  15.815 -22.258  1.00133.66           O  
ATOM   1228  CB  PHE   153      30.787  16.933 -19.694  1.00133.66           C  
ATOM   1229  CG  PHE   153      31.424  17.037 -18.349  1.00133.66           C  
ATOM   1230  CD1 PHE   153      32.242  16.034 -17.884  1.00133.66           C  
ATOM   1231  CD2 PHE   153      31.232  18.149 -17.564  1.00133.66           C  
ATOM   1232  CE1 PHE   153      32.846  16.128 -16.651  1.00133.66           C  
ATOM   1233  CE2 PHE   153      31.831  18.250 -16.330  1.00133.66           C  
ATOM   1234  CZ  PHE   153      32.639  17.239 -15.869  1.00133.66           C  
ATOM   1235  N   LEU   154      31.575  17.921 -23.039  1.00107.50           N  
ATOM   1236  CA  LEU   154      31.326  17.493 -24.395  1.00107.50           C  
ATOM   1237  C   LEU   154      32.428  16.622 -24.930  1.00107.50           C  
ATOM   1238  O   LEU   154      33.614  16.919 -24.799  1.00107.50           O  
ATOM   1239  CB  LEU   154      31.084  18.652 -25.382  1.00107.50           C  
ATOM   1240  CG  LEU   154      29.711  19.338 -25.215  1.00107.50           C  
ATOM   1241  CD1 LEU   154      29.542  19.950 -23.815  1.00107.50           C  
ATOM   1242  CD2 LEU   154      29.451  20.350 -26.346  1.00107.50           C  
ATOM   1243  N   GLY   155      32.031  15.492 -25.561  1.00 36.98           N  
ATOM   1244  CA  GLY   155      32.945  14.538 -26.123  1.00 36.98           C  
ATOM   1245  C   GLY   155      32.899  14.660 -27.616  1.00 36.98           C  
ATOM   1246  O   GLY   155      32.877  15.750 -28.177  1.00 36.98           O  
ATOM   1247  N   GLY   156      32.878  13.509 -28.306  1.00 39.25           N  
ATOM   1248  CA  GLY   156      32.897  13.468 -29.733  1.00 39.25           C  
ATOM   1249  C   GLY   156      31.592  13.959 -30.270  1.00 39.25           C  
ATOM   1250  O   GLY   156      30.574  13.977 -29.576  1.00 39.25           O  
ATOM   1251  N   PHE   157      31.612  14.406 -31.543  1.00 72.42           N  
ATOM   1252  CA  PHE   157      30.385  14.766 -32.186  1.00 72.42           C  
ATOM   1253  C   PHE   157      30.434  14.358 -33.628  1.00 72.42           C  
ATOM   1254  O   PHE   157      31.482  13.964 -34.141  1.00 72.42           O  
ATOM   1255  CB  PHE   157      29.970  16.244 -32.041  1.00 72.42           C  
ATOM   1256  CG  PHE   157      30.965  17.157 -32.667  1.00 72.42           C  
ATOM   1257  CD1 PHE   157      30.912  17.426 -34.015  1.00 72.42           C  
ATOM   1258  CD2 PHE   157      31.938  17.763 -31.906  1.00 72.42           C  
ATOM   1259  CE1 PHE   157      31.820  18.273 -34.603  1.00 72.42           C  
ATOM   1260  CE2 PHE   157      32.849  18.611 -32.490  1.00 72.42           C  
ATOM   1261  CZ  PHE   157      32.794  18.864 -33.840  1.00 72.42           C  
ATOM   1262  N   ALA   158      29.260  14.386 -34.300  1.00 39.91           N  
ATOM   1263  CA  ALA   158      29.163  13.975 -35.671  1.00 39.91           C  
ATOM   1264  C   ALA   158      28.440  15.035 -36.443  1.00 39.91           C  
ATOM   1265  O   ALA   158      27.516  15.673 -35.938  1.00 39.91           O  
ATOM   1266  CB  ALA   158      28.359  12.674 -35.846  1.00 39.91           C  
ATOM   1267  N   VAL   159      28.862  15.246 -37.706  1.00 46.81           N  
ATOM   1268  CA  VAL   159      28.225  16.208 -38.560  1.00 46.81           C  
ATOM   1269  C   VAL   159      27.469  15.429 -39.591  1.00 46.81           C  
ATOM   1270  O   VAL   159      28.053  14.664 -40.358  1.00 46.81           O  
ATOM   1271  CB  VAL   159      29.199  17.095 -39.283  1.00 46.81           C  
ATOM   1272  CG1 VAL   159      28.428  18.047 -40.214  1.00 46.81           C  
ATOM   1273  CG2 VAL   159      30.060  17.811 -38.229  1.00 46.81           C  
ATOM   1274  N   ASP   160      26.138  15.623 -39.635  1.00 58.93           N  
ATOM   1275  CA  ASP   160      25.283  14.901 -40.533  1.00 58.93           C  
ATOM   1276  C   ASP   160      24.906  15.830 -41.646  1.00 58.93           C  
ATOM   1277  O   ASP   160      24.098  16.737 -41.453  1.00 58.93           O  
ATOM   1278  CB  ASP   160      23.983  14.458 -39.830  1.00 58.93           C  
ATOM   1279  CG  ASP   160      23.252  13.401 -40.648  1.00 58.93           C  
ATOM   1280  OD1 ASP   160      23.718  13.077 -41.772  1.00 58.93           O  
ATOM   1281  OD2 ASP   160      22.213  12.897 -40.146  1.00 58.93           O1-
ATOM   1282  N   VAL   161      25.490  15.627 -42.847  1.00 58.38           N  
ATOM   1283  CA  VAL   161      25.177  16.491 -43.953  1.00 58.38           C  
ATOM   1284  C   VAL   161      24.228  15.775 -44.862  1.00 58.38           C  
ATOM   1285  O   VAL   161      24.595  14.809 -45.527  1.00 58.38           O  
ATOM   1286  CB  VAL   161      26.380  16.849 -44.780  1.00 58.38           C  
ATOM   1287  CG1 VAL   161      25.925  17.729 -45.955  1.00 58.38           C  
ATOM   1288  CG2 VAL   161      27.430  17.506 -43.868  1.00 58.38           C  
ATOM   1289  N   VAL   162      22.964  16.240 -44.905  1.00 40.87           N  
ATOM   1290  CA  VAL   162      21.959  15.637 -45.735  1.00 40.87           C  
ATOM   1291  C   VAL   162      22.285  15.841 -47.180  1.00 40.87           C  
ATOM   1292  O   VAL   162      22.281  14.888 -47.957  1.00 40.87           O  
ATOM   1293  CB  VAL   162      20.598  16.220 -45.510  1.00 40.87           C  
ATOM   1294  CG1 VAL   162      19.617  15.568 -46.498  1.00 40.87           C  
ATOM   1295  CG2 VAL   162      20.229  16.030 -44.031  1.00 40.87           C  
ATOM   1296  N   LYS   163      22.588  17.094 -47.581  1.00 75.76           N  
ATOM   1297  CA  LYS   163      22.859  17.320 -48.971  1.00 75.76           C  
ATOM   1298  C   LYS   163      24.235  17.868 -49.098  1.00 75.76           C  
ATOM   1299  O   LYS   163      24.540  18.993 -48.705  1.00 75.76           O  
ATOM   1300  CB  LYS   163      21.906  18.327 -49.642  1.00 75.76           C  
ATOM   1301  CG  LYS   163      20.479  17.804 -49.806  1.00 75.76           C  
ATOM   1302  CD  LYS   163      19.476  18.874 -50.233  1.00 75.76           C  
ATOM   1303  CE  LYS   163      18.091  18.319 -50.569  1.00 75.76           C  
ATOM   1304  NZ  LYS   163      17.338  18.050 -49.324  1.00 75.76           N1+
ATOM   1305  N   PRO   164      25.074  17.080 -49.682  1.00176.78           N  
ATOM   1306  CA  PRO   164      26.417  17.520 -49.865  1.00176.78           C  
ATOM   1307  C   PRO   164      26.480  18.704 -50.792  1.00176.78           C  
ATOM   1308  O   PRO   164      27.495  19.400 -50.742  1.00176.78           O  
ATOM   1309  CB  PRO   164      27.188  16.293 -50.335  1.00176.78           C  
ATOM   1310  CG  PRO   164      26.435  15.129 -49.665  1.00176.78           C  
ATOM   1311  CD  PRO   164      24.989  15.638 -49.524  1.00176.78           C  
ATOM   1312  N   ASP   165      25.452  18.940 -51.653  1.00147.10           N  
ATOM   1313  CA  ASP   165      25.522  20.035 -52.594  1.00147.10           C  
ATOM   1314  C   ASP   165      25.604  21.387 -51.919  1.00147.10           C  
ATOM   1315  O   ASP   165      26.652  22.029 -51.967  1.00147.10           O  
ATOM   1316  CB  ASP   165      24.386  19.992 -53.636  1.00147.10           C  
ATOM   1317  CG  ASP   165      23.025  19.925 -52.949  1.00147.10           C  
ATOM   1318  OD1 ASP   165      22.978  19.799 -51.697  1.00147.10           O  
ATOM   1319  OD2 ASP   165      22.004  19.977 -53.685  1.00147.10           O1-
ATOM   1320  N   GLU   166      24.525  21.861 -51.260  1.00136.18           N  
ATOM   1321  CA  GLU   166      24.540  23.123 -50.557  1.00136.18           C  
ATOM   1322  C   GLU   166      25.268  22.923 -49.270  1.00136.18           C  
ATOM   1323  O   GLU   166      25.992  23.789 -48.779  1.00136.18           O  
ATOM   1324  CB  GLU   166      23.125  23.626 -50.231  1.00136.18           C  
ATOM   1325  CG  GLU   166      23.080  25.030 -49.630  1.00136.18           C  
ATOM   1326  CD  GLU   166      23.228  26.039 -50.756  1.00136.18           C  
ATOM   1327  OE1 GLU   166      24.382  26.273 -51.200  1.00136.18           O  
ATOM   1328  OE2 GLU   166      22.177  26.588 -51.185  1.00136.18           O1-
ATOM   1329  N   CYS   167      25.070  21.722 -48.706  1.00101.52           N  
ATOM   1330  CA  CYS   167      25.654  21.296 -47.474  1.00101.52           C  
ATOM   1331  C   CYS   167      25.047  22.044 -46.317  1.00101.52           C  
ATOM   1332  O   CYS   167      25.556  21.974 -45.199  1.00101.52           O  
ATOM   1333  CB  CYS   167      27.174  21.524 -47.466  1.00101.52           C  
ATOM   1334  SG  CYS   167      28.025  20.554 -46.195  1.00101.52           S  
ATOM   1335  N   SER   168      23.944  22.786 -46.557  1.00 60.68           N  
ATOM   1336  CA  SER   168      23.258  23.543 -45.539  1.00 60.68           C  
ATOM   1337  C   SER   168      22.408  22.676 -44.660  1.00 60.68           C  
ATOM   1338  O   SER   168      22.259  22.962 -43.472  1.00 60.68           O  
ATOM   1339  CB  SER   168      22.336  24.635 -46.120  1.00 60.68           C  
ATOM   1340  OG  SER   168      21.233  24.050 -46.796  1.00 60.68           O  
ATOM   1341  N   GLU   169      21.807  21.604 -45.213  1.00 73.46           N  
ATOM   1342  CA  GLU   169      20.930  20.823 -44.387  1.00 73.46           C  
ATOM   1343  C   GLU   169      21.789  19.873 -43.632  1.00 73.46           C  
ATOM   1344  O   GLU   169      22.063  18.756 -44.069  1.00 73.46           O  
ATOM   1345  CB  GLU   169      19.856  20.075 -45.190  1.00 73.46           C  
ATOM   1346  CG  GLU   169      18.880  21.056 -45.849  1.00 73.46           C  
ATOM   1347  CD  GLU   169      17.840  20.278 -46.640  1.00 73.46           C  
ATOM   1348  OE1 GLU   169      17.741  19.039 -46.433  1.00 73.46           O  
ATOM   1349  OE2 GLU   169      17.129  20.915 -47.463  1.00 73.46           O1-
ATOM   1350  N   THR   170      22.206  20.322 -42.431  1.00 74.51           N  
ATOM   1351  CA  THR   170      23.176  19.584 -41.690  1.00 74.51           C  
ATOM   1352  C   THR   170      22.765  19.534 -40.250  1.00 74.51           C  
ATOM   1353  O   THR   170      22.242  20.501 -39.699  1.00 74.51           O  
ATOM   1354  CB  THR   170      24.523  20.251 -41.760  1.00 74.51           C  
ATOM   1355  CG2 THR   170      25.557  19.414 -40.990  1.00 74.51           C  
ATOM   1356  OG1 THR   170      24.925  20.386 -43.117  1.00 74.51           O  
ATOM   1357  N   PHE   171      22.998  18.374 -39.604  1.00147.89           N  
ATOM   1358  CA  PHE   171      22.692  18.216 -38.212  1.00147.89           C  
ATOM   1359  C   PHE   171      23.960  17.890 -37.486  1.00147.89           C  
ATOM   1360  O   PHE   171      24.838  17.224 -38.022  1.00147.89           O  
ATOM   1361  CB  PHE   171      21.678  17.093 -37.910  1.00147.89           C  
ATOM   1362  CG  PHE   171      20.286  17.596 -38.123  1.00147.89           C  
ATOM   1363  CD1 PHE   171      19.719  17.622 -39.375  1.00147.89           C  
ATOM   1364  CD2 PHE   171      19.547  18.055 -37.055  1.00147.89           C  
ATOM   1365  CE1 PHE   171      18.439  18.090 -39.555  1.00147.89           C  
ATOM   1366  CE2 PHE   171      18.266  18.524 -37.227  1.00147.89           C  
ATOM   1367  CZ  PHE   171      17.708  18.538 -38.481  1.00147.89           C  
ATOM   1368  N   VAL   172      24.096  18.399 -36.242  1.00 49.13           N  
ATOM   1369  CA  VAL   172      25.269  18.134 -35.464  1.00 49.13           C  
ATOM   1370  C   VAL   172      24.827  17.504 -34.172  1.00 49.13           C  
ATOM   1371  O   VAL   172      23.981  18.042 -33.459  1.00 49.13           O  
ATOM   1372  CB  VAL   172      26.034  19.392 -35.148  1.00 49.13           C  
ATOM   1373  CG1 VAL   172      27.252  19.037 -34.283  1.00 49.13           C  
ATOM   1374  CG2 VAL   172      26.397  20.089 -36.472  1.00 49.13           C  
ATOM   1375  N   TYR   173      25.412  16.333 -33.837  1.00 91.20           N  
ATOM   1376  CA  TYR   173      25.064  15.624 -32.634  1.00 91.20           C  
ATOM   1377  C   TYR   173      26.289  15.649 -31.763  1.00 91.20           C  
ATOM   1378  O   TYR   173      27.318  15.077 -32.119  1.00 91.20           O  
ATOM   1379  CB  TYR   173      24.751  14.137 -32.890  1.00 91.20           C  
ATOM   1380  CG  TYR   173      23.809  14.040 -34.050  1.00 91.20           C  
ATOM   1381  CD1 TYR   173      22.525  14.534 -33.994  1.00 91.20           C  
ATOM   1382  CD2 TYR   173      24.217  13.414 -35.210  1.00 91.20           C  
ATOM   1383  CE1 TYR   173      21.681  14.420 -35.080  1.00 91.20           C  
ATOM   1384  CE2 TYR   173      23.380  13.295 -36.297  1.00 91.20           C  
ATOM   1385  CZ  TYR   173      22.105  13.802 -36.234  1.00 91.20           C  
ATOM   1386  OH  TYR   173      21.241  13.683 -37.345  1.00 91.20           O  
ATOM   1387  N   ILE   174      26.203  16.292 -30.578  1.00119.41           N  
ATOM   1388  CA  ILE   174      27.353  16.452 -29.722  1.00119.41           C  
ATOM   1389  C   ILE   174      27.124  15.646 -28.474  1.00119.41           C  
ATOM   1390  O   ILE   174      26.107  15.819 -27.807  1.00119.41           O  
ATOM   1391  CB  ILE   174      27.493  17.870 -29.233  1.00119.41           C  
ATOM   1392  CG1 ILE   174      27.552  18.887 -30.388  1.00119.41           C  
ATOM   1393  CG2 ILE   174      28.728  17.926 -28.321  1.00119.41           C  
ATOM   1394  CD1 ILE   174      28.822  18.825 -31.226  1.00119.41           C  
ATOM   1395  N   THR   175      28.079  14.759 -28.112  1.00 52.80           N  
ATOM   1396  CA  THR   175      27.933  13.934 -26.938  1.00 52.80           C  
ATOM   1397  C   THR   175      28.384  14.677 -25.711  1.00 52.80           C  
ATOM   1398  O   THR   175      29.180  15.614 -25.784  1.00 52.80           O  
ATOM   1399  CB  THR   175      28.716  12.649 -27.005  1.00 52.80           C  
ATOM   1400  CG2 THR   175      28.281  11.879 -28.264  1.00 52.80           C  
ATOM   1401  OG1 THR   175      30.111  12.916 -27.057  1.00 52.80           O  
ATOM   1402  N   ASN   176      27.826  14.286 -24.541  1.00 68.19           N  
ATOM   1403  CA  ASN   176      28.222  14.825 -23.268  1.00 68.19           C  
ATOM   1404  C   ASN   176      28.353  13.637 -22.353  1.00 68.19           C  
ATOM   1405  O   ASN   176      27.377  12.937 -22.096  1.00 68.19           O  
ATOM   1406  CB  ASN   176      27.178  15.798 -22.693  1.00 68.19           C  
ATOM   1407  CG  ASN   176      27.830  16.594 -21.575  1.00 68.19           C  
ATOM   1408  ND2 ASN   176      28.175  17.877 -21.865  1.00 68.19           N  
ATOM   1409  OD1 ASN   176      28.032  16.084 -20.473  1.00 68.19           O  
ATOM   1410  N   PHE   177      29.578  13.354 -21.863  1.00181.21           N  
ATOM   1411  CA  PHE   177      29.818  12.175 -21.070  1.00181.21           C  
ATOM   1412  C   PHE   177      29.334  12.256 -19.650  1.00181.21           C  
ATOM   1413  O   PHE   177      29.079  11.225 -19.026  1.00181.21           O  
ATOM   1414  CB  PHE   177      31.248  11.590 -21.184  1.00181.21           C  
ATOM   1415  CG  PHE   177      32.314  12.551 -20.797  1.00181.21           C  
ATOM   1416  CD1 PHE   177      32.854  13.408 -21.729  1.00181.21           C  
ATOM   1417  CD2 PHE   177      32.784  12.577 -19.506  1.00181.21           C  
ATOM   1418  CE1 PHE   177      33.844  14.290 -21.369  1.00181.21           C  
ATOM   1419  CE2 PHE   177      33.775  13.455 -19.141  1.00181.21           C  
ATOM   1420  CZ  PHE   177      34.306  14.312 -20.074  1.00181.21           C  
ATOM   1421  N   LEU   178      29.307  13.458 -19.040  1.00 80.12           N  
ATOM   1422  CA  LEU   178      28.799  13.501 -17.696  1.00 80.12           C  
ATOM   1423  C   LEU   178      27.308  13.289 -17.684  1.00 80.12           C  
ATOM   1424  O   LEU   178      26.802  12.369 -17.044  1.00 80.12           O  
ATOM   1425  CB  LEU   178      29.093  14.835 -16.996  1.00 80.12           C  
ATOM   1426  CG  LEU   178      28.689  14.860 -15.512  1.00 80.12           C  
ATOM   1427  CD1 LEU   178      29.492  13.833 -14.701  1.00 80.12           C  
ATOM   1428  CD2 LEU   178      28.810  16.276 -14.934  1.00 80.12           C  
ATOM   1429  N   THR   179      26.583  14.103 -18.476  1.00132.78           N  
ATOM   1430  CA  THR   179      25.145  14.189 -18.519  1.00132.78           C  
ATOM   1431  C   THR   179      24.525  12.970 -19.127  1.00132.78           C  
ATOM   1432  O   THR   179      23.339  12.708 -18.923  1.00132.78           O  
ATOM   1433  CB  THR   179      24.667  15.375 -19.302  1.00132.78           C  
ATOM   1434  CG2 THR   179      25.012  15.155 -20.782  1.00132.78           C  
ATOM   1435  OG1 THR   179      23.267  15.546 -19.138  1.00132.78           O  
ATOM   1436  N   ASN   180      25.297  12.199 -19.912  1.00 83.51           N  
ATOM   1437  CA  ASN   180      24.701  11.114 -20.634  1.00 83.51           C  
ATOM   1438  C   ASN   180      23.703  11.749 -21.556  1.00 83.51           C  
ATOM   1439  O   ASN   180      22.542  11.345 -21.599  1.00 83.51           O  
ATOM   1440  CB  ASN   180      23.913  10.148 -19.733  1.00 83.51           C  
ATOM   1441  CG  ASN   180      24.865   9.562 -18.701  1.00 83.51           C  
ATOM   1442  ND2 ASN   180      26.194   9.718 -18.944  1.00 83.51           N  
ATOM   1443  OD1 ASN   180      24.438   8.993 -17.698  1.00 83.51           O  
ATOM   1444  N   ALA   181      24.129  12.785 -22.314  1.00 50.35           N  
ATOM   1445  CA  ALA   181      23.167  13.462 -23.141  1.00 50.35           C  
ATOM   1446  C   ALA   181      23.716  13.794 -24.495  1.00 50.35           C  
ATOM   1447  O   ALA   181      24.927  13.866 -24.709  1.00 50.35           O  
ATOM   1448  CB  ALA   181      22.667  14.781 -22.533  1.00 50.35           C  
ATOM   1449  N   LEU   182      22.789  13.972 -25.464  1.00 76.17           N  
ATOM   1450  CA  LEU   182      23.135  14.387 -26.793  1.00 76.17           C  
ATOM   1451  C   LEU   182      22.485  15.705 -27.055  1.00 76.17           C  
ATOM   1452  O   LEU   182      21.278  15.874 -26.885  1.00 76.17           O  
ATOM   1453  CB  LEU   182      22.700  13.429 -27.917  1.00 76.17           C  
ATOM   1454  CG  LEU   182      23.593  12.186 -28.059  1.00 76.17           C  
ATOM   1455  CD1 LEU   182      23.153  11.312 -29.247  1.00 76.17           C  
ATOM   1456  CD2 LEU   182      25.075  12.591 -28.150  1.00 76.17           C  
ATOM   1457  N   ILE   183      23.305  16.677 -27.494  1.00 53.88           N  
ATOM   1458  CA  ILE   183      22.823  17.983 -27.833  1.00 53.88           C  
ATOM   1459  C   ILE   183      22.655  17.953 -29.323  1.00 53.88           C  
ATOM   1460  O   ILE   183      23.594  17.628 -30.048  1.00 53.88           O  
ATOM   1461  CB  ILE   183      23.831  19.057 -27.531  1.00 53.88           C  
ATOM   1462  CG1 ILE   183      24.194  19.056 -26.036  1.00 53.88           C  
ATOM   1463  CG2 ILE   183      23.268  20.400 -28.024  1.00 53.88           C  
ATOM   1464  CD1 ILE   183      25.440  19.881 -25.713  1.00 53.88           C  
ATOM   1465  N   VAL   184      21.443  18.272 -29.828  1.00 44.27           N  
ATOM   1466  CA  VAL   184      21.223  18.188 -31.248  1.00 44.27           C  
ATOM   1467  C   VAL   184      21.046  19.560 -31.821  1.00 44.27           C  
ATOM   1468  O   VAL   184      20.302  20.383 -31.291  1.00 44.27           O  
ATOM   1469  CB  VAL   184      20.009  17.405 -31.640  1.00 44.27           C  
ATOM   1470  CG1 VAL   184      19.846  17.518 -33.167  1.00 44.27           C  
ATOM   1471  CG2 VAL   184      20.170  15.958 -31.140  1.00 44.27           C  
ATOM   1472  N   TYR   185      21.736  19.824 -32.951  1.00 78.20           N  
ATOM   1473  CA  TYR   185      21.683  21.109 -33.590  1.00 78.20           C  
ATOM   1474  C   TYR   185      21.187  20.961 -34.997  1.00 78.20           C  
ATOM   1475  O   TYR   185      21.741  20.201 -35.789  1.00 78.20           O  
ATOM   1476  CB  TYR   185      23.068  21.782 -33.612  1.00 78.20           C  
ATOM   1477  CG  TYR   185      23.078  23.004 -34.464  1.00 78.20           C  
ATOM   1478  CD1 TYR   185      22.306  24.098 -34.155  1.00 78.20           C  
ATOM   1479  CD2 TYR   185      23.916  23.071 -35.554  1.00 78.20           C  
ATOM   1480  CE1 TYR   185      22.341  25.225 -34.943  1.00 78.20           C  
ATOM   1481  CE2 TYR   185      23.957  24.195 -36.344  1.00 78.20           C  
ATOM   1482  CZ  TYR   185      23.164  25.273 -36.042  1.00 78.20           C  
ATOM   1483  OH  TYR   185      23.203  26.429 -36.851  1.00 78.20           O  
ATOM   1484  N   ASP   186      20.107  21.704 -35.324  1.00 55.42           N  
ATOM   1485  CA  ASP   186      19.506  21.729 -36.631  1.00 55.42           C  
ATOM   1486  C   ASP   186      19.990  22.985 -37.288  1.00 55.42           C  
ATOM   1487  O   ASP   186      19.553  24.082 -36.946  1.00 55.42           O  
ATOM   1488  CB  ASP   186      17.964  21.801 -36.568  1.00 55.42           C  
ATOM   1489  CG  ASP   186      17.345  21.758 -37.963  1.00 55.42           C  
ATOM   1490  OD1 ASP   186      18.064  21.995 -38.970  1.00 55.42           O  
ATOM   1491  OD2 ASP   186      16.116  21.487 -38.028  1.00 55.42           O1-
ATOM   1492  N   HIS   187      20.920  22.845 -38.254  1.00 54.29           N  
ATOM   1493  CA  HIS   187      21.510  23.973 -38.918  1.00 54.29           C  
ATOM   1494  C   HIS   187      20.498  24.721 -39.730  1.00 54.29           C  
ATOM   1495  O   HIS   187      20.474  25.951 -39.712  1.00 54.29           O  
ATOM   1496  CB  HIS   187      22.651  23.578 -39.865  1.00 54.29           C  
ATOM   1497  CG  HIS   187      23.264  24.769 -40.534  1.00 54.29           C  
ATOM   1498  CD2 HIS   187      23.240  25.140 -41.842  1.00 54.29           C  
ATOM   1499  ND1 HIS   187      23.988  25.740 -39.880  1.00 54.29           N  
ATOM   1500  CE1 HIS   187      24.364  26.644 -40.819  1.00 54.29           C  
ATOM   1501  NE2 HIS   187      23.934  26.322 -42.025  1.00 54.29           N  
ATOM   1502  N   LYS   188      19.640  23.999 -40.473  1.00138.82           N  
ATOM   1503  CA  LYS   188      18.714  24.661 -41.347  1.00138.82           C  
ATOM   1504  C   LYS   188      17.794  25.534 -40.546  1.00138.82           C  
ATOM   1505  O   LYS   188      17.644  26.721 -40.832  1.00138.82           O  
ATOM   1506  CB  LYS   188      17.836  23.656 -42.119  1.00138.82           C  
ATOM   1507  CG  LYS   188      17.152  24.240 -43.358  1.00138.82           C  
ATOM   1508  CD  LYS   188      18.152  24.585 -44.465  1.00138.82           C  
ATOM   1509  CE  LYS   188      17.517  24.990 -45.796  1.00138.82           C  
ATOM   1510  NZ  LYS   188      17.175  26.428 -45.765  1.00138.82           N1+
ATOM   1511  N   ASN   189      17.165  24.953 -39.508  1.00 79.96           N  
ATOM   1512  CA  ASN   189      16.201  25.625 -38.680  1.00 79.96           C  
ATOM   1513  C   ASN   189      16.890  26.608 -37.778  1.00 79.96           C  
ATOM   1514  O   ASN   189      16.283  27.587 -37.344  1.00 79.96           O  
ATOM   1515  CB  ASN   189      15.372  24.654 -37.820  1.00 79.96           C  
ATOM   1516  CG  ASN   189      14.057  25.343 -37.484  1.00 79.96           C  
ATOM   1517  ND2 ASN   189      12.920  24.684 -37.835  1.00 79.96           N  
ATOM   1518  OD1 ASN   189      14.037  26.447 -36.944  1.00 79.96           O  
ATOM   1519  N   LYS   190      18.183  26.367 -37.479  1.00143.41           N  
ATOM   1520  CA  LYS   190      18.971  27.130 -36.544  1.00143.41           C  
ATOM   1521  C   LYS   190      18.340  27.026 -35.191  1.00143.41           C  
ATOM   1522  O   LYS   190      18.173  28.011 -34.472  1.00143.41           O  
ATOM   1523  CB  LYS   190      19.230  28.609 -36.921  1.00143.41           C  
ATOM   1524  CG  LYS   190      18.063  29.577 -36.732  1.00143.41           C  
ATOM   1525  CD  LYS   190      18.485  31.049 -36.801  1.00143.41           C  
ATOM   1526  CE  LYS   190      19.513  31.446 -35.733  1.00143.41           C  
ATOM   1527  NZ  LYS   190      19.947  32.847 -35.931  1.00143.41           N1+
ATOM   1528  N   ASP   191      17.966  25.782 -34.827  1.00 59.35           N  
ATOM   1529  CA  ASP   191      17.353  25.472 -33.566  1.00 59.35           C  
ATOM   1530  C   ASP   191      18.129  24.340 -32.948  1.00 59.35           C  
ATOM   1531  O   ASP   191      18.768  23.564 -33.656  1.00 59.35           O  
ATOM   1532  CB  ASP   191      15.897  25.003 -33.740  1.00 59.35           C  
ATOM   1533  CG  ASP   191      15.264  24.789 -32.375  1.00 59.35           C  
ATOM   1534  OD1 ASP   191      15.643  25.521 -31.422  1.00 59.35           O  
ATOM   1535  OD2 ASP   191      14.398  23.880 -32.270  1.00 59.35           O1-
ATOM   1536  N   SER   192      18.113  24.226 -31.600  1.00 45.18           N  
ATOM   1537  CA  SER   192      18.813  23.145 -30.959  1.00 45.18           C  
ATOM   1538  C   SER   192      18.029  22.686 -29.762  1.00 45.18           C  
ATOM   1539  O   SER   192      17.158  23.399 -29.265  1.00 45.18           O  
ATOM   1540  CB  SER   192      20.218  23.550 -30.471  1.00 45.18           C  
ATOM   1541  OG  SER   192      20.122  24.591 -29.510  1.00 45.18           O  
ATOM   1542  N   TRP   193      18.298  21.446 -29.291  1.00 72.74           N  
ATOM   1543  CA  TRP   193      17.635  20.908 -28.131  1.00 72.74           C  
ATOM   1544  C   TRP   193      18.484  19.803 -27.565  1.00 72.74           C  
ATOM   1545  O   TRP   193      19.371  19.283 -28.240  1.00 72.74           O  
ATOM   1546  CB  TRP   193      16.243  20.332 -28.435  1.00 72.74           C  
ATOM   1547  CG  TRP   193      16.215  19.214 -29.452  1.00 72.74           C  
ATOM   1548  CD1 TRP   193      16.286  17.866 -29.257  1.00 72.74           C  
ATOM   1549  CD2 TRP   193      16.079  19.412 -30.872  1.00 72.74           C  
ATOM   1550  CE2 TRP   193      16.064  18.150 -31.463  1.00 72.74           C  
ATOM   1551  CE3 TRP   193      15.967  20.550 -31.617  1.00 72.74           C  
ATOM   1552  NE1 TRP   193      16.189  17.210 -30.462  1.00 72.74           N  
ATOM   1553  CZ2 TRP   193      15.939  18.007 -32.818  1.00 72.74           C  
ATOM   1554  CZ3 TRP   193      15.846  20.403 -32.982  1.00 72.74           C  
ATOM   1555  CH2 TRP   193      15.832  19.155 -33.570  1.00 72.74           C  
ATOM   1556  N   THR   194      18.226  19.412 -26.294  1.00108.22           N  
ATOM   1557  CA  THR   194      19.013  18.388 -25.659  1.00108.22           C  
ATOM   1558  C   THR   194      18.168  17.160 -25.468  1.00108.22           C  
ATOM   1559  O   THR   194      16.952  17.249 -25.302  1.00108.22           O  
ATOM   1560  CB  THR   194      19.518  18.789 -24.304  1.00108.22           C  
ATOM   1561  CG2 THR   194      20.398  20.045 -24.446  1.00108.22           C  
ATOM   1562  OG1 THR   194      18.421  19.050 -23.442  1.00108.22           O  
ATOM   1563  N   VAL   195      18.800  15.964 -25.516  1.00 92.84           N  
ATOM   1564  CA  VAL   195      18.051  14.752 -25.313  1.00 92.84           C  
ATOM   1565  C   VAL   195      18.843  13.821 -24.441  1.00 92.84           C  
ATOM   1566  O   VAL   195      20.061  13.708 -24.576  1.00 92.84           O  
ATOM   1567  CB  VAL   195      17.741  14.018 -26.583  1.00 92.84           C  
ATOM   1568  CG1 VAL   195      19.058  13.485 -27.174  1.00 92.84           C  
ATOM   1569  CG2 VAL   195      16.701  12.928 -26.279  1.00 92.84           C  
ATOM   1570  N   GLN   196      18.157  13.124 -23.505  1.00121.87           N  
ATOM   1571  CA  GLN   196      18.839  12.203 -22.638  1.00121.87           C  
ATOM   1572  C   GLN   196      18.155  10.872 -22.691  1.00121.87           C  
ATOM   1573  O   GLN   196      16.937  10.787 -22.856  1.00121.87           O  
ATOM   1574  CB  GLN   196      18.882  12.619 -21.155  1.00121.87           C  
ATOM   1575  CG  GLN   196      17.515  12.641 -20.470  1.00121.87           C  
ATOM   1576  CD  GLN   196      16.806  13.934 -20.853  1.00121.87           C  
ATOM   1577  NE2 GLN   196      15.454  13.947 -20.716  1.00121.87           N  
ATOM   1578  OE1 GLN   196      17.436  14.911 -21.255  1.00121.87           O  
ATOM   1579  N   ASP   197      18.945   9.784 -22.584  1.00 57.77           N  
ATOM   1580  CA  ASP   197      18.390   8.461 -22.600  1.00 57.77           C  
ATOM   1581  C   ASP   197      19.184   7.641 -21.629  1.00 57.77           C  
ATOM   1582  O   ASP   197      20.372   7.880 -21.423  1.00 57.77           O  
ATOM   1583  CB  ASP   197      18.491   7.765 -23.969  1.00 57.77           C  
ATOM   1584  CG  ASP   197      17.486   6.624 -23.985  1.00 57.77           C  
ATOM   1585  OD1 ASP   197      16.689   6.528 -23.013  1.00 57.77           O  
ATOM   1586  OD2 ASP   197      17.494   5.840 -24.970  1.00 57.77           O1-
ATOM   1587  N   SER   198      18.548   6.630 -21.009  1.00 37.57           N  
ATOM   1588  CA  SER   198      19.221   5.830 -20.025  1.00 37.57           C  
ATOM   1589  C   SER   198      20.335   5.082 -20.695  1.00 37.57           C  
ATOM   1590  O   SER   198      21.277   4.638 -20.040  1.00 37.57           O  
ATOM   1591  CB  SER   198      18.296   4.807 -19.340  1.00 37.57           C  
ATOM   1592  OG  SER   198      17.871   3.819 -20.266  1.00 37.57           O  
ATOM   1593  N   THR   199      20.245   4.924 -22.029  1.00127.02           N  
ATOM   1594  CA  THR   199      21.217   4.207 -22.812  1.00127.02           C  
ATOM   1595  C   THR   199      22.521   4.957 -22.852  1.00127.02           C  
ATOM   1596  O   THR   199      23.583   4.367 -23.041  1.00127.02           O  
ATOM   1597  CB  THR   199      20.782   3.954 -24.230  1.00127.02           C  
ATOM   1598  CG2 THR   199      20.844   5.265 -25.034  1.00127.02           C  
ATOM   1599  OG1 THR   199      21.631   2.982 -24.824  1.00127.02           O  
ATOM   1600  N   PHE   200      22.460   6.292 -22.721  1.00119.31           N  
ATOM   1601  CA  PHE   200      23.586   7.178 -22.811  1.00119.31           C  
ATOM   1602  C   PHE   200      24.479   7.081 -21.604  1.00119.31           C  
ATOM   1603  O   PHE   200      25.562   7.665 -21.610  1.00119.31           O  
ATOM   1604  CB  PHE   200      23.196   8.649 -23.021  1.00119.31           C  
ATOM   1605  CG  PHE   200      22.385   8.698 -24.276  1.00119.31           C  
ATOM   1606  CD1 PHE   200      22.830   8.099 -25.433  1.00119.31           C  
ATOM   1607  CD2 PHE   200      21.191   9.380 -24.308  1.00119.31           C  
ATOM   1608  CE1 PHE   200      22.090   8.151 -26.591  1.00119.31           C  
ATOM   1609  CE2 PHE   200      20.446   9.439 -25.465  1.00119.31           C  
ATOM   1610  CZ  PHE   200      20.892   8.819 -26.607  1.00119.31           C  
ATOM   1611  N   GLY   201      24.011   6.462 -20.497  1.00 51.04           N  
ATOM   1612  CA  GLY   201      24.785   6.430 -19.279  1.00 51.04           C  
ATOM   1613  C   GLY   201      25.813   5.331 -19.243  1.00 51.04           C  
ATOM   1614  O   GLY   201      25.805   4.363 -20.003  1.00 51.04           O  
ATOM   1615  N   PRO   202      26.694   5.508 -18.282  1.00138.13           N  
ATOM   1616  CA  PRO   202      27.776   4.595 -18.022  1.00138.13           C  
ATOM   1617  C   PRO   202      27.267   3.320 -17.436  1.00138.13           C  
ATOM   1618  O   PRO   202      26.191   3.319 -16.843  1.00138.13           O  
ATOM   1619  CB  PRO   202      28.719   5.323 -17.063  1.00138.13           C  
ATOM   1620  CG  PRO   202      28.453   6.809 -17.344  1.00138.13           C  
ATOM   1621  CD  PRO   202      26.995   6.852 -17.820  1.00138.13           C  
ATOM   1622  N   ASP   203      28.032   2.227 -17.606  1.00135.78           N  
ATOM   1623  CA  ASP   203      27.695   0.951 -17.051  1.00135.78           C  
ATOM   1624  C   ASP   203      28.485   0.837 -15.787  1.00135.78           C  
ATOM   1625  O   ASP   203      28.057   1.299 -14.730  1.00135.78           O  
ATOM   1626  CB  ASP   203      28.103  -0.217 -17.965  1.00135.78           C  
ATOM   1627  CG  ASP   203      27.578  -1.530 -17.397  1.00135.78           C  
ATOM   1628  OD1 ASP   203      27.298  -1.605 -16.170  1.00135.78           O  
ATOM   1629  OD2 ASP   203      27.454  -2.491 -18.201  1.00135.78           O1-
ATOM   1630  N   LYS   204      29.660   0.183 -15.872  1.00 82.88           N  
ATOM   1631  CA  LYS   204      30.520   0.072 -14.734  1.00 82.88           C  
ATOM   1632  C   LYS   204      31.667   0.991 -15.001  1.00 82.88           C  
ATOM   1633  O   LYS   204      31.938   1.341 -16.150  1.00 82.88           O  
ATOM   1634  CB  LYS   204      31.094  -1.336 -14.502  1.00 82.88           C  
ATOM   1635  CG  LYS   204      31.778  -1.470 -13.140  1.00 82.88           C  
ATOM   1636  CD  LYS   204      32.035  -2.915 -12.710  1.00 82.88           C  
ATOM   1637  CE  LYS   204      32.646  -3.024 -11.312  1.00 82.88           C  
ATOM   1638  NZ  LYS   204      32.605  -4.426 -10.847  1.00 82.88           N1+
ATOM   1639  N   LYS   205      32.365   1.423 -13.933  1.00 63.65           N  
ATOM   1640  CA  LYS   205      33.453   2.340 -14.104  1.00 63.65           C  
ATOM   1641  C   LYS   205      34.551   1.661 -14.855  1.00 63.65           C  
ATOM   1642  O   LYS   205      34.738   0.450 -14.759  1.00 63.65           O  
ATOM   1643  CB  LYS   205      34.032   2.868 -12.784  1.00 63.65           C  
ATOM   1644  CG  LYS   205      33.080   3.813 -12.053  1.00 63.65           C  
ATOM   1645  CD  LYS   205      33.462   4.064 -10.595  1.00 63.65           C  
ATOM   1646  CE  LYS   205      32.915   3.012  -9.629  1.00 63.65           C  
ATOM   1647  NZ  LYS   205      33.240   3.389  -8.235  1.00 63.65           N1+
ATOM   1648  N   SER   206      35.277   2.449 -15.671  1.00 46.02           N  
ATOM   1649  CA  SER   206      36.365   1.945 -16.458  1.00 46.02           C  
ATOM   1650  C   SER   206      37.604   1.928 -15.612  1.00 46.02           C  
ATOM   1651  O   SER   206      37.834   2.840 -14.819  1.00 46.02           O  
ATOM   1652  CB  SER   206      36.645   2.826 -17.689  1.00 46.02           C  
ATOM   1653  OG  SER   206      35.489   2.900 -18.511  1.00 46.02           O  
ATOM   1654  N   LYS   207      38.454   0.890 -15.771  1.00124.00           N  
ATOM   1655  CA  LYS   207      39.668   0.838 -14.998  1.00124.00           C  
ATOM   1656  C   LYS   207      40.816   1.228 -15.877  1.00124.00           C  
ATOM   1657  O   LYS   207      40.913   0.789 -17.020  1.00124.00           O  
ATOM   1658  CB  LYS   207      39.996  -0.536 -14.378  1.00124.00           C  
ATOM   1659  CG  LYS   207      39.251  -0.824 -13.072  1.00124.00           C  
ATOM   1660  CD  LYS   207      37.771  -1.171 -13.222  1.00124.00           C  
ATOM   1661  CE  LYS   207      37.029  -1.231 -11.884  1.00124.00           C  
ATOM   1662  NZ  LYS   207      37.754  -2.115 -10.942  1.00124.00           N1+
ATOM   1663  N   PHE   208      41.724   2.082 -15.354  1.00 77.80           N  
ATOM   1664  CA  PHE   208      42.840   2.545 -16.135  1.00 77.80           C  
ATOM   1665  C   PHE   208      44.084   2.399 -15.311  1.00 77.80           C  
ATOM   1666  O   PHE   208      44.144   2.844 -14.166  1.00 77.80           O  
ATOM   1667  CB  PHE   208      42.682   4.022 -16.543  1.00 77.80           C  
ATOM   1668  CG  PHE   208      43.826   4.452 -17.396  1.00 77.80           C  
ATOM   1669  CD1 PHE   208      43.845   4.171 -18.742  1.00 77.80           C  
ATOM   1670  CD2 PHE   208      44.871   5.159 -16.847  1.00 77.80           C  
ATOM   1671  CE1 PHE   208      44.904   4.580 -19.519  1.00 77.80           C  
ATOM   1672  CE2 PHE   208      45.933   5.571 -17.617  1.00 77.80           C  
ATOM   1673  CZ  PHE   208      45.948   5.280 -18.960  1.00 77.80           C  
ATOM   1674  N   ASP   209      45.132   1.794 -15.906  1.00 68.01           N  
ATOM   1675  CA  ASP   209      46.341   1.492 -15.194  1.00 68.01           C  
ATOM   1676  C   ASP   209      47.378   2.543 -15.460  1.00 68.01           C  
ATOM   1677  O   ASP   209      47.773   2.772 -16.603  1.00 68.01           O  
ATOM   1678  CB  ASP   209      46.926   0.135 -15.629  1.00 68.01           C  
ATOM   1679  CG  ASP   209      45.888  -0.935 -15.300  1.00 68.01           C  
ATOM   1680  OD1 ASP   209      45.359  -0.923 -14.156  1.00 68.01           O  
ATOM   1681  OD2 ASP   209      45.595  -1.769 -16.198  1.00 68.01           O1-
ATOM   1682  N   HIS   210      47.832   3.234 -14.392  1.00 53.48           N  
ATOM   1683  CA  HIS   210      48.911   4.169 -14.536  1.00 53.48           C  
ATOM   1684  C   HIS   210      49.783   4.078 -13.320  1.00 53.48           C  
ATOM   1685  O   HIS   210      49.303   3.920 -12.198  1.00 53.48           O  
ATOM   1686  CB  HIS   210      48.479   5.637 -14.656  1.00 53.48           C  
ATOM   1687  CG  HIS   210      49.650   6.523 -14.955  1.00 53.48           C  
ATOM   1688  CD2 HIS   210      50.125   6.960 -16.155  1.00 53.48           C  
ATOM   1689  ND1 HIS   210      50.487   7.056 -14.001  1.00 53.48           N  
ATOM   1690  CE1 HIS   210      51.420   7.788 -14.664  1.00 53.48           C  
ATOM   1691  NE2 HIS   210      51.238   7.759 -15.973  1.00 53.48           N  
ATOM   1692  N   ASP   211      51.113   4.158 -13.532  1.00 96.12           N  
ATOM   1693  CA  ASP   211      52.080   4.176 -12.471  1.00 96.12           C  
ATOM   1694  C   ASP   211      51.924   2.969 -11.588  1.00 96.12           C  
ATOM   1695  O   ASP   211      52.206   3.027 -10.393  1.00 96.12           O  
ATOM   1696  CB  ASP   211      51.962   5.442 -11.593  1.00 96.12           C  
ATOM   1697  CG  ASP   211      53.195   5.566 -10.704  1.00 96.12           C  
ATOM   1698  OD1 ASP   211      54.315   5.265 -11.200  1.00 96.12           O  
ATOM   1699  OD2 ASP   211      53.036   5.985  -9.528  1.00 96.12           O1-
ATOM   1700  N   GLY   212      51.473   1.831 -12.148  1.00 19.99           N  
ATOM   1701  CA  GLY   212      51.429   0.621 -11.372  1.00 19.99           C  
ATOM   1702  C   GLY   212      50.222   0.584 -10.483  1.00 19.99           C  
ATOM   1703  O   GLY   212      50.076  -0.342  -9.686  1.00 19.99           O  
ATOM   1704  N   GLN   213      49.320   1.577 -10.578  1.00129.06           N  
ATOM   1705  CA  GLN   213      48.164   1.511  -9.730  1.00129.06           C  
ATOM   1706  C   GLN   213      46.974   1.524 -10.628  1.00129.06           C  
ATOM   1707  O   GLN   213      47.079   1.898 -11.794  1.00129.06           O  
ATOM   1708  CB  GLN   213      48.023   2.697  -8.755  1.00129.06           C  
ATOM   1709  CG  GLN   213      46.848   2.561  -7.775  1.00129.06           C  
ATOM   1710  CD  GLN   213      47.296   1.681  -6.614  1.00129.06           C  
ATOM   1711  NE2 GLN   213      48.580   1.236  -6.656  1.00129.06           N  
ATOM   1712  OE1 GLN   213      46.526   1.395  -5.698  1.00129.06           O  
ATOM   1713  N   GLN   214      45.801   1.083 -10.126  1.00114.36           N  
ATOM   1714  CA  GLN   214      44.687   1.125 -11.021  1.00114.36           C  
ATOM   1715  C   GLN   214      43.776   2.232 -10.600  1.00114.36           C  
ATOM   1716  O   GLN   214      43.493   2.424  -9.417  1.00114.36           O  
ATOM   1717  CB  GLN   214      43.905  -0.199 -11.173  1.00114.36           C  
ATOM   1718  CG  GLN   214      43.124  -0.674  -9.950  1.00114.36           C  
ATOM   1719  CD  GLN   214      42.527  -2.028 -10.308  1.00114.36           C  
ATOM   1720  NE2 GLN   214      42.802  -3.053  -9.456  1.00114.36           N  
ATOM   1721  OE1 GLN   214      41.853  -2.176 -11.328  1.00114.36           O  
ATOM   1722  N   TYR   215      43.293   2.987 -11.603  1.00161.88           N  
ATOM   1723  CA  TYR   215      42.470   4.152 -11.430  1.00161.88           C  
ATOM   1724  C   TYR   215      41.160   3.854 -12.088  1.00161.88           C  
ATOM   1725  O   TYR   215      41.017   2.830 -12.754  1.00161.88           O  
ATOM   1726  CB  TYR   215      43.023   5.401 -12.143  1.00161.88           C  
ATOM   1727  CG  TYR   215      44.215   5.919 -11.410  1.00161.88           C  
ATOM   1728  CD1 TYR   215      45.479   5.433 -11.664  1.00161.88           C  
ATOM   1729  CD2 TYR   215      44.062   6.902 -10.458  1.00161.88           C  
ATOM   1730  CE1 TYR   215      46.570   5.924 -10.980  1.00161.88           C  
ATOM   1731  CE2 TYR   215      45.146   7.395  -9.773  1.00161.88           C  
ATOM   1732  CZ  TYR   215      46.403   6.907 -10.033  1.00161.88           C  
ATOM   1733  OH  TYR   215      47.514   7.418  -9.327  1.00161.88           O  
ATOM   1734  N   GLU   216      40.145   4.720 -11.859  1.00 94.42           N  
ATOM   1735  CA  GLU   216      38.879   4.460 -12.479  1.00 94.42           C  
ATOM   1736  C   GLU   216      38.162   5.741 -12.790  1.00 94.42           C  
ATOM   1737  O   GLU   216      38.367   6.765 -12.139  1.00 94.42           O  
ATOM   1738  CB  GLU   216      37.942   3.588 -11.627  1.00 94.42           C  
ATOM   1739  CG  GLU   216      37.472   4.235 -10.325  1.00 94.42           C  
ATOM   1740  CD  GLU   216      36.636   3.193  -9.597  1.00 94.42           C  
ATOM   1741  OE1 GLU   216      35.908   2.432 -10.288  1.00 94.42           O  
ATOM   1742  OE2 GLU   216      36.711   3.147  -8.340  1.00 94.42           O1-
ATOM   1743  N   TYR   217      37.332   5.712 -13.858  1.00127.94           N  
ATOM   1744  CA  TYR   217      36.505   6.836 -14.192  1.00127.94           C  
ATOM   1745  C   TYR   217      35.187   6.312 -14.687  1.00127.94           C  
ATOM   1746  O   TYR   217      35.075   5.142 -15.055  1.00127.94           O  
ATOM   1747  CB  TYR   217      37.118   7.822 -15.217  1.00127.94           C  
ATOM   1748  CG  TYR   217      37.276   7.219 -16.570  1.00127.94           C  
ATOM   1749  CD1 TYR   217      36.228   7.248 -17.460  1.00127.94           C  
ATOM   1750  CD2 TYR   217      38.468   6.650 -16.955  1.00127.94           C  
ATOM   1751  CE1 TYR   217      36.357   6.706 -18.716  1.00127.94           C  
ATOM   1752  CE2 TYR   217      38.602   6.106 -18.212  1.00127.94           C  
ATOM   1753  CZ  TYR   217      37.546   6.134 -19.092  1.00127.94           C  
ATOM   1754  OH  TYR   217      37.677   5.576 -20.382  1.00127.94           O  
ATOM   1755  N   GLU   218      34.129   7.154 -14.659  1.00 61.89           N  
ATOM   1756  CA  GLU   218      32.843   6.701 -15.112  1.00 61.89           C  
ATOM   1757  C   GLU   218      32.305   7.708 -16.083  1.00 61.89           C  
ATOM   1758  O   GLU   218      31.895   8.800 -15.696  1.00 61.89           O  
ATOM   1759  CB  GLU   218      31.830   6.566 -13.965  1.00 61.89           C  
ATOM   1760  CG  GLU   218      30.508   5.923 -14.379  1.00 61.89           C  
ATOM   1761  CD  GLU   218      29.718   5.629 -13.110  1.00 61.89           C  
ATOM   1762  OE1 GLU   218      30.259   4.911 -12.229  1.00 61.89           O  
ATOM   1763  OE2 GLU   218      28.559   6.113 -13.009  1.00 61.89           O1-
ATOM   1764  N   ALA   219      32.244   7.351 -17.382  1.00 47.21           N  
ATOM   1765  CA  ALA   219      31.805   8.317 -18.350  1.00 47.21           C  
ATOM   1766  C   ALA   219      30.666   7.778 -19.167  1.00 47.21           C  
ATOM   1767  O   ALA   219      30.567   6.577 -19.420  1.00 47.21           O  
ATOM   1768  CB  ALA   219      32.904   8.729 -19.344  1.00 47.21           C  
ATOM   1769  N   GLY   220      29.771   8.697 -19.598  1.00 48.90           N  
ATOM   1770  CA  GLY   220      28.618   8.405 -20.416  1.00 48.90           C  
ATOM   1771  C   GLY   220      29.054   8.480 -21.860  1.00 48.90           C  
ATOM   1772  O   GLY   220      30.245   8.333 -22.127  1.00 48.90           O  
ATOM   1773  N   ILE   221      28.121   8.740 -22.822  1.00200.68           N  
ATOM   1774  CA  ILE   221      28.444   8.648 -24.239  1.00200.68           C  
ATOM   1775  C   ILE   221      29.498   9.633 -24.686  1.00200.68           C  
ATOM   1776  O   ILE   221      29.519  10.790 -24.272  1.00200.68           O  
ATOM   1777  CB  ILE   221      27.303   8.635 -25.224  1.00200.68           C  
ATOM   1778  CG1 ILE   221      26.530   9.948 -25.299  1.00200.68           C  
ATOM   1779  CG2 ILE   221      26.428   7.421 -24.888  1.00200.68           C  
ATOM   1780  CD1 ILE   221      25.544   9.938 -26.466  1.00200.68           C  
ATOM   1781  N   PHE   222      30.515   9.069 -25.390  1.00356.97           N  
ATOM   1782  CA  PHE   222      31.750   9.705 -25.788  1.00356.97           C  
ATOM   1783  C   PHE   222      32.084  10.213 -27.200  1.00356.97           C  
ATOM   1784  O   PHE   222      32.877  11.138 -27.283  1.00356.97           O  
ATOM   1785  CB  PHE   222      32.958   8.880 -25.303  1.00356.97           C  
ATOM   1786  CG  PHE   222      33.908   9.813 -24.624  1.00356.97           C  
ATOM   1787  CD1 PHE   222      34.718  10.683 -25.315  1.00356.97           C  
ATOM   1788  CD2 PHE   222      33.998   9.801 -23.252  1.00356.97           C  
ATOM   1789  CE1 PHE   222      35.578  11.531 -24.656  1.00356.97           C  
ATOM   1790  CE2 PHE   222      34.857  10.644 -22.587  1.00356.97           C  
ATOM   1791  CZ  PHE   222      35.655  11.514 -23.285  1.00356.97           C  
ATOM   1792  N   GLY   223      31.722   9.595 -28.364  1.00182.38           N  
ATOM   1793  CA  GLY   223      30.969   8.396 -28.521  1.00182.38           C  
ATOM   1794  C   GLY   223      29.952   8.449 -29.648  1.00182.38           C  
ATOM   1795  O   GLY   223      28.882   7.875 -29.476  1.00182.38           O  
ATOM   1796  N   ILE   224      30.184   9.153 -30.800  1.00 86.00           N  
ATOM   1797  CA  ILE   224      29.164   9.060 -31.839  1.00 86.00           C  
ATOM   1798  C   ILE   224      29.681   9.089 -33.280  1.00 86.00           C  
ATOM   1799  O   ILE   224      30.396  10.009 -33.675  1.00 86.00           O  
ATOM   1800  CB  ILE   224      28.112  10.124 -31.696  1.00 86.00           C  
ATOM   1801  CG1 ILE   224      26.888   9.792 -32.561  1.00 86.00           C  
ATOM   1802  CG2 ILE   224      28.757  11.489 -31.990  1.00 86.00           C  
ATOM   1803  CD1 ILE   224      25.658  10.633 -32.223  1.00 86.00           C  
ATOM   1804  N   THR   225      29.262   8.106 -34.135  1.00125.13           N  
ATOM   1805  CA  THR   225      29.678   8.033 -35.528  1.00125.13           C  
ATOM   1806  C   THR   225      28.500   7.690 -36.426  1.00125.13           C  
ATOM   1807  O   THR   225      27.551   7.041 -35.992  1.00125.13           O  
ATOM   1808  CB  THR   225      30.741   7.003 -35.764  1.00125.13           C  
ATOM   1809  CG2 THR   225      30.178   5.613 -35.426  1.00125.13           C  
ATOM   1810  OG1 THR   225      31.177   7.053 -37.114  1.00125.13           O  
ATOM   1811  N   LEU   226      28.548   8.089 -37.730  1.00 67.10           N  
ATOM   1812  CA  LEU   226      27.409   7.910 -38.614  1.00 67.10           C  
ATOM   1813  C   LEU   226      27.687   6.918 -39.717  1.00 67.10           C  
ATOM   1814  O   LEU   226      28.748   6.926 -40.338  1.00 67.10           O  
ATOM   1815  CB  LEU   226      26.936   9.222 -39.279  1.00 67.10           C  
ATOM   1816  CG  LEU   226      26.389  10.279 -38.292  1.00 67.10           C  
ATOM   1817  CD1 LEU   226      25.940  11.550 -39.035  1.00 67.10           C  
ATOM   1818  CD2 LEU   226      25.279   9.699 -37.395  1.00 67.10           C  
ATOM   1819  N   GLY   227      26.686   6.053 -40.007  1.00 27.58           N  
ATOM   1820  CA  GLY   227      26.802   4.995 -40.982  1.00 27.58           C  
ATOM   1821  C   GLY   227      26.317   5.436 -42.332  1.00 27.58           C  
ATOM   1822  O   GLY   227      26.133   6.622 -42.596  1.00 27.58           O  
ATOM   1823  N   GLU   228      26.091   4.454 -43.233  1.00 75.08           N  
ATOM   1824  CA  GLU   228      25.681   4.728 -44.584  1.00 75.08           C  
ATOM   1825  C   GLU   228      24.264   5.224 -44.605  1.00 75.08           C  
ATOM   1826  O   GLU   228      23.420   4.799 -43.817  1.00 75.08           O  
ATOM   1827  CB  GLU   228      25.807   3.504 -45.511  1.00 75.08           C  
ATOM   1828  CG  GLU   228      27.257   3.125 -45.843  1.00 75.08           C  
ATOM   1829  CD  GLU   228      27.714   3.952 -47.040  1.00 75.08           C  
ATOM   1830  OE1 GLU   228      27.785   5.203 -46.908  1.00 75.08           O  
ATOM   1831  OE2 GLU   228      27.997   3.339 -48.104  1.00 75.08           O1-
ATOM   1832  N   ARG   229      23.990   6.178 -45.521  1.00 67.38           N  
ATOM   1833  CA  ARG   229      22.694   6.786 -45.693  1.00 67.38           C  
ATOM   1834  C   ARG   229      21.877   5.968 -46.644  1.00 67.38           C  
ATOM   1835  O   ARG   229      22.413   5.317 -47.537  1.00 67.38           O  
ATOM   1836  CB  ARG   229      22.758   8.197 -46.319  1.00 67.38           C  
ATOM   1837  CG  ARG   229      23.385   9.275 -45.426  1.00 67.38           C  
ATOM   1838  CD  ARG   229      23.465  10.658 -46.089  1.00 67.38           C  
ATOM   1839  NE  ARG   229      24.576  10.624 -47.084  1.00 67.38           N  
ATOM   1840  CZ  ARG   229      25.746  11.289 -46.837  1.00 67.38           C  
ATOM   1841  NH1 ARG   229      25.881  12.066 -45.724  1.00 67.38           N1+
ATOM   1842  NH2 ARG   229      26.790  11.172 -47.710  1.00 67.38           N  
ATOM   1843  N   ASP   230      20.540   5.964 -46.445  1.00 62.42           N  
ATOM   1844  CA  ASP   230      19.636   5.334 -47.366  1.00 62.42           C  
ATOM   1845  C   ASP   230      19.160   6.393 -48.323  1.00 62.42           C  
ATOM   1846  O   ASP   230      19.700   7.499 -48.341  1.00 62.42           O  
ATOM   1847  CB  ASP   230      18.414   4.671 -46.709  1.00 62.42           C  
ATOM   1848  CG  ASP   230      17.627   5.730 -45.960  1.00 62.42           C  
ATOM   1849  OD1 ASP   230      18.186   6.323 -45.003  1.00 62.42           O  
ATOM   1850  OD2 ASP   230      16.451   5.965 -46.336  1.00 62.42           O1-
ATOM   1851  N   ASN   231      18.125   6.083 -49.135  1.00110.16           N  
ATOM   1852  CA  ASN   231      17.628   6.969 -50.159  1.00110.16           C  
ATOM   1853  C   ASN   231      17.145   8.252 -49.551  1.00110.16           C  
ATOM   1854  O   ASN   231      17.361   9.324 -50.113  1.00110.16           O  
ATOM   1855  CB  ASN   231      16.438   6.380 -50.943  1.00110.16           C  
ATOM   1856  CG  ASN   231      16.931   5.193 -51.763  1.00110.16           C  
ATOM   1857  ND2 ASN   231      17.855   5.462 -52.723  1.00110.16           N  
ATOM   1858  OD1 ASN   231      16.509   4.057 -51.553  1.00110.16           O  
ATOM   1859  N   GLU   232      16.450   8.167 -48.402  1.00 95.28           N  
ATOM   1860  CA  GLU   232      15.924   9.324 -47.733  1.00 95.28           C  
ATOM   1861  C   GLU   232      17.037  10.153 -47.173  1.00 95.28           C  
ATOM   1862  O   GLU   232      16.881  11.363 -47.024  1.00 95.28           O  
ATOM   1863  CB  GLU   232      14.938   9.021 -46.589  1.00 95.28           C  
ATOM   1864  CG  GLU   232      13.503   8.781 -47.062  1.00 95.28           C  
ATOM   1865  CD  GLU   232      13.389   7.400 -47.681  1.00 95.28           C  
ATOM   1866  OE1 GLU   232      14.412   6.666 -47.720  1.00 95.28           O  
ATOM   1867  OE2 GLU   232      12.258   7.061 -48.122  1.00 95.28           O1-
ATOM   1868  N   GLY   233      18.191   9.540 -46.837  1.00 38.83           N  
ATOM   1869  CA  GLY   233      19.251  10.336 -46.286  1.00 38.83           C  
ATOM   1870  C   GLY   233      19.321  10.141 -44.802  1.00 38.83           C  
ATOM   1871  O   GLY   233      19.843  10.999 -44.089  1.00 38.83           O  
ATOM   1872  N   ASN   234      18.786   9.006 -44.299  1.00 58.82           N  
ATOM   1873  CA  ASN   234      18.830   8.683 -42.899  1.00 58.82           C  
ATOM   1874  C   ASN   234      19.908   7.651 -42.729  1.00 58.82           C  
ATOM   1875  O   ASN   234      20.238   6.934 -43.672  1.00 58.82           O  
ATOM   1876  CB  ASN   234      17.532   8.037 -42.381  1.00 58.82           C  
ATOM   1877  CG  ASN   234      16.374   9.003 -42.583  1.00 58.82           C  
ATOM   1878  ND2 ASN   234      15.266   8.485 -43.180  1.00 58.82           N  
ATOM   1879  OD1 ASN   234      16.448  10.176 -42.219  1.00 58.82           O  
ATOM   1880  N   ARG   235      20.497   7.552 -41.515  1.00216.76           N  
ATOM   1881  CA  ARG   235      21.610   6.660 -41.310  1.00216.76           C  
ATOM   1882  C   ARG   235      21.562   6.179 -39.893  1.00216.76           C  
ATOM   1883  O   ARG   235      20.891   6.761 -39.043  1.00216.76           O  
ATOM   1884  CB  ARG   235      22.950   7.406 -41.308  1.00216.76           C  
ATOM   1885  CG  ARG   235      23.059   8.502 -42.358  1.00216.76           C  
ATOM   1886  CD  ARG   235      24.073   9.598 -42.008  1.00216.76           C  
ATOM   1887  NE  ARG   235      25.397   9.175 -42.537  1.00216.76           N  
ATOM   1888  CZ  ARG   235      26.308  10.114 -42.930  1.00216.76           C  
ATOM   1889  NH1 ARG   235      26.008  11.440 -42.813  1.00216.76           N1+
ATOM   1890  NH2 ARG   235      27.510   9.727 -43.448  1.00216.76           N  
ATOM   1891  N   GLN   236      22.297   5.092 -39.591  1.00 86.15           N  
ATOM   1892  CA  GLN   236      22.383   4.683 -38.221  1.00 86.15           C  
ATOM   1893  C   GLN   236      23.479   5.500 -37.604  1.00 86.15           C  
ATOM   1894  O   GLN   236      24.507   5.749 -38.236  1.00 86.15           O  
ATOM   1895  CB  GLN   236      22.730   3.193 -38.047  1.00 86.15           C  
ATOM   1896  CG  GLN   236      21.635   2.266 -38.577  1.00 86.15           C  
ATOM   1897  CD  GLN   236      20.402   2.448 -37.704  1.00 86.15           C  
ATOM   1898  NE2 GLN   236      19.366   1.601 -37.940  1.00 86.15           N  
ATOM   1899  OE1 GLN   236      20.357   3.323 -36.839  1.00 86.15           O  
ATOM   1900  N   ALA   237      23.267   5.984 -36.361  1.00 50.63           N  
ATOM   1901  CA  ALA   237      24.300   6.713 -35.677  1.00 50.63           C  
ATOM   1902  C   ALA   237      24.752   5.844 -34.542  1.00 50.63           C  
ATOM   1903  O   ALA   237      24.022   5.634 -33.575  1.00 50.63           O  
ATOM   1904  CB  ALA   237      23.823   8.048 -35.081  1.00 50.63           C  
ATOM   1905  N   TYR   238      26.002   5.352 -34.620  1.00 74.06           N  
ATOM   1906  CA  TYR   238      26.519   4.433 -33.644  1.00 74.06           C  
ATOM   1907  C   TYR   238      27.097   5.221 -32.506  1.00 74.06           C  
ATOM   1908  O   TYR   238      27.818   6.196 -32.717  1.00 74.06           O  
ATOM   1909  CB  TYR   238      27.678   3.572 -34.182  1.00 74.06           C  
ATOM   1910  CG  TYR   238      27.254   2.876 -35.434  1.00 74.06           C  
ATOM   1911  CD1 TYR   238      26.554   1.692 -35.404  1.00 74.06           C  
ATOM   1912  CD2 TYR   238      27.580   3.420 -36.657  1.00 74.06           C  
ATOM   1913  CE1 TYR   238      26.180   1.066 -36.573  1.00 74.06           C  
ATOM   1914  CE2 TYR   238      27.209   2.800 -37.829  1.00 74.06           C  
ATOM   1915  CZ  TYR   238      26.508   1.620 -37.788  1.00 74.06           C  
ATOM   1916  OH  TYR   238      26.125   0.977 -38.986  1.00 74.06           O  
ATOM   1917  N   TYR   239      26.768   4.826 -31.255  1.00 96.05           N  
ATOM   1918  CA  TYR   239      27.342   5.522 -30.134  1.00 96.05           C  
ATOM   1919  C   TYR   239      27.709   4.572 -29.032  1.00 96.05           C  
ATOM   1920  O   TYR   239      27.298   3.414 -29.017  1.00 96.05           O  
ATOM   1921  CB  TYR   239      26.438   6.637 -29.557  1.00 96.05           C  
ATOM   1922  CG  TYR   239      25.148   6.075 -29.075  1.00 96.05           C  
ATOM   1923  CD1 TYR   239      25.047   5.552 -27.809  1.00 96.05           C  
ATOM   1924  CD2 TYR   239      24.033   6.084 -29.883  1.00 96.05           C  
ATOM   1925  CE1 TYR   239      23.855   5.036 -27.358  1.00 96.05           C  
ATOM   1926  CE2 TYR   239      22.837   5.569 -29.436  1.00 96.05           C  
ATOM   1927  CZ  TYR   239      22.745   5.044 -28.168  1.00 96.05           C  
ATOM   1928  OH  TYR   239      21.523   4.515 -27.698  1.00 96.05           O  
ATOM   1929  N   LEU   240      28.572   5.040 -28.104  1.00156.77           N  
ATOM   1930  CA  LEU   240      28.957   4.251 -26.963  1.00156.77           C  
ATOM   1931  C   LEU   240      29.375   5.164 -25.849  1.00156.77           C  
ATOM   1932  O   LEU   240      29.848   6.277 -26.081  1.00156.77           O  
ATOM   1933  CB  LEU   240      30.096   3.243 -27.230  1.00156.77           C  
ATOM   1934  CG  LEU   240      31.350   3.811 -27.923  1.00156.77           C  
ATOM   1935  CD1 LEU   240      32.051   4.875 -27.064  1.00156.77           C  
ATOM   1936  CD2 LEU   240      32.307   2.679 -28.330  1.00156.77           C  
ATOM   1937  N   VAL   241      29.155   4.728 -24.589  1.00127.84           N  
ATOM   1938  CA  VAL   241      29.635   5.501 -23.481  1.00127.84           C  
ATOM   1939  C   VAL   241      31.047   5.081 -23.231  1.00127.84           C  
ATOM   1940  O   VAL   241      31.455   3.990 -23.634  1.00127.84           O  
ATOM   1941  CB  VAL   241      28.830   5.407 -22.219  1.00127.84           C  
ATOM   1942  CG1 VAL   241      27.415   5.887 -22.551  1.00127.84           C  
ATOM   1943  CG2 VAL   241      28.869   3.992 -21.656  1.00127.84           C  
ATOM   1944  N   ALA   242      31.845   5.980 -22.620  1.00 46.43           N  
ATOM   1945  CA  ALA   242      33.232   5.702 -22.365  1.00 46.43           C  
ATOM   1946  C   ALA   242      33.362   4.555 -21.413  1.00 46.43           C  
ATOM   1947  O   ALA   242      34.151   3.638 -21.649  1.00 46.43           O  
ATOM   1948  CB  ALA   242      33.981   6.902 -21.754  1.00 46.43           C  
ATOM   1949  N   SER   243      32.573   4.559 -20.318  1.00 63.19           N  
ATOM   1950  CA  SER   243      32.692   3.480 -19.381  1.00 63.19           C  
ATOM   1951  C   SER   243      31.605   2.495 -19.690  1.00 63.19           C  
ATOM   1952  O   SER   243      30.532   2.511 -19.085  1.00 63.19           O  
ATOM   1953  CB  SER   243      32.535   3.933 -17.921  1.00 63.19           C  
ATOM   1954  OG  SER   243      33.582   4.830 -17.578  1.00 63.19           O  
ATOM   1955  N   SER   244      31.893   1.590 -20.650  1.00113.73           N  
ATOM   1956  CA  SER   244      30.950   0.595 -21.067  1.00113.73           C  
ATOM   1957  C   SER   244      31.535  -0.207 -22.191  1.00113.73           C  
ATOM   1958  O   SER   244      32.533   0.184 -22.800  1.00113.73           O  
ATOM   1959  CB  SER   244      29.634   1.170 -21.585  1.00113.73           C  
ATOM   1960  OG  SER   244      28.846   0.140 -22.151  1.00113.73           O  
ATOM   1961  N   THR   245      31.010  -1.444 -22.343  1.00103.50           N  
ATOM   1962  CA  THR   245      31.262  -2.406 -23.389  1.00103.50           C  
ATOM   1963  C   THR   245      30.249  -2.357 -24.511  1.00103.50           C  
ATOM   1964  O   THR   245      30.505  -2.829 -25.623  1.00103.50           O  
ATOM   1965  CB  THR   245      31.252  -3.809 -22.851  1.00103.50           C  
ATOM   1966  CG2 THR   245      31.524  -4.791 -24.003  1.00103.50           C  
ATOM   1967  OG1 THR   245      32.231  -3.954 -21.833  1.00103.50           O  
ATOM   1968  N   LYS   246      29.017  -1.889 -24.207  1.00172.08           N  
ATOM   1969  CA  LYS   246      27.957  -1.974 -25.180  1.00172.08           C  
ATOM   1970  C   LYS   246      27.988  -0.869 -26.184  1.00172.08           C  
ATOM   1971  O   LYS   246      28.475   0.231 -25.927  1.00172.08           O  
ATOM   1972  CB  LYS   246      26.520  -2.086 -24.623  1.00172.08           C  
ATOM   1973  CG  LYS   246      26.176  -1.210 -23.423  1.00172.08           C  
ATOM   1974  CD  LYS   246      26.795  -1.721 -22.123  1.00172.08           C  
ATOM   1975  CE  LYS   246      26.513  -0.832 -20.910  1.00172.08           C  
ATOM   1976  NZ  LYS   246      25.173  -1.137 -20.360  1.00172.08           N1+
ATOM   1977  N   LEU   247      27.468  -1.195 -27.389  1.00117.23           N  
ATOM   1978  CA  LEU   247      27.375  -0.276 -28.485  1.00117.23           C  
ATOM   1979  C   LEU   247      25.957  -0.255 -28.965  1.00117.23           C  
ATOM   1980  O   LEU   247      25.330  -1.300 -29.120  1.00117.23           O  
ATOM   1981  CB  LEU   247      28.238  -0.656 -29.704  1.00117.23           C  
ATOM   1982  CG  LEU   247      29.755  -0.545 -29.483  1.00117.23           C  
ATOM   1983  CD1 LEU   247      30.252  -1.554 -28.437  1.00117.23           C  
ATOM   1984  CD2 LEU   247      30.508  -0.641 -30.818  1.00117.23           C  
ATOM   1985  N   HIS   248      25.416   0.952 -29.231  1.00 57.56           N  
ATOM   1986  CA  HIS   248      24.059   1.064 -29.676  1.00 57.56           C  
ATOM   1987  C   HIS   248      24.037   1.858 -30.945  1.00 57.56           C  
ATOM   1988  O   HIS   248      25.034   2.464 -31.343  1.00 57.56           O  
ATOM   1989  CB  HIS   248      23.148   1.802 -28.678  1.00 57.56           C  
ATOM   1990  CG  HIS   248      23.013   1.100 -27.361  1.00 57.56           C  
ATOM   1991  CD2 HIS   248      23.718   1.258 -26.206  1.00 57.56           C  
ATOM   1992  ND1 HIS   248      22.088   0.113 -27.103  1.00 57.56           N  
ATOM   1993  CE1 HIS   248      22.277  -0.275 -25.817  1.00 57.56           C  
ATOM   1994  NE2 HIS   248      23.257   0.391 -25.233  1.00 57.56           N  
ATOM   1995  N   SER   249      22.879   1.813 -31.642  1.00 99.44           N  
ATOM   1996  CA  SER   249      22.670   2.601 -32.823  1.00 99.44           C  
ATOM   1997  C   SER   249      21.292   3.173 -32.723  1.00 99.44           C  
ATOM   1998  O   SER   249      20.379   2.565 -32.169  1.00 99.44           O  
ATOM   1999  CB  SER   249      22.678   1.807 -34.135  1.00 99.44           C  
ATOM   2000  OG  SER   249      23.961   1.249 -34.351  1.00 99.44           O  
ATOM   2001  N   ILE   250      21.119   4.396 -33.243  1.00103.91           N  
ATOM   2002  CA  ILE   250      19.837   5.033 -33.265  1.00103.91           C  
ATOM   2003  C   ILE   250      19.723   5.697 -34.608  1.00103.91           C  
ATOM   2004  O   ILE   250      20.709   6.192 -35.148  1.00103.91           O  
ATOM   2005  CB  ILE   250      19.694   6.080 -32.199  1.00103.91           C  
ATOM   2006  CG1 ILE   250      20.720   7.201 -32.413  1.00103.91           C  
ATOM   2007  CG2 ILE   250      19.826   5.394 -30.828  1.00103.91           C  
ATOM   2008  CD1 ILE   250      20.499   8.395 -31.486  1.00103.91           C  
ATOM   2009  N   ASN   251      18.508   5.722 -35.187  1.00 46.41           N  
ATOM   2010  CA  ASN   251      18.304   6.289 -36.492  1.00 46.41           C  
ATOM   2011  C   ASN   251      18.368   7.785 -36.385  1.00 46.41           C  
ATOM   2012  O   ASN   251      17.917   8.374 -35.405  1.00 46.41           O  
ATOM   2013  CB  ASN   251      16.929   5.907 -37.076  1.00 46.41           C  
ATOM   2014  CG  ASN   251      16.907   6.123 -38.585  1.00 46.41           C  
ATOM   2015  ND2 ASN   251      16.954   4.997 -39.347  1.00 46.41           N  
ATOM   2016  OD1 ASN   251      16.839   7.249 -39.074  1.00 46.41           O  
ATOM   2017  N   THR   252      18.939   8.435 -37.420  1.00 54.52           N  
ATOM   2018  CA  THR   252      19.070   9.867 -37.464  1.00 54.52           C  
ATOM   2019  C   THR   252      17.709  10.485 -37.581  1.00 54.52           C  
ATOM   2020  O   THR   252      17.501  11.629 -37.176  1.00 54.52           O  
ATOM   2021  CB  THR   252      19.929  10.364 -38.600  1.00 54.52           C  
ATOM   2022  CG2 THR   252      21.348   9.789 -38.433  1.00 54.52           C  
ATOM   2023  OG1 THR   252      19.381   9.986 -39.853  1.00 54.52           O  
ATOM   2024  N   LYS   253      16.752   9.743 -38.172  1.00103.37           N  
ATOM   2025  CA  LYS   253      15.420  10.240 -38.363  1.00103.37           C  
ATOM   2026  C   LYS   253      14.820  10.570 -37.029  1.00103.37           C  
ATOM   2027  O   LYS   253      14.191  11.614 -36.868  1.00103.37           O  
ATOM   2028  CB  LYS   253      14.511   9.217 -39.067  1.00103.37           C  
ATOM   2029  CG  LYS   253      13.152   9.778 -39.498  1.00103.37           C  
ATOM   2030  CD  LYS   253      13.237  10.805 -40.632  1.00103.37           C  
ATOM   2031  CE  LYS   253      13.714  12.192 -40.188  1.00103.37           C  
ATOM   2032  NZ  LYS   253      13.819  13.087 -41.363  1.00103.37           N1+
ATOM   2033  N   GLU   254      15.008   9.689 -36.029  1.00 41.92           N  
ATOM   2034  CA  GLU   254      14.460   9.900 -34.719  1.00 41.92           C  
ATOM   2035  C   GLU   254      15.124  11.089 -34.086  1.00 41.92           C  
ATOM   2036  O   GLU   254      14.485  11.843 -33.353  1.00 41.92           O  
ATOM   2037  CB  GLU   254      14.687   8.703 -33.783  1.00 41.92           C  
ATOM   2038  CG  GLU   254      13.935   7.443 -34.210  1.00 41.92           C  
ATOM   2039  CD  GLU   254      14.207   6.364 -33.168  1.00 41.92           C  
ATOM   2040  OE1 GLU   254      15.400   6.155 -32.823  1.00 41.92           O  
ATOM   2041  OE2 GLU   254      13.219   5.743 -32.695  1.00 41.92           O1-
ATOM   2042  N   LEU   255      16.438  11.263 -34.330  1.00 56.81           N  
ATOM   2043  CA  LEU   255      17.214  12.319 -33.735  1.00 56.81           C  
ATOM   2044  C   LEU   255      16.802  13.685 -34.221  1.00 56.81           C  
ATOM   2045  O   LEU   255      16.758  14.635 -33.439  1.00 56.81           O  
ATOM   2046  CB  LEU   255      18.725  12.153 -33.973  1.00 56.81           C  
ATOM   2047  CG  LEU   255      19.338  10.938 -33.247  1.00 56.81           C  
ATOM   2048  CD1 LEU   255      20.846  10.834 -33.515  1.00 56.81           C  
ATOM   2049  CD2 LEU   255      19.027  10.957 -31.745  1.00 56.81           C  
ATOM   2050  N   LYS   256      16.495  13.822 -35.523  1.00 99.80           N  
ATOM   2051  CA  LYS   256      16.151  15.077 -36.141  1.00 99.80           C  
ATOM   2052  C   LYS   256      14.857  15.615 -35.604  1.00 99.80           C  
ATOM   2053  O   LYS   256      14.600  16.813 -35.715  1.00 99.80           O  
ATOM   2054  CB  LYS   256      16.001  15.009 -37.674  1.00 99.80           C  
ATOM   2055  CG  LYS   256      17.316  14.815 -38.436  1.00 99.80           C  
ATOM   2056  CD  LYS   256      17.116  14.577 -39.936  1.00 99.80           C  
ATOM   2057  CE  LYS   256      18.405  14.620 -40.762  1.00 99.80           C  
ATOM   2058  NZ  LYS   256      18.894  13.248 -41.022  1.00 99.80           N1+
ATOM   2059  N   GLN   257      13.967  14.756 -35.069  1.00 57.98           N  
ATOM   2060  CA  GLN   257      12.691  15.265 -34.641  1.00 57.98           C  
ATOM   2061  C   GLN   257      12.729  15.637 -33.189  1.00 57.98           C  
ATOM   2062  O   GLN   257      12.858  14.784 -32.312  1.00 57.98           O  
ATOM   2063  CB  GLN   257      11.539  14.270 -34.864  1.00 57.98           C  
ATOM   2064  CG  GLN   257      10.167  14.817 -34.465  1.00 57.98           C  
ATOM   2065  CD  GLN   257       9.901  16.066 -35.295  1.00 57.98           C  
ATOM   2066  NE2 GLN   257       9.316  17.110 -34.647  1.00 57.98           N  
ATOM   2067  OE1 GLN   257      10.214  16.118 -36.482  1.00 57.98           O  
ATOM   2068  N   LYS   258      12.586  16.950 -32.907  1.00 51.27           N  
ATOM   2069  CA  LYS   258      12.611  17.437 -31.559  1.00 51.27           C  
ATOM   2070  C   LYS   258      11.363  16.979 -30.866  1.00 51.27           C  
ATOM   2071  O   LYS   258      10.258  17.140 -31.383  1.00 51.27           O  
ATOM   2072  CB  LYS   258      12.629  18.975 -31.471  1.00 51.27           C  
ATOM   2073  CG  LYS   258      12.690  19.524 -30.039  1.00 51.27           C  
ATOM   2074  CD  LYS   258      12.984  21.026 -29.975  1.00 51.27           C  
ATOM   2075  CE  LYS   258      13.074  21.594 -28.557  1.00 51.27           C  
ATOM   2076  NZ  LYS   258      13.544  22.995 -28.614  1.00 51.27           N1+
ATOM   2077  N   GLY   259      11.528  16.396 -29.658  1.00 21.78           N  
ATOM   2078  CA  GLY   259      10.408  15.995 -28.853  1.00 21.78           C  
ATOM   2079  C   GLY   259       9.976  14.595 -29.179  1.00 21.78           C  
ATOM   2080  O   GLY   259       9.008  14.100 -28.603  1.00 21.78           O  
ATOM   2081  N   SER   260      10.665  13.910 -30.110  1.00 68.64           N  
ATOM   2082  CA  SER   260      10.248  12.576 -30.446  1.00 68.64           C  
ATOM   2083  C   SER   260      10.908  11.595 -29.525  1.00 68.64           C  
ATOM   2084  O   SER   260      11.904  11.904 -28.874  1.00 68.64           O  
ATOM   2085  CB  SER   260      10.576  12.165 -31.893  1.00 68.64           C  
ATOM   2086  OG  SER   260      11.982  12.127 -32.091  1.00 68.64           O  
ATOM   2087  N   LYS   261      10.341  10.371 -29.449  1.00 75.78           N  
ATOM   2088  CA  LYS   261      10.887   9.317 -28.637  1.00 75.78           C  
ATOM   2089  C   LYS   261      12.006   8.700 -29.410  1.00 75.78           C  
ATOM   2090  O   LYS   261      12.022   8.746 -30.639  1.00 75.78           O  
ATOM   2091  CB  LYS   261       9.883   8.192 -28.315  1.00 75.78           C  
ATOM   2092  CG  LYS   261      10.424   7.053 -27.438  1.00 75.78           C  
ATOM   2093  CD  LYS   261      10.633   7.410 -25.961  1.00 75.78           C  
ATOM   2094  CE  LYS   261      10.936   6.200 -25.069  1.00 75.78           C  
ATOM   2095  NZ  LYS   261      11.131   6.635 -23.667  1.00 75.78           N1+
ATOM   2096  N   VAL   262      12.995   8.121 -28.701  1.00 99.14           N  
ATOM   2097  CA  VAL   262      14.085   7.494 -29.389  1.00 99.14           C  
ATOM   2098  C   VAL   262      14.027   6.032 -29.089  1.00 99.14           C  
ATOM   2099  O   VAL   262      13.643   5.628 -27.993  1.00 99.14           O  
ATOM   2100  CB  VAL   262      15.427   7.993 -28.955  1.00 99.14           C  
ATOM   2101  CG1 VAL   262      15.507   9.494 -29.280  1.00 99.14           C  
ATOM   2102  CG2 VAL   262      15.609   7.668 -27.463  1.00 99.14           C  
ATOM   2103  N   ASN   263      14.360   5.187 -30.085  1.00 66.63           N  
ATOM   2104  CA  ASN   263      14.329   3.782 -29.802  1.00 66.63           C  
ATOM   2105  C   ASN   263      15.635   3.195 -30.241  1.00 66.63           C  
ATOM   2106  O   ASN   263      15.761   2.698 -31.359  1.00 66.63           O  
ATOM   2107  CB  ASN   263      13.201   3.057 -30.552  1.00 66.63           C  
ATOM   2108  CG  ASN   263      11.880   3.671 -30.099  1.00 66.63           C  
ATOM   2109  ND2 ASN   263      11.200   4.382 -31.038  1.00 66.63           N  
ATOM   2110  OD1 ASN   263      11.468   3.530 -28.948  1.00 66.63           O  
ATOM   2111  N   ALA   264      16.641   3.200 -29.345  1.00 37.62           N  
ATOM   2112  CA  ALA   264      17.943   2.709 -29.700  1.00 37.62           C  
ATOM   2113  C   ALA   264      17.936   1.215 -29.704  1.00 37.62           C  
ATOM   2114  O   ALA   264      17.166   0.585 -28.982  1.00 37.62           O  
ATOM   2115  CB  ALA   264      19.050   3.170 -28.736  1.00 37.62           C  
ATOM   2116  N   ASN   265      18.815   0.622 -30.542  1.00 46.84           N  
ATOM   2117  CA  ASN   265      18.960  -0.802 -30.648  1.00 46.84           C  
ATOM   2118  C   ASN   265      20.289  -1.182 -30.082  1.00 46.84           C  
ATOM   2119  O   ASN   265      21.288  -0.495 -30.286  1.00 46.84           O  
ATOM   2120  CB  ASN   265      18.943  -1.342 -32.093  1.00 46.84           C  
ATOM   2121  CG  ASN   265      17.506  -1.440 -32.585  1.00 46.84           C  
ATOM   2122  ND2 ASN   265      17.235  -0.853 -33.781  1.00 46.84           N  
ATOM   2123  OD1 ASN   265      16.652  -2.028 -31.925  1.00 46.84           O  
ATOM   2124  N   TYR   266      20.310  -2.311 -29.351  1.00 85.56           N  
ATOM   2125  CA  TYR   266      21.489  -2.843 -28.729  1.00 85.56           C  
ATOM   2126  C   TYR   266      22.139  -3.718 -29.770  1.00 85.56           C  
ATOM   2127  O   TYR   266      21.480  -4.574 -30.347  1.00 85.56           O  
ATOM   2128  CB  TYR   266      21.092  -3.692 -27.510  1.00 85.56           C  
ATOM   2129  CG  TYR   266      22.271  -4.129 -26.716  1.00 85.56           C  
ATOM   2130  CD1 TYR   266      22.993  -3.213 -25.991  1.00 85.56           C  
ATOM   2131  CD2 TYR   266      22.630  -5.455 -26.656  1.00 85.56           C  
ATOM   2132  CE1 TYR   266      24.070  -3.602 -25.234  1.00 85.56           C  
ATOM   2133  CE2 TYR   266      23.705  -5.854 -25.898  1.00 85.56           C  
ATOM   2134  CZ  TYR   266      24.434  -4.925 -25.196  1.00 85.56           C  
ATOM   2135  OH  TYR   266      25.536  -5.332 -24.420  1.00 85.56           O  
ATOM   2136  N   LEU   267      23.405  -3.415 -30.128  1.00186.52           N  
ATOM   2137  CA  LEU   267      24.224  -4.153 -31.064  1.00186.52           C  
ATOM   2138  C   LEU   267      24.871  -5.319 -30.412  1.00186.52           C  
ATOM   2139  O   LEU   267      25.180  -6.333 -31.050  1.00186.52           O  
ATOM   2140  CB  LEU   267      25.310  -3.305 -31.738  1.00186.52           C  
ATOM   2141  CG  LEU   267      24.729  -2.260 -32.710  1.00186.52           C  
ATOM   2142  CD1 LEU   267      23.912  -1.198 -31.957  1.00186.52           C  
ATOM   2143  CD2 LEU   267      25.815  -1.649 -33.605  1.00186.52           C  
ATOM   2144  N   GLY   268      25.094  -5.105 -29.102  1.00298.95           N  
ATOM   2145  CA  GLY   268      25.656  -5.910 -28.104  1.00298.95           C  
ATOM   2146  C   GLY   268      26.908  -5.288 -27.561  1.00298.95           C  
ATOM   2147  O   GLY   268      27.109  -4.073 -27.588  1.00298.95           O  
ATOM   2148  N   ASP   269      27.761  -6.157 -26.979  1.00218.44           N  
ATOM   2149  CA  ASP   269      28.975  -5.811 -26.291  1.00218.44           C  
ATOM   2150  C   ASP   269      30.215  -6.266 -26.998  1.00218.44           C  
ATOM   2151  O   ASP   269      30.227  -7.223 -27.776  1.00218.44           O  
ATOM   2152  CB  ASP   269      29.118  -6.487 -24.915  1.00218.44           C  
ATOM   2153  CG  ASP   269      28.396  -5.695 -23.851  1.00218.44           C  
ATOM   2154  OD1 ASP   269      28.698  -4.479 -23.742  1.00218.44           O  
ATOM   2155  OD2 ASP   269      27.550  -6.288 -23.130  1.00218.44           O1-
ATOM   2156  N   ARG   270      31.295  -5.495 -26.735  1.00127.21           N  
ATOM   2157  CA  ARG   270      32.646  -5.716 -27.164  1.00127.21           C  
ATOM   2158  C   ARG   270      33.394  -6.696 -26.306  1.00127.21           C  
ATOM   2159  O   ARG   270      34.475  -7.134 -26.690  1.00127.21           O  
ATOM   2160  CB  ARG   270      33.484  -4.435 -27.310  1.00127.21           C  
ATOM   2161  CG  ARG   270      33.071  -3.611 -28.533  1.00127.21           C  
ATOM   2162  CD  ARG   270      34.206  -2.766 -29.118  1.00127.21           C  
ATOM   2163  NE  ARG   270      34.823  -2.009 -27.995  1.00127.21           N  
ATOM   2164  CZ  ARG   270      34.186  -0.917 -27.482  1.00127.21           C  
ATOM   2165  NH1 ARG   270      32.968  -0.556 -27.981  1.00127.21           N1+
ATOM   2166  NH2 ARG   270      34.749  -0.209 -26.460  1.00127.21           N  
ATOM   2167  N   GLY   271      32.916  -7.004 -25.085  1.00 48.47           N  
ATOM   2168  CA  GLY   271      33.662  -7.890 -24.228  1.00 48.47           C  
ATOM   2169  C   GLY   271      34.263  -7.029 -23.155  1.00 48.47           C  
ATOM   2170  O   GLY   271      34.391  -5.820 -23.322  1.00 48.47           O  
ATOM   2171  N   GLU   272      34.689  -7.648 -22.035  1.00 86.72           N  
ATOM   2172  CA  GLU   272      35.119  -6.929 -20.863  1.00 86.72           C  
ATOM   2173  C   GLU   272      36.397  -6.157 -21.056  1.00 86.72           C  
ATOM   2174  O   GLU   272      37.271  -6.533 -21.836  1.00 86.72           O  
ATOM   2175  CB  GLU   272      35.297  -7.838 -19.631  1.00 86.72           C  
ATOM   2176  CG  GLU   272      35.541  -7.082 -18.322  1.00 86.72           C  
ATOM   2177  CD  GLU   272      35.692  -8.108 -17.204  1.00 86.72           C  
ATOM   2178  OE1 GLU   272      35.874  -9.314 -17.521  1.00 86.72           O  
ATOM   2179  OE2 GLU   272      35.616  -7.697 -16.015  1.00 86.72           O1-
ATOM   2180  N   SER   273      36.486  -5.018 -20.327  1.00 68.17           N  
ATOM   2181  CA  SER   273      37.616  -4.130 -20.169  1.00 68.17           C  
ATOM   2182  C   SER   273      38.057  -3.495 -21.454  1.00 68.17           C  
ATOM   2183  O   SER   273      39.187  -3.019 -21.555  1.00 68.17           O  
ATOM   2184  CB  SER   273      38.841  -4.820 -19.553  1.00 68.17           C  
ATOM   2185  OG  SER   273      38.538  -5.283 -18.246  1.00 68.17           O  
ATOM   2186  N   THR   274      37.178  -3.490 -22.463  1.00171.91           N  
ATOM   2187  CA  THR   274      37.382  -2.954 -23.780  1.00171.91           C  
ATOM   2188  C   THR   274      37.078  -1.491 -23.891  1.00171.91           C  
ATOM   2189  O   THR   274      37.206  -0.951 -24.987  1.00171.91           O  
ATOM   2190  CB  THR   274      36.567  -3.665 -24.815  1.00171.91           C  
ATOM   2191  CG2 THR   274      36.911  -5.165 -24.764  1.00171.91           C  
ATOM   2192  OG1 THR   274      35.184  -3.475 -24.558  1.00171.91           O  
ATOM   2193  N   ASP   275      36.556  -0.858 -22.820  1.00 80.87           N  
ATOM   2194  CA  ASP   275      36.082   0.510 -22.781  1.00 80.87           C  
ATOM   2195  C   ASP   275      36.858   1.412 -23.704  1.00 80.87           C  
ATOM   2196  O   ASP   275      38.089   1.415 -23.725  1.00 80.87           O  
ATOM   2197  CB  ASP   275      36.179   1.110 -21.368  1.00 80.87           C  
ATOM   2198  CG  ASP   275      35.367   0.221 -20.434  1.00 80.87           C  
ATOM   2199  OD1 ASP   275      34.647  -0.676 -20.947  1.00 80.87           O  
ATOM   2200  OD2 ASP   275      35.466   0.413 -19.193  1.00 80.87           O1-
ATOM   2201  N   ALA   276      36.113   2.171 -24.543  1.00 61.33           N  
ATOM   2202  CA  ALA   276      36.700   3.093 -25.477  1.00 61.33           C  
ATOM   2203  C   ALA   276      35.886   4.354 -25.431  1.00 61.33           C  
ATOM   2204  O   ALA   276      34.683   4.319 -25.190  1.00 61.33           O  
ATOM   2205  CB  ALA   276      36.666   2.574 -26.923  1.00 61.33           C  
ATOM   2206  N   ILE   277      36.563   5.515 -25.514  1.00112.76           N  
ATOM   2207  CA  ILE   277      35.987   6.831 -25.576  1.00112.76           C  
ATOM   2208  C   ILE   277      35.611   7.224 -26.977  1.00112.76           C  
ATOM   2209  O   ILE   277      34.795   8.120 -27.184  1.00112.76           O  
ATOM   2210  CB  ILE   277      36.885   7.879 -24.986  1.00112.76           C  
ATOM   2211  CG1 ILE   277      38.193   8.012 -25.776  1.00112.76           C  
ATOM   2212  CG2 ILE   277      37.110   7.508 -23.511  1.00112.76           C  
ATOM   2213  CD1 ILE   277      38.999   9.244 -25.367  1.00112.76           C  
ATOM   2214  N   GLY   278      36.301   6.671 -27.991  1.00 49.04           N  
ATOM   2215  CA  GLY   278      36.045   7.108 -29.338  1.00 49.04           C  
ATOM   2216  C   GLY   278      35.894   5.931 -30.257  1.00 49.04           C  
ATOM   2217  O   GLY   278      36.505   4.883 -30.051  1.00 49.04           O  
ATOM   2218  N   LEU   279      35.053   6.098 -31.309  1.00136.62           N  
ATOM   2219  CA  LEU   279      34.831   5.078 -32.302  1.00136.62           C  
ATOM   2220  C   LEU   279      34.593   5.742 -33.635  1.00136.62           C  
ATOM   2221  O   LEU   279      34.118   6.876 -33.684  1.00136.62           O  
ATOM   2222  CB  LEU   279      33.613   4.175 -32.021  1.00136.62           C  
ATOM   2223  CG  LEU   279      32.244   4.868 -32.182  1.00136.62           C  
ATOM   2224  CD1 LEU   279      31.090   3.896 -31.881  1.00136.62           C  
ATOM   2225  CD2 LEU   279      32.168   6.168 -31.365  1.00136.62           C  
ATOM   2226  N   VAL   280      34.957   5.072 -34.759  1.00122.69           N  
ATOM   2227  CA  VAL   280      34.687   5.626 -36.065  1.00122.69           C  
ATOM   2228  C   VAL   280      34.300   4.582 -37.064  1.00122.69           C  
ATOM   2229  O   VAL   280      34.911   3.519 -37.166  1.00122.69           O  
ATOM   2230  CB  VAL   280      35.781   6.445 -36.664  1.00122.69           C  
ATOM   2231  CG1 VAL   280      35.746   7.802 -35.959  1.00122.69           C  
ATOM   2232  CG2 VAL   280      37.107   5.675 -36.536  1.00122.69           C  
ATOM   2233  N   TYR   281      33.264   4.919 -37.864  1.00 71.25           N  
ATOM   2234  CA  TYR   281      32.701   4.064 -38.877  1.00 71.25           C  
ATOM   2235  C   TYR   281      33.340   4.376 -40.203  1.00 71.25           C  
ATOM   2236  O   TYR   281      33.501   5.539 -40.570  1.00 71.25           O  
ATOM   2237  CB  TYR   281      31.180   4.273 -39.013  1.00 71.25           C  
ATOM   2238  CG  TYR   281      30.609   3.415 -40.091  1.00 71.25           C  
ATOM   2239  CD1 TYR   281      30.334   2.082 -39.879  1.00 71.25           C  
ATOM   2240  CD2 TYR   281      30.321   3.959 -41.321  1.00 71.25           C  
ATOM   2241  CE1 TYR   281      29.796   1.305 -40.880  1.00 71.25           C  
ATOM   2242  CE2 TYR   281      29.782   3.187 -42.324  1.00 71.25           C  
ATOM   2243  CZ  TYR   281      29.516   1.856 -42.107  1.00 71.25           C  
ATOM   2244  OH  TYR   281      28.961   1.065 -43.136  1.00 71.25           O  
ATOM   2245  N   ASP   282      33.745   3.324 -40.947  1.00 65.93           N  
ATOM   2246  CA  ASP   282      34.343   3.471 -42.252  1.00 65.93           C  
ATOM   2247  C   ASP   282      33.327   3.080 -43.285  1.00 65.93           C  
ATOM   2248  O   ASP   282      32.786   1.976 -43.234  1.00 65.93           O  
ATOM   2249  CB  ASP   282      35.540   2.524 -42.466  1.00 65.93           C  
ATOM   2250  CG  ASP   282      36.158   2.776 -43.840  1.00 65.93           C  
ATOM   2251  OD1 ASP   282      35.923   3.873 -44.413  1.00 65.93           O  
ATOM   2252  OD2 ASP   282      36.871   1.866 -44.340  1.00 65.93           O1-
ATOM   2253  N   PRO   283      33.020   3.950 -44.213  1.00 77.30           N  
ATOM   2254  CA  PRO   283      32.087   3.563 -45.238  1.00 77.30           C  
ATOM   2255  C   PRO   283      32.601   2.497 -46.159  1.00 77.30           C  
ATOM   2256  O   PRO   283      31.808   1.665 -46.592  1.00 77.30           O  
ATOM   2257  CB  PRO   283      31.684   4.856 -45.944  1.00 77.30           C  
ATOM   2258  CG  PRO   283      31.831   5.924 -44.844  1.00 77.30           C  
ATOM   2259  CD  PRO   283      32.934   5.374 -43.918  1.00 77.30           C  
ATOM   2260  N   LYS   284      33.913   2.494 -46.476  1.00 69.60           N  
ATOM   2261  CA  LYS   284      34.426   1.560 -47.441  1.00 69.60           C  
ATOM   2262  C   LYS   284      34.328   0.136 -46.958  1.00 69.60           C  
ATOM   2263  O   LYS   284      33.806  -0.719 -47.671  1.00 69.60           O  
ATOM   2264  CB  LYS   284      35.897   1.817 -47.809  1.00 69.60           C  
ATOM   2265  CG  LYS   284      36.382   0.898 -48.932  1.00 69.60           C  
ATOM   2266  CD  LYS   284      37.723   1.296 -49.547  1.00 69.60           C  
ATOM   2267  CE  LYS   284      38.205   0.321 -50.624  1.00 69.60           C  
ATOM   2268  NZ  LYS   284      39.495   0.779 -51.186  1.00 69.60           N1+
ATOM   2269  N   THR   285      34.888  -0.169 -45.767  1.00 94.19           N  
ATOM   2270  CA  THR   285      34.866  -1.493 -45.188  1.00 94.19           C  
ATOM   2271  C   THR   285      33.605  -1.804 -44.436  1.00 94.19           C  
ATOM   2272  O   THR   285      33.237  -2.968 -44.294  1.00 94.19           O  
ATOM   2273  CB  THR   285      36.033  -1.800 -44.288  1.00 94.19           C  
ATOM   2274  CG2 THR   285      37.316  -1.825 -45.129  1.00 94.19           C  
ATOM   2275  OG1 THR   285      36.133  -0.850 -43.237  1.00 94.19           O  
ATOM   2276  N   LYS   286      32.916  -0.772 -43.918  1.00130.38           N  
ATOM   2277  CA  LYS   286      31.764  -0.936 -43.076  1.00130.38           C  
ATOM   2278  C   LYS   286      32.183  -1.430 -41.722  1.00130.38           C  
ATOM   2279  O   LYS   286      31.385  -2.005 -40.980  1.00130.38           O  
ATOM   2280  CB  LYS   286      30.683  -1.858 -43.663  1.00130.38           C  
ATOM   2281  CG  LYS   286      30.052  -1.229 -44.901  1.00130.38           C  
ATOM   2282  CD  LYS   286      28.971  -2.071 -45.565  1.00130.38           C  
ATOM   2283  CE  LYS   286      28.534  -1.486 -46.907  1.00130.38           C  
ATOM   2284  NZ  LYS   286      28.497  -0.007 -46.822  1.00130.38           N1+
ATOM   2285  N   THR   287      33.458  -1.178 -41.351  1.00122.10           N  
ATOM   2286  CA  THR   287      33.943  -1.541 -40.051  1.00122.10           C  
ATOM   2287  C   THR   287      33.905  -0.337 -39.150  1.00122.10           C  
ATOM   2288  O   THR   287      33.963   0.804 -39.603  1.00122.10           O  
ATOM   2289  CB  THR   287      35.354  -2.055 -40.064  1.00122.10           C  
ATOM   2290  CG2 THR   287      35.424  -3.263 -41.015  1.00122.10           C  
ATOM   2291  OG1 THR   287      36.249  -1.041 -40.499  1.00122.10           O  
ATOM   2292  N   ILE   288      33.793  -0.583 -37.824  1.00135.22           N  
ATOM   2293  CA  ILE   288      33.784   0.442 -36.810  1.00135.22           C  
ATOM   2294  C   ILE   288      35.041   0.214 -36.021  1.00135.22           C  
ATOM   2295  O   ILE   288      35.314  -0.909 -35.599  1.00135.22           O  
ATOM   2296  CB  ILE   288      32.658   0.279 -35.824  1.00135.22           C  
ATOM   2297  CG1 ILE   288      31.271   0.347 -36.492  1.00135.22           C  
ATOM   2298  CG2 ILE   288      32.848   1.340 -34.728  1.00135.22           C  
ATOM   2299  CD1 ILE   288      30.857   1.739 -36.955  1.00135.22           C  
ATOM   2300  N   PHE   289      35.842   1.280 -35.809  1.00 80.38           N  
ATOM   2301  CA  PHE   289      37.095   1.143 -35.118  1.00 80.38           C  
ATOM   2302  C   PHE   289      36.984   1.789 -33.776  1.00 80.38           C  
ATOM   2303  O   PHE   289      36.344   2.827 -33.615  1.00 80.38           O  
ATOM   2304  CB  PHE   289      38.257   1.848 -35.837  1.00 80.38           C  
ATOM   2305  CG  PHE   289      38.439   1.224 -37.180  1.00 80.38           C  
ATOM   2306  CD1 PHE   289      39.200   0.087 -37.333  1.00 80.38           C  
ATOM   2307  CD2 PHE   289      37.853   1.781 -38.295  1.00 80.38           C  
ATOM   2308  CE1 PHE   289      39.372  -0.487 -38.572  1.00 80.38           C  
ATOM   2309  CE2 PHE   289      38.021   1.213 -39.537  1.00 80.38           C  
ATOM   2310  CZ  PHE   289      38.781   0.076 -39.677  1.00 80.38           C  
ATOM   2311  N   PHE   290      37.620   1.176 -32.759  1.00166.57           N  
ATOM   2312  CA  PHE   290      37.514   1.736 -31.446  1.00166.57           C  
ATOM   2313  C   PHE   290      38.902   2.024 -30.964  1.00166.57           C  
ATOM   2314  O   PHE   290      39.800   1.198 -31.120  1.00166.57           O  
ATOM   2315  CB  PHE   290      36.910   0.745 -30.438  1.00166.57           C  
ATOM   2316  CG  PHE   290      35.597   0.301 -30.985  1.00166.57           C  
ATOM   2317  CD1 PHE   290      35.550  -0.772 -31.844  1.00166.57           C  
ATOM   2318  CD2 PHE   290      34.424   0.942 -30.659  1.00166.57           C  
ATOM   2319  CE1 PHE   290      34.355  -1.205 -32.363  1.00166.57           C  
ATOM   2320  CE2 PHE   290      33.222   0.511 -31.176  1.00166.57           C  
ATOM   2321  CZ  PHE   290      33.189  -0.564 -32.032  1.00166.57           C  
ATOM   2322  N   VAL   291      39.114   3.226 -30.385  1.00124.18           N  
ATOM   2323  CA  VAL   291      40.371   3.555 -29.772  1.00124.18           C  
ATOM   2324  C   VAL   291      40.147   3.337 -28.297  1.00124.18           C  
ATOM   2325  O   VAL   291      39.398   4.064 -27.648  1.00124.18           O  
ATOM   2326  CB  VAL   291      40.803   4.972 -30.068  1.00124.18           C  
ATOM   2327  CG1 VAL   291      39.743   5.970 -29.570  1.00124.18           C  
ATOM   2328  CG2 VAL   291      42.212   5.188 -29.516  1.00124.18           C  
ATOM   2329  N   GLU   292      40.806   2.304 -27.727  1.00 86.73           N  
ATOM   2330  CA  GLU   292      40.499   1.852 -26.393  1.00 86.73           C  
ATOM   2331  C   GLU   292      41.270   2.553 -25.306  1.00 86.73           C  
ATOM   2332  O   GLU   292      42.335   3.127 -25.531  1.00 86.73           O  
ATOM   2333  CB  GLU   292      40.612   0.319 -26.292  1.00 86.73           C  
ATOM   2334  CG  GLU   292      39.500  -0.337 -27.128  1.00 86.73           C  
ATOM   2335  CD  GLU   292      39.852  -1.766 -27.521  1.00 86.73           C  
ATOM   2336  OE1 GLU   292      41.066  -2.088 -27.592  1.00 86.73           O  
ATOM   2337  OE2 GLU   292      38.903  -2.549 -27.788  1.00 86.73           O1-
ATOM   2338  N   SER   293      40.674   2.551 -24.088  1.00117.97           N  
ATOM   2339  CA  SER   293      41.162   3.206 -22.898  1.00117.97           C  
ATOM   2340  C   SER   293      42.374   2.571 -22.263  1.00117.97           C  
ATOM   2341  O   SER   293      43.356   3.268 -22.007  1.00117.97           O  
ATOM   2342  CB  SER   293      40.091   3.290 -21.793  1.00117.97           C  
ATOM   2343  OG  SER   293      40.622   3.939 -20.647  1.00117.97           O  
ATOM   2344  N   ASN   294      42.359   1.262 -21.911  1.00206.20           N  
ATOM   2345  CA  ASN   294      43.607   0.864 -21.309  1.00206.20           C  
ATOM   2346  C   ASN   294      44.135  -0.417 -21.881  1.00206.20           C  
ATOM   2347  O   ASN   294      45.078  -0.986 -21.334  1.00206.20           O  
ATOM   2348  CB  ASN   294      43.660   0.756 -19.771  1.00206.20           C  
ATOM   2349  CG  ASN   294      42.951  -0.484 -19.276  1.00206.20           C  
ATOM   2350  ND2 ASN   294      43.718  -1.591 -19.083  1.00206.20           N  
ATOM   2351  OD1 ASN   294      41.745  -0.464 -19.059  1.00206.20           O  
ATOM   2352  N   SER   295      43.565  -0.902 -22.999  1.00 72.36           N  
ATOM   2353  CA  SER   295      44.005  -2.118 -23.636  1.00 72.36           C  
ATOM   2354  C   SER   295      45.242  -1.889 -24.464  1.00 72.36           C  
ATOM   2355  O   SER   295      45.877  -2.844 -24.909  1.00 72.36           O  
ATOM   2356  CB  SER   295      42.938  -2.707 -24.569  1.00 72.36           C  
ATOM   2357  OG  SER   295      42.689  -1.787 -25.620  1.00 72.36           O  
ATOM   2358  N   LYS   296      45.608  -0.618 -24.712  1.00152.94           N  
ATOM   2359  CA  LYS   296      46.750  -0.286 -25.525  1.00152.94           C  
ATOM   2360  C   LYS   296      46.525  -0.768 -26.932  1.00152.94           C  
ATOM   2361  O   LYS   296      47.486  -1.099 -27.625  1.00152.94           O  
ATOM   2362  CB  LYS   296      48.060  -0.927 -25.027  1.00152.94           C  
ATOM   2363  CG  LYS   296      48.436  -0.589 -23.581  1.00152.94           C  
ATOM   2364  CD  LYS   296      48.578   0.905 -23.298  1.00152.94           C  
ATOM   2365  CE  LYS   296      48.963   1.219 -21.849  1.00152.94           C  
ATOM   2366  NZ  LYS   296      47.885   0.803 -20.923  1.00152.94           N1+
ATOM   2367  N   ARG   297      45.262  -0.789 -27.414  1.00 74.99           N  
ATOM   2368  CA  ARG   297      45.019  -1.322 -28.731  1.00 74.99           C  
ATOM   2369  C   ARG   297      43.921  -0.562 -29.420  1.00 74.99           C  
ATOM   2370  O   ARG   297      43.178   0.195 -28.797  1.00 74.99           O  
ATOM   2371  CB  ARG   297      44.533  -2.779 -28.698  1.00 74.99           C  
ATOM   2372  CG  ARG   297      45.539  -3.792 -28.153  1.00 74.99           C  
ATOM   2373  CD  ARG   297      44.941  -5.195 -28.030  1.00 74.99           C  
ATOM   2374  NE  ARG   297      46.029  -6.134 -27.639  1.00 74.99           N  
ATOM   2375  CZ  ARG   297      45.896  -7.464 -27.912  1.00 74.99           C  
ATOM   2376  NH1 ARG   297      44.759  -7.932 -28.507  1.00 74.99           N1+
ATOM   2377  NH2 ARG   297      46.903  -8.330 -27.595  1.00 74.99           N  
ATOM   2378  N   VAL   298      43.824  -0.743 -30.761  1.00 60.73           N  
ATOM   2379  CA  VAL   298      42.735  -0.225 -31.548  1.00 60.73           C  
ATOM   2380  C   VAL   298      42.012  -1.439 -32.070  1.00 60.73           C  
ATOM   2381  O   VAL   298      42.625  -2.341 -32.642  1.00 60.73           O  
ATOM   2382  CB  VAL   298      43.177   0.624 -32.709  1.00 60.73           C  
ATOM   2383  CG1 VAL   298      41.948   1.004 -33.553  1.00 60.73           C  
ATOM   2384  CG2 VAL   298      43.932   1.843 -32.152  1.00 60.73           C  
ATOM   2385  N   SER   299      40.675  -1.496 -31.891  1.00 54.16           N  
ATOM   2386  CA  SER   299      39.939  -2.686 -32.236  1.00 54.16           C  
ATOM   2387  C   SER   299      38.964  -2.402 -33.342  1.00 54.16           C  
ATOM   2388  O   SER   299      38.762  -1.250 -33.721  1.00 54.16           O  
ATOM   2389  CB  SER   299      39.152  -3.263 -31.049  1.00 54.16           C  
ATOM   2390  OG  SER   299      38.170  -2.334 -30.611  1.00 54.16           O  
ATOM   2391  N   CYS   300      38.357  -3.467 -33.920  1.00 62.32           N  
ATOM   2392  CA  CYS   300      37.428  -3.261 -35.002  1.00 62.32           C  
ATOM   2393  C   CYS   300      36.298  -4.249 -34.946  1.00 62.32           C  
ATOM   2394  O   CYS   300      36.378  -5.288 -34.293  1.00 62.32           O  
ATOM   2395  CB  CYS   300      38.076  -3.369 -36.397  1.00 62.32           C  
ATOM   2396  SG  CYS   300      38.801  -5.004 -36.729  1.00 62.32           S  
ATOM   2397  N   TRP   301      35.180  -3.896 -35.616  1.00101.17           N  
ATOM   2398  CA  TRP   301      34.024  -4.739 -35.713  1.00101.17           C  
ATOM   2399  C   TRP   301      33.320  -4.422 -36.994  1.00101.17           C  
ATOM   2400  O   TRP   301      32.938  -3.276 -37.234  1.00101.17           O  
ATOM   2401  CB  TRP   301      33.035  -4.509 -34.557  1.00101.17           C  
ATOM   2402  CG  TRP   301      31.678  -5.144 -34.741  1.00101.17           C  
ATOM   2403  CD1 TRP   301      31.327  -6.457 -34.818  1.00101.17           C  
ATOM   2404  CD2 TRP   301      30.458  -4.389 -34.834  1.00101.17           C  
ATOM   2405  CE2 TRP   301      29.416  -5.303 -34.979  1.00101.17           C  
ATOM   2406  CE3 TRP   301      30.228  -3.044 -34.799  1.00101.17           C  
ATOM   2407  NE1 TRP   301      29.964  -6.570 -34.972  1.00101.17           N  
ATOM   2408  CZ2 TRP   301      28.120  -4.881 -35.094  1.00101.17           C  
ATOM   2409  CZ3 TRP   301      28.924  -2.620 -34.914  1.00101.17           C  
ATOM   2410  CH2 TRP   301      27.887  -3.520 -35.061  1.00101.17           C  
ATOM   2411  N   ASN   302      33.130  -5.449 -37.852  1.00 66.97           N  
ATOM   2412  CA  ASN   302      32.403  -5.260 -39.073  1.00 66.97           C  
ATOM   2413  C   ASN   302      30.963  -5.138 -38.664  1.00 66.97           C  
ATOM   2414  O   ASN   302      30.468  -5.896 -37.832  1.00 66.97           O  
ATOM   2415  CB  ASN   302      32.548  -6.445 -40.048  1.00 66.97           C  
ATOM   2416  CG  ASN   302      32.121  -5.984 -41.434  1.00 66.97           C  
ATOM   2417  ND2 ASN   302      32.708  -6.609 -42.491  1.00 66.97           N  
ATOM   2418  OD1 ASN   302      31.293  -5.086 -41.573  1.00 66.97           O  
ATOM   2419  N   THR   303      30.256  -4.146 -39.233  1.00 63.24           N  
ATOM   2420  CA  THR   303      28.882  -3.873 -38.915  1.00 63.24           C  
ATOM   2421  C   THR   303      27.996  -4.961 -39.428  1.00 63.24           C  
ATOM   2422  O   THR   303      26.914  -5.197 -38.897  1.00 63.24           O  
ATOM   2423  CB  THR   303      28.391  -2.575 -39.483  1.00 63.24           C  
ATOM   2424  CG2 THR   303      29.235  -1.428 -38.899  1.00 63.24           C  
ATOM   2425  OG1 THR   303      28.480  -2.593 -40.901  1.00 63.24           O  
ATOM   2426  N   GLN   304      28.426  -5.618 -40.515  1.00 67.08           N  
ATOM   2427  CA  GLN   304      27.670  -6.633 -41.184  1.00 67.08           C  
ATOM   2428  C   GLN   304      27.448  -7.793 -40.255  1.00 67.08           C  
ATOM   2429  O   GLN   304      26.362  -8.369 -40.241  1.00 67.08           O  
ATOM   2430  CB  GLN   304      28.407  -7.091 -42.453  1.00 67.08           C  
ATOM   2431  CG  GLN   304      28.599  -5.915 -43.421  1.00 67.08           C  
ATOM   2432  CD  GLN   304      29.693  -6.265 -44.418  1.00 67.08           C  
ATOM   2433  NE2 GLN   304      30.234  -5.234 -45.122  1.00 67.08           N  
ATOM   2434  OE1 GLN   304      30.066  -7.427 -44.559  1.00 67.08           O  
ATOM   2435  N   GLU   305      28.462  -8.159 -39.444  1.00 53.70           N  
ATOM   2436  CA  GLU   305      28.335  -9.288 -38.560  1.00 53.70           C  
ATOM   2437  C   GLU   305      27.740  -8.841 -37.249  1.00 53.70           C  
ATOM   2438  O   GLU   305      27.861  -7.681 -36.858  1.00 53.70           O  
ATOM   2439  CB  GLU   305      29.678  -9.961 -38.229  1.00 53.70           C  
ATOM   2440  CG  GLU   305      30.341 -10.648 -39.425  1.00 53.70           C  
ATOM   2441  CD  GLU   305      31.642 -11.264 -38.932  1.00 53.70           C  
ATOM   2442  OE1 GLU   305      31.583 -12.077 -37.969  1.00 53.70           O  
ATOM   2443  OE2 GLU   305      32.711 -10.927 -39.507  1.00 53.70           O1-
ATOM   2444  N   THR   306      27.089  -9.778 -36.520  1.00169.73           N  
ATOM   2445  CA  THR   306      26.462  -9.465 -35.258  1.00169.73           C  
ATOM   2446  C   THR   306      27.554  -9.013 -34.304  1.00169.73           C  
ATOM   2447  O   THR   306      28.714  -9.315 -34.590  1.00169.73           O  
ATOM   2448  CB  THR   306      25.748 -10.627 -34.632  1.00169.73           C  
ATOM   2449  CG2 THR   306      26.793 -11.684 -34.236  1.00169.73           C  
ATOM   2450  OG1 THR   306      25.013 -10.201 -33.495  1.00169.73           O  
ATOM   2451  N   LEU   307      27.221  -8.284 -33.176  1.00131.78           N  
ATOM   2452  CA  LEU   307      28.230  -7.712 -32.296  1.00131.78           C  
ATOM   2453  C   LEU   307      28.449  -8.457 -31.010  1.00131.78           C  
ATOM   2454  O   LEU   307      27.796  -8.186 -29.996  1.00131.78           O  
ATOM   2455  CB  LEU   307      27.935  -6.257 -31.891  1.00131.78           C  
ATOM   2456  CG  LEU   307      29.004  -5.663 -30.950  1.00131.78           C  
ATOM   2457  CD1 LEU   307      30.379  -5.594 -31.629  1.00131.78           C  
ATOM   2458  CD2 LEU   307      28.563  -4.306 -30.377  1.00131.78           C  
ATOM   2459  N   ASN   308      29.465  -9.351 -31.027  1.00 62.59           N  
ATOM   2460  CA  ASN   308      29.935 -10.104 -29.897  1.00 62.59           C  
ATOM   2461  C   ASN   308      31.427  -9.965 -29.941  1.00 62.59           C  
ATOM   2462  O   ASN   308      31.968  -9.441 -30.912  1.00 62.59           O  
ATOM   2463  CB  ASN   308      29.588 -11.603 -29.969  1.00 62.59           C  
ATOM   2464  CG  ASN   308      28.105 -11.751 -29.648  1.00 62.59           C  
ATOM   2465  ND2 ASN   308      27.308 -12.243 -30.634  1.00 62.59           N  
ATOM   2466  OD1 ASN   308      27.667 -11.434 -28.542  1.00 62.59           O  
ATOM   2467  N   LYS   309      32.135 -10.404 -28.878  1.00120.12           N  
ATOM   2468  CA  LYS   309      33.567 -10.290 -28.839  1.00120.12           C  
ATOM   2469  C   LYS   309      34.130 -11.103 -29.955  1.00120.12           C  
ATOM   2470  O   LYS   309      35.098 -10.706 -30.599  1.00120.12           O  
ATOM   2471  CB  LYS   309      34.176 -10.794 -27.509  1.00120.12           C  
ATOM   2472  CG  LYS   309      35.705 -10.689 -27.420  1.00120.12           C  
ATOM   2473  CD  LYS   309      36.482 -11.681 -28.299  1.00120.12           C  
ATOM   2474  CE  LYS   309      37.908 -11.230 -28.629  1.00120.12           C  
ATOM   2475  NZ  LYS   309      38.778 -11.355 -27.441  1.00120.12           N1+
ATOM   2476  N   ASP   310      33.513 -12.255 -30.247  1.00106.54           N  
ATOM   2477  CA  ASP   310      34.053 -13.143 -31.232  1.00106.54           C  
ATOM   2478  C   ASP   310      34.171 -12.428 -32.540  1.00106.54           C  
ATOM   2479  O   ASP   310      35.074 -12.734 -33.316  1.00106.54           O  
ATOM   2480  CB  ASP   310      33.199 -14.408 -31.444  1.00106.54           C  
ATOM   2481  CG  ASP   310      31.818 -14.004 -31.948  1.00106.54           C  
ATOM   2482  OD1 ASP   310      31.384 -12.857 -31.660  1.00106.54           O  
ATOM   2483  OD2 ASP   310      31.174 -14.846 -32.628  1.00106.54           O1-
ATOM   2484  N   LYS   311      33.266 -11.473 -32.844  1.00127.52           N  
ATOM   2485  CA  LYS   311      33.370 -10.840 -34.127  1.00127.52           C  
ATOM   2486  C   LYS   311      34.090  -9.524 -34.027  1.00127.52           C  
ATOM   2487  O   LYS   311      33.732  -8.572 -34.720  1.00127.52           O  
ATOM   2488  CB  LYS   311      31.998 -10.591 -34.787  1.00127.52           C  
ATOM   2489  CG  LYS   311      31.294 -11.898 -35.168  1.00127.52           C  
ATOM   2490  CD  LYS   311      29.852 -11.740 -35.655  1.00127.52           C  
ATOM   2491  CE  LYS   311      29.204 -13.079 -36.018  1.00127.52           C  
ATOM   2492  NZ  LYS   311      27.949 -12.855 -36.768  1.00127.52           N1+
ATOM   2493  N   ILE   312      35.161  -9.451 -33.205  1.00164.95           N  
ATOM   2494  CA  ILE   312      35.946  -8.251 -33.066  1.00164.95           C  
ATOM   2495  C   ILE   312      37.384  -8.678 -33.147  1.00164.95           C  
ATOM   2496  O   ILE   312      37.709  -9.804 -32.770  1.00164.95           O  
ATOM   2497  CB  ILE   312      35.725  -7.590 -31.723  1.00164.95           C  
ATOM   2498  CG1 ILE   312      36.101  -6.101 -31.698  1.00164.95           C  
ATOM   2499  CG2 ILE   312      36.531  -8.386 -30.688  1.00164.95           C  
ATOM   2500  CD1 ILE   312      37.601  -5.837 -31.731  1.00164.95           C  
ATOM   2501  N   ASP   313      38.275  -7.805 -33.678  1.00 88.32           N  
ATOM   2502  CA  ASP   313      39.672  -8.151 -33.797  1.00 88.32           C  
ATOM   2503  C   ASP   313      40.507  -6.930 -33.458  1.00 88.32           C  
ATOM   2504  O   ASP   313      39.970  -5.889 -33.086  1.00 88.32           O  
ATOM   2505  CB  ASP   313      40.035  -8.644 -35.210  1.00 88.32           C  
ATOM   2506  CG  ASP   313      41.187  -9.637 -35.106  1.00 88.32           C  
ATOM   2507  OD1 ASP   313      41.945  -9.587 -34.101  1.00 88.32           O  
ATOM   2508  OD2 ASP   313      41.307 -10.483 -36.031  1.00 88.32           O1-
ATOM   2509  N   VAL   314      41.858  -7.029 -33.539  1.00 64.86           N  
ATOM   2510  CA  VAL   314      42.716  -5.916 -33.201  1.00 64.86           C  
ATOM   2511  C   VAL   314      43.523  -5.517 -34.406  1.00 64.86           C  
ATOM   2512  O   VAL   314      44.178  -6.346 -35.037  1.00 64.86           O  
ATOM   2513  CB  VAL   314      43.714  -6.247 -32.125  1.00 64.86           C  
ATOM   2514  CG1 VAL   314      44.641  -5.036 -31.912  1.00 64.86           C  
ATOM   2515  CG2 VAL   314      42.951  -6.672 -30.860  1.00 64.86           C  
ATOM   2516  N   ILE   315      43.398  -4.234 -34.811  1.00211.60           N  
ATOM   2517  CA  ILE   315      44.131  -3.605 -35.881  1.00211.60           C  
ATOM   2518  C   ILE   315      45.512  -3.171 -35.457  1.00211.60           C  
ATOM   2519  O   ILE   315      46.458  -3.219 -36.243  1.00211.60           O  
ATOM   2520  CB  ILE   315      43.451  -2.359 -36.368  1.00211.60           C  
ATOM   2521  CG1 ILE   315      42.033  -2.671 -36.885  1.00211.60           C  
ATOM   2522  CG2 ILE   315      44.379  -1.695 -37.401  1.00211.60           C  
ATOM   2523  CD1 ILE   315      42.006  -3.677 -38.036  1.00211.60           C  
ATOM   2524  N   TYR   316      45.642  -2.636 -34.220  1.00 99.33           N  
ATOM   2525  CA  TYR   316      46.877  -2.017 -33.808  1.00 99.33           C  
ATOM   2526  C   TYR   316      47.180  -2.345 -32.376  1.00 99.33           C  
ATOM   2527  O   TYR   316      46.272  -2.440 -31.552  1.00 99.33           O  
ATOM   2528  CB  TYR   316      46.739  -0.487 -33.936  1.00 99.33           C  
ATOM   2529  CG  TYR   316      47.901   0.270 -33.393  1.00 99.33           C  
ATOM   2530  CD1 TYR   316      49.056   0.421 -34.124  1.00 99.33           C  
ATOM   2531  CD2 TYR   316      47.817   0.867 -32.155  1.00 99.33           C  
ATOM   2532  CE1 TYR   316      50.114   1.139 -33.620  1.00 99.33           C  
ATOM   2533  CE2 TYR   316      48.871   1.587 -31.645  1.00 99.33           C  
ATOM   2534  CZ  TYR   316      50.023   1.724 -32.379  1.00 99.33           C  
ATOM   2535  OH  TYR   316      51.109   2.464 -31.865  1.00 99.33           O  
ATOM   2536  N   HIS   317      48.480  -2.524 -32.042  1.00116.38           N  
ATOM   2537  CA  HIS   317      48.845  -2.798 -30.677  1.00116.38           C  
ATOM   2538  C   HIS   317      50.158  -2.126 -30.386  1.00116.38           C  
ATOM   2539  O   HIS   317      51.112  -2.267 -31.151  1.00116.38           O  
ATOM   2540  CB  HIS   317      49.033  -4.296 -30.380  1.00116.38           C  
ATOM   2541  CG  HIS   317      49.404  -4.553 -28.952  1.00116.38           C  
ATOM   2542  CD2 HIS   317      50.630  -4.711 -28.381  1.00116.38           C  
ATOM   2543  ND1 HIS   317      48.496  -4.658 -27.925  1.00116.38           N  
ATOM   2544  CE1 HIS   317      49.208  -4.872 -26.790  1.00116.38           C  
ATOM   2545  NE2 HIS   317      50.509  -4.912 -27.018  1.00116.38           N  
ATOM   2546  N   ASN   318      50.230  -1.353 -29.274  1.00 56.96           N  
ATOM   2547  CA  ASN   318      51.471  -0.732 -28.891  1.00 56.96           C  
ATOM   2548  C   ASN   318      51.453  -0.502 -27.408  1.00 56.96           C  
ATOM   2549  O   ASN   318      50.492   0.026 -26.852  1.00 56.96           O  
ATOM   2550  CB  ASN   318      51.699   0.638 -29.547  1.00 56.96           C  
ATOM   2551  CG  ASN   318      53.163   1.020 -29.379  1.00 56.96           C  
ATOM   2552  ND2 ASN   318      53.588   2.086 -30.109  1.00 56.96           N  
ATOM   2553  OD1 ASN   318      53.905   0.396 -28.621  1.00 56.96           O  
ATOM   2554  N   ALA   319      52.565  -0.842 -26.734  1.00 43.06           N  
ATOM   2555  CA  ALA   319      52.670  -0.700 -25.311  1.00 43.06           C  
ATOM   2556  C   ALA   319      52.502   0.753 -24.998  1.00 43.06           C  
ATOM   2557  O   ALA   319      52.021   1.125 -23.929  1.00 43.06           O  
ATOM   2558  CB  ALA   319      54.044  -1.138 -24.781  1.00 43.06           C  
ATOM   2559  N   ASP   320      52.961   1.595 -25.934  1.00 78.70           N  
ATOM   2560  CA  ASP   320      52.989   3.030 -25.889  1.00 78.70           C  
ATOM   2561  C   ASP   320      51.620   3.645 -26.016  1.00 78.70           C  
ATOM   2562  O   ASP   320      51.441   4.813 -25.670  1.00 78.70           O  
ATOM   2563  CB  ASP   320      53.811   3.625 -27.046  1.00 78.70           C  
ATOM   2564  CG  ASP   320      55.279   3.263 -26.889  1.00 78.70           C  
ATOM   2565  OD1 ASP   320      55.625   2.588 -25.884  1.00 78.70           O  
ATOM   2566  OD2 ASP   320      56.073   3.656 -27.786  1.00 78.70           O1-
ATOM   2567  N   PHE   321      50.641   2.916 -26.583  1.00102.39           N  
ATOM   2568  CA  PHE   321      49.353   3.495 -26.861  1.00102.39           C  
ATOM   2569  C   PHE   321      48.544   3.587 -25.599  1.00102.39           C  
ATOM   2570  O   PHE   321      47.560   2.870 -25.416  1.00102.39           O  
ATOM   2571  CB  PHE   321      48.594   2.618 -27.871  1.00102.39           C  
ATOM   2572  CG  PHE   321      47.367   3.320 -28.324  1.00102.39           C  
ATOM   2573  CD1 PHE   321      47.472   4.406 -29.159  1.00102.39           C  
ATOM   2574  CD2 PHE   321      46.122   2.878 -27.943  1.00102.39           C  
ATOM   2575  CE1 PHE   321      46.346   5.061 -29.596  1.00102.39           C  
ATOM   2576  CE2 PHE   321      44.992   3.530 -28.377  1.00102.39           C  
ATOM   2577  CZ  PHE   321      45.105   4.623 -29.204  1.00102.39           C  
ATOM   2578  N   SER   322      48.885   4.557 -24.727  1.00 68.49           N  
ATOM   2579  CA  SER   322      48.188   4.689 -23.482  1.00 68.49           C  
ATOM   2580  C   SER   322      47.079   5.678 -23.665  1.00 68.49           C  
ATOM   2581  O   SER   322      47.319   6.846 -23.970  1.00 68.49           O  
ATOM   2582  CB  SER   322      49.063   5.226 -22.337  1.00 68.49           C  
ATOM   2583  OG  SER   322      50.125   4.326 -22.061  1.00 68.49           O  
ATOM   2584  N   PHE   323      45.855   5.243 -23.302  1.00122.02           N  
ATOM   2585  CA  PHE   323      44.616   5.968 -23.416  1.00122.02           C  
ATOM   2586  C   PHE   323      44.306   6.547 -24.774  1.00122.02           C  
ATOM   2587  O   PHE   323      44.654   7.686 -25.089  1.00122.02           O  
ATOM   2588  CB  PHE   323      44.450   7.052 -22.337  1.00122.02           C  
ATOM   2589  CG  PHE   323      43.020   7.476 -22.330  1.00122.02           C  
ATOM   2590  CD1 PHE   323      42.063   6.661 -21.768  1.00122.02           C  
ATOM   2591  CD2 PHE   323      42.636   8.683 -22.868  1.00122.02           C  
ATOM   2592  CE1 PHE   323      40.743   7.044 -21.746  1.00122.02           C  
ATOM   2593  CE2 PHE   323      41.316   9.068 -22.847  1.00122.02           C  
ATOM   2594  CZ  PHE   323      40.364   8.245 -22.294  1.00122.02           C  
ATOM   2595  N   GLY   324      43.726   5.690 -25.651  1.00 62.69           N  
ATOM   2596  CA  GLY   324      43.241   6.105 -26.939  1.00 62.69           C  
ATOM   2597  C   GLY   324      42.139   7.104 -26.719  1.00 62.69           C  
ATOM   2598  O   GLY   324      41.206   6.866 -25.955  1.00 62.69           O  
ATOM   2599  N   THR   325      42.347   8.320 -27.257  1.00194.92           N  
ATOM   2600  CA  THR   325      41.478   9.466 -27.183  1.00194.92           C  
ATOM   2601  C   THR   325      40.659   9.807 -28.402  1.00194.92           C  
ATOM   2602  O   THR   325      39.686  10.554 -28.293  1.00194.92           O  
ATOM   2603  CB  THR   325      42.221  10.707 -26.770  1.00194.92           C  
ATOM   2604  CG2 THR   325      43.176  11.127 -27.899  1.00194.92           C  
ATOM   2605  OG1 THR   325      41.305  11.751 -26.473  1.00194.92           O  
ATOM   2606  N   ASP   326      41.089   9.397 -29.613  1.00128.08           N  
ATOM   2607  CA  ASP   326      40.396   9.870 -30.783  1.00128.08           C  
ATOM   2608  C   ASP   326      40.695   8.949 -31.923  1.00128.08           C  
ATOM   2609  O   ASP   326      41.781   8.373 -31.984  1.00128.08           O  
ATOM   2610  CB  ASP   326      40.871  11.278 -31.204  1.00128.08           C  
ATOM   2611  CG  ASP   326      39.895  11.861 -32.211  1.00128.08           C  
ATOM   2612  OD1 ASP   326      38.855  11.199 -32.471  1.00128.08           O  
ATOM   2613  OD2 ASP   326      40.170  12.980 -32.723  1.00128.08           O1-
ATOM   2614  N   ILE   327      39.699   8.720 -32.809  1.00171.34           N  
ATOM   2615  CA  ILE   327      39.960   8.016 -34.031  1.00171.34           C  
ATOM   2616  C   ILE   327      38.989   8.522 -35.043  1.00171.34           C  
ATOM   2617  O   ILE   327      37.876   8.910 -34.696  1.00171.34           O  
ATOM   2618  CB  ILE   327      39.895   6.506 -34.029  1.00171.34           C  
ATOM   2619  CG1 ILE   327      38.493   5.943 -33.831  1.00171.34           C  
ATOM   2620  CG2 ILE   327      40.886   5.983 -32.986  1.00171.34           C  
ATOM   2621  CD1 ILE   327      38.496   4.439 -34.093  1.00171.34           C  
ATOM   2622  N   SER   328      39.412   8.564 -36.320  1.00 53.83           N  
ATOM   2623  CA  SER   328      38.560   9.008 -37.383  1.00 53.83           C  
ATOM   2624  C   SER   328      39.104   8.424 -38.649  1.00 53.83           C  
ATOM   2625  O   SER   328      40.242   7.961 -38.682  1.00 53.83           O  
ATOM   2626  CB  SER   328      38.539  10.540 -37.533  1.00 53.83           C  
ATOM   2627  OG  SER   328      39.858  11.028 -37.733  1.00 53.83           O  
ATOM   2628  N   ILE   329      38.285   8.409 -39.722  1.00103.00           N  
ATOM   2629  CA  ILE   329      38.742   7.914 -40.994  1.00103.00           C  
ATOM   2630  C   ILE   329      38.724   9.088 -41.931  1.00103.00           C  
ATOM   2631  O   ILE   329      37.749   9.836 -41.978  1.00103.00           O  
ATOM   2632  CB  ILE   329      37.841   6.872 -41.578  1.00103.00           C  
ATOM   2633  CG1 ILE   329      37.666   5.698 -40.598  1.00103.00           C  
ATOM   2634  CG2 ILE   329      38.424   6.467 -42.940  1.00103.00           C  
ATOM   2635  CD1 ILE   329      38.990   5.058 -40.179  1.00103.00           C  
ATOM   2636  N   ASP   330      39.816   9.295 -42.700  1.00 72.76           N  
ATOM   2637  CA  ASP   330      39.898  10.478 -43.513  1.00 72.76           C  
ATOM   2638  C   ASP   330      39.357  10.277 -44.908  1.00 72.76           C  
ATOM   2639  O   ASP   330      38.823   9.224 -45.253  1.00 72.76           O  
ATOM   2640  CB  ASP   330      41.302  11.120 -43.534  1.00 72.76           C  
ATOM   2641  CG  ASP   330      42.343  10.292 -44.278  1.00 72.76           C  
ATOM   2642  OD1 ASP   330      41.976   9.554 -45.230  1.00 72.76           O  
ATOM   2643  OD2 ASP   330      43.540  10.411 -43.907  1.00 72.76           O1-
ATOM   2644  N   SER   331      39.494  11.325 -45.752  1.00 53.67           N  
ATOM   2645  CA  SER   331      38.958  11.362 -47.089  1.00 53.67           C  
ATOM   2646  C   SER   331      39.537  10.260 -47.925  1.00 53.67           C  
ATOM   2647  O   SER   331      38.812   9.628 -48.692  1.00 53.67           O  
ATOM   2648  CB  SER   331      39.264  12.682 -47.820  1.00 53.67           C  
ATOM   2649  OG  SER   331      38.622  13.764 -47.163  1.00 53.67           O  
ATOM   2650  N   GLN   332      40.852   9.990 -47.819  1.00150.25           N  
ATOM   2651  CA  GLN   332      41.418   8.971 -48.660  1.00150.25           C  
ATOM   2652  C   GLN   332      41.432   7.676 -47.904  1.00150.25           C  
ATOM   2653  O   GLN   332      42.352   6.871 -48.048  1.00150.25           O  
ATOM   2654  CB  GLN   332      42.875   9.277 -49.050  1.00150.25           C  
ATOM   2655  CG  GLN   332      43.028  10.517 -49.933  1.00150.25           C  
ATOM   2656  CD  GLN   332      42.580  10.144 -51.336  1.00150.25           C  
ATOM   2657  NE2 GLN   332      42.247  11.171 -52.163  1.00150.25           N  
ATOM   2658  OE1 GLN   332      42.533   8.966 -51.689  1.00150.25           O  
ATOM   2659  N   ASP   333      40.371   7.436 -47.114  1.00 68.50           N  
ATOM   2660  CA  ASP   333      40.175   6.229 -46.360  1.00 68.50           C  
ATOM   2661  C   ASP   333      41.317   5.935 -45.428  1.00 68.50           C  
ATOM   2662  O   ASP   333      41.607   4.767 -45.166  1.00 68.50           O  
ATOM   2663  CB  ASP   333      39.955   4.988 -47.244  1.00 68.50           C  
ATOM   2664  CG  ASP   333      38.600   5.125 -47.919  1.00 68.50           C  
ATOM   2665  OD1 ASP   333      37.817   6.013 -47.490  1.00 68.50           O  
ATOM   2666  OD2 ASP   333      38.328   4.340 -48.866  1.00 68.50           O1-
ATOM   2667  N   ASN   334      41.990   6.964 -44.878  1.00 51.08           N  
ATOM   2668  CA  ASN   334      43.047   6.679 -43.943  1.00 51.08           C  
ATOM   2669  C   ASN   334      42.453   6.536 -42.568  1.00 51.08           C  
ATOM   2670  O   ASN   334      41.499   7.233 -42.222  1.00 51.08           O  
ATOM   2671  CB  ASN   334      44.159   7.739 -43.876  1.00 51.08           C  
ATOM   2672  CG  ASN   334      45.026   7.591 -45.121  1.00 51.08           C  
ATOM   2673  ND2 ASN   334      45.702   8.700 -45.526  1.00 51.08           N  
ATOM   2674  OD1 ASN   334      45.107   6.517 -45.714  1.00 51.08           O  
ATOM   2675  N   LEU   335      43.005   5.613 -41.743  1.00168.94           N  
ATOM   2676  CA  LEU   335      42.483   5.433 -40.418  1.00168.94           C  
ATOM   2677  C   LEU   335      43.444   6.064 -39.451  1.00168.94           C  
ATOM   2678  O   LEU   335      44.600   5.661 -39.321  1.00168.94           O  
ATOM   2679  CB  LEU   335      42.254   3.960 -40.009  1.00168.94           C  
ATOM   2680  CG  LEU   335      41.459   3.765 -38.694  1.00168.94           C  
ATOM   2681  CD1 LEU   335      41.173   2.289 -38.453  1.00168.94           C  
ATOM   2682  CD2 LEU   335      42.150   4.343 -37.459  1.00168.94           C  
ATOM   2683  N   TRP   336      42.966   7.078 -38.708  1.00103.10           N  
ATOM   2684  CA  TRP   336      43.843   7.748 -37.797  1.00103.10           C  
ATOM   2685  C   TRP   336      43.366   7.508 -36.398  1.00103.10           C  
ATOM   2686  O   TRP   336      42.166   7.505 -36.121  1.00103.10           O  
ATOM   2687  CB  TRP   336      43.901   9.268 -38.025  1.00103.10           C  
ATOM   2688  CG  TRP   336      44.501   9.667 -39.358  1.00103.10           C  
ATOM   2689  CD1 TRP   336      43.927   9.617 -40.594  1.00103.10           C  
ATOM   2690  CD2 TRP   336      45.817  10.218 -39.547  1.00103.10           C  
ATOM   2691  CE2 TRP   336      45.967  10.472 -40.911  1.00103.10           C  
ATOM   2692  CE3 TRP   336      46.817  10.495 -38.660  1.00103.10           C  
ATOM   2693  NE1 TRP   336      44.800  10.096 -41.542  1.00103.10           N  
ATOM   2694  CZ2 TRP   336      47.122  11.008 -41.410  1.00103.10           C  
ATOM   2695  CZ3 TRP   336      47.982  11.033 -39.166  1.00103.10           C  
ATOM   2696  CH2 TRP   336      48.131  11.284 -40.515  1.00103.10           C  
ATOM   2697  N   PHE   337      44.322   7.269 -35.476  1.00198.34           N  
ATOM   2698  CA  PHE   337      43.973   7.096 -34.094  1.00198.34           C  
ATOM   2699  C   PHE   337      45.018   7.720 -33.217  1.00198.34           C  
ATOM   2700  O   PHE   337      46.204   7.709 -33.545  1.00198.34           O  
ATOM   2701  CB  PHE   337      43.719   5.629 -33.698  1.00198.34           C  
ATOM   2702  CG  PHE   337      44.834   4.784 -34.196  1.00198.34           C  
ATOM   2703  CD1 PHE   337      44.760   4.253 -35.464  1.00198.34           C  
ATOM   2704  CD2 PHE   337      45.936   4.511 -33.420  1.00198.34           C  
ATOM   2705  CE1 PHE   337      45.770   3.465 -35.961  1.00198.34           C  
ATOM   2706  CE2 PHE   337      46.947   3.723 -33.914  1.00198.34           C  
ATOM   2707  CZ  PHE   337      46.867   3.194 -35.181  1.00198.34           C  
ATOM   2708  N   LEU   338      44.588   8.304 -32.069  1.00120.22           N  
ATOM   2709  CA  LEU   338      45.511   9.014 -31.215  1.00120.22           C  
ATOM   2710  C   LEU   338      45.325   8.652 -29.766  1.00120.22           C  
ATOM   2711  O   LEU   338      44.217   8.369 -29.307  1.00120.22           O  
ATOM   2712  CB  LEU   338      45.418  10.555 -31.374  1.00120.22           C  
ATOM   2713  CG  LEU   338      46.369  11.426 -30.507  1.00120.22           C  
ATOM   2714  CD1 LEU   338      46.394  12.878 -31.021  1.00120.22           C  
ATOM   2715  CD2 LEU   338      46.010  11.411 -29.009  1.00120.22           C  
ATOM   2716  N   ALA   339      46.455   8.640 -29.016  1.00 58.97           N  
ATOM   2717  CA  ALA   339      46.465   8.432 -27.591  1.00 58.97           C  
ATOM   2718  C   ALA   339      47.207   9.585 -26.974  1.00 58.97           C  
ATOM   2719  O   ALA   339      48.067  10.187 -27.618  1.00 58.97           O  
ATOM   2720  CB  ALA   339      47.186   7.146 -27.142  1.00 58.97           C  
ATOM   2721  N   ASN   340      46.857   9.953 -25.715  1.00131.07           N  
ATOM   2722  CA  ASN   340      47.526  11.058 -25.069  1.00131.07           C  
ATOM   2723  C   ASN   340      47.679  10.835 -23.579  1.00131.07           C  
ATOM   2724  O   ASN   340      48.056  11.752 -22.850  1.00131.07           O  
ATOM   2725  CB  ASN   340      46.771  12.384 -25.281  1.00131.07           C  
ATOM   2726  CG  ASN   340      45.360  12.227 -24.730  1.00131.07           C  
ATOM   2727  ND2 ASN   340      44.510  13.266 -24.945  1.00131.07           N  
ATOM   2728  OD1 ASN   340      45.014  11.203 -24.141  1.00131.07           O  
ATOM   2729  N   GLY   341      47.374   9.624 -23.070  1.00 56.36           N  
ATOM   2730  CA  GLY   341      47.592   9.345 -21.674  1.00 56.36           C  
ATOM   2731  C   GLY   341      46.853  10.329 -20.812  1.00 56.36           C  
ATOM   2732  O   GLY   341      47.329  10.664 -19.726  1.00 56.36           O  
ATOM   2733  N   LEU   342      45.680  10.827 -21.265  1.00140.72           N  
ATOM   2734  CA  LEU   342      44.984  11.784 -20.447  1.00140.72           C  
ATOM   2735  C   LEU   342      43.545  11.346 -20.315  1.00140.72           C  
ATOM   2736  O   LEU   342      42.672  11.848 -21.019  1.00140.72           O  
ATOM   2737  CB  LEU   342      45.012  13.198 -21.072  1.00140.72           C  
ATOM   2738  CG  LEU   342      44.562  14.350 -20.146  1.00140.72           C  
ATOM   2739  CD1 LEU   342      43.106  14.196 -19.679  1.00140.72           C  
ATOM   2740  CD2 LEU   342      45.546  14.545 -18.983  1.00140.72           C  
ATOM   2741  N   PRO   343      43.263  10.429 -19.423  1.00102.74           N  
ATOM   2742  CA  PRO   343      41.906   9.971 -19.204  1.00102.74           C  
ATOM   2743  C   PRO   343      41.152  10.903 -18.300  1.00102.74           C  
ATOM   2744  O   PRO   343      41.798  11.699 -17.620  1.00102.74           O  
ATOM   2745  CB  PRO   343      42.034   8.555 -18.631  1.00102.74           C  
ATOM   2746  CG  PRO   343      43.483   8.469 -18.118  1.00102.74           C  
ATOM   2747  CD  PRO   343      44.246   9.428 -19.043  1.00102.74           C  
ATOM   2748  N   PRO   344      39.837  10.877 -18.280  1.00138.41           N  
ATOM   2749  CA  PRO   344      39.115  11.735 -17.377  1.00138.41           C  
ATOM   2750  C   PRO   344      39.262  11.257 -15.970  1.00138.41           C  
ATOM   2751  O   PRO   344      38.397  10.520 -15.504  1.00138.41           O  
ATOM   2752  CB  PRO   344      37.671  11.769 -17.882  1.00138.41           C  
ATOM   2753  CG  PRO   344      37.583  10.588 -18.872  1.00138.41           C  
ATOM   2754  CD  PRO   344      39.021  10.421 -19.391  1.00138.41           C  
ATOM   2755  N   LEU   345      40.307  11.714 -15.260  1.00100.73           N  
ATOM   2756  CA  LEU   345      40.530  11.346 -13.893  1.00100.73           C  
ATOM   2757  C   LEU   345      41.222  12.523 -13.298  1.00100.73           C  
ATOM   2758  O   LEU   345      41.963  13.220 -13.988  1.00100.73           O  
ATOM   2759  CB  LEU   345      41.443  10.118 -13.692  1.00100.73           C  
ATOM   2760  CG  LEU   345      40.847   8.790 -14.203  1.00100.73           C  
ATOM   2761  CD1 LEU   345      40.787   8.746 -15.738  1.00100.73           C  
ATOM   2762  CD2 LEU   345      41.570   7.578 -13.591  1.00100.73           C  
ATOM   2763  N   GLU   346      41.010  12.795 -11.998  1.00 78.62           N  
ATOM   2764  CA  GLU   346      41.627  13.986 -11.496  1.00 78.62           C  
ATOM   2765  C   GLU   346      43.111  13.841 -11.511  1.00 78.62           C  
ATOM   2766  O   GLU   346      43.665  12.781 -11.220  1.00 78.62           O  
ATOM   2767  CB  GLU   346      41.233  14.398 -10.070  1.00 78.62           C  
ATOM   2768  CG  GLU   346      39.845  15.028  -9.960  1.00 78.62           C  
ATOM   2769  CD  GLU   346      39.763  15.693  -8.593  1.00 78.62           C  
ATOM   2770  OE1 GLU   346      40.646  15.395  -7.743  1.00 78.62           O  
ATOM   2771  OE2 GLU   346      38.830  16.512  -8.381  1.00 78.62           O1-
ATOM   2772  N   ASN   347      43.773  14.968 -11.842  1.00 58.08           N  
ATOM   2773  CA  ASN   347      45.199  15.122 -11.876  1.00 58.08           C  
ATOM   2774  C   ASN   347      45.817  14.281 -12.955  1.00 58.08           C  
ATOM   2775  O   ASN   347      46.997  13.943 -12.876  1.00 58.08           O  
ATOM   2776  CB  ASN   347      45.865  14.729 -10.543  1.00 58.08           C  
ATOM   2777  CG  ASN   347      45.401  15.676  -9.444  1.00 58.08           C  
ATOM   2778  ND2 ASN   347      45.410  15.179  -8.177  1.00 58.08           N  
ATOM   2779  OD1 ASN   347      45.040  16.823  -9.703  1.00 58.08           O  
ATOM   2780  N   SER   348      45.053  13.949 -14.012  1.00 85.76           N  
ATOM   2781  CA  SER   348      45.561  13.145 -15.091  1.00 85.76           C  
ATOM   2782  C   SER   348      46.540  13.938 -15.911  1.00 85.76           C  
ATOM   2783  O   SER   348      47.399  13.377 -16.593  1.00 85.76           O  
ATOM   2784  CB  SER   348      44.447  12.665 -16.031  1.00 85.76           C  
ATOM   2785  OG  SER   348      45.001  11.882 -17.073  1.00 85.76           O  
ATOM   2786  N   ASP   349      46.435  15.276 -15.858  1.00105.66           N  
ATOM   2787  CA  ASP   349      47.284  16.144 -16.624  1.00105.66           C  
ATOM   2788  C   ASP   349      48.702  15.943 -16.193  1.00105.66           C  
ATOM   2789  O   ASP   349      49.629  16.140 -16.977  1.00105.66           O  
ATOM   2790  CB  ASP   349      46.920  17.632 -16.470  1.00105.66           C  
ATOM   2791  CG  ASP   349      47.045  18.047 -15.008  1.00105.66           C  
ATOM   2792  OD1 ASP   349      46.949  17.164 -14.113  1.00105.66           O  
ATOM   2793  OD2 ASP   349      47.226  19.271 -14.772  1.00105.66           O1-
ATOM   2794  N   LYS   350      48.900  15.607 -14.908  1.00164.88           N  
ATOM   2795  CA  LYS   350      50.207  15.415 -14.357  1.00164.88           C  
ATOM   2796  C   LYS   350      50.833  14.121 -14.809  1.00164.88           C  
ATOM   2797  O   LYS   350      52.051  13.983 -14.737  1.00164.88           O  
ATOM   2798  CB  LYS   350      50.251  15.483 -12.827  1.00164.88           C  
ATOM   2799  CG  LYS   350      51.641  15.881 -12.330  1.00164.88           C  
ATOM   2800  CD  LYS   350      52.002  17.344 -12.632  1.00164.88           C  
ATOM   2801  CE  LYS   350      52.248  17.649 -14.116  1.00164.88           C  
ATOM   2802  NZ  LYS   350      52.498  19.097 -14.313  1.00164.88           N1+
ATOM   2803  N   PHE   351      50.025  13.122 -15.233  1.00131.29           N  
ATOM   2804  CA  PHE   351      50.518  11.819 -15.624  1.00131.29           C  
ATOM   2805  C   PHE   351      51.673  11.979 -16.564  1.00131.29           C  
ATOM   2806  O   PHE   351      51.601  12.732 -17.532  1.00131.29           O  
ATOM   2807  CB  PHE   351      49.441  10.993 -16.354  1.00131.29           C  
ATOM   2808  CG  PHE   351      48.467  10.506 -15.336  1.00131.29           C  
ATOM   2809  CD1 PHE   351      48.003  11.355 -14.358  1.00131.29           C  
ATOM   2810  CD2 PHE   351      47.968   9.223 -15.396  1.00131.29           C  
ATOM   2811  CE1 PHE   351      47.094  10.928 -13.419  1.00131.29           C  
ATOM   2812  CE2 PHE   351      47.055   8.791 -14.462  1.00131.29           C  
ATOM   2813  CZ  PHE   351      46.622   9.639 -13.468  1.00131.29           C  
ATOM   2814  N   VAL   352      52.777  11.246 -16.302  1.00 36.63           N  
ATOM   2815  CA  VAL   352      53.955  11.374 -17.113  1.00 36.63           C  
ATOM   2816  C   VAL   352      54.371  10.005 -17.555  1.00 36.63           C  
ATOM   2817  O   VAL   352      54.087   9.016 -16.880  1.00 36.63           O  
ATOM   2818  CB  VAL   352      55.110  11.980 -16.370  1.00 36.63           C  
ATOM   2819  CG1 VAL   352      56.328  12.018 -17.305  1.00 36.63           C  
ATOM   2820  CG2 VAL   352      54.686  13.362 -15.844  1.00 36.63           C  
ATOM   2821  N   PHE   353      55.052   9.920 -18.719  1.00 57.72           N  
ATOM   2822  CA  PHE   353      55.432   8.644 -19.254  1.00 57.72           C  
ATOM   2823  C   PHE   353      56.851   8.730 -19.727  1.00 57.72           C  
ATOM   2824  O   PHE   353      57.379   9.814 -19.972  1.00 57.72           O  
ATOM   2825  CB  PHE   353      54.578   8.241 -20.466  1.00 57.72           C  
ATOM   2826  CG  PHE   353      53.170   8.184 -19.991  1.00 57.72           C  
ATOM   2827  CD1 PHE   353      52.639   7.020 -19.484  1.00 57.72           C  
ATOM   2828  CD2 PHE   353      52.386   9.313 -20.038  1.00 57.72           C  
ATOM   2829  CE1 PHE   353      51.337   6.975 -19.044  1.00 57.72           C  
ATOM   2830  CE2 PHE   353      51.082   9.277 -19.599  1.00 57.72           C  
ATOM   2831  CZ  PHE   353      50.559   8.106 -19.099  1.00 57.72           C  
ATOM   2832  N   THR   354      57.505   7.558 -19.840  1.00106.29           N  
ATOM   2833  CA  THR   354      58.867   7.446 -20.278  1.00106.29           C  
ATOM   2834  C   THR   354      58.960   7.811 -21.726  1.00106.29           C  
ATOM   2835  O   THR   354      59.984   8.335 -22.163  1.00106.29           O  
ATOM   2836  CB  THR   354      59.425   6.060 -20.129  1.00106.29           C  
ATOM   2837  CG2 THR   354      58.665   5.110 -21.069  1.00106.29           C  
ATOM   2838  OG1 THR   354      60.811   6.055 -20.435  1.00106.29           O  
ATOM   2839  N   LYS   355      57.896   7.513 -22.504  1.00 83.28           N  
ATOM   2840  CA  LYS   355      57.876   7.711 -23.932  1.00 83.28           C  
ATOM   2841  C   LYS   355      56.944   8.850 -24.267  1.00 83.28           C  
ATOM   2842  O   LYS   355      56.172   9.281 -23.413  1.00 83.28           O  
ATOM   2843  CB  LYS   355      57.402   6.439 -24.658  1.00 83.28           C  
ATOM   2844  CG  LYS   355      58.403   5.291 -24.537  1.00 83.28           C  
ATOM   2845  CD  LYS   355      57.866   3.947 -25.026  1.00 83.28           C  
ATOM   2846  CE  LYS   355      58.868   2.808 -24.850  1.00 83.28           C  
ATOM   2847  NZ  LYS   355      58.332   1.552 -25.417  1.00 83.28           N1+
ATOM   2848  N   PRO   356      56.997   9.385 -25.476  1.00159.28           N  
ATOM   2849  CA  PRO   356      56.175  10.511 -25.846  1.00159.28           C  
ATOM   2850  C   PRO   356      54.725  10.263 -25.548  1.00159.28           C  
ATOM   2851  O   PRO   356      54.178   9.257 -25.997  1.00159.28           O  
ATOM   2852  CB  PRO   356      56.418  10.731 -27.338  1.00159.28           C  
ATOM   2853  CG  PRO   356      56.813   9.333 -27.845  1.00159.28           C  
ATOM   2854  CD  PRO   356      57.527   8.696 -26.643  1.00159.28           C  
ATOM   2855  N   ARG   357      54.082  11.199 -24.820  1.00185.51           N  
ATOM   2856  CA  ARG   357      52.715  11.061 -24.394  1.00185.51           C  
ATOM   2857  C   ARG   357      51.760  11.115 -25.549  1.00185.51           C  
ATOM   2858  O   ARG   357      50.800  10.349 -25.591  1.00185.51           O  
ATOM   2859  CB  ARG   357      52.212  12.151 -23.432  1.00185.51           C  
ATOM   2860  CG  ARG   357      52.977  12.283 -22.120  1.00185.51           C  
ATOM   2861  CD  ARG   357      52.078  12.737 -20.965  1.00185.51           C  
ATOM   2862  NE  ARG   357      51.132  13.760 -21.499  1.00185.51           N  
ATOM   2863  CZ  ARG   357      50.160  14.284 -20.694  1.00185.51           C  
ATOM   2864  NH1 ARG   357      50.113  13.950 -19.372  1.00185.51           N1+
ATOM   2865  NH2 ARG   357      49.221  15.129 -21.211  1.00185.51           N  
ATOM   2866  N   TYR   358      52.001  12.009 -26.528  1.00 65.48           N  
ATOM   2867  CA  TYR   358      51.031  12.198 -27.573  1.00 65.48           C  
ATOM   2868  C   TYR   358      51.460  11.409 -28.766  1.00 65.48           C  
ATOM   2869  O   TYR   358      52.553  11.610 -29.293  1.00 65.48           O  
ATOM   2870  CB  TYR   358      50.908  13.660 -28.031  1.00 65.48           C  
ATOM   2871  CG  TYR   358      50.516  14.464 -26.840  1.00 65.48           C  
ATOM   2872  CD1 TYR   358      49.196  14.580 -26.472  1.00 65.48           C  
ATOM   2873  CD2 TYR   358      51.480  15.099 -26.090  1.00 65.48           C  
ATOM   2874  CE1 TYR   358      48.841  15.322 -25.370  1.00 65.48           C  
ATOM   2875  CE2 TYR   358      51.134  15.842 -24.987  1.00 65.48           C  
ATOM   2876  CZ  TYR   358      49.812  15.954 -24.630  1.00 65.48           C  
ATOM   2877  OH  TYR   358      49.453  16.717 -23.499  1.00 65.48           O  
ATOM   2878  N   GLN   359      50.588  10.476 -29.214  1.00 66.42           N  
ATOM   2879  CA  GLN   359      50.908   9.624 -30.321  1.00 66.42           C  
ATOM   2880  C   GLN   359      49.772   9.612 -31.304  1.00 66.42           C  
ATOM   2881  O   GLN   359      48.619   9.379 -30.938  1.00 66.42           O  
ATOM   2882  CB  GLN   359      51.173   8.184 -29.869  1.00 66.42           C  
ATOM   2883  CG  GLN   359      52.384   8.111 -28.936  1.00 66.42           C  
ATOM   2884  CD  GLN   359      52.367   6.761 -28.242  1.00 66.42           C  
ATOM   2885  NE2 GLN   359      51.148   6.279 -27.882  1.00 66.42           N  
ATOM   2886  OE1 GLN   359      53.410   6.155 -28.009  1.00 66.42           O  
ATOM   2887  N   ILE   360      50.085   9.875 -32.594  1.00 48.51           N  
ATOM   2888  CA  ILE   360      49.101   9.859 -33.648  1.00 48.51           C  
ATOM   2889  C   ILE   360      49.610   8.946 -34.732  1.00 48.51           C  
ATOM   2890  O   ILE   360      50.740   9.100 -35.196  1.00 48.51           O  
ATOM   2891  CB  ILE   360      48.885  11.195 -34.300  1.00 48.51           C  
ATOM   2892  CG1 ILE   360      48.328  12.214 -33.295  1.00 48.51           C  
ATOM   2893  CG2 ILE   360      47.988  10.982 -35.531  1.00 48.51           C  
ATOM   2894  CD1 ILE   360      48.363  13.651 -33.811  1.00 48.51           C  
ATOM   2895  N   PHE   361      48.776   7.978 -35.183  1.00 59.67           N  
ATOM   2896  CA  PHE   361      49.212   7.043 -36.194  1.00 59.67           C  
ATOM   2897  C   PHE   361      48.176   6.923 -37.278  1.00 59.67           C  
ATOM   2898  O   PHE   361      46.995   7.178 -37.044  1.00 59.67           O  
ATOM   2899  CB  PHE   361      49.389   5.615 -35.654  1.00 59.67           C  
ATOM   2900  CG  PHE   361      50.470   5.618 -34.632  1.00 59.67           C  
ATOM   2901  CD1 PHE   361      50.223   6.088 -33.362  1.00 59.67           C  
ATOM   2902  CD2 PHE   361      51.722   5.130 -34.929  1.00 59.67           C  
ATOM   2903  CE1 PHE   361      51.213   6.087 -32.409  1.00 59.67           C  
ATOM   2904  CE2 PHE   361      52.716   5.125 -33.980  1.00 59.67           C  
ATOM   2905  CZ  PHE   361      52.461   5.603 -32.718  1.00 59.67           C  
ATOM   2906  N   LYS   362      48.617   6.509 -38.494  1.00 96.75           N  
ATOM   2907  CA  LYS   362      47.760   6.340 -39.650  1.00 96.75           C  
ATOM   2908  C   LYS   362      48.036   4.996 -40.316  1.00 96.75           C  
ATOM   2909  O   LYS   362      49.175   4.528 -40.327  1.00 96.75           O  
ATOM   2910  CB  LYS   362      48.035   7.385 -40.750  1.00 96.75           C  
ATOM   2911  CG  LYS   362      47.159   7.230 -41.997  1.00 96.75           C  
ATOM   2912  CD  LYS   362      47.442   8.273 -43.084  1.00 96.75           C  
ATOM   2913  CE  LYS   362      48.803   8.070 -43.766  1.00 96.75           C  
ATOM   2914  NZ  LYS   362      49.014   9.096 -44.811  1.00 96.75           N1+
ATOM   2915  N   VAL   363      46.975   4.351 -40.887  1.00127.16           N  
ATOM   2916  CA  VAL   363      46.989   3.107 -41.659  1.00127.16           C  
ATOM   2917  C   VAL   363      45.818   3.182 -42.677  1.00127.16           C  
ATOM   2918  O   VAL   363      44.900   3.940 -42.411  1.00127.16           O  
ATOM   2919  CB  VAL   363      46.738   1.927 -40.765  1.00127.16           C  
ATOM   2920  CG1 VAL   363      46.644   0.646 -41.603  1.00127.16           C  
ATOM   2921  CG2 VAL   363      47.831   1.911 -39.685  1.00127.16           C  
ATOM   2922  N   ASN   364      45.762   2.477 -43.868  1.00116.39           N  
ATOM   2923  CA  ASN   364      44.549   2.551 -44.701  1.00116.39           C  
ATOM   2924  C   ASN   364      43.641   1.425 -44.264  1.00116.39           C  
ATOM   2925  O   ASN   364      44.128   0.417 -43.767  1.00116.39           O  
ATOM   2926  CB  ASN   364      44.734   2.526 -46.239  1.00116.39           C  
ATOM   2927  CG  ASN   364      45.189   1.168 -46.744  1.00116.39           C  
ATOM   2928  ND2 ASN   364      44.723   0.795 -47.968  1.00116.39           N  
ATOM   2929  OD1 ASN   364      45.939   0.460 -46.074  1.00116.39           O  
ATOM   2930  N   ILE   365      42.299   1.553 -44.437  1.00152.99           N  
ATOM   2931  CA  ILE   365      41.347   0.629 -43.861  1.00152.99           C  
ATOM   2932  C   ILE   365      41.478  -0.791 -44.343  1.00152.99           C  
ATOM   2933  O   ILE   365      41.385  -1.709 -43.528  1.00152.99           O  
ATOM   2934  CB  ILE   365      39.919   1.112 -43.989  1.00152.99           C  
ATOM   2935  CG1 ILE   365      39.499   1.369 -45.451  1.00152.99           C  
ATOM   2936  CG2 ILE   365      39.776   2.351 -43.089  1.00152.99           C  
ATOM   2937  CD1 ILE   365      39.194   0.128 -46.284  1.00152.99           C  
ATOM   2938  N   GLN   366      41.671  -1.029 -45.654  1.00 49.76           N  
ATOM   2939  CA  GLN   366      41.775  -2.379 -46.138  1.00 49.76           C  
ATOM   2940  C   GLN   366      43.005  -3.002 -45.572  1.00 49.76           C  
ATOM   2941  O   GLN   366      42.992  -4.155 -45.143  1.00 49.76           O  
ATOM   2942  CB  GLN   366      41.888  -2.469 -47.672  1.00 49.76           C  
ATOM   2943  CG  GLN   366      40.570  -2.236 -48.411  1.00 49.76           C  
ATOM   2944  CD  GLN   366      39.758  -3.523 -48.315  1.00 49.76           C  
ATOM   2945  NE2 GLN   366      39.196  -3.979 -49.467  1.00 49.76           N  
ATOM   2946  OE1 GLN   366      39.634  -4.118 -47.246  1.00 49.76           O  
ATOM   2947  N   GLU   367      44.115  -2.248 -45.537  1.00 78.53           N  
ATOM   2948  CA  GLU   367      45.307  -2.884 -45.066  1.00 78.53           C  
ATOM   2949  C   GLU   367      45.106  -3.236 -43.629  1.00 78.53           C  
ATOM   2950  O   GLU   367      45.605  -4.263 -43.177  1.00 78.53           O  
ATOM   2951  CB  GLU   367      46.600  -2.056 -45.141  1.00 78.53           C  
ATOM   2952  CG  GLU   367      46.785  -1.085 -43.981  1.00 78.53           C  
ATOM   2953  CD  GLU   367      48.193  -0.520 -44.087  1.00 78.53           C  
ATOM   2954  OE1 GLU   367      49.098  -1.266 -44.546  1.00 78.53           O  
ATOM   2955  OE2 GLU   367      48.382   0.669 -43.719  1.00 78.53           O1-
ATOM   2956  N   ALA   368      44.376  -2.401 -42.859  1.00 64.01           N  
ATOM   2957  CA  ALA   368      44.279  -2.670 -41.453  1.00 64.01           C  
ATOM   2958  C   ALA   368      43.633  -4.001 -41.191  1.00 64.01           C  
ATOM   2959  O   ALA   368      44.216  -4.853 -40.522  1.00 64.01           O  
ATOM   2960  CB  ALA   368      43.455  -1.614 -40.694  1.00 64.01           C  
ATOM   2961  N   ILE   369      42.441  -4.224 -41.776  1.00145.42           N  
ATOM   2962  CA  ILE   369      41.573  -5.352 -41.548  1.00145.42           C  
ATOM   2963  C   ILE   369      42.053  -6.660 -42.108  1.00145.42           C  
ATOM   2964  O   ILE   369      41.593  -7.708 -41.664  1.00145.42           O  
ATOM   2965  CB  ILE   369      40.141  -5.095 -41.956  1.00145.42           C  
ATOM   2966  CG1 ILE   369      39.965  -4.860 -43.465  1.00145.42           C  
ATOM   2967  CG2 ILE   369      39.655  -3.904 -41.115  1.00145.42           C  
ATOM   2968  CD1 ILE   369      39.996  -6.130 -44.307  1.00145.42           C  
ATOM   2969  N   ALA   370      42.904  -6.658 -43.149  1.00 57.09           N  
ATOM   2970  CA  ALA   370      43.273  -7.895 -43.793  1.00 57.09           C  
ATOM   2971  C   ALA   370      43.742  -8.933 -42.810  1.00 57.09           C  
ATOM   2972  O   ALA   370      44.555  -8.666 -41.927  1.00 57.09           O  
ATOM   2973  CB  ALA   370      44.372  -7.718 -44.853  1.00 57.09           C  
ATOM   2974  N   GLY   371      43.201 -10.165 -42.962  1.00 31.95           N  
ATOM   2975  CA  GLY   371      43.567 -11.295 -42.153  1.00 31.95           C  
ATOM   2976  C   GLY   371      42.889 -11.243 -40.813  1.00 31.95           C  
ATOM   2977  O   GLY   371      43.366 -11.868 -39.865  1.00 31.95           O  
ATOM   2978  N   THR   372      41.754 -10.522 -40.682  1.00 61.48           N  
ATOM   2979  CA  THR   372      41.140 -10.434 -39.384  1.00 61.48           C  
ATOM   2980  C   THR   372      39.665 -10.702 -39.506  1.00 61.48           C  
ATOM   2981  O   THR   372      39.113 -10.779 -40.601  1.00 61.48           O  
ATOM   2982  CB  THR   372      41.261  -9.080 -38.733  1.00 61.48           C  
ATOM   2983  CG2 THR   372      42.730  -8.626 -38.797  1.00 61.48           C  
ATOM   2984  OG1 THR   372      40.444  -8.133 -39.402  1.00 61.48           O  
ATOM   2985  N   LYS   373      38.991 -10.822 -38.343  1.00117.54           N  
ATOM   2986  CA  LYS   373      37.591 -11.133 -38.211  1.00117.54           C  
ATOM   2987  C   LYS   373      36.771 -10.036 -38.819  1.00117.54           C  
ATOM   2988  O   LYS   373      35.594 -10.214 -39.126  1.00117.54           O  
ATOM   2989  CB  LYS   373      37.179 -11.304 -36.740  1.00117.54           C  
ATOM   2990  CG  LYS   373      37.789 -12.563 -36.122  1.00117.54           C  
ATOM   2991  CD  LYS   373      37.772 -12.607 -34.593  1.00117.54           C  
ATOM   2992  CE  LYS   373      39.071 -12.107 -33.949  1.00117.54           C  
ATOM   2993  NZ  LYS   373      40.220 -12.920 -34.410  1.00117.54           N1+
ATOM   2994  N   CYS   374      37.349  -8.833 -38.906  1.00 80.63           N  
ATOM   2995  CA  CYS   374      36.695  -7.690 -39.470  1.00 80.63           C  
ATOM   2996  C   CYS   374      36.593  -7.785 -40.971  1.00 80.63           C  
ATOM   2997  O   CYS   374      35.813  -7.051 -41.578  1.00 80.63           O  
ATOM   2998  CB  CYS   374      37.368  -6.372 -39.054  1.00 80.63           C  
ATOM   2999  SG  CYS   374      37.213  -6.154 -37.252  1.00 80.63           S  
ATOM   3000  N   GLU   375      37.403  -8.655 -41.615  1.00123.49           N  
ATOM   3001  CA  GLU   375      37.471  -8.749 -43.056  1.00123.49           C  
ATOM   3002  C   GLU   375      36.226  -9.331 -43.659  1.00123.49           C  
ATOM   3003  O   GLU   375      35.271  -9.683 -42.969  1.00123.49           O  
ATOM   3004  CB  GLU   375      38.690  -9.522 -43.599  1.00123.49           C  
ATOM   3005  CG  GLU   375      38.708 -11.019 -43.304  1.00123.49           C  
ATOM   3006  CD  GLU   375      40.008 -11.575 -43.878  1.00123.49           C  
ATOM   3007  OE1 GLU   375      40.123 -11.632 -45.132  1.00123.49           O  
ATOM   3008  OE2 GLU   375      40.908 -11.940 -43.075  1.00123.49           O1-
ATOM   3009  N   LYS   376      36.201  -9.343 -45.014  1.00151.27           N  
ATOM   3010  CA  LYS   376      35.086  -9.771 -45.817  1.00151.27           C  
ATOM   3011  C   LYS   376      34.833 -11.218 -45.626  1.00151.27           C  
ATOM   3012  O   LYS   376      33.687 -11.643 -45.484  1.00151.27           O  
ATOM   3013  CB  LYS   376      35.318  -9.542 -47.324  1.00151.27           C  
ATOM   3014  CG  LYS   376      35.324  -8.066 -47.730  1.00151.27           C  
ATOM   3015  CD  LYS   376      36.483  -7.264 -47.138  1.00151.27           C  
ATOM   3016  CE  LYS   376      36.402  -5.775 -47.470  1.00151.27           C  
ATOM   3017  NZ  LYS   376      35.162  -5.201 -46.905  1.00151.27           N1+
ATOM   3018  N   ASN   377      35.905 -12.023 -45.628  1.00 74.72           N  
ATOM   3019  CA  ASN   377      35.676 -13.419 -45.491  1.00 74.72           C  
ATOM   3020  C   ASN   377      37.006 -14.048 -45.110  1.00 74.72           C  
ATOM   3021  O   ASN   377      37.060 -14.732 -44.054  1.00 74.72           O  
ATOM   3022  CB  ASN   377      35.214 -14.049 -46.816  1.00 74.72           C  
ATOM   3023  CG  ASN   377      34.653 -15.433 -46.532  1.00 74.72           C  
ATOM   3024  ND2 ASN   377      33.934 -16.003 -47.536  1.00 74.72           N  
ATOM   3025  OD1 ASN   377      34.856 -15.995 -45.457  1.00 74.72           O  
ATOM   3026  OXT ASN   377      37.990 -13.849 -45.870  1.00 74.72           O1-
END
