# Supplementary material for: The Diversity of Yellow-Related Proteins in Sand Flies (Diptera: Psychodidae)
Source: PLoS One. 2016 Nov 3;11(11):e0166191. doi: 10.1371/journal.pone.0166191 (PMC5094789; doi:10.1371/journal.pone.0166191)
Supplement: S1 Fig — Zipped PDB files of 32 sand fly yellow-related proteins calculated in MODELLER based on 3Q6K as the template structure. Protein codes refers to Table 1. (ZIP) [file pone.0166191.s001.zip › Lolm1.pdb]

ATOM      1  N   ASP     1      48.946  -2.874 -41.061  1.00 35.02           N  
ATOM      2  CA  ASP     1      49.682  -3.008 -39.781  1.00 35.02           C  
ATOM      3  C   ASP     1      50.656  -1.892 -39.606  1.00 35.02           C  
ATOM      4  O   ASP     1      50.746  -1.293 -38.535  1.00 35.02           O  
ATOM      5  CB  ASP     1      50.473  -4.327 -39.749  1.00 35.02           C  
ATOM      6  CG  ASP     1      49.497  -5.462 -39.475  1.00 35.02           C  
ATOM      7  OD1 ASP     1      48.642  -5.297 -38.566  1.00 35.02           O  
ATOM      8  OD2 ASP     1      49.603  -6.514 -40.160  1.00 35.02           O1-
ATOM      9  N   VAL     2      51.405  -1.577 -40.675  1.00 38.70           N  
ATOM     10  CA  VAL     2      52.395  -0.546 -40.588  1.00 38.70           C  
ATOM     11  C   VAL     2      51.693   0.759 -40.422  1.00 38.70           C  
ATOM     12  O   VAL     2      50.568   0.937 -40.888  1.00 38.70           O  
ATOM     13  CB  VAL     2      53.269  -0.449 -41.803  1.00 38.70           C  
ATOM     14  CG1 VAL     2      54.224   0.742 -41.627  1.00 38.70           C  
ATOM     15  CG2 VAL     2      53.983  -1.797 -41.993  1.00 38.70           C  
ATOM     16  N   SER     3      52.339   1.701 -39.705  1.00 36.98           N  
ATOM     17  CA  SER     3      51.729   2.980 -39.517  1.00 36.98           C  
ATOM     18  C   SER     3      52.766   4.039 -39.687  1.00 36.98           C  
ATOM     19  O   SER     3      53.965   3.788 -39.576  1.00 36.98           O  
ATOM     20  CB  SER     3      51.116   3.179 -38.119  1.00 36.98           C  
ATOM     21  OG  SER     3      52.136   3.200 -37.133  1.00 36.98           O  
ATOM     22  N   LYS     4      52.297   5.261 -40.001  1.00148.17           N  
ATOM     23  CA  LYS     4      53.149   6.405 -40.123  1.00148.17           C  
ATOM     24  C   LYS     4      52.503   7.442 -39.258  1.00148.17           C  
ATOM     25  O   LYS     4      51.296   7.381 -39.029  1.00148.17           O  
ATOM     26  CB  LYS     4      53.211   6.952 -41.557  1.00148.17           C  
ATOM     27  CG  LYS     4      53.661   5.893 -42.566  1.00148.17           C  
ATOM     28  CD  LYS     4      55.013   5.254 -42.232  1.00148.17           C  
ATOM     29  CE  LYS     4      56.212   6.151 -42.545  1.00148.17           C  
ATOM     30  NZ  LYS     4      56.361   6.309 -44.008  1.00148.17           N1+
ATOM     31  N   GLY     5      53.270   8.412 -38.717  1.00 40.86           N  
ATOM     32  CA  GLY     5      52.584   9.373 -37.898  1.00 40.86           C  
ATOM     33  C   GLY     5      53.536  10.151 -37.036  1.00 40.86           C  
ATOM     34  O   GLY     5      54.750  10.115 -37.224  1.00 40.86           O  
ATOM     35  N   TYR     6      52.983  10.857 -36.023  1.00 96.28           N  
ATOM     36  CA  TYR     6      53.775  11.737 -35.204  1.00 96.28           C  
ATOM     37  C   TYR     6      53.759  11.278 -33.772  1.00 96.28           C  
ATOM     38  O   TYR     6      52.856  10.558 -33.344  1.00 96.28           O  
ATOM     39  CB  TYR     6      53.214  13.157 -35.060  1.00 96.28           C  
ATOM     40  CG  TYR     6      53.050  13.886 -36.348  1.00 96.28           C  
ATOM     41  CD1 TYR     6      54.133  14.349 -37.061  1.00 96.28           C  
ATOM     42  CD2 TYR     6      51.779  14.141 -36.810  1.00 96.28           C  
ATOM     43  CE1 TYR     6      53.941  15.052 -38.229  1.00 96.28           C  
ATOM     44  CE2 TYR     6      51.584  14.843 -37.973  1.00 96.28           C  
ATOM     45  CZ  TYR     6      52.666  15.300 -38.681  1.00 96.28           C  
ATOM     46  OH  TYR     6      52.448  16.028 -39.867  1.00 96.28           O  
ATOM     47  N   MET     7      54.800  11.687 -33.004  1.00 51.30           N  
ATOM     48  CA  MET     7      54.879  11.429 -31.589  1.00 51.30           C  
ATOM     49  C   MET     7      55.466  12.646 -30.927  1.00 51.30           C  
ATOM     50  O   MET     7      56.445  13.210 -31.412  1.00 51.30           O  
ATOM     51  CB  MET     7      55.782  10.243 -31.223  1.00 51.30           C  
ATOM     52  CG  MET     7      55.251   8.901 -31.735  1.00 51.30           C  
ATOM     53  SD  MET     7      56.287   7.470 -31.305  1.00 51.30           S  
ATOM     54  CE  MET     7      57.639   7.875 -32.443  1.00 51.30           C  
ATOM     55  N   TRP     8      54.891  13.095 -29.787  1.00 77.92           N  
ATOM     56  CA  TRP     8      55.417  14.280 -29.156  1.00 77.92           C  
ATOM     57  C   TRP     8      55.585  14.054 -27.685  1.00 77.92           C  
ATOM     58  O   TRP     8      54.668  13.597 -27.002  1.00 77.92           O  
ATOM     59  CB  TRP     8      54.461  15.484 -29.215  1.00 77.92           C  
ATOM     60  CG  TRP     8      54.103  16.005 -30.584  1.00 77.92           C  
ATOM     61  CD1 TRP     8      54.676  17.003 -31.317  1.00 77.92           C  
ATOM     62  CD2 TRP     8      52.996  15.516 -31.354  1.00 77.92           C  
ATOM     63  CE2 TRP     8      52.956  16.256 -32.534  1.00 77.92           C  
ATOM     64  CE3 TRP     8      52.086  14.532 -31.096  1.00 77.92           C  
ATOM     65  NE1 TRP     8      53.993  17.165 -32.500  1.00 77.92           N  
ATOM     66  CZ2 TRP     8      51.998  16.021 -33.479  1.00 77.92           C  
ATOM     67  CZ3 TRP     8      51.123  14.296 -32.050  1.00 77.92           C  
ATOM     68  CH2 TRP     8      51.080  15.028 -33.219  1.00 77.92           C  
ATOM     69  N   ASN     9      56.786  14.360 -27.157  1.00 98.50           N  
ATOM     70  CA  ASN     9      56.953  14.343 -25.735  1.00 98.50           C  
ATOM     71  C   ASN     9      56.178  15.501 -25.177  1.00 98.50           C  
ATOM     72  O   ASN     9      55.509  15.377 -24.152  1.00 98.50           O  
ATOM     73  CB  ASN     9      58.430  14.366 -25.287  1.00 98.50           C  
ATOM     74  CG  ASN     9      59.205  15.500 -25.943  1.00 98.50           C  
ATOM     75  ND2 ASN     9      60.321  15.131 -26.628  1.00 98.50           N  
ATOM     76  OD1 ASN     9      58.856  16.673 -25.833  1.00 98.50           O  
ATOM     77  N   HIS    10      56.242  16.668 -25.855  1.00 91.81           N  
ATOM     78  CA  HIS    10      55.473  17.811 -25.452  1.00 91.81           C  
ATOM     79  C   HIS    10      55.063  18.499 -26.712  1.00 91.81           C  
ATOM     80  O   HIS    10      55.751  18.408 -27.729  1.00 91.81           O  
ATOM     81  CB  HIS    10      56.228  18.841 -24.586  1.00 91.81           C  
ATOM     82  CG  HIS    10      57.248  19.649 -25.331  1.00 91.81           C  
ATOM     83  CD2 HIS    10      57.113  20.838 -25.979  1.00 91.81           C  
ATOM     84  ND1 HIS    10      58.572  19.294 -25.473  1.00 91.81           N  
ATOM     85  CE1 HIS    10      59.167  20.279 -26.192  1.00 91.81           C  
ATOM     86  NE2 HIS    10      58.321  21.238 -26.522  1.00 91.81           N  
ATOM     87  N   ILE    11      53.920  19.214 -26.696  1.00130.20           N  
ATOM     88  CA  ILE    11      53.583  19.846 -27.931  1.00130.20           C  
ATOM     89  C   ILE    11      54.029  21.268 -27.865  1.00130.20           C  
ATOM     90  O   ILE    11      53.524  22.082 -27.090  1.00130.20           O  
ATOM     91  CB  ILE    11      52.147  19.734 -28.372  1.00130.20           C  
ATOM     92  CG1 ILE    11      51.153  20.446 -27.456  1.00130.20           C  
ATOM     93  CG2 ILE    11      51.851  18.235 -28.538  1.00130.20           C  
ATOM     94  CD1 ILE    11      49.786  20.520 -28.132  1.00130.20           C  
ATOM     95  N   SER    12      55.041  21.578 -28.700  1.00 39.95           N  
ATOM     96  CA  SER    12      55.639  22.878 -28.719  1.00 39.95           C  
ATOM     97  C   SER    12      55.038  23.642 -29.854  1.00 39.95           C  
ATOM     98  O   SER    12      54.561  23.060 -30.828  1.00 39.95           O  
ATOM     99  CB  SER    12      57.162  22.851 -28.922  1.00 39.95           C  
ATOM    100  OG  SER    12      57.474  22.319 -30.201  1.00 39.95           O  
ATOM    101  N   LEU    13      55.041  24.986 -29.745  1.00 53.54           N  
ATOM    102  CA  LEU    13      54.406  25.784 -30.752  1.00 53.54           C  
ATOM    103  C   LEU    13      55.437  26.569 -31.495  1.00 53.54           C  
ATOM    104  O   LEU    13      56.452  26.985 -30.940  1.00 53.54           O  
ATOM    105  CB  LEU    13      53.426  26.819 -30.169  1.00 53.54           C  
ATOM    106  CG  LEU    13      52.315  26.215 -29.285  1.00 53.54           C  
ATOM    107  CD1 LEU    13      51.332  27.297 -28.813  1.00 53.54           C  
ATOM    108  CD2 LEU    13      51.602  25.043 -29.972  1.00 53.54           C  
ATOM    109  N   GLU    14      55.206  26.762 -32.807  1.00 44.07           N  
ATOM    110  CA  GLU    14      56.093  27.597 -33.556  1.00 44.07           C  
ATOM    111  C   GLU    14      55.637  29.011 -33.375  1.00 44.07           C  
ATOM    112  O   GLU    14      54.454  29.280 -33.174  1.00 44.07           O  
ATOM    113  CB  GLU    14      56.132  27.315 -35.067  1.00 44.07           C  
ATOM    114  CG  GLU    14      57.102  28.245 -35.799  1.00 44.07           C  
ATOM    115  CD  GLU    14      57.124  27.858 -37.267  1.00 44.07           C  
ATOM    116  OE1 GLU    14      57.068  26.632 -37.558  1.00 44.07           O  
ATOM    117  OE2 GLU    14      57.215  28.783 -38.117  1.00 44.07           O1-
ATOM    118  N   ASP    15      56.597  29.952 -33.444  1.00 52.94           N  
ATOM    119  CA  ASP    15      56.348  31.364 -33.359  1.00 52.94           C  
ATOM    120  C   ASP    15      55.670  31.755 -32.079  1.00 52.94           C  
ATOM    121  O   ASP    15      54.812  32.637 -32.080  1.00 52.94           O  
ATOM    122  CB  ASP    15      55.486  31.897 -34.517  1.00 52.94           C  
ATOM    123  CG  ASP    15      56.299  31.803 -35.798  1.00 52.94           C  
ATOM    124  OD1 ASP    15      57.429  31.243 -35.753  1.00 52.94           O  
ATOM    125  OD2 ASP    15      55.795  32.287 -36.845  1.00 52.94           O1-
ATOM    126  N   ILE    16      56.021  31.111 -30.951  1.00144.22           N  
ATOM    127  CA  ILE    16      55.511  31.559 -29.690  1.00144.22           C  
ATOM    128  C   ILE    16      56.731  31.736 -28.843  1.00144.22           C  
ATOM    129  O   ILE    16      57.590  30.856 -28.797  1.00144.22           O  
ATOM    130  CB  ILE    16      54.558  30.591 -29.028  1.00144.22           C  
ATOM    131  CG1 ILE    16      53.783  31.277 -27.888  1.00144.22           C  
ATOM    132  CG2 ILE    16      55.327  29.330 -28.603  1.00144.22           C  
ATOM    133  CD1 ILE    16      54.663  31.783 -26.745  1.00144.22           C  
ATOM    134  N   ASP    17      56.857  32.883 -28.149  1.00 64.21           N  
ATOM    135  CA  ASP    17      58.080  33.090 -27.429  1.00 64.21           C  
ATOM    136  C   ASP    17      58.178  32.025 -26.387  1.00 64.21           C  
ATOM    137  O   ASP    17      57.201  31.695 -25.716  1.00 64.21           O  
ATOM    138  CB  ASP    17      58.191  34.472 -26.752  1.00 64.21           C  
ATOM    139  CG  ASP    17      59.668  34.758 -26.498  1.00 64.21           C  
ATOM    140  OD1 ASP    17      60.482  33.802 -26.604  1.00 64.21           O  
ATOM    141  OD2 ASP    17      60.002  35.939 -26.210  1.00 64.21           O1-
ATOM    142  N   LYS    18      59.385  31.451 -26.239  1.00 94.47           N  
ATOM    143  CA  LYS    18      59.589  30.388 -25.303  1.00 94.47           C  
ATOM    144  C   LYS    18      59.501  30.942 -23.917  1.00 94.47           C  
ATOM    145  O   LYS    18      59.917  32.069 -23.651  1.00 94.47           O  
ATOM    146  CB  LYS    18      60.954  29.692 -25.446  1.00 94.47           C  
ATOM    147  CG  LYS    18      62.145  30.635 -25.258  1.00 94.47           C  
ATOM    148  CD  LYS    18      63.475  29.905 -25.058  1.00 94.47           C  
ATOM    149  CE  LYS    18      63.932  29.096 -26.274  1.00 94.47           C  
ATOM    150  NZ  LYS    18      65.236  28.456 -25.984  1.00 94.47           N1+
ATOM    151  N   GLY    19      58.928  30.142 -22.996  1.00 24.74           N  
ATOM    152  CA  GLY    19      58.835  30.510 -21.612  1.00 24.74           C  
ATOM    153  C   GLY    19      57.508  31.149 -21.361  1.00 24.74           C  
ATOM    154  O   GLY    19      57.111  31.346 -20.214  1.00 24.74           O  
ATOM    155  N   ALA    20      56.798  31.502 -22.445  1.00 57.78           N  
ATOM    156  CA  ALA    20      55.504  32.112 -22.365  1.00 57.78           C  
ATOM    157  C   ALA    20      54.531  31.125 -21.788  1.00 57.78           C  
ATOM    158  O   ALA    20      53.560  31.514 -21.146  1.00 57.78           O  
ATOM    159  CB  ALA    20      54.958  32.546 -23.738  1.00 57.78           C  
ATOM    160  N   TYR    21      54.719  29.820 -22.071  1.00151.06           N  
ATOM    161  CA  TYR    21      53.806  28.821 -21.586  1.00151.06           C  
ATOM    162  C   TYR    21      54.581  27.587 -21.217  1.00151.06           C  
ATOM    163  O   TYR    21      55.746  27.440 -21.582  1.00151.06           O  
ATOM    164  CB  TYR    21      52.772  28.412 -22.646  1.00151.06           C  
ATOM    165  CG  TYR    21      53.505  27.747 -23.763  1.00151.06           C  
ATOM    166  CD1 TYR    21      54.102  28.488 -24.757  1.00151.06           C  
ATOM    167  CD2 TYR    21      53.612  26.377 -23.811  1.00151.06           C  
ATOM    168  CE1 TYR    21      54.780  27.874 -25.786  1.00151.06           C  
ATOM    169  CE2 TYR    21      54.287  25.757 -24.837  1.00151.06           C  
ATOM    170  CZ  TYR    21      54.873  26.504 -25.829  1.00151.06           C  
ATOM    171  OH  TYR    21      55.566  25.868 -26.881  1.00151.06           O  
ATOM    172  N   ASP    22      53.938  26.667 -20.463  1.00 63.31           N  
ATOM    173  CA  ASP    22      54.571  25.434 -20.062  1.00 63.31           C  
ATOM    174  C   ASP    22      54.192  24.377 -21.066  1.00 63.31           C  
ATOM    175  O   ASP    22      53.009  24.135 -21.302  1.00 63.31           O  
ATOM    176  CB  ASP    22      54.102  24.959 -18.672  1.00 63.31           C  
ATOM    177  CG  ASP    22      54.948  23.779 -18.206  1.00 63.31           C  
ATOM    178  OD1 ASP    22      55.218  22.860 -19.024  1.00 63.31           O  
ATOM    179  OD2 ASP    22      55.341  23.789 -17.009  1.00 63.31           O1-
ATOM    180  N   PRO    23      55.160  23.730 -21.668  1.00 83.98           N  
ATOM    181  CA  PRO    23      54.885  22.739 -22.682  1.00 83.98           C  
ATOM    182  C   PRO    23      54.161  21.524 -22.177  1.00 83.98           C  
ATOM    183  O   PRO    23      53.517  20.848 -22.979  1.00 83.98           O  
ATOM    184  CB  PRO    23      56.236  22.411 -23.311  1.00 83.98           C  
ATOM    185  CG  PRO    23      57.058  23.698 -23.105  1.00 83.98           C  
ATOM    186  CD  PRO    23      56.477  24.326 -21.828  1.00 83.98           C  
ATOM    187  N   SER    24      54.286  21.197 -20.876  1.00 77.75           N  
ATOM    188  CA  SER    24      53.637  20.030 -20.338  1.00 77.75           C  
ATOM    189  C   SER    24      52.156  20.271 -20.272  1.00 77.75           C  
ATOM    190  O   SER    24      51.362  19.333 -20.294  1.00 77.75           O  
ATOM    191  CB  SER    24      54.101  19.684 -18.910  1.00 77.75           C  
ATOM    192  OG  SER    24      53.417  18.529 -18.446  1.00 77.75           O  
ATOM    193  N   HIS    25      51.765  21.552 -20.162  1.00 89.92           N  
ATOM    194  CA  HIS    25      50.409  22.014 -20.026  1.00 89.92           C  
ATOM    195  C   HIS    25      49.627  21.872 -21.299  1.00 89.92           C  
ATOM    196  O   HIS    25      48.396  21.905 -21.273  1.00 89.92           O  
ATOM    197  CB  HIS    25      50.333  23.474 -19.550  1.00 89.92           C  
ATOM    198  CG  HIS    25      50.787  23.620 -18.127  1.00 89.92           C  
ATOM    199  CD2 HIS    25      50.979  22.669 -17.172  1.00 89.92           C  
ATOM    200  ND1 HIS    25      51.087  24.822 -17.526  1.00 89.92           N  
ATOM    201  CE1 HIS    25      51.442  24.541 -16.245  1.00 89.92           C  
ATOM    202  NE2 HIS    25      51.392  23.247 -15.985  1.00 89.92           N  
ATOM    203  N   ILE    26      50.289  21.767 -22.467  1.00 71.58           N  
ATOM    204  CA  ILE    26      49.470  21.733 -23.642  1.00 71.58           C  
ATOM    205  C   ILE    26      49.090  20.306 -23.914  1.00 71.58           C  
ATOM    206  O   ILE    26      49.919  19.481 -24.297  1.00 71.58           O  
ATOM    207  CB  ILE    26      50.127  22.326 -24.850  1.00 71.58           C  
ATOM    208  CG1 ILE    26      50.632  23.747 -24.546  1.00 71.58           C  
ATOM    209  CG2 ILE    26      49.068  22.345 -25.956  1.00 71.58           C  
ATOM    210  CD1 ILE    26      51.489  24.342 -25.662  1.00 71.58           C  
ATOM    211  N   LEU    27      47.793  19.978 -23.699  1.00112.13           N  
ATOM    212  CA  LEU    27      47.371  18.615 -23.868  1.00112.13           C  
ATOM    213  C   LEU    27      46.371  18.505 -24.985  1.00112.13           C  
ATOM    214  O   LEU    27      45.268  19.042 -24.891  1.00112.13           O  
ATOM    215  CB  LEU    27      46.652  17.997 -22.649  1.00112.13           C  
ATOM    216  CG  LEU    27      47.443  17.981 -21.325  1.00112.13           C  
ATOM    217  CD1 LEU    27      48.804  17.283 -21.475  1.00112.13           C  
ATOM    218  CD2 LEU    27      47.519  19.375 -20.692  1.00112.13           C  
ATOM    219  N   PRO    28      46.742  17.834 -26.052  1.00173.45           N  
ATOM    220  CA  PRO    28      45.794  17.614 -27.118  1.00173.45           C  
ATOM    221  C   PRO    28      44.856  16.474 -26.833  1.00173.45           C  
ATOM    222  O   PRO    28      45.320  15.400 -26.454  1.00173.45           O  
ATOM    223  CB  PRO    28      46.608  17.399 -28.392  1.00173.45           C  
ATOM    224  CG  PRO    28      47.931  18.124 -28.103  1.00173.45           C  
ATOM    225  CD  PRO    28      48.085  18.030 -26.576  1.00173.45           C  
ATOM    226  N   THR    29      43.539  16.715 -26.947  1.00104.60           N  
ATOM    227  CA  THR    29      42.475  15.767 -26.785  1.00104.60           C  
ATOM    228  C   THR    29      42.031  15.134 -28.078  1.00104.60           C  
ATOM    229  O   THR    29      41.383  14.086 -28.061  1.00104.60           O  
ATOM    230  CB  THR    29      41.282  16.392 -26.136  1.00104.60           C  
ATOM    231  CG2 THR    29      41.705  16.904 -24.750  1.00104.60           C  
ATOM    232  OG1 THR    29      40.805  17.469 -26.926  1.00104.60           O  
ATOM    233  N   ALA    30      42.268  15.798 -29.231  1.00 70.26           N  
ATOM    234  CA  ALA    30      41.712  15.293 -30.462  1.00 70.26           C  
ATOM    235  C   ALA    30      42.385  15.886 -31.668  1.00 70.26           C  
ATOM    236  O   ALA    30      43.144  16.849 -31.575  1.00 70.26           O  
ATOM    237  CB  ALA    30      40.210  15.584 -30.602  1.00 70.26           C  
ATOM    238  N   PHE    31      42.117  15.293 -32.854  1.00180.32           N  
ATOM    239  CA  PHE    31      42.697  15.781 -34.073  1.00180.32           C  
ATOM    240  C   PHE    31      41.691  15.623 -35.175  1.00180.32           C  
ATOM    241  O   PHE    31      40.597  15.100 -34.974  1.00180.32           O  
ATOM    242  CB  PHE    31      43.946  14.992 -34.512  1.00180.32           C  
ATOM    243  CG  PHE    31      43.509  13.608 -34.868  1.00180.32           C  
ATOM    244  CD1 PHE    31      43.429  12.634 -33.900  1.00180.32           C  
ATOM    245  CD2 PHE    31      43.172  13.283 -36.164  1.00180.32           C  
ATOM    246  CE1 PHE    31      43.025  11.359 -34.217  1.00180.32           C  
ATOM    247  CE2 PHE    31      42.766  12.011 -36.488  1.00180.32           C  
ATOM    248  CZ  PHE    31      42.693  11.046 -35.513  1.00180.32           C  
ATOM    249  N   ALA    32      42.032  16.155 -36.368  1.00 72.74           N  
ATOM    250  CA  ALA    32      41.273  15.943 -37.566  1.00 72.74           C  
ATOM    251  C   ALA    32      42.255  16.120 -38.681  1.00 72.74           C  
ATOM    252  O   ALA    32      43.027  17.078 -38.688  1.00 72.74           O  
ATOM    253  CB  ALA    32      40.147  16.968 -37.787  1.00 72.74           C  
ATOM    254  N   HIS    33      42.241  15.203 -39.665  1.00 92.04           N  
ATOM    255  CA  HIS    33      43.178  15.300 -40.745  1.00 92.04           C  
ATOM    256  C   HIS    33      42.407  15.582 -41.999  1.00 92.04           C  
ATOM    257  O   HIS    33      41.397  14.938 -42.273  1.00 92.04           O  
ATOM    258  CB  HIS    33      43.956  13.991 -40.958  1.00 92.04           C  
ATOM    259  CG  HIS    33      45.021  14.072 -42.010  1.00 92.04           C  
ATOM    260  CD2 HIS    33      45.014  13.643 -43.301  1.00 92.04           C  
ATOM    261  ND1 HIS    33      46.268  14.618 -41.802  1.00 92.04           N  
ATOM    262  CE1 HIS    33      46.950  14.490 -42.969  1.00 92.04           C  
ATOM    263  NE2 HIS    33      46.230  13.905 -43.908  1.00 92.04           N  
ATOM    264  N   ASP    34      42.859  16.590 -42.779  1.00 57.89           N  
ATOM    265  CA  ASP    34      42.251  16.893 -44.045  1.00 57.89           C  
ATOM    266  C   ASP    34      43.184  16.329 -45.075  1.00 57.89           C  
ATOM    267  O   ASP    34      44.285  16.840 -45.275  1.00 57.89           O  
ATOM    268  CB  ASP    34      42.086  18.401 -44.317  1.00 57.89           C  
ATOM    269  CG  ASP    34      41.217  18.593 -45.559  1.00 57.89           C  
ATOM    270  OD1 ASP    34      40.965  17.593 -46.283  1.00 57.89           O  
ATOM    271  OD2 ASP    34      40.789  19.753 -45.798  1.00 57.89           O1-
ATOM    272  N   ALA    35      42.768  15.228 -45.731  1.00 40.26           N  
ATOM    273  CA  ALA    35      43.601  14.537 -46.675  1.00 40.26           C  
ATOM    274  C   ALA    35      43.895  15.384 -47.880  1.00 40.26           C  
ATOM    275  O   ALA    35      45.031  15.438 -48.347  1.00 40.26           O  
ATOM    276  CB  ALA    35      42.963  13.235 -47.187  1.00 40.26           C  
ATOM    277  N   ASN    36      42.878  16.080 -48.418  1.00 81.62           N  
ATOM    278  CA  ASN    36      43.055  16.843 -49.624  1.00 81.62           C  
ATOM    279  C   ASN    36      44.072  17.921 -49.397  1.00 81.62           C  
ATOM    280  O   ASN    36      44.960  18.135 -50.220  1.00 81.62           O  
ATOM    281  CB  ASN    36      41.750  17.533 -50.063  1.00 81.62           C  
ATOM    282  CG  ASN    36      41.991  18.313 -51.347  1.00 81.62           C  
ATOM    283  ND2 ASN    36      41.327  17.874 -52.448  1.00 81.62           N  
ATOM    284  OD1 ASN    36      42.745  19.286 -51.374  1.00 81.62           O  
ATOM    285  N   ASP    37      43.934  18.633 -48.266  1.00 64.52           N  
ATOM    286  CA  ASP    37      44.749  19.744 -47.849  1.00 64.52           C  
ATOM    287  C   ASP    37      46.104  19.305 -47.398  1.00 64.52           C  
ATOM    288  O   ASP    37      47.053  20.086 -47.447  1.00 64.52           O  
ATOM    289  CB  ASP    37      44.164  20.505 -46.646  1.00 64.52           C  
ATOM    290  CG  ASP    37      42.910  21.255 -47.065  1.00 64.52           C  
ATOM    291  OD1 ASP    37      42.615  21.295 -48.288  1.00 64.52           O  
ATOM    292  OD2 ASP    37      42.233  21.811 -46.159  1.00 64.52           O1-
ATOM    293  N   HIS    38      46.237  18.053 -46.927  1.00 92.67           N  
ATOM    294  CA  HIS    38      47.471  17.635 -46.325  1.00 92.67           C  
ATOM    295  C   HIS    38      47.673  18.461 -45.085  1.00 92.67           C  
ATOM    296  O   HIS    38      48.795  18.859 -44.771  1.00 92.67           O  
ATOM    297  CB  HIS    38      48.700  17.871 -47.223  1.00 92.67           C  
ATOM    298  CG  HIS    38      48.605  17.196 -48.556  1.00 92.67           C  
ATOM    299  CD2 HIS    38      48.913  15.922 -48.924  1.00 92.67           C  
ATOM    300  ND1 HIS    38      48.153  17.817 -49.698  1.00 92.67           N  
ATOM    301  CE1 HIS    38      48.211  16.898 -50.695  1.00 92.67           C  
ATOM    302  NE2 HIS    38      48.667  15.733 -50.273  1.00 92.67           N  
ATOM    303  N   THR    39      46.577  18.727 -44.335  1.00103.81           N  
ATOM    304  CA  THR    39      46.673  19.528 -43.142  1.00103.81           C  
ATOM    305  C   THR    39      46.174  18.750 -41.956  1.00103.81           C  
ATOM    306  O   THR    39      45.228  17.970 -42.057  1.00103.81           O  
ATOM    307  CB  THR    39      45.850  20.782 -43.204  1.00103.81           C  
ATOM    308  CG2 THR    39      44.362  20.395 -43.169  1.00103.81           C  
ATOM    309  OG1 THR    39      46.165  21.624 -42.105  1.00103.81           O  
ATOM    310  N   MET    40      46.814  18.957 -40.782  1.00 66.14           N  
ATOM    311  CA  MET    40      46.404  18.279 -39.583  1.00 66.14           C  
ATOM    312  C   MET    40      45.965  19.314 -38.590  1.00 66.14           C  
ATOM    313  O   MET    40      46.632  20.332 -38.396  1.00 66.14           O  
ATOM    314  CB  MET    40      47.524  17.458 -38.924  1.00 66.14           C  
ATOM    315  CG  MET    40      47.068  16.698 -37.676  1.00 66.14           C  
ATOM    316  SD  MET    40      48.326  15.603 -36.951  1.00 66.14           S  
ATOM    317  CE  MET    40      49.400  16.941 -36.359  1.00 66.14           C  
ATOM    318  N   TYR    41      44.818  19.062 -37.925  1.00 61.41           N  
ATOM    319  CA  TYR    41      44.288  20.001 -36.976  1.00 61.41           C  
ATOM    320  C   TYR    41      44.265  19.318 -35.642  1.00 61.41           C  
ATOM    321  O   TYR    41      43.835  18.169 -35.527  1.00 61.41           O  
ATOM    322  CB  TYR    41      42.837  20.414 -37.283  1.00 61.41           C  
ATOM    323  CG  TYR    41      42.767  21.035 -38.642  1.00 61.41           C  
ATOM    324  CD1 TYR    41      43.198  22.327 -38.851  1.00 61.41           C  
ATOM    325  CD2 TYR    41      42.249  20.328 -39.705  1.00 61.41           C  
ATOM    326  CE1 TYR    41      43.125  22.900 -40.100  1.00 61.41           C  
ATOM    327  CE2 TYR    41      42.175  20.895 -40.958  1.00 61.41           C  
ATOM    328  CZ  TYR    41      42.615  22.182 -41.155  1.00 61.41           C  
ATOM    329  OH  TYR    41      42.542  22.773 -42.436  1.00 61.41           O  
ATOM    330  N   LEU    42      44.749  20.017 -34.593  1.00 54.30           N  
ATOM    331  CA  LEU    42      44.800  19.432 -33.282  1.00 54.30           C  
ATOM    332  C   LEU    42      44.046  20.300 -32.326  1.00 54.30           C  
ATOM    333  O   LEU    42      44.156  21.526 -32.353  1.00 54.30           O  
ATOM    334  CB  LEU    42      46.227  19.339 -32.714  1.00 54.30           C  
ATOM    335  CG  LEU    42      47.183  18.428 -33.507  1.00 54.30           C  
ATOM    336  CD1 LEU    42      48.578  18.406 -32.861  1.00 54.30           C  
ATOM    337  CD2 LEU    42      46.604  17.016 -33.685  1.00 54.30           C  
ATOM    338  N   ALA    43      43.259  19.659 -31.437  1.00 47.37           N  
ATOM    339  CA  ALA    43      42.534  20.393 -30.441  1.00 47.37           C  
ATOM    340  C   ALA    43      43.347  20.372 -29.183  1.00 47.37           C  
ATOM    341  O   ALA    43      43.736  19.307 -28.700  1.00 47.37           O  
ATOM    342  CB  ALA    43      41.160  19.781 -30.111  1.00 47.37           C  
ATOM    343  N   ILE    44      43.678  21.576 -28.665  1.00104.77           N  
ATOM    344  CA  ILE    44      44.341  21.716 -27.397  1.00104.77           C  
ATOM    345  C   ILE    44      43.470  22.616 -26.564  1.00104.77           C  
ATOM    346  O   ILE    44      43.581  23.840 -26.640  1.00104.77           O  
ATOM    347  CB  ILE    44      45.677  22.385 -27.486  1.00104.77           C  
ATOM    348  CG1 ILE    44      46.657  21.532 -28.311  1.00104.77           C  
ATOM    349  CG2 ILE    44      46.142  22.666 -26.048  1.00104.77           C  
ATOM    350  CD1 ILE    44      46.278  21.420 -29.788  1.00104.77           C  
ATOM    351  N   PRO    45      42.629  22.053 -25.735  1.00 82.23           N  
ATOM    352  CA  PRO    45      41.702  22.797 -24.918  1.00 82.23           C  
ATOM    353  C   PRO    45      42.406  23.667 -23.920  1.00 82.23           C  
ATOM    354  O   PRO    45      43.509  23.332 -23.489  1.00 82.23           O  
ATOM    355  CB  PRO    45      40.830  21.740 -24.242  1.00 82.23           C  
ATOM    356  CG  PRO    45      41.729  20.489 -24.208  1.00 82.23           C  
ATOM    357  CD  PRO    45      42.601  20.625 -25.468  1.00 82.23           C  
ATOM    358  N   ARG    46      41.784  24.795 -23.522  1.00129.12           N  
ATOM    359  CA  ARG    46      42.457  25.657 -22.596  1.00129.12           C  
ATOM    360  C   ARG    46      42.116  25.174 -21.215  1.00129.12           C  
ATOM    361  O   ARG    46      41.444  25.867 -20.450  1.00129.12           O  
ATOM    362  CB  ARG    46      41.977  27.118 -22.698  1.00129.12           C  
ATOM    363  CG  ARG    46      42.123  27.762 -24.085  1.00129.12           C  
ATOM    364  CD  ARG    46      43.143  28.901 -24.154  1.00129.12           C  
ATOM    365  NE  ARG    46      42.910  29.666 -25.415  1.00129.12           N  
ATOM    366  CZ  ARG    46      43.387  29.232 -26.618  1.00129.12           C  
ATOM    367  NH1 ARG    46      43.991  28.014 -26.735  1.00129.12           N1+
ATOM    368  NH2 ARG    46      43.249  30.017 -27.726  1.00129.12           N  
ATOM    369  N   LYS    47      42.547  23.938 -20.886  1.00105.29           N  
ATOM    370  CA  LYS    47      42.367  23.342 -19.591  1.00105.29           C  
ATOM    371  C   LYS    47      43.318  23.947 -18.611  1.00105.29           C  
ATOM    372  O   LYS    47      42.982  24.149 -17.445  1.00105.29           O  
ATOM    373  CB  LYS    47      42.609  21.825 -19.565  1.00105.29           C  
ATOM    374  CG  LYS    47      41.443  21.020 -20.133  1.00105.29           C  
ATOM    375  CD  LYS    47      41.689  19.515 -20.152  1.00105.29           C  
ATOM    376  CE  LYS    47      40.418  18.707 -20.405  1.00105.29           C  
ATOM    377  NZ  LYS    47      40.674  17.274 -20.156  1.00105.29           N1+
ATOM    378  N   VAL    48      44.549  24.223 -19.079  1.00101.43           N  
ATOM    379  CA  VAL    48      45.604  24.753 -18.263  1.00101.43           C  
ATOM    380  C   VAL    48      45.983  26.072 -18.854  1.00101.43           C  
ATOM    381  O   VAL    48      45.634  26.381 -19.991  1.00101.43           O  
ATOM    382  CB  VAL    48      46.838  23.902 -18.255  1.00101.43           C  
ATOM    383  CG1 VAL    48      47.418  23.907 -19.675  1.00101.43           C  
ATOM    384  CG2 VAL    48      47.811  24.432 -17.188  1.00101.43           C  
ATOM    385  N   SER    49      46.730  26.887 -18.085  1.00 55.82           N  
ATOM    386  CA  SER    49      47.009  28.235 -18.491  1.00 55.82           C  
ATOM    387  C   SER    49      47.974  28.326 -19.638  1.00 55.82           C  
ATOM    388  O   SER    49      48.800  27.446 -19.878  1.00 55.82           O  
ATOM    389  CB  SER    49      47.571  29.108 -17.352  1.00 55.82           C  
ATOM    390  OG  SER    49      48.837  28.613 -16.938  1.00 55.82           O  
ATOM    391  N   ASP    50      47.871  29.476 -20.342  1.00 89.87           N  
ATOM    392  CA  ASP    50      48.694  29.958 -21.419  1.00 89.87           C  
ATOM    393  C   ASP    50      48.768  29.091 -22.635  1.00 89.87           C  
ATOM    394  O   ASP    50      49.852  28.899 -23.179  1.00 89.87           O  
ATOM    395  CB  ASP    50      50.123  30.305 -20.964  1.00 89.87           C  
ATOM    396  CG  ASP    50      50.051  31.605 -20.173  1.00 89.87           C  
ATOM    397  OD1 ASP    50      49.452  32.582 -20.699  1.00 89.87           O  
ATOM    398  OD2 ASP    50      50.603  31.643 -19.040  1.00 89.87           O1-
ATOM    399  N   ILE    51      47.630  28.582 -23.145  1.00186.22           N  
ATOM    400  CA  ILE    51      47.744  27.859 -24.379  1.00186.22           C  
ATOM    401  C   ILE    51      47.481  28.859 -25.481  1.00186.22           C  
ATOM    402  O   ILE    51      46.433  29.501 -25.556  1.00186.22           O  
ATOM    403  CB  ILE    51      46.872  26.632 -24.453  1.00186.22           C  
ATOM    404  CG1 ILE    51      47.303  25.709 -25.607  1.00186.22           C  
ATOM    405  CG2 ILE    51      45.405  27.053 -24.450  1.00186.22           C  
ATOM    406  CD1 ILE    51      47.249  26.349 -26.992  1.00186.22           C  
ATOM    407  N   PRO    52      48.494  29.047 -26.302  1.00127.18           N  
ATOM    408  CA  PRO    52      48.495  30.023 -27.364  1.00127.18           C  
ATOM    409  C   PRO    52      47.463  29.819 -28.423  1.00127.18           C  
ATOM    410  O   PRO    52      46.889  30.809 -28.881  1.00127.18           O  
ATOM    411  CB  PRO    52      49.913  30.026 -27.931  1.00127.18           C  
ATOM    412  CG  PRO    52      50.781  29.490 -26.782  1.00127.18           C  
ATOM    413  CD  PRO    52      49.832  28.579 -25.986  1.00127.18           C  
ATOM    414  N   TYR    53      47.249  28.564 -28.863  1.00 75.63           N  
ATOM    415  CA  TYR    53      46.257  28.322 -29.875  1.00 75.63           C  
ATOM    416  C   TYR    53      45.528  27.052 -29.542  1.00 75.63           C  
ATOM    417  O   TYR    53      46.129  25.983 -29.459  1.00 75.63           O  
ATOM    418  CB  TYR    53      46.853  28.178 -31.286  1.00 75.63           C  
ATOM    419  CG  TYR    53      47.452  29.497 -31.646  1.00 75.63           C  
ATOM    420  CD1 TYR    53      46.652  30.533 -32.067  1.00 75.63           C  
ATOM    421  CD2 TYR    53      48.813  29.700 -31.573  1.00 75.63           C  
ATOM    422  CE1 TYR    53      47.191  31.753 -32.403  1.00 75.63           C  
ATOM    423  CE2 TYR    53      49.359  30.918 -31.906  1.00 75.63           C  
ATOM    424  CZ  TYR    53      48.548  31.947 -32.320  1.00 75.63           C  
ATOM    425  OH  TYR    53      49.103  33.199 -32.665  1.00 75.63           O  
ATOM    426  N   THR    54      44.200  27.157 -29.336  1.00126.39           N  
ATOM    427  CA  THR    54      43.337  26.052 -29.008  1.00126.39           C  
ATOM    428  C   THR    54      43.132  25.187 -30.217  1.00126.39           C  
ATOM    429  O   THR    54      42.962  23.972 -30.102  1.00126.39           O  
ATOM    430  CB  THR    54      41.992  26.502 -28.517  1.00126.39           C  
ATOM    431  CG2 THR    54      41.215  27.115 -29.693  1.00126.39           C  
ATOM    432  OG1 THR    54      41.276  25.406 -27.965  1.00126.39           O  
ATOM    433  N   LEU    55      43.066  25.813 -31.408  1.00 65.03           N  
ATOM    434  CA  LEU    55      42.975  25.081 -32.637  1.00 65.03           C  
ATOM    435  C   LEU    55      44.324  25.247 -33.269  1.00 65.03           C  
ATOM    436  O   LEU    55      44.738  26.361 -33.579  1.00 65.03           O  
ATOM    437  CB  LEU    55      41.921  25.638 -33.610  1.00 65.03           C  
ATOM    438  CG  LEU    55      41.808  24.844 -34.927  1.00 65.03           C  
ATOM    439  CD1 LEU    55      41.322  23.408 -34.671  1.00 65.03           C  
ATOM    440  CD2 LEU    55      40.935  25.582 -35.960  1.00 65.03           C  
ATOM    441  N   ALA    56      45.054  24.139 -33.485  1.00 46.17           N  
ATOM    442  CA  ALA    56      46.402  24.230 -33.969  1.00 46.17           C  
ATOM    443  C   ALA    56      46.507  23.436 -35.232  1.00 46.17           C  
ATOM    444  O   ALA    56      45.792  22.452 -35.404  1.00 46.17           O  
ATOM    445  CB  ALA    56      47.386  23.606 -32.980  1.00 46.17           C  
ATOM    446  N   GLU    57      47.401  23.843 -36.164  1.00 55.30           N  
ATOM    447  CA  GLU    57      47.494  23.092 -37.386  1.00 55.30           C  
ATOM    448  C   GLU    57      48.925  22.796 -37.733  1.00 55.30           C  
ATOM    449  O   GLU    57      49.847  23.509 -37.338  1.00 55.30           O  
ATOM    450  CB  GLU    57      46.844  23.798 -38.588  1.00 55.30           C  
ATOM    451  CG  GLU    57      47.489  25.136 -38.950  1.00 55.30           C  
ATOM    452  CD  GLU    57      46.676  25.732 -40.089  1.00 55.30           C  
ATOM    453  OE1 GLU    57      45.440  25.891 -39.906  1.00 55.30           O  
ATOM    454  OE2 GLU    57      47.274  26.025 -41.156  1.00 55.30           O1-
ATOM    455  N   PHE    58      49.143  21.678 -38.465  1.00 98.01           N  
ATOM    456  CA  PHE    58      50.462  21.344 -38.926  1.00 98.01           C  
ATOM    457  C   PHE    58      50.364  20.919 -40.363  1.00 98.01           C  
ATOM    458  O   PHE    58      49.389  20.294 -40.778  1.00 98.01           O  
ATOM    459  CB  PHE    58      51.139  20.209 -38.131  1.00 98.01           C  
ATOM    460  CG  PHE    58      52.489  19.986 -38.727  1.00 98.01           C  
ATOM    461  CD1 PHE    58      53.474  20.937 -38.597  1.00 98.01           C  
ATOM    462  CD2 PHE    58      52.781  18.815 -39.390  1.00 98.01           C  
ATOM    463  CE1 PHE    58      54.722  20.739 -39.140  1.00 98.01           C  
ATOM    464  CE2 PHE    58      54.028  18.611 -39.934  1.00 98.01           C  
ATOM    465  CZ  PHE    58      55.001  19.574 -39.815  1.00 98.01           C  
ATOM    466  N   ASP    59      51.394  21.273 -41.159  1.00 47.85           N  
ATOM    467  CA  ASP    59      51.474  20.946 -42.558  1.00 47.85           C  
ATOM    468  C   ASP    59      52.204  19.640 -42.660  1.00 47.85           C  
ATOM    469  O   ASP    59      53.408  19.568 -42.424  1.00 47.85           O  
ATOM    470  CB  ASP    59      52.290  21.985 -43.351  1.00 47.85           C  
ATOM    471  CG  ASP    59      52.275  21.644 -44.835  1.00 47.85           C  
ATOM    472  OD1 ASP    59      51.728  20.568 -45.197  1.00 47.85           O  
ATOM    473  OD2 ASP    59      52.816  22.460 -45.630  1.00 47.85           O1-
ATOM    474  N   THR    60      51.458  18.575 -43.011  1.00 75.82           N  
ATOM    475  CA  THR    60      51.868  17.197 -43.133  1.00 75.82           C  
ATOM    476  C   THR    60      52.660  16.934 -44.385  1.00 75.82           C  
ATOM    477  O   THR    60      53.235  15.859 -44.539  1.00 75.82           O  
ATOM    478  CB  THR    60      50.697  16.259 -43.135  1.00 75.82           C  
ATOM    479  CG2 THR    60      49.890  16.480 -41.845  1.00 75.82           C  
ATOM    480  OG1 THR    60      49.878  16.506 -44.267  1.00 75.82           O  
ATOM    481  N   THR    61      52.655  17.849 -45.368  1.00115.15           N  
ATOM    482  CA  THR    61      53.309  17.525 -46.607  1.00115.15           C  
ATOM    483  C   THR    61      54.750  17.167 -46.385  1.00115.15           C  
ATOM    484  O   THR    61      55.200  16.112 -46.832  1.00115.15           O  
ATOM    485  CB  THR    61      53.231  18.644 -47.611  1.00115.15           C  
ATOM    486  CG2 THR    61      53.932  19.895 -47.057  1.00115.15           C  
ATOM    487  OG1 THR    61      53.822  18.245 -48.838  1.00115.15           O  
ATOM    488  N   LYS    62      55.518  18.012 -45.681  1.00 91.80           N  
ATOM    489  CA  LYS    62      56.894  17.690 -45.456  1.00 91.80           C  
ATOM    490  C   LYS    62      57.048  16.508 -44.533  1.00 91.80           C  
ATOM    491  O   LYS    62      57.687  15.516 -44.880  1.00 91.80           O  
ATOM    492  CB  LYS    62      57.633  18.872 -44.805  1.00 91.80           C  
ATOM    493  CG  LYS    62      59.112  18.623 -44.518  1.00 91.80           C  
ATOM    494  CD  LYS    62      59.838  19.881 -44.034  1.00 91.80           C  
ATOM    495  CE  LYS    62      61.239  19.625 -43.476  1.00 91.80           C  
ATOM    496  NZ  LYS    62      61.816  20.892 -42.967  1.00 91.80           N1+
ATOM    497  N   ASN    63      56.428  16.588 -43.335  1.00 84.61           N  
ATOM    498  CA  ASN    63      56.683  15.681 -42.237  1.00 84.61           C  
ATOM    499  C   ASN    63      56.152  14.271 -42.315  1.00 84.61           C  
ATOM    500  O   ASN    63      56.946  13.351 -42.113  1.00 84.61           O  
ATOM    501  CB  ASN    63      56.251  16.270 -40.876  1.00 84.61           C  
ATOM    502  CG  ASN    63      57.177  17.425 -40.529  1.00 84.61           C  
ATOM    503  ND2 ASN    63      57.283  18.417 -41.453  1.00 84.61           N  
ATOM    504  OD1 ASN    63      57.791  17.444 -39.463  1.00 84.61           O  
ATOM    505  N   PRO    64      54.901  14.006 -42.606  1.00135.72           N  
ATOM    506  CA  PRO    64      54.493  12.634 -42.479  1.00135.72           C  
ATOM    507  C   PRO    64      55.197  11.589 -43.265  1.00135.72           C  
ATOM    508  O   PRO    64      55.388  11.739 -44.469  1.00135.72           O  
ATOM    509  CB  PRO    64      52.972  12.640 -42.558  1.00135.72           C  
ATOM    510  CG  PRO    64      52.632  13.945 -41.822  1.00135.72           C  
ATOM    511  CD  PRO    64      53.865  14.847 -42.036  1.00135.72           C  
ATOM    512  N   GLY    65      55.604  10.518 -42.554  1.00 28.85           N  
ATOM    513  CA  GLY    65      56.264   9.390 -43.131  1.00 28.85           C  
ATOM    514  C   GLY    65      57.706   9.716 -43.365  1.00 28.85           C  
ATOM    515  O   GLY    65      58.459   8.863 -43.831  1.00 28.85           O  
ATOM    516  N   VAL    66      58.145  10.946 -43.031  1.00 34.30           N  
ATOM    517  CA  VAL    66      59.514  11.307 -43.290  1.00 34.30           C  
ATOM    518  C   VAL    66      60.292  11.129 -42.028  1.00 34.30           C  
ATOM    519  O   VAL    66      59.932  11.649 -40.972  1.00 34.30           O  
ATOM    520  CB  VAL    66      59.679  12.734 -43.732  1.00 34.30           C  
ATOM    521  CG1 VAL    66      61.179  13.051 -43.861  1.00 34.30           C  
ATOM    522  CG2 VAL    66      58.887  12.930 -45.036  1.00 34.30           C  
ATOM    523  N   GLU    67      61.409  10.384 -42.117  1.00 62.41           N  
ATOM    524  CA  GLU    67      62.197  10.093 -40.959  1.00 62.41           C  
ATOM    525  C   GLU    67      62.832  11.354 -40.467  1.00 62.41           C  
ATOM    526  O   GLU    67      63.392  12.130 -41.240  1.00 62.41           O  
ATOM    527  CB  GLU    67      63.309   9.071 -41.251  1.00 62.41           C  
ATOM    528  CG  GLU    67      62.759   7.686 -41.602  1.00 62.41           C  
ATOM    529  CD  GLU    67      63.886   6.855 -42.199  1.00 62.41           C  
ATOM    530  OE1 GLU    67      64.984   7.426 -42.428  1.00 62.41           O  
ATOM    531  OE2 GLU    67      63.659   5.639 -42.440  1.00 62.41           O1-
ATOM    532  N   GLY    68      62.759  11.577 -39.138  1.00 35.72           N  
ATOM    533  CA  GLY    68      63.374  12.720 -38.529  1.00 35.72           C  
ATOM    534  C   GLY    68      62.352  13.774 -38.209  1.00 35.72           C  
ATOM    535  O   GLY    68      62.609  14.621 -37.355  1.00 35.72           O  
ATOM    536  N   ASN    69      61.170  13.766 -38.865  1.00122.76           N  
ATOM    537  CA  ASN    69      60.221  14.808 -38.564  1.00122.76           C  
ATOM    538  C   ASN    69      59.043  14.233 -37.828  1.00122.76           C  
ATOM    539  O   ASN    69      57.895  14.440 -38.218  1.00122.76           O  
ATOM    540  CB  ASN    69      59.673  15.486 -39.827  1.00122.76           C  
ATOM    541  CG  ASN    69      60.783  16.339 -40.423  1.00122.76           C  
ATOM    542  ND2 ASN    69      61.073  17.496 -39.767  1.00122.76           N  
ATOM    543  OD1 ASN    69      61.373  15.989 -41.443  1.00122.76           O  
ATOM    544  N   GLN    70      59.309  13.528 -36.714  1.00 76.50           N  
ATOM    545  CA  GLN    70      58.317  12.884 -35.892  1.00 76.50           C  
ATOM    546  C   GLN    70      57.484  13.876 -35.124  1.00 76.50           C  
ATOM    547  O   GLN    70      56.315  13.611 -34.834  1.00 76.50           O  
ATOM    548  CB  GLN    70      58.936  11.950 -34.834  1.00 76.50           C  
ATOM    549  CG  GLN    70      59.708  10.758 -35.403  1.00 76.50           C  
ATOM    550  CD  GLN    70      60.238   9.954 -34.222  1.00 76.50           C  
ATOM    551  NE2 GLN    70      61.296   9.137 -34.472  1.00 76.50           N  
ATOM    552  OE1 GLN    70      59.725  10.048 -33.108  1.00 76.50           O  
ATOM    553  N   GLU    71      58.068  15.015 -34.692  1.00124.74           N  
ATOM    554  CA  GLU    71      57.255  15.900 -33.900  1.00124.74           C  
ATOM    555  C   GLU    71      57.291  17.304 -34.431  1.00124.74           C  
ATOM    556  O   GLU    71      58.111  18.132 -34.034  1.00124.74           O  
ATOM    557  CB  GLU    71      57.664  15.911 -32.417  1.00124.74           C  
ATOM    558  CG  GLU    71      59.109  16.337 -32.155  1.00124.74           C  
ATOM    559  CD  GLU    71      59.437  15.934 -30.724  1.00124.74           C  
ATOM    560  OE1 GLU    71      59.264  14.727 -30.406  1.00124.74           O  
ATOM    561  OE2 GLU    71      59.857  16.817 -29.930  1.00124.74           O1-
ATOM    562  N   PRO    72      56.356  17.587 -35.296  1.00 75.90           N  
ATOM    563  CA  PRO    72      56.197  18.877 -35.910  1.00 75.90           C  
ATOM    564  C   PRO    72      55.799  19.897 -34.889  1.00 75.90           C  
ATOM    565  O   PRO    72      55.162  19.540 -33.899  1.00 75.90           O  
ATOM    566  CB  PRO    72      55.072  18.691 -36.917  1.00 75.90           C  
ATOM    567  CG  PRO    72      54.203  17.593 -36.271  1.00 75.90           C  
ATOM    568  CD  PRO    72      55.213  16.719 -35.512  1.00 75.90           C  
ATOM    569  N   LEU    73      56.172  21.173 -35.114  1.00 39.55           N  
ATOM    570  CA  LEU    73      55.792  22.237 -34.234  1.00 39.55           C  
ATOM    571  C   LEU    73      54.373  22.578 -34.566  1.00 39.55           C  
ATOM    572  O   LEU    73      53.935  22.452 -35.708  1.00 39.55           O  
ATOM    573  CB  LEU    73      56.618  23.523 -34.427  1.00 39.55           C  
ATOM    574  CG  LEU    73      58.129  23.336 -34.187  1.00 39.55           C  
ATOM    575  CD1 LEU    73      58.886  24.663 -34.377  1.00 39.55           C  
ATOM    576  CD2 LEU    73      58.408  22.676 -32.827  1.00 39.55           C  
ATOM    577  N   VAL    74      53.609  23.008 -33.549  1.00 45.42           N  
ATOM    578  CA  VAL    74      52.237  23.391 -33.704  1.00 45.42           C  
ATOM    579  C   VAL    74      52.171  24.798 -34.217  1.00 45.42           C  
ATOM    580  O   VAL    74      52.938  25.661 -33.797  1.00 45.42           O  
ATOM    581  CB  VAL    74      51.531  23.370 -32.393  1.00 45.42           C  
ATOM    582  CG1 VAL    74      50.224  24.143 -32.547  1.00 45.42           C  
ATOM    583  CG2 VAL    74      51.362  21.909 -31.943  1.00 45.42           C  
ATOM    584  N   HIS    75      51.223  25.071 -35.138  1.00 46.33           N  
ATOM    585  CA  HIS    75      51.091  26.397 -35.683  1.00 46.33           C  
ATOM    586  C   HIS    75      49.710  26.900 -35.397  1.00 46.33           C  
ATOM    587  O   HIS    75      48.796  26.136 -35.086  1.00 46.33           O  
ATOM    588  CB  HIS    75      51.214  26.471 -37.216  1.00 46.33           C  
ATOM    589  CG  HIS    75      52.581  26.219 -37.774  1.00 46.33           C  
ATOM    590  CD2 HIS    75      53.579  27.099 -38.064  1.00 46.33           C  
ATOM    591  ND1 HIS    75      53.061  24.977 -38.130  1.00 46.33           N  
ATOM    592  CE1 HIS    75      54.314  25.167 -38.613  1.00 46.33           C  
ATOM    593  NE2 HIS    75      54.670  26.438 -38.594  1.00 46.33           N  
ATOM    594  N   ARG    76      49.532  28.233 -35.496  1.00123.57           N  
ATOM    595  CA  ARG    76      48.228  28.803 -35.307  1.00123.57           C  
ATOM    596  C   ARG    76      47.398  28.427 -36.497  1.00123.57           C  
ATOM    597  O   ARG    76      47.913  28.203 -37.592  1.00123.57           O  
ATOM    598  CB  ARG    76      48.215  30.336 -35.197  1.00123.57           C  
ATOM    599  CG  ARG    76      48.740  31.027 -36.451  1.00123.57           C  
ATOM    600  CD  ARG    76      48.657  32.552 -36.403  1.00123.57           C  
ATOM    601  NE  ARG    76      49.365  33.050 -37.615  1.00123.57           N  
ATOM    602  CZ  ARG    76      48.933  34.170 -38.264  1.00123.57           C  
ATOM    603  NH1 ARG    76      47.822  34.829 -37.829  1.00123.57           N1+
ATOM    604  NH2 ARG    76      49.600  34.615 -39.368  1.00123.57           N  
ATOM    605  N   PHE    77      46.073  28.322 -36.288  1.00 86.54           N  
ATOM    606  CA  PHE    77      45.155  27.984 -37.338  1.00 86.54           C  
ATOM    607  C   PHE    77      45.233  29.081 -38.365  1.00 86.54           C  
ATOM    608  O   PHE    77      45.233  30.266 -38.035  1.00 86.54           O  
ATOM    609  CB  PHE    77      43.719  27.857 -36.790  1.00 86.54           C  
ATOM    610  CG  PHE    77      42.756  27.507 -37.870  1.00 86.54           C  
ATOM    611  CD1 PHE    77      42.814  26.289 -38.507  1.00 86.54           C  
ATOM    612  CD2 PHE    77      41.753  28.388 -38.202  1.00 86.54           C  
ATOM    613  CE1 PHE    77      41.907  25.976 -39.492  1.00 86.54           C  
ATOM    614  CE2 PHE    77      40.843  28.080 -39.185  1.00 86.54           C  
ATOM    615  CZ  PHE    77      40.923  26.874 -39.834  1.00 86.54           C  
ATOM    616  N   SER    78      45.296  28.699 -39.661  1.00 50.69           N  
ATOM    617  CA  SER    78      45.461  29.640 -40.741  1.00 50.69           C  
ATOM    618  C   SER    78      44.290  30.576 -40.802  1.00 50.69           C  
ATOM    619  O   SER    78      44.403  31.707 -41.272  1.00 50.69           O  
ATOM    620  CB  SER    78      45.582  28.978 -42.127  1.00 50.69           C  
ATOM    621  OG  SER    78      46.831  28.316 -42.251  1.00 50.69           O  
ATOM    622  N   GLY    79      43.123  30.100 -40.355  1.00 72.21           N  
ATOM    623  CA  GLY    79      41.893  30.834 -40.316  1.00 72.21           C  
ATOM    624  C   GLY    79      41.947  31.924 -39.280  1.00 72.21           C  
ATOM    625  O   GLY    79      41.063  32.778 -39.259  1.00 72.21           O  
ATOM    626  N   HIS    80      42.897  31.859 -38.319  1.00 92.02           N  
ATOM    627  CA  HIS    80      42.874  32.788 -37.211  1.00 92.02           C  
ATOM    628  C   HIS    80      44.004  33.782 -37.225  1.00 92.02           C  
ATOM    629  O   HIS    80      45.098  33.514 -37.721  1.00 92.02           O  
ATOM    630  CB  HIS    80      42.982  32.068 -35.859  1.00 92.02           C  
ATOM    631  CG  HIS    80      41.852  31.117 -35.613  1.00 92.02           C  
ATOM    632  CD2 HIS    80      40.571  31.135 -36.070  1.00 92.02           C  
ATOM    633  ND1 HIS    80      41.948  30.003 -34.809  1.00 92.02           N  
ATOM    634  CE1 HIS    80      40.729  29.406 -34.820  1.00 92.02           C  
ATOM    635  NE2 HIS    80      39.861  30.058 -35.573  1.00 92.02           N  
ATOM    636  N   LYS    81      43.702  35.034 -36.800  1.00187.73           N  
ATOM    637  CA  LYS    81      44.725  36.027 -36.610  1.00187.73           C  
ATOM    638  C   LYS    81      45.434  35.874 -35.283  1.00187.73           C  
ATOM    639  O   LYS    81      46.628  35.587 -35.213  1.00187.73           O  
ATOM    640  CB  LYS    81      44.136  37.450 -36.620  1.00187.73           C  
ATOM    641  CG  LYS    81      43.306  37.769 -37.868  1.00187.73           C  
ATOM    642  CD  LYS    81      44.082  37.686 -39.181  1.00187.73           C  
ATOM    643  CE  LYS    81      44.978  38.899 -39.439  1.00187.73           C  
ATOM    644  NZ  LYS    81      44.153  40.124 -39.515  1.00187.73           N1+
ATOM    645  N   THR    82      44.666  36.119 -34.194  1.00149.09           N  
ATOM    646  CA  THR    82      45.079  36.174 -32.812  1.00149.09           C  
ATOM    647  C   THR    82      45.220  34.878 -32.070  1.00149.09           C  
ATOM    648  O   THR    82      46.241  34.640 -31.422  1.00149.09           O  
ATOM    649  CB  THR    82      44.142  37.031 -32.021  1.00149.09           C  
ATOM    650  CG2 THR    82      42.718  36.471 -32.150  1.00149.09           C  
ATOM    651  OG1 THR    82      44.542  37.062 -30.663  1.00149.09           O  
ATOM    652  N   GLY    83      44.205  33.992 -32.161  1.00 50.34           N  
ATOM    653  CA  GLY    83      44.157  32.807 -31.345  1.00 50.34           C  
ATOM    654  C   GLY    83      43.028  32.963 -30.354  1.00 50.34           C  
ATOM    655  O   GLY    83      42.690  32.033 -29.623  1.00 50.34           O  
ATOM    656  N   LYS    84      42.473  34.187 -30.264  1.00168.92           N  
ATOM    657  CA  LYS    84      41.349  34.576 -29.450  1.00168.92           C  
ATOM    658  C   LYS    84      40.040  34.160 -30.066  1.00168.92           C  
ATOM    659  O   LYS    84      39.004  34.212 -29.406  1.00168.92           O  
ATOM    660  CB  LYS    84      41.283  36.091 -29.216  1.00168.92           C  
ATOM    661  CG  LYS    84      42.583  36.646 -28.634  1.00168.92           C  
ATOM    662  CD  LYS    84      43.038  35.960 -27.347  1.00168.92           C  
ATOM    663  CE  LYS    84      44.437  36.390 -26.906  1.00168.92           C  
ATOM    664  NZ  LYS    84      45.439  35.978 -27.915  1.00168.92           N1+
ATOM    665  N   GLU    85      40.033  33.818 -31.369  1.00100.93           N  
ATOM    666  CA  GLU    85      38.833  33.528 -32.119  1.00100.93           C  
ATOM    667  C   GLU    85      38.087  32.370 -31.523  1.00100.93           C  
ATOM    668  O   GLU    85      36.860  32.324 -31.596  1.00100.93           O  
ATOM    669  CB  GLU    85      39.121  33.181 -33.592  1.00100.93           C  
ATOM    670  CG  GLU    85      39.649  34.362 -34.414  1.00100.93           C  
ATOM    671  CD  GLU    85      41.150  34.486 -34.184  1.00100.93           C  
ATOM    672  OE1 GLU    85      41.699  33.688 -33.380  1.00100.93           O  
ATOM    673  OE2 GLU    85      41.771  35.378 -34.820  1.00100.93           O1-
ATOM    674  N   LEU    86      38.804  31.368 -30.987  1.00 71.71           N  
ATOM    675  CA  LEU    86      38.157  30.271 -30.321  1.00 71.71           C  
ATOM    676  C   LEU    86      38.713  30.261 -28.928  1.00 71.71           C  
ATOM    677  O   LEU    86      39.917  30.444 -28.750  1.00 71.71           O  
ATOM    678  CB  LEU    86      38.485  28.902 -30.945  1.00 71.71           C  
ATOM    679  CG  LEU    86      38.035  28.771 -32.414  1.00 71.71           C  
ATOM    680  CD1 LEU    86      38.389  27.391 -32.986  1.00 71.71           C  
ATOM    681  CD2 LEU    86      36.550  29.127 -32.585  1.00 71.71           C  
ATOM    682  N   THR    87      37.837  30.160 -27.902  1.00 61.59           N  
ATOM    683  CA  THR    87      38.293  30.131 -26.538  1.00 61.59           C  
ATOM    684  C   THR    87      38.932  28.817 -26.182  1.00 61.59           C  
ATOM    685  O   THR    87      40.108  28.773 -25.822  1.00 61.59           O  
ATOM    686  CB  THR    87      37.186  30.356 -25.553  1.00 61.59           C  
ATOM    687  CG2 THR    87      37.777  30.308 -24.132  1.00 61.59           C  
ATOM    688  OG1 THR    87      36.567  31.612 -25.788  1.00 61.59           O  
ATOM    689  N   SER    88      38.168  27.703 -26.299  1.00 61.56           N  
ATOM    690  CA  SER    88      38.693  26.405 -25.956  1.00 61.56           C  
ATOM    691  C   SER    88      37.920  25.353 -26.699  1.00 61.56           C  
ATOM    692  O   SER    88      36.689  25.384 -26.731  1.00 61.56           O  
ATOM    693  CB  SER    88      38.572  26.072 -24.457  1.00 61.56           C  
ATOM    694  OG  SER    88      39.110  24.784 -24.199  1.00 61.56           O  
ATOM    695  N   ILE    89      38.631  24.373 -27.309  1.00 73.25           N  
ATOM    696  CA  ILE    89      37.960  23.348 -28.063  1.00 73.25           C  
ATOM    697  C   ILE    89      38.557  22.003 -27.742  1.00 73.25           C  
ATOM    698  O   ILE    89      39.750  21.891 -27.473  1.00 73.25           O  
ATOM    699  CB  ILE    89      38.101  23.534 -29.544  1.00 73.25           C  
ATOM    700  CG1 ILE    89      39.557  23.315 -29.990  1.00 73.25           C  
ATOM    701  CG2 ILE    89      37.599  24.953 -29.865  1.00 73.25           C  
ATOM    702  CD1 ILE    89      39.710  23.149 -31.501  1.00 73.25           C  
ATOM    703  N   TYR    90      37.689  20.977 -27.607  1.00126.27           N  
ATOM    704  CA  TYR    90      37.993  19.580 -27.408  1.00126.27           C  
ATOM    705  C   TYR    90      38.168  18.734 -28.653  1.00126.27           C  
ATOM    706  O   TYR    90      38.865  17.720 -28.604  1.00126.27           O  
ATOM    707  CB  TYR    90      36.994  18.856 -26.487  1.00126.27           C  
ATOM    708  CG  TYR    90      37.314  19.245 -25.082  1.00126.27           C  
ATOM    709  CD1 TYR    90      38.261  18.538 -24.375  1.00126.27           C  
ATOM    710  CD2 TYR    90      36.686  20.305 -24.468  1.00126.27           C  
ATOM    711  CE1 TYR    90      38.570  18.878 -23.078  1.00126.27           C  
ATOM    712  CE2 TYR    90      36.992  20.649 -23.171  1.00126.27           C  
ATOM    713  CZ  TYR    90      37.935  19.935 -22.472  1.00126.27           C  
ATOM    714  OH  TYR    90      38.248  20.289 -21.143  1.00126.27           O  
ATOM    715  N   GLN    91      37.465  19.032 -29.771  1.00 98.74           N  
ATOM    716  CA  GLN    91      37.491  18.085 -30.866  1.00 98.74           C  
ATOM    717  C   GLN    91      37.202  18.738 -32.195  1.00 98.74           C  
ATOM    718  O   GLN    91      36.235  19.487 -32.325  1.00 98.74           O  
ATOM    719  CB  GLN    91      36.412  17.002 -30.681  1.00 98.74           C  
ATOM    720  CG  GLN    91      36.252  16.037 -31.857  1.00 98.74           C  
ATOM    721  CD  GLN    91      37.314  14.954 -31.748  1.00 98.74           C  
ATOM    722  NE2 GLN    91      37.863  14.529 -32.918  1.00 98.74           N  
ATOM    723  OE1 GLN    91      37.646  14.498 -30.655  1.00 98.74           O  
ATOM    724  N   PRO    92      38.067  18.511 -33.170  1.00131.15           N  
ATOM    725  CA  PRO    92      37.781  18.969 -34.516  1.00131.15           C  
ATOM    726  C   PRO    92      37.133  17.886 -35.334  1.00131.15           C  
ATOM    727  O   PRO    92      37.519  16.728 -35.171  1.00131.15           O  
ATOM    728  CB  PRO    92      39.116  19.378 -35.137  1.00131.15           C  
ATOM    729  CG  PRO    92      40.037  19.617 -33.932  1.00131.15           C  
ATOM    730  CD  PRO    92      39.477  18.685 -32.848  1.00131.15           C  
ATOM    731  N   VAL    93      36.202  18.227 -36.258  1.00 55.94           N  
ATOM    732  CA  VAL    93      35.631  17.212 -37.101  1.00 55.94           C  
ATOM    733  C   VAL    93      35.477  17.770 -38.479  1.00 55.94           C  
ATOM    734  O   VAL    93      35.009  18.894 -38.656  1.00 55.94           O  
ATOM    735  CB  VAL    93      34.266  16.757 -36.668  1.00 55.94           C  
ATOM    736  CG1 VAL    93      33.721  15.776 -37.720  1.00 55.94           C  
ATOM    737  CG2 VAL    93      34.369  16.157 -35.256  1.00 55.94           C  
ATOM    738  N   ILE    94      35.857  16.976 -39.501  1.00130.00           N  
ATOM    739  CA  ILE    94      35.694  17.410 -40.861  1.00130.00           C  
ATOM    740  C   ILE    94      34.664  16.561 -41.534  1.00130.00           C  
ATOM    741  O   ILE    94      34.720  15.332 -41.513  1.00130.00           O  
ATOM    742  CB  ILE    94      36.962  17.445 -41.669  1.00130.00           C  
ATOM    743  CG1 ILE    94      37.697  16.100 -41.638  1.00130.00           C  
ATOM    744  CG2 ILE    94      37.791  18.651 -41.215  1.00130.00           C  
ATOM    745  CD1 ILE    94      38.910  16.068 -42.568  1.00130.00           C  
ATOM    746  N   ASP    95      33.669  17.245 -42.135  1.00 67.80           N  
ATOM    747  CA  ASP    95      32.552  16.633 -42.796  1.00 67.80           C  
ATOM    748  C   ASP    95      32.875  16.340 -44.234  1.00 67.80           C  
ATOM    749  O   ASP    95      34.007  16.501 -44.684  1.00 67.80           O  
ATOM    750  CB  ASP    95      31.263  17.480 -42.707  1.00 67.80           C  
ATOM    751  CG  ASP    95      31.501  18.865 -43.301  1.00 67.80           C  
ATOM    752  OD1 ASP    95      32.510  19.048 -44.032  1.00 67.80           O  
ATOM    753  OD2 ASP    95      30.673  19.769 -43.006  1.00 67.80           O1-
ATOM    754  N   GLU    96      31.854  15.860 -44.979  1.00136.71           N  
ATOM    755  CA  GLU    96      31.960  15.488 -46.366  1.00136.71           C  
ATOM    756  C   GLU    96      32.239  16.685 -47.232  1.00136.71           C  
ATOM    757  O   GLU    96      32.805  16.560 -48.317  1.00136.71           O  
ATOM    758  CB  GLU    96      30.732  14.727 -46.907  1.00136.71           C  
ATOM    759  CG  GLU    96      29.380  15.286 -46.473  1.00136.71           C  
ATOM    760  CD  GLU    96      28.931  14.435 -45.293  1.00136.71           C  
ATOM    761  OE1 GLU    96      29.298  13.230 -45.274  1.00136.71           O  
ATOM    762  OE2 GLU    96      28.215  14.964 -44.402  1.00136.71           O1-
ATOM    763  N   CYS    97      31.763  17.862 -46.803  1.00108.87           N  
ATOM    764  CA  CYS    97      31.891  19.129 -47.474  1.00108.87           C  
ATOM    765  C   CYS    97      33.261  19.735 -47.283  1.00108.87           C  
ATOM    766  O   CYS    97      33.561  20.775 -47.865  1.00108.87           O  
ATOM    767  CB  CYS    97      30.776  20.119 -47.059  1.00108.87           C  
ATOM    768  SG  CYS    97      29.134  19.368 -47.336  1.00108.87           S  
ATOM    769  N   ARG    98      34.120  19.137 -46.427  1.00178.14           N  
ATOM    770  CA  ARG    98      35.423  19.689 -46.158  1.00178.14           C  
ATOM    771  C   ARG    98      35.273  20.937 -45.343  1.00178.14           C  
ATOM    772  O   ARG    98      36.019  21.902 -45.505  1.00178.14           O  
ATOM    773  CB  ARG    98      36.210  20.034 -47.437  1.00178.14           C  
ATOM    774  CG  ARG    98      36.530  18.815 -48.308  1.00178.14           C  
ATOM    775  CD  ARG    98      38.004  18.411 -48.328  1.00178.14           C  
ATOM    776  NE  ARG    98      38.716  19.335 -49.256  1.00178.14           N  
ATOM    777  CZ  ARG    98      39.220  20.517 -48.799  1.00178.14           C  
ATOM    778  NH1 ARG    98      39.056  20.865 -47.491  1.00178.14           N1+
ATOM    779  NH2 ARG    98      39.902  21.345 -49.643  1.00178.14           N  
ATOM    780  N   ARG    99      34.276  20.944 -44.434  1.00 76.44           N  
ATOM    781  CA  ARG    99      34.136  22.027 -43.506  1.00 76.44           C  
ATOM    782  C   ARG    99      34.671  21.525 -42.202  1.00 76.44           C  
ATOM    783  O   ARG    99      34.403  20.390 -41.806  1.00 76.44           O  
ATOM    784  CB  ARG    99      32.690  22.463 -43.230  1.00 76.44           C  
ATOM    785  CG  ARG    99      31.985  23.141 -44.401  1.00 76.44           C  
ATOM    786  CD  ARG    99      30.701  23.837 -43.955  1.00 76.44           C  
ATOM    787  NE  ARG    99      29.894  22.823 -43.222  1.00 76.44           N  
ATOM    788  CZ  ARG    99      28.938  22.119 -43.888  1.00 76.44           C  
ATOM    789  NH1 ARG    99      28.735  22.379 -45.209  1.00 76.44           N1+
ATOM    790  NH2 ARG    99      28.192  21.171 -43.249  1.00 76.44           N  
ATOM    791  N   MET   100      35.463  22.363 -41.501  1.00 81.88           N  
ATOM    792  CA  MET   100      36.019  21.938 -40.248  1.00 81.88           C  
ATOM    793  C   MET   100      35.135  22.441 -39.150  1.00 81.88           C  
ATOM    794  O   MET   100      34.897  23.641 -39.014  1.00 81.88           O  
ATOM    795  CB  MET   100      37.439  22.457 -39.977  1.00 81.88           C  
ATOM    796  CG  MET   100      37.508  23.971 -39.778  1.00 81.88           C  
ATOM    797  SD  MET   100      39.072  24.552 -39.065  1.00 81.88           S  
ATOM    798  CE  MET   100      38.654  24.083 -37.361  1.00 81.88           C  
ATOM    799  N   TRP   101      34.630  21.511 -38.316  1.00 72.69           N  
ATOM    800  CA  TRP   101      33.728  21.883 -37.265  1.00 72.69           C  
ATOM    801  C   TRP   101      34.414  21.699 -35.943  1.00 72.69           C  
ATOM    802  O   TRP   101      35.120  20.717 -35.715  1.00 72.69           O  
ATOM    803  CB  TRP   101      32.456  21.018 -37.228  1.00 72.69           C  
ATOM    804  CG  TRP   101      31.561  21.159 -38.439  1.00 72.69           C  
ATOM    805  CD1 TRP   101      31.683  20.577 -39.666  1.00 72.69           C  
ATOM    806  CD2 TRP   101      30.362  21.949 -38.481  1.00 72.69           C  
ATOM    807  CE2 TRP   101      29.813  21.799 -39.755  1.00 72.69           C  
ATOM    808  CE3 TRP   101      29.762  22.736 -37.537  1.00 72.69           C  
ATOM    809  NE1 TRP   101      30.636  20.957 -40.473  1.00 72.69           N  
ATOM    810  CZ2 TRP   101      28.654  22.434 -40.106  1.00 72.69           C  
ATOM    811  CZ3 TRP   101      28.594  23.372 -37.893  1.00 72.69           C  
ATOM    812  CH2 TRP   101      28.050  23.222 -39.152  1.00 72.69           C  
ATOM    813  N   ILE   102      34.224  22.677 -35.037  1.00175.04           N  
ATOM    814  CA  ILE   102      34.779  22.613 -33.717  1.00175.04           C  
ATOM    815  C   ILE   102      33.678  23.035 -32.786  1.00175.04           C  
ATOM    816  O   ILE   102      32.698  23.642 -33.219  1.00175.04           O  
ATOM    817  CB  ILE   102      35.917  23.573 -33.522  1.00175.04           C  
ATOM    818  CG1 ILE   102      37.022  23.315 -34.556  1.00175.04           C  
ATOM    819  CG2 ILE   102      36.419  23.418 -32.081  1.00175.04           C  
ATOM    820  CD1 ILE   102      37.685  21.950 -34.403  1.00175.04           C  
ATOM    821  N   VAL   103      33.767  22.663 -31.491  1.00 60.48           N  
ATOM    822  CA  VAL   103      32.788  23.123 -30.546  1.00 60.48           C  
ATOM    823  C   VAL   103      33.515  23.932 -29.510  1.00 60.48           C  
ATOM    824  O   VAL   103      34.211  23.390 -28.653  1.00 60.48           O  
ATOM    825  CB  VAL   103      32.088  22.004 -29.829  1.00 60.48           C  
ATOM    826  CG1 VAL   103      31.071  22.596 -28.838  1.00 60.48           C  
ATOM    827  CG2 VAL   103      31.457  21.075 -30.878  1.00 60.48           C  
ATOM    828  N   ASP   104      33.368  25.269 -29.562  1.00 53.63           N  
ATOM    829  CA  ASP   104      33.989  26.126 -28.590  1.00 53.63           C  
ATOM    830  C   ASP   104      33.158  26.020 -27.346  1.00 53.63           C  
ATOM    831  O   ASP   104      31.967  26.325 -27.357  1.00 53.63           O  
ATOM    832  CB  ASP   104      34.013  27.601 -29.032  1.00 53.63           C  
ATOM    833  CG  ASP   104      34.897  28.402 -28.088  1.00 53.63           C  
ATOM    834  OD1 ASP   104      35.283  27.858 -27.020  1.00 53.63           O  
ATOM    835  OD2 ASP   104      35.194  29.578 -28.426  1.00 53.63           O1-
ATOM    836  N   VAL   105      33.768  25.551 -26.242  1.00111.93           N  
ATOM    837  CA  VAL   105      33.082  25.394 -24.987  1.00111.93           C  
ATOM    838  C   VAL   105      32.739  26.749 -24.435  1.00111.93           C  
ATOM    839  O   VAL   105      31.741  26.903 -23.730  1.00111.93           O  
ATOM    840  CB  VAL   105      33.909  24.676 -23.961  1.00111.93           C  
ATOM    841  CG1 VAL   105      35.132  25.549 -23.629  1.00111.93           C  
ATOM    842  CG2 VAL   105      33.023  24.364 -22.742  1.00111.93           C  
ATOM    843  N   GLY   106      33.602  27.757 -24.679  1.00 41.92           N  
ATOM    844  CA  GLY   106      33.252  29.108 -24.326  1.00 41.92           C  
ATOM    845  C   GLY   106      33.973  29.622 -23.118  1.00 41.92           C  
ATOM    846  O   GLY   106      33.921  30.824 -22.857  1.00 41.92           O  
ATOM    847  N   VAL   107      34.640  28.760 -22.327  1.00 99.13           N  
ATOM    848  CA  VAL   107      35.357  29.285 -21.196  1.00 99.13           C  
ATOM    849  C   VAL   107      36.562  28.429 -20.973  1.00 99.13           C  
ATOM    850  O   VAL   107      36.621  27.293 -21.442  1.00 99.13           O  
ATOM    851  CB  VAL   107      34.561  29.270 -19.921  1.00 99.13           C  
ATOM    852  CG1 VAL   107      34.255  27.812 -19.542  1.00 99.13           C  
ATOM    853  CG2 VAL   107      35.348  30.034 -18.844  1.00 99.13           C  
ATOM    854  N   VAL   108      37.571  28.985 -20.273  1.00 61.12           N  
ATOM    855  CA  VAL   108      38.781  28.291 -19.927  1.00 61.12           C  
ATOM    856  C   VAL   108      38.546  27.584 -18.619  1.00 61.12           C  
ATOM    857  O   VAL   108      37.666  27.955 -17.845  1.00 61.12           O  
ATOM    858  CB  VAL   108      39.964  29.196 -19.760  1.00 61.12           C  
ATOM    859  CG1 VAL   108      40.275  29.845 -21.119  1.00 61.12           C  
ATOM    860  CG2 VAL   108      39.655  30.208 -18.646  1.00 61.12           C  
ATOM    861  N   GLU   109      39.311  26.497 -18.400  1.00138.32           N  
ATOM    862  CA  GLU   109      39.274  25.566 -17.302  1.00138.32           C  
ATOM    863  C   GLU   109      39.899  26.083 -16.030  1.00138.32           C  
ATOM    864  O   GLU   109      39.604  25.562 -14.959  1.00138.32           O  
ATOM    865  CB  GLU   109      39.996  24.262 -17.698  1.00138.32           C  
ATOM    866  CG  GLU   109      39.475  23.654 -19.013  1.00138.32           C  
ATOM    867  CD  GLU   109      38.549  22.464 -18.767  1.00138.32           C  
ATOM    868  OE1 GLU   109      38.825  21.665 -17.832  1.00138.32           O  
ATOM    869  OE2 GLU   109      37.561  22.327 -19.537  1.00138.32           O1-
ATOM    870  N   TYR   110      40.808  27.079 -16.090  1.00 80.37           N  
ATOM    871  CA  TYR   110      41.584  27.450 -14.931  1.00 80.37           C  
ATOM    872  C   TYR   110      41.310  28.868 -14.526  1.00 80.37           C  
ATOM    873  O   TYR   110      40.705  29.645 -15.262  1.00 80.37           O  
ATOM    874  CB  TYR   110      43.089  27.364 -15.234  1.00 80.37           C  
ATOM    875  CG  TYR   110      43.303  28.209 -16.447  1.00 80.37           C  
ATOM    876  CD1 TYR   110      43.596  29.550 -16.338  1.00 80.37           C  
ATOM    877  CD2 TYR   110      43.189  27.660 -17.705  1.00 80.37           C  
ATOM    878  CE1 TYR   110      43.786  30.325 -17.459  1.00 80.37           C  
ATOM    879  CE2 TYR   110      43.378  28.428 -18.830  1.00 80.37           C  
ATOM    880  CZ  TYR   110      43.679  29.764 -18.709  1.00 80.37           C  
ATOM    881  OH  TYR   110      43.874  30.557 -19.861  1.00 80.37           O  
ATOM    882  N   THR   111      41.719  29.216 -13.286  1.00 75.91           N  
ATOM    883  CA  THR   111      41.589  30.559 -12.805  1.00 75.91           C  
ATOM    884  C   THR   111      42.979  31.035 -12.532  1.00 75.91           C  
ATOM    885  O   THR   111      43.852  30.238 -12.200  1.00 75.91           O  
ATOM    886  CB  THR   111      40.807  30.679 -11.535  1.00 75.91           C  
ATOM    887  CG2 THR   111      39.383  30.158 -11.793  1.00 75.91           C  
ATOM    888  OG1 THR   111      41.436  29.936 -10.503  1.00 75.91           O  
ATOM    889  N   GLU   112      43.191  32.359 -12.676  1.00340.66           N  
ATOM    890  CA  GLU   112      44.447  33.061 -12.575  1.00340.66           C  
ATOM    891  C   GLU   112      45.109  32.889 -13.906  1.00340.66           C  
ATOM    892  O   GLU   112      45.345  31.776 -14.370  1.00340.66           O  
ATOM    893  CB  GLU   112      45.412  32.631 -11.447  1.00340.66           C  
ATOM    894  CG  GLU   112      46.268  31.391 -11.707  1.00340.66           C  
ATOM    895  CD  GLU   112      47.109  31.172 -10.460  1.00340.66           C  
ATOM    896  OE1 GLU   112      47.549  32.194  -9.868  1.00340.66           O  
ATOM    897  OE2 GLU   112      47.321  29.989 -10.079  1.00340.66           O1-
ATOM    898  N   ASP   113      45.372  34.031 -14.576  1.00187.75           N  
ATOM    899  CA  ASP   113      45.829  34.130 -15.940  1.00187.75           C  
ATOM    900  C   ASP   113      44.773  33.730 -16.995  1.00187.75           C  
ATOM    901  O   ASP   113      45.232  33.291 -18.054  1.00187.75           O  
ATOM    902  CB  ASP   113      47.121  33.330 -16.192  1.00187.75           C  
ATOM    903  CG  ASP   113      47.816  33.935 -17.405  1.00187.75           C  
ATOM    904  OD1 ASP   113      47.241  34.887 -17.995  1.00187.75           O  
ATOM    905  OD2 ASP   113      48.930  33.458 -17.750  1.00187.75           O1-
ATOM    906  N   PRO   114      43.424  33.763 -16.831  1.00196.01           N  
ATOM    907  CA  PRO   114      42.472  33.555 -17.905  1.00196.01           C  
ATOM    908  C   PRO   114      41.977  34.831 -18.527  1.00196.01           C  
ATOM    909  O   PRO   114      41.126  34.759 -19.413  1.00196.01           O  
ATOM    910  CB  PRO   114      41.263  32.820 -17.323  1.00196.01           C  
ATOM    911  CG  PRO   114      41.693  32.403 -15.919  1.00196.01           C  
ATOM    912  CD  PRO   114      42.746  33.452 -15.582  1.00196.01           C  
ATOM    913  N   LYS   115      42.452  36.002 -18.078  1.00113.16           N  
ATOM    914  CA  LYS   115      41.883  37.261 -18.477  1.00113.16           C  
ATOM    915  C   LYS   115      41.883  37.358 -19.963  1.00113.16           C  
ATOM    916  O   LYS   115      40.941  37.869 -20.566  1.00113.16           O  
ATOM    917  CB  LYS   115      42.724  38.434 -17.951  1.00113.16           C  
ATOM    918  CG  LYS   115      44.198  38.291 -18.334  1.00113.16           C  
ATOM    919  CD  LYS   115      45.045  39.541 -18.092  1.00113.16           C  
ATOM    920  CE  LYS   115      45.188  40.442 -19.319  1.00113.16           C  
ATOM    921  NZ  LYS   115      46.065  41.587 -18.990  1.00113.16           N1+
ATOM    922  N   VAL   116      42.937  36.828 -20.591  1.00 59.11           N  
ATOM    923  CA  VAL   116      43.137  36.931 -22.002  1.00 59.11           C  
ATOM    924  C   VAL   116      42.005  36.285 -22.750  1.00 59.11           C  
ATOM    925  O   VAL   116      41.740  36.655 -23.894  1.00 59.11           O  
ATOM    926  CB  VAL   116      44.413  36.275 -22.435  1.00 59.11           C  
ATOM    927  CG1 VAL   116      44.523  36.370 -23.962  1.00 59.11           C  
ATOM    928  CG2 VAL   116      45.578  36.941 -21.683  1.00 59.11           C  
ATOM    929  N   HIS   117      41.341  35.260 -22.175  1.00 71.97           N  
ATOM    930  CA  HIS   117      40.301  34.642 -22.952  1.00 71.97           C  
ATOM    931  C   HIS   117      38.976  34.784 -22.254  1.00 71.97           C  
ATOM    932  O   HIS   117      38.544  33.907 -21.506  1.00 71.97           O  
ATOM    933  CB  HIS   117      40.571  33.148 -23.197  1.00 71.97           C  
ATOM    934  CG  HIS   117      41.871  32.921 -23.918  1.00 71.97           C  
ATOM    935  CD2 HIS   117      43.117  32.689 -23.420  1.00 71.97           C  
ATOM    936  ND1 HIS   117      42.012  32.930 -25.288  1.00 71.97           N  
ATOM    937  CE1 HIS   117      43.325  32.706 -25.549  1.00 71.97           C  
ATOM    938  NE2 HIS   117      44.035  32.554 -24.446  1.00 71.97           N  
ATOM    939  N   PRO   118      38.304  35.867 -22.551  1.00 76.29           N  
ATOM    940  CA  PRO   118      37.030  36.201 -21.962  1.00 76.29           C  
ATOM    941  C   PRO   118      36.045  35.104 -22.242  1.00 76.29           C  
ATOM    942  O   PRO   118      36.116  34.500 -23.311  1.00 76.29           O  
ATOM    943  CB  PRO   118      36.602  37.494 -22.651  1.00 76.29           C  
ATOM    944  CG  PRO   118      37.223  37.356 -24.055  1.00 76.29           C  
ATOM    945  CD  PRO   118      38.519  36.562 -23.810  1.00 76.29           C  
ATOM    946  N   ILE   119      35.106  34.859 -21.305  1.00101.81           N  
ATOM    947  CA  ILE   119      34.129  33.807 -21.379  1.00101.81           C  
ATOM    948  C   ILE   119      32.923  34.258 -22.140  1.00101.81           C  
ATOM    949  O   ILE   119      32.542  35.425 -22.087  1.00101.81           O  
ATOM    950  CB  ILE   119      33.647  33.367 -20.027  1.00101.81           C  
ATOM    951  CG1 ILE   119      32.803  32.088 -20.135  1.00101.81           C  
ATOM    952  CG2 ILE   119      32.903  34.548 -19.381  1.00101.81           C  
ATOM    953  CD1 ILE   119      32.512  31.442 -18.782  1.00101.81           C  
ATOM    954  N   ARG   120      32.321  33.329 -22.914  1.00173.57           N  
ATOM    955  CA  ARG   120      31.121  33.601 -23.653  1.00173.57           C  
ATOM    956  C   ARG   120      30.359  32.309 -23.748  1.00173.57           C  
ATOM    957  O   ARG   120      30.753  31.302 -23.162  1.00173.57           O  
ATOM    958  CB  ARG   120      31.378  34.151 -25.069  1.00173.57           C  
ATOM    959  CG  ARG   120      30.116  34.650 -25.781  1.00173.57           C  
ATOM    960  CD  ARG   120      30.399  35.534 -26.999  1.00173.57           C  
ATOM    961  NE  ARG   120      31.294  34.783 -27.922  1.00173.57           N  
ATOM    962  CZ  ARG   120      32.349  35.424 -28.502  1.00173.57           C  
ATOM    963  NH1 ARG   120      32.592  36.736 -28.208  1.00173.57           N1+
ATOM    964  NH2 ARG   120      33.162  34.758 -29.371  1.00173.57           N  
ATOM    965  N   ASN   121      29.221  32.315 -24.472  1.00 55.55           N  
ATOM    966  CA  ASN   121      28.362  31.167 -24.610  1.00 55.55           C  
ATOM    967  C   ASN   121      29.030  30.167 -25.507  1.00 55.55           C  
ATOM    968  O   ASN   121      29.787  30.536 -26.402  1.00 55.55           O  
ATOM    969  CB  ASN   121      27.018  31.513 -25.278  1.00 55.55           C  
ATOM    970  CG  ASN   121      26.326  32.590 -24.457  1.00 55.55           C  
ATOM    971  ND2 ASN   121      25.811  33.642 -25.150  1.00 55.55           N  
ATOM    972  OD1 ASN   121      26.256  32.508 -23.233  1.00 55.55           O  
ATOM    973  N   PRO   122      28.747  28.901 -25.302  1.00 75.95           N  
ATOM    974  CA  PRO   122      29.342  27.858 -26.099  1.00 75.95           C  
ATOM    975  C   PRO   122      28.894  27.989 -27.516  1.00 75.95           C  
ATOM    976  O   PRO   122      27.760  28.410 -27.737  1.00 75.95           O  
ATOM    977  CB  PRO   122      28.945  26.546 -25.427  1.00 75.95           C  
ATOM    978  CG  PRO   122      28.762  26.937 -23.949  1.00 75.95           C  
ATOM    979  CD  PRO   122      28.346  28.419 -23.989  1.00 75.95           C  
ATOM    980  N   SER   123      29.760  27.653 -28.493  1.00 81.16           N  
ATOM    981  CA  SER   123      29.349  27.831 -29.854  1.00 81.16           C  
ATOM    982  C   SER   123      29.857  26.725 -30.725  1.00 81.16           C  
ATOM    983  O   SER   123      30.907  26.134 -30.473  1.00 81.16           O  
ATOM    984  CB  SER   123      29.839  29.155 -30.468  1.00 81.16           C  
ATOM    985  OG  SER   123      29.395  29.263 -31.813  1.00 81.16           O  
ATOM    986  N   ILE   124      29.079  26.429 -31.791  1.00125.22           N  
ATOM    987  CA  ILE   124      29.418  25.485 -32.820  1.00125.22           C  
ATOM    988  C   ILE   124      29.965  26.353 -33.914  1.00125.22           C  
ATOM    989  O   ILE   124      29.273  27.259 -34.378  1.00125.22           O  
ATOM    990  CB  ILE   124      28.203  24.847 -33.448  1.00125.22           C  
ATOM    991  CG1 ILE   124      27.332  24.086 -32.435  1.00125.22           C  
ATOM    992  CG2 ILE   124      28.693  23.964 -34.608  1.00125.22           C  
ATOM    993  CD1 ILE   124      27.949  22.788 -31.930  1.00125.22           C  
ATOM    994  N   VAL   125      31.216  26.115 -34.359  1.00 53.50           N  
ATOM    995  CA  VAL   125      31.774  26.980 -35.361  1.00 53.50           C  
ATOM    996  C   VAL   125      32.328  26.130 -36.464  1.00 53.50           C  
ATOM    997  O   VAL   125      32.782  25.011 -36.227  1.00 53.50           O  
ATOM    998  CB  VAL   125      32.874  27.852 -34.821  1.00 53.50           C  
ATOM    999  CG1 VAL   125      33.435  28.724 -35.956  1.00 53.50           C  
ATOM   1000  CG2 VAL   125      32.309  28.665 -33.639  1.00 53.50           C  
ATOM   1001  N   ALA   126      32.286  26.643 -37.715  1.00 41.29           N  
ATOM   1002  CA  ALA   126      32.766  25.867 -38.825  1.00 41.29           C  
ATOM   1003  C   ALA   126      33.561  26.745 -39.746  1.00 41.29           C  
ATOM   1004  O   ALA   126      33.251  27.920 -39.947  1.00 41.29           O  
ATOM   1005  CB  ALA   126      31.635  25.234 -39.653  1.00 41.29           C  
ATOM   1006  N   TYR   127      34.620  26.163 -40.346  1.00 58.17           N  
ATOM   1007  CA  TYR   127      35.489  26.872 -41.238  1.00 58.17           C  
ATOM   1008  C   TYR   127      35.471  26.118 -42.529  1.00 58.17           C  
ATOM   1009  O   TYR   127      35.276  24.903 -42.542  1.00 58.17           O  
ATOM   1010  CB  TYR   127      36.955  26.886 -40.772  1.00 58.17           C  
ATOM   1011  CG  TYR   127      37.014  27.583 -39.458  1.00 58.17           C  
ATOM   1012  CD1 TYR   127      37.109  28.954 -39.397  1.00 58.17           C  
ATOM   1013  CD2 TYR   127      36.974  26.861 -38.287  1.00 58.17           C  
ATOM   1014  CE1 TYR   127      37.162  29.597 -38.184  1.00 58.17           C  
ATOM   1015  CE2 TYR   127      37.027  27.499 -37.071  1.00 58.17           C  
ATOM   1016  CZ  TYR   127      37.119  28.868 -37.018  1.00 58.17           C  
ATOM   1017  OH  TYR   127      37.171  29.522 -35.769  1.00 58.17           O  
ATOM   1018  N   ASP   128      35.655  26.838 -43.653  1.00 46.74           N  
ATOM   1019  CA  ASP   128      35.638  26.213 -44.944  1.00 46.74           C  
ATOM   1020  C   ASP   128      37.055  26.012 -45.390  1.00 46.74           C  
ATOM   1021  O   ASP   128      37.758  26.960 -45.733  1.00 46.74           O  
ATOM   1022  CB  ASP   128      34.930  27.074 -46.007  1.00 46.74           C  
ATOM   1023  CG  ASP   128      34.637  26.213 -47.229  1.00 46.74           C  
ATOM   1024  OD1 ASP   128      35.006  25.010 -47.214  1.00 46.74           O  
ATOM   1025  OD2 ASP   128      34.035  26.754 -48.194  1.00 46.74           O1-
ATOM   1026  N   LEU   129      37.508  24.745 -45.382  1.00 64.04           N  
ATOM   1027  CA  LEU   129      38.829  24.351 -45.783  1.00 64.04           C  
ATOM   1028  C   LEU   129      38.989  24.545 -47.261  1.00 64.04           C  
ATOM   1029  O   LEU   129      40.100  24.759 -47.745  1.00 64.04           O  
ATOM   1030  CB  LEU   129      39.129  22.879 -45.460  1.00 64.04           C  
ATOM   1031  CG  LEU   129      39.080  22.549 -43.957  1.00 64.04           C  
ATOM   1032  CD1 LEU   129      39.465  21.083 -43.694  1.00 64.04           C  
ATOM   1033  CD2 LEU   129      39.913  23.548 -43.138  1.00 64.04           C  
ATOM   1034  N   LYS   130      37.888  24.426 -48.027  1.00 97.14           N  
ATOM   1035  CA  LYS   130      37.973  24.531 -49.459  1.00 97.14           C  
ATOM   1036  C   LYS   130      38.477  25.887 -49.833  1.00 97.14           C  
ATOM   1037  O   LYS   130      39.361  26.012 -50.678  1.00 97.14           O  
ATOM   1038  CB  LYS   130      36.615  24.352 -50.164  1.00 97.14           C  
ATOM   1039  CG  LYS   130      35.991  22.965 -49.981  1.00 97.14           C  
ATOM   1040  CD  LYS   130      34.584  22.838 -50.580  1.00 97.14           C  
ATOM   1041  CE  LYS   130      33.551  23.799 -49.985  1.00 97.14           C  
ATOM   1042  NZ  LYS   130      33.276  23.445 -48.576  1.00 97.14           N1+
ATOM   1043  N   THR   131      37.931  26.953 -49.218  1.00104.93           N  
ATOM   1044  CA  THR   131      38.372  28.273 -49.549  1.00104.93           C  
ATOM   1045  C   THR   131      39.593  28.579 -48.757  1.00104.93           C  
ATOM   1046  O   THR   131      39.755  28.144 -47.616  1.00104.93           O  
ATOM   1047  CB  THR   131      37.337  29.326 -49.276  1.00104.93           C  
ATOM   1048  CG2 THR   131      36.945  29.261 -47.789  1.00104.93           C  
ATOM   1049  OG1 THR   131      37.829  30.610 -49.627  1.00104.93           O  
ATOM   1050  N   PRO   132      40.472  29.326 -49.379  1.00 95.36           N  
ATOM   1051  CA  PRO   132      41.699  29.701 -48.737  1.00 95.36           C  
ATOM   1052  C   PRO   132      41.489  30.735 -47.706  1.00 95.36           C  
ATOM   1053  O   PRO   132      40.737  31.680 -47.953  1.00 95.36           O  
ATOM   1054  CB  PRO   132      42.664  30.115 -49.849  1.00 95.36           C  
ATOM   1055  CG  PRO   132      41.769  30.260 -51.098  1.00 95.36           C  
ATOM   1056  CD  PRO   132      40.597  29.306 -50.824  1.00 95.36           C  
ATOM   1057  N   GLY   133      42.235  30.589 -46.592  1.00 78.76           N  
ATOM   1058  CA  GLY   133      42.161  31.485 -45.498  1.00 78.76           C  
ATOM   1059  C   GLY   133      41.231  30.881 -44.492  1.00 78.76           C  
ATOM   1060  O   GLY   133      41.101  31.391 -43.383  1.00 78.76           O  
ATOM   1061  N   ARG   134      40.574  29.758 -44.849  1.00134.96           N  
ATOM   1062  CA  ARG   134      39.654  29.086 -43.972  1.00134.96           C  
ATOM   1063  C   ARG   134      38.702  30.062 -43.328  1.00134.96           C  
ATOM   1064  O   ARG   134      38.818  30.316 -42.130  1.00134.96           O  
ATOM   1065  CB  ARG   134      40.336  28.288 -42.843  1.00134.96           C  
ATOM   1066  CG  ARG   134      40.929  26.945 -43.279  1.00134.96           C  
ATOM   1067  CD  ARG   134      42.169  27.034 -44.166  1.00134.96           C  
ATOM   1068  NE  ARG   134      42.601  25.633 -44.423  1.00134.96           N  
ATOM   1069  CZ  ARG   134      43.311  25.320 -45.546  1.00134.96           C  
ATOM   1070  NH1 ARG   134      43.636  26.294 -46.446  1.00134.96           N1+
ATOM   1071  NH2 ARG   134      43.691  24.031 -45.771  1.00134.96           N  
ATOM   1072  N   PRO   135      37.786  30.639 -44.065  1.00 80.27           N  
ATOM   1073  CA  PRO   135      36.839  31.553 -43.481  1.00 80.27           C  
ATOM   1074  C   PRO   135      35.774  30.862 -42.679  1.00 80.27           C  
ATOM   1075  O   PRO   135      35.463  29.706 -42.959  1.00 80.27           O  
ATOM   1076  CB  PRO   135      36.289  32.399 -44.634  1.00 80.27           C  
ATOM   1077  CG  PRO   135      36.705  31.643 -45.907  1.00 80.27           C  
ATOM   1078  CD  PRO   135      37.985  30.907 -45.478  1.00 80.27           C  
ATOM   1079  N   GLU   136      35.193  31.571 -41.684  1.00 85.79           N  
ATOM   1080  CA  GLU   136      34.175  31.030 -40.823  1.00 85.79           C  
ATOM   1081  C   GLU   136      32.844  31.061 -41.521  1.00 85.79           C  
ATOM   1082  O   GLU   136      32.304  32.130 -41.804  1.00 85.79           O  
ATOM   1083  CB  GLU   136      34.016  31.841 -39.530  1.00 85.79           C  
ATOM   1084  CG  GLU   136      32.918  31.331 -38.598  1.00 85.79           C  
ATOM   1085  CD  GLU   136      32.743  32.381 -37.518  1.00 85.79           C  
ATOM   1086  OE1 GLU   136      33.484  32.307 -36.503  1.00 85.79           O  
ATOM   1087  OE2 GLU   136      31.882  33.284 -37.704  1.00 85.79           O1-
ATOM   1088  N   VAL   137      32.341  29.865 -41.892  1.00 80.62           N  
ATOM   1089  CA  VAL   137      31.064  29.629 -42.515  1.00 80.62           C  
ATOM   1090  C   VAL   137      29.915  29.575 -41.544  1.00 80.62           C  
ATOM   1091  O   VAL   137      28.813  30.015 -41.869  1.00 80.62           O  
ATOM   1092  CB  VAL   137      31.060  28.351 -43.300  1.00 80.62           C  
ATOM   1093  CG1 VAL   137      32.093  28.481 -44.433  1.00 80.62           C  
ATOM   1094  CG2 VAL   137      31.345  27.182 -42.344  1.00 80.62           C  
ATOM   1095  N   VAL   138      30.109  28.983 -40.343  1.00 64.84           N  
ATOM   1096  CA  VAL   138      28.984  28.840 -39.454  1.00 64.84           C  
ATOM   1097  C   VAL   138      29.396  29.183 -38.054  1.00 64.84           C  
ATOM   1098  O   VAL   138      30.496  28.840 -37.623  1.00 64.84           O  
ATOM   1099  CB  VAL   138      28.457  27.431 -39.423  1.00 64.84           C  
ATOM   1100  CG1 VAL   138      27.303  27.345 -38.411  1.00 64.84           C  
ATOM   1101  CG2 VAL   138      28.070  27.016 -40.853  1.00 64.84           C  
ATOM   1102  N   ARG   139      28.535  29.918 -37.313  1.00181.86           N  
ATOM   1103  CA  ARG   139      28.790  30.115 -35.913  1.00181.86           C  
ATOM   1104  C   ARG   139      27.467  30.217 -35.213  1.00181.86           C  
ATOM   1105  O   ARG   139      26.695  31.152 -35.428  1.00181.86           O  
ATOM   1106  CB  ARG   139      29.682  31.322 -35.554  1.00181.86           C  
ATOM   1107  CG  ARG   139      29.148  32.694 -35.947  1.00181.86           C  
ATOM   1108  CD  ARG   139      30.146  33.815 -35.644  1.00181.86           C  
ATOM   1109  NE  ARG   139      30.324  33.897 -34.165  1.00181.86           N  
ATOM   1110  CZ  ARG   139      31.305  33.208 -33.508  1.00181.86           C  
ATOM   1111  NH1 ARG   139      32.186  32.417 -34.185  1.00181.86           N1+
ATOM   1112  NH2 ARG   139      31.409  33.318 -32.152  1.00181.86           N  
ATOM   1113  N   TYR   140      27.176  29.234 -34.338  1.00 62.33           N  
ATOM   1114  CA  TYR   140      25.901  29.189 -33.679  1.00 62.33           C  
ATOM   1115  C   TYR   140      26.112  29.145 -32.194  1.00 62.33           C  
ATOM   1116  O   TYR   140      26.822  28.281 -31.680  1.00 62.33           O  
ATOM   1117  CB  TYR   140      25.095  27.937 -34.082  1.00 62.33           C  
ATOM   1118  CG  TYR   140      23.783  27.915 -33.376  1.00 62.33           C  
ATOM   1119  CD1 TYR   140      22.721  28.658 -33.836  1.00 62.33           C  
ATOM   1120  CD2 TYR   140      23.614  27.129 -32.258  1.00 62.33           C  
ATOM   1121  CE1 TYR   140      21.512  28.626 -33.181  1.00 62.33           C  
ATOM   1122  CE2 TYR   140      22.408  27.094 -31.600  1.00 62.33           C  
ATOM   1123  CZ  TYR   140      21.353  27.844 -32.061  1.00 62.33           C  
ATOM   1124  OH  TYR   140      20.110  27.812 -31.390  1.00 62.33           O  
ATOM   1125  N   ASP   141      25.502  30.104 -31.466  1.00 47.61           N  
ATOM   1126  CA  ASP   141      25.606  30.130 -30.032  1.00 47.61           C  
ATOM   1127  C   ASP   141      24.529  29.272 -29.443  1.00 47.61           C  
ATOM   1128  O   ASP   141      23.421  29.187 -29.972  1.00 47.61           O  
ATOM   1129  CB  ASP   141      25.413  31.527 -29.412  1.00 47.61           C  
ATOM   1130  CG  ASP   141      26.626  32.389 -29.721  1.00 47.61           C  
ATOM   1131  OD1 ASP   141      27.556  31.890 -30.407  1.00 47.61           O  
ATOM   1132  OD2 ASP   141      26.639  33.563 -29.263  1.00 47.61           O1-
ATOM   1133  N   PHE   142      24.826  28.621 -28.301  1.00130.69           N  
ATOM   1134  CA  PHE   142      23.820  27.838 -27.642  1.00130.69           C  
ATOM   1135  C   PHE   142      22.972  28.779 -26.843  1.00130.69           C  
ATOM   1136  O   PHE   142      23.489  29.705 -26.221  1.00130.69           O  
ATOM   1137  CB  PHE   142      24.353  26.809 -26.621  1.00130.69           C  
ATOM   1138  CG  PHE   142      25.179  25.753 -27.277  1.00130.69           C  
ATOM   1139  CD1 PHE   142      24.642  24.897 -28.209  1.00130.69           C  
ATOM   1140  CD2 PHE   142      26.491  25.580 -26.911  1.00130.69           C  
ATOM   1141  CE1 PHE   142      25.414  23.917 -28.791  1.00130.69           C  
ATOM   1142  CE2 PHE   142      27.269  24.602 -27.484  1.00130.69           C  
ATOM   1143  CZ  PHE   142      26.731  23.767 -28.431  1.00130.69           C  
ATOM   1144  N   PRO   143      21.678  28.606 -26.851  1.00170.37           N  
ATOM   1145  CA  PRO   143      20.905  29.435 -25.969  1.00170.37           C  
ATOM   1146  C   PRO   143      21.113  28.974 -24.560  1.00170.37           C  
ATOM   1147  O   PRO   143      21.306  27.780 -24.345  1.00170.37           O  
ATOM   1148  CB  PRO   143      19.479  29.420 -26.497  1.00170.37           C  
ATOM   1149  CG  PRO   143      19.697  29.243 -28.009  1.00170.37           C  
ATOM   1150  CD  PRO   143      20.990  28.412 -28.116  1.00170.37           C  
ATOM   1151  N   ASP   144      21.017  29.901 -23.591  1.00 41.77           N  
ATOM   1152  CA  ASP   144      21.363  29.657 -22.221  1.00 41.77           C  
ATOM   1153  C   ASP   144      20.551  28.541 -21.645  1.00 41.77           C  
ATOM   1154  O   ASP   144      21.037  27.806 -20.787  1.00 41.77           O  
ATOM   1155  CB  ASP   144      21.161  30.887 -21.319  1.00 41.77           C  
ATOM   1156  CG  ASP   144      22.260  31.889 -21.639  1.00 41.77           C  
ATOM   1157  OD1 ASP   144      23.217  31.509 -22.366  1.00 41.77           O  
ATOM   1158  OD2 ASP   144      22.156  33.048 -21.160  1.00 41.77           O1-
ATOM   1159  N   ILE   145      19.298  28.368 -22.090  1.00 85.30           N  
ATOM   1160  CA  ILE   145      18.474  27.358 -21.494  1.00 85.30           C  
ATOM   1161  C   ILE   145      19.116  26.015 -21.672  1.00 85.30           C  
ATOM   1162  O   ILE   145      19.062  25.172 -20.778  1.00 85.30           O  
ATOM   1163  CB  ILE   145      17.090  27.298 -22.077  1.00 85.30           C  
ATOM   1164  CG1 ILE   145      16.192  26.405 -21.205  1.00 85.30           C  
ATOM   1165  CG2 ILE   145      17.194  26.840 -23.540  1.00 85.30           C  
ATOM   1166  CD1 ILE   145      14.706  26.520 -21.537  1.00 85.30           C  
ATOM   1167  N   SER   146      19.718  25.771 -22.850  1.00 58.51           N  
ATOM   1168  CA  SER   146      20.278  24.493 -23.202  1.00 58.51           C  
ATOM   1169  C   SER   146      21.589  24.151 -22.546  1.00 58.51           C  
ATOM   1170  O   SER   146      21.928  22.971 -22.468  1.00 58.51           O  
ATOM   1171  CB  SER   146      20.507  24.338 -24.711  1.00 58.51           C  
ATOM   1172  OG  SER   146      21.422  25.321 -25.177  1.00 58.51           O  
ATOM   1173  N   ALA   147      22.377  25.134 -22.072  1.00 50.69           N  
ATOM   1174  CA  ALA   147      23.688  24.795 -21.582  1.00 50.69           C  
ATOM   1175  C   ALA   147      23.600  23.800 -20.463  1.00 50.69           C  
ATOM   1176  O   ALA   147      22.800  23.950 -19.540  1.00 50.69           O  
ATOM   1177  CB  ALA   147      24.484  26.009 -21.069  1.00 50.69           C  
ATOM   1178  N   GLU   148      24.411  22.719 -20.558  1.00115.34           N  
ATOM   1179  CA  GLU   148      24.504  21.762 -19.494  1.00115.34           C  
ATOM   1180  C   GLU   148      25.892  21.190 -19.496  1.00115.34           C  
ATOM   1181  O   GLU   148      26.184  20.249 -20.233  1.00115.34           O  
ATOM   1182  CB  GLU   148      23.509  20.593 -19.605  1.00115.34           C  
ATOM   1183  CG  GLU   148      22.082  20.980 -19.208  1.00115.34           C  
ATOM   1184  CD  GLU   148      22.087  21.250 -17.710  1.00115.34           C  
ATOM   1185  OE1 GLU   148      22.426  20.311 -16.942  1.00115.34           O  
ATOM   1186  OE2 GLU   148      21.762  22.399 -17.312  1.00115.34           O1-
ATOM   1187  N   LYS   149      26.765  21.732 -18.617  1.00130.07           N  
ATOM   1188  CA  LYS   149      28.120  21.290 -18.408  1.00130.07           C  
ATOM   1189  C   LYS   149      28.888  21.116 -19.693  1.00130.07           C  
ATOM   1190  O   LYS   149      29.274  20.006 -20.052  1.00130.07           O  
ATOM   1191  CB  LYS   149      28.200  19.991 -17.590  1.00130.07           C  
ATOM   1192  CG  LYS   149      27.727  20.176 -16.146  1.00130.07           C  
ATOM   1193  CD  LYS   149      27.425  18.863 -15.424  1.00130.07           C  
ATOM   1194  CE  LYS   149      26.202  18.138 -15.988  1.00130.07           C  
ATOM   1195  NZ  LYS   149      25.035  19.051 -15.995  1.00130.07           N1+
ATOM   1196  N   PRO   150      29.144  22.202 -20.373  1.00 75.51           N  
ATOM   1197  CA  PRO   150      29.831  22.232 -21.644  1.00 75.51           C  
ATOM   1198  C   PRO   150      31.211  21.627 -21.625  1.00 75.51           C  
ATOM   1199  O   PRO   150      31.690  21.241 -22.690  1.00 75.51           O  
ATOM   1200  CB  PRO   150      29.899  23.711 -22.019  1.00 75.51           C  
ATOM   1201  CG  PRO   150      29.904  24.431 -20.657  1.00 75.51           C  
ATOM   1202  CD  PRO   150      29.055  23.517 -19.758  1.00 75.51           C  
ATOM   1203  N   SER   151      31.888  21.573 -20.460  1.00 63.94           N  
ATOM   1204  CA  SER   151      33.228  21.048 -20.363  1.00 63.94           C  
ATOM   1205  C   SER   151      33.242  19.566 -20.632  1.00 63.94           C  
ATOM   1206  O   SER   151      34.286  18.975 -20.895  1.00 63.94           O  
ATOM   1207  CB  SER   151      33.869  21.269 -18.978  1.00 63.94           C  
ATOM   1208  OG  SER   151      34.153  22.646 -18.782  1.00 63.94           O  
ATOM   1209  N   PHE   152      32.074  18.925 -20.504  1.00132.53           N  
ATOM   1210  CA  PHE   152      31.827  17.519 -20.659  1.00132.53           C  
ATOM   1211  C   PHE   152      31.668  17.047 -22.083  1.00132.53           C  
ATOM   1212  O   PHE   152      31.474  15.852 -22.296  1.00132.53           O  
ATOM   1213  CB  PHE   152      30.671  17.023 -19.781  1.00132.53           C  
ATOM   1214  CG  PHE   152      31.239  17.085 -18.404  1.00132.53           C  
ATOM   1215  CD1 PHE   152      31.945  16.021 -17.892  1.00132.53           C  
ATOM   1216  CD2 PHE   152      31.090  18.213 -17.632  1.00132.53           C  
ATOM   1217  CE1 PHE   152      32.480  16.074 -16.626  1.00132.53           C  
ATOM   1218  CE2 PHE   152      31.623  18.272 -16.366  1.00132.53           C  
ATOM   1219  CZ  PHE   152      32.319  17.202 -15.859  1.00132.53           C  
ATOM   1220  N   PHE   153      31.587  17.951 -23.082  1.00 96.80           N  
ATOM   1221  CA  PHE   153      31.353  17.517 -24.438  1.00 96.80           C  
ATOM   1222  C   PHE   153      32.445  16.612 -24.939  1.00 96.80           C  
ATOM   1223  O   PHE   153      33.637  16.882 -24.791  1.00 96.80           O  
ATOM   1224  CB  PHE   153      31.215  18.656 -25.468  1.00 96.80           C  
ATOM   1225  CG  PHE   153      29.962  19.431 -25.220  1.00 96.80           C  
ATOM   1226  CD1 PHE   153      28.728  18.838 -25.365  1.00 96.80           C  
ATOM   1227  CD2 PHE   153      30.017  20.768 -24.891  1.00 96.80           C  
ATOM   1228  CE1 PHE   153      27.573  19.554 -25.149  1.00 96.80           C  
ATOM   1229  CE2 PHE   153      28.866  21.491 -24.676  1.00 96.80           C  
ATOM   1230  CZ  PHE   153      27.639  20.883 -24.800  1.00 96.80           C  
ATOM   1231  N   GLY   154      32.034  15.492 -25.575  1.00 37.09           N  
ATOM   1232  CA  GLY   154      32.935  14.520 -26.124  1.00 37.09           C  
ATOM   1233  C   GLY   154      32.886  14.608 -27.618  1.00 37.09           C  
ATOM   1234  O   GLY   154      32.864  15.689 -28.198  1.00 37.09           O  
ATOM   1235  N   GLY   155      32.860  13.446 -28.296  1.00 35.25           N  
ATOM   1236  CA  GLY   155      32.890  13.440 -29.731  1.00 35.25           C  
ATOM   1237  C   GLY   155      31.586  13.927 -30.279  1.00 35.25           C  
ATOM   1238  O   GLY   155      30.567  13.931 -29.588  1.00 35.25           O  
ATOM   1239  N   PHE   156      31.605  14.384 -31.552  1.00 71.42           N  
ATOM   1240  CA  PHE   156      30.391  14.784 -32.205  1.00 71.42           C  
ATOM   1241  C   PHE   156      30.443  14.345 -33.639  1.00 71.42           C  
ATOM   1242  O   PHE   156      31.491  13.921 -34.128  1.00 71.42           O  
ATOM   1243  CB  PHE   156      30.074  16.292 -32.116  1.00 71.42           C  
ATOM   1244  CG  PHE   156      31.130  17.112 -32.775  1.00 71.42           C  
ATOM   1245  CD1 PHE   156      31.050  17.416 -34.116  1.00 71.42           C  
ATOM   1246  CD2 PHE   156      32.195  17.590 -32.047  1.00 71.42           C  
ATOM   1247  CE1 PHE   156      32.023  18.179 -34.719  1.00 71.42           C  
ATOM   1248  CE2 PHE   156      33.170  18.354 -32.644  1.00 71.42           C  
ATOM   1249  CZ  PHE   156      33.085  18.648 -33.983  1.00 71.42           C  
ATOM   1250  N   THR   157      29.277  14.372 -34.327  1.00 43.20           N  
ATOM   1251  CA  THR   157      29.200  13.978 -35.707  1.00 43.20           C  
ATOM   1252  C   THR   157      28.455  15.029 -36.465  1.00 43.20           C  
ATOM   1253  O   THR   157      27.527  15.648 -35.946  1.00 43.20           O  
ATOM   1254  CB  THR   157      28.453  12.698 -35.936  1.00 43.20           C  
ATOM   1255  CG2 THR   157      28.434  12.406 -37.444  1.00 43.20           C  
ATOM   1256  OG1 THR   157      29.081  11.632 -35.241  1.00 43.20           O  
ATOM   1257  N   VAL   158      28.863  15.247 -37.732  1.00 45.31           N  
ATOM   1258  CA  VAL   158      28.217  16.206 -38.581  1.00 45.31           C  
ATOM   1259  C   VAL   158      27.463  15.422 -39.613  1.00 45.31           C  
ATOM   1260  O   VAL   158      28.042  14.645 -40.371  1.00 45.31           O  
ATOM   1261  CB  VAL   158      29.192  17.093 -39.300  1.00 45.31           C  
ATOM   1262  CG1 VAL   158      28.408  18.059 -40.203  1.00 45.31           C  
ATOM   1263  CG2 VAL   158      30.075  17.796 -38.256  1.00 45.31           C  
ATOM   1264  N   ASP   159      26.132  15.614 -39.664  1.00 62.84           N  
ATOM   1265  CA  ASP   159      25.282  14.888 -40.566  1.00 62.84           C  
ATOM   1266  C   ASP   159      24.895  15.814 -41.680  1.00 62.84           C  
ATOM   1267  O   ASP   159      24.082  16.716 -41.485  1.00 62.84           O  
ATOM   1268  CB  ASP   159      23.986  14.418 -39.869  1.00 62.84           C  
ATOM   1269  CG  ASP   159      23.226  13.431 -40.747  1.00 62.84           C  
ATOM   1270  OD1 ASP   159      23.587  13.288 -41.943  1.00 62.84           O  
ATOM   1271  OD2 ASP   159      22.264  12.806 -40.226  1.00 62.84           O1-
ATOM   1272  N   VAL   160      25.474  15.612 -42.885  1.00 56.56           N  
ATOM   1273  CA  VAL   160      25.140  16.485 -43.978  1.00 56.56           C  
ATOM   1274  C   VAL   160      24.227  15.762 -44.919  1.00 56.56           C  
ATOM   1275  O   VAL   160      24.632  14.841 -45.625  1.00 56.56           O  
ATOM   1276  CB  VAL   160      26.332  16.916 -44.776  1.00 56.56           C  
ATOM   1277  CG1 VAL   160      25.870  17.839 -45.915  1.00 56.56           C  
ATOM   1278  CG2 VAL   160      27.350  17.560 -43.824  1.00 56.56           C  
ATOM   1279  N   VAL   161      22.949  16.180 -44.961  1.00 44.48           N  
ATOM   1280  CA  VAL   161      21.980  15.560 -45.817  1.00 44.48           C  
ATOM   1281  C   VAL   161      22.326  15.787 -47.265  1.00 44.48           C  
ATOM   1282  O   VAL   161      22.256  14.852 -48.062  1.00 44.48           O  
ATOM   1283  CB  VAL   161      20.592  16.088 -45.591  1.00 44.48           C  
ATOM   1284  CG1 VAL   161      19.656  15.466 -46.643  1.00 44.48           C  
ATOM   1285  CG2 VAL   161      20.187  15.792 -44.135  1.00 44.48           C  
ATOM   1286  N   ASN   162      22.708  17.026 -47.657  1.00 78.42           N  
ATOM   1287  CA  ASN   162      22.944  17.278 -49.058  1.00 78.42           C  
ATOM   1288  C   ASN   162      24.395  17.596 -49.331  1.00 78.42           C  
ATOM   1289  O   ASN   162      24.761  18.740 -49.592  1.00 78.42           O  
ATOM   1290  CB  ASN   162      22.079  18.441 -49.599  1.00 78.42           C  
ATOM   1291  CG  ASN   162      22.339  19.722 -48.802  1.00 78.42           C  
ATOM   1292  ND2 ASN   162      22.090  20.899 -49.439  1.00 78.42           N  
ATOM   1293  OD1 ASN   162      22.755  19.678 -47.646  1.00 78.42           O  
ATOM   1294  N   PRO   163      25.237  16.604 -49.346  1.00 77.92           N  
ATOM   1295  CA  PRO   163      26.647  16.777 -49.580  1.00 77.92           C  
ATOM   1296  C   PRO   163      26.977  17.408 -50.908  1.00 77.92           C  
ATOM   1297  O   PRO   163      28.005  18.078 -51.004  1.00 77.92           O  
ATOM   1298  CB  PRO   163      27.240  15.373 -49.459  1.00 77.92           C  
ATOM   1299  CG  PRO   163      26.069  14.449 -49.844  1.00 77.92           C  
ATOM   1300  CD  PRO   163      24.819  15.214 -49.383  1.00 77.92           C  
ATOM   1301  N   SER   164      26.172  17.156 -51.958  1.00 80.03           N  
ATOM   1302  CA  SER   164      26.452  17.684 -53.267  1.00 80.03           C  
ATOM   1303  C   SER   164      26.046  19.127 -53.395  1.00 80.03           C  
ATOM   1304  O   SER   164      26.590  19.849 -54.229  1.00 80.03           O  
ATOM   1305  CB  SER   164      25.743  16.913 -54.394  1.00 80.03           C  
ATOM   1306  OG  SER   164      26.068  17.489 -55.651  1.00 80.03           O  
ATOM   1307  N   GLY   165      25.084  19.592 -52.577  1.00 41.53           N  
ATOM   1308  CA  GLY   165      24.548  20.912 -52.760  1.00 41.53           C  
ATOM   1309  C   GLY   165      25.262  21.907 -51.903  1.00 41.53           C  
ATOM   1310  O   GLY   165      26.488  21.938 -51.816  1.00 41.53           O  
ATOM   1311  N   ASP   166      24.444  22.786 -51.298  1.00133.17           N  
ATOM   1312  CA  ASP   166      24.785  23.881 -50.438  1.00133.17           C  
ATOM   1313  C   ASP   166      25.415  23.362 -49.181  1.00133.17           C  
ATOM   1314  O   ASP   166      26.225  24.047 -48.557  1.00133.17           O  
ATOM   1315  CB  ASP   166      23.520  24.690 -50.090  1.00133.17           C  
ATOM   1316  CG  ASP   166      23.868  25.855 -49.180  1.00133.17           C  
ATOM   1317  OD1 ASP   166      24.284  25.587 -48.023  1.00133.17           O  
ATOM   1318  OD2 ASP   166      23.713  27.023 -49.617  1.00133.17           O1-
ATOM   1319  N   CYS   167      25.073  22.123 -48.787  1.00 70.89           N  
ATOM   1320  CA  CYS   167      25.570  21.504 -47.585  1.00 70.89           C  
ATOM   1321  C   CYS   167      24.964  22.144 -46.365  1.00 70.89           C  
ATOM   1322  O   CYS   167      25.478  21.979 -45.258  1.00 70.89           O  
ATOM   1323  CB  CYS   167      27.100  21.629 -47.423  1.00 70.89           C  
ATOM   1324  SG  CYS   167      28.103  20.628 -48.566  1.00 70.89           S  
ATOM   1325  N   SER   168      23.858  22.896 -46.543  1.00 61.22           N  
ATOM   1326  CA  SER   168      23.157  23.573 -45.481  1.00 61.22           C  
ATOM   1327  C   SER   168      22.314  22.650 -44.642  1.00 61.22           C  
ATOM   1328  O   SER   168      22.131  22.909 -43.451  1.00 61.22           O  
ATOM   1329  CB  SER   168      22.231  24.687 -46.001  1.00 61.22           C  
ATOM   1330  OG  SER   168      21.201  24.133 -46.806  1.00 61.22           O  
ATOM   1331  N   ASN   169      21.753  21.568 -45.228  1.00 64.17           N  
ATOM   1332  CA  ASN   169      20.905  20.697 -44.455  1.00 64.17           C  
ATOM   1333  C   ASN   169      21.799  19.819 -43.657  1.00 64.17           C  
ATOM   1334  O   ASN   169      22.138  18.710 -44.067  1.00 64.17           O  
ATOM   1335  CB  ASN   169      20.006  19.779 -45.305  1.00 64.17           C  
ATOM   1336  CG  ASN   169      18.796  20.579 -45.770  1.00 64.17           C  
ATOM   1337  ND2 ASN   169      18.652  20.756 -47.111  1.00 64.17           N  
ATOM   1338  OD1 ASN   169      17.992  21.030 -44.956  1.00 64.17           O  
ATOM   1339  N   THR   170      22.171  20.294 -42.455  1.00 66.60           N  
ATOM   1340  CA  THR   170      23.142  19.569 -41.705  1.00 66.60           C  
ATOM   1341  C   THR   170      22.707  19.498 -40.274  1.00 66.60           C  
ATOM   1342  O   THR   170      22.109  20.430 -39.739  1.00 66.60           O  
ATOM   1343  CB  THR   170      24.487  20.244 -41.749  1.00 66.60           C  
ATOM   1344  CG2 THR   170      25.503  19.399 -40.968  1.00 66.60           C  
ATOM   1345  OG1 THR   170      24.916  20.392 -43.096  1.00 66.60           O  
ATOM   1346  N   PHE   171      22.999  18.355 -39.624  1.00146.74           N  
ATOM   1347  CA  PHE   171      22.688  18.175 -38.235  1.00146.74           C  
ATOM   1348  C   PHE   171      23.964  17.885 -37.514  1.00146.74           C  
ATOM   1349  O   PHE   171      24.856  17.234 -38.054  1.00146.74           O  
ATOM   1350  CB  PHE   171      21.742  16.988 -37.945  1.00146.74           C  
ATOM   1351  CG  PHE   171      20.321  17.383 -38.178  1.00146.74           C  
ATOM   1352  CD1 PHE   171      19.743  17.306 -39.426  1.00146.74           C  
ATOM   1353  CD2 PHE   171      19.563  17.839 -37.122  1.00146.74           C  
ATOM   1354  CE1 PHE   171      18.429  17.675 -39.609  1.00146.74           C  
ATOM   1355  CE2 PHE   171      18.250  18.207 -37.299  1.00146.74           C  
ATOM   1356  CZ  PHE   171      17.681  18.125 -38.546  1.00146.74           C  
ATOM   1357  N   VAL   172      24.092  18.390 -36.269  1.00 49.47           N  
ATOM   1358  CA  VAL   172      25.270  18.130 -35.494  1.00 49.47           C  
ATOM   1359  C   VAL   172      24.829  17.502 -34.200  1.00 49.47           C  
ATOM   1360  O   VAL   172      23.971  18.039 -33.498  1.00 49.47           O  
ATOM   1361  CB  VAL   172      26.038  19.380 -35.165  1.00 49.47           C  
ATOM   1362  CG1 VAL   172      27.270  18.997 -34.330  1.00 49.47           C  
ATOM   1363  CG2 VAL   172      26.378  20.110 -36.479  1.00 49.47           C  
ATOM   1364  N   TYR   173      25.424  16.337 -33.855  1.00 89.05           N  
ATOM   1365  CA  TYR   173      25.072  15.622 -32.657  1.00 89.05           C  
ATOM   1366  C   TYR   173      26.296  15.653 -31.781  1.00 89.05           C  
ATOM   1367  O   TYR   173      27.325  15.072 -32.131  1.00 89.05           O  
ATOM   1368  CB  TYR   173      24.812  14.127 -32.913  1.00 89.05           C  
ATOM   1369  CG  TYR   173      23.942  13.976 -34.116  1.00 89.05           C  
ATOM   1370  CD1 TYR   173      22.614  14.338 -34.114  1.00 89.05           C  
ATOM   1371  CD2 TYR   173      24.479  13.434 -35.262  1.00 89.05           C  
ATOM   1372  CE1 TYR   173      21.849  14.175 -35.247  1.00 89.05           C  
ATOM   1373  CE2 TYR   173      23.720  13.267 -36.396  1.00 89.05           C  
ATOM   1374  CZ  TYR   173      22.399  13.640 -36.390  1.00 89.05           C  
ATOM   1375  OH  TYR   173      21.613  13.473 -37.552  1.00 89.05           O  
ATOM   1376  N   ILE   174      26.213  16.303 -30.601  1.00 54.64           N  
ATOM   1377  CA  ILE   174      27.379  16.411 -29.762  1.00 54.64           C  
ATOM   1378  C   ILE   174      27.131  15.649 -28.494  1.00 54.64           C  
ATOM   1379  O   ILE   174      26.118  15.842 -27.828  1.00 54.64           O  
ATOM   1380  CB  ILE   174      27.680  17.826 -29.367  1.00 54.64           C  
ATOM   1381  CG1 ILE   174      27.839  18.706 -30.615  1.00 54.64           C  
ATOM   1382  CG2 ILE   174      28.934  17.815 -28.474  1.00 54.64           C  
ATOM   1383  CD1 ILE   174      27.796  20.200 -30.307  1.00 54.64           C  
ATOM   1384  N   THR   175      28.071  14.756 -28.124  1.00 51.30           N  
ATOM   1385  CA  THR   175      27.909  13.948 -26.944  1.00 51.30           C  
ATOM   1386  C   THR   175      28.384  14.685 -25.724  1.00 51.30           C  
ATOM   1387  O   THR   175      29.196  15.606 -25.809  1.00 51.30           O  
ATOM   1388  CB  THR   175      28.636  12.637 -27.019  1.00 51.30           C  
ATOM   1389  CG2 THR   175      28.111  11.857 -28.239  1.00 51.30           C  
ATOM   1390  OG1 THR   175      30.035  12.853 -27.134  1.00 51.30           O  
ATOM   1391  N   ASN   176      27.825  14.308 -24.549  1.00 66.21           N  
ATOM   1392  CA  ASN   176      28.225  14.841 -23.276  1.00 66.21           C  
ATOM   1393  C   ASN   176      28.339  13.660 -22.351  1.00 66.21           C  
ATOM   1394  O   ASN   176      27.350  12.982 -22.083  1.00 66.21           O  
ATOM   1395  CB  ASN   176      27.185  15.813 -22.695  1.00 66.21           C  
ATOM   1396  CG  ASN   176      27.826  16.603 -21.562  1.00 66.21           C  
ATOM   1397  ND2 ASN   176      27.951  17.944 -21.760  1.00 66.21           N  
ATOM   1398  OD1 ASN   176      28.205  16.049 -20.532  1.00 66.21           O  
ATOM   1399  N   PHE   177      29.561  13.369 -21.858  1.00112.64           N  
ATOM   1400  CA  PHE   177      29.814  12.205 -21.044  1.00112.64           C  
ATOM   1401  C   PHE   177      29.321  12.306 -19.623  1.00112.64           C  
ATOM   1402  O   PHE   177      29.067  11.288 -18.975  1.00112.64           O  
ATOM   1403  CB  PHE   177      31.269  11.687 -21.109  1.00112.64           C  
ATOM   1404  CG  PHE   177      32.271  12.745 -20.796  1.00112.64           C  
ATOM   1405  CD1 PHE   177      32.689  12.967 -19.508  1.00112.64           C  
ATOM   1406  CD2 PHE   177      32.812  13.508 -21.803  1.00112.64           C  
ATOM   1407  CE1 PHE   177      33.624  13.935 -19.220  1.00112.64           C  
ATOM   1408  CE2 PHE   177      33.746  14.480 -21.524  1.00112.64           C  
ATOM   1409  CZ  PHE   177      34.155  14.696 -20.232  1.00112.64           C  
ATOM   1410  N   ASP   178      29.291  13.514 -19.037  1.00 64.06           N  
ATOM   1411  CA  ASP   178      28.766  13.608 -17.702  1.00 64.06           C  
ATOM   1412  C   ASP   178      27.276  13.368 -17.700  1.00 64.06           C  
ATOM   1413  O   ASP   178      26.772  12.451 -17.053  1.00 64.06           O  
ATOM   1414  CB  ASP   178      29.001  15.005 -17.104  1.00 64.06           C  
ATOM   1415  CG  ASP   178      28.511  15.047 -15.663  1.00 64.06           C  
ATOM   1416  OD1 ASP   178      28.068  13.987 -15.148  1.00 64.06           O  
ATOM   1417  OD2 ASP   178      28.571  16.151 -15.060  1.00 64.06           O1-
ATOM   1418  N   THR   179      26.552  14.166 -18.510  1.00 68.58           N  
ATOM   1419  CA  THR   179      25.115  14.237 -18.580  1.00 68.58           C  
ATOM   1420  C   THR   179      24.527  12.995 -19.167  1.00 68.58           C  
ATOM   1421  O   THR   179      23.352  12.701 -18.942  1.00 68.58           O  
ATOM   1422  CB  THR   179      24.636  15.394 -19.413  1.00 68.58           C  
ATOM   1423  CG2 THR   179      23.097  15.400 -19.417  1.00 68.58           C  
ATOM   1424  OG1 THR   179      25.128  16.615 -18.882  1.00 68.58           O  
ATOM   1425  N   ASN   180      25.315  12.236 -19.948  1.00 82.77           N  
ATOM   1426  CA  ASN   180      24.733  11.138 -20.658  1.00 82.77           C  
ATOM   1427  C   ASN   180      23.706  11.761 -21.553  1.00 82.77           C  
ATOM   1428  O   ASN   180      22.546  11.349 -21.574  1.00 82.77           O  
ATOM   1429  CB  ASN   180      24.019  10.145 -19.726  1.00 82.77           C  
ATOM   1430  CG  ASN   180      25.047   9.578 -18.757  1.00 82.77           C  
ATOM   1431  ND2 ASN   180      26.354   9.730 -19.099  1.00 82.77           N  
ATOM   1432  OD1 ASN   180      24.698   9.027 -17.714  1.00 82.77           O  
ATOM   1433  N   ALA   181      24.117  12.804 -22.313  1.00 52.59           N  
ATOM   1434  CA  ALA   181      23.163  13.506 -23.125  1.00 52.59           C  
ATOM   1435  C   ALA   181      23.708  13.819 -24.488  1.00 52.59           C  
ATOM   1436  O   ALA   181      24.916  13.854 -24.722  1.00 52.59           O  
ATOM   1437  CB  ALA   181      22.716  14.844 -22.509  1.00 52.59           C  
ATOM   1438  N   LEU   182      22.780  14.039 -25.443  1.00164.38           N  
ATOM   1439  CA  LEU   182      23.142  14.385 -26.786  1.00164.38           C  
ATOM   1440  C   LEU   182      22.507  15.712 -27.081  1.00164.38           C  
ATOM   1441  O   LEU   182      21.293  15.876 -26.944  1.00164.38           O  
ATOM   1442  CB  LEU   182      22.618  13.355 -27.800  1.00164.38           C  
ATOM   1443  CG  LEU   182      23.087  13.568 -29.245  1.00164.38           C  
ATOM   1444  CD1 LEU   182      24.607  13.431 -29.370  1.00164.38           C  
ATOM   1445  CD2 LEU   182      22.365  12.612 -30.196  1.00164.38           C  
ATOM   1446  N   ILE   183      23.325  16.703 -27.490  1.00104.19           N  
ATOM   1447  CA  ILE   183      22.814  17.996 -27.850  1.00104.19           C  
ATOM   1448  C   ILE   183      22.673  17.972 -29.339  1.00104.19           C  
ATOM   1449  O   ILE   183      23.618  17.647 -30.056  1.00104.19           O  
ATOM   1450  CB  ILE   183      23.728  19.136 -27.501  1.00104.19           C  
ATOM   1451  CG1 ILE   183      23.925  19.214 -25.979  1.00104.19           C  
ATOM   1452  CG2 ILE   183      23.135  20.419 -28.111  1.00104.19           C  
ATOM   1453  CD1 ILE   183      22.625  19.443 -25.207  1.00104.19           C  
ATOM   1454  N   ILE   184      21.469  18.308 -29.842  1.00 57.76           N  
ATOM   1455  CA  ILE   184      21.218  18.193 -31.251  1.00 57.76           C  
ATOM   1456  C   ILE   184      21.016  19.554 -31.834  1.00 57.76           C  
ATOM   1457  O   ILE   184      20.244  20.363 -31.319  1.00 57.76           O  
ATOM   1458  CB  ILE   184      20.010  17.351 -31.545  1.00 57.76           C  
ATOM   1459  CG1 ILE   184      20.238  15.935 -30.983  1.00 57.76           C  
ATOM   1460  CG2 ILE   184      19.743  17.373 -33.059  1.00 57.76           C  
ATOM   1461  CD1 ILE   184      18.979  15.073 -30.936  1.00 57.76           C  
ATOM   1462  N   TYR   185      21.733  19.835 -32.944  1.00 86.31           N  
ATOM   1463  CA  TYR   185      21.685  21.123 -33.572  1.00 86.31           C  
ATOM   1464  C   TYR   185      21.208  20.979 -34.986  1.00 86.31           C  
ATOM   1465  O   TYR   185      21.771  20.221 -35.776  1.00 86.31           O  
ATOM   1466  CB  TYR   185      23.071  21.806 -33.538  1.00 86.31           C  
ATOM   1467  CG  TYR   185      23.122  23.033 -34.385  1.00 86.31           C  
ATOM   1468  CD1 TYR   185      22.353  24.140 -34.101  1.00 86.31           C  
ATOM   1469  CD2 TYR   185      23.995  23.087 -35.448  1.00 86.31           C  
ATOM   1470  CE1 TYR   185      22.428  25.266 -34.891  1.00 86.31           C  
ATOM   1471  CE2 TYR   185      24.076  24.209 -36.239  1.00 86.31           C  
ATOM   1472  CZ  TYR   185      23.288  25.300 -35.963  1.00 86.31           C  
ATOM   1473  OH  TYR   185      23.368  26.454 -36.772  1.00 86.31           O  
ATOM   1474  N   ASP   186      20.125  21.713 -35.322  1.00 53.13           N  
ATOM   1475  CA  ASP   186      19.557  21.721 -36.642  1.00 53.13           C  
ATOM   1476  C   ASP   186      20.036  22.982 -37.296  1.00 53.13           C  
ATOM   1477  O   ASP   186      19.604  24.080 -36.946  1.00 53.13           O  
ATOM   1478  CB  ASP   186      18.018  21.745 -36.623  1.00 53.13           C  
ATOM   1479  CG  ASP   186      17.486  21.505 -38.028  1.00 53.13           C  
ATOM   1480  OD1 ASP   186      18.136  21.968 -39.002  1.00 53.13           O  
ATOM   1481  OD2 ASP   186      16.422  20.843 -38.144  1.00 53.13           O1-
ATOM   1482  N   GLN   187      20.970  22.852 -38.259  1.00 51.03           N  
ATOM   1483  CA  GLN   187      21.556  24.000 -38.891  1.00 51.03           C  
ATOM   1484  C   GLN   187      20.544  24.751 -39.707  1.00 51.03           C  
ATOM   1485  O   GLN   187      20.519  25.982 -39.689  1.00 51.03           O  
ATOM   1486  CB  GLN   187      22.734  23.639 -39.811  1.00 51.03           C  
ATOM   1487  CG  GLN   187      23.377  24.862 -40.471  1.00 51.03           C  
ATOM   1488  CD  GLN   187      24.605  24.399 -41.241  1.00 51.03           C  
ATOM   1489  NE2 GLN   187      24.847  23.061 -41.254  1.00 51.03           N  
ATOM   1490  OE1 GLN   187      25.335  25.208 -41.811  1.00 51.03           O  
ATOM   1491  N   LYS   188      19.679  24.036 -40.451  1.00119.72           N  
ATOM   1492  CA  LYS   188      18.740  24.712 -41.303  1.00119.72           C  
ATOM   1493  C   LYS   188      17.801  25.553 -40.494  1.00119.72           C  
ATOM   1494  O   LYS   188      17.612  26.733 -40.786  1.00119.72           O  
ATOM   1495  CB  LYS   188      17.883  23.746 -42.135  1.00119.72           C  
ATOM   1496  CG  LYS   188      18.664  23.086 -43.273  1.00119.72           C  
ATOM   1497  CD  LYS   188      19.210  24.088 -44.290  1.00119.72           C  
ATOM   1498  CE  LYS   188      18.128  24.728 -45.161  1.00119.72           C  
ATOM   1499  NZ  LYS   188      18.718  25.788 -46.009  1.00119.72           N1+
ATOM   1500  N   ASN   189      17.191  24.957 -39.454  1.00 47.05           N  
ATOM   1501  CA  ASN   189      16.242  25.613 -38.597  1.00 47.05           C  
ATOM   1502  C   ASN   189      16.936  26.605 -37.718  1.00 47.05           C  
ATOM   1503  O   ASN   189      16.339  27.598 -37.303  1.00 47.05           O  
ATOM   1504  CB  ASN   189      15.465  24.640 -37.696  1.00 47.05           C  
ATOM   1505  CG  ASN   189      14.462  23.905 -38.572  1.00 47.05           C  
ATOM   1506  ND2 ASN   189      14.405  22.555 -38.437  1.00 47.05           N  
ATOM   1507  OD1 ASN   189      13.740  24.514 -39.360  1.00 47.05           O  
ATOM   1508  N   ASN   190      18.226  26.367 -37.420  1.00 93.77           N  
ATOM   1509  CA  ASN   190      18.932  27.203 -36.494  1.00 93.77           C  
ATOM   1510  C   ASN   190      18.300  27.016 -35.148  1.00 93.77           C  
ATOM   1511  O   ASN   190      18.132  27.967 -34.385  1.00 93.77           O  
ATOM   1512  CB  ASN   190      18.883  28.697 -36.854  1.00 93.77           C  
ATOM   1513  CG  ASN   190      19.910  29.404 -35.984  1.00 93.77           C  
ATOM   1514  ND2 ASN   190      19.430  30.321 -35.104  1.00 93.77           N  
ATOM   1515  OD1 ASN   190      21.108  29.145 -36.083  1.00 93.77           O  
ATOM   1516  N   GLN   191      17.939  25.752 -34.838  1.00120.43           N  
ATOM   1517  CA  GLN   191      17.316  25.390 -33.594  1.00120.43           C  
ATOM   1518  C   GLN   191      18.132  24.293 -32.974  1.00120.43           C  
ATOM   1519  O   GLN   191      18.853  23.570 -33.661  1.00120.43           O  
ATOM   1520  CB  GLN   191      15.896  24.822 -33.769  1.00120.43           C  
ATOM   1521  CG  GLN   191      14.882  25.810 -34.352  1.00120.43           C  
ATOM   1522  CD  GLN   191      14.397  26.731 -33.242  1.00120.43           C  
ATOM   1523  NE2 GLN   191      14.692  28.052 -33.371  1.00120.43           N  
ATOM   1524  OE1 GLN   191      13.765  26.288 -32.285  1.00120.43           O  
ATOM   1525  N   PHE   192      18.028  24.146 -31.636  1.00163.27           N  
ATOM   1526  CA  PHE   192      18.804  23.174 -30.912  1.00163.27           C  
ATOM   1527  C   PHE   192      17.961  22.656 -29.780  1.00163.27           C  
ATOM   1528  O   PHE   192      17.035  23.327 -29.329  1.00163.27           O  
ATOM   1529  CB  PHE   192      20.016  23.828 -30.225  1.00163.27           C  
ATOM   1530  CG  PHE   192      19.399  24.719 -29.194  1.00163.27           C  
ATOM   1531  CD1 PHE   192      18.789  25.893 -29.571  1.00163.27           C  
ATOM   1532  CD2 PHE   192      19.383  24.372 -27.861  1.00163.27           C  
ATOM   1533  CE1 PHE   192      18.196  26.710 -28.647  1.00163.27           C  
ATOM   1534  CE2 PHE   192      18.791  25.195 -26.935  1.00163.27           C  
ATOM   1535  CZ  PHE   192      18.197  26.368 -27.319  1.00163.27           C  
ATOM   1536  N   TRP   193      18.275  21.436 -29.286  1.00 77.07           N  
ATOM   1537  CA  TRP   193      17.588  20.892 -28.146  1.00 77.07           C  
ATOM   1538  C   TRP   193      18.440  19.798 -27.566  1.00 77.07           C  
ATOM   1539  O   TRP   193      19.314  19.264 -28.249  1.00 77.07           O  
ATOM   1540  CB  TRP   193      16.207  20.302 -28.485  1.00 77.07           C  
ATOM   1541  CG  TRP   193      16.219  19.205 -29.525  1.00 77.07           C  
ATOM   1542  CD1 TRP   193      16.307  17.855 -29.354  1.00 77.07           C  
ATOM   1543  CD2 TRP   193      16.113  19.429 -30.940  1.00 77.07           C  
ATOM   1544  CE2 TRP   193      16.144  18.179 -31.559  1.00 77.07           C  
ATOM   1545  CE3 TRP   193      15.994  20.581 -31.665  1.00 77.07           C  
ATOM   1546  NE1 TRP   193      16.265  17.223 -30.574  1.00 77.07           N  
ATOM   1547  CZ2 TRP   193      16.055  18.062 -32.918  1.00 77.07           C  
ATOM   1548  CZ3 TRP   193      15.909  20.459 -33.034  1.00 77.07           C  
ATOM   1549  CH2 TRP   193      15.938  19.224 -33.650  1.00 77.07           C  
ATOM   1550  N   LYS   194      18.220  19.438 -26.280  1.00 93.54           N  
ATOM   1551  CA  LYS   194      19.023  18.391 -25.706  1.00 93.54           C  
ATOM   1552  C   LYS   194      18.179  17.166 -25.525  1.00 93.54           C  
ATOM   1553  O   LYS   194      16.962  17.254 -25.365  1.00 93.54           O  
ATOM   1554  CB  LYS   194      19.640  18.709 -24.332  1.00 93.54           C  
ATOM   1555  CG  LYS   194      18.667  18.584 -23.159  1.00 93.54           C  
ATOM   1556  CD  LYS   194      19.388  18.464 -21.813  1.00 93.54           C  
ATOM   1557  CE  LYS   194      18.458  18.268 -20.614  1.00 93.54           C  
ATOM   1558  NZ  LYS   194      19.255  17.949 -19.408  1.00 93.54           N1+
ATOM   1559  N   VAL   195      18.817  15.973 -25.575  1.00 99.47           N  
ATOM   1560  CA  VAL   195      18.079  14.752 -25.386  1.00 99.47           C  
ATOM   1561  C   VAL   195      18.859  13.845 -24.474  1.00 99.47           C  
ATOM   1562  O   VAL   195      20.082  13.754 -24.561  1.00 99.47           O  
ATOM   1563  CB  VAL   195      17.818  14.011 -26.672  1.00 99.47           C  
ATOM   1564  CG1 VAL   195      19.157  13.527 -27.255  1.00 99.47           C  
ATOM   1565  CG2 VAL   195      16.813  12.880 -26.393  1.00 99.47           C  
ATOM   1566  N   SER   196      18.155  13.138 -23.563  1.00 74.54           N  
ATOM   1567  CA  SER   196      18.799  12.248 -22.636  1.00 74.54           C  
ATOM   1568  C   SER   196      18.145  10.905 -22.744  1.00 74.54           C  
ATOM   1569  O   SER   196      16.955  10.807 -23.041  1.00 74.54           O  
ATOM   1570  CB  SER   196      18.671  12.708 -21.172  1.00 74.54           C  
ATOM   1571  OG  SER   196      19.321  11.793 -20.303  1.00 74.54           O  
ATOM   1572  N   ASP   197      18.927   9.825 -22.532  1.00 68.49           N  
ATOM   1573  CA  ASP   197      18.398   8.490 -22.607  1.00 68.49           C  
ATOM   1574  C   ASP   197      19.180   7.653 -21.640  1.00 68.49           C  
ATOM   1575  O   ASP   197      20.374   7.870 -21.442  1.00 68.49           O  
ATOM   1576  CB  ASP   197      18.559   7.864 -24.003  1.00 68.49           C  
ATOM   1577  CG  ASP   197      17.644   6.653 -24.103  1.00 68.49           C  
ATOM   1578  OD1 ASP   197      16.527   6.702 -23.523  1.00 68.49           O  
ATOM   1579  OD2 ASP   197      18.042   5.671 -24.783  1.00 68.49           O1-
ATOM   1580  N   PRO   198      18.545   6.691 -21.030  1.00 65.78           N  
ATOM   1581  CA  PRO   198      19.225   5.867 -20.068  1.00 65.78           C  
ATOM   1582  C   PRO   198      20.336   5.105 -20.721  1.00 65.78           C  
ATOM   1583  O   PRO   198      21.237   4.645 -20.020  1.00 65.78           O  
ATOM   1584  CB  PRO   198      18.137   5.006 -19.431  1.00 65.78           C  
ATOM   1585  CG  PRO   198      16.879   5.891 -19.531  1.00 65.78           C  
ATOM   1586  CD  PRO   198      17.117   6.763 -20.774  1.00 65.78           C  
ATOM   1587  N   SER   199      20.273   4.942 -22.056  1.00 54.90           N  
ATOM   1588  CA  SER   199      21.260   4.216 -22.814  1.00 54.90           C  
ATOM   1589  C   SER   199      22.553   4.984 -22.875  1.00 54.90           C  
ATOM   1590  O   SER   199      23.618   4.412 -23.089  1.00 54.90           O  
ATOM   1591  CB  SER   199      20.822   3.947 -24.263  1.00 54.90           C  
ATOM   1592  OG  SER   199      19.718   3.054 -24.283  1.00 54.90           O  
ATOM   1593  N   PHE   200      22.480   6.312 -22.708  1.00156.03           N  
ATOM   1594  CA  PHE   200      23.574   7.247 -22.775  1.00156.03           C  
ATOM   1595  C   PHE   200      24.490   7.122 -21.585  1.00156.03           C  
ATOM   1596  O   PHE   200      25.591   7.665 -21.603  1.00156.03           O  
ATOM   1597  CB  PHE   200      23.066   8.697 -22.851  1.00156.03           C  
ATOM   1598  CG  PHE   200      22.507   8.904 -24.222  1.00156.03           C  
ATOM   1599  CD1 PHE   200      21.559   8.051 -24.743  1.00156.03           C  
ATOM   1600  CD2 PHE   200      22.902   9.983 -24.978  1.00156.03           C  
ATOM   1601  CE1 PHE   200      21.041   8.253 -26.003  1.00156.03           C  
ATOM   1602  CE2 PHE   200      22.386  10.189 -26.237  1.00156.03           C  
ATOM   1603  CZ  PHE   200      21.456   9.324 -26.758  1.00156.03           C  
ATOM   1604  N   ALA   201      24.021   6.521 -20.473  1.00 64.32           N  
ATOM   1605  CA  ALA   201      24.786   6.462 -19.251  1.00 64.32           C  
ATOM   1606  C   ALA   201      25.808   5.359 -19.233  1.00 64.32           C  
ATOM   1607  O   ALA   201      25.773   4.395 -19.998  1.00 64.32           O  
ATOM   1608  CB  ALA   201      23.910   6.290 -18.001  1.00 64.32           C  
ATOM   1609  N   PRO   202      26.742   5.539 -18.325  1.00 97.82           N  
ATOM   1610  CA  PRO   202      27.809   4.599 -18.101  1.00 97.82           C  
ATOM   1611  C   PRO   202      27.305   3.360 -17.435  1.00 97.82           C  
ATOM   1612  O   PRO   202      26.260   3.403 -16.785  1.00 97.82           O  
ATOM   1613  CB  PRO   202      28.872   5.346 -17.291  1.00 97.82           C  
ATOM   1614  CG  PRO   202      28.177   6.634 -16.815  1.00 97.82           C  
ATOM   1615  CD  PRO   202      27.094   6.874 -17.875  1.00 97.82           C  
ATOM   1616  N   ASP   203      28.032   2.239 -17.609  1.00 82.41           N  
ATOM   1617  CA  ASP   203      27.661   0.991 -17.009  1.00 82.41           C  
ATOM   1618  C   ASP   203      28.470   0.841 -15.763  1.00 82.41           C  
ATOM   1619  O   ASP   203      28.060   1.268 -14.684  1.00 82.41           O  
ATOM   1620  CB  ASP   203      27.945  -0.226 -17.905  1.00 82.41           C  
ATOM   1621  CG  ASP   203      26.902  -0.236 -19.012  1.00 82.41           C  
ATOM   1622  OD1 ASP   203      25.824   0.386 -18.811  1.00 82.41           O  
ATOM   1623  OD2 ASP   203      27.163  -0.868 -20.068  1.00 82.41           O1-
ATOM   1624  N   VAL   204      29.648   0.204 -15.891  1.00 37.72           N  
ATOM   1625  CA  VAL   204      30.529   0.027 -14.777  1.00 37.72           C  
ATOM   1626  C   VAL   204      31.690   0.936 -15.025  1.00 37.72           C  
ATOM   1627  O   VAL   204      31.990   1.285 -16.165  1.00 37.72           O  
ATOM   1628  CB  VAL   204      31.057  -1.372 -14.648  1.00 37.72           C  
ATOM   1629  CG1 VAL   204      32.045  -1.415 -13.470  1.00 37.72           C  
ATOM   1630  CG2 VAL   204      29.865  -2.334 -14.499  1.00 37.72           C  
ATOM   1631  N   LYS   205      32.363   1.364 -13.943  1.00 99.53           N  
ATOM   1632  CA  LYS   205      33.459   2.280 -14.060  1.00 99.53           C  
ATOM   1633  C   LYS   205      34.575   1.634 -14.820  1.00 99.53           C  
ATOM   1634  O   LYS   205      34.784   0.425 -14.742  1.00 99.53           O  
ATOM   1635  CB  LYS   205      33.961   2.744 -12.683  1.00 99.53           C  
ATOM   1636  CG  LYS   205      34.113   1.592 -11.689  1.00 99.53           C  
ATOM   1637  CD  LYS   205      34.697   2.011 -10.339  1.00 99.53           C  
ATOM   1638  CE  LYS   205      34.565   0.929  -9.265  1.00 99.53           C  
ATOM   1639  NZ  LYS   205      33.135   0.681  -8.970  1.00 99.53           N1+
ATOM   1640  N   SER   206      35.293   2.445 -15.625  1.00 44.34           N  
ATOM   1641  CA  SER   206      36.391   1.964 -16.418  1.00 44.34           C  
ATOM   1642  C   SER   206      37.622   1.919 -15.564  1.00 44.34           C  
ATOM   1643  O   SER   206      37.833   2.789 -14.721  1.00 44.34           O  
ATOM   1644  CB  SER   206      36.702   2.870 -17.622  1.00 44.34           C  
ATOM   1645  OG  SER   206      35.583   2.933 -18.492  1.00 44.34           O  
ATOM   1646  N   THR   207      38.493   0.909 -15.790  1.00105.29           N  
ATOM   1647  CA  THR   207      39.695   0.791 -15.010  1.00105.29           C  
ATOM   1648  C   THR   207      40.854   1.192 -15.877  1.00105.29           C  
ATOM   1649  O   THR   207      40.963   0.764 -17.025  1.00105.29           O  
ATOM   1650  CB  THR   207      39.952  -0.598 -14.499  1.00105.29           C  
ATOM   1651  CG2 THR   207      40.255  -1.527 -15.689  1.00105.29           C  
ATOM   1652  OG1 THR   207      41.040  -0.596 -13.585  1.00105.29           O  
ATOM   1653  N   PHE   208      41.751   2.051 -15.340  1.00 69.98           N  
ATOM   1654  CA  PHE   208      42.866   2.551 -16.107  1.00 69.98           C  
ATOM   1655  C   PHE   208      44.110   2.396 -15.288  1.00 69.98           C  
ATOM   1656  O   PHE   208      44.170   2.851 -14.147  1.00 69.98           O  
ATOM   1657  CB  PHE   208      42.677   4.046 -16.439  1.00 69.98           C  
ATOM   1658  CG  PHE   208      43.817   4.590 -17.231  1.00 69.98           C  
ATOM   1659  CD1 PHE   208      43.913   4.377 -18.590  1.00 69.98           C  
ATOM   1660  CD2 PHE   208      44.777   5.353 -16.608  1.00 69.98           C  
ATOM   1661  CE1 PHE   208      44.965   4.899 -19.305  1.00 69.98           C  
ATOM   1662  CE2 PHE   208      45.832   5.879 -17.317  1.00 69.98           C  
ATOM   1663  CZ  PHE   208      45.926   5.649 -18.667  1.00 69.98           C  
ATOM   1664  N   LYS   209      45.157   1.778 -15.875  1.00 91.94           N  
ATOM   1665  CA  LYS   209      46.367   1.522 -15.147  1.00 91.94           C  
ATOM   1666  C   LYS   209      47.382   2.578 -15.455  1.00 91.94           C  
ATOM   1667  O   LYS   209      47.715   2.826 -16.613  1.00 91.94           O  
ATOM   1668  CB  LYS   209      47.020   0.177 -15.509  1.00 91.94           C  
ATOM   1669  CG  LYS   209      46.209  -1.046 -15.076  1.00 91.94           C  
ATOM   1670  CD  LYS   209      46.050  -1.163 -13.560  1.00 91.94           C  
ATOM   1671  CE  LYS   209      45.268  -2.399 -13.116  1.00 91.94           C  
ATOM   1672  NZ  LYS   209      45.336  -2.534 -11.645  1.00 91.94           N1+
ATOM   1673  N   HIS   210      47.892   3.240 -14.396  1.00 76.10           N  
ATOM   1674  CA  HIS   210      48.938   4.204 -14.565  1.00 76.10           C  
ATOM   1675  C   HIS   210      49.857   4.084 -13.388  1.00 76.10           C  
ATOM   1676  O   HIS   210      49.416   3.911 -12.252  1.00 76.10           O  
ATOM   1677  CB  HIS   210      48.451   5.663 -14.614  1.00 76.10           C  
ATOM   1678  CG  HIS   210      49.558   6.634 -14.907  1.00 76.10           C  
ATOM   1679  CD2 HIS   210      50.357   7.338 -14.058  1.00 76.10           C  
ATOM   1680  ND1 HIS   210      49.968   6.977 -16.177  1.00 76.10           N  
ATOM   1681  CE1 HIS   210      50.987   7.862 -16.035  1.00 76.10           C  
ATOM   1682  NE2 HIS   210      51.259   8.112 -14.767  1.00 76.10           N  
ATOM   1683  N   ALA   211      51.175   4.143 -13.651  1.00 44.42           N  
ATOM   1684  CA  ALA   211      52.178   4.133 -12.624  1.00 44.42           C  
ATOM   1685  C   ALA   211      52.017   2.945 -11.725  1.00 44.42           C  
ATOM   1686  O   ALA   211      52.304   3.025 -10.532  1.00 44.42           O  
ATOM   1687  CB  ALA   211      52.158   5.399 -11.750  1.00 44.42           C  
ATOM   1688  N   GLY   212      51.556   1.804 -12.266  1.00 18.51           N  
ATOM   1689  CA  GLY   212      51.487   0.610 -11.471  1.00 18.51           C  
ATOM   1690  C   GLY   212      50.310   0.665 -10.547  1.00 18.51           C  
ATOM   1691  O   GLY   212      50.204  -0.156  -9.638  1.00 18.51           O  
ATOM   1692  N   LYS   213      49.391   1.629 -10.745  1.00 94.36           N  
ATOM   1693  CA  LYS   213      48.244   1.700  -9.882  1.00 94.36           C  
ATOM   1694  C   LYS   213      47.013   1.582 -10.720  1.00 94.36           C  
ATOM   1695  O   LYS   213      47.065   1.677 -11.945  1.00 94.36           O  
ATOM   1696  CB  LYS   213      48.139   3.005  -9.072  1.00 94.36           C  
ATOM   1697  CG  LYS   213      49.096   3.045  -7.878  1.00 94.36           C  
ATOM   1698  CD  LYS   213      48.804   1.941  -6.861  1.00 94.36           C  
ATOM   1699  CE  LYS   213      49.791   1.870  -5.695  1.00 94.36           C  
ATOM   1700  NZ  LYS   213      49.407   0.768  -4.783  1.00 94.36           N1+
ATOM   1701  N   GLU   214      45.865   1.337 -10.057  1.00 47.36           N  
ATOM   1702  CA  GLU   214      44.613   1.194 -10.737  1.00 47.36           C  
ATOM   1703  C   GLU   214      43.807   2.427 -10.463  1.00 47.36           C  
ATOM   1704  O   GLU   214      43.578   2.789  -9.311  1.00 47.36           O  
ATOM   1705  CB  GLU   214      43.799   0.002 -10.209  1.00 47.36           C  
ATOM   1706  CG  GLU   214      42.452  -0.196 -10.901  1.00 47.36           C  
ATOM   1707  CD  GLU   214      41.784  -1.407 -10.261  1.00 47.36           C  
ATOM   1708  OE1 GLU   214      41.149  -1.233  -9.186  1.00 47.36           O  
ATOM   1709  OE2 GLU   214      41.907  -2.522 -10.832  1.00 47.36           O1-
ATOM   1710  N   TYR   215      43.335   3.090 -11.536  1.00 83.62           N  
ATOM   1711  CA  TYR   215      42.556   4.288 -11.419  1.00 83.62           C  
ATOM   1712  C   TYR   215      41.248   3.983 -12.079  1.00 83.62           C  
ATOM   1713  O   TYR   215      41.122   2.964 -12.757  1.00 83.62           O  
ATOM   1714  CB  TYR   215      43.171   5.487 -12.165  1.00 83.62           C  
ATOM   1715  CG  TYR   215      44.504   5.789 -11.562  1.00 83.62           C  
ATOM   1716  CD1 TYR   215      44.612   6.588 -10.445  1.00 83.62           C  
ATOM   1717  CD2 TYR   215      45.653   5.272 -12.117  1.00 83.62           C  
ATOM   1718  CE1 TYR   215      45.844   6.863  -9.894  1.00 83.62           C  
ATOM   1719  CE2 TYR   215      46.885   5.543 -11.571  1.00 83.62           C  
ATOM   1720  CZ  TYR   215      46.982   6.340 -10.457  1.00 83.62           C  
ATOM   1721  OH  TYR   215      48.248   6.620  -9.896  1.00 83.62           O  
ATOM   1722  N   LYS   216      40.212   4.822 -11.851  1.00158.72           N  
ATOM   1723  CA  LYS   216      38.955   4.515 -12.475  1.00158.72           C  
ATOM   1724  C   LYS   216      38.187   5.770 -12.772  1.00158.72           C  
ATOM   1725  O   LYS   216      38.347   6.789 -12.103  1.00158.72           O  
ATOM   1726  CB  LYS   216      38.042   3.618 -11.622  1.00158.72           C  
ATOM   1727  CG  LYS   216      37.724   4.205 -10.247  1.00158.72           C  
ATOM   1728  CD  LYS   216      38.956   4.347  -9.355  1.00158.72           C  
ATOM   1729  CE  LYS   216      38.654   4.936  -7.975  1.00158.72           C  
ATOM   1730  NZ  LYS   216      38.407   6.388  -8.088  1.00158.72           N1+
ATOM   1731  N   TYR   217      37.355   5.730 -13.838  1.00135.88           N  
ATOM   1732  CA  TYR   217      36.481   6.829 -14.149  1.00135.88           C  
ATOM   1733  C   TYR   217      35.178   6.287 -14.659  1.00135.88           C  
ATOM   1734  O   TYR   217      35.096   5.129 -15.064  1.00135.88           O  
ATOM   1735  CB  TYR   217      37.041   7.852 -15.164  1.00135.88           C  
ATOM   1736  CG  TYR   217      37.313   7.242 -16.502  1.00135.88           C  
ATOM   1737  CD1 TYR   217      36.300   7.052 -17.413  1.00135.88           C  
ATOM   1738  CD2 TYR   217      38.596   6.888 -16.858  1.00135.88           C  
ATOM   1739  CE1 TYR   217      36.560   6.503 -18.647  1.00135.88           C  
ATOM   1740  CE2 TYR   217      38.865   6.340 -18.091  1.00135.88           C  
ATOM   1741  CZ  TYR   217      37.844   6.145 -18.988  1.00135.88           C  
ATOM   1742  OH  TYR   217      38.112   5.582 -20.255  1.00135.88           O  
ATOM   1743  N   GLU   218      34.098   7.099 -14.605  1.00104.31           N  
ATOM   1744  CA  GLU   218      32.844   6.622 -15.120  1.00104.31           C  
ATOM   1745  C   GLU   218      32.286   7.653 -16.042  1.00104.31           C  
ATOM   1746  O   GLU   218      31.834   8.712 -15.605  1.00104.31           O  
ATOM   1747  CB  GLU   218      31.757   6.391 -14.061  1.00104.31           C  
ATOM   1748  CG  GLU   218      30.480   5.800 -14.668  1.00104.31           C  
ATOM   1749  CD  GLU   218      29.361   5.896 -13.641  1.00104.31           C  
ATOM   1750  OE1 GLU   218      28.681   6.956 -13.605  1.00104.31           O  
ATOM   1751  OE2 GLU   218      29.167   4.912 -12.880  1.00104.31           O1-
ATOM   1752  N   PHE   219      32.260   7.361 -17.354  1.00127.06           N  
ATOM   1753  CA  PHE   219      31.718   8.363 -18.211  1.00127.06           C  
ATOM   1754  C   PHE   219      30.647   7.804 -19.095  1.00127.06           C  
ATOM   1755  O   PHE   219      30.581   6.601 -19.350  1.00127.06           O  
ATOM   1756  CB  PHE   219      32.776   9.147 -18.995  1.00127.06           C  
ATOM   1757  CG  PHE   219      33.471   9.914 -17.920  1.00127.06           C  
ATOM   1758  CD1 PHE   219      32.846  10.990 -17.334  1.00127.06           C  
ATOM   1759  CD2 PHE   219      34.709   9.537 -17.453  1.00127.06           C  
ATOM   1760  CE1 PHE   219      33.455  11.707 -16.332  1.00127.06           C  
ATOM   1761  CE2 PHE   219      35.324  10.251 -16.452  1.00127.06           C  
ATOM   1762  CZ  PHE   219      34.702  11.342 -15.892  1.00127.06           C  
ATOM   1763  N   GLY   220      29.745   8.708 -19.537  1.00 42.74           N  
ATOM   1764  CA  GLY   220      28.626   8.400 -20.387  1.00 42.74           C  
ATOM   1765  C   GLY   220      29.094   8.493 -21.807  1.00 42.74           C  
ATOM   1766  O   GLY   220      30.290   8.367 -22.056  1.00 42.74           O  
ATOM   1767  N   LEU   221      28.162   8.742 -22.763  1.00192.93           N  
ATOM   1768  CA  LEU   221      28.448   8.733 -24.187  1.00192.93           C  
ATOM   1769  C   LEU   221      29.524   9.727 -24.554  1.00192.93           C  
ATOM   1770  O   LEU   221      29.458  10.897 -24.200  1.00192.93           O  
ATOM   1771  CB  LEU   221      27.220   9.017 -25.069  1.00192.93           C  
ATOM   1772  CG  LEU   221      26.153   7.908 -25.005  1.00192.93           C  
ATOM   1773  CD1 LEU   221      25.001   8.176 -25.987  1.00192.93           C  
ATOM   1774  CD2 LEU   221      26.780   6.520 -25.194  1.00192.93           C  
ATOM   1775  N   PHE   222      30.639   9.217 -25.119  1.00290.27           N  
ATOM   1776  CA  PHE   222      31.807   9.904 -25.629  1.00290.27           C  
ATOM   1777  C   PHE   222      31.911  10.089 -27.087  1.00290.27           C  
ATOM   1778  O   PHE   222      32.661  10.937 -27.583  1.00290.27           O  
ATOM   1779  CB  PHE   222      33.138   9.219 -25.277  1.00290.27           C  
ATOM   1780  CG  PHE   222      33.821   9.896 -24.144  1.00290.27           C  
ATOM   1781  CD1 PHE   222      34.487  11.074 -24.400  1.00290.27           C  
ATOM   1782  CD2 PHE   222      33.848   9.375 -22.873  1.00290.27           C  
ATOM   1783  CE1 PHE   222      35.154  11.741 -23.402  1.00290.27           C  
ATOM   1784  CE2 PHE   222      34.515  10.038 -21.868  1.00290.27           C  
ATOM   1785  CZ  PHE   222      35.166  11.220 -22.132  1.00290.27           C  
ATOM   1786  N   ALA   223      31.285   9.105 -27.726  1.00268.17           N  
ATOM   1787  CA  ALA   223      31.338   8.640 -29.026  1.00268.17           C  
ATOM   1788  C   ALA   223      30.068   8.579 -29.783  1.00268.17           C  
ATOM   1789  O   ALA   223      29.055   8.013 -29.368  1.00268.17           O  
ATOM   1790  CB  ALA   223      31.986   7.251 -29.160  1.00268.17           C  
ATOM   1791  N   ILE   224      30.156   9.169 -30.987  1.00102.27           N  
ATOM   1792  CA  ILE   224      29.089   9.086 -31.930  1.00102.27           C  
ATOM   1793  C   ILE   224      29.628   9.094 -33.348  1.00102.27           C  
ATOM   1794  O   ILE   224      30.378   9.995 -33.724  1.00102.27           O  
ATOM   1795  CB  ILE   224      28.088  10.199 -31.773  1.00102.27           C  
ATOM   1796  CG1 ILE   224      26.817   9.886 -32.575  1.00102.27           C  
ATOM   1797  CG2 ILE   224      28.761  11.538 -32.131  1.00102.27           C  
ATOM   1798  CD1 ILE   224      25.626  10.766 -32.201  1.00102.27           C  
ATOM   1799  N   THR   225      29.230   8.098 -34.185  1.00122.63           N  
ATOM   1800  CA  THR   225      29.682   8.010 -35.558  1.00122.63           C  
ATOM   1801  C   THR   225      28.508   7.675 -36.450  1.00122.63           C  
ATOM   1802  O   THR   225      27.548   7.049 -36.003  1.00122.63           O  
ATOM   1803  CB  THR   225      30.734   6.956 -35.762  1.00122.63           C  
ATOM   1804  CG2 THR   225      30.114   5.573 -35.507  1.00122.63           C  
ATOM   1805  OG1 THR   225      31.265   7.022 -37.078  1.00122.63           O  
ATOM   1806  N   LEU   226      28.569   8.057 -37.751  1.00 66.87           N  
ATOM   1807  CA  LEU   226      27.429   7.885 -38.625  1.00 66.87           C  
ATOM   1808  C   LEU   226      27.703   6.903 -39.729  1.00 66.87           C  
ATOM   1809  O   LEU   226      28.758   6.917 -40.361  1.00 66.87           O  
ATOM   1810  CB  LEU   226      26.950   9.199 -39.261  1.00 66.87           C  
ATOM   1811  CG  LEU   226      26.438  10.208 -38.214  1.00 66.87           C  
ATOM   1812  CD1 LEU   226      25.963  11.510 -38.873  1.00 66.87           C  
ATOM   1813  CD2 LEU   226      25.367   9.580 -37.310  1.00 66.87           C  
ATOM   1814  N   GLY   227      26.709   6.028 -40.004  1.00 29.92           N  
ATOM   1815  CA  GLY   227      26.846   4.984 -40.980  1.00 29.92           C  
ATOM   1816  C   GLY   227      26.342   5.417 -42.320  1.00 29.92           C  
ATOM   1817  O   GLY   227      26.120   6.598 -42.585  1.00 29.92           O  
ATOM   1818  N   ASP   228      26.165   4.425 -43.216  1.00113.74           N  
ATOM   1819  CA  ASP   228      25.701   4.671 -44.549  1.00113.74           C  
ATOM   1820  C   ASP   228      24.254   5.061 -44.544  1.00113.74           C  
ATOM   1821  O   ASP   228      23.440   4.541 -43.780  1.00113.74           O  
ATOM   1822  CB  ASP   228      25.984   3.507 -45.528  1.00113.74           C  
ATOM   1823  CG  ASP   228      25.457   2.176 -44.993  1.00113.74           C  
ATOM   1824  OD1 ASP   228      25.499   1.956 -43.754  1.00113.74           O  
ATOM   1825  OD2 ASP   228      25.025   1.344 -45.835  1.00113.74           O1-
ATOM   1826  N   ARG   229      23.920   6.040 -45.411  1.00158.54           N  
ATOM   1827  CA  ARG   229      22.592   6.575 -45.512  1.00158.54           C  
ATOM   1828  C   ARG   229      21.760   5.806 -46.487  1.00158.54           C  
ATOM   1829  O   ARG   229      22.270   5.092 -47.351  1.00158.54           O  
ATOM   1830  CB  ARG   229      22.538   8.071 -45.864  1.00158.54           C  
ATOM   1831  CG  ARG   229      23.293   8.460 -47.132  1.00158.54           C  
ATOM   1832  CD  ARG   229      24.568   9.245 -46.834  1.00158.54           C  
ATOM   1833  NE  ARG   229      24.165  10.328 -45.899  1.00158.54           N  
ATOM   1834  CZ  ARG   229      24.957  11.419 -45.697  1.00158.54           C  
ATOM   1835  NH1 ARG   229      26.105  11.593 -46.414  1.00158.54           N1+
ATOM   1836  NH2 ARG   229      24.588  12.336 -44.759  1.00158.54           N  
ATOM   1837  N   ASP   230      20.427   5.933 -46.309  1.00139.50           N  
ATOM   1838  CA  ASP   230      19.410   5.314 -47.112  1.00139.50           C  
ATOM   1839  C   ASP   230      19.169   6.246 -48.249  1.00139.50           C  
ATOM   1840  O   ASP   230      19.862   7.245 -48.426  1.00139.50           O  
ATOM   1841  CB  ASP   230      18.006   5.330 -46.494  1.00139.50           C  
ATOM   1842  CG  ASP   230      17.992   4.827 -45.073  1.00139.50           C  
ATOM   1843  OD1 ASP   230      18.936   4.111 -44.649  1.00139.50           O  
ATOM   1844  OD2 ASP   230      17.008   5.191 -44.379  1.00139.50           O1-
ATOM   1845  N   ASN   231      18.124   5.919 -49.031  1.00108.49           N  
ATOM   1846  CA  ASN   231      17.669   6.714 -50.130  1.00108.49           C  
ATOM   1847  C   ASN   231      17.154   8.000 -49.561  1.00108.49           C  
ATOM   1848  O   ASN   231      17.277   9.059 -50.175  1.00108.49           O  
ATOM   1849  CB  ASN   231      16.514   6.042 -50.892  1.00108.49           C  
ATOM   1850  CG  ASN   231      16.303   6.792 -52.197  1.00108.49           C  
ATOM   1851  ND2 ASN   231      17.208   7.764 -52.492  1.00108.49           N  
ATOM   1852  OD1 ASN   231      15.364   6.516 -52.943  1.00108.49           O  
ATOM   1853  N   GLU   232      16.528   7.919 -48.370  1.00 89.29           N  
ATOM   1854  CA  GLU   232      15.966   9.052 -47.686  1.00 89.29           C  
ATOM   1855  C   GLU   232      17.058   9.964 -47.205  1.00 89.29           C  
ATOM   1856  O   GLU   232      16.874  11.180 -47.163  1.00 89.29           O  
ATOM   1857  CB  GLU   232      15.129   8.682 -46.449  1.00 89.29           C  
ATOM   1858  CG  GLU   232      13.822   7.955 -46.764  1.00 89.29           C  
ATOM   1859  CD  GLU   232      14.092   6.459 -46.741  1.00 89.29           C  
ATOM   1860  OE1 GLU   232      15.284   6.068 -46.850  1.00 89.29           O  
ATOM   1861  OE2 GLU   232      13.106   5.686 -46.605  1.00 89.29           O1-
ATOM   1862  N   GLY   233      18.237   9.418 -46.838  1.00 35.86           N  
ATOM   1863  CA  GLY   233      19.272  10.267 -46.313  1.00 35.86           C  
ATOM   1864  C   GLY   233      19.364  10.083 -44.824  1.00 35.86           C  
ATOM   1865  O   GLY   233      19.912  10.935 -44.123  1.00 35.86           O  
ATOM   1866  N   ASN   234      18.813   8.965 -44.306  1.00 53.83           N  
ATOM   1867  CA  ASN   234      18.851   8.653 -42.901  1.00 53.83           C  
ATOM   1868  C   ASN   234      19.863   7.557 -42.727  1.00 53.83           C  
ATOM   1869  O   ASN   234      20.103   6.777 -43.647  1.00 53.83           O  
ATOM   1870  CB  ASN   234      17.526   8.073 -42.374  1.00 53.83           C  
ATOM   1871  CG  ASN   234      16.416   9.089 -42.591  1.00 53.83           C  
ATOM   1872  ND2 ASN   234      15.268   8.614 -43.141  1.00 53.83           N  
ATOM   1873  OD1 ASN   234      16.564  10.271 -42.288  1.00 53.83           O  
ATOM   1874  N   ARG   235      20.499   7.474 -41.539  1.00151.97           N  
ATOM   1875  CA  ARG   235      21.495   6.457 -41.328  1.00151.97           C  
ATOM   1876  C   ARG   235      21.591   6.136 -39.869  1.00151.97           C  
ATOM   1877  O   ARG   235      21.043   6.839 -39.022  1.00151.97           O  
ATOM   1878  CB  ARG   235      22.872   6.880 -41.863  1.00151.97           C  
ATOM   1879  CG  ARG   235      23.357   8.224 -41.318  1.00151.97           C  
ATOM   1880  CD  ARG   235      24.439   8.842 -42.204  1.00151.97           C  
ATOM   1881  NE  ARG   235      24.709  10.223 -41.725  1.00151.97           N  
ATOM   1882  CZ  ARG   235      25.751  10.922 -42.262  1.00151.97           C  
ATOM   1883  NH1 ARG   235      26.542  10.337 -43.206  1.00151.97           N1+
ATOM   1884  NH2 ARG   235      26.009  12.198 -41.860  1.00151.97           N  
ATOM   1885  N   PRO   236      22.235   5.037 -39.559  1.00 84.11           N  
ATOM   1886  CA  PRO   236      22.415   4.678 -38.181  1.00 84.11           C  
ATOM   1887  C   PRO   236      23.489   5.524 -37.576  1.00 84.11           C  
ATOM   1888  O   PRO   236      24.497   5.766 -38.240  1.00 84.11           O  
ATOM   1889  CB  PRO   236      22.705   3.175 -38.160  1.00 84.11           C  
ATOM   1890  CG  PRO   236      23.032   2.822 -39.623  1.00 84.11           C  
ATOM   1891  CD  PRO   236      22.261   3.877 -40.433  1.00 84.11           C  
ATOM   1892  N   ALA   237      23.295   5.978 -36.322  1.00 53.05           N  
ATOM   1893  CA  ALA   237      24.309   6.723 -35.635  1.00 53.05           C  
ATOM   1894  C   ALA   237      24.766   5.838 -34.517  1.00 53.05           C  
ATOM   1895  O   ALA   237      24.038   5.610 -33.554  1.00 53.05           O  
ATOM   1896  CB  ALA   237      23.781   8.018 -34.994  1.00 53.05           C  
ATOM   1897  N   TYR   238      26.014   5.344 -34.604  1.00 67.62           N  
ATOM   1898  CA  TYR   238      26.523   4.433 -33.618  1.00 67.62           C  
ATOM   1899  C   TYR   238      27.104   5.224 -32.489  1.00 67.62           C  
ATOM   1900  O   TYR   238      27.826   6.199 -32.708  1.00 67.62           O  
ATOM   1901  CB  TYR   238      27.655   3.533 -34.147  1.00 67.62           C  
ATOM   1902  CG  TYR   238      27.151   2.741 -35.308  1.00 67.62           C  
ATOM   1903  CD1 TYR   238      26.370   1.621 -35.126  1.00 67.62           C  
ATOM   1904  CD2 TYR   238      27.477   3.120 -36.592  1.00 67.62           C  
ATOM   1905  CE1 TYR   238      25.918   0.900 -36.207  1.00 67.62           C  
ATOM   1906  CE2 TYR   238      27.030   2.403 -37.677  1.00 67.62           C  
ATOM   1907  CZ  TYR   238      26.247   1.292 -37.484  1.00 67.62           C  
ATOM   1908  OH  TYR   238      25.788   0.555 -38.596  1.00 67.62           O  
ATOM   1909  N   TYR   239      26.774   4.846 -31.233  1.00 96.67           N  
ATOM   1910  CA  TYR   239      27.367   5.546 -30.125  1.00 96.67           C  
ATOM   1911  C   TYR   239      27.720   4.595 -29.017  1.00 96.67           C  
ATOM   1912  O   TYR   239      27.301   3.438 -29.003  1.00 96.67           O  
ATOM   1913  CB  TYR   239      26.502   6.690 -29.548  1.00 96.67           C  
ATOM   1914  CG  TYR   239      25.220   6.182 -28.972  1.00 96.67           C  
ATOM   1915  CD1 TYR   239      25.165   5.686 -27.687  1.00 96.67           C  
ATOM   1916  CD2 TYR   239      24.062   6.224 -29.715  1.00 96.67           C  
ATOM   1917  CE1 TYR   239      23.978   5.232 -27.161  1.00 96.67           C  
ATOM   1918  CE2 TYR   239      22.874   5.772 -29.195  1.00 96.67           C  
ATOM   1919  CZ  TYR   239      22.830   5.273 -27.916  1.00 96.67           C  
ATOM   1920  OH  TYR   239      21.610   4.809 -27.384  1.00 96.67           O  
ATOM   1921  N   LEU   240      28.579   5.066 -28.087  1.00165.36           N  
ATOM   1922  CA  LEU   240      28.968   4.284 -26.946  1.00165.36           C  
ATOM   1923  C   LEU   240      29.377   5.190 -25.821  1.00165.36           C  
ATOM   1924  O   LEU   240      29.840   6.308 -26.037  1.00165.36           O  
ATOM   1925  CB  LEU   240      30.119   3.293 -27.218  1.00165.36           C  
ATOM   1926  CG  LEU   240      31.345   3.878 -27.955  1.00165.36           C  
ATOM   1927  CD1 LEU   240      31.992   5.041 -27.187  1.00165.36           C  
ATOM   1928  CD2 LEU   240      32.364   2.773 -28.276  1.00165.36           C  
ATOM   1929  N   ALA   241      29.148   4.740 -24.570  1.00 50.75           N  
ATOM   1930  CA  ALA   241      29.609   5.461 -23.419  1.00 50.75           C  
ATOM   1931  C   ALA   241      31.040   5.072 -23.215  1.00 50.75           C  
ATOM   1932  O   ALA   241      31.463   3.992 -23.631  1.00 50.75           O  
ATOM   1933  CB  ALA   241      28.845   5.117 -22.129  1.00 50.75           C  
ATOM   1934  N   GLY   242      31.828   5.972 -22.586  1.00 42.01           N  
ATOM   1935  CA  GLY   242      33.222   5.715 -22.348  1.00 42.01           C  
ATOM   1936  C   GLY   242      33.372   4.563 -21.398  1.00 42.01           C  
ATOM   1937  O   GLY   242      34.165   3.648 -21.628  1.00 42.01           O  
ATOM   1938  N   SER   243      32.606   4.573 -20.291  1.00117.67           N  
ATOM   1939  CA  SER   243      32.743   3.471 -19.384  1.00117.67           C  
ATOM   1940  C   SER   243      31.626   2.520 -19.658  1.00117.67           C  
ATOM   1941  O   SER   243      30.585   2.540 -19.002  1.00117.67           O  
ATOM   1942  CB  SER   243      32.750   3.886 -17.903  1.00117.67           C  
ATOM   1943  OG  SER   243      31.674   4.768 -17.629  1.00117.67           O  
ATOM   1944  N   SER   244      31.856   1.641 -20.656  1.00121.63           N  
ATOM   1945  CA  SER   244      30.885   0.674 -21.086  1.00121.63           C  
ATOM   1946  C   SER   244      31.494  -0.175 -22.167  1.00121.63           C  
ATOM   1947  O   SER   244      32.512   0.187 -22.760  1.00121.63           O  
ATOM   1948  CB  SER   244      29.613   1.279 -21.714  1.00121.63           C  
ATOM   1949  OG  SER   244      28.796   1.901 -20.734  1.00121.63           O  
ATOM   1950  N   HIS   245      30.969  -1.412 -22.300  1.00147.32           N  
ATOM   1951  CA  HIS   245      31.255  -2.373 -23.337  1.00147.32           C  
ATOM   1952  C   HIS   245      30.256  -2.334 -24.468  1.00147.32           C  
ATOM   1953  O   HIS   245      30.520  -2.841 -25.562  1.00147.32           O  
ATOM   1954  CB  HIS   245      31.249  -3.814 -22.799  1.00147.32           C  
ATOM   1955  CG  HIS   245      32.075  -3.971 -21.556  1.00147.32           C  
ATOM   1956  CD2 HIS   245      31.693  -4.296 -20.290  1.00147.32           C  
ATOM   1957  ND1 HIS   245      33.439  -3.786 -21.500  1.00147.32           N  
ATOM   1958  CE1 HIS   245      33.810  -4.005 -20.214  1.00147.32           C  
ATOM   1959  NE2 HIS   245      32.785  -4.318 -19.442  1.00147.32           N  
ATOM   1960  N   LYS   246      29.029  -1.838 -24.183  1.00 76.66           N  
ATOM   1961  CA  LYS   246      27.934  -1.924 -25.117  1.00 76.66           C  
ATOM   1962  C   LYS   246      27.986  -0.861 -26.165  1.00 76.66           C  
ATOM   1963  O   LYS   246      28.493   0.235 -25.938  1.00 76.66           O  
ATOM   1964  CB  LYS   246      26.542  -1.852 -24.463  1.00 76.66           C  
ATOM   1965  CG  LYS   246      26.163  -3.106 -23.672  1.00 76.66           C  
ATOM   1966  CD  LYS   246      24.863  -2.955 -22.879  1.00 76.66           C  
ATOM   1967  CE  LYS   246      24.396  -4.251 -22.216  1.00 76.66           C  
ATOM   1968  NZ  LYS   246      23.106  -4.031 -21.526  1.00 76.66           N1+
ATOM   1969  N   VAL   247      27.452  -1.194 -27.367  1.00 69.02           N  
ATOM   1970  CA  VAL   247      27.402  -0.246 -28.444  1.00 69.02           C  
ATOM   1971  C   VAL   247      25.988  -0.234 -28.954  1.00 69.02           C  
ATOM   1972  O   VAL   247      25.362  -1.281 -29.113  1.00 69.02           O  
ATOM   1973  CB  VAL   247      28.316  -0.595 -29.584  1.00 69.02           C  
ATOM   1974  CG1 VAL   247      28.175   0.484 -30.672  1.00 69.02           C  
ATOM   1975  CG2 VAL   247      29.747  -0.762 -29.042  1.00 69.02           C  
ATOM   1976  N   TYR   248      25.460   0.975 -29.245  1.00153.67           N  
ATOM   1977  CA  TYR   248      24.098   1.132 -29.662  1.00153.67           C  
ATOM   1978  C   TYR   248      24.086   1.896 -30.941  1.00153.67           C  
ATOM   1979  O   TYR   248      25.094   2.463 -31.359  1.00153.67           O  
ATOM   1980  CB  TYR   248      23.247   1.975 -28.694  1.00153.67           C  
ATOM   1981  CG  TYR   248      23.039   1.225 -27.425  1.00153.67           C  
ATOM   1982  CD1 TYR   248      23.924   1.346 -26.379  1.00153.67           C  
ATOM   1983  CD2 TYR   248      21.948   0.399 -27.286  1.00153.67           C  
ATOM   1984  CE1 TYR   248      23.720   0.649 -25.211  1.00153.67           C  
ATOM   1985  CE2 TYR   248      21.738  -0.300 -26.121  1.00153.67           C  
ATOM   1986  CZ  TYR   248      22.626  -0.174 -25.081  1.00153.67           C  
ATOM   1987  OH  TYR   248      22.413  -0.889 -23.885  1.00153.67           O  
ATOM   1988  N   SER   249      22.925   1.865 -31.623  1.00 46.52           N  
ATOM   1989  CA  SER   249      22.722   2.646 -32.805  1.00 46.52           C  
ATOM   1990  C   SER   249      21.321   3.177 -32.728  1.00 46.52           C  
ATOM   1991  O   SER   249      20.420   2.495 -32.241  1.00 46.52           O  
ATOM   1992  CB  SER   249      22.829   1.827 -34.102  1.00 46.52           C  
ATOM   1993  OG  SER   249      21.801   0.847 -34.141  1.00 46.52           O  
ATOM   1994  N   VAL   250      21.117   4.435 -33.174  1.00131.92           N  
ATOM   1995  CA  VAL   250      19.795   4.998 -33.237  1.00131.92           C  
ATOM   1996  C   VAL   250      19.701   5.640 -34.585  1.00131.92           C  
ATOM   1997  O   VAL   250      20.700   6.116 -35.120  1.00131.92           O  
ATOM   1998  CB  VAL   250      19.494   6.099 -32.257  1.00131.92           C  
ATOM   1999  CG1 VAL   250      19.757   5.609 -30.830  1.00131.92           C  
ATOM   2000  CG2 VAL   250      20.257   7.365 -32.653  1.00131.92           C  
ATOM   2001  N   ASN   251      18.495   5.675 -35.176  1.00 46.82           N  
ATOM   2002  CA  ASN   251      18.381   6.233 -36.491  1.00 46.82           C  
ATOM   2003  C   ASN   251      18.402   7.730 -36.379  1.00 46.82           C  
ATOM   2004  O   ASN   251      17.927   8.307 -35.402  1.00 46.82           O  
ATOM   2005  CB  ASN   251      17.089   5.806 -37.213  1.00 46.82           C  
ATOM   2006  CG  ASN   251      17.303   5.928 -38.714  1.00 46.82           C  
ATOM   2007  ND2 ASN   251      17.031   4.816 -39.449  1.00 46.82           N  
ATOM   2008  OD1 ASN   251      17.708   6.972 -39.223  1.00 46.82           O  
ATOM   2009  N   THR   252      18.972   8.397 -37.404  1.00 57.83           N  
ATOM   2010  CA  THR   252      19.088   9.829 -37.460  1.00 57.83           C  
ATOM   2011  C   THR   252      17.721  10.429 -37.580  1.00 57.83           C  
ATOM   2012  O   THR   252      17.507  11.581 -37.198  1.00 57.83           O  
ATOM   2013  CB  THR   252      19.933  10.303 -38.610  1.00 57.83           C  
ATOM   2014  CG2 THR   252      21.374   9.802 -38.411  1.00 57.83           C  
ATOM   2015  OG1 THR   252      19.409   9.828 -39.842  1.00 57.83           O  
ATOM   2016  N   ASN   253      16.766   9.666 -38.150  1.00 82.79           N  
ATOM   2017  CA  ASN   253      15.423  10.130 -38.349  1.00 82.79           C  
ATOM   2018  C   ASN   253      14.826  10.498 -37.018  1.00 82.79           C  
ATOM   2019  O   ASN   253      14.197  11.548 -36.883  1.00 82.79           O  
ATOM   2020  CB  ASN   253      14.534   9.046 -38.983  1.00 82.79           C  
ATOM   2021  CG  ASN   253      13.239   9.673 -39.480  1.00 82.79           C  
ATOM   2022  ND2 ASN   253      13.058  10.996 -39.225  1.00 82.79           N  
ATOM   2023  OD1 ASN   253      12.408   9.002 -40.089  1.00 82.79           O  
ATOM   2024  N   GLN   254      15.009   9.642 -35.994  1.00 46.86           N  
ATOM   2025  CA  GLN   254      14.468   9.882 -34.683  1.00 46.86           C  
ATOM   2026  C   GLN   254      15.147  11.067 -34.064  1.00 46.86           C  
ATOM   2027  O   GLN   254      14.515  11.837 -33.342  1.00 46.86           O  
ATOM   2028  CB  GLN   254      14.666   8.687 -33.731  1.00 46.86           C  
ATOM   2029  CG  GLN   254      13.918   7.427 -34.174  1.00 46.86           C  
ATOM   2030  CD  GLN   254      14.199   6.316 -33.169  1.00 46.86           C  
ATOM   2031  NE2 GLN   254      13.125   5.601 -32.734  1.00 46.86           N  
ATOM   2032  OE1 GLN   254      15.346   6.082 -32.790  1.00 46.86           O  
ATOM   2033  N   LEU   255      16.467  11.227 -34.303  1.00 70.58           N  
ATOM   2034  CA  LEU   255      17.240  12.285 -33.703  1.00 70.58           C  
ATOM   2035  C   LEU   255      16.830  13.647 -34.189  1.00 70.58           C  
ATOM   2036  O   LEU   255      16.777  14.599 -33.411  1.00 70.58           O  
ATOM   2037  CB  LEU   255      18.757  12.139 -33.935  1.00 70.58           C  
ATOM   2038  CG  LEU   255      19.405  11.002 -33.119  1.00 70.58           C  
ATOM   2039  CD1 LEU   255      20.913  10.908 -33.389  1.00 70.58           C  
ATOM   2040  CD2 LEU   255      19.109  11.153 -31.617  1.00 70.58           C  
ATOM   2041  N   LYS   256      16.540  13.772 -35.494  1.00 78.29           N  
ATOM   2042  CA  LYS   256      16.205  15.014 -36.141  1.00 78.29           C  
ATOM   2043  C   LYS   256      14.905  15.558 -35.634  1.00 78.29           C  
ATOM   2044  O   LYS   256      14.659  16.759 -35.728  1.00 78.29           O  
ATOM   2045  CB  LYS   256      16.098  14.856 -37.667  1.00 78.29           C  
ATOM   2046  CG  LYS   256      17.432  14.459 -38.302  1.00 78.29           C  
ATOM   2047  CD  LYS   256      17.310  13.926 -39.730  1.00 78.29           C  
ATOM   2048  CE  LYS   256      18.652  13.517 -40.340  1.00 78.29           C  
ATOM   2049  NZ  LYS   256      18.431  12.786 -41.607  1.00 78.29           N1+
ATOM   2050  N   GLN   257      13.992  14.713 -35.132  1.00137.03           N  
ATOM   2051  CA  GLN   257      12.751  15.305 -34.729  1.00137.03           C  
ATOM   2052  C   GLN   257      12.753  15.609 -33.266  1.00137.03           C  
ATOM   2053  O   GLN   257      12.872  14.727 -32.417  1.00137.03           O  
ATOM   2054  CB  GLN   257      11.529  14.455 -35.081  1.00137.03           C  
ATOM   2055  CG  GLN   257      11.545  13.073 -34.446  1.00137.03           C  
ATOM   2056  CD  GLN   257      10.189  12.474 -34.739  1.00137.03           C  
ATOM   2057  NE2 GLN   257      10.059  11.131 -34.563  1.00137.03           N  
ATOM   2058  OE1 GLN   257       9.263  13.192 -35.112  1.00137.03           O  
ATOM   2059  N   LYS   258      12.596  16.908 -32.949  1.00 74.55           N  
ATOM   2060  CA  LYS   258      12.586  17.360 -31.592  1.00 74.55           C  
ATOM   2061  C   LYS   258      11.334  16.889 -30.929  1.00 74.55           C  
ATOM   2062  O   LYS   258      10.240  17.007 -31.477  1.00 74.55           O  
ATOM   2063  CB  LYS   258      12.605  18.893 -31.455  1.00 74.55           C  
ATOM   2064  CG  LYS   258      12.595  19.377 -30.003  1.00 74.55           C  
ATOM   2065  CD  LYS   258      12.880  20.871 -29.852  1.00 74.55           C  
ATOM   2066  CE  LYS   258      11.735  21.766 -30.323  1.00 74.55           C  
ATOM   2067  NZ  LYS   258      12.095  23.190 -30.140  1.00 74.55           N1+
ATOM   2068  N   GLY   259      11.485  16.337 -29.709  1.00 24.20           N  
ATOM   2069  CA  GLY   259      10.360  15.940 -28.912  1.00 24.20           C  
ATOM   2070  C   GLY   259       9.960  14.523 -29.196  1.00 24.20           C  
ATOM   2071  O   GLY   259       9.024  14.015 -28.578  1.00 24.20           O  
ATOM   2072  N   ALA   260      10.639  13.843 -30.138  1.00 31.86           N  
ATOM   2073  CA  ALA   260      10.266  12.488 -30.439  1.00 31.86           C  
ATOM   2074  C   ALA   260      10.960  11.551 -29.507  1.00 31.86           C  
ATOM   2075  O   ALA   260      11.978  11.889 -28.906  1.00 31.86           O  
ATOM   2076  CB  ALA   260      10.627  12.035 -31.855  1.00 31.86           C  
ATOM   2077  N   THR   261      10.408  10.330 -29.361  1.00 28.22           N  
ATOM   2078  CA  THR   261      11.020   9.349 -28.519  1.00 28.22           C  
ATOM   2079  C   THR   261      12.075   8.660 -29.324  1.00 28.22           C  
ATOM   2080  O   THR   261      11.993   8.609 -30.551  1.00 28.22           O  
ATOM   2081  CB  THR   261      10.071   8.292 -28.043  1.00 28.22           C  
ATOM   2082  CG2 THR   261      10.838   7.316 -27.135  1.00 28.22           C  
ATOM   2083  OG1 THR   261       8.995   8.884 -27.332  1.00 28.22           O  
ATOM   2084  N   LEU   262      13.116   8.119 -28.655  1.00120.80           N  
ATOM   2085  CA  LEU   262      14.119   7.423 -29.412  1.00120.80           C  
ATOM   2086  C   LEU   262      14.016   5.962 -29.098  1.00120.80           C  
ATOM   2087  O   LEU   262      13.580   5.573 -28.015  1.00120.80           O  
ATOM   2088  CB  LEU   262      15.591   7.791 -29.119  1.00120.80           C  
ATOM   2089  CG  LEU   262      15.992   9.268 -29.308  1.00120.80           C  
ATOM   2090  CD1 LEU   262      15.546   9.828 -30.667  1.00120.80           C  
ATOM   2091  CD2 LEU   262      15.587  10.124 -28.102  1.00120.80           C  
ATOM   2092  N   SER   263      14.377   5.103 -30.075  1.00 59.55           N  
ATOM   2093  CA  SER   263      14.385   3.693 -29.799  1.00 59.55           C  
ATOM   2094  C   SER   263      15.710   3.144 -30.227  1.00 59.55           C  
ATOM   2095  O   SER   263      15.867   2.667 -31.350  1.00 59.55           O  
ATOM   2096  CB  SER   263      13.307   2.907 -30.564  1.00 59.55           C  
ATOM   2097  OG  SER   263      12.018   3.289 -30.108  1.00 59.55           O  
ATOM   2098  N   PRO   264      16.663   3.175 -29.336  1.00 67.52           N  
ATOM   2099  CA  PRO   264      17.963   2.667 -29.687  1.00 67.52           C  
ATOM   2100  C   PRO   264      18.004   1.171 -29.693  1.00 67.52           C  
ATOM   2101  O   PRO   264      17.257   0.545 -28.942  1.00 67.52           O  
ATOM   2102  CB  PRO   264      18.944   3.308 -28.709  1.00 67.52           C  
ATOM   2103  CG  PRO   264      18.264   4.632 -28.323  1.00 67.52           C  
ATOM   2104  CD  PRO   264      16.764   4.326 -28.450  1.00 67.52           C  
ATOM   2105  N   VAL   265      18.883   0.577 -30.529  1.00 38.00           N  
ATOM   2106  CA  VAL   265      18.985  -0.854 -30.590  1.00 38.00           C  
ATOM   2107  C   VAL   265      20.333  -1.261 -30.081  1.00 38.00           C  
ATOM   2108  O   VAL   265      21.337  -0.610 -30.363  1.00 38.00           O  
ATOM   2109  CB  VAL   265      18.858  -1.416 -31.976  1.00 38.00           C  
ATOM   2110  CG1 VAL   265      19.114  -2.933 -31.917  1.00 38.00           C  
ATOM   2111  CG2 VAL   265      17.470  -1.041 -32.527  1.00 38.00           C  
ATOM   2112  N   LEU   266      20.365  -2.353 -29.286  1.00 76.03           N  
ATOM   2113  CA  LEU   266      21.580  -2.893 -28.730  1.00 76.03           C  
ATOM   2114  C   LEU   266      22.275  -3.687 -29.813  1.00 76.03           C  
ATOM   2115  O   LEU   266      21.613  -4.311 -30.641  1.00 76.03           O  
ATOM   2116  CB  LEU   266      21.312  -3.812 -27.523  1.00 76.03           C  
ATOM   2117  CG  LEU   266      22.575  -4.394 -26.863  1.00 76.03           C  
ATOM   2118  CD1 LEU   266      23.441  -3.282 -26.243  1.00 76.03           C  
ATOM   2119  CD2 LEU   266      22.213  -5.493 -25.849  1.00 76.03           C  
ATOM   2120  N   LEU   267      23.624  -3.564 -29.879  1.00227.69           N  
ATOM   2121  CA  LEU   267      24.537  -4.155 -30.834  1.00227.69           C  
ATOM   2122  C   LEU   267      25.028  -5.579 -30.629  1.00227.69           C  
ATOM   2123  O   LEU   267      25.195  -6.283 -31.627  1.00227.69           O  
ATOM   2124  CB  LEU   267      25.676  -3.190 -31.178  1.00227.69           C  
ATOM   2125  CG  LEU   267      25.100  -2.009 -31.987  1.00227.69           C  
ATOM   2126  CD1 LEU   267      26.123  -0.911 -32.247  1.00227.69           C  
ATOM   2127  CD2 LEU   267      24.463  -2.496 -33.297  1.00227.69           C  
ATOM   2128  N   GLY   268      25.265  -6.098 -29.393  1.00191.40           N  
ATOM   2129  CA  GLY   268      25.305  -5.472 -28.096  1.00191.40           C  
ATOM   2130  C   GLY   268      26.640  -5.053 -27.498  1.00191.40           C  
ATOM   2131  O   GLY   268      26.749  -3.950 -26.965  1.00191.40           O  
ATOM   2132  N   GLU   269      27.692  -5.923 -27.522  1.00151.87           N  
ATOM   2133  CA  GLU   269      28.828  -5.587 -26.680  1.00151.87           C  
ATOM   2134  C   GLU   269      30.136  -6.181 -27.147  1.00151.87           C  
ATOM   2135  O   GLU   269      30.188  -7.239 -27.769  1.00151.87           O  
ATOM   2136  CB  GLU   269      28.652  -6.042 -25.220  1.00151.87           C  
ATOM   2137  CG  GLU   269      28.574  -7.563 -25.065  1.00151.87           C  
ATOM   2138  CD  GLU   269      27.211  -8.020 -25.570  1.00151.87           C  
ATOM   2139  OE1 GLU   269      26.213  -7.298 -25.306  1.00151.87           O  
ATOM   2140  OE2 GLU   269      27.150  -9.103 -26.212  1.00151.87           O1-
ATOM   2141  N   ARG   270      31.235  -5.448 -26.845  1.00117.07           N  
ATOM   2142  CA  ARG   270      32.620  -5.709 -27.161  1.00117.07           C  
ATOM   2143  C   ARG   270      33.337  -6.693 -26.278  1.00117.07           C  
ATOM   2144  O   ARG   270      34.433  -7.127 -26.629  1.00117.07           O  
ATOM   2145  CB  ARG   270      33.484  -4.442 -27.252  1.00117.07           C  
ATOM   2146  CG  ARG   270      33.174  -3.619 -28.504  1.00117.07           C  
ATOM   2147  CD  ARG   270      34.269  -2.615 -28.864  1.00117.07           C  
ATOM   2148  NE  ARG   270      34.475  -1.737 -27.681  1.00117.07           N  
ATOM   2149  CZ  ARG   270      33.600  -0.717 -27.449  1.00117.07           C  
ATOM   2150  NH1 ARG   270      32.543  -0.542 -28.290  1.00117.07           N1+
ATOM   2151  NH2 ARG   270      33.773   0.123 -26.389  1.00117.07           N  
ATOM   2152  N   GLY   271      32.835  -7.002 -25.070  1.00 37.86           N  
ATOM   2153  CA  GLY   271      33.600  -7.884 -24.224  1.00 37.86           C  
ATOM   2154  C   GLY   271      34.213  -7.032 -23.152  1.00 37.86           C  
ATOM   2155  O   GLY   271      34.314  -5.816 -23.297  1.00 37.86           O  
ATOM   2156  N   GLU   272      34.677  -7.669 -22.059  1.00 90.84           N  
ATOM   2157  CA  GLU   272      35.142  -6.984 -20.879  1.00 90.84           C  
ATOM   2158  C   GLU   272      36.415  -6.208 -21.086  1.00 90.84           C  
ATOM   2159  O   GLU   272      37.275  -6.569 -21.889  1.00 90.84           O  
ATOM   2160  CB  GLU   272      35.343  -7.933 -19.681  1.00 90.84           C  
ATOM   2161  CG  GLU   272      36.331  -9.072 -19.947  1.00 90.84           C  
ATOM   2162  CD  GLU   272      36.322  -9.989 -18.731  1.00 90.84           C  
ATOM   2163  OE1 GLU   272      35.675  -9.611 -17.719  1.00 90.84           O  
ATOM   2164  OE2 GLU   272      36.956 -11.076 -18.796  1.00 90.84           O1-
ATOM   2165  N   HIS   273      36.505  -5.077 -20.341  1.00102.33           N  
ATOM   2166  CA  HIS   273      37.599  -4.149 -20.180  1.00102.33           C  
ATOM   2167  C   HIS   273      38.030  -3.517 -21.468  1.00102.33           C  
ATOM   2168  O   HIS   273      39.162  -3.045 -21.571  1.00102.33           O  
ATOM   2169  CB  HIS   273      38.840  -4.795 -19.538  1.00102.33           C  
ATOM   2170  CG  HIS   273      38.654  -5.125 -18.086  1.00102.33           C  
ATOM   2171  CD2 HIS   273      39.092  -4.462 -16.981  1.00102.33           C  
ATOM   2172  ND1 HIS   273      37.968  -6.223 -17.616  1.00102.33           N  
ATOM   2173  CE1 HIS   273      38.026  -6.170 -16.261  1.00102.33           C  
ATOM   2174  NE2 HIS   273      38.696  -5.117 -15.829  1.00102.33           N  
ATOM   2175  N   SER   274      37.149  -3.488 -22.479  1.00 81.33           N  
ATOM   2176  CA  SER   274      37.436  -2.916 -23.769  1.00 81.33           C  
ATOM   2177  C   SER   274      37.006  -1.483 -23.891  1.00 81.33           C  
ATOM   2178  O   SER   274      36.981  -0.969 -25.009  1.00 81.33           O  
ATOM   2179  CB  SER   274      36.745  -3.670 -24.918  1.00 81.33           C  
ATOM   2180  OG  SER   274      37.243  -4.997 -25.005  1.00 81.33           O  
ATOM   2181  N   ASP   275      36.641  -0.812 -22.780  1.00 72.62           N  
ATOM   2182  CA  ASP   275      36.076   0.517 -22.803  1.00 72.62           C  
ATOM   2183  C   ASP   275      36.858   1.422 -23.712  1.00 72.62           C  
ATOM   2184  O   ASP   275      38.089   1.413 -23.733  1.00 72.62           O  
ATOM   2185  CB  ASP   275      36.049   1.174 -21.411  1.00 72.62           C  
ATOM   2186  CG  ASP   275      35.175   0.325 -20.493  1.00 72.62           C  
ATOM   2187  OD1 ASP   275      35.301  -0.928 -20.533  1.00 72.62           O  
ATOM   2188  OD2 ASP   275      34.357   0.921 -19.743  1.00 72.62           O1-
ATOM   2189  N   ALA   276      36.120   2.197 -24.539  1.00 62.14           N  
ATOM   2190  CA  ALA   276      36.707   3.123 -25.468  1.00 62.14           C  
ATOM   2191  C   ALA   276      35.887   4.379 -25.428  1.00 62.14           C  
ATOM   2192  O   ALA   276      34.684   4.331 -25.191  1.00 62.14           O  
ATOM   2193  CB  ALA   276      36.689   2.616 -26.919  1.00 62.14           C  
ATOM   2194  N   ILE   277      36.557   5.546 -25.511  1.00114.49           N  
ATOM   2195  CA  ILE   277      35.946   6.846 -25.584  1.00114.49           C  
ATOM   2196  C   ILE   277      35.575   7.221 -26.990  1.00114.49           C  
ATOM   2197  O   ILE   277      34.739   8.097 -27.206  1.00114.49           O  
ATOM   2198  CB  ILE   277      36.775   7.945 -24.986  1.00114.49           C  
ATOM   2199  CG1 ILE   277      38.066   8.187 -25.774  1.00114.49           C  
ATOM   2200  CG2 ILE   277      37.022   7.569 -23.515  1.00114.49           C  
ATOM   2201  CD1 ILE   277      38.744   9.501 -25.389  1.00114.49           C  
ATOM   2202  N   ALA   278      36.293   6.682 -27.993  1.00 59.64           N  
ATOM   2203  CA  ALA   278      36.052   7.117 -29.345  1.00 59.64           C  
ATOM   2204  C   ALA   278      35.889   5.941 -30.266  1.00 59.64           C  
ATOM   2205  O   ALA   278      36.496   4.891 -30.063  1.00 59.64           O  
ATOM   2206  CB  ALA   278      37.196   7.975 -29.913  1.00 59.64           C  
ATOM   2207  N   LEU   279      35.032   6.096 -31.307  1.00196.99           N  
ATOM   2208  CA  LEU   279      34.826   5.070 -32.298  1.00196.99           C  
ATOM   2209  C   LEU   279      34.596   5.722 -33.639  1.00196.99           C  
ATOM   2210  O   LEU   279      34.124   6.858 -33.692  1.00196.99           O  
ATOM   2211  CB  LEU   279      33.660   4.115 -31.973  1.00196.99           C  
ATOM   2212  CG  LEU   279      32.293   4.788 -31.762  1.00196.99           C  
ATOM   2213  CD1 LEU   279      31.730   5.354 -33.062  1.00196.99           C  
ATOM   2214  CD2 LEU   279      31.312   3.835 -31.069  1.00196.99           C  
ATOM   2215  N   VAL   280      34.963   5.036 -34.760  1.00111.28           N  
ATOM   2216  CA  VAL   280      34.765   5.625 -36.067  1.00111.28           C  
ATOM   2217  C   VAL   280      34.317   4.591 -37.071  1.00111.28           C  
ATOM   2218  O   VAL   280      34.890   3.508 -37.179  1.00111.28           O  
ATOM   2219  CB  VAL   280      35.995   6.283 -36.634  1.00111.28           C  
ATOM   2220  CG1 VAL   280      37.036   5.202 -36.961  1.00111.28           C  
ATOM   2221  CG2 VAL   280      35.586   7.125 -37.855  1.00111.28           C  
ATOM   2222  N   TYR   281      33.287   4.947 -37.872  1.00 68.86           N  
ATOM   2223  CA  TYR   281      32.700   4.102 -38.883  1.00 68.86           C  
ATOM   2224  C   TYR   281      33.349   4.398 -40.205  1.00 68.86           C  
ATOM   2225  O   TYR   281      33.509   5.557 -40.587  1.00 68.86           O  
ATOM   2226  CB  TYR   281      31.186   4.371 -39.014  1.00 68.86           C  
ATOM   2227  CG  TYR   281      30.554   3.571 -40.106  1.00 68.86           C  
ATOM   2228  CD1 TYR   281      30.136   2.276 -39.896  1.00 68.86           C  
ATOM   2229  CD2 TYR   281      30.353   4.136 -41.345  1.00 68.86           C  
ATOM   2230  CE1 TYR   281      29.543   1.554 -40.907  1.00 68.86           C  
ATOM   2231  CE2 TYR   281      29.762   3.422 -42.360  1.00 68.86           C  
ATOM   2232  CZ  TYR   281      29.356   2.128 -42.144  1.00 68.86           C  
ATOM   2233  OH  TYR   281      28.748   1.397 -43.187  1.00 68.86           O  
ATOM   2234  N   ASP   282      33.765   3.337 -40.930  1.00 56.36           N  
ATOM   2235  CA  ASP   282      34.379   3.488 -42.224  1.00 56.36           C  
ATOM   2236  C   ASP   282      33.389   3.037 -43.259  1.00 56.36           C  
ATOM   2237  O   ASP   282      32.869   1.925 -43.201  1.00 56.36           O  
ATOM   2238  CB  ASP   282      35.644   2.623 -42.387  1.00 56.36           C  
ATOM   2239  CG  ASP   282      36.244   2.874 -43.764  1.00 56.36           C  
ATOM   2240  OD1 ASP   282      35.881   3.901 -44.396  1.00 56.36           O  
ATOM   2241  OD2 ASP   282      37.065   2.027 -44.206  1.00 56.36           O1-
ATOM   2242  N   SER   283      33.083   3.904 -44.242  1.00 83.41           N  
ATOM   2243  CA  SER   283      32.118   3.552 -45.246  1.00 83.41           C  
ATOM   2244  C   SER   283      32.633   2.450 -46.133  1.00 83.41           C  
ATOM   2245  O   SER   283      31.887   1.542 -46.499  1.00 83.41           O  
ATOM   2246  CB  SER   283      31.738   4.743 -46.142  1.00 83.41           C  
ATOM   2247  OG  SER   283      31.119   5.751 -45.358  1.00 83.41           O  
ATOM   2248  N   ASN   284      33.927   2.491 -46.500  1.00101.33           N  
ATOM   2249  CA  ASN   284      34.456   1.560 -47.460  1.00101.33           C  
ATOM   2250  C   ASN   284      34.394   0.137 -46.973  1.00101.33           C  
ATOM   2251  O   ASN   284      33.891  -0.733 -47.681  1.00101.33           O  
ATOM   2252  CB  ASN   284      35.917   1.881 -47.826  1.00101.33           C  
ATOM   2253  CG  ASN   284      36.304   1.051 -49.041  1.00101.33           C  
ATOM   2254  ND2 ASN   284      36.520   1.736 -50.197  1.00101.33           N  
ATOM   2255  OD1 ASN   284      36.415  -0.171 -48.965  1.00101.33           O  
ATOM   2256  N   THR   285      34.960  -0.149 -45.782  1.00 80.89           N  
ATOM   2257  CA  THR   285      34.987  -1.459 -45.189  1.00 80.89           C  
ATOM   2258  C   THR   285      33.718  -1.793 -44.457  1.00 80.89           C  
ATOM   2259  O   THR   285      33.361  -2.964 -44.330  1.00 80.89           O  
ATOM   2260  CB  THR   285      36.143  -1.640 -44.251  1.00 80.89           C  
ATOM   2261  CG2 THR   285      37.445  -1.452 -45.049  1.00 80.89           C  
ATOM   2262  OG1 THR   285      36.077  -0.694 -43.195  1.00 80.89           O  
ATOM   2263  N   LYS   286      33.013  -0.764 -43.948  1.00112.52           N  
ATOM   2264  CA  LYS   286      31.846  -0.917 -43.124  1.00112.52           C  
ATOM   2265  C   LYS   286      32.230  -1.460 -41.780  1.00112.52           C  
ATOM   2266  O   LYS   286      31.428  -2.088 -41.093  1.00112.52           O  
ATOM   2267  CB  LYS   286      30.732  -1.742 -43.790  1.00112.52           C  
ATOM   2268  CG  LYS   286      30.145  -0.930 -44.945  1.00112.52           C  
ATOM   2269  CD  LYS   286      29.040  -1.588 -45.764  1.00112.52           C  
ATOM   2270  CE  LYS   286      28.518  -0.646 -46.851  1.00112.52           C  
ATOM   2271  NZ  LYS   286      27.406  -1.276 -47.583  1.00112.52           N1+
ATOM   2272  N   VAL   287      33.480  -1.172 -41.356  1.00 61.93           N  
ATOM   2273  CA  VAL   287      33.980  -1.557 -40.067  1.00 61.93           C  
ATOM   2274  C   VAL   287      33.951  -0.360 -39.151  1.00 61.93           C  
ATOM   2275  O   VAL   287      34.049   0.786 -39.592  1.00 61.93           O  
ATOM   2276  CB  VAL   287      35.399  -2.054 -40.121  1.00 61.93           C  
ATOM   2277  CG1 VAL   287      35.885  -2.334 -38.690  1.00 61.93           C  
ATOM   2278  CG2 VAL   287      35.461  -3.276 -41.055  1.00 61.93           C  
ATOM   2279  N   ILE   288      33.774  -0.606 -37.830  1.00 72.99           N  
ATOM   2280  CA  ILE   288      33.810   0.446 -36.848  1.00 72.99           C  
ATOM   2281  C   ILE   288      35.033   0.203 -36.016  1.00 72.99           C  
ATOM   2282  O   ILE   288      35.261  -0.913 -35.550  1.00 72.99           O  
ATOM   2283  CB  ILE   288      32.624   0.470 -35.926  1.00 72.99           C  
ATOM   2284  CG1 ILE   288      31.341   0.769 -36.719  1.00 72.99           C  
ATOM   2285  CG2 ILE   288      32.902   1.488 -34.807  1.00 72.99           C  
ATOM   2286  CD1 ILE   288      30.068   0.640 -35.884  1.00 72.99           C  
ATOM   2287  N   PHE   289      35.860   1.252 -35.825  1.00 71.17           N  
ATOM   2288  CA  PHE   289      37.104   1.120 -35.114  1.00 71.17           C  
ATOM   2289  C   PHE   289      36.999   1.793 -33.781  1.00 71.17           C  
ATOM   2290  O   PHE   289      36.398   2.859 -33.636  1.00 71.17           O  
ATOM   2291  CB  PHE   289      38.298   1.746 -35.856  1.00 71.17           C  
ATOM   2292  CG  PHE   289      38.534   0.948 -37.095  1.00 71.17           C  
ATOM   2293  CD1 PHE   289      39.273  -0.211 -37.050  1.00 71.17           C  
ATOM   2294  CD2 PHE   289      38.025   1.361 -38.305  1.00 71.17           C  
ATOM   2295  CE1 PHE   289      39.497  -0.946 -38.191  1.00 71.17           C  
ATOM   2296  CE2 PHE   289      38.245   0.631 -39.451  1.00 71.17           C  
ATOM   2297  CZ  PHE   289      38.982  -0.526 -39.393  1.00 71.17           C  
ATOM   2298  N   PHE   290      37.598   1.166 -32.752  1.00172.19           N  
ATOM   2299  CA  PHE   290      37.504   1.741 -31.442  1.00172.19           C  
ATOM   2300  C   PHE   290      38.896   2.015 -30.953  1.00172.19           C  
ATOM   2301  O   PHE   290      39.787   1.183 -31.105  1.00172.19           O  
ATOM   2302  CB  PHE   290      36.872   0.771 -30.428  1.00172.19           C  
ATOM   2303  CG  PHE   290      35.527   0.378 -30.942  1.00172.19           C  
ATOM   2304  CD1 PHE   290      35.404  -0.716 -31.771  1.00172.19           C  
ATOM   2305  CD2 PHE   290      34.396   1.091 -30.614  1.00172.19           C  
ATOM   2306  CE1 PHE   290      34.176  -1.100 -32.259  1.00172.19           C  
ATOM   2307  CE2 PHE   290      33.165   0.713 -31.099  1.00172.19           C  
ATOM   2308  CZ  PHE   290      33.054  -0.382 -31.920  1.00172.19           C  
ATOM   2309  N   ALA   291      39.121   3.214 -30.373  1.00 60.68           N  
ATOM   2310  CA  ALA   291      40.386   3.513 -29.758  1.00 60.68           C  
ATOM   2311  C   ALA   291      40.142   3.305 -28.292  1.00 60.68           C  
ATOM   2312  O   ALA   291      39.398   4.061 -27.670  1.00 60.68           O  
ATOM   2313  CB  ALA   291      40.847   4.968 -29.971  1.00 60.68           C  
ATOM   2314  N   GLU   292      40.789   2.279 -27.697  1.00 85.39           N  
ATOM   2315  CA  GLU   292      40.447   1.876 -26.358  1.00 85.39           C  
ATOM   2316  C   GLU   292      41.228   2.580 -25.280  1.00 85.39           C  
ATOM   2317  O   GLU   292      42.276   3.178 -25.512  1.00 85.39           O  
ATOM   2318  CB  GLU   292      40.469   0.347 -26.191  1.00 85.39           C  
ATOM   2319  CG  GLU   292      39.315  -0.277 -26.993  1.00 85.39           C  
ATOM   2320  CD  GLU   292      39.494  -1.781 -27.119  1.00 85.39           C  
ATOM   2321  OE1 GLU   292      40.655  -2.256 -27.051  1.00 85.39           O  
ATOM   2322  OE2 GLU   292      38.464  -2.480 -27.304  1.00 85.39           O1-
ATOM   2323  N   SER   293      40.652   2.588 -24.056  1.00111.26           N  
ATOM   2324  CA  SER   293      41.214   3.282 -22.927  1.00111.26           C  
ATOM   2325  C   SER   293      42.376   2.594 -22.251  1.00111.26           C  
ATOM   2326  O   SER   293      43.368   3.249 -21.931  1.00111.26           O  
ATOM   2327  CB  SER   293      40.176   3.609 -21.839  1.00111.26           C  
ATOM   2328  OG  SER   293      40.796   4.295 -20.762  1.00111.26           O  
ATOM   2329  N   ASN   294      42.309   1.267 -21.993  1.00117.44           N  
ATOM   2330  CA  ASN   294      43.368   0.705 -21.182  1.00117.44           C  
ATOM   2331  C   ASN   294      44.039  -0.458 -21.855  1.00117.44           C  
ATOM   2332  O   ASN   294      45.075  -0.931 -21.387  1.00117.44           O  
ATOM   2333  CB  ASN   294      42.827   0.185 -19.838  1.00117.44           C  
ATOM   2334  CG  ASN   294      43.992  -0.206 -18.942  1.00117.44           C  
ATOM   2335  ND2 ASN   294      43.956  -1.460 -18.415  1.00117.44           N  
ATOM   2336  OD1 ASN   294      44.900   0.587 -18.702  1.00117.44           O  
ATOM   2337  N   THR   295      43.472  -0.943 -22.973  1.00 74.42           N  
ATOM   2338  CA  THR   295      43.945  -2.107 -23.680  1.00 74.42           C  
ATOM   2339  C   THR   295      45.235  -1.863 -24.403  1.00 74.42           C  
ATOM   2340  O   THR   295      45.979  -2.805 -24.675  1.00 74.42           O  
ATOM   2341  CB  THR   295      42.955  -2.612 -24.690  1.00 74.42           C  
ATOM   2342  CG2 THR   295      41.645  -2.973 -23.968  1.00 74.42           C  
ATOM   2343  OG1 THR   295      42.723  -1.619 -25.674  1.00 74.42           O  
ATOM   2344  N   GLY   296      45.507  -0.611 -24.814  1.00 30.24           N  
ATOM   2345  CA  GLY   296      46.724  -0.338 -25.525  1.00 30.24           C  
ATOM   2346  C   GLY   296      46.536  -0.763 -26.951  1.00 30.24           C  
ATOM   2347  O   GLY   296      47.512  -0.996 -27.665  1.00 30.24           O  
ATOM   2348  N   LYS   297      45.270  -0.882 -27.410  1.00 84.05           N  
ATOM   2349  CA  LYS   297      45.070  -1.306 -28.766  1.00 84.05           C  
ATOM   2350  C   LYS   297      43.902  -0.607 -29.400  1.00 84.05           C  
ATOM   2351  O   LYS   297      43.124   0.087 -28.749  1.00 84.05           O  
ATOM   2352  CB  LYS   297      44.859  -2.823 -28.912  1.00 84.05           C  
ATOM   2353  CG  LYS   297      46.158  -3.607 -28.709  1.00 84.05           C  
ATOM   2354  CD  LYS   297      45.967  -5.116 -28.549  1.00 84.05           C  
ATOM   2355  CE  LYS   297      45.669  -5.556 -27.115  1.00 84.05           C  
ATOM   2356  NZ  LYS   297      45.600  -7.032 -27.052  1.00 84.05           N1+
ATOM   2357  N   ILE   298      43.798  -0.749 -30.740  1.00109.61           N  
ATOM   2358  CA  ILE   298      42.687  -0.240 -31.491  1.00109.61           C  
ATOM   2359  C   ILE   298      41.979  -1.446 -32.049  1.00109.61           C  
ATOM   2360  O   ILE   298      42.598  -2.321 -32.656  1.00109.61           O  
ATOM   2361  CB  ILE   298      43.091   0.700 -32.592  1.00109.61           C  
ATOM   2362  CG1 ILE   298      44.032  -0.002 -33.576  1.00109.61           C  
ATOM   2363  CG2 ILE   298      43.704   1.951 -31.944  1.00109.61           C  
ATOM   2364  CD1 ILE   298      44.265   0.775 -34.871  1.00109.61           C  
ATOM   2365  N   THR   299      40.644  -1.520 -31.842  1.00118.25           N  
ATOM   2366  CA  THR   299      39.890  -2.694 -32.196  1.00118.25           C  
ATOM   2367  C   THR   299      38.945  -2.402 -33.325  1.00118.25           C  
ATOM   2368  O   THR   299      38.780  -1.251 -33.725  1.00118.25           O  
ATOM   2369  CB  THR   299      39.063  -3.223 -31.060  1.00118.25           C  
ATOM   2370  CG2 THR   299      37.964  -2.197 -30.733  1.00118.25           C  
ATOM   2371  OG1 THR   299      38.481  -4.469 -31.412  1.00118.25           O  
ATOM   2372  N   CYS   300      38.313  -3.467 -33.879  1.00 76.63           N  
ATOM   2373  CA  CYS   300      37.443  -3.319 -35.021  1.00 76.63           C  
ATOM   2374  C   CYS   300      36.256  -4.230 -34.882  1.00 76.63           C  
ATOM   2375  O   CYS   300      36.280  -5.215 -34.147  1.00 76.63           O  
ATOM   2376  CB  CYS   300      38.058  -3.826 -36.337  1.00 76.63           C  
ATOM   2377  SG  CYS   300      37.927  -5.641 -36.395  1.00 76.63           S  
ATOM   2378  N   TRP   301      35.167  -3.890 -35.609  1.00 96.89           N  
ATOM   2379  CA  TRP   301      34.002  -4.723 -35.722  1.00 96.89           C  
ATOM   2380  C   TRP   301      33.330  -4.405 -37.023  1.00 96.89           C  
ATOM   2381  O   TRP   301      32.948  -3.260 -37.266  1.00 96.89           O  
ATOM   2382  CB  TRP   301      32.967  -4.506 -34.603  1.00 96.89           C  
ATOM   2383  CG  TRP   301      31.649  -5.207 -34.841  1.00 96.89           C  
ATOM   2384  CD1 TRP   301      31.382  -6.534 -35.019  1.00 96.89           C  
ATOM   2385  CD2 TRP   301      30.385  -4.528 -34.892  1.00 96.89           C  
ATOM   2386  CE2 TRP   301      29.405  -5.494 -35.116  1.00 96.89           C  
ATOM   2387  CE3 TRP   301      30.066  -3.206 -34.760  1.00 96.89           C  
ATOM   2388  NE1 TRP   301      30.030  -6.721 -35.198  1.00 96.89           N  
ATOM   2389  CZ2 TRP   301      28.085  -5.150 -35.211  1.00 96.89           C  
ATOM   2390  CZ3 TRP   301      28.736  -2.862 -34.858  1.00 96.89           C  
ATOM   2391  CH2 TRP   301      27.764  -3.815 -35.080  1.00 96.89           C  
ATOM   2392  N   ASN   302      33.165  -5.423 -37.896  1.00 60.95           N  
ATOM   2393  CA  ASN   302      32.459  -5.233 -39.135  1.00 60.95           C  
ATOM   2394  C   ASN   302      31.002  -5.140 -38.766  1.00 60.95           C  
ATOM   2395  O   ASN   302      30.489  -5.956 -38.002  1.00 60.95           O  
ATOM   2396  CB  ASN   302      32.646  -6.409 -40.113  1.00 60.95           C  
ATOM   2397  CG  ASN   302      32.231  -5.997 -41.517  1.00 60.95           C  
ATOM   2398  ND2 ASN   302      32.991  -6.486 -42.535  1.00 60.95           N  
ATOM   2399  OD1 ASN   302      31.261  -5.265 -41.709  1.00 60.95           O  
ATOM   2400  N   SER   303      30.298  -4.123 -39.297  1.00 51.22           N  
ATOM   2401  CA  SER   303      28.920  -3.871 -38.962  1.00 51.22           C  
ATOM   2402  C   SER   303      28.017  -4.905 -39.556  1.00 51.22           C  
ATOM   2403  O   SER   303      26.884  -5.080 -39.107  1.00 51.22           O  
ATOM   2404  CB  SER   303      28.433  -2.492 -39.444  1.00 51.22           C  
ATOM   2405  OG  SER   303      28.459  -2.430 -40.861  1.00 51.22           O  
ATOM   2406  N   GLN   304      28.483  -5.580 -40.618  1.00 65.78           N  
ATOM   2407  CA  GLN   304      27.708  -6.561 -41.318  1.00 65.78           C  
ATOM   2408  C   GLN   304      27.520  -7.781 -40.478  1.00 65.78           C  
ATOM   2409  O   GLN   304      26.463  -8.407 -40.528  1.00 65.78           O  
ATOM   2410  CB  GLN   304      28.336  -6.933 -42.673  1.00 65.78           C  
ATOM   2411  CG  GLN   304      28.414  -5.706 -43.590  1.00 65.78           C  
ATOM   2412  CD  GLN   304      29.033  -6.095 -44.923  1.00 65.78           C  
ATOM   2413  NE2 GLN   304      30.291  -5.642 -45.172  1.00 65.78           N  
ATOM   2414  OE1 GLN   304      28.404  -6.774 -45.731  1.00 65.78           O  
ATOM   2415  N   LYS   305      28.542  -8.167 -39.686  1.00102.46           N  
ATOM   2416  CA  LYS   305      28.396  -9.352 -38.892  1.00102.46           C  
ATOM   2417  C   LYS   305      27.679  -9.006 -37.627  1.00102.46           C  
ATOM   2418  O   LYS   305      28.109  -8.143 -36.866  1.00102.46           O  
ATOM   2419  CB  LYS   305      29.726 -10.013 -38.492  1.00102.46           C  
ATOM   2420  CG  LYS   305      30.497 -10.606 -39.672  1.00102.46           C  
ATOM   2421  CD  LYS   305      31.876 -11.141 -39.285  1.00102.46           C  
ATOM   2422  CE  LYS   305      32.852 -10.049 -38.858  1.00102.46           C  
ATOM   2423  NZ  LYS   305      33.234  -9.253 -40.042  1.00102.46           N1+
ATOM   2424  N   LYS   306      26.544  -9.687 -37.378  1.00 69.78           N  
ATOM   2425  CA  LYS   306      25.793  -9.455 -36.178  1.00 69.78           C  
ATOM   2426  C   LYS   306      25.551 -10.791 -35.554  1.00 69.78           C  
ATOM   2427  O   LYS   306      25.575 -11.806 -36.248  1.00 69.78           O  
ATOM   2428  CB  LYS   306      24.431  -8.778 -36.424  1.00 69.78           C  
ATOM   2429  CG  LYS   306      24.552  -7.305 -36.828  1.00 69.78           C  
ATOM   2430  CD  LYS   306      23.280  -6.711 -37.436  1.00 69.78           C  
ATOM   2431  CE  LYS   306      23.204  -6.875 -38.956  1.00 69.78           C  
ATOM   2432  NZ  LYS   306      21.953  -6.282 -39.477  1.00 69.78           N1+
ATOM   2433  N   PRO   307      25.327 -10.854 -34.265  1.00131.11           N  
ATOM   2434  CA  PRO   307      25.350  -9.675 -33.433  1.00131.11           C  
ATOM   2435  C   PRO   307      26.738  -9.332 -33.000  1.00131.11           C  
ATOM   2436  O   PRO   307      27.639 -10.146 -33.175  1.00131.11           O  
ATOM   2437  CB  PRO   307      24.460  -9.977 -32.230  1.00131.11           C  
ATOM   2438  CG  PRO   307      23.510 -11.067 -32.737  1.00131.11           C  
ATOM   2439  CD  PRO   307      24.328 -11.805 -33.805  1.00131.11           C  
ATOM   2440  N   LEU   308      26.929  -8.127 -32.429  1.00 87.12           N  
ATOM   2441  CA  LEU   308      28.217  -7.730 -31.944  1.00 87.12           C  
ATOM   2442  C   LEU   308      28.515  -8.479 -30.682  1.00 87.12           C  
ATOM   2443  O   LEU   308      27.857  -8.306 -29.654  1.00 87.12           O  
ATOM   2444  CB  LEU   308      28.312  -6.222 -31.641  1.00 87.12           C  
ATOM   2445  CG  LEU   308      29.660  -5.777 -31.040  1.00 87.12           C  
ATOM   2446  CD1 LEU   308      30.836  -6.107 -31.971  1.00 87.12           C  
ATOM   2447  CD2 LEU   308      29.623  -4.288 -30.657  1.00 87.12           C  
ATOM   2448  N   LYS   309      29.554  -9.334 -30.758  1.00100.85           N  
ATOM   2449  CA  LYS   309      30.068 -10.091 -29.656  1.00100.85           C  
ATOM   2450  C   LYS   309      31.554 -10.018 -29.822  1.00100.85           C  
ATOM   2451  O   LYS   309      32.023  -9.685 -30.907  1.00100.85           O  
ATOM   2452  CB  LYS   309      29.639 -11.562 -29.698  1.00100.85           C  
ATOM   2453  CG  LYS   309      28.135 -11.705 -29.491  1.00100.85           C  
ATOM   2454  CD  LYS   309      27.574 -13.066 -29.879  1.00100.85           C  
ATOM   2455  CE  LYS   309      26.048 -13.085 -29.842  1.00100.85           C  
ATOM   2456  NZ  LYS   309      25.576 -12.704 -28.493  1.00100.85           N1+
ATOM   2457  N   PRO   310      32.313 -10.284 -28.794  1.00 66.24           N  
ATOM   2458  CA  PRO   310      33.748 -10.180 -28.867  1.00 66.24           C  
ATOM   2459  C   PRO   310      34.306 -11.019 -29.979  1.00 66.24           C  
ATOM   2460  O   PRO   310      35.305 -10.621 -30.575  1.00 66.24           O  
ATOM   2461  CB  PRO   310      34.257 -10.672 -27.516  1.00 66.24           C  
ATOM   2462  CG  PRO   310      33.191 -11.704 -27.103  1.00 66.24           C  
ATOM   2463  CD  PRO   310      31.887 -11.155 -27.711  1.00 66.24           C  
ATOM   2464  N   GLU   311      33.674 -12.168 -30.281  1.00 93.79           N  
ATOM   2465  CA  GLU   311      34.156 -13.097 -31.262  1.00 93.79           C  
ATOM   2466  C   GLU   311      34.224 -12.401 -32.587  1.00 93.79           C  
ATOM   2467  O   GLU   311      35.092 -12.685 -33.410  1.00 93.79           O  
ATOM   2468  CB  GLU   311      33.216 -14.306 -31.402  1.00 93.79           C  
ATOM   2469  CG  GLU   311      31.788 -13.909 -31.787  1.00 93.79           C  
ATOM   2470  CD  GLU   311      30.904 -15.141 -31.661  1.00 93.79           C  
ATOM   2471  OE1 GLU   311      30.950 -15.787 -30.581  1.00 93.79           O  
ATOM   2472  OE2 GLU   311      30.175 -15.458 -32.638  1.00 93.79           O1-
ATOM   2473  N   ASN   312      33.268 -11.489 -32.820  1.00 97.58           N  
ATOM   2474  CA  ASN   312      33.108 -10.698 -34.008  1.00 97.58           C  
ATOM   2475  C   ASN   312      34.110  -9.582 -34.125  1.00 97.58           C  
ATOM   2476  O   ASN   312      34.071  -8.863 -35.122  1.00 97.58           O  
ATOM   2477  CB  ASN   312      31.694 -10.122 -34.178  1.00 97.58           C  
ATOM   2478  CG  ASN   312      30.830 -11.260 -34.704  1.00 97.58           C  
ATOM   2479  ND2 ASN   312      29.716 -11.564 -33.992  1.00 97.58           N  
ATOM   2480  OD1 ASN   312      31.149 -11.872 -35.722  1.00 97.58           O  
ATOM   2481  N   THR   313      34.944  -9.312 -33.094  1.00 51.77           N  
ATOM   2482  CA  THR   313      35.873  -8.214 -33.210  1.00 51.77           C  
ATOM   2483  C   THR   313      37.290  -8.717 -33.204  1.00 51.77           C  
ATOM   2484  O   THR   313      37.553  -9.863 -32.838  1.00 51.77           O  
ATOM   2485  CB  THR   313      35.770  -7.226 -32.086  1.00 51.77           C  
ATOM   2486  CG2 THR   313      34.320  -6.717 -32.006  1.00 51.77           C  
ATOM   2487  OG1 THR   313      36.139  -7.839 -30.859  1.00 51.77           O  
ATOM   2488  N   HIS   314      38.245  -7.861 -33.652  1.00 96.77           N  
ATOM   2489  CA  HIS   314      39.638  -8.234 -33.647  1.00 96.77           C  
ATOM   2490  C   HIS   314      40.463  -6.998 -33.367  1.00 96.77           C  
ATOM   2491  O   HIS   314      39.920  -5.956 -32.995  1.00 96.77           O  
ATOM   2492  CB  HIS   314      40.125  -8.877 -34.955  1.00 96.77           C  
ATOM   2493  CG  HIS   314      41.297  -9.787 -34.722  1.00 96.77           C  
ATOM   2494  CD2 HIS   314      42.637  -9.580 -34.844  1.00 96.77           C  
ATOM   2495  ND1 HIS   314      41.156 -11.088 -34.290  1.00 96.77           N  
ATOM   2496  CE1 HIS   314      42.406 -11.601 -34.174  1.00 96.77           C  
ATOM   2497  NE2 HIS   314      43.339 -10.724 -34.499  1.00 96.77           N  
ATOM   2498  N   ALA   315      41.812  -7.083 -33.495  1.00 61.80           N  
ATOM   2499  CA  ALA   315      42.632  -5.936 -33.188  1.00 61.80           C  
ATOM   2500  C   ALA   315      43.487  -5.575 -34.366  1.00 61.80           C  
ATOM   2501  O   ALA   315      44.173  -6.414 -34.946  1.00 61.80           O  
ATOM   2502  CB  ALA   315      43.580  -6.164 -31.998  1.00 61.80           C  
ATOM   2503  N   ILE   316      43.365  -4.308 -34.805  1.00207.84           N  
ATOM   2504  CA  ILE   316      44.149  -3.701 -35.845  1.00207.84           C  
ATOM   2505  C   ILE   316      45.499  -3.200 -35.400  1.00207.84           C  
ATOM   2506  O   ILE   316      46.444  -3.188 -36.187  1.00207.84           O  
ATOM   2507  CB  ILE   316      43.421  -2.623 -36.595  1.00207.84           C  
ATOM   2508  CG1 ILE   316      44.385  -1.955 -37.586  1.00207.84           C  
ATOM   2509  CG2 ILE   316      42.727  -1.688 -35.598  1.00207.84           C  
ATOM   2510  CD1 ILE   316      44.955  -2.934 -38.609  1.00207.84           C  
ATOM   2511  N   PHE   317      45.619  -2.680 -34.159  1.00105.20           N  
ATOM   2512  CA  PHE   317      46.885  -2.107 -33.767  1.00105.20           C  
ATOM   2513  C   PHE   317      47.148  -2.388 -32.320  1.00105.20           C  
ATOM   2514  O   PHE   317      46.223  -2.443 -31.511  1.00105.20           O  
ATOM   2515  CB  PHE   317      46.889  -0.577 -33.987  1.00105.20           C  
ATOM   2516  CG  PHE   317      48.209   0.046 -33.693  1.00105.20           C  
ATOM   2517  CD1 PHE   317      49.245  -0.056 -34.593  1.00105.20           C  
ATOM   2518  CD2 PHE   317      48.396   0.772 -32.539  1.00105.20           C  
ATOM   2519  CE1 PHE   317      50.459   0.531 -34.330  1.00105.20           C  
ATOM   2520  CE2 PHE   317      49.609   1.360 -32.272  1.00105.20           C  
ATOM   2521  CZ  PHE   317      50.645   1.238 -33.167  1.00105.20           C  
ATOM   2522  N   ASN   318      48.436  -2.602 -31.967  1.00 88.66           N  
ATOM   2523  CA  ASN   318      48.799  -2.829 -30.594  1.00 88.66           C  
ATOM   2524  C   ASN   318      50.114  -2.156 -30.329  1.00 88.66           C  
ATOM   2525  O   ASN   318      51.060  -2.305 -31.100  1.00 88.66           O  
ATOM   2526  CB  ASN   318      48.958  -4.319 -30.236  1.00 88.66           C  
ATOM   2527  CG  ASN   318      50.107  -4.888 -31.054  1.00 88.66           C  
ATOM   2528  ND2 ASN   318      51.004  -5.659 -30.384  1.00 88.66           N  
ATOM   2529  OD1 ASN   318      50.209  -4.650 -32.256  1.00 88.66           O  
ATOM   2530  N   ASN   319      50.198  -1.368 -29.233  1.00 52.69           N  
ATOM   2531  CA  ASN   319      51.437  -0.733 -28.878  1.00 52.69           C  
ATOM   2532  C   ASN   319      51.441  -0.515 -27.392  1.00 52.69           C  
ATOM   2533  O   ASN   319      50.471  -0.024 -26.818  1.00 52.69           O  
ATOM   2534  CB  ASN   319      51.635   0.636 -29.547  1.00 52.69           C  
ATOM   2535  CG  ASN   319      53.098   1.021 -29.399  1.00 52.69           C  
ATOM   2536  ND2 ASN   319      53.738   1.397 -30.537  1.00 52.69           N  
ATOM   2537  OD1 ASN   319      53.659   0.978 -28.307  1.00 52.69           O  
ATOM   2538  N   GLU   320      52.572  -0.830 -26.734  1.00 77.41           N  
ATOM   2539  CA  GLU   320      52.660  -0.717 -25.304  1.00 77.41           C  
ATOM   2540  C   GLU   320      52.453   0.724 -24.966  1.00 77.41           C  
ATOM   2541  O   GLU   320      51.927   1.067 -23.908  1.00 77.41           O  
ATOM   2542  CB  GLU   320      54.054  -1.048 -24.745  1.00 77.41           C  
ATOM   2543  CG  GLU   320      54.606  -2.410 -25.158  1.00 77.41           C  
ATOM   2544  CD  GLU   320      55.404  -2.196 -26.438  1.00 77.41           C  
ATOM   2545  OE1 GLU   320      55.595  -1.010 -26.819  1.00 77.41           O  
ATOM   2546  OE2 GLU   320      55.839  -3.209 -27.046  1.00 77.41           O1-
ATOM   2547  N   ASP   321      52.944   1.596 -25.860  1.00 76.33           N  
ATOM   2548  CA  ASP   321      52.934   3.025 -25.753  1.00 76.33           C  
ATOM   2549  C   ASP   321      51.584   3.638 -25.983  1.00 76.33           C  
ATOM   2550  O   ASP   321      51.395   4.815 -25.676  1.00 76.33           O  
ATOM   2551  CB  ASP   321      53.935   3.704 -26.699  1.00 76.33           C  
ATOM   2552  CG  ASP   321      55.326   3.429 -26.145  1.00 76.33           C  
ATOM   2553  OD1 ASP   321      55.412   2.797 -25.058  1.00 76.33           O  
ATOM   2554  OD2 ASP   321      56.319   3.851 -26.796  1.00 76.33           O1-
ATOM   2555  N   PHE   322      50.622   2.911 -26.587  1.00120.81           N  
ATOM   2556  CA  PHE   322      49.391   3.578 -26.913  1.00120.81           C  
ATOM   2557  C   PHE   322      48.541   3.620 -25.672  1.00120.81           C  
ATOM   2558  O   PHE   322      47.570   2.880 -25.519  1.00120.81           O  
ATOM   2559  CB  PHE   322      48.659   2.846 -28.052  1.00120.81           C  
ATOM   2560  CG  PHE   322      48.101   3.879 -28.973  1.00120.81           C  
ATOM   2561  CD1 PHE   322      48.937   4.550 -29.836  1.00120.81           C  
ATOM   2562  CD2 PHE   322      46.762   4.168 -29.007  1.00120.81           C  
ATOM   2563  CE1 PHE   322      48.442   5.501 -30.696  1.00120.81           C  
ATOM   2564  CE2 PHE   322      46.252   5.115 -29.862  1.00120.81           C  
ATOM   2565  CZ  PHE   322      47.096   5.789 -30.711  1.00120.81           C  
ATOM   2566  N   ILE   323      48.851   4.574 -24.771  1.00159.19           N  
ATOM   2567  CA  ILE   323      48.159   4.658 -23.519  1.00159.19           C  
ATOM   2568  C   ILE   323      47.066   5.673 -23.652  1.00159.19           C  
ATOM   2569  O   ILE   323      47.307   6.845 -23.946  1.00159.19           O  
ATOM   2570  CB  ILE   323      49.045   5.043 -22.360  1.00159.19           C  
ATOM   2571  CG1 ILE   323      48.259   4.965 -21.042  1.00159.19           C  
ATOM   2572  CG2 ILE   323      49.678   6.416 -22.647  1.00159.19           C  
ATOM   2573  CD1 ILE   323      47.838   3.543 -20.676  1.00159.19           C  
ATOM   2574  N   PHE   324      45.839   5.243 -23.296  1.00131.37           N  
ATOM   2575  CA  PHE   324      44.617   5.994 -23.405  1.00131.37           C  
ATOM   2576  C   PHE   324      44.313   6.573 -24.761  1.00131.37           C  
ATOM   2577  O   PHE   324      44.655   7.712 -25.081  1.00131.37           O  
ATOM   2578  CB  PHE   324      44.483   7.069 -22.309  1.00131.37           C  
ATOM   2579  CG  PHE   324      43.135   7.691 -22.418  1.00131.37           C  
ATOM   2580  CD1 PHE   324      42.007   6.941 -22.204  1.00131.37           C  
ATOM   2581  CD2 PHE   324      42.984   9.007 -22.773  1.00131.37           C  
ATOM   2582  CE1 PHE   324      40.751   7.491 -22.304  1.00131.37           C  
ATOM   2583  CE2 PHE   324      41.730   9.566 -22.872  1.00131.37           C  
ATOM   2584  CZ  PHE   324      40.608   8.814 -22.634  1.00131.37           C  
ATOM   2585  N   MET   325      43.727   5.714 -25.631  1.00161.95           N  
ATOM   2586  CA  MET   325      43.247   6.089 -26.937  1.00161.95           C  
ATOM   2587  C   MET   325      42.121   7.072 -26.736  1.00161.95           C  
ATOM   2588  O   MET   325      41.187   6.833 -25.974  1.00161.95           O  
ATOM   2589  CB  MET   325      42.767   4.861 -27.726  1.00161.95           C  
ATOM   2590  CG  MET   325      43.960   3.991 -28.131  1.00161.95           C  
ATOM   2591  SD  MET   325      44.909   3.255 -26.751  1.00161.95           S  
ATOM   2592  CE  MET   325      44.145   1.612 -26.722  1.00161.95           C  
ATOM   2593  N   THR   326      42.329   8.297 -27.260  1.00195.02           N  
ATOM   2594  CA  THR   326      41.457   9.441 -27.181  1.00195.02           C  
ATOM   2595  C   THR   326      40.644   9.794 -28.403  1.00195.02           C  
ATOM   2596  O   THR   326      39.667  10.540 -28.298  1.00195.02           O  
ATOM   2597  CB  THR   326      42.208  10.669 -26.768  1.00195.02           C  
ATOM   2598  CG2 THR   326      43.074  11.140 -27.947  1.00195.02           C  
ATOM   2599  OG1 THR   326      41.303  11.688 -26.376  1.00195.02           O  
ATOM   2600  N   ASP   327      41.082   9.393 -29.615  1.00125.00           N  
ATOM   2601  CA  ASP   327      40.409   9.886 -30.789  1.00125.00           C  
ATOM   2602  C   ASP   327      40.675   8.950 -31.921  1.00125.00           C  
ATOM   2603  O   ASP   327      41.722   8.307 -31.962  1.00125.00           O  
ATOM   2604  CB  ASP   327      40.931  11.276 -31.201  1.00125.00           C  
ATOM   2605  CG  ASP   327      39.994  11.908 -32.221  1.00125.00           C  
ATOM   2606  OD1 ASP   327      38.946  11.292 -32.546  1.00125.00           O  
ATOM   2607  OD2 ASP   327      40.318  13.036 -32.682  1.00125.00           O1-
ATOM   2608  N   ILE   328      39.691   8.797 -32.832  1.00152.95           N  
ATOM   2609  CA  ILE   328      39.889   7.980 -33.993  1.00152.95           C  
ATOM   2610  C   ILE   328      38.937   8.480 -35.047  1.00152.95           C  
ATOM   2611  O   ILE   328      37.787   8.802 -34.742  1.00152.95           O  
ATOM   2612  CB  ILE   328      39.622   6.524 -33.707  1.00152.95           C  
ATOM   2613  CG1 ILE   328      40.293   5.600 -34.740  1.00152.95           C  
ATOM   2614  CG2 ILE   328      38.103   6.334 -33.566  1.00152.95           C  
ATOM   2615  CD1 ILE   328      39.815   5.789 -36.172  1.00152.95           C  
ATOM   2616  N   SER   329      39.405   8.580 -36.313  1.00104.80           N  
ATOM   2617  CA  SER   329      38.571   9.025 -37.400  1.00104.80           C  
ATOM   2618  C   SER   329      39.112   8.422 -38.658  1.00104.80           C  
ATOM   2619  O   SER   329      40.246   7.954 -38.680  1.00104.80           O  
ATOM   2620  CB  SER   329      38.630  10.544 -37.641  1.00104.80           C  
ATOM   2621  OG  SER   329      38.218  11.247 -36.480  1.00104.80           O  
ATOM   2622  N   VAL   330      38.306   8.393 -39.742  1.00115.35           N  
ATOM   2623  CA  VAL   330      38.828   7.932 -41.005  1.00115.35           C  
ATOM   2624  C   VAL   330      38.791   9.114 -41.931  1.00115.35           C  
ATOM   2625  O   VAL   330      37.807   9.853 -41.948  1.00115.35           O  
ATOM   2626  CB  VAL   330      38.033   6.832 -41.648  1.00115.35           C  
ATOM   2627  CG1 VAL   330      38.019   5.624 -40.698  1.00115.35           C  
ATOM   2628  CG2 VAL   330      36.640   7.367 -42.015  1.00115.35           C  
ATOM   2629  N   ASP   331      39.861   9.343 -42.729  1.00 79.52           N  
ATOM   2630  CA  ASP   331      39.849  10.529 -43.548  1.00 79.52           C  
ATOM   2631  C   ASP   331      39.322  10.277 -44.936  1.00 79.52           C  
ATOM   2632  O   ASP   331      38.796   9.210 -45.244  1.00 79.52           O  
ATOM   2633  CB  ASP   331      41.177  11.316 -43.629  1.00 79.52           C  
ATOM   2634  CG  ASP   331      42.254  10.564 -44.388  1.00 79.52           C  
ATOM   2635  OD1 ASP   331      41.949   9.527 -45.033  1.00 79.52           O  
ATOM   2636  OD2 ASP   331      43.423  11.027 -44.320  1.00 79.52           O1-
ATOM   2637  N   SER   332      39.454  11.300 -45.809  1.00 43.81           N  
ATOM   2638  CA  SER   332      38.943  11.296 -47.157  1.00 43.81           C  
ATOM   2639  C   SER   332      39.594  10.213 -47.968  1.00 43.81           C  
ATOM   2640  O   SER   332      38.941   9.568 -48.787  1.00 43.81           O  
ATOM   2641  CB  SER   332      39.192  12.627 -47.891  1.00 43.81           C  
ATOM   2642  OG  SER   332      38.471  13.675 -47.260  1.00 43.81           O  
ATOM   2643  N   LYS   333      40.908  10.014 -47.761  1.00134.34           N  
ATOM   2644  CA  LYS   333      41.761   9.051 -48.407  1.00134.34           C  
ATOM   2645  C   LYS   333      41.364   7.682 -47.960  1.00134.34           C  
ATOM   2646  O   LYS   333      41.756   6.686 -48.564  1.00134.34           O  
ATOM   2647  CB  LYS   333      43.236   9.204 -47.993  1.00134.34           C  
ATOM   2648  CG  LYS   333      43.940  10.472 -48.483  1.00134.34           C  
ATOM   2649  CD  LYS   333      44.195  10.510 -49.991  1.00134.34           C  
ATOM   2650  CE  LYS   333      45.123  11.653 -50.411  1.00134.34           C  
ATOM   2651  NZ  LYS   333      45.561  11.467 -51.812  1.00134.34           N1+
ATOM   2652  N   GLY   334      40.639   7.583 -46.835  1.00 37.59           N  
ATOM   2653  CA  GLY   334      40.313   6.281 -46.348  1.00 37.59           C  
ATOM   2654  C   GLY   334      41.373   5.922 -45.359  1.00 37.59           C  
ATOM   2655  O   GLY   334      41.543   4.754 -45.013  1.00 37.59           O  
ATOM   2656  N   THR   335      42.146   6.924 -44.888  1.00129.71           N  
ATOM   2657  CA  THR   335      43.142   6.574 -43.922  1.00129.71           C  
ATOM   2658  C   THR   335      42.504   6.510 -42.565  1.00129.71           C  
ATOM   2659  O   THR   335      41.550   7.232 -42.264  1.00129.71           O  
ATOM   2660  CB  THR   335      44.349   7.464 -43.838  1.00129.71           C  
ATOM   2661  CG2 THR   335      44.933   7.635 -45.250  1.00129.71           C  
ATOM   2662  OG1 THR   335      44.006   8.725 -43.296  1.00129.71           O  
ATOM   2663  N   LEU   336      43.035   5.607 -41.714  1.00103.20           N  
ATOM   2664  CA  LEU   336      42.533   5.379 -40.387  1.00103.20           C  
ATOM   2665  C   LEU   336      43.451   6.048 -39.402  1.00103.20           C  
ATOM   2666  O   LEU   336      44.600   5.644 -39.223  1.00103.20           O  
ATOM   2667  CB  LEU   336      42.498   3.881 -40.035  1.00103.20           C  
ATOM   2668  CG  LEU   336      41.973   3.561 -38.625  1.00103.20           C  
ATOM   2669  CD1 LEU   336      40.506   3.988 -38.462  1.00103.20           C  
ATOM   2670  CD2 LEU   336      42.210   2.086 -38.261  1.00103.20           C  
ATOM   2671  N   TRP   337      42.949   7.077 -38.693  1.00106.00           N  
ATOM   2672  CA  TRP   337      43.783   7.799 -37.772  1.00106.00           C  
ATOM   2673  C   TRP   337      43.336   7.519 -36.366  1.00106.00           C  
ATOM   2674  O   TRP   337      42.141   7.505 -36.063  1.00106.00           O  
ATOM   2675  CB  TRP   337      43.689   9.323 -37.955  1.00106.00           C  
ATOM   2676  CG  TRP   337      44.254   9.836 -39.256  1.00106.00           C  
ATOM   2677  CD1 TRP   337      43.692   9.851 -40.500  1.00106.00           C  
ATOM   2678  CD2 TRP   337      45.544  10.455 -39.384  1.00106.00           C  
ATOM   2679  CE2 TRP   337      45.697  10.816 -40.722  1.00106.00           C  
ATOM   2680  CE3 TRP   337      46.518  10.708 -38.461  1.00106.00           C  
ATOM   2681  NE1 TRP   337      44.555  10.439 -41.396  1.00106.00           N  
ATOM   2682  CZ2 TRP   337      46.831  11.440 -41.158  1.00106.00           C  
ATOM   2683  CZ3 TRP   337      47.662  11.332 -38.905  1.00106.00           C  
ATOM   2684  CH2 TRP   337      47.814  11.691 -40.228  1.00106.00           C  
ATOM   2685  N   PHE   338      44.310   7.272 -35.463  1.00194.76           N  
ATOM   2686  CA  PHE   338      43.982   7.063 -34.081  1.00194.76           C  
ATOM   2687  C   PHE   338      45.018   7.706 -33.218  1.00194.76           C  
ATOM   2688  O   PHE   338      46.203   7.717 -33.548  1.00194.76           O  
ATOM   2689  CB  PHE   338      43.788   5.579 -33.711  1.00194.76           C  
ATOM   2690  CG  PHE   338      44.919   4.776 -34.262  1.00194.76           C  
ATOM   2691  CD1 PHE   338      44.816   4.259 -35.533  1.00194.76           C  
ATOM   2692  CD2 PHE   338      46.065   4.531 -33.541  1.00194.76           C  
ATOM   2693  CE1 PHE   338      45.833   3.513 -36.080  1.00194.76           C  
ATOM   2694  CE2 PHE   338      47.088   3.784 -34.081  1.00194.76           C  
ATOM   2695  CZ  PHE   338      46.973   3.273 -35.352  1.00194.76           C  
ATOM   2696  N   MET   339      44.581   8.273 -32.072  1.00 73.11           N  
ATOM   2697  CA  MET   339      45.488   9.003 -31.229  1.00 73.11           C  
ATOM   2698  C   MET   339      45.313   8.640 -29.781  1.00 73.11           C  
ATOM   2699  O   MET   339      44.211   8.334 -29.324  1.00 73.11           O  
ATOM   2700  CB  MET   339      45.299  10.524 -31.350  1.00 73.11           C  
ATOM   2701  CG  MET   339      46.238  11.354 -30.476  1.00 73.11           C  
ATOM   2702  SD  MET   339      46.164  13.140 -30.814  1.00 73.11           S  
ATOM   2703  CE  MET   339      44.410  13.307 -30.377  1.00 73.11           C  
ATOM   2704  N   ALA   340      46.439   8.666 -29.030  1.00 60.22           N  
ATOM   2705  CA  ALA   340      46.474   8.434 -27.610  1.00 60.22           C  
ATOM   2706  C   ALA   340      47.203   9.591 -26.979  1.00 60.22           C  
ATOM   2707  O   ALA   340      48.064  10.206 -27.611  1.00 60.22           O  
ATOM   2708  CB  ALA   340      47.233   7.158 -27.209  1.00 60.22           C  
ATOM   2709  N   ASN   341      46.848   9.943 -25.717  1.00132.90           N  
ATOM   2710  CA  ASN   341      47.499  11.057 -25.074  1.00132.90           C  
ATOM   2711  C   ASN   341      47.653  10.832 -23.588  1.00132.90           C  
ATOM   2712  O   ASN   341      48.016  11.757 -22.862  1.00132.90           O  
ATOM   2713  CB  ASN   341      46.710  12.365 -25.263  1.00132.90           C  
ATOM   2714  CG  ASN   341      45.315  12.191 -24.669  1.00132.90           C  
ATOM   2715  ND2 ASN   341      44.503  13.281 -24.708  1.00132.90           N  
ATOM   2716  OD1 ASN   341      44.949  11.111 -24.204  1.00132.90           O  
ATOM   2717  N   GLY   342      47.369   9.618 -23.078  1.00 54.85           N  
ATOM   2718  CA  GLY   342      47.593   9.342 -21.681  1.00 54.85           C  
ATOM   2719  C   GLY   342      46.844  10.318 -20.818  1.00 54.85           C  
ATOM   2720  O   GLY   342      47.309  10.646 -19.724  1.00 54.85           O  
ATOM   2721  N   MET   343      45.679  10.823 -21.278  1.00113.51           N  
ATOM   2722  CA  MET   343      44.954  11.762 -20.458  1.00113.51           C  
ATOM   2723  C   MET   343      43.517  11.334 -20.323  1.00113.51           C  
ATOM   2724  O   MET   343      42.647  11.861 -21.013  1.00113.51           O  
ATOM   2725  CB  MET   343      44.944  13.183 -21.048  1.00113.51           C  
ATOM   2726  CG  MET   343      44.155  14.178 -20.196  1.00113.51           C  
ATOM   2727  SD  MET   343      44.917  14.574 -18.597  1.00113.51           S  
ATOM   2728  CE  MET   343      43.513  15.569 -18.015  1.00113.51           C  
ATOM   2729  N   PRO   344      43.227  10.426 -19.425  1.00100.23           N  
ATOM   2730  CA  PRO   344      41.870   9.972 -19.201  1.00100.23           C  
ATOM   2731  C   PRO   344      41.112  10.917 -18.311  1.00100.23           C  
ATOM   2732  O   PRO   344      41.757  11.723 -17.640  1.00100.23           O  
ATOM   2733  CB  PRO   344      41.992   8.575 -18.592  1.00100.23           C  
ATOM   2734  CG  PRO   344      43.428   8.521 -18.045  1.00100.23           C  
ATOM   2735  CD  PRO   344      44.208   9.450 -18.989  1.00100.23           C  
ATOM   2736  N   PRO   345      39.797  10.890 -18.291  1.00137.13           N  
ATOM   2737  CA  PRO   345      39.075  11.752 -17.391  1.00137.13           C  
ATOM   2738  C   PRO   345      39.249  11.285 -15.985  1.00137.13           C  
ATOM   2739  O   PRO   345      38.403  10.534 -15.506  1.00137.13           O  
ATOM   2740  CB  PRO   345      37.621  11.747 -17.875  1.00137.13           C  
ATOM   2741  CG  PRO   345      37.543  10.561 -18.859  1.00137.13           C  
ATOM   2742  CD  PRO   345      38.978  10.426 -19.395  1.00137.13           C  
ATOM   2743  N   ILE   346      40.292  11.763 -15.286  1.00 78.42           N  
ATOM   2744  CA  ILE   346      40.540  11.378 -13.928  1.00 78.42           C  
ATOM   2745  C   ILE   346      41.212  12.565 -13.319  1.00 78.42           C  
ATOM   2746  O   ILE   346      41.812  13.344 -14.057  1.00 78.42           O  
ATOM   2747  CB  ILE   346      41.484  10.212 -13.802  1.00 78.42           C  
ATOM   2748  CG1 ILE   346      40.910   8.978 -14.514  1.00 78.42           C  
ATOM   2749  CG2 ILE   346      41.770   9.956 -12.313  1.00 78.42           C  
ATOM   2750  CD1 ILE   346      41.914   7.832 -14.645  1.00 78.42           C  
ATOM   2751  N   ASP   347      41.138  12.681 -11.971  1.00164.03           N  
ATOM   2752  CA  ASP   347      41.650  13.716 -11.103  1.00164.03           C  
ATOM   2753  C   ASP   347      42.729  14.500 -11.772  1.00164.03           C  
ATOM   2754  O   ASP   347      42.431  15.323 -12.628  1.00164.03           O  
ATOM   2755  CB  ASP   347      42.207  13.140  -9.786  1.00164.03           C  
ATOM   2756  CG  ASP   347      42.429  14.266  -8.784  1.00164.03           C  
ATOM   2757  OD1 ASP   347      42.518  15.449  -9.209  1.00164.03           O  
ATOM   2758  OD2 ASP   347      42.508  13.951  -7.567  1.00164.03           O1-
ATOM   2759  N   ASN   348      44.005  14.316 -11.380  1.00146.84           N  
ATOM   2760  CA  ASN   348      45.040  15.096 -11.999  1.00146.84           C  
ATOM   2761  C   ASN   348      45.721  14.235 -13.009  1.00146.84           C  
ATOM   2762  O   ASN   348      46.871  13.838 -12.833  1.00146.84           O  
ATOM   2763  CB  ASN   348      46.129  15.558 -11.019  1.00146.84           C  
ATOM   2764  CG  ASN   348      45.531  16.612 -10.103  1.00146.84           C  
ATOM   2765  ND2 ASN   348      45.686  16.413  -8.768  1.00146.84           N  
ATOM   2766  OD1 ASN   348      44.942  17.589 -10.563  1.00146.84           O  
ATOM   2767  N   SER   349      45.011  13.942 -14.111  1.00104.01           N  
ATOM   2768  CA  SER   349      45.533  13.137 -15.175  1.00104.01           C  
ATOM   2769  C   SER   349      46.533  13.926 -15.961  1.00104.01           C  
ATOM   2770  O   SER   349      47.399  13.363 -16.629  1.00104.01           O  
ATOM   2771  CB  SER   349      44.440  12.684 -16.149  1.00104.01           C  
ATOM   2772  OG  SER   349      45.018  11.899 -17.175  1.00104.01           O  
ATOM   2773  N   HIS   350      46.438  15.264 -15.888  1.00120.98           N  
ATOM   2774  CA  HIS   350      47.289  16.156 -16.617  1.00120.98           C  
ATOM   2775  C   HIS   350      48.698  15.935 -16.164  1.00120.98           C  
ATOM   2776  O   HIS   350      49.645  16.139 -16.924  1.00120.98           O  
ATOM   2777  CB  HIS   350      46.925  17.635 -16.399  1.00120.98           C  
ATOM   2778  CG  HIS   350      46.947  18.058 -14.960  1.00120.98           C  
ATOM   2779  CD2 HIS   350      45.958  18.015 -14.025  1.00120.98           C  
ATOM   2780  ND1 HIS   350      48.041  18.598 -14.324  1.00120.98           N  
ATOM   2781  CE1 HIS   350      47.664  18.856 -13.047  1.00120.98           C  
ATOM   2782  NE2 HIS   350      46.408  18.518 -12.819  1.00120.98           N  
ATOM   2783  N   ASN   351      48.859  15.560 -14.883  1.00 67.54           N  
ATOM   2784  CA  ASN   351      50.121  15.297 -14.247  1.00 67.54           C  
ATOM   2785  C   ASN   351      50.753  14.028 -14.743  1.00 67.54           C  
ATOM   2786  O   ASN   351      51.966  13.880 -14.620  1.00 67.54           O  
ATOM   2787  CB  ASN   351      50.015  15.163 -12.717  1.00 67.54           C  
ATOM   2788  CG  ASN   351      49.826  16.547 -12.115  1.00 67.54           C  
ATOM   2789  ND2 ASN   351      48.793  16.694 -11.243  1.00 67.54           N  
ATOM   2790  OD1 ASN   351      50.579  17.473 -12.410  1.00 67.54           O  
ATOM   2791  N   PHE   352      49.966  13.060 -15.260  1.00108.12           N  
ATOM   2792  CA  PHE   352      50.539  11.791 -15.642  1.00108.12           C  
ATOM   2793  C   PHE   352      51.689  11.993 -16.585  1.00108.12           C  
ATOM   2794  O   PHE   352      51.599  12.753 -17.546  1.00108.12           O  
ATOM   2795  CB  PHE   352      49.581  10.832 -16.373  1.00108.12           C  
ATOM   2796  CG  PHE   352      48.486  10.431 -15.453  1.00108.12           C  
ATOM   2797  CD1 PHE   352      48.779   9.888 -14.227  1.00108.12           C  
ATOM   2798  CD2 PHE   352      47.172  10.542 -15.839  1.00108.12           C  
ATOM   2799  CE1 PHE   352      47.772   9.503 -13.375  1.00108.12           C  
ATOM   2800  CE2 PHE   352      46.161  10.155 -14.990  1.00108.12           C  
ATOM   2801  CZ  PHE   352      46.459   9.639 -13.753  1.00108.12           C  
ATOM   2802  N   GLN   353      52.810  11.283 -16.324  1.00 99.88           N  
ATOM   2803  CA  GLN   353      53.986  11.397 -17.146  1.00 99.88           C  
ATOM   2804  C   GLN   353      54.375  10.022 -17.594  1.00 99.88           C  
ATOM   2805  O   GLN   353      54.081   9.035 -16.919  1.00 99.88           O  
ATOM   2806  CB  GLN   353      55.212  11.964 -16.409  1.00 99.88           C  
ATOM   2807  CG  GLN   353      55.732  11.034 -15.311  1.00 99.88           C  
ATOM   2808  CD  GLN   353      57.007  11.636 -14.737  1.00 99.88           C  
ATOM   2809  NE2 GLN   353      58.168  11.009 -15.066  1.00 99.88           N  
ATOM   2810  OE1 GLN   353      56.973  12.634 -14.019  1.00 99.88           O  
ATOM   2811  N   TYR   354      55.058   9.924 -18.755  1.00147.20           N  
ATOM   2812  CA  TYR   354      55.410   8.637 -19.283  1.00147.20           C  
ATOM   2813  C   TYR   354      56.835   8.676 -19.751  1.00147.20           C  
ATOM   2814  O   TYR   354      57.402   9.738 -19.999  1.00147.20           O  
ATOM   2815  CB  TYR   354      54.539   8.238 -20.488  1.00147.20           C  
ATOM   2816  CG  TYR   354      53.115   8.253 -20.042  1.00147.20           C  
ATOM   2817  CD1 TYR   354      52.381   9.412 -20.146  1.00147.20           C  
ATOM   2818  CD2 TYR   354      52.509   7.133 -19.517  1.00147.20           C  
ATOM   2819  CE1 TYR   354      51.068   9.455 -19.741  1.00147.20           C  
ATOM   2820  CE2 TYR   354      51.194   7.171 -19.111  1.00147.20           C  
ATOM   2821  CZ  TYR   354      50.468   8.333 -19.222  1.00147.20           C  
ATOM   2822  OH  TYR   354      49.119   8.381 -18.808  1.00147.20           O  
ATOM   2823  N   GLU   355      57.450   7.482 -19.860  1.00 44.36           N  
ATOM   2824  CA  GLU   355      58.810   7.315 -20.286  1.00 44.36           C  
ATOM   2825  C   GLU   355      58.930   7.702 -21.727  1.00 44.36           C  
ATOM   2826  O   GLU   355      59.972   8.212 -22.140  1.00 44.36           O  
ATOM   2827  CB  GLU   355      59.295   5.862 -20.137  1.00 44.36           C  
ATOM   2828  CG  GLU   355      59.371   5.410 -18.677  1.00 44.36           C  
ATOM   2829  CD  GLU   355      59.839   3.960 -18.640  1.00 44.36           C  
ATOM   2830  OE1 GLU   355      59.266   3.131 -19.397  1.00 44.36           O  
ATOM   2831  OE2 GLU   355      60.768   3.659 -17.843  1.00 44.36           O1-
ATOM   2832  N   LYS   356      57.870   7.453 -22.528  1.00139.25           N  
ATOM   2833  CA  LYS   356      57.896   7.717 -23.943  1.00139.25           C  
ATOM   2834  C   LYS   356      56.985   8.871 -24.253  1.00139.25           C  
ATOM   2835  O   LYS   356      56.320   9.409 -23.371  1.00139.25           O  
ATOM   2836  CB  LYS   356      57.455   6.507 -24.783  1.00139.25           C  
ATOM   2837  CG  LYS   356      58.436   5.337 -24.689  1.00139.25           C  
ATOM   2838  CD  LYS   356      58.521   4.726 -23.289  1.00139.25           C  
ATOM   2839  CE  LYS   356      59.530   3.582 -23.177  1.00139.25           C  
ATOM   2840  NZ  LYS   356      59.094   2.435 -24.006  1.00139.25           N1+
ATOM   2841  N   PRO   357      56.948   9.279 -25.501  1.00 79.46           N  
ATOM   2842  CA  PRO   357      56.157  10.425 -25.868  1.00 79.46           C  
ATOM   2843  C   PRO   357      54.704  10.215 -25.583  1.00 79.46           C  
ATOM   2844  O   PRO   357      54.131   9.229 -26.044  1.00 79.46           O  
ATOM   2845  CB  PRO   357      56.501  10.710 -27.328  1.00 79.46           C  
ATOM   2846  CG  PRO   357      57.950  10.194 -27.457  1.00 79.46           C  
ATOM   2847  CD  PRO   357      58.054   9.063 -26.418  1.00 79.46           C  
ATOM   2848  N   ARG   358      54.090  11.165 -24.852  1.00171.80           N  
ATOM   2849  CA  ARG   358      52.725  11.073 -24.413  1.00171.80           C  
ATOM   2850  C   ARG   358      51.771  11.100 -25.565  1.00171.80           C  
ATOM   2851  O   ARG   358      50.828  10.311 -25.613  1.00171.80           O  
ATOM   2852  CB  ARG   358      52.287  12.245 -23.520  1.00171.80           C  
ATOM   2853  CG  ARG   358      52.865  12.246 -22.107  1.00171.80           C  
ATOM   2854  CD  ARG   358      52.163  13.253 -21.193  1.00171.80           C  
ATOM   2855  NE  ARG   358      50.720  12.875 -21.144  1.00171.80           N  
ATOM   2856  CZ  ARG   358      49.839  13.615 -20.411  1.00171.80           C  
ATOM   2857  NH1 ARG   358      50.272  14.710 -19.722  1.00171.80           N1+
ATOM   2858  NH2 ARG   358      48.522  13.256 -20.363  1.00171.80           N  
ATOM   2859  N   PHE   359      51.993  12.012 -26.531  1.00 61.82           N  
ATOM   2860  CA  PHE   359      51.029  12.188 -27.577  1.00 61.82           C  
ATOM   2861  C   PHE   359      51.458  11.389 -28.765  1.00 61.82           C  
ATOM   2862  O   PHE   359      52.559  11.578 -29.281  1.00 61.82           O  
ATOM   2863  CB  PHE   359      50.900  13.659 -28.002  1.00 61.82           C  
ATOM   2864  CG  PHE   359      50.561  14.411 -26.760  1.00 61.82           C  
ATOM   2865  CD1 PHE   359      49.265  14.489 -26.306  1.00 61.82           C  
ATOM   2866  CD2 PHE   359      51.557  15.034 -26.043  1.00 61.82           C  
ATOM   2867  CE1 PHE   359      48.967  15.182 -25.156  1.00 61.82           C  
ATOM   2868  CE2 PHE   359      51.264  15.729 -24.892  1.00 61.82           C  
ATOM   2869  CZ  PHE   359      49.966  15.803 -24.447  1.00 61.82           C  
ATOM   2870  N   ARG   360      50.579  10.467 -29.226  1.00138.65           N  
ATOM   2871  CA  ARG   360      50.921   9.622 -30.335  1.00138.65           C  
ATOM   2872  C   ARG   360      49.783   9.588 -31.319  1.00138.65           C  
ATOM   2873  O   ARG   360      48.628   9.371 -30.950  1.00138.65           O  
ATOM   2874  CB  ARG   360      51.233   8.182 -29.893  1.00138.65           C  
ATOM   2875  CG  ARG   360      52.425   8.116 -28.932  1.00138.65           C  
ATOM   2876  CD  ARG   360      52.589   6.763 -28.237  1.00138.65           C  
ATOM   2877  NE  ARG   360      53.495   5.913 -29.061  1.00138.65           N  
ATOM   2878  CZ  ARG   360      54.845   5.937 -28.850  1.00138.65           C  
ATOM   2879  NH1 ARG   360      55.382   6.773 -27.916  1.00138.65           N1+
ATOM   2880  NH2 ARG   360      55.657   5.113 -29.575  1.00138.65           N  
ATOM   2881  N   VAL   361      50.096   9.813 -32.616  1.00109.20           N  
ATOM   2882  CA  VAL   361      49.109   9.789 -33.669  1.00109.20           C  
ATOM   2883  C   VAL   361      49.627   8.893 -34.772  1.00109.20           C  
ATOM   2884  O   VAL   361      50.783   9.020 -35.178  1.00109.20           O  
ATOM   2885  CB  VAL   361      48.845  11.142 -34.265  1.00109.20           C  
ATOM   2886  CG1 VAL   361      50.141  11.667 -34.906  1.00109.20           C  
ATOM   2887  CG2 VAL   361      47.670  11.022 -35.250  1.00109.20           C  
ATOM   2888  N   MET   362      48.779   7.970 -35.303  1.00142.53           N  
ATOM   2889  CA  MET   362      49.223   7.039 -36.327  1.00142.53           C  
ATOM   2890  C   MET   362      48.171   6.887 -37.430  1.00142.53           C  
ATOM   2891  O   MET   362      46.995   7.146 -37.167  1.00142.53           O  
ATOM   2892  CB  MET   362      49.481   5.630 -35.767  1.00142.53           C  
ATOM   2893  CG  MET   362      50.517   5.590 -34.638  1.00142.53           C  
ATOM   2894  SD  MET   362      52.213   6.026 -35.122  1.00142.53           S  
ATOM   2895  CE  MET   362      52.927   5.773 -33.470  1.00142.53           C  
ATOM   2896  N   GLN   363      48.574   6.441 -38.678  1.00193.71           N  
ATOM   2897  CA  GLN   363      47.706   6.335 -39.864  1.00193.71           C  
ATOM   2898  C   GLN   363      48.167   5.266 -40.921  1.00193.71           C  
ATOM   2899  O   GLN   363      49.207   4.647 -40.703  1.00193.71           O  
ATOM   2900  CB  GLN   363      47.589   7.714 -40.555  1.00193.71           C  
ATOM   2901  CG  GLN   363      46.827   7.767 -41.881  1.00193.71           C  
ATOM   2902  CD  GLN   363      47.865   7.737 -42.997  1.00193.71           C  
ATOM   2903  NE2 GLN   363      47.582   6.962 -44.078  1.00193.71           N  
ATOM   2904  OE1 GLN   363      48.905   8.387 -42.909  1.00193.71           O  
ATOM   2905  N   VAL   364      47.383   5.008 -42.060  1.00337.04           N  
ATOM   2906  CA  VAL   364      47.548   4.053 -43.187  1.00337.04           C  
ATOM   2907  C   VAL   364      46.276   4.006 -44.085  1.00337.04           C  
ATOM   2908  O   VAL   364      45.815   5.039 -44.571  1.00337.04           O  
ATOM   2909  CB  VAL   364      47.881   2.669 -42.687  1.00337.04           C  
ATOM   2910  CG1 VAL   364      46.697   2.120 -41.871  1.00337.04           C  
ATOM   2911  CG2 VAL   364      48.322   1.793 -43.872  1.00337.04           C  
ATOM   2912  N   ASP   365      45.744   2.786 -44.437  1.00182.99           N  
ATOM   2913  CA  ASP   365      44.524   2.538 -45.207  1.00182.99           C  
ATOM   2914  C   ASP   365      43.710   1.477 -44.469  1.00182.99           C  
ATOM   2915  O   ASP   365      44.290   0.581 -43.863  1.00182.99           O  
ATOM   2916  CB  ASP   365      44.836   2.006 -46.620  1.00182.99           C  
ATOM   2917  CG  ASP   365      43.570   1.949 -47.462  1.00182.99           C  
ATOM   2918  OD1 ASP   365      42.620   1.218 -47.079  1.00182.99           O  
ATOM   2919  OD2 ASP   365      43.548   2.637 -48.516  1.00182.99           O1-
ATOM   2920  N   THR   366      42.347   1.542 -44.501  1.00 68.84           N  
ATOM   2921  CA  THR   366      41.456   0.644 -43.787  1.00 68.84           C  
ATOM   2922  C   THR   366      41.543  -0.781 -44.261  1.00 68.84           C  
ATOM   2923  O   THR   366      41.438  -1.700 -43.447  1.00 68.84           O  
ATOM   2924  CB  THR   366      40.009   1.063 -43.843  1.00 68.84           C  
ATOM   2925  CG2 THR   366      39.853   2.432 -43.153  1.00 68.84           C  
ATOM   2926  OG1 THR   366      39.559   1.128 -45.189  1.00 68.84           O  
ATOM   2927  N   LYS   367      41.691  -1.020 -45.579  1.00 97.84           N  
ATOM   2928  CA  LYS   367      41.779  -2.365 -46.088  1.00 97.84           C  
ATOM   2929  C   LYS   367      43.021  -3.002 -45.557  1.00 97.84           C  
ATOM   2930  O   LYS   367      43.026  -4.167 -45.163  1.00 97.84           O  
ATOM   2931  CB  LYS   367      41.858  -2.416 -47.622  1.00 97.84           C  
ATOM   2932  CG  LYS   367      40.566  -1.980 -48.316  1.00 97.84           C  
ATOM   2933  CD  LYS   367      40.740  -1.713 -49.812  1.00 97.84           C  
ATOM   2934  CE  LYS   367      41.693  -2.695 -50.495  1.00 97.84           C  
ATOM   2935  NZ  LYS   367      41.257  -4.085 -50.234  1.00 97.84           N1+
ATOM   2936  N   THR   368      44.119  -2.231 -45.520  1.00 31.79           N  
ATOM   2937  CA  THR   368      45.367  -2.761 -45.068  1.00 31.79           C  
ATOM   2938  C   THR   368      45.196  -3.163 -43.637  1.00 31.79           C  
ATOM   2939  O   THR   368      45.734  -4.179 -43.202  1.00 31.79           O  
ATOM   2940  CB  THR   368      46.469  -1.746 -45.141  1.00 31.79           C  
ATOM   2941  CG2 THR   368      47.776  -2.385 -44.645  1.00 31.79           C  
ATOM   2942  OG1 THR   368      46.624  -1.292 -46.479  1.00 31.79           O  
ATOM   2943  N   ALA   369      44.437  -2.363 -42.864  1.00 57.82           N  
ATOM   2944  CA  ALA   369      44.295  -2.621 -41.463  1.00 57.82           C  
ATOM   2945  C   ALA   369      43.618  -3.931 -41.200  1.00 57.82           C  
ATOM   2946  O   ALA   369      44.163  -4.770 -40.486  1.00 57.82           O  
ATOM   2947  CB  ALA   369      43.466  -1.536 -40.753  1.00 57.82           C  
ATOM   2948  N   ILE   370      42.456  -4.171 -41.837  1.00117.58           N  
ATOM   2949  CA  ILE   370      41.628  -5.305 -41.532  1.00117.58           C  
ATOM   2950  C   ILE   370      42.277  -6.595 -41.880  1.00117.58           C  
ATOM   2951  O   ILE   370      42.031  -7.549 -41.153  1.00117.58           O  
ATOM   2952  CB  ILE   370      40.238  -5.217 -42.106  1.00117.58           C  
ATOM   2953  CG1 ILE   370      40.235  -5.168 -43.638  1.00117.58           C  
ATOM   2954  CG2 ILE   370      39.560  -4.001 -41.448  1.00117.58           C  
ATOM   2955  CD1 ILE   370      38.826  -5.256 -44.224  1.00117.58           C  
ATOM   2956  N   ALA   371      43.029  -6.688 -43.006  1.00158.46           N  
ATOM   2957  CA  ALA   371      43.797  -7.874 -43.320  1.00158.46           C  
ATOM   2958  C   ALA   371      42.936  -9.076 -43.139  1.00158.46           C  
ATOM   2959  O   ALA   371      41.724  -8.971 -43.261  1.00158.46           O  
ATOM   2960  CB  ALA   371      45.060  -8.048 -42.458  1.00158.46           C  
ATOM   2961  N   GLY   372      43.554 -10.212 -42.766  1.00131.42           N  
ATOM   2962  CA  GLY   372      42.941 -11.493 -42.540  1.00131.42           C  
ATOM   2963  C   GLY   372      41.926 -11.466 -41.419  1.00131.42           C  
ATOM   2964  O   GLY   372      41.026 -12.297 -41.384  1.00131.42           O  
ATOM   2965  N   THR   373      42.044 -10.547 -40.449  1.00102.68           N  
ATOM   2966  CA  THR   373      41.239 -10.556 -39.247  1.00102.68           C  
ATOM   2967  C   THR   373      39.758 -10.694 -39.496  1.00102.68           C  
ATOM   2968  O   THR   373      39.263 -10.649 -40.621  1.00102.68           O  
ATOM   2969  CB  THR   373      41.415  -9.332 -38.408  1.00102.68           C  
ATOM   2970  CG2 THR   373      42.925  -9.064 -38.285  1.00102.68           C  
ATOM   2971  OG1 THR   373      40.783  -8.222 -39.024  1.00102.68           O  
ATOM   2972  N   ASN   374      39.014 -10.865 -38.375  1.00112.71           N  
ATOM   2973  CA  ASN   374      37.594 -11.107 -38.304  1.00112.71           C  
ATOM   2974  C   ASN   374      36.840  -9.923 -38.826  1.00112.71           C  
ATOM   2975  O   ASN   374      35.637 -10.013 -39.072  1.00112.71           O  
ATOM   2976  CB  ASN   374      37.071 -11.402 -36.886  1.00112.71           C  
ATOM   2977  CG  ASN   374      35.692 -12.041 -37.037  1.00112.71           C  
ATOM   2978  ND2 ASN   374      34.700 -11.558 -36.240  1.00112.71           N  
ATOM   2979  OD1 ASN   374      35.501 -12.945 -37.851  1.00112.71           O  
ATOM   2980  N   CYS   375      37.509  -8.757 -38.899  1.00 85.49           N  
ATOM   2981  CA  CYS   375      36.933  -7.548 -39.422  1.00 85.49           C  
ATOM   2982  C   CYS   375      36.699  -7.767 -40.887  1.00 85.49           C  
ATOM   2983  O   CYS   375      35.835  -7.138 -41.499  1.00 85.49           O  
ATOM   2984  CB  CYS   375      37.893  -6.333 -39.401  1.00 85.49           C  
ATOM   2985  SG  CYS   375      39.030  -6.220 -37.982  1.00 85.49           S  
ATOM   2986  N   GLU   376      37.547  -8.616 -41.501  1.00 71.88           N  
ATOM   2987  CA  GLU   376      37.470  -8.944 -42.897  1.00 71.88           C  
ATOM   2988  C   GLU   376      36.300  -9.911 -43.070  1.00 71.88           C  
ATOM   2989  O   GLU   376      35.130  -9.481 -42.894  1.00 71.88           O  
ATOM   2990  CB  GLU   376      38.728  -9.682 -43.386  1.00 71.88           C  
ATOM   2991  CG  GLU   376      38.703 -10.055 -44.868  1.00 71.88           C  
ATOM   2992  CD  GLU   376      39.940 -10.892 -45.158  1.00 71.88           C  
ATOM   2993  OE1 GLU   376      40.510 -11.464 -44.190  1.00 71.88           O  
ATOM   2994  OE2 GLU   376      40.326 -10.978 -46.355  1.00 71.88           O1-
ATOM   2995  OXT GLU   376      36.565 -11.101 -43.387  1.00 71.88           O1-
END
