# Supplementary material for: The Diversity of Yellow-Related Proteins in Sand Flies (Diptera: Psychodidae)
Source: PLoS One. 2016 Nov 3;11(11):e0166191. doi: 10.1371/journal.pone.0166191 (PMC5094789; doi:10.1371/journal.pone.0166191)
Supplement: S1 Fig — Zipped PDB files of 32 sand fly yellow-related proteins calculated in MODELLER based on 3Q6K as the template structure. Protein codes refers to Table 1. (ZIP) [file pone.0166191.s001.zip › Lolm2.pdb]

ATOM      1  N   ASP     1      48.526  -2.217 -40.884  1.00 75.78           N  
ATOM      2  CA  ASP     1      49.554  -2.971 -40.129  1.00 75.78           C  
ATOM      3  C   ASP     1      50.658  -2.023 -39.793  1.00 75.78           C  
ATOM      4  O   ASP     1      50.892  -1.696 -38.630  1.00 75.78           O  
ATOM      5  CB  ASP     1      50.103  -4.083 -41.039  1.00 75.78           C  
ATOM      6  CG  ASP     1      51.014  -5.002 -40.239  1.00 75.78           C  
ATOM      7  OD1 ASP     1      51.559  -4.548 -39.198  1.00 75.78           O  
ATOM      8  OD2 ASP     1      51.177  -6.176 -40.666  1.00 75.78           O1-
ATOM      9  N   ILE     2      51.356  -1.552 -40.841  1.00105.09           N  
ATOM     10  CA  ILE     2      52.425  -0.609 -40.708  1.00105.09           C  
ATOM     11  C   ILE     2      51.797   0.701 -40.383  1.00105.09           C  
ATOM     12  O   ILE     2      50.639   0.939 -40.718  1.00105.09           O  
ATOM     13  CB  ILE     2      53.239  -0.428 -41.956  1.00105.09           C  
ATOM     14  CG1 ILE     2      52.372   0.159 -43.083  1.00105.09           C  
ATOM     15  CG2 ILE     2      53.885  -1.778 -42.308  1.00105.09           C  
ATOM     16  CD1 ILE     2      53.186   0.654 -44.278  1.00105.09           C  
ATOM     17  N   ASN     3      52.524   1.564 -39.650  1.00 92.26           N  
ATOM     18  CA  ASN     3      51.954   2.823 -39.288  1.00 92.26           C  
ATOM     19  C   ASN     3      52.928   3.922 -39.588  1.00 92.26           C  
ATOM     20  O   ASN     3      54.142   3.722 -39.603  1.00 92.26           O  
ATOM     21  CB  ASN     3      51.640   2.881 -37.788  1.00 92.26           C  
ATOM     22  CG  ASN     3      52.951   2.781 -37.021  1.00 92.26           C  
ATOM     23  ND2 ASN     3      53.061   3.552 -35.906  1.00 92.26           N  
ATOM     24  OD1 ASN     3      53.856   2.041 -37.404  1.00 92.26           O  
ATOM     25  N   GLU     4      52.385   5.123 -39.869  1.00 93.77           N  
ATOM     26  CA  GLU     4      53.157   6.313 -40.103  1.00 93.77           C  
ATOM     27  C   GLU     4      52.500   7.364 -39.253  1.00 93.77           C  
ATOM     28  O   GLU     4      51.285   7.327 -39.069  1.00 93.77           O  
ATOM     29  CB  GLU     4      53.089   6.774 -41.568  1.00 93.77           C  
ATOM     30  CG  GLU     4      53.892   8.034 -41.882  1.00 93.77           C  
ATOM     31  CD  GLU     4      53.708   8.335 -43.363  1.00 93.77           C  
ATOM     32  OE1 GLU     4      54.061   7.458 -44.198  1.00 93.77           O  
ATOM     33  OE2 GLU     4      53.206   9.446 -43.679  1.00 93.77           O1-
ATOM     34  N   GLY     5      53.265   8.326 -38.685  1.00 47.38           N  
ATOM     35  CA  GLY     5      52.563   9.288 -37.876  1.00 47.38           C  
ATOM     36  C   GLY     5      53.500  10.124 -37.051  1.00 47.38           C  
ATOM     37  O   GLY     5      54.708  10.149 -37.277  1.00 47.38           O  
ATOM     38  N   TYR     6      52.939  10.813 -36.030  1.00112.21           N  
ATOM     39  CA  TYR     6      53.677  11.748 -35.216  1.00112.21           C  
ATOM     40  C   TYR     6      53.721  11.248 -33.802  1.00112.21           C  
ATOM     41  O   TYR     6      52.854  10.492 -33.369  1.00112.21           O  
ATOM     42  CB  TYR     6      52.979  13.095 -34.980  1.00112.21           C  
ATOM     43  CG  TYR     6      52.660  13.870 -36.208  1.00112.21           C  
ATOM     44  CD1 TYR     6      53.638  14.534 -36.905  1.00112.21           C  
ATOM     45  CD2 TYR     6      51.354  13.966 -36.628  1.00112.21           C  
ATOM     46  CE1 TYR     6      53.314  15.271 -38.017  1.00112.21           C  
ATOM     47  CE2 TYR     6      51.025  14.702 -37.741  1.00112.21           C  
ATOM     48  CZ  TYR     6      52.009  15.358 -38.433  1.00112.21           C  
ATOM     49  OH  TYR     6      51.688  16.115 -39.579  1.00112.21           O  
ATOM     50  N   ILE     7      54.769  11.675 -33.056  1.00106.32           N  
ATOM     51  CA  ILE     7      54.944  11.375 -31.660  1.00106.32           C  
ATOM     52  C   ILE     7      55.455  12.627 -30.981  1.00106.32           C  
ATOM     53  O   ILE     7      56.378  13.269 -31.476  1.00106.32           O  
ATOM     54  CB  ILE     7      55.957  10.278 -31.464  1.00106.32           C  
ATOM     55  CG1 ILE     7      55.990   9.800 -30.012  1.00106.32           C  
ATOM     56  CG2 ILE     7      57.314  10.751 -32.011  1.00106.32           C  
ATOM     57  CD1 ILE     7      56.875   8.574 -29.797  1.00106.32           C  
ATOM     58  N   TRP     8      54.881  13.028 -29.823  1.00 85.85           N  
ATOM     59  CA  TRP     8      55.378  14.230 -29.193  1.00 85.85           C  
ATOM     60  C   TRP     8      55.561  14.008 -27.720  1.00 85.85           C  
ATOM     61  O   TRP     8      54.643  13.568 -27.029  1.00 85.85           O  
ATOM     62  CB  TRP     8      54.392  15.411 -29.245  1.00 85.85           C  
ATOM     63  CG  TRP     8      54.036  15.957 -30.605  1.00 85.85           C  
ATOM     64  CD1 TRP     8      54.616  16.962 -31.323  1.00 85.85           C  
ATOM     65  CD2 TRP     8      52.911  15.506 -31.376  1.00 85.85           C  
ATOM     66  CE2 TRP     8      52.864  16.282 -32.532  1.00 85.85           C  
ATOM     67  CE3 TRP     8      51.988  14.529 -31.133  1.00 85.85           C  
ATOM     68  NE1 TRP     8      53.915  17.175 -32.486  1.00 85.85           N  
ATOM     69  CZ2 TRP     8      51.887  16.095 -33.467  1.00 85.85           C  
ATOM     70  CZ3 TRP     8      51.010  14.335 -32.083  1.00 85.85           C  
ATOM     71  CH2 TRP     8      50.960  15.103 -33.228  1.00 85.85           C  
ATOM     72  N   LYS     9      56.769  14.298 -27.194  1.00 68.37           N  
ATOM     73  CA  LYS     9      56.945  14.283 -25.770  1.00 68.37           C  
ATOM     74  C   LYS     9      56.185  15.453 -25.231  1.00 68.37           C  
ATOM     75  O   LYS     9      55.516  15.363 -24.201  1.00 68.37           O  
ATOM     76  CB  LYS     9      58.410  14.408 -25.319  1.00 68.37           C  
ATOM     77  CG  LYS     9      59.207  13.116 -25.511  1.00 68.37           C  
ATOM     78  CD  LYS     9      60.712  13.277 -25.292  1.00 68.37           C  
ATOM     79  CE  LYS     9      61.478  11.954 -25.339  1.00 68.37           C  
ATOM     80  NZ  LYS     9      61.073  11.091 -24.206  1.00 68.37           N1+
ATOM     81  N   GLN    10      56.277  16.598 -25.937  1.00 45.06           N  
ATOM     82  CA  GLN    10      55.592  17.788 -25.527  1.00 45.06           C  
ATOM     83  C   GLN    10      55.118  18.452 -26.779  1.00 45.06           C  
ATOM     84  O   GLN    10      55.737  18.325 -27.834  1.00 45.06           O  
ATOM     85  CB  GLN    10      56.518  18.782 -24.807  1.00 45.06           C  
ATOM     86  CG  GLN    10      57.114  18.223 -23.514  1.00 45.06           C  
ATOM     87  CD  GLN    10      58.159  19.208 -23.011  1.00 45.06           C  
ATOM     88  NE2 GLN    10      58.179  19.446 -21.673  1.00 45.06           N  
ATOM     89  OE1 GLN    10      58.938  19.754 -23.792  1.00 45.06           O  
ATOM     90  N   ILE    11      53.999  19.193 -26.688  1.00 98.31           N  
ATOM     91  CA  ILE    11      53.462  19.859 -27.836  1.00 98.31           C  
ATOM     92  C   ILE    11      54.028  21.245 -27.824  1.00 98.31           C  
ATOM     93  O   ILE    11      53.611  22.094 -27.037  1.00 98.31           O  
ATOM     94  CB  ILE    11      51.966  19.979 -27.772  1.00 98.31           C  
ATOM     95  CG1 ILE    11      51.320  18.585 -27.791  1.00 98.31           C  
ATOM     96  CG2 ILE    11      51.500  20.904 -28.906  1.00 98.31           C  
ATOM     97  CD1 ILE    11      51.650  17.774 -29.044  1.00 98.31           C  
ATOM     98  N   LEU    12      55.001  21.504 -28.720  1.00 53.40           N  
ATOM     99  CA  LEU    12      55.663  22.776 -28.781  1.00 53.40           C  
ATOM    100  C   LEU    12      55.049  23.570 -29.891  1.00 53.40           C  
ATOM    101  O   LEU    12      54.549  23.010 -30.864  1.00 53.40           O  
ATOM    102  CB  LEU    12      57.170  22.656 -29.069  1.00 53.40           C  
ATOM    103  CG  LEU    12      57.953  21.951 -27.945  1.00 53.40           C  
ATOM    104  CD1 LEU    12      59.449  21.854 -28.283  1.00 53.40           C  
ATOM    105  CD2 LEU    12      57.707  22.629 -26.589  1.00 53.40           C  
ATOM    106  N   TYR    13      55.078  24.915 -29.777  1.00 77.96           N  
ATOM    107  CA  TYR    13      54.453  25.740 -30.771  1.00 77.96           C  
ATOM    108  C   TYR    13      55.476  26.547 -31.495  1.00 77.96           C  
ATOM    109  O   TYR    13      56.483  26.977 -30.934  1.00 77.96           O  
ATOM    110  CB  TYR    13      53.436  26.749 -30.208  1.00 77.96           C  
ATOM    111  CG  TYR    13      52.194  26.019 -29.835  1.00 77.96           C  
ATOM    112  CD1 TYR    13      51.197  25.844 -30.767  1.00 77.96           C  
ATOM    113  CD2 TYR    13      52.019  25.514 -28.569  1.00 77.96           C  
ATOM    114  CE1 TYR    13      50.041  25.174 -30.444  1.00 77.96           C  
ATOM    115  CE2 TYR    13      50.865  24.843 -28.240  1.00 77.96           C  
ATOM    116  CZ  TYR    13      49.875  24.672 -29.176  1.00 77.96           C  
ATOM    117  OH  TYR    13      48.692  23.983 -28.837  1.00 77.96           O  
ATOM    118  N   ASN    14      55.238  26.734 -32.808  1.00 46.49           N  
ATOM    119  CA  ASN    14      56.102  27.536 -33.615  1.00 46.49           C  
ATOM    120  C   ASN    14      55.707  28.968 -33.410  1.00 46.49           C  
ATOM    121  O   ASN    14      54.541  29.275 -33.170  1.00 46.49           O  
ATOM    122  CB  ASN    14      55.979  27.237 -35.120  1.00 46.49           C  
ATOM    123  CG  ASN    14      57.129  27.918 -35.847  1.00 46.49           C  
ATOM    124  ND2 ASN    14      56.994  28.061 -37.193  1.00 46.49           N  
ATOM    125  OD1 ASN    14      58.119  28.317 -35.237  1.00 46.49           O  
ATOM    126  N   ASP    15      56.697  29.878 -33.500  1.00 50.23           N  
ATOM    127  CA  ASP    15      56.491  31.297 -33.410  1.00 50.23           C  
ATOM    128  C   ASP    15      55.786  31.679 -32.150  1.00 50.23           C  
ATOM    129  O   ASP    15      54.889  32.521 -32.166  1.00 50.23           O  
ATOM    130  CB  ASP    15      55.689  31.863 -34.593  1.00 50.23           C  
ATOM    131  CG  ASP    15      56.562  31.763 -35.834  1.00 50.23           C  
ATOM    132  OD1 ASP    15      57.765  31.421 -35.682  1.00 50.23           O  
ATOM    133  OD2 ASP    15      56.041  32.031 -36.950  1.00 50.23           O1-
ATOM    134  N   VAL    16      56.170  31.069 -31.015  1.00127.07           N  
ATOM    135  CA  VAL    16      55.592  31.481 -29.776  1.00127.07           C  
ATOM    136  C   VAL    16      56.766  31.670 -28.864  1.00127.07           C  
ATOM    137  O   VAL    16      57.653  30.819 -28.809  1.00127.07           O  
ATOM    138  CB  VAL    16      54.635  30.449 -29.233  1.00127.07           C  
ATOM    139  CG1 VAL    16      55.404  29.274 -28.611  1.00127.07           C  
ATOM    140  CG2 VAL    16      53.624  31.139 -28.312  1.00127.07           C  
ATOM    141  N   LYS    17      56.811  32.800 -28.128  1.00 80.68           N  
ATOM    142  CA  LYS    17      57.954  33.098 -27.310  1.00 80.68           C  
ATOM    143  C   LYS    17      58.162  31.963 -26.367  1.00 80.68           C  
ATOM    144  O   LYS    17      57.235  31.490 -25.713  1.00 80.68           O  
ATOM    145  CB  LYS    17      57.767  34.376 -26.476  1.00 80.68           C  
ATOM    146  CG  LYS    17      58.932  34.700 -25.540  1.00 80.68           C  
ATOM    147  CD  LYS    17      58.754  36.034 -24.814  1.00 80.68           C  
ATOM    148  CE  LYS    17      59.741  36.249 -23.666  1.00 80.68           C  
ATOM    149  NZ  LYS    17      59.420  37.507 -22.954  1.00 80.68           N1+
ATOM    150  N   PRO    18      59.378  31.503 -26.295  1.00 60.30           N  
ATOM    151  CA  PRO    18      59.648  30.405 -25.414  1.00 60.30           C  
ATOM    152  C   PRO    18      59.575  30.861 -23.995  1.00 60.30           C  
ATOM    153  O   PRO    18      59.965  31.992 -23.712  1.00 60.30           O  
ATOM    154  CB  PRO    18      61.010  29.857 -25.827  1.00 60.30           C  
ATOM    155  CG  PRO    18      61.096  30.209 -27.324  1.00 60.30           C  
ATOM    156  CD  PRO    18      60.238  31.479 -27.468  1.00 60.30           C  
ATOM    157  N   GLY    19      59.068  29.997 -23.095  1.00 20.41           N  
ATOM    158  CA  GLY    19      59.003  30.318 -21.699  1.00 20.41           C  
ATOM    159  C   GLY    19      57.696  30.981 -21.405  1.00 20.41           C  
ATOM    160  O   GLY    19      57.341  31.184 -20.245  1.00 20.41           O  
ATOM    161  N   THR    20      56.950  31.346 -22.463  1.00126.43           N  
ATOM    162  CA  THR    20      55.675  31.990 -22.329  1.00126.43           C  
ATOM    163  C   THR    20      54.677  31.013 -21.795  1.00126.43           C  
ATOM    164  O   THR    20      53.699  31.411 -21.167  1.00126.43           O  
ATOM    165  CB  THR    20      55.129  32.512 -23.623  1.00126.43           C  
ATOM    166  CG2 THR    20      56.117  33.542 -24.185  1.00126.43           C  
ATOM    167  OG1 THR    20      54.935  31.450 -24.544  1.00126.43           O  
ATOM    168  N   TYR    21      54.840  29.712 -22.102  1.00151.67           N  
ATOM    169  CA  TYR    21      53.910  28.728 -21.623  1.00151.67           C  
ATOM    170  C   TYR    21      54.677  27.491 -21.269  1.00151.67           C  
ATOM    171  O   TYR    21      55.836  27.341 -21.651  1.00151.67           O  
ATOM    172  CB  TYR    21      52.847  28.352 -22.670  1.00151.67           C  
ATOM    173  CG  TYR    21      53.554  27.803 -23.863  1.00151.67           C  
ATOM    174  CD1 TYR    21      53.976  28.640 -24.868  1.00151.67           C  
ATOM    175  CD2 TYR    21      53.804  26.454 -23.974  1.00151.67           C  
ATOM    176  CE1 TYR    21      54.629  28.139 -25.969  1.00151.67           C  
ATOM    177  CE2 TYR    21      54.457  25.947 -25.073  1.00151.67           C  
ATOM    178  CZ  TYR    21      54.870  26.791 -26.072  1.00151.67           C  
ATOM    179  OH  TYR    21      55.540  26.275 -27.202  1.00151.67           O  
ATOM    180  N   ASN    22      54.052  26.571 -20.501  1.00 55.81           N  
ATOM    181  CA  ASN    22      54.724  25.349 -20.153  1.00 55.81           C  
ATOM    182  C   ASN    22      54.260  24.299 -21.119  1.00 55.81           C  
ATOM    183  O   ASN    22      53.062  24.073 -21.287  1.00 55.81           O  
ATOM    184  CB  ASN    22      54.416  24.851 -18.730  1.00 55.81           C  
ATOM    185  CG  ASN    22      55.355  23.692 -18.429  1.00 55.81           C  
ATOM    186  ND2 ASN    22      56.080  23.778 -17.281  1.00 55.81           N  
ATOM    187  OD1 ASN    22      55.449  22.737 -19.198  1.00 55.81           O  
ATOM    188  N   PRO    23      55.195  23.652 -21.764  1.00 87.23           N  
ATOM    189  CA  PRO    23      54.868  22.667 -22.764  1.00 87.23           C  
ATOM    190  C   PRO    23      54.159  21.456 -22.237  1.00 87.23           C  
ATOM    191  O   PRO    23      53.503  20.770 -23.018  1.00 87.23           O  
ATOM    192  CB  PRO    23      56.181  22.348 -23.473  1.00 87.23           C  
ATOM    193  CG  PRO    23      56.995  23.646 -23.327  1.00 87.23           C  
ATOM    194  CD  PRO    23      56.487  24.273 -22.017  1.00 87.23           C  
ATOM    195  N   ASP    24      54.308  21.141 -20.939  1.00 49.41           N  
ATOM    196  CA  ASP    24      53.657  19.999 -20.360  1.00 49.41           C  
ATOM    197  C   ASP    24      52.172  20.236 -20.318  1.00 49.41           C  
ATOM    198  O   ASP    24      51.383  19.296 -20.375  1.00 49.41           O  
ATOM    199  CB  ASP    24      54.131  19.705 -18.926  1.00 49.41           C  
ATOM    200  CG  ASP    24      55.551  19.159 -19.012  1.00 49.41           C  
ATOM    201  OD1 ASP    24      55.889  18.555 -20.066  1.00 49.41           O  
ATOM    202  OD2 ASP    24      56.317  19.338 -18.027  1.00 49.41           O1-
ATOM    203  N   GLY    25      51.773  21.513 -20.172  1.00 54.67           N  
ATOM    204  CA  GLY    25      50.417  21.986 -20.052  1.00 54.67           C  
ATOM    205  C   GLY    25      49.622  21.811 -21.315  1.00 54.67           C  
ATOM    206  O   GLY    25      48.392  21.809 -21.273  1.00 54.67           O  
ATOM    207  N   ASN    26      50.286  21.772 -22.485  1.00 64.69           N  
ATOM    208  CA  ASN    26      49.559  21.683 -23.722  1.00 64.69           C  
ATOM    209  C   ASN    26      49.129  20.257 -23.916  1.00 64.69           C  
ATOM    210  O   ASN    26      49.939  19.395 -24.253  1.00 64.69           O  
ATOM    211  CB  ASN    26      50.415  22.065 -24.941  1.00 64.69           C  
ATOM    212  CG  ASN    26      50.869  23.506 -24.755  1.00 64.69           C  
ATOM    213  ND2 ASN    26      50.208  24.451 -25.475  1.00 64.69           N  
ATOM    214  OD1 ASN    26      51.795  23.782 -23.993  1.00 64.69           O  
ATOM    215  N   ILE    27      47.821  19.976 -23.730  1.00 69.50           N  
ATOM    216  CA  ILE    27      47.346  18.624 -23.830  1.00 69.50           C  
ATOM    217  C   ILE    27      46.348  18.502 -24.949  1.00 69.50           C  
ATOM    218  O   ILE    27      45.240  19.030 -24.857  1.00 69.50           O  
ATOM    219  CB  ILE    27      46.646  18.192 -22.572  1.00 69.50           C  
ATOM    220  CG1 ILE    27      47.619  18.265 -21.383  1.00 69.50           C  
ATOM    221  CG2 ILE    27      46.031  16.799 -22.793  1.00 69.50           C  
ATOM    222  CD1 ILE    27      46.930  18.196 -20.023  1.00 69.50           C  
ATOM    223  N   PRO    28      46.722  17.838 -26.021  1.00172.71           N  
ATOM    224  CA  PRO    28      45.783  17.624 -27.096  1.00172.71           C  
ATOM    225  C   PRO    28      44.850  16.480 -26.824  1.00172.71           C  
ATOM    226  O   PRO    28      45.319  15.403 -26.456  1.00172.71           O  
ATOM    227  CB  PRO    28      46.609  17.426 -28.364  1.00172.71           C  
ATOM    228  CG  PRO    28      47.934  18.144 -28.051  1.00172.71           C  
ATOM    229  CD  PRO    28      48.074  18.029 -26.525  1.00172.71           C  
ATOM    230  N   THR    29      43.530  16.719 -26.934  1.00103.96           N  
ATOM    231  CA  THR    29      42.474  15.758 -26.776  1.00103.96           C  
ATOM    232  C   THR    29      42.028  15.131 -28.070  1.00103.96           C  
ATOM    233  O   THR    29      41.391  14.080 -28.059  1.00103.96           O  
ATOM    234  CB  THR    29      41.281  16.356 -26.095  1.00103.96           C  
ATOM    235  CG2 THR    29      41.717  16.852 -24.706  1.00103.96           C  
ATOM    236  OG1 THR    29      40.772  17.439 -26.857  1.00103.96           O  
ATOM    237  N   ALA    30      42.260  15.799 -29.220  1.00 67.50           N  
ATOM    238  CA  ALA    30      41.690  15.296 -30.445  1.00 67.50           C  
ATOM    239  C   ALA    30      42.370  15.885 -31.647  1.00 67.50           C  
ATOM    240  O   ALA    30      43.136  16.843 -31.552  1.00 67.50           O  
ATOM    241  CB  ALA    30      40.195  15.621 -30.585  1.00 67.50           C  
ATOM    242  N   PHE    31      42.097  15.297 -32.834  1.00182.96           N  
ATOM    243  CA  PHE    31      42.692  15.780 -34.049  1.00182.96           C  
ATOM    244  C   PHE    31      41.699  15.617 -35.160  1.00182.96           C  
ATOM    245  O   PHE    31      40.608  15.084 -34.965  1.00182.96           O  
ATOM    246  CB  PHE    31      43.942  14.981 -34.461  1.00182.96           C  
ATOM    247  CG  PHE    31      43.499  13.605 -34.833  1.00182.96           C  
ATOM    248  CD1 PHE    31      43.355  12.629 -33.872  1.00182.96           C  
ATOM    249  CD2 PHE    31      43.214  13.291 -36.144  1.00182.96           C  
ATOM    250  CE1 PHE    31      42.943  11.363 -34.216  1.00182.96           C  
ATOM    251  CE2 PHE    31      42.802  12.028 -36.494  1.00182.96           C  
ATOM    252  CZ  PHE    31      42.666  11.061 -35.528  1.00182.96           C  
ATOM    253  N   ALA    32      42.042  16.156 -36.350  1.00 69.69           N  
ATOM    254  CA  ALA    32      41.279  15.930 -37.544  1.00 69.69           C  
ATOM    255  C   ALA    32      42.251  16.106 -38.667  1.00 69.69           C  
ATOM    256  O   ALA    32      43.015  17.071 -38.680  1.00 69.69           O  
ATOM    257  CB  ALA    32      40.143  16.943 -37.755  1.00 69.69           C  
ATOM    258  N   HIS    33      42.253  15.185 -39.650  1.00 98.53           N  
ATOM    259  CA  HIS    33      43.184  15.332 -40.728  1.00 98.53           C  
ATOM    260  C   HIS    33      42.411  15.593 -41.981  1.00 98.53           C  
ATOM    261  O   HIS    33      41.397  14.950 -42.247  1.00 98.53           O  
ATOM    262  CB  HIS    33      44.064  14.095 -40.974  1.00 98.53           C  
ATOM    263  CG  HIS    33      45.239  14.397 -41.855  1.00 98.53           C  
ATOM    264  CD2 HIS    33      45.360  14.361 -43.210  1.00 98.53           C  
ATOM    265  ND1 HIS    33      46.465  14.805 -41.379  1.00 98.53           N  
ATOM    266  CE1 HIS    33      47.263  14.994 -42.461  1.00 98.53           C  
ATOM    267  NE2 HIS    33      46.636  14.737 -43.595  1.00 98.53           N  
ATOM    268  N   ASP    34      42.874  16.587 -42.765  1.00 55.03           N  
ATOM    269  CA  ASP    34      42.292  16.943 -44.028  1.00 55.03           C  
ATOM    270  C   ASP    34      43.201  16.351 -45.062  1.00 55.03           C  
ATOM    271  O   ASP    34      44.307  16.840 -45.278  1.00 55.03           O  
ATOM    272  CB  ASP    34      42.267  18.468 -44.239  1.00 55.03           C  
ATOM    273  CG  ASP    34      41.580  18.807 -45.552  1.00 55.03           C  
ATOM    274  OD1 ASP    34      41.180  17.871 -46.294  1.00 55.03           O  
ATOM    275  OD2 ASP    34      41.455  20.029 -45.829  1.00 55.03           O1-
ATOM    276  N   ALA    35      42.755  15.257 -45.711  1.00 40.82           N  
ATOM    277  CA  ALA    35      43.567  14.543 -46.656  1.00 40.82           C  
ATOM    278  C   ALA    35      43.885  15.372 -47.868  1.00 40.82           C  
ATOM    279  O   ALA    35      45.030  15.408 -48.317  1.00 40.82           O  
ATOM    280  CB  ALA    35      42.892  13.255 -47.155  1.00 40.82           C  
ATOM    281  N   ILE    36      42.885  16.076 -48.429  1.00 41.64           N  
ATOM    282  CA  ILE    36      43.113  16.798 -49.651  1.00 41.64           C  
ATOM    283  C   ILE    36      44.128  17.879 -49.428  1.00 41.64           C  
ATOM    284  O   ILE    36      45.033  18.063 -50.240  1.00 41.64           O  
ATOM    285  CB  ILE    36      41.872  17.449 -50.187  1.00 41.64           C  
ATOM    286  CG1 ILE    36      40.814  16.391 -50.534  1.00 41.64           C  
ATOM    287  CG2 ILE    36      42.277  18.332 -51.377  1.00 41.64           C  
ATOM    288  CD1 ILE    36      39.435  16.984 -50.827  1.00 41.64           C  
ATOM    289  N   SER    37      43.975  18.636 -48.323  1.00 49.40           N  
ATOM    290  CA  SER    37      44.817  19.752 -47.984  1.00 49.40           C  
ATOM    291  C   SER    37      46.129  19.312 -47.399  1.00 49.40           C  
ATOM    292  O   SER    37      47.066  20.104 -47.335  1.00 49.40           O  
ATOM    293  CB  SER    37      44.166  20.690 -46.954  1.00 49.40           C  
ATOM    294  OG  SER    37      42.998  21.282 -47.503  1.00 49.40           O  
ATOM    295  N   HIS    38      46.241  18.044 -46.959  1.00 90.36           N  
ATOM    296  CA  HIS    38      47.433  17.594 -46.288  1.00 90.36           C  
ATOM    297  C   HIS    38      47.651  18.433 -45.063  1.00 90.36           C  
ATOM    298  O   HIS    38      48.780  18.818 -44.753  1.00 90.36           O  
ATOM    299  CB  HIS    38      48.697  17.646 -47.164  1.00 90.36           C  
ATOM    300  CG  HIS    38      48.668  16.630 -48.267  1.00 90.36           C  
ATOM    301  CD2 HIS    38      49.245  15.398 -48.337  1.00 90.36           C  
ATOM    302  ND1 HIS    38      47.992  16.795 -49.456  1.00 90.36           N  
ATOM    303  CE1 HIS    38      48.192  15.665 -50.181  1.00 90.36           C  
ATOM    304  NE2 HIS    38      48.946  14.788 -49.542  1.00 90.36           N  
ATOM    305  N   THR    39      46.560  18.718 -44.315  1.00101.78           N  
ATOM    306  CA  THR    39      46.660  19.524 -43.130  1.00101.78           C  
ATOM    307  C   THR    39      46.159  18.754 -41.945  1.00101.78           C  
ATOM    308  O   THR    39      45.220  17.966 -42.045  1.00101.78           O  
ATOM    309  CB  THR    39      45.852  20.787 -43.198  1.00101.78           C  
ATOM    310  CG2 THR    39      44.359  20.416 -43.193  1.00101.78           C  
ATOM    311  OG1 THR    39      46.155  21.623 -42.091  1.00101.78           O  
ATOM    312  N   LEU    40      46.796  18.970 -40.775  1.00 63.64           N  
ATOM    313  CA  LEU    40      46.408  18.290 -39.571  1.00 63.64           C  
ATOM    314  C   LEU    40      45.960  19.327 -38.579  1.00 63.64           C  
ATOM    315  O   LEU    40      46.605  20.361 -38.398  1.00 63.64           O  
ATOM    316  CB  LEU    40      47.564  17.478 -38.957  1.00 63.64           C  
ATOM    317  CG  LEU    40      47.210  16.717 -37.669  1.00 63.64           C  
ATOM    318  CD1 LEU    40      46.135  15.648 -37.917  1.00 63.64           C  
ATOM    319  CD2 LEU    40      48.474  16.140 -37.013  1.00 63.64           C  
ATOM    320  N   PHE    41      44.811  19.072 -37.916  1.00 60.55           N  
ATOM    321  CA  PHE    41      44.279  20.001 -36.958  1.00 60.55           C  
ATOM    322  C   PHE    41      44.268  19.316 -35.627  1.00 60.55           C  
ATOM    323  O   PHE    41      43.839  18.167 -35.505  1.00 60.55           O  
ATOM    324  CB  PHE    41      42.825  20.414 -37.249  1.00 60.55           C  
ATOM    325  CG  PHE    41      42.779  21.075 -38.586  1.00 60.55           C  
ATOM    326  CD1 PHE    41      43.185  22.380 -38.745  1.00 60.55           C  
ATOM    327  CD2 PHE    41      42.311  20.388 -39.685  1.00 60.55           C  
ATOM    328  CE1 PHE    41      43.133  22.982 -39.980  1.00 60.55           C  
ATOM    329  CE2 PHE    41      42.257  20.986 -40.922  1.00 60.55           C  
ATOM    330  CZ  PHE    41      42.670  22.288 -41.072  1.00 60.55           C  
ATOM    331  N   LEU    42      44.748  20.021 -34.581  1.00 59.46           N  
ATOM    332  CA  LEU    42      44.815  19.447 -33.271  1.00 59.46           C  
ATOM    333  C   LEU    42      44.062  20.315 -32.317  1.00 59.46           C  
ATOM    334  O   LEU    42      44.153  21.541 -32.350  1.00 59.46           O  
ATOM    335  CB  LEU    42      46.251  19.342 -32.717  1.00 59.46           C  
ATOM    336  CG  LEU    42      47.158  18.352 -33.473  1.00 59.46           C  
ATOM    337  CD1 LEU    42      48.565  18.315 -32.853  1.00 59.46           C  
ATOM    338  CD2 LEU    42      46.518  16.956 -33.557  1.00 59.46           C  
ATOM    339  N   THR    43      43.305  19.667 -31.417  1.00124.91           N  
ATOM    340  CA  THR    43      42.555  20.394 -30.446  1.00124.91           C  
ATOM    341  C   THR    43      43.329  20.354 -29.158  1.00124.91           C  
ATOM    342  O   THR    43      43.697  19.288 -28.660  1.00124.91           O  
ATOM    343  CB  THR    43      41.185  19.805 -30.275  1.00124.91           C  
ATOM    344  CG2 THR    43      41.295  18.417 -29.637  1.00124.91           C  
ATOM    345  OG1 THR    43      40.369  20.657 -29.496  1.00124.91           O  
ATOM    346  N   PHE    44      43.681  21.552 -28.642  1.00148.48           N  
ATOM    347  CA  PHE    44      44.319  21.688 -27.362  1.00148.48           C  
ATOM    348  C   PHE    44      43.441  22.589 -26.544  1.00148.48           C  
ATOM    349  O   PHE    44      43.490  23.805 -26.692  1.00148.48           O  
ATOM    350  CB  PHE    44      45.750  22.258 -27.460  1.00148.48           C  
ATOM    351  CG  PHE    44      46.201  22.727 -26.117  1.00148.48           C  
ATOM    352  CD1 PHE    44      46.003  21.970 -24.986  1.00148.48           C  
ATOM    353  CD2 PHE    44      46.884  23.918 -26.005  1.00148.48           C  
ATOM    354  CE1 PHE    44      46.436  22.423 -23.761  1.00148.48           C  
ATOM    355  CE2 PHE    44      47.323  24.369 -24.782  1.00148.48           C  
ATOM    356  CZ  PHE    44      47.094  23.623 -23.654  1.00148.48           C  
ATOM    357  N   PRO    45      42.654  22.035 -25.657  1.00168.54           N  
ATOM    358  CA  PRO    45      41.724  22.832 -24.889  1.00168.54           C  
ATOM    359  C   PRO    45      42.413  23.717 -23.898  1.00168.54           C  
ATOM    360  O   PRO    45      43.514  23.387 -23.457  1.00168.54           O  
ATOM    361  CB  PRO    45      40.783  21.837 -24.213  1.00168.54           C  
ATOM    362  CG  PRO    45      40.820  20.606 -25.135  1.00168.54           C  
ATOM    363  CD  PRO    45      42.208  20.659 -25.798  1.00168.54           C  
ATOM    364  N   ARG    46      41.788  24.849 -23.512  1.00131.33           N  
ATOM    365  CA  ARG    46      42.475  25.689 -22.577  1.00131.33           C  
ATOM    366  C   ARG    46      42.117  25.221 -21.201  1.00131.33           C  
ATOM    367  O   ARG    46      41.445  25.922 -20.444  1.00131.33           O  
ATOM    368  CB  ARG    46      42.093  27.182 -22.665  1.00131.33           C  
ATOM    369  CG  ARG    46      42.325  27.844 -24.032  1.00131.33           C  
ATOM    370  CD  ARG    46      42.613  29.352 -23.934  1.00131.33           C  
ATOM    371  NE  ARG    46      42.295  30.005 -25.239  1.00131.33           N  
ATOM    372  CZ  ARG    46      42.998  29.741 -26.379  1.00131.33           C  
ATOM    373  NH1 ARG    46      44.032  28.855 -26.357  1.00131.33           N1+
ATOM    374  NH2 ARG    46      42.650  30.342 -27.553  1.00131.33           N  
ATOM    375  N   LYS    47      42.530  23.980 -20.871  1.00123.89           N  
ATOM    376  CA  LYS    47      42.338  23.403 -19.573  1.00123.89           C  
ATOM    377  C   LYS    47      43.310  23.993 -18.605  1.00123.89           C  
ATOM    378  O   LYS    47      42.981  24.229 -17.444  1.00123.89           O  
ATOM    379  CB  LYS    47      42.469  21.869 -19.550  1.00123.89           C  
ATOM    380  CG  LYS    47      41.181  21.176 -20.002  1.00123.89           C  
ATOM    381  CD  LYS    47      41.302  19.669 -20.215  1.00123.89           C  
ATOM    382  CE  LYS    47      39.944  18.976 -20.349  1.00123.89           C  
ATOM    383  NZ  LYS    47      39.245  18.985 -19.044  1.00123.89           N1+
ATOM    384  N   PHE    48      44.549  24.236 -19.073  1.00 56.62           N  
ATOM    385  CA  PHE    48      45.586  24.779 -18.243  1.00 56.62           C  
ATOM    386  C   PHE    48      46.013  26.082 -18.842  1.00 56.62           C  
ATOM    387  O   PHE    48      45.673  26.410 -19.976  1.00 56.62           O  
ATOM    388  CB  PHE    48      46.810  23.861 -18.096  1.00 56.62           C  
ATOM    389  CG  PHE    48      46.359  22.732 -17.234  1.00 56.62           C  
ATOM    390  CD1 PHE    48      45.695  21.656 -17.775  1.00 56.62           C  
ATOM    391  CD2 PHE    48      46.590  22.759 -15.877  1.00 56.62           C  
ATOM    392  CE1 PHE    48      45.274  20.620 -16.975  1.00 56.62           C  
ATOM    393  CE2 PHE    48      46.170  21.727 -15.073  1.00 56.62           C  
ATOM    394  CZ  PHE    48      45.512  20.655 -15.622  1.00 56.62           C  
ATOM    395  N   PRO    49      46.750  26.844 -18.086  1.00 88.51           N  
ATOM    396  CA  PRO    49      47.074  28.177 -18.523  1.00 88.51           C  
ATOM    397  C   PRO    49      48.050  28.300 -19.657  1.00 88.51           C  
ATOM    398  O   PRO    49      48.871  27.408 -19.860  1.00 88.51           O  
ATOM    399  CB  PRO    49      47.545  28.920 -17.272  1.00 88.51           C  
ATOM    400  CG  PRO    49      46.822  28.198 -16.123  1.00 88.51           C  
ATOM    401  CD  PRO    49      46.635  26.762 -16.638  1.00 88.51           C  
ATOM    402  N   ASN    50      47.965  29.446 -20.368  1.00 80.45           N  
ATOM    403  CA  ASN    50      48.864  29.891 -21.402  1.00 80.45           C  
ATOM    404  C   ASN    50      48.872  29.069 -22.654  1.00 80.45           C  
ATOM    405  O   ASN    50      49.923  28.875 -23.260  1.00 80.45           O  
ATOM    406  CB  ASN    50      50.320  29.970 -20.912  1.00 80.45           C  
ATOM    407  CG  ASN    50      50.400  31.034 -19.828  1.00 80.45           C  
ATOM    408  ND2 ASN    50      50.984  30.665 -18.658  1.00 80.45           N  
ATOM    409  OD1 ASN    50      49.947  32.163 -20.013  1.00 80.45           O  
ATOM    410  N   ILE    51      47.696  28.624 -23.117  1.00146.55           N  
ATOM    411  CA  ILE    51      47.565  27.903 -24.350  1.00146.55           C  
ATOM    412  C   ILE    51      47.467  28.920 -25.453  1.00146.55           C  
ATOM    413  O   ILE    51      46.457  29.606 -25.588  1.00146.55           O  
ATOM    414  CB  ILE    51      46.266  27.190 -24.333  1.00146.55           C  
ATOM    415  CG1 ILE    51      45.859  26.739 -25.729  1.00146.55           C  
ATOM    416  CG2 ILE    51      45.255  28.102 -23.632  1.00146.55           C  
ATOM    417  CD1 ILE    51      44.485  26.107 -25.680  1.00146.55           C  
ATOM    418  N   PRO    52      48.511  29.065 -26.225  1.00141.92           N  
ATOM    419  CA  PRO    52      48.571  30.008 -27.314  1.00141.92           C  
ATOM    420  C   PRO    52      47.522  29.804 -28.373  1.00141.92           C  
ATOM    421  O   PRO    52      46.956  30.795 -28.836  1.00141.92           O  
ATOM    422  CB  PRO    52      49.981  29.859 -27.885  1.00141.92           C  
ATOM    423  CG  PRO    52      50.354  28.399 -27.557  1.00141.92           C  
ATOM    424  CD  PRO    52      49.606  28.110 -26.246  1.00141.92           C  
ATOM    425  N   TYR    53      47.283  28.548 -28.809  1.00 81.53           N  
ATOM    426  CA  TYR    53      46.304  28.310 -29.840  1.00 81.53           C  
ATOM    427  C   TYR    53      45.554  27.058 -29.479  1.00 81.53           C  
ATOM    428  O   TYR    53      46.152  25.992 -29.345  1.00 81.53           O  
ATOM    429  CB  TYR    53      46.954  28.051 -31.208  1.00 81.53           C  
ATOM    430  CG  TYR    53      47.864  29.201 -31.475  1.00 81.53           C  
ATOM    431  CD1 TYR    53      47.368  30.422 -31.866  1.00 81.53           C  
ATOM    432  CD2 TYR    53      49.226  29.050 -31.333  1.00 81.53           C  
ATOM    433  CE1 TYR    53      48.219  31.476 -32.107  1.00 81.53           C  
ATOM    434  CE2 TYR    53      50.082  30.097 -31.573  1.00 81.53           C  
ATOM    435  CZ  TYR    53      49.576  31.314 -31.960  1.00 81.53           C  
ATOM    436  OH  TYR    53      50.451  32.393 -32.206  1.00 81.53           O  
ATOM    437  N   THR    54      44.222  27.169 -29.305  1.00126.89           N  
ATOM    438  CA  THR    54      43.337  26.079 -28.976  1.00126.89           C  
ATOM    439  C   THR    54      43.135  25.195 -30.173  1.00126.89           C  
ATOM    440  O   THR    54      42.949  23.984 -30.045  1.00126.89           O  
ATOM    441  CB  THR    54      41.994  26.557 -28.504  1.00126.89           C  
ATOM    442  CG2 THR    54      41.256  27.217 -29.680  1.00126.89           C  
ATOM    443  OG1 THR    54      41.236  25.475 -27.984  1.00126.89           O  
ATOM    444  N   ILE    55      43.096  25.808 -31.373  1.00104.70           N  
ATOM    445  CA  ILE    55      43.001  25.074 -32.601  1.00104.70           C  
ATOM    446  C   ILE    55      44.351  25.230 -33.240  1.00104.70           C  
ATOM    447  O   ILE    55      44.726  26.338 -33.626  1.00104.70           O  
ATOM    448  CB  ILE    55      42.002  25.646 -33.566  1.00104.70           C  
ATOM    449  CG1 ILE    55      40.582  25.601 -32.978  1.00104.70           C  
ATOM    450  CG2 ILE    55      42.145  24.886 -34.895  1.00104.70           C  
ATOM    451  CD1 ILE    55      40.083  24.184 -32.702  1.00104.70           C  
ATOM    452  N   ALA    56      45.118  24.122 -33.369  1.00 52.31           N  
ATOM    453  CA  ALA    56      46.443  24.222 -33.919  1.00 52.31           C  
ATOM    454  C   ALA    56      46.497  23.451 -35.204  1.00 52.31           C  
ATOM    455  O   ALA    56      45.684  22.559 -35.434  1.00 52.31           O  
ATOM    456  CB  ALA    56      47.534  23.642 -33.000  1.00 52.31           C  
ATOM    457  N   GLU    57      47.464  23.793 -36.086  1.00107.69           N  
ATOM    458  CA  GLU    57      47.527  23.176 -37.385  1.00107.69           C  
ATOM    459  C   GLU    57      48.949  22.830 -37.719  1.00107.69           C  
ATOM    460  O   GLU    57      49.882  23.528 -37.323  1.00107.69           O  
ATOM    461  CB  GLU    57      47.014  24.130 -38.480  1.00107.69           C  
ATOM    462  CG  GLU    57      47.028  23.581 -39.906  1.00107.69           C  
ATOM    463  CD  GLU    57      46.486  24.680 -40.810  1.00107.69           C  
ATOM    464  OE1 GLU    57      45.866  25.632 -40.267  1.00107.69           O  
ATOM    465  OE2 GLU    57      46.679  24.582 -42.052  1.00107.69           O1-
ATOM    466  N   VAL    58      49.143  21.711 -38.452  1.00126.32           N  
ATOM    467  CA  VAL    58      50.450  21.307 -38.898  1.00126.32           C  
ATOM    468  C   VAL    58      50.376  20.875 -40.336  1.00126.32           C  
ATOM    469  O   VAL    58      49.449  20.178 -40.744  1.00126.32           O  
ATOM    470  CB  VAL    58      51.015  20.168 -38.100  1.00126.32           C  
ATOM    471  CG1 VAL    58      49.950  19.066 -38.003  1.00126.32           C  
ATOM    472  CG2 VAL    58      52.309  19.693 -38.782  1.00126.32           C  
ATOM    473  N   ASP    59      51.382  21.297 -41.136  1.00 54.24           N  
ATOM    474  CA  ASP    59      51.490  20.962 -42.530  1.00 54.24           C  
ATOM    475  C   ASP    59      52.196  19.648 -42.595  1.00 54.24           C  
ATOM    476  O   ASP    59      53.385  19.527 -42.303  1.00 54.24           O  
ATOM    477  CB  ASP    59      52.314  21.986 -43.334  1.00 54.24           C  
ATOM    478  CG  ASP    59      52.202  21.658 -44.816  1.00 54.24           C  
ATOM    479  OD1 ASP    59      51.644  20.577 -45.146  1.00 54.24           O  
ATOM    480  OD2 ASP    59      52.677  22.486 -45.638  1.00 54.24           O1-
ATOM    481  N   THR    60      51.423  18.619 -42.964  1.00161.24           N  
ATOM    482  CA  THR    60      51.786  17.243 -43.018  1.00161.24           C  
ATOM    483  C   THR    60      52.612  16.948 -44.217  1.00161.24           C  
ATOM    484  O   THR    60      53.209  15.888 -44.256  1.00161.24           O  
ATOM    485  CB  THR    60      50.581  16.357 -43.075  1.00161.24           C  
ATOM    486  CG2 THR    60      51.062  14.928 -42.817  1.00161.24           C  
ATOM    487  OG1 THR    60      49.666  16.699 -42.048  1.00161.24           O  
ATOM    488  N   ALA    61      52.645  17.804 -45.253  1.00 56.48           N  
ATOM    489  CA  ALA    61      53.265  17.402 -46.490  1.00 56.48           C  
ATOM    490  C   ALA    61      54.702  17.009 -46.323  1.00 56.48           C  
ATOM    491  O   ALA    61      55.097  15.936 -46.778  1.00 56.48           O  
ATOM    492  CB  ALA    61      53.220  18.517 -47.547  1.00 56.48           C  
ATOM    493  N   ARG    62      55.542  17.844 -45.684  1.00160.00           N  
ATOM    494  CA  ARG    62      56.923  17.460 -45.578  1.00160.00           C  
ATOM    495  C   ARG    62      57.105  16.317 -44.625  1.00160.00           C  
ATOM    496  O   ARG    62      57.831  15.367 -44.910  1.00160.00           O  
ATOM    497  CB  ARG    62      57.855  18.595 -45.121  1.00160.00           C  
ATOM    498  CG  ARG    62      57.510  19.207 -43.764  1.00160.00           C  
ATOM    499  CD  ARG    62      56.985  20.639 -43.874  1.00160.00           C  
ATOM    500  NE  ARG    62      58.038  21.433 -44.569  1.00160.00           N  
ATOM    501  CZ  ARG    62      58.089  22.789 -44.429  1.00160.00           C  
ATOM    502  NH1 ARG    62      57.197  23.429 -43.618  1.00160.00           N1+
ATOM    503  NH2 ARG    62      59.040  23.506 -45.098  1.00160.00           N  
ATOM    504  N   TYR    63      56.404  16.386 -43.478  1.00206.60           N  
ATOM    505  CA  TYR    63      56.535  15.523 -42.328  1.00206.60           C  
ATOM    506  C   TYR    63      56.181  14.068 -42.495  1.00206.60           C  
ATOM    507  O   TYR    63      56.928  13.204 -42.042  1.00206.60           O  
ATOM    508  CB  TYR    63      55.671  16.034 -41.136  1.00206.60           C  
ATOM    509  CG  TYR    63      54.887  14.874 -40.601  1.00206.60           C  
ATOM    510  CD1 TYR    63      55.396  13.991 -39.670  1.00206.60           C  
ATOM    511  CD2 TYR    63      53.597  14.687 -41.054  1.00206.60           C  
ATOM    512  CE1 TYR    63      54.629  12.933 -39.233  1.00206.60           C  
ATOM    513  CE2 TYR    63      52.832  13.633 -40.629  1.00206.60           C  
ATOM    514  CZ  TYR    63      53.353  12.755 -39.717  1.00206.60           C  
ATOM    515  OH  TYR    63      52.561  11.677 -39.282  1.00206.60           O  
ATOM    516  N   PRO    64      55.103  13.773 -43.146  1.00178.58           N  
ATOM    517  CA  PRO    64      54.482  12.491 -42.939  1.00178.58           C  
ATOM    518  C   PRO    64      55.377  11.354 -43.328  1.00178.58           C  
ATOM    519  O   PRO    64      55.756  11.257 -44.490  1.00178.58           O  
ATOM    520  CB  PRO    64      53.298  12.544 -43.882  1.00178.58           C  
ATOM    521  CG  PRO    64      53.890  13.284 -45.110  1.00178.58           C  
ATOM    522  CD  PRO    64      55.163  13.990 -44.580  1.00178.58           C  
ATOM    523  N   GLY    65      55.705  10.450 -42.399  1.00 37.41           N  
ATOM    524  CA  GLY    65      56.439   9.289 -42.806  1.00 37.41           C  
ATOM    525  C   GLY    65      57.871   9.618 -43.095  1.00 37.41           C  
ATOM    526  O   GLY    65      58.619   8.744 -43.529  1.00 37.41           O  
ATOM    527  N   LEU    66      58.313  10.872 -42.870  1.00 95.91           N  
ATOM    528  CA  LEU    66      59.697  11.145 -43.145  1.00 95.91           C  
ATOM    529  C   LEU    66      60.452  11.112 -41.853  1.00 95.91           C  
ATOM    530  O   LEU    66      59.992  11.622 -40.835  1.00 95.91           O  
ATOM    531  CB  LEU    66      59.974  12.491 -43.839  1.00 95.91           C  
ATOM    532  CG  LEU    66      59.562  12.524 -45.324  1.00 95.91           C  
ATOM    533  CD1 LEU    66      58.043  12.382 -45.498  1.00 95.91           C  
ATOM    534  CD2 LEU    66      60.136  13.758 -46.036  1.00 95.91           C  
ATOM    535  N   LYS    67      61.650  10.492 -41.875  1.00111.69           N  
ATOM    536  CA  LYS    67      62.439  10.322 -40.686  1.00111.69           C  
ATOM    537  C   LYS    67      62.964  11.639 -40.210  1.00111.69           C  
ATOM    538  O   LYS    67      63.487  12.437 -40.987  1.00111.69           O  
ATOM    539  CB  LYS    67      63.688   9.450 -40.877  1.00111.69           C  
ATOM    540  CG  LYS    67      63.427   7.965 -41.104  1.00111.69           C  
ATOM    541  CD  LYS    67      64.683   7.245 -41.594  1.00111.69           C  
ATOM    542  CE  LYS    67      65.951   7.689 -40.860  1.00111.69           C  
ATOM    543  NZ  LYS    67      67.136   7.019 -41.441  1.00111.69           N1+
ATOM    544  N   GLY    68      62.853  11.861 -38.884  1.00 43.15           N  
ATOM    545  CA  GLY    68      63.364  13.033 -38.226  1.00 43.15           C  
ATOM    546  C   GLY    68      62.257  14.030 -38.032  1.00 43.15           C  
ATOM    547  O   GLY    68      62.375  14.956 -37.233  1.00 43.15           O  
ATOM    548  N   LYS    69      61.179  13.853 -38.813  1.00160.91           N  
ATOM    549  CA  LYS    69      59.958  14.612 -38.932  1.00160.91           C  
ATOM    550  C   LYS    69      58.929  14.335 -37.864  1.00160.91           C  
ATOM    551  O   LYS    69      57.845  14.910 -37.921  1.00160.91           O  
ATOM    552  CB  LYS    69      59.266  14.404 -40.289  1.00160.91           C  
ATOM    553  CG  LYS    69      60.071  14.964 -41.463  1.00160.91           C  
ATOM    554  CD  LYS    69      61.374  14.208 -41.730  1.00160.91           C  
ATOM    555  CE  LYS    69      62.178  14.768 -42.904  1.00160.91           C  
ATOM    556  NZ  LYS    69      62.858  16.021 -42.499  1.00160.91           N1+
ATOM    557  N   GLN    70      59.182  13.405 -36.925  1.00126.38           N  
ATOM    558  CA  GLN    70      58.188  12.881 -36.016  1.00126.38           C  
ATOM    559  C   GLN    70      57.468  13.904 -35.163  1.00126.38           C  
ATOM    560  O   GLN    70      56.305  13.676 -34.822  1.00126.38           O  
ATOM    561  CB  GLN    70      58.771  11.799 -35.087  1.00126.38           C  
ATOM    562  CG  GLN    70      59.868  12.302 -34.146  1.00126.38           C  
ATOM    563  CD  GLN    70      60.391  11.102 -33.368  1.00126.38           C  
ATOM    564  NE2 GLN    70      61.191  11.372 -32.301  1.00126.38           N  
ATOM    565  OE1 GLN    70      60.101   9.955 -33.702  1.00126.38           O  
ATOM    566  N   GLY    71      58.099  15.020 -34.730  1.00 56.49           N  
ATOM    567  CA  GLY    71      57.312  15.902 -33.900  1.00 56.49           C  
ATOM    568  C   GLY    71      57.286  17.303 -34.451  1.00 56.49           C  
ATOM    569  O   GLY    71      58.082  18.158 -34.065  1.00 56.49           O  
ATOM    570  N   PRO    72      56.337  17.577 -35.307  1.00 86.61           N  
ATOM    571  CA  PRO    72      56.166  18.867 -35.925  1.00 86.61           C  
ATOM    572  C   PRO    72      55.762  19.877 -34.889  1.00 86.61           C  
ATOM    573  O   PRO    72      55.104  19.501 -33.920  1.00 86.61           O  
ATOM    574  CB  PRO    72      55.032  18.671 -36.926  1.00 86.61           C  
ATOM    575  CG  PRO    72      54.167  17.586 -36.254  1.00 86.61           C  
ATOM    576  CD  PRO    72      55.183  16.717 -35.491  1.00 86.61           C  
ATOM    577  N   LEU    73      56.145  21.159 -35.073  1.00 46.40           N  
ATOM    578  CA  LEU    73      55.760  22.200 -34.167  1.00 46.40           C  
ATOM    579  C   LEU    73      54.354  22.568 -34.504  1.00 46.40           C  
ATOM    580  O   LEU    73      53.936  22.451 -35.654  1.00 46.40           O  
ATOM    581  CB  LEU    73      56.613  23.474 -34.291  1.00 46.40           C  
ATOM    582  CG  LEU    73      58.095  23.265 -33.926  1.00 46.40           C  
ATOM    583  CD1 LEU    73      58.890  24.573 -34.062  1.00 46.40           C  
ATOM    584  CD2 LEU    73      58.243  22.618 -32.540  1.00 46.40           C  
ATOM    585  N   LEU    74      53.567  23.001 -33.501  1.00119.14           N  
ATOM    586  CA  LEU    74      52.210  23.340 -33.798  1.00119.14           C  
ATOM    587  C   LEU    74      52.138  24.769 -34.227  1.00119.14           C  
ATOM    588  O   LEU    74      52.915  25.610 -33.777  1.00119.14           O  
ATOM    589  CB  LEU    74      51.238  23.056 -32.648  1.00119.14           C  
ATOM    590  CG  LEU    74      51.243  21.549 -32.328  1.00119.14           C  
ATOM    591  CD1 LEU    74      52.549  21.132 -31.647  1.00119.14           C  
ATOM    592  CD2 LEU    74      50.000  21.104 -31.564  1.00119.14           C  
ATOM    593  N   HIS    75      51.181  25.071 -35.125  1.00 54.64           N  
ATOM    594  CA  HIS    75      51.073  26.390 -35.681  1.00 54.64           C  
ATOM    595  C   HIS    75      49.709  26.927 -35.381  1.00 54.64           C  
ATOM    596  O   HIS    75      48.780  26.187 -35.057  1.00 54.64           O  
ATOM    597  CB  HIS    75      51.156  26.389 -37.216  1.00 54.64           C  
ATOM    598  CG  HIS    75      52.329  25.633 -37.766  1.00 54.64           C  
ATOM    599  CD2 HIS    75      53.450  26.072 -38.401  1.00 54.64           C  
ATOM    600  ND1 HIS    75      52.435  24.260 -37.726  1.00 54.64           N  
ATOM    601  CE1 HIS    75      53.605  23.938 -38.334  1.00 54.64           C  
ATOM    602  NE2 HIS    75      54.255  25.005 -38.761  1.00 54.64           N  
ATOM    603  N   LYS    76      49.566  28.260 -35.488  1.00102.59           N  
ATOM    604  CA  LYS    76      48.290  28.893 -35.318  1.00102.59           C  
ATOM    605  C   LYS    76      47.432  28.463 -36.472  1.00102.59           C  
ATOM    606  O   LYS    76      47.917  28.220 -37.576  1.00102.59           O  
ATOM    607  CB  LYS    76      48.380  30.427 -35.344  1.00102.59           C  
ATOM    608  CG  LYS    76      47.042  31.145 -35.171  1.00102.59           C  
ATOM    609  CD  LYS    76      47.200  32.645 -34.917  1.00102.59           C  
ATOM    610  CE  LYS    76      48.206  33.315 -35.856  1.00102.59           C  
ATOM    611  NZ  LYS    76      47.797  33.121 -37.266  1.00102.59           N1+
ATOM    612  N   PHE    77      46.116  28.334 -36.226  1.00 98.74           N  
ATOM    613  CA  PHE    77      45.200  27.935 -37.251  1.00 98.74           C  
ATOM    614  C   PHE    77      45.205  28.988 -38.306  1.00 98.74           C  
ATOM    615  O   PHE    77      45.012  30.172 -38.028  1.00 98.74           O  
ATOM    616  CB  PHE    77      43.776  27.761 -36.681  1.00 98.74           C  
ATOM    617  CG  PHE    77      42.791  27.414 -37.744  1.00 98.74           C  
ATOM    618  CD1 PHE    77      42.851  26.211 -38.409  1.00 98.74           C  
ATOM    619  CD2 PHE    77      41.765  28.285 -38.038  1.00 98.74           C  
ATOM    620  CE1 PHE    77      41.925  25.900 -39.377  1.00 98.74           C  
ATOM    621  CE2 PHE    77      40.837  27.978 -39.005  1.00 98.74           C  
ATOM    622  CZ  PHE    77      40.918  26.785 -39.680  1.00 98.74           C  
ATOM    623  N   SER    78      45.450  28.578 -39.566  1.00234.16           N  
ATOM    624  CA  SER    78      45.328  29.537 -40.608  1.00234.16           C  
ATOM    625  C   SER    78      43.866  29.747 -40.548  1.00234.16           C  
ATOM    626  O   SER    78      43.118  28.806 -40.361  1.00234.16           O  
ATOM    627  CB  SER    78      45.710  28.987 -41.994  1.00234.16           C  
ATOM    628  OG  SER    78      44.894  27.871 -42.322  1.00234.16           O  
ATOM    629  N   GLY    79      43.367  30.962 -40.665  1.00261.87           N  
ATOM    630  CA  GLY    79      41.968  31.128 -40.449  1.00261.87           C  
ATOM    631  C   GLY    79      41.840  31.941 -39.198  1.00261.87           C  
ATOM    632  O   GLY    79      40.769  32.480 -38.920  1.00261.87           O  
ATOM    633  N   HIS    80      42.939  32.063 -38.416  1.00 97.32           N  
ATOM    634  CA  HIS    80      42.884  32.827 -37.195  1.00 97.32           C  
ATOM    635  C   HIS    80      44.010  33.818 -37.152  1.00 97.32           C  
ATOM    636  O   HIS    80      45.114  33.547 -37.622  1.00 97.32           O  
ATOM    637  CB  HIS    80      43.023  31.971 -35.923  1.00 97.32           C  
ATOM    638  CG  HIS    80      41.844  31.086 -35.650  1.00 97.32           C  
ATOM    639  CD2 HIS    80      40.554  31.181 -36.074  1.00 97.32           C  
ATOM    640  ND1 HIS    80      41.891  29.971 -34.842  1.00 97.32           N  
ATOM    641  CE1 HIS    80      40.639  29.450 -34.820  1.00 97.32           C  
ATOM    642  NE2 HIS    80      39.792  30.151 -35.553  1.00 97.32           N  
ATOM    643  N   ARG    81      43.707  35.066 -36.729  1.00148.97           N  
ATOM    644  CA  ARG    81      44.742  36.046 -36.515  1.00148.97           C  
ATOM    645  C   ARG    81      45.480  35.878 -35.203  1.00148.97           C  
ATOM    646  O   ARG    81      46.683  35.618 -35.169  1.00148.97           O  
ATOM    647  CB  ARG    81      44.178  37.476 -36.473  1.00148.97           C  
ATOM    648  CG  ARG    81      43.444  37.909 -37.741  1.00148.97           C  
ATOM    649  CD  ARG    81      42.800  39.290 -37.610  1.00148.97           C  
ATOM    650  NE  ARG    81      41.832  39.218 -36.478  1.00148.97           N  
ATOM    651  CZ  ARG    81      41.394  40.362 -35.875  1.00148.97           C  
ATOM    652  NH1 ARG    81      41.828  41.576 -36.321  1.00148.97           N1+
ATOM    653  NH2 ARG    81      40.527  40.290 -34.823  1.00148.97           N  
ATOM    654  N   THR    82      44.744  36.100 -34.083  1.00 80.78           N  
ATOM    655  CA  THR    82      45.277  36.137 -32.737  1.00 80.78           C  
ATOM    656  C   THR    82      45.326  34.835 -31.991  1.00 80.78           C  
ATOM    657  O   THR    82      46.314  34.549 -31.312  1.00 80.78           O  
ATOM    658  CB  THR    82      44.552  37.106 -31.856  1.00 80.78           C  
ATOM    659  CG2 THR    82      44.580  38.493 -32.521  1.00 80.78           C  
ATOM    660  OG1 THR    82      43.214  36.680 -31.672  1.00 80.78           O  
ATOM    661  N   GLY    83      44.264  34.008 -32.106  1.00 46.80           N  
ATOM    662  CA  GLY    83      44.149  32.823 -31.296  1.00 46.80           C  
ATOM    663  C   GLY    83      43.009  32.996 -30.317  1.00 46.80           C  
ATOM    664  O   GLY    83      42.674  32.069 -29.580  1.00 46.80           O  
ATOM    665  N   ASN    84      42.430  34.215 -30.248  1.00132.08           N  
ATOM    666  CA  ASN    84      41.303  34.581 -29.421  1.00132.08           C  
ATOM    667  C   ASN    84      39.996  34.156 -30.036  1.00132.08           C  
ATOM    668  O   ASN    84      38.956  34.214 -29.386  1.00132.08           O  
ATOM    669  CB  ASN    84      41.189  36.096 -29.143  1.00132.08           C  
ATOM    670  CG  ASN    84      40.753  36.880 -30.384  1.00132.08           C  
ATOM    671  ND2 ASN    84      40.462  38.192 -30.178  1.00132.08           N  
ATOM    672  OD1 ASN    84      40.669  36.360 -31.496  1.00132.08           O  
ATOM    673  N   GLU    85      40.003  33.815 -31.336  1.00 94.38           N  
ATOM    674  CA  GLU    85      38.816  33.530 -32.101  1.00 94.38           C  
ATOM    675  C   GLU    85      38.065  32.372 -31.518  1.00 94.38           C  
ATOM    676  O   GLU    85      36.842  32.308 -31.639  1.00 94.38           O  
ATOM    677  CB  GLU    85      39.117  33.188 -33.571  1.00 94.38           C  
ATOM    678  CG  GLU    85      39.642  34.373 -34.387  1.00 94.38           C  
ATOM    679  CD  GLU    85      41.140  34.519 -34.149  1.00 94.38           C  
ATOM    680  OE1 GLU    85      41.698  33.741 -33.330  1.00 94.38           O  
ATOM    681  OE2 GLU    85      41.750  35.412 -34.795  1.00 94.38           O1-
ATOM    682  N   LEU    86      38.779  31.387 -30.950  1.00 67.35           N  
ATOM    683  CA  LEU    86      38.133  30.289 -30.294  1.00 67.35           C  
ATOM    684  C   LEU    86      38.697  30.267 -28.909  1.00 67.35           C  
ATOM    685  O   LEU    86      39.907  30.422 -28.742  1.00 67.35           O  
ATOM    686  CB  LEU    86      38.442  28.929 -30.945  1.00 67.35           C  
ATOM    687  CG  LEU    86      37.906  28.799 -32.381  1.00 67.35           C  
ATOM    688  CD1 LEU    86      38.242  27.424 -32.981  1.00 67.35           C  
ATOM    689  CD2 LEU    86      36.405  29.120 -32.451  1.00 67.35           C  
ATOM    690  N   THR    87      37.825  30.196 -27.874  1.00147.07           N  
ATOM    691  CA  THR    87      38.318  30.148 -26.525  1.00147.07           C  
ATOM    692  C   THR    87      38.900  28.808 -26.177  1.00147.07           C  
ATOM    693  O   THR    87      40.071  28.720 -25.817  1.00147.07           O  
ATOM    694  CB  THR    87      37.298  30.515 -25.480  1.00147.07           C  
ATOM    695  CG2 THR    87      36.878  31.976 -25.684  1.00147.07           C  
ATOM    696  OG1 THR    87      36.168  29.662 -25.551  1.00147.07           O  
ATOM    697  N   SER    88      38.123  27.710 -26.295  1.00109.77           N  
ATOM    698  CA  SER    88      38.686  26.420 -25.983  1.00109.77           C  
ATOM    699  C   SER    88      37.904  25.367 -26.712  1.00109.77           C  
ATOM    700  O   SER    88      36.674  25.401 -26.731  1.00109.77           O  
ATOM    701  CB  SER    88      38.639  26.045 -24.493  1.00109.77           C  
ATOM    702  OG  SER    88      37.315  25.706 -24.119  1.00109.77           O  
ATOM    703  N   VAL    89      38.610  24.384 -27.319  1.00116.85           N  
ATOM    704  CA  VAL    89      37.936  23.344 -28.049  1.00116.85           C  
ATOM    705  C   VAL    89      38.541  22.013 -27.703  1.00116.85           C  
ATOM    706  O   VAL    89      39.720  21.929 -27.372  1.00116.85           O  
ATOM    707  CB  VAL    89      38.054  23.489 -29.535  1.00116.85           C  
ATOM    708  CG1 VAL    89      37.371  24.801 -29.955  1.00116.85           C  
ATOM    709  CG2 VAL    89      39.543  23.408 -29.908  1.00116.85           C  
ATOM    710  N   TYR    90      37.675  20.981 -27.604  1.00127.37           N  
ATOM    711  CA  TYR    90      37.954  19.582 -27.390  1.00127.37           C  
ATOM    712  C   TYR    90      38.156  18.732 -28.627  1.00127.37           C  
ATOM    713  O   TYR    90      38.868  17.730 -28.569  1.00127.37           O  
ATOM    714  CB  TYR    90      36.887  18.893 -26.517  1.00127.37           C  
ATOM    715  CG  TYR    90      37.099  19.363 -25.117  1.00127.37           C  
ATOM    716  CD1 TYR    90      38.042  18.745 -24.328  1.00127.37           C  
ATOM    717  CD2 TYR    90      36.372  20.408 -24.590  1.00127.37           C  
ATOM    718  CE1 TYR    90      38.260  19.160 -23.035  1.00127.37           C  
ATOM    719  CE2 TYR    90      36.585  20.828 -23.296  1.00127.37           C  
ATOM    720  CZ  TYR    90      37.530  20.203 -22.516  1.00127.37           C  
ATOM    721  OH  TYR    90      37.755  20.629 -21.190  1.00127.37           O  
ATOM    722  N   GLN    91      37.462  19.023 -29.755  1.00 98.79           N  
ATOM    723  CA  GLN    91      37.493  18.077 -30.848  1.00 98.79           C  
ATOM    724  C   GLN    91      37.200  18.733 -32.174  1.00 98.79           C  
ATOM    725  O   GLN    91      36.234  19.481 -32.305  1.00 98.79           O  
ATOM    726  CB  GLN    91      36.423  16.982 -30.673  1.00 98.79           C  
ATOM    727  CG  GLN    91      36.297  15.998 -31.839  1.00 98.79           C  
ATOM    728  CD  GLN    91      37.341  14.905 -31.676  1.00 98.79           C  
ATOM    729  NE2 GLN    91      37.858  14.392 -32.824  1.00 98.79           N  
ATOM    730  OE1 GLN    91      37.683  14.514 -30.560  1.00 98.79           O  
ATOM    731  N   PRO    92      38.062  18.512 -33.148  1.00128.78           N  
ATOM    732  CA  PRO    92      37.766  18.976 -34.489  1.00128.78           C  
ATOM    733  C   PRO    92      37.128  17.886 -35.312  1.00128.78           C  
ATOM    734  O   PRO    92      37.530  16.733 -35.157  1.00128.78           O  
ATOM    735  CB  PRO    92      39.095  19.412 -35.103  1.00128.78           C  
ATOM    736  CG  PRO    92      40.013  19.654 -33.895  1.00128.78           C  
ATOM    737  CD  PRO    92      39.468  18.699 -32.827  1.00128.78           C  
ATOM    738  N   VAL    93      36.198  18.221 -36.235  1.00 49.05           N  
ATOM    739  CA  VAL    93      35.620  17.210 -37.080  1.00 49.05           C  
ATOM    740  C   VAL    93      35.497  17.755 -38.470  1.00 49.05           C  
ATOM    741  O   VAL    93      35.067  18.891 -38.667  1.00 49.05           O  
ATOM    742  CB  VAL    93      34.245  16.783 -36.657  1.00 49.05           C  
ATOM    743  CG1 VAL    93      33.684  15.817 -37.715  1.00 49.05           C  
ATOM    744  CG2 VAL    93      34.335  16.168 -35.249  1.00 49.05           C  
ATOM    745  N   ILE    94      35.857  16.926 -39.474  1.00 57.96           N  
ATOM    746  CA  ILE    94      35.789  17.314 -40.856  1.00 57.96           C  
ATOM    747  C   ILE    94      34.705  16.507 -41.506  1.00 57.96           C  
ATOM    748  O   ILE    94      34.679  15.279 -41.457  1.00 57.96           O  
ATOM    749  CB  ILE    94      37.063  17.057 -41.611  1.00 57.96           C  
ATOM    750  CG1 ILE    94      38.214  17.883 -41.010  1.00 57.96           C  
ATOM    751  CG2 ILE    94      36.811  17.352 -43.099  1.00 57.96           C  
ATOM    752  CD1 ILE    94      39.593  17.487 -41.537  1.00 57.96           C  
ATOM    753  N   ASP    95      33.790  17.247 -42.140  1.00185.99           N  
ATOM    754  CA  ASP    95      32.577  16.890 -42.812  1.00185.99           C  
ATOM    755  C   ASP    95      32.908  16.412 -44.205  1.00185.99           C  
ATOM    756  O   ASP    95      34.053  16.456 -44.648  1.00185.99           O  
ATOM    757  CB  ASP    95      31.815  18.233 -42.881  1.00185.99           C  
ATOM    758  CG  ASP    95      30.393  18.238 -43.388  1.00185.99           C  
ATOM    759  OD1 ASP    95      30.139  17.818 -44.545  1.00185.99           O  
ATOM    760  OD2 ASP    95      29.534  18.733 -42.613  1.00185.99           O1-
ATOM    761  N   ASP    96      31.879  15.918 -44.921  1.00 67.75           N  
ATOM    762  CA  ASP    96      31.943  15.443 -46.277  1.00 67.75           C  
ATOM    763  C   ASP    96      32.267  16.600 -47.183  1.00 67.75           C  
ATOM    764  O   ASP    96      32.841  16.426 -48.257  1.00 67.75           O  
ATOM    765  CB  ASP    96      30.596  14.871 -46.749  1.00 67.75           C  
ATOM    766  CG  ASP    96      30.293  13.641 -45.907  1.00 67.75           C  
ATOM    767  OD1 ASP    96      31.263  13.015 -45.403  1.00 67.75           O  
ATOM    768  OD2 ASP    96      29.085  13.317 -45.747  1.00 67.75           O1-
ATOM    769  N   CYS    97      31.805  17.801 -46.793  1.00118.05           N  
ATOM    770  CA  CYS    97      31.931  19.061 -47.476  1.00118.05           C  
ATOM    771  C   CYS    97      33.286  19.690 -47.298  1.00118.05           C  
ATOM    772  O   CYS    97      33.549  20.729 -47.901  1.00118.05           O  
ATOM    773  CB  CYS    97      30.811  20.054 -47.083  1.00118.05           C  
ATOM    774  SG  CYS    97      29.163  19.342 -47.424  1.00118.05           S  
ATOM    775  N   ARG    98      34.168  19.128 -46.441  1.00161.56           N  
ATOM    776  CA  ARG    98      35.454  19.730 -46.185  1.00161.56           C  
ATOM    777  C   ARG    98      35.280  20.960 -45.345  1.00161.56           C  
ATOM    778  O   ARG    98      36.014  21.935 -45.494  1.00161.56           O  
ATOM    779  CB  ARG    98      36.201  20.166 -47.460  1.00161.56           C  
ATOM    780  CG  ARG    98      36.844  19.028 -48.254  1.00161.56           C  
ATOM    781  CD  ARG    98      38.368  18.995 -48.123  1.00161.56           C  
ATOM    782  NE  ARG    98      38.868  20.331 -48.555  1.00161.56           N  
ATOM    783  CZ  ARG    98      40.207  20.573 -48.664  1.00161.56           C  
ATOM    784  NH1 ARG    98      41.104  19.574 -48.427  1.00161.56           N1+
ATOM    785  NH2 ARG    98      40.652  21.816 -49.009  1.00161.56           N  
ATOM    786  N   ARG    99      34.289  20.932 -44.432  1.00110.86           N  
ATOM    787  CA  ARG    99      34.091  21.989 -43.482  1.00110.86           C  
ATOM    788  C   ARG    99      34.670  21.498 -42.186  1.00110.86           C  
ATOM    789  O   ARG    99      34.432  20.359 -41.781  1.00110.86           O  
ATOM    790  CB  ARG    99      32.606  22.283 -43.206  1.00110.86           C  
ATOM    791  CG  ARG    99      31.882  23.009 -44.340  1.00110.86           C  
ATOM    792  CD  ARG    99      30.369  23.102 -44.123  1.00110.86           C  
ATOM    793  NE  ARG    99      29.811  21.746 -44.381  1.00110.86           N  
ATOM    794  CZ  ARG    99      28.532  21.432 -44.023  1.00110.86           C  
ATOM    795  NH1 ARG    99      27.767  22.318 -43.326  1.00110.86           N1+
ATOM    796  NH2 ARG    99      28.010  20.222 -44.376  1.00110.86           N  
ATOM    797  N   LEU   100      35.459  22.356 -41.502  1.00 57.76           N  
ATOM    798  CA  LEU   100      36.072  21.984 -40.255  1.00 57.76           C  
ATOM    799  C   LEU   100      35.198  22.486 -39.145  1.00 57.76           C  
ATOM    800  O   LEU   100      35.013  23.692 -38.982  1.00 57.76           O  
ATOM    801  CB  LEU   100      37.466  22.609 -40.068  1.00 57.76           C  
ATOM    802  CG  LEU   100      38.151  22.243 -38.738  1.00 57.76           C  
ATOM    803  CD1 LEU   100      38.391  20.729 -38.627  1.00 57.76           C  
ATOM    804  CD2 LEU   100      39.434  23.066 -38.534  1.00 57.76           C  
ATOM    805  N   TRP   101      34.664  21.549 -38.332  1.00 80.14           N  
ATOM    806  CA  TRP   101      33.756  21.898 -37.276  1.00 80.14           C  
ATOM    807  C   TRP   101      34.442  21.715 -35.954  1.00 80.14           C  
ATOM    808  O   TRP   101      35.148  20.735 -35.724  1.00 80.14           O  
ATOM    809  CB  TRP   101      32.511  20.992 -37.239  1.00 80.14           C  
ATOM    810  CG  TRP   101      31.609  21.086 -38.450  1.00 80.14           C  
ATOM    811  CD1 TRP   101      31.769  20.534 -39.688  1.00 80.14           C  
ATOM    812  CD2 TRP   101      30.351  21.780 -38.475  1.00 80.14           C  
ATOM    813  CE2 TRP   101      29.811  21.609 -39.749  1.00 80.14           C  
ATOM    814  CE3 TRP   101      29.698  22.495 -37.513  1.00 80.14           C  
ATOM    815  NE1 TRP   101      30.692  20.845 -40.484  1.00 80.14           N  
ATOM    816  CZ2 TRP   101      28.603  22.155 -40.081  1.00 80.14           C  
ATOM    817  CZ3 TRP   101      28.483  23.048 -37.852  1.00 80.14           C  
ATOM    818  CH2 TRP   101      27.946  22.881 -39.112  1.00 80.14           C  
ATOM    819  N   VAL   102      34.249  22.691 -35.045  1.00 52.01           N  
ATOM    820  CA  VAL   102      34.773  22.600 -33.712  1.00 52.01           C  
ATOM    821  C   VAL   102      33.669  23.036 -32.797  1.00 52.01           C  
ATOM    822  O   VAL   102      32.701  23.650 -33.239  1.00 52.01           O  
ATOM    823  CB  VAL   102      35.939  23.510 -33.456  1.00 52.01           C  
ATOM    824  CG1 VAL   102      37.096  23.094 -34.381  1.00 52.01           C  
ATOM    825  CG2 VAL   102      35.483  24.967 -33.642  1.00 52.01           C  
ATOM    826  N   VAL   103      33.752  22.660 -31.503  1.00133.44           N  
ATOM    827  CA  VAL   103      32.802  23.135 -30.535  1.00133.44           C  
ATOM    828  C   VAL   103      33.534  23.942 -29.514  1.00133.44           C  
ATOM    829  O   VAL   103      34.243  23.403 -28.665  1.00133.44           O  
ATOM    830  CB  VAL   103      32.078  22.058 -29.779  1.00133.44           C  
ATOM    831  CG1 VAL   103      30.961  21.478 -30.648  1.00133.44           C  
ATOM    832  CG2 VAL   103      33.112  20.992 -29.384  1.00133.44           C  
ATOM    833  N   ASP   104      33.362  25.274 -29.569  1.00 61.60           N  
ATOM    834  CA  ASP   104      33.977  26.123 -28.595  1.00 61.60           C  
ATOM    835  C   ASP   104      33.139  26.001 -27.358  1.00 61.60           C  
ATOM    836  O   ASP   104      31.942  26.283 -27.378  1.00 61.60           O  
ATOM    837  CB  ASP   104      33.995  27.601 -29.025  1.00 61.60           C  
ATOM    838  CG  ASP   104      34.873  28.365 -28.051  1.00 61.60           C  
ATOM    839  OD1 ASP   104      35.280  27.749 -27.032  1.00 61.60           O  
ATOM    840  OD2 ASP   104      35.149  29.566 -28.311  1.00 61.60           O1-
ATOM    841  N   VAL   105      33.747  25.543 -26.249  1.00 59.60           N  
ATOM    842  CA  VAL   105      33.060  25.383 -24.994  1.00 59.60           C  
ATOM    843  C   VAL   105      32.711  26.736 -24.445  1.00 59.60           C  
ATOM    844  O   VAL   105      31.708  26.887 -23.748  1.00 59.60           O  
ATOM    845  CB  VAL   105      33.887  24.666 -23.968  1.00 59.60           C  
ATOM    846  CG1 VAL   105      33.104  24.634 -22.645  1.00 59.60           C  
ATOM    847  CG2 VAL   105      34.250  23.274 -24.515  1.00 59.60           C  
ATOM    848  N   GLY   106      33.569  27.748 -24.689  1.00 42.20           N  
ATOM    849  CA  GLY   106      33.218  29.098 -24.334  1.00 42.20           C  
ATOM    850  C   GLY   106      33.930  29.611 -23.118  1.00 42.20           C  
ATOM    851  O   GLY   106      33.859  30.809 -22.846  1.00 42.20           O  
ATOM    852  N   SER   107      34.611  28.749 -22.338  1.00 92.47           N  
ATOM    853  CA  SER   107      35.318  29.260 -21.194  1.00 92.47           C  
ATOM    854  C   SER   107      36.549  28.434 -20.997  1.00 92.47           C  
ATOM    855  O   SER   107      36.643  27.314 -21.492  1.00 92.47           O  
ATOM    856  CB  SER   107      34.532  29.154 -19.876  1.00 92.47           C  
ATOM    857  OG  SER   107      33.391  29.995 -19.908  1.00 92.47           O  
ATOM    858  N   VAL   108      37.536  29.005 -20.275  1.00 72.54           N  
ATOM    859  CA  VAL   108      38.765  28.348 -19.930  1.00 72.54           C  
ATOM    860  C   VAL   108      38.537  27.640 -18.621  1.00 72.54           C  
ATOM    861  O   VAL   108      37.643  27.996 -17.857  1.00 72.54           O  
ATOM    862  CB  VAL   108      39.911  29.303 -19.755  1.00 72.54           C  
ATOM    863  CG1 VAL   108      40.168  30.005 -21.100  1.00 72.54           C  
ATOM    864  CG2 VAL   108      39.574  30.271 -18.609  1.00 72.54           C  
ATOM    865  N   GLU   109      39.316  26.564 -18.391  1.00150.40           N  
ATOM    866  CA  GLU   109      39.279  25.636 -17.287  1.00150.40           C  
ATOM    867  C   GLU   109      39.914  26.137 -16.015  1.00150.40           C  
ATOM    868  O   GLU   109      39.629  25.601 -14.947  1.00150.40           O  
ATOM    869  CB  GLU   109      39.978  24.319 -17.667  1.00150.40           C  
ATOM    870  CG  GLU   109      39.462  23.716 -18.983  1.00150.40           C  
ATOM    871  CD  GLU   109      38.250  22.822 -18.748  1.00150.40           C  
ATOM    872  OE1 GLU   109      38.166  22.202 -17.655  1.00150.40           O  
ATOM    873  OE2 GLU   109      37.399  22.736 -19.674  1.00150.40           O1-
ATOM    874  N   TYR   110      40.829  27.123 -16.076  1.00180.19           N  
ATOM    875  CA  TYR   110      41.620  27.513 -14.930  1.00180.19           C  
ATOM    876  C   TYR   110      41.305  28.930 -14.548  1.00180.19           C  
ATOM    877  O   TYR   110      40.605  29.636 -15.270  1.00180.19           O  
ATOM    878  CB  TYR   110      43.117  27.456 -15.263  1.00180.19           C  
ATOM    879  CG  TYR   110      43.292  28.319 -16.469  1.00180.19           C  
ATOM    880  CD1 TYR   110      43.109  27.798 -17.731  1.00180.19           C  
ATOM    881  CD2 TYR   110      43.613  29.651 -16.348  1.00180.19           C  
ATOM    882  CE1 TYR   110      43.260  28.585 -18.849  1.00180.19           C  
ATOM    883  CE2 TYR   110      43.767  30.444 -17.462  1.00180.19           C  
ATOM    884  CZ  TYR   110      43.592  29.912 -18.716  1.00180.19           C  
ATOM    885  OH  TYR   110      43.751  30.726 -19.859  1.00180.19           O  
ATOM    886  N   ARG   111      41.780  29.366 -13.356  1.00167.76           N  
ATOM    887  CA  ARG   111      41.527  30.706 -12.897  1.00167.76           C  
ATOM    888  C   ARG   111      42.837  31.418 -12.725  1.00167.76           C  
ATOM    889  O   ARG   111      43.815  30.842 -12.251  1.00167.76           O  
ATOM    890  CB  ARG   111      40.810  30.760 -11.537  1.00167.76           C  
ATOM    891  CG  ARG   111      39.358  30.279 -11.585  1.00167.76           C  
ATOM    892  CD  ARG   111      38.673  30.265 -10.217  1.00167.76           C  
ATOM    893  NE  ARG   111      37.253  29.869 -10.429  1.00167.76           N  
ATOM    894  CZ  ARG   111      36.675  28.929  -9.625  1.00167.76           C  
ATOM    895  NH1 ARG   111      37.410  28.315  -8.653  1.00167.76           N1+
ATOM    896  NH2 ARG   111      35.361  28.600  -9.798  1.00167.76           N  
ATOM    897  N   SER   112      42.882  32.707 -13.130  1.00146.51           N  
ATOM    898  CA  SER   112      44.068  33.501 -12.986  1.00146.51           C  
ATOM    899  C   SER   112      45.022  33.093 -14.066  1.00146.51           C  
ATOM    900  O   SER   112      44.662  32.367 -14.991  1.00146.51           O  
ATOM    901  CB  SER   112      44.748  33.343 -11.609  1.00146.51           C  
ATOM    902  OG  SER   112      45.808  34.276 -11.459  1.00146.51           O  
ATOM    903  N   LYS   113      46.268  33.596 -13.984  1.00 99.80           N  
ATOM    904  CA  LYS   113      47.325  33.241 -14.887  1.00 99.80           C  
ATOM    905  C   LYS   113      46.942  33.446 -16.321  1.00 99.80           C  
ATOM    906  O   LYS   113      47.181  32.572 -17.155  1.00 99.80           O  
ATOM    907  CB  LYS   113      47.831  31.801 -14.703  1.00 99.80           C  
ATOM    908  CG  LYS   113      48.594  31.601 -13.392  1.00 99.80           C  
ATOM    909  CD  LYS   113      48.877  30.136 -13.060  1.00 99.80           C  
ATOM    910  CE  LYS   113      47.633  29.356 -12.637  1.00 99.80           C  
ATOM    911  NZ  LYS   113      47.996  27.954 -12.333  1.00 99.80           N1+
ATOM    912  N   GLY   114      46.359  34.618 -16.650  1.00 32.82           N  
ATOM    913  CA  GLY   114      46.094  34.945 -18.027  1.00 32.82           C  
ATOM    914  C   GLY   114      44.699  34.586 -18.450  1.00 32.82           C  
ATOM    915  O   GLY   114      44.359  34.713 -19.626  1.00 32.82           O  
ATOM    916  N   ALA   115      43.840  34.174 -17.505  1.00 49.16           N  
ATOM    917  CA  ALA   115      42.492  33.759 -17.792  1.00 49.16           C  
ATOM    918  C   ALA   115      41.724  34.890 -18.419  1.00 49.16           C  
ATOM    919  O   ALA   115      40.840  34.666 -19.245  1.00 49.16           O  
ATOM    920  CB  ALA   115      41.726  33.327 -16.531  1.00 49.16           C  
ATOM    921  N   LYS   116      42.026  36.138 -18.020  1.00162.59           N  
ATOM    922  CA  LYS   116      41.342  37.304 -18.513  1.00162.59           C  
ATOM    923  C   LYS   116      41.543  37.415 -19.991  1.00162.59           C  
ATOM    924  O   LYS   116      40.713  37.980 -20.703  1.00162.59           O  
ATOM    925  CB  LYS   116      41.817  38.616 -17.858  1.00162.59           C  
ATOM    926  CG  LYS   116      43.333  38.816 -17.858  1.00162.59           C  
ATOM    927  CD  LYS   116      44.074  37.790 -16.997  1.00162.59           C  
ATOM    928  CE  LYS   116      43.632  37.797 -15.531  1.00162.59           C  
ATOM    929  NZ  LYS   116      44.219  36.641 -14.818  1.00162.59           N1+
ATOM    930  N   ASN   117      42.665  36.874 -20.490  1.00 99.74           N  
ATOM    931  CA  ASN   117      43.014  36.952 -21.874  1.00 99.74           C  
ATOM    932  C   ASN   117      41.938  36.300 -22.697  1.00 99.74           C  
ATOM    933  O   ASN   117      41.752  36.652 -23.862  1.00 99.74           O  
ATOM    934  CB  ASN   117      44.341  36.237 -22.174  1.00 99.74           C  
ATOM    935  CG  ASN   117      44.826  36.764 -23.507  1.00 99.74           C  
ATOM    936  ND2 ASN   117      46.064  36.368 -23.911  1.00 99.74           N  
ATOM    937  OD1 ASN   117      44.120  37.514 -24.174  1.00 99.74           O  
ATOM    938  N   PHE   118      41.237  35.287 -22.149  1.00 87.19           N  
ATOM    939  CA  PHE   118      40.208  34.665 -22.937  1.00 87.19           C  
ATOM    940  C   PHE   118      38.876  34.824 -22.256  1.00 87.19           C  
ATOM    941  O   PHE   118      38.421  33.928 -21.544  1.00 87.19           O  
ATOM    942  CB  PHE   118      40.449  33.159 -23.117  1.00 87.19           C  
ATOM    943  CG  PHE   118      41.734  33.032 -23.855  1.00 87.19           C  
ATOM    944  CD1 PHE   118      41.758  33.055 -25.230  1.00 87.19           C  
ATOM    945  CD2 PHE   118      42.919  32.900 -23.166  1.00 87.19           C  
ATOM    946  CE1 PHE   118      42.949  32.940 -25.909  1.00 87.19           C  
ATOM    947  CE2 PHE   118      44.111  32.786 -23.841  1.00 87.19           C  
ATOM    948  CZ  PHE   118      44.127  32.805 -25.215  1.00 87.19           C  
ATOM    949  N   PRO   119      38.207  35.917 -22.523  1.00 69.40           N  
ATOM    950  CA  PRO   119      36.935  36.232 -21.920  1.00 69.40           C  
ATOM    951  C   PRO   119      35.937  35.161 -22.236  1.00 69.40           C  
ATOM    952  O   PRO   119      35.964  34.633 -23.346  1.00 69.40           O  
ATOM    953  CB  PRO   119      36.517  37.560 -22.544  1.00 69.40           C  
ATOM    954  CG  PRO   119      37.160  37.503 -23.942  1.00 69.40           C  
ATOM    955  CD  PRO   119      38.450  36.691 -23.728  1.00 69.40           C  
ATOM    956  N   SER   120      35.034  34.848 -21.284  1.00 33.08           N  
ATOM    957  CA  SER   120      34.073  33.797 -21.466  1.00 33.08           C  
ATOM    958  C   SER   120      32.930  34.272 -22.302  1.00 33.08           C  
ATOM    959  O   SER   120      32.721  35.470 -22.487  1.00 33.08           O  
ATOM    960  CB  SER   120      33.491  33.268 -20.143  1.00 33.08           C  
ATOM    961  OG  SER   120      34.517  32.677 -19.360  1.00 33.08           O  
ATOM    962  N   HIS   121      32.178  33.300 -22.857  1.00 54.55           N  
ATOM    963  CA  HIS   121      31.019  33.557 -23.659  1.00 54.55           C  
ATOM    964  C   HIS   121      30.264  32.263 -23.733  1.00 54.55           C  
ATOM    965  O   HIS   121      30.662  31.272 -23.124  1.00 54.55           O  
ATOM    966  CB  HIS   121      31.351  34.044 -25.085  1.00 54.55           C  
ATOM    967  CG  HIS   121      32.214  33.105 -25.873  1.00 54.55           C  
ATOM    968  CD2 HIS   121      33.570  32.980 -25.918  1.00 54.55           C  
ATOM    969  ND1 HIS   121      31.724  32.163 -26.748  1.00 54.55           N  
ATOM    970  CE1 HIS   121      32.794  31.518 -27.274  1.00 54.55           C  
ATOM    971  NE2 HIS   121      33.937  31.980 -26.802  1.00 54.55           N  
ATOM    972  N   ARG   122      29.134  32.245 -24.466  1.00 65.69           N  
ATOM    973  CA  ARG   122      28.328  31.057 -24.551  1.00 65.69           C  
ATOM    974  C   ARG   122      28.973  30.094 -25.498  1.00 65.69           C  
ATOM    975  O   ARG   122      29.692  30.487 -26.413  1.00 65.69           O  
ATOM    976  CB  ARG   122      26.890  31.313 -25.040  1.00 65.69           C  
ATOM    977  CG  ARG   122      26.045  32.109 -24.042  1.00 65.69           C  
ATOM    978  CD  ARG   122      24.596  32.326 -24.488  1.00 65.69           C  
ATOM    979  NE  ARG   122      24.612  33.253 -25.654  1.00 65.69           N  
ATOM    980  CZ  ARG   122      23.484  33.424 -26.404  1.00 65.69           C  
ATOM    981  NH1 ARG   122      22.353  32.723 -26.100  1.00 65.69           N1+
ATOM    982  NH2 ARG   122      23.486  34.294 -27.456  1.00 65.69           N  
ATOM    983  N   PRO   123      28.715  28.827 -25.307  1.00 69.42           N  
ATOM    984  CA  PRO   123      29.308  27.808 -26.129  1.00 69.42           C  
ATOM    985  C   PRO   123      28.867  27.971 -27.543  1.00 69.42           C  
ATOM    986  O   PRO   123      27.746  28.426 -27.767  1.00 69.42           O  
ATOM    987  CB  PRO   123      28.905  26.480 -25.492  1.00 69.42           C  
ATOM    988  CG  PRO   123      28.725  26.835 -24.004  1.00 69.42           C  
ATOM    989  CD  PRO   123      28.313  28.318 -24.006  1.00 69.42           C  
ATOM    990  N   ALA   124      29.736  27.629 -28.518  1.00 40.39           N  
ATOM    991  CA  ALA   124      29.338  27.829 -29.877  1.00 40.39           C  
ATOM    992  C   ALA   124      29.854  26.728 -30.747  1.00 40.39           C  
ATOM    993  O   ALA   124      30.910  26.148 -30.495  1.00 40.39           O  
ATOM    994  CB  ALA   124      29.855  29.151 -30.470  1.00 40.39           C  
ATOM    995  N   ILE   125      29.076  26.411 -31.803  1.00 53.70           N  
ATOM    996  CA  ILE   125      29.480  25.472 -32.809  1.00 53.70           C  
ATOM    997  C   ILE   125      29.966  26.331 -33.933  1.00 53.70           C  
ATOM    998  O   ILE   125      29.239  27.198 -34.417  1.00 53.70           O  
ATOM    999  CB  ILE   125      28.351  24.626 -33.327  1.00 53.70           C  
ATOM   1000  CG1 ILE   125      27.766  23.762 -32.197  1.00 53.70           C  
ATOM   1001  CG2 ILE   125      28.869  23.806 -34.520  1.00 53.70           C  
ATOM   1002  CD1 ILE   125      26.437  23.103 -32.561  1.00 53.70           C  
ATOM   1003  N   VAL   126      31.227  26.122 -34.368  1.00 41.69           N  
ATOM   1004  CA  VAL   126      31.794  26.979 -35.369  1.00 41.69           C  
ATOM   1005  C   VAL   126      32.336  26.122 -36.471  1.00 41.69           C  
ATOM   1006  O   VAL   126      32.788  25.003 -36.234  1.00 41.69           O  
ATOM   1007  CB  VAL   126      32.927  27.807 -34.833  1.00 41.69           C  
ATOM   1008  CG1 VAL   126      33.490  28.687 -35.960  1.00 41.69           C  
ATOM   1009  CG2 VAL   126      32.416  28.597 -33.617  1.00 41.69           C  
ATOM   1010  N   ALA   127      32.286  26.632 -37.721  1.00 38.03           N  
ATOM   1011  CA  ALA   127      32.779  25.859 -38.826  1.00 38.03           C  
ATOM   1012  C   ALA   127      33.574  26.740 -39.746  1.00 38.03           C  
ATOM   1013  O   ALA   127      33.276  27.919 -39.937  1.00 38.03           O  
ATOM   1014  CB  ALA   127      31.666  25.208 -39.665  1.00 38.03           C  
ATOM   1015  N   HIS   128      34.633  26.163 -40.348  1.00 69.75           N  
ATOM   1016  CA  HIS   128      35.454  26.899 -41.266  1.00 69.75           C  
ATOM   1017  C   HIS   128      35.491  26.121 -42.544  1.00 69.75           C  
ATOM   1018  O   HIS   128      35.423  24.893 -42.524  1.00 69.75           O  
ATOM   1019  CB  HIS   128      36.907  27.076 -40.789  1.00 69.75           C  
ATOM   1020  CG  HIS   128      37.031  27.989 -39.604  1.00 69.75           C  
ATOM   1021  CD2 HIS   128      37.330  29.316 -39.557  1.00 69.75           C  
ATOM   1022  ND1 HIS   128      36.845  27.598 -38.297  1.00 69.75           N  
ATOM   1023  CE1 HIS   128      37.041  28.700 -37.528  1.00 69.75           C  
ATOM   1024  NE2 HIS   128      37.338  29.766 -38.248  1.00 69.75           N  
ATOM   1025  N   ASP   129      35.578  26.828 -43.693  1.00 48.26           N  
ATOM   1026  CA  ASP   129      35.609  26.189 -44.978  1.00 48.26           C  
ATOM   1027  C   ASP   129      37.042  25.986 -45.384  1.00 48.26           C  
ATOM   1028  O   ASP   129      37.778  26.936 -45.647  1.00 48.26           O  
ATOM   1029  CB  ASP   129      34.921  27.024 -46.073  1.00 48.26           C  
ATOM   1030  CG  ASP   129      34.703  26.143 -47.294  1.00 48.26           C  
ATOM   1031  OD1 ASP   129      35.071  24.940 -47.235  1.00 48.26           O  
ATOM   1032  OD2 ASP   129      34.160  26.665 -48.305  1.00 48.26           O1-
ATOM   1033  N   LEU   130      37.469  24.709 -45.427  1.00 69.41           N  
ATOM   1034  CA  LEU   130      38.810  24.320 -45.773  1.00 69.41           C  
ATOM   1035  C   LEU   130      39.047  24.574 -47.229  1.00 69.41           C  
ATOM   1036  O   LEU   130      40.174  24.831 -47.649  1.00 69.41           O  
ATOM   1037  CB  LEU   130      39.080  22.826 -45.511  1.00 69.41           C  
ATOM   1038  CG  LEU   130      38.895  22.404 -44.038  1.00 69.41           C  
ATOM   1039  CD1 LEU   130      39.288  20.933 -43.823  1.00 69.41           C  
ATOM   1040  CD2 LEU   130      39.626  23.353 -43.077  1.00 69.41           C  
ATOM   1041  N   SER   131      37.984  24.462 -48.049  1.00 73.12           N  
ATOM   1042  CA  SER   131      38.115  24.617 -49.469  1.00 73.12           C  
ATOM   1043  C   SER   131      38.654  25.983 -49.781  1.00 73.12           C  
ATOM   1044  O   SER   131      39.619  26.114 -50.531  1.00 73.12           O  
ATOM   1045  CB  SER   131      36.779  24.465 -50.212  1.00 73.12           C  
ATOM   1046  OG  SER   131      36.972  24.631 -51.608  1.00 73.12           O  
ATOM   1047  N   LYS   132      38.044  27.037 -49.210  1.00108.12           N  
ATOM   1048  CA  LYS   132      38.464  28.380 -49.487  1.00108.12           C  
ATOM   1049  C   LYS   132      39.610  28.723 -48.589  1.00108.12           C  
ATOM   1050  O   LYS   132      39.715  28.204 -47.479  1.00108.12           O  
ATOM   1051  CB  LYS   132      37.351  29.412 -49.211  1.00108.12           C  
ATOM   1052  CG  LYS   132      37.685  30.851 -49.604  1.00108.12           C  
ATOM   1053  CD  LYS   132      37.681  31.100 -51.112  1.00108.12           C  
ATOM   1054  CE  LYS   132      37.791  32.581 -51.481  1.00108.12           C  
ATOM   1055  NZ  LYS   132      37.698  32.748 -52.948  1.00108.12           N1+
ATOM   1056  N   GLN   133      40.530  29.592 -49.060  1.00181.91           N  
ATOM   1057  CA  GLN   133      41.588  30.007 -48.186  1.00181.91           C  
ATOM   1058  C   GLN   133      41.316  31.438 -47.841  1.00181.91           C  
ATOM   1059  O   GLN   133      40.735  32.174 -48.639  1.00181.91           O  
ATOM   1060  CB  GLN   133      43.006  29.923 -48.781  1.00181.91           C  
ATOM   1061  CG  GLN   133      43.281  30.890 -49.931  1.00181.91           C  
ATOM   1062  CD  GLN   133      44.745  30.727 -50.317  1.00181.91           C  
ATOM   1063  NE2 GLN   133      45.543  31.815 -50.144  1.00181.91           N  
ATOM   1064  OE1 GLN   133      45.171  29.659 -50.752  1.00181.91           O  
ATOM   1065  N   GLY   134      41.701  31.865 -46.622  1.00126.78           N  
ATOM   1066  CA  GLY   134      42.323  30.949 -45.726  1.00126.78           C  
ATOM   1067  C   GLY   134      41.340  30.648 -44.643  1.00126.78           C  
ATOM   1068  O   GLY   134      41.263  31.349 -43.635  1.00126.78           O  
ATOM   1069  N   HIS   135      40.576  29.560 -44.845  1.00107.76           N  
ATOM   1070  CA  HIS   135      39.675  29.025 -43.863  1.00107.76           C  
ATOM   1071  C   HIS   135      38.735  30.048 -43.282  1.00107.76           C  
ATOM   1072  O   HIS   135      38.839  30.344 -42.093  1.00107.76           O  
ATOM   1073  CB  HIS   135      40.425  28.382 -42.685  1.00107.76           C  
ATOM   1074  CG  HIS   135      41.262  27.200 -43.080  1.00107.76           C  
ATOM   1075  CD2 HIS   135      41.150  25.896 -42.711  1.00107.76           C  
ATOM   1076  ND1 HIS   135      42.347  27.261 -43.926  1.00107.76           N  
ATOM   1077  CE1 HIS   135      42.834  25.997 -44.027  1.00107.76           C  
ATOM   1078  NE2 HIS   135      42.139  25.134 -43.307  1.00107.76           N  
ATOM   1079  N   PRO   136      37.828  30.615 -44.042  1.00 79.55           N  
ATOM   1080  CA  PRO   136      36.872  31.554 -43.499  1.00 79.55           C  
ATOM   1081  C   PRO   136      35.807  30.870 -42.683  1.00 79.55           C  
ATOM   1082  O   PRO   136      35.547  29.690 -42.913  1.00 79.55           O  
ATOM   1083  CB  PRO   136      36.318  32.332 -44.695  1.00 79.55           C  
ATOM   1084  CG  PRO   136      36.717  31.494 -45.925  1.00 79.55           C  
ATOM   1085  CD  PRO   136      37.998  30.772 -45.475  1.00 79.55           C  
ATOM   1086  N   GLU   137      35.169  31.595 -41.733  1.00 83.44           N  
ATOM   1087  CA  GLU   137      34.170  31.020 -40.865  1.00 83.44           C  
ATOM   1088  C   GLU   137      32.824  31.053 -41.535  1.00 83.44           C  
ATOM   1089  O   GLU   137      32.265  32.123 -41.765  1.00 83.44           O  
ATOM   1090  CB  GLU   137      34.019  31.791 -39.542  1.00 83.44           C  
ATOM   1091  CG  GLU   137      32.969  31.198 -38.599  1.00 83.44           C  
ATOM   1092  CD  GLU   137      32.823  32.137 -37.410  1.00 83.44           C  
ATOM   1093  OE1 GLU   137      32.174  33.205 -37.579  1.00 83.44           O  
ATOM   1094  OE2 GLU   137      33.360  31.804 -36.320  1.00 83.44           O1-
ATOM   1095  N   ILE   138      32.329  29.861 -41.938  1.00156.61           N  
ATOM   1096  CA  ILE   138      31.042  29.616 -42.538  1.00156.61           C  
ATOM   1097  C   ILE   138      29.906  29.566 -41.552  1.00156.61           C  
ATOM   1098  O   ILE   138      28.807  30.025 -41.857  1.00156.61           O  
ATOM   1099  CB  ILE   138      31.007  28.335 -43.320  1.00156.61           C  
ATOM   1100  CG1 ILE   138      29.746  28.279 -44.198  1.00156.61           C  
ATOM   1101  CG2 ILE   138      31.134  27.167 -42.329  1.00156.61           C  
ATOM   1102  CD1 ILE   138      29.788  27.176 -45.255  1.00156.61           C  
ATOM   1103  N   ILE   139      30.103  28.933 -40.371  1.00 57.43           N  
ATOM   1104  CA  ILE   139      28.999  28.780 -39.453  1.00 57.43           C  
ATOM   1105  C   ILE   139      29.411  29.194 -38.071  1.00 57.43           C  
ATOM   1106  O   ILE   139      30.532  28.927 -37.640  1.00 57.43           O  
ATOM   1107  CB  ILE   139      28.518  27.362 -39.345  1.00 57.43           C  
ATOM   1108  CG1 ILE   139      28.010  26.858 -40.706  1.00 57.43           C  
ATOM   1109  CG2 ILE   139      27.462  27.305 -38.228  1.00 57.43           C  
ATOM   1110  CD1 ILE   139      27.789  25.346 -40.751  1.00 57.43           C  
ATOM   1111  N   ARG   140      28.505  29.895 -37.351  1.00 66.95           N  
ATOM   1112  CA  ARG   140      28.738  30.249 -35.977  1.00 66.95           C  
ATOM   1113  C   ARG   140      27.408  30.221 -35.277  1.00 66.95           C  
ATOM   1114  O   ARG   140      26.568  31.093 -35.491  1.00 66.95           O  
ATOM   1115  CB  ARG   140      29.333  31.658 -35.801  1.00 66.95           C  
ATOM   1116  CG  ARG   140      29.557  32.047 -34.339  1.00 66.95           C  
ATOM   1117  CD  ARG   140      30.323  33.358 -34.157  1.00 66.95           C  
ATOM   1118  NE  ARG   140      31.754  33.083 -34.467  1.00 66.95           N  
ATOM   1119  CZ  ARG   140      32.587  32.657 -33.473  1.00 66.95           C  
ATOM   1120  NH1 ARG   140      32.105  32.488 -32.206  1.00 66.95           N1+
ATOM   1121  NH2 ARG   140      33.900  32.402 -33.743  1.00 66.95           N  
ATOM   1122  N   TYR   141      27.186  29.226 -34.392  1.00 58.12           N  
ATOM   1123  CA  TYR   141      25.913  29.116 -33.730  1.00 58.12           C  
ATOM   1124  C   TYR   141      26.132  29.121 -32.249  1.00 58.12           C  
ATOM   1125  O   TYR   141      26.899  28.319 -31.722  1.00 58.12           O  
ATOM   1126  CB  TYR   141      25.188  27.802 -34.090  1.00 58.12           C  
ATOM   1127  CG  TYR   141      23.908  27.672 -33.331  1.00 58.12           C  
ATOM   1128  CD1 TYR   141      22.763  28.310 -33.754  1.00 58.12           C  
ATOM   1129  CD2 TYR   141      23.849  26.889 -32.200  1.00 58.12           C  
ATOM   1130  CE1 TYR   141      21.586  28.177 -33.054  1.00 58.12           C  
ATOM   1131  CE2 TYR   141      22.675  26.752 -31.496  1.00 58.12           C  
ATOM   1132  CZ  TYR   141      21.540  27.398 -31.923  1.00 58.12           C  
ATOM   1133  OH  TYR   141      20.333  27.261 -31.206  1.00 58.12           O  
ATOM   1134  N   HIS   142      25.456  30.047 -31.537  1.00 48.83           N  
ATOM   1135  CA  HIS   142      25.588  30.120 -30.110  1.00 48.83           C  
ATOM   1136  C   HIS   142      24.491  29.315 -29.479  1.00 48.83           C  
ATOM   1137  O   HIS   142      23.362  29.281 -29.964  1.00 48.83           O  
ATOM   1138  CB  HIS   142      25.483  31.556 -29.574  1.00 48.83           C  
ATOM   1139  CG  HIS   142      26.510  32.457 -30.190  1.00 48.83           C  
ATOM   1140  CD2 HIS   142      26.395  33.324 -31.234  1.00 48.83           C  
ATOM   1141  ND1 HIS   142      27.821  32.538 -29.778  1.00 48.83           N  
ATOM   1142  CE1 HIS   142      28.431  33.442 -30.586  1.00 48.83           C  
ATOM   1143  NE2 HIS   142      27.604  33.946 -31.486  1.00 48.83           N  
ATOM   1144  N   PHE   143      24.816  28.642 -28.358  1.00 86.91           N  
ATOM   1145  CA  PHE   143      23.876  27.852 -27.610  1.00 86.91           C  
ATOM   1146  C   PHE   143      22.968  28.789 -26.875  1.00 86.91           C  
ATOM   1147  O   PHE   143      23.400  29.824 -26.366  1.00 86.91           O  
ATOM   1148  CB  PHE   143      24.557  26.994 -26.523  1.00 86.91           C  
ATOM   1149  CG  PHE   143      25.307  25.850 -27.121  1.00 86.91           C  
ATOM   1150  CD1 PHE   143      26.386  26.048 -27.953  1.00 86.91           C  
ATOM   1151  CD2 PHE   143      24.952  24.560 -26.800  1.00 86.91           C  
ATOM   1152  CE1 PHE   143      27.072  24.977 -28.479  1.00 86.91           C  
ATOM   1153  CE2 PHE   143      25.634  23.487 -27.321  1.00 86.91           C  
ATOM   1154  CZ  PHE   143      26.695  23.692 -28.167  1.00 86.91           C  
ATOM   1155  N   PRO   144      21.703  28.466 -26.822  1.00 91.77           N  
ATOM   1156  CA  PRO   144      20.764  29.224 -26.042  1.00 91.77           C  
ATOM   1157  C   PRO   144      21.058  28.893 -24.612  1.00 91.77           C  
ATOM   1158  O   PRO   144      21.329  27.730 -24.320  1.00 91.77           O  
ATOM   1159  CB  PRO   144      19.375  28.788 -26.515  1.00 91.77           C  
ATOM   1160  CG  PRO   144      19.623  27.481 -27.295  1.00 91.77           C  
ATOM   1161  CD  PRO   144      21.057  27.637 -27.824  1.00 91.77           C  
ATOM   1162  N   VAL   145      20.934  29.873 -23.700  1.00 41.54           N  
ATOM   1163  CA  VAL   145      21.328  29.723 -22.325  1.00 41.54           C  
ATOM   1164  C   VAL   145      20.574  28.601 -21.681  1.00 41.54           C  
ATOM   1165  O   VAL   145      21.107  27.894 -20.828  1.00 41.54           O  
ATOM   1166  CB  VAL   145      21.066  30.959 -21.516  1.00 41.54           C  
ATOM   1167  CG1 VAL   145      21.430  30.672 -20.050  1.00 41.54           C  
ATOM   1168  CG2 VAL   145      21.847  32.129 -22.138  1.00 41.54           C  
ATOM   1169  N   ARG   146      19.309  28.403 -22.066  1.00 98.94           N  
ATOM   1170  CA  ARG   146      18.499  27.408 -21.427  1.00 98.94           C  
ATOM   1171  C   ARG   146      19.107  26.052 -21.638  1.00 98.94           C  
ATOM   1172  O   ARG   146      19.028  25.174 -20.781  1.00 98.94           O  
ATOM   1173  CB  ARG   146      17.072  27.387 -21.990  1.00 98.94           C  
ATOM   1174  CG  ARG   146      16.076  26.679 -21.077  1.00 98.94           C  
ATOM   1175  CD  ARG   146      14.653  26.655 -21.632  1.00 98.94           C  
ATOM   1176  NE  ARG   146      13.772  26.107 -20.563  1.00 98.94           N  
ATOM   1177  CZ  ARG   146      12.616  25.457 -20.887  1.00 98.94           C  
ATOM   1178  NH1 ARG   146      12.288  25.261 -22.198  1.00 98.94           N1+
ATOM   1179  NH2 ARG   146      11.792  25.002 -19.900  1.00 98.94           N  
ATOM   1180  N   LEU   147      19.702  25.856 -22.821  1.00170.25           N  
ATOM   1181  CA  LEU   147      20.261  24.619 -23.289  1.00170.25           C  
ATOM   1182  C   LEU   147      21.520  24.200 -22.561  1.00170.25           C  
ATOM   1183  O   LEU   147      21.756  23.004 -22.383  1.00170.25           O  
ATOM   1184  CB  LEU   147      20.563  24.745 -24.794  1.00170.25           C  
ATOM   1185  CG  LEU   147      20.905  23.443 -25.526  1.00170.25           C  
ATOM   1186  CD1 LEU   147      22.251  22.863 -25.075  1.00170.25           C  
ATOM   1187  CD2 LEU   147      19.729  22.457 -25.443  1.00170.25           C  
ATOM   1188  N   VAL   148      22.375  25.152 -22.134  1.00 58.43           N  
ATOM   1189  CA  VAL   148      23.670  24.800 -21.603  1.00 58.43           C  
ATOM   1190  C   VAL   148      23.563  23.802 -20.487  1.00 58.43           C  
ATOM   1191  O   VAL   148      22.758  23.951 -19.569  1.00 58.43           O  
ATOM   1192  CB  VAL   148      24.438  25.983 -21.088  1.00 58.43           C  
ATOM   1193  CG1 VAL   148      25.745  25.483 -20.453  1.00 58.43           C  
ATOM   1194  CG2 VAL   148      24.649  26.974 -22.247  1.00 58.43           C  
ATOM   1195  N   GLU   149      24.372  22.716 -20.582  1.00113.40           N  
ATOM   1196  CA  GLU   149      24.445  21.726 -19.545  1.00113.40           C  
ATOM   1197  C   GLU   149      25.847  21.181 -19.522  1.00113.40           C  
ATOM   1198  O   GLU   149      26.164  20.254 -20.264  1.00113.40           O  
ATOM   1199  CB  GLU   149      23.520  20.516 -19.770  1.00113.40           C  
ATOM   1200  CG  GLU   149      22.036  20.827 -19.573  1.00113.40           C  
ATOM   1201  CD  GLU   149      21.799  21.023 -18.084  1.00113.40           C  
ATOM   1202  OE1 GLU   149      22.766  20.844 -17.297  1.00113.40           O  
ATOM   1203  OE2 GLU   149      20.642  21.355 -17.712  1.00113.40           O1-
ATOM   1204  N   LYS   150      26.701  21.717 -18.621  1.00112.04           N  
ATOM   1205  CA  LYS   150      28.055  21.266 -18.414  1.00112.04           C  
ATOM   1206  C   LYS   150      28.840  21.125 -19.697  1.00112.04           C  
ATOM   1207  O   LYS   150      29.239  20.019 -20.056  1.00112.04           O  
ATOM   1208  CB  LYS   150      28.125  19.920 -17.666  1.00112.04           C  
ATOM   1209  CG  LYS   150      27.697  19.999 -16.197  1.00112.04           C  
ATOM   1210  CD  LYS   150      27.506  18.630 -15.539  1.00112.04           C  
ATOM   1211  CE  LYS   150      27.271  18.705 -14.029  1.00112.04           C  
ATOM   1212  NZ  LYS   150      25.977  19.364 -13.750  1.00112.04           N1+
ATOM   1213  N   PRO   151      29.108  22.208 -20.384  1.00 78.81           N  
ATOM   1214  CA  PRO   151      29.811  22.226 -21.651  1.00 78.81           C  
ATOM   1215  C   PRO   151      31.196  21.629 -21.623  1.00 78.81           C  
ATOM   1216  O   PRO   151      31.691  21.252 -22.684  1.00 78.81           O  
ATOM   1217  CB  PRO   151      29.871  23.701 -22.045  1.00 78.81           C  
ATOM   1218  CG  PRO   151      29.874  24.433 -20.692  1.00 78.81           C  
ATOM   1219  CD  PRO   151      29.031  23.527 -19.779  1.00 78.81           C  
ATOM   1220  N   THR   152      31.850  21.565 -20.449  1.00 75.79           N  
ATOM   1221  CA  THR   152      33.187  21.044 -20.295  1.00 75.79           C  
ATOM   1222  C   THR   152      33.211  19.574 -20.625  1.00 75.79           C  
ATOM   1223  O   THR   152      34.251  19.006 -20.947  1.00 75.79           O  
ATOM   1224  CB  THR   152      33.716  21.196 -18.898  1.00 75.79           C  
ATOM   1225  CG2 THR   152      35.105  20.543 -18.824  1.00 75.79           C  
ATOM   1226  OG1 THR   152      33.791  22.569 -18.542  1.00 75.79           O  
ATOM   1227  N   TYR   153      32.061  18.915 -20.449  1.00154.71           N  
ATOM   1228  CA  TYR   153      31.773  17.518 -20.633  1.00154.71           C  
ATOM   1229  C   TYR   153      31.655  17.053 -22.062  1.00154.71           C  
ATOM   1230  O   TYR   153      31.499  15.851 -22.279  1.00154.71           O  
ATOM   1231  CB  TYR   153      30.543  17.061 -19.837  1.00154.71           C  
ATOM   1232  CG  TYR   153      30.996  17.196 -18.425  1.00154.71           C  
ATOM   1233  CD1 TYR   153      31.711  16.188 -17.820  1.00154.71           C  
ATOM   1234  CD2 TYR   153      30.735  18.343 -17.715  1.00154.71           C  
ATOM   1235  CE1 TYR   153      32.141  16.315 -16.520  1.00154.71           C  
ATOM   1236  CE2 TYR   153      31.162  18.476 -16.415  1.00154.71           C  
ATOM   1237  CZ  TYR   153      31.864  17.461 -15.815  1.00154.71           C  
ATOM   1238  OH  TYR   153      32.301  17.598 -14.480  1.00154.71           O  
ATOM   1239  N   PHE   154      31.542  17.958 -23.059  1.00105.55           N  
ATOM   1240  CA  PHE   154      31.324  17.506 -24.412  1.00105.55           C  
ATOM   1241  C   PHE   154      32.429  16.621 -24.921  1.00105.55           C  
ATOM   1242  O   PHE   154      33.616  16.901 -24.757  1.00105.55           O  
ATOM   1243  CB  PHE   154      31.101  18.630 -25.444  1.00105.55           C  
ATOM   1244  CG  PHE   154      29.786  19.284 -25.171  1.00105.55           C  
ATOM   1245  CD1 PHE   154      28.613  18.574 -25.287  1.00105.55           C  
ATOM   1246  CD2 PHE   154      29.721  20.619 -24.838  1.00105.55           C  
ATOM   1247  CE1 PHE   154      27.399  19.175 -25.047  1.00105.55           C  
ATOM   1248  CE2 PHE   154      28.510  21.226 -24.599  1.00105.55           C  
ATOM   1249  CZ  PHE   154      27.346  20.503 -24.700  1.00105.55           C  
ATOM   1250  N   GLY   155      32.027  15.504 -25.569  1.00 38.39           N  
ATOM   1251  CA  GLY   155      32.929  14.536 -26.127  1.00 38.39           C  
ATOM   1252  C   GLY   155      32.885  14.655 -27.619  1.00 38.39           C  
ATOM   1253  O   GLY   155      32.869  15.746 -28.182  1.00 38.39           O  
ATOM   1254  N   GLY   156      32.858  13.502 -28.308  1.00 37.35           N  
ATOM   1255  CA  GLY   156      32.880  13.460 -29.736  1.00 37.35           C  
ATOM   1256  C   GLY   156      31.578  13.955 -30.276  1.00 37.35           C  
ATOM   1257  O   GLY   156      30.562  13.984 -29.580  1.00 37.35           O  
ATOM   1258  N   PHE   157      31.600  14.393 -31.552  1.00 72.19           N  
ATOM   1259  CA  PHE   157      30.391  14.793 -32.208  1.00 72.19           C  
ATOM   1260  C   PHE   157      30.443  14.361 -33.642  1.00 72.19           C  
ATOM   1261  O   PHE   157      31.492  13.959 -34.146  1.00 72.19           O  
ATOM   1262  CB  PHE   157      30.067  16.303 -32.103  1.00 72.19           C  
ATOM   1263  CG  PHE   157      31.163  17.142 -32.668  1.00 72.19           C  
ATOM   1264  CD1 PHE   157      31.201  17.446 -34.007  1.00 72.19           C  
ATOM   1265  CD2 PHE   157      32.148  17.643 -31.845  1.00 72.19           C  
ATOM   1266  CE1 PHE   157      32.211  18.226 -34.519  1.00 72.19           C  
ATOM   1267  CE2 PHE   157      33.160  18.424 -32.353  1.00 72.19           C  
ATOM   1268  CZ  PHE   157      33.194  18.717 -33.694  1.00 72.19           C  
ATOM   1269  N   ALA   158      29.273  14.382 -34.319  1.00 37.49           N  
ATOM   1270  CA  ALA   158      29.207  13.980 -35.695  1.00 37.49           C  
ATOM   1271  C   ALA   158      28.464  15.026 -36.460  1.00 37.49           C  
ATOM   1272  O   ALA   158      27.533  15.653 -35.954  1.00 37.49           O  
ATOM   1273  CB  ALA   158      28.470  12.650 -35.911  1.00 37.49           C  
ATOM   1274  N   VAL   159      28.883  15.242 -37.723  1.00 44.73           N  
ATOM   1275  CA  VAL   159      28.233  16.199 -38.569  1.00 44.73           C  
ATOM   1276  C   VAL   159      27.482  15.415 -39.600  1.00 44.73           C  
ATOM   1277  O   VAL   159      28.064  14.635 -40.350  1.00 44.73           O  
ATOM   1278  CB  VAL   159      29.196  17.095 -39.291  1.00 44.73           C  
ATOM   1279  CG1 VAL   159      28.399  18.060 -40.183  1.00 44.73           C  
ATOM   1280  CG2 VAL   159      30.080  17.797 -38.247  1.00 44.73           C  
ATOM   1281  N   ASP   160      26.152  15.618 -39.661  1.00 66.35           N  
ATOM   1282  CA  ASP   160      25.310  14.885 -40.562  1.00 66.35           C  
ATOM   1283  C   ASP   160      24.920  15.813 -41.672  1.00 66.35           C  
ATOM   1284  O   ASP   160      24.124  16.729 -41.472  1.00 66.35           O  
ATOM   1285  CB  ASP   160      24.024  14.392 -39.866  1.00 66.35           C  
ATOM   1286  CG  ASP   160      23.354  13.302 -40.691  1.00 66.35           C  
ATOM   1287  OD1 ASP   160      23.844  13.011 -41.814  1.00 66.35           O  
ATOM   1288  OD2 ASP   160      22.337  12.742 -40.200  1.00 66.35           O1-
ATOM   1289  N   VAL   161      25.483  15.601 -42.885  1.00 56.09           N  
ATOM   1290  CA  VAL   161      25.179  16.474 -43.988  1.00 56.09           C  
ATOM   1291  C   VAL   161      24.256  15.767 -44.930  1.00 56.09           C  
ATOM   1292  O   VAL   161      24.626  14.775 -45.557  1.00 56.09           O  
ATOM   1293  CB  VAL   161      26.392  16.859 -44.781  1.00 56.09           C  
ATOM   1294  CG1 VAL   161      25.968  17.785 -45.932  1.00 56.09           C  
ATOM   1295  CG2 VAL   161      27.414  17.473 -43.818  1.00 56.09           C  
ATOM   1296  N   VAL   162      23.015  16.272 -45.031  1.00 62.45           N  
ATOM   1297  CA  VAL   162      22.007  15.718 -45.888  1.00 62.45           C  
ATOM   1298  C   VAL   162      22.286  15.961 -47.356  1.00 62.45           C  
ATOM   1299  O   VAL   162      22.125  15.032 -48.148  1.00 62.45           O  
ATOM   1300  CB  VAL   162      20.647  16.287 -45.613  1.00 62.45           C  
ATOM   1301  CG1 VAL   162      19.646  15.660 -46.599  1.00 62.45           C  
ATOM   1302  CG2 VAL   162      20.300  16.049 -44.134  1.00 62.45           C  
ATOM   1303  N   SER   163      22.724  17.183 -47.780  1.00 81.89           N  
ATOM   1304  CA  SER   163      22.729  17.400 -49.215  1.00 81.89           C  
ATOM   1305  C   SER   163      23.801  18.332 -49.756  1.00 81.89           C  
ATOM   1306  O   SER   163      24.793  18.634 -49.098  1.00 81.89           O  
ATOM   1307  CB  SER   163      21.385  17.932 -49.744  1.00 81.89           C  
ATOM   1308  OG  SER   163      21.136  19.233 -49.235  1.00 81.89           O  
ATOM   1309  N   ARG   164      23.581  18.786 -51.025  1.00254.58           N  
ATOM   1310  CA  ARG   164      24.448  19.544 -51.914  1.00254.58           C  
ATOM   1311  C   ARG   164      24.867  20.890 -51.385  1.00254.58           C  
ATOM   1312  O   ARG   164      26.041  21.244 -51.472  1.00254.58           O  
ATOM   1313  CB  ARG   164      23.823  19.811 -53.292  1.00254.58           C  
ATOM   1314  CG  ARG   164      24.840  20.375 -54.285  1.00254.58           C  
ATOM   1315  CD  ARG   164      24.223  21.046 -55.512  1.00254.58           C  
ATOM   1316  NE  ARG   164      25.352  21.506 -56.369  1.00254.58           N  
ATOM   1317  CZ  ARG   164      26.058  22.626 -56.036  1.00254.58           C  
ATOM   1318  NH1 ARG   164      25.756  23.313 -54.896  1.00254.58           N1+
ATOM   1319  NH2 ARG   164      27.076  23.051 -56.838  1.00254.58           N  
ATOM   1320  N   ASP   165      23.933  21.691 -50.845  1.00143.93           N  
ATOM   1321  CA  ASP   165      24.235  23.008 -50.340  1.00143.93           C  
ATOM   1322  C   ASP   165      25.115  22.813 -49.153  1.00143.93           C  
ATOM   1323  O   ASP   165      25.912  23.673 -48.774  1.00143.93           O  
ATOM   1324  CB  ASP   165      22.958  23.734 -49.872  1.00143.93           C  
ATOM   1325  CG  ASP   165      23.266  25.183 -49.517  1.00143.93           C  
ATOM   1326  OD1 ASP   165      24.457  25.582 -49.588  1.00143.93           O  
ATOM   1327  OD2 ASP   165      22.300  25.913 -49.166  1.00143.93           O1-
ATOM   1328  N   CYS   166      24.980  21.627 -48.545  1.00 74.38           N  
ATOM   1329  CA  CYS   166      25.671  21.282 -47.347  1.00 74.38           C  
ATOM   1330  C   CYS   166      25.042  22.039 -46.213  1.00 74.38           C  
ATOM   1331  O   CYS   166      25.535  21.991 -45.089  1.00 74.38           O  
ATOM   1332  CB  CYS   166      27.172  21.657 -47.358  1.00 74.38           C  
ATOM   1333  SG  CYS   166      28.175  20.719 -48.553  1.00 74.38           S  
ATOM   1334  N   SER   167      23.938  22.762 -46.495  1.00 98.56           N  
ATOM   1335  CA  SER   167      23.210  23.527 -45.518  1.00 98.56           C  
ATOM   1336  C   SER   167      22.363  22.648 -44.643  1.00 98.56           C  
ATOM   1337  O   SER   167      22.201  22.926 -43.455  1.00 98.56           O  
ATOM   1338  CB  SER   167      22.268  24.553 -46.169  1.00 98.56           C  
ATOM   1339  OG  SER   167      21.572  25.278 -45.168  1.00 98.56           O  
ATOM   1340  N   GLU   168      21.779  21.568 -45.206  1.00 74.43           N  
ATOM   1341  CA  GLU   168      20.901  20.755 -44.413  1.00 74.43           C  
ATOM   1342  C   GLU   168      21.764  19.823 -43.639  1.00 74.43           C  
ATOM   1343  O   GLU   168      22.045  18.699 -44.057  1.00 74.43           O  
ATOM   1344  CB  GLU   168      19.900  19.965 -45.271  1.00 74.43           C  
ATOM   1345  CG  GLU   168      18.918  20.898 -45.985  1.00 74.43           C  
ATOM   1346  CD  GLU   168      18.055  20.084 -46.936  1.00 74.43           C  
ATOM   1347  OE1 GLU   168      17.786  18.894 -46.625  1.00 74.43           O  
ATOM   1348  OE2 GLU   168      17.656  20.644 -47.991  1.00 74.43           O1-
ATOM   1349  N   THR   169      22.177  20.284 -42.444  1.00 69.10           N  
ATOM   1350  CA  THR   169      23.136  19.545 -41.692  1.00 69.10           C  
ATOM   1351  C   THR   169      22.703  19.479 -40.264  1.00 69.10           C  
ATOM   1352  O   THR   169      22.097  20.408 -39.731  1.00 69.10           O  
ATOM   1353  CB  THR   169      24.480  20.212 -41.726  1.00 69.10           C  
ATOM   1354  CG2 THR   169      25.493  19.353 -40.954  1.00 69.10           C  
ATOM   1355  OG1 THR   169      24.904  20.371 -43.071  1.00 69.10           O  
ATOM   1356  N   TYR   170      23.016  18.348 -39.606  1.00150.60           N  
ATOM   1357  CA  TYR   170      22.697  18.167 -38.222  1.00150.60           C  
ATOM   1358  C   TYR   170      23.968  17.866 -37.498  1.00150.60           C  
ATOM   1359  O   TYR   170      24.854  17.200 -38.032  1.00150.60           O  
ATOM   1360  CB  TYR   170      21.745  16.986 -37.944  1.00150.60           C  
ATOM   1361  CG  TYR   170      20.350  17.366 -38.309  1.00150.60           C  
ATOM   1362  CD1 TYR   170      19.873  17.198 -39.588  1.00150.60           C  
ATOM   1363  CD2 TYR   170      19.516  17.900 -37.351  1.00150.60           C  
ATOM   1364  CE1 TYR   170      18.582  17.554 -39.902  1.00150.60           C  
ATOM   1365  CE2 TYR   170      18.225  18.258 -37.660  1.00150.60           C  
ATOM   1366  CZ  TYR   170      17.757  18.084 -38.940  1.00150.60           C  
ATOM   1367  OH  TYR   170      16.433  18.447 -39.267  1.00150.60           O  
ATOM   1368  N   VAL   171      24.098  18.386 -36.261  1.00 46.77           N  
ATOM   1369  CA  VAL   171      25.274  18.113 -35.488  1.00 46.77           C  
ATOM   1370  C   VAL   171      24.828  17.488 -34.198  1.00 46.77           C  
ATOM   1371  O   VAL   171      23.968  18.026 -33.500  1.00 46.77           O  
ATOM   1372  CB  VAL   171      26.050  19.354 -35.154  1.00 46.77           C  
ATOM   1373  CG1 VAL   171      27.285  18.967 -34.326  1.00 46.77           C  
ATOM   1374  CG2 VAL   171      26.385  20.080 -36.467  1.00 46.77           C  
ATOM   1375  N   TYR   172      25.419  16.323 -33.850  1.00 86.30           N  
ATOM   1376  CA  TYR   172      25.059  15.635 -32.640  1.00 86.30           C  
ATOM   1377  C   TYR   172      26.283  15.660 -31.769  1.00 86.30           C  
ATOM   1378  O   TYR   172      27.310  15.081 -32.128  1.00 86.30           O  
ATOM   1379  CB  TYR   172      24.745  14.144 -32.868  1.00 86.30           C  
ATOM   1380  CG  TYR   172      23.839  14.008 -34.050  1.00 86.30           C  
ATOM   1381  CD1 TYR   172      22.535  14.450 -34.031  1.00 86.30           C  
ATOM   1382  CD2 TYR   172      24.310  13.404 -35.194  1.00 86.30           C  
ATOM   1383  CE1 TYR   172      21.730  14.304 -35.140  1.00 86.30           C  
ATOM   1384  CE2 TYR   172      23.513  13.252 -36.304  1.00 86.30           C  
ATOM   1385  CZ  TYR   172      22.217  13.706 -36.280  1.00 86.30           C  
ATOM   1386  OH  TYR   172      21.395  13.553 -37.415  1.00 86.30           O  
ATOM   1387  N   VAL   173      26.213  16.324 -30.594  1.00 97.23           N  
ATOM   1388  CA  VAL   173      27.376  16.403 -29.749  1.00 97.23           C  
ATOM   1389  C   VAL   173      27.117  15.653 -28.478  1.00 97.23           C  
ATOM   1390  O   VAL   173      26.105  15.856 -27.812  1.00 97.23           O  
ATOM   1391  CB  VAL   173      27.757  17.809 -29.385  1.00 97.23           C  
ATOM   1392  CG1 VAL   173      26.611  18.443 -28.578  1.00 97.23           C  
ATOM   1393  CG2 VAL   173      29.099  17.770 -28.636  1.00 97.23           C  
ATOM   1394  N   THR   174      28.058  14.763 -28.101  1.00 53.20           N  
ATOM   1395  CA  THR   174      27.885  13.957 -26.922  1.00 53.20           C  
ATOM   1396  C   THR   174      28.369  14.690 -25.705  1.00 53.20           C  
ATOM   1397  O   THR   174      29.200  15.595 -25.794  1.00 53.20           O  
ATOM   1398  CB  THR   174      28.646  12.663 -26.975  1.00 53.20           C  
ATOM   1399  CG2 THR   174      28.202  11.876 -28.220  1.00 53.20           C  
ATOM   1400  OG1 THR   174      30.042  12.917 -27.031  1.00 53.20           O  
ATOM   1401  N   ASN   175      27.791  14.358 -24.525  1.00148.50           N  
ATOM   1402  CA  ASN   175      28.364  14.830 -23.296  1.00148.50           C  
ATOM   1403  C   ASN   175      28.370  13.664 -22.352  1.00148.50           C  
ATOM   1404  O   ASN   175      27.353  13.014 -22.115  1.00148.50           O  
ATOM   1405  CB  ASN   175      27.755  16.087 -22.643  1.00148.50           C  
ATOM   1406  CG  ASN   175      26.386  15.825 -22.077  1.00148.50           C  
ATOM   1407  ND2 ASN   175      25.375  16.522 -22.656  1.00148.50           N  
ATOM   1408  OD1 ASN   175      26.225  15.061 -21.126  1.00148.50           O  
ATOM   1409  N   PHE   176      29.571  13.341 -21.839  1.00176.56           N  
ATOM   1410  CA  PHE   176      29.789  12.178 -21.024  1.00176.56           C  
ATOM   1411  C   PHE   176      29.280  12.296 -19.618  1.00176.56           C  
ATOM   1412  O   PHE   176      29.023  11.280 -18.971  1.00176.56           O  
ATOM   1413  CB  PHE   176      31.234  11.630 -21.070  1.00176.56           C  
ATOM   1414  CG  PHE   176      32.246  12.660 -20.705  1.00176.56           C  
ATOM   1415  CD1 PHE   176      32.765  13.486 -21.674  1.00176.56           C  
ATOM   1416  CD2 PHE   176      32.688  12.793 -19.409  1.00176.56           C  
ATOM   1417  CE1 PHE   176      33.706  14.437 -21.360  1.00176.56           C  
ATOM   1418  CE2 PHE   176      33.630  13.742 -19.087  1.00176.56           C  
ATOM   1419  CZ  PHE   176      34.140  14.564 -20.063  1.00176.56           C  
ATOM   1420  N   LEU   177      29.244  13.514 -19.052  1.00147.91           N  
ATOM   1421  CA  LEU   177      28.734  13.638 -17.714  1.00147.91           C  
ATOM   1422  C   LEU   177      27.254  13.360 -17.697  1.00147.91           C  
ATOM   1423  O   LEU   177      26.786  12.415 -17.063  1.00147.91           O  
ATOM   1424  CB  LEU   177      28.952  15.076 -17.196  1.00147.91           C  
ATOM   1425  CG  LEU   177      28.467  15.413 -15.768  1.00147.91           C  
ATOM   1426  CD1 LEU   177      26.937  15.430 -15.633  1.00147.91           C  
ATOM   1427  CD2 LEU   177      29.157  14.527 -14.726  1.00147.91           C  
ATOM   1428  N   SER   178      26.494  14.158 -18.476  1.00 98.67           N  
ATOM   1429  CA  SER   178      25.053  14.160 -18.450  1.00 98.67           C  
ATOM   1430  C   SER   178      24.462  12.981 -19.147  1.00 98.67           C  
ATOM   1431  O   SER   178      23.259  12.743 -19.034  1.00 98.67           O  
ATOM   1432  CB  SER   178      24.438  15.424 -19.079  1.00 98.67           C  
ATOM   1433  OG  SER   178      23.021  15.358 -19.019  1.00 98.67           O  
ATOM   1434  N   ASN   179      25.279  12.194 -19.872  1.00 57.40           N  
ATOM   1435  CA  ASN   179      24.717  11.131 -20.653  1.00 57.40           C  
ATOM   1436  C   ASN   179      23.700  11.763 -21.555  1.00 57.40           C  
ATOM   1437  O   ASN   179      22.536  11.367 -21.564  1.00 57.40           O  
ATOM   1438  CB  ASN   179      24.001  10.066 -19.804  1.00 57.40           C  
ATOM   1439  CG  ASN   179      25.040   9.387 -18.920  1.00 57.40           C  
ATOM   1440  ND2 ASN   179      24.634   9.031 -17.672  1.00 57.40           N  
ATOM   1441  OD1 ASN   179      26.182   9.185 -19.327  1.00 57.40           O  
ATOM   1442  N   ALA   180      24.117  12.793 -22.331  1.00 48.70           N  
ATOM   1443  CA  ALA   180      23.153  13.479 -23.146  1.00 48.70           C  
ATOM   1444  C   ALA   180      23.704  13.804 -24.503  1.00 48.70           C  
ATOM   1445  O   ALA   180      24.916  13.871 -24.716  1.00 48.70           O  
ATOM   1446  CB  ALA   180      22.683  14.808 -22.528  1.00 48.70           C  
ATOM   1447  N   LEU   181      22.779  13.984 -25.475  1.00 75.68           N  
ATOM   1448  CA  LEU   181      23.106  14.390 -26.813  1.00 75.68           C  
ATOM   1449  C   LEU   181      22.483  15.726 -27.061  1.00 75.68           C  
ATOM   1450  O   LEU   181      21.282  15.914 -26.878  1.00 75.68           O  
ATOM   1451  CB  LEU   181      22.554  13.477 -27.926  1.00 75.68           C  
ATOM   1452  CG  LEU   181      23.319  12.163 -28.137  1.00 75.68           C  
ATOM   1453  CD1 LEU   181      22.685  11.336 -29.267  1.00 75.68           C  
ATOM   1454  CD2 LEU   181      24.809  12.439 -28.389  1.00 75.68           C  
ATOM   1455  N   PHE   182      23.312  16.692 -27.496  1.00 90.19           N  
ATOM   1456  CA  PHE   182      22.857  18.000 -27.866  1.00 90.19           C  
ATOM   1457  C   PHE   182      22.668  17.944 -29.353  1.00 90.19           C  
ATOM   1458  O   PHE   182      23.595  17.596 -30.082  1.00 90.19           O  
ATOM   1459  CB  PHE   182      23.917  19.073 -27.544  1.00 90.19           C  
ATOM   1460  CG  PHE   182      23.529  20.405 -28.091  1.00 90.19           C  
ATOM   1461  CD1 PHE   182      22.578  21.181 -27.472  1.00 90.19           C  
ATOM   1462  CD2 PHE   182      24.147  20.894 -29.219  1.00 90.19           C  
ATOM   1463  CE1 PHE   182      22.241  22.413 -27.985  1.00 90.19           C  
ATOM   1464  CE2 PHE   182      23.815  22.126 -29.734  1.00 90.19           C  
ATOM   1465  CZ  PHE   182      22.856  22.891 -29.116  1.00 90.19           C  
ATOM   1466  N   ILE   183      21.453  18.275 -29.845  1.00106.17           N  
ATOM   1467  CA  ILE   183      21.201  18.172 -31.259  1.00106.17           C  
ATOM   1468  C   ILE   183      21.013  19.542 -31.835  1.00106.17           C  
ATOM   1469  O   ILE   183      20.241  20.349 -31.321  1.00106.17           O  
ATOM   1470  CB  ILE   183      19.970  17.385 -31.637  1.00106.17           C  
ATOM   1471  CG1 ILE   183      20.073  15.906 -31.218  1.00106.17           C  
ATOM   1472  CG2 ILE   183      19.758  17.560 -33.149  1.00106.17           C  
ATOM   1473  CD1 ILE   183      19.789  15.645 -29.742  1.00106.17           C  
ATOM   1474  N   TYR   184      21.734  19.825 -32.942  1.00 79.84           N  
ATOM   1475  CA  TYR   184      21.696  21.111 -33.577  1.00 79.84           C  
ATOM   1476  C   TYR   184      21.206  20.971 -34.986  1.00 79.84           C  
ATOM   1477  O   TYR   184      21.774  20.228 -35.786  1.00 79.84           O  
ATOM   1478  CB  TYR   184      23.094  21.765 -33.577  1.00 79.84           C  
ATOM   1479  CG  TYR   184      23.153  22.964 -34.461  1.00 79.84           C  
ATOM   1480  CD1 TYR   184      22.417  24.094 -34.190  1.00 79.84           C  
ATOM   1481  CD2 TYR   184      23.999  22.964 -35.548  1.00 79.84           C  
ATOM   1482  CE1 TYR   184      22.500  25.193 -35.013  1.00 79.84           C  
ATOM   1483  CE2 TYR   184      24.087  24.060 -36.373  1.00 79.84           C  
ATOM   1484  CZ  TYR   184      23.333  25.177 -36.108  1.00 79.84           C  
ATOM   1485  OH  TYR   184      23.416  26.306 -36.950  1.00 79.84           O  
ATOM   1486  N   ASP   185      20.112  21.695 -35.312  1.00 54.07           N  
ATOM   1487  CA  ASP   185      19.551  21.700 -36.636  1.00 54.07           C  
ATOM   1488  C   ASP   185      20.024  22.964 -37.283  1.00 54.07           C  
ATOM   1489  O   ASP   185      19.587  24.058 -36.930  1.00 54.07           O  
ATOM   1490  CB  ASP   185      18.010  21.704 -36.642  1.00 54.07           C  
ATOM   1491  CG  ASP   185      17.502  21.472 -38.062  1.00 54.07           C  
ATOM   1492  OD1 ASP   185      18.223  21.841 -39.026  1.00 54.07           O  
ATOM   1493  OD2 ASP   185      16.379  20.916 -38.196  1.00 54.07           O1-
ATOM   1494  N   HIS   186      20.954  22.836 -38.249  1.00 47.95           N  
ATOM   1495  CA  HIS   186      21.541  23.972 -38.901  1.00 47.95           C  
ATOM   1496  C   HIS   186      20.522  24.717 -39.711  1.00 47.95           C  
ATOM   1497  O   HIS   186      20.499  25.947 -39.706  1.00 47.95           O  
ATOM   1498  CB  HIS   186      22.687  23.578 -39.848  1.00 47.95           C  
ATOM   1499  CG  HIS   186      23.389  24.763 -40.441  1.00 47.95           C  
ATOM   1500  CD2 HIS   186      23.306  25.300 -41.689  1.00 47.95           C  
ATOM   1501  ND1 HIS   186      24.291  25.544 -39.754  1.00 47.95           N  
ATOM   1502  CE1 HIS   186      24.706  26.509 -40.614  1.00 47.95           C  
ATOM   1503  NE2 HIS   186      24.137  26.402 -41.801  1.00 47.95           N  
ATOM   1504  N   LYS   187      19.652  23.992 -40.438  1.00129.17           N  
ATOM   1505  CA  LYS   187      18.713  24.638 -41.313  1.00129.17           C  
ATOM   1506  C   LYS   187      17.776  25.504 -40.520  1.00129.17           C  
ATOM   1507  O   LYS   187      17.586  26.679 -40.836  1.00129.17           O  
ATOM   1508  CB  LYS   187      17.860  23.622 -42.091  1.00129.17           C  
ATOM   1509  CG  LYS   187      17.295  24.167 -43.403  1.00129.17           C  
ATOM   1510  CD  LYS   187      18.376  24.344 -44.472  1.00129.17           C  
ATOM   1511  CE  LYS   187      17.859  24.886 -45.804  1.00129.17           C  
ATOM   1512  NZ  LYS   187      17.858  26.365 -45.776  1.00129.17           N1+
ATOM   1513  N   ASN   188      17.171  24.931 -39.462  1.00 57.83           N  
ATOM   1514  CA  ASN   188      16.228  25.599 -38.606  1.00 57.83           C  
ATOM   1515  C   ASN   188      16.945  26.599 -37.757  1.00 57.83           C  
ATOM   1516  O   ASN   188      16.379  27.618 -37.363  1.00 57.83           O  
ATOM   1517  CB  ASN   188      15.491  24.635 -37.660  1.00 57.83           C  
ATOM   1518  CG  ASN   188      14.569  23.766 -38.502  1.00 57.83           C  
ATOM   1519  ND2 ASN   188      14.501  24.063 -39.828  1.00 57.83           N  
ATOM   1520  OD1 ASN   188      13.928  22.846 -37.997  1.00 57.83           O  
ATOM   1521  N   ARG   189      18.227  26.329 -37.464  1.00 70.30           N  
ATOM   1522  CA  ARG   189      18.992  27.134 -36.559  1.00 70.30           C  
ATOM   1523  C   ARG   189      18.375  27.040 -35.201  1.00 70.30           C  
ATOM   1524  O   ARG   189      18.218  28.036 -34.494  1.00 70.30           O  
ATOM   1525  CB  ARG   189      19.144  28.603 -36.989  1.00 70.30           C  
ATOM   1526  CG  ARG   189      20.058  28.734 -38.210  1.00 70.30           C  
ATOM   1527  CD  ARG   189      20.611  30.141 -38.442  1.00 70.30           C  
ATOM   1528  NE  ARG   189      21.558  30.048 -39.589  1.00 70.30           N  
ATOM   1529  CZ  ARG   189      22.846  29.646 -39.379  1.00 70.30           C  
ATOM   1530  NH1 ARG   189      23.263  29.318 -38.121  1.00 70.30           N1+
ATOM   1531  NH2 ARG   189      23.717  29.568 -40.428  1.00 70.30           N  
ATOM   1532  N   GLN   190      18.000  25.802 -34.810  1.00 59.20           N  
ATOM   1533  CA  GLN   190      17.467  25.569 -33.501  1.00 59.20           C  
ATOM   1534  C   GLN   190      18.152  24.362 -32.926  1.00 59.20           C  
ATOM   1535  O   GLN   190      18.724  23.553 -33.656  1.00 59.20           O  
ATOM   1536  CB  GLN   190      15.947  25.335 -33.463  1.00 59.20           C  
ATOM   1537  CG  GLN   190      15.409  25.256 -32.032  1.00 59.20           C  
ATOM   1538  CD  GLN   190      13.888  25.289 -32.081  1.00 59.20           C  
ATOM   1539  NE2 GLN   190      13.320  25.363 -33.314  1.00 59.20           N  
ATOM   1540  OE1 GLN   190      13.223  25.257 -31.047  1.00 59.20           O  
ATOM   1541  N   SER   191      18.138  24.226 -31.580  1.00 47.77           N  
ATOM   1542  CA  SER   191      18.791  23.101 -30.969  1.00 47.77           C  
ATOM   1543  C   SER   191      18.012  22.663 -29.760  1.00 47.77           C  
ATOM   1544  O   SER   191      17.146  23.382 -29.267  1.00 47.77           O  
ATOM   1545  CB  SER   191      20.231  23.410 -30.518  1.00 47.77           C  
ATOM   1546  OG  SER   191      20.236  24.456 -29.559  1.00 47.77           O  
ATOM   1547  N   TRP   192      18.284  21.428 -29.280  1.00 70.49           N  
ATOM   1548  CA  TRP   192      17.627  20.904 -28.112  1.00 70.49           C  
ATOM   1549  C   TRP   192      18.477  19.799 -27.549  1.00 70.49           C  
ATOM   1550  O   TRP   192      19.334  19.256 -28.244  1.00 70.49           O  
ATOM   1551  CB  TRP   192      16.230  20.330 -28.406  1.00 70.49           C  
ATOM   1552  CG  TRP   192      16.213  19.195 -29.404  1.00 70.49           C  
ATOM   1553  CD1 TRP   192      16.234  17.850 -29.180  1.00 70.49           C  
ATOM   1554  CD2 TRP   192      16.168  19.367 -30.830  1.00 70.49           C  
ATOM   1555  CE2 TRP   192      16.164  18.096 -31.400  1.00 70.49           C  
ATOM   1556  CE3 TRP   192      16.133  20.494 -31.602  1.00 70.49           C  
ATOM   1557  NE1 TRP   192      16.205  17.173 -30.375  1.00 70.49           N  
ATOM   1558  CZ2 TRP   192      16.124  17.929 -32.755  1.00 70.49           C  
ATOM   1559  CZ3 TRP   192      16.093  20.323 -32.969  1.00 70.49           C  
ATOM   1560  CH2 TRP   192      16.089  19.064 -33.535  1.00 70.49           C  
ATOM   1561  N   ASN   193      18.259  19.440 -26.262  1.00 64.86           N  
ATOM   1562  CA  ASN   193      19.014  18.381 -25.638  1.00 64.86           C  
ATOM   1563  C   ASN   193      18.156  17.163 -25.480  1.00 64.86           C  
ATOM   1564  O   ASN   193      16.938  17.252 -25.332  1.00 64.86           O  
ATOM   1565  CB  ASN   193      19.571  18.708 -24.237  1.00 64.86           C  
ATOM   1566  CG  ASN   193      20.940  19.364 -24.374  1.00 64.86           C  
ATOM   1567  ND2 ASN   193      21.106  20.576 -23.781  1.00 64.86           N  
ATOM   1568  OD1 ASN   193      21.850  18.800 -24.981  1.00 64.86           O  
ATOM   1569  N   ILE   194      18.792  15.970 -25.548  1.00 95.25           N  
ATOM   1570  CA  ILE   194      18.069  14.738 -25.384  1.00 95.25           C  
ATOM   1571  C   ILE   194      18.843  13.836 -24.468  1.00 95.25           C  
ATOM   1572  O   ILE   194      20.067  13.745 -24.554  1.00 95.25           O  
ATOM   1573  CB  ILE   194      17.869  13.989 -26.669  1.00 95.25           C  
ATOM   1574  CG1 ILE   194      17.047  14.831 -27.657  1.00 95.25           C  
ATOM   1575  CG2 ILE   194      17.222  12.636 -26.327  1.00 95.25           C  
ATOM   1576  CD1 ILE   194      15.651  15.182 -27.144  1.00 95.25           C  
ATOM   1577  N   THR   195      18.133  13.132 -23.561  1.00 93.48           N  
ATOM   1578  CA  THR   195      18.790  12.242 -22.645  1.00 93.48           C  
ATOM   1579  C   THR   195      18.132  10.897 -22.745  1.00 93.48           C  
ATOM   1580  O   THR   195      16.944  10.798 -23.050  1.00 93.48           O  
ATOM   1581  CB  THR   195      18.680  12.681 -21.215  1.00 93.48           C  
ATOM   1582  CG2 THR   195      19.479  11.698 -20.351  1.00 93.48           C  
ATOM   1583  OG1 THR   195      19.211  13.989 -21.056  1.00 93.48           O  
ATOM   1584  N   HIS   196      18.908   9.815 -22.513  1.00 60.57           N  
ATOM   1585  CA  HIS   196      18.361   8.486 -22.563  1.00 60.57           C  
ATOM   1586  C   HIS   196      19.159   7.646 -21.606  1.00 60.57           C  
ATOM   1587  O   HIS   196      20.353   7.873 -21.414  1.00 60.57           O  
ATOM   1588  CB  HIS   196      18.460   7.857 -23.966  1.00 60.57           C  
ATOM   1589  CG  HIS   196      17.656   6.603 -24.135  1.00 60.57           C  
ATOM   1590  CD2 HIS   196      16.413   6.431 -24.663  1.00 60.57           C  
ATOM   1591  ND1 HIS   196      18.083   5.349 -23.761  1.00 60.57           N  
ATOM   1592  CE1 HIS   196      17.086   4.486 -24.080  1.00 60.57           C  
ATOM   1593  NE2 HIS   196      16.051   5.097 -24.630  1.00 60.57           N  
ATOM   1594  N   PRO   197      18.539   6.668 -21.002  1.00 65.47           N  
ATOM   1595  CA  PRO   197      19.226   5.840 -20.045  1.00 65.47           C  
ATOM   1596  C   PRO   197      20.335   5.085 -20.705  1.00 65.47           C  
ATOM   1597  O   PRO   197      21.241   4.622 -20.015  1.00 65.47           O  
ATOM   1598  CB  PRO   197      18.143   4.973 -19.408  1.00 65.47           C  
ATOM   1599  CG  PRO   197      16.884   5.855 -19.498  1.00 65.47           C  
ATOM   1600  CD  PRO   197      17.111   6.732 -20.742  1.00 65.47           C  
ATOM   1601  N   THR   198      20.261   4.939 -22.038  1.00 73.22           N  
ATOM   1602  CA  THR   198      21.234   4.244 -22.834  1.00 73.22           C  
ATOM   1603  C   THR   198      22.530   4.997 -22.860  1.00 73.22           C  
ATOM   1604  O   THR   198      23.592   4.411 -23.050  1.00 73.22           O  
ATOM   1605  CB  THR   198      20.794   4.038 -24.254  1.00 73.22           C  
ATOM   1606  CG2 THR   198      21.947   3.404 -25.047  1.00 73.22           C  
ATOM   1607  OG1 THR   198      19.645   3.206 -24.296  1.00 73.22           O  
ATOM   1608  N   PHE   199      22.463   6.329 -22.713  1.00119.37           N  
ATOM   1609  CA  PHE   199      23.592   7.218 -22.789  1.00119.37           C  
ATOM   1610  C   PHE   199      24.505   7.097 -21.595  1.00119.37           C  
ATOM   1611  O   PHE   199      25.606   7.644 -21.622  1.00119.37           O  
ATOM   1612  CB  PHE   199      23.212   8.701 -22.946  1.00119.37           C  
ATOM   1613  CG  PHE   199      22.436   8.820 -24.213  1.00119.37           C  
ATOM   1614  CD1 PHE   199      22.965   8.387 -25.407  1.00119.37           C  
ATOM   1615  CD2 PHE   199      21.189   9.402 -24.215  1.00119.37           C  
ATOM   1616  CE1 PHE   199      22.252   8.504 -26.577  1.00119.37           C  
ATOM   1617  CE2 PHE   199      20.473   9.523 -25.382  1.00119.37           C  
ATOM   1618  CZ  PHE   199      21.001   9.071 -26.567  1.00119.37           C  
ATOM   1619  N   ARG   200      24.035   6.499 -20.480  1.00148.52           N  
ATOM   1620  CA  ARG   200      24.784   6.441 -19.245  1.00148.52           C  
ATOM   1621  C   ARG   200      25.814   5.343 -19.210  1.00148.52           C  
ATOM   1622  O   ARG   200      25.751   4.364 -19.953  1.00148.52           O  
ATOM   1623  CB  ARG   200      23.900   6.234 -18.007  1.00148.52           C  
ATOM   1624  CG  ARG   200      23.133   4.912 -18.044  1.00148.52           C  
ATOM   1625  CD  ARG   200      22.331   4.626 -16.774  1.00148.52           C  
ATOM   1626  NE  ARG   200      21.654   3.312 -16.965  1.00148.52           N  
ATOM   1627  CZ  ARG   200      22.326   2.154 -16.693  1.00148.52           C  
ATOM   1628  NH1 ARG   200      23.622   2.202 -16.266  1.00148.52           N1+
ATOM   1629  NH2 ARG   200      21.703   0.949 -16.850  1.00148.52           N  
ATOM   1630  N   GLY   201      26.812   5.512 -18.305  1.00 47.09           N  
ATOM   1631  CA  GLY   201      27.892   4.575 -18.110  1.00 47.09           C  
ATOM   1632  C   GLY   201      27.395   3.353 -17.398  1.00 47.09           C  
ATOM   1633  O   GLY   201      26.477   3.430 -16.582  1.00 47.09           O  
ATOM   1634  N   GLU   202      27.930   2.164 -17.779  1.00 88.27           N  
ATOM   1635  CA  GLU   202      27.570   0.953 -17.090  1.00 88.27           C  
ATOM   1636  C   GLU   202      28.311   0.793 -15.795  1.00 88.27           C  
ATOM   1637  O   GLU   202      27.759   0.979 -14.715  1.00 88.27           O  
ATOM   1638  CB  GLU   202      27.869  -0.302 -17.919  1.00 88.27           C  
ATOM   1639  CG  GLU   202      27.030  -0.406 -19.190  1.00 88.27           C  
ATOM   1640  CD  GLU   202      27.439  -1.690 -19.892  1.00 88.27           C  
ATOM   1641  OE1 GLU   202      27.881  -2.632 -19.182  1.00 88.27           O  
ATOM   1642  OE2 GLU   202      27.317  -1.747 -21.144  1.00 88.27           O1-
ATOM   1643  N   ARG   203      29.632   0.543 -15.891  1.00 74.35           N  
ATOM   1644  CA  ARG   203      30.461   0.295 -14.749  1.00 74.35           C  
ATOM   1645  C   ARG   203      31.675   1.124 -14.971  1.00 74.35           C  
ATOM   1646  O   ARG   203      31.997   1.466 -16.108  1.00 74.35           O  
ATOM   1647  CB  ARG   203      30.918  -1.168 -14.607  1.00 74.35           C  
ATOM   1648  CG  ARG   203      29.780  -2.127 -14.250  1.00 74.35           C  
ATOM   1649  CD  ARG   203      30.224  -3.583 -14.099  1.00 74.35           C  
ATOM   1650  NE  ARG   203      29.017  -4.384 -13.753  1.00 74.35           N  
ATOM   1651  CZ  ARG   203      29.107  -5.739 -13.619  1.00 74.35           C  
ATOM   1652  NH1 ARG   203      30.307  -6.365 -13.800  1.00 74.35           N1+
ATOM   1653  NH2 ARG   203      27.998  -6.469 -13.301  1.00 74.35           N  
ATOM   1654  N   LEU   204      32.386   1.468 -13.886  1.00127.17           N  
ATOM   1655  CA  LEU   204      33.512   2.340 -14.022  1.00127.17           C  
ATOM   1656  C   LEU   204      34.581   1.668 -14.819  1.00127.17           C  
ATOM   1657  O   LEU   204      34.748   0.451 -14.773  1.00127.17           O  
ATOM   1658  CB  LEU   204      34.099   2.797 -12.671  1.00127.17           C  
ATOM   1659  CG  LEU   204      34.456   1.653 -11.698  1.00127.17           C  
ATOM   1660  CD1 LEU   204      35.633   0.804 -12.203  1.00127.17           C  
ATOM   1661  CD2 LEU   204      34.683   2.192 -10.277  1.00127.17           C  
ATOM   1662  N   SER   205      35.300   2.474 -15.627  1.00 44.42           N  
ATOM   1663  CA  SER   205      36.378   1.979 -16.435  1.00 44.42           C  
ATOM   1664  C   SER   205      37.620   1.941 -15.590  1.00 44.42           C  
ATOM   1665  O   SER   205      37.836   2.819 -14.756  1.00 44.42           O  
ATOM   1666  CB  SER   205      36.663   2.867 -17.659  1.00 44.42           C  
ATOM   1667  OG  SER   205      35.526   2.900 -18.509  1.00 44.42           O  
ATOM   1668  N   GLU   206      38.481   0.921 -15.806  1.00 70.84           N  
ATOM   1669  CA  GLU   206      39.687   0.796 -15.028  1.00 70.84           C  
ATOM   1670  C   GLU   206      40.840   1.227 -15.885  1.00 70.84           C  
ATOM   1671  O   GLU   206      40.956   0.812 -17.036  1.00 70.84           O  
ATOM   1672  CB  GLU   206      39.971  -0.645 -14.570  1.00 70.84           C  
ATOM   1673  CG  GLU   206      38.897  -1.208 -13.640  1.00 70.84           C  
ATOM   1674  CD  GLU   206      37.702  -1.592 -14.503  1.00 70.84           C  
ATOM   1675  OE1 GLU   206      37.866  -1.629 -15.752  1.00 70.84           O  
ATOM   1676  OE2 GLU   206      36.611  -1.850 -13.928  1.00 70.84           O1-
ATOM   1677  N   PHE   207      41.728   2.083 -15.335  1.00 72.38           N  
ATOM   1678  CA  PHE   207      42.841   2.601 -16.090  1.00 72.38           C  
ATOM   1679  C   PHE   207      44.088   2.445 -15.277  1.00 72.38           C  
ATOM   1680  O   PHE   207      44.158   2.906 -14.140  1.00 72.38           O  
ATOM   1681  CB  PHE   207      42.653   4.099 -16.402  1.00 72.38           C  
ATOM   1682  CG  PHE   207      43.806   4.648 -17.173  1.00 72.38           C  
ATOM   1683  CD1 PHE   207      43.923   4.435 -18.528  1.00 72.38           C  
ATOM   1684  CD2 PHE   207      44.762   5.408 -16.537  1.00 72.38           C  
ATOM   1685  CE1 PHE   207      44.986   4.956 -19.229  1.00 72.38           C  
ATOM   1686  CE2 PHE   207      45.826   5.933 -17.232  1.00 72.38           C  
ATOM   1687  CZ  PHE   207      45.941   5.706 -18.582  1.00 72.38           C  
ATOM   1688  N   ASN   208      45.130   1.819 -15.865  1.00 60.74           N  
ATOM   1689  CA  ASN   208      46.335   1.586 -15.124  1.00 60.74           C  
ATOM   1690  C   ASN   208      47.340   2.645 -15.449  1.00 60.74           C  
ATOM   1691  O   ASN   208      47.708   2.852 -16.604  1.00 60.74           O  
ATOM   1692  CB  ASN   208      47.002   0.230 -15.426  1.00 60.74           C  
ATOM   1693  CG  ASN   208      46.155  -0.896 -14.842  1.00 60.74           C  
ATOM   1694  ND2 ASN   208      46.729  -2.129 -14.822  1.00 60.74           N  
ATOM   1695  OD1 ASN   208      45.025  -0.690 -14.403  1.00 60.74           O  
ATOM   1696  N   HIS   209      47.803   3.353 -14.401  1.00107.26           N  
ATOM   1697  CA  HIS   209      48.852   4.319 -14.528  1.00107.26           C  
ATOM   1698  C   HIS   209      49.972   3.682 -13.790  1.00107.26           C  
ATOM   1699  O   HIS   209      49.808   2.538 -13.378  1.00107.26           O  
ATOM   1700  CB  HIS   209      48.540   5.693 -13.905  1.00107.26           C  
ATOM   1701  CG  HIS   209      49.588   6.717 -14.234  1.00107.26           C  
ATOM   1702  CD2 HIS   209      50.587   7.228 -13.464  1.00107.26           C  
ATOM   1703  ND1 HIS   209      49.722   7.315 -15.467  1.00107.26           N  
ATOM   1704  CE1 HIS   209      50.788   8.152 -15.383  1.00107.26           C  
ATOM   1705  NE2 HIS   209      51.345   8.133 -14.186  1.00107.26           N  
ATOM   1706  N   ALA   210      51.112   4.380 -13.597  1.00101.30           N  
ATOM   1707  CA  ALA   210      52.282   3.766 -13.034  1.00101.30           C  
ATOM   1708  C   ALA   210      51.968   3.020 -11.776  1.00101.30           C  
ATOM   1709  O   ALA   210      51.877   3.585 -10.687  1.00101.30           O  
ATOM   1710  CB  ALA   210      53.401   4.771 -12.710  1.00101.30           C  
ATOM   1711  N   GLY   211      51.815   1.691 -11.940  1.00 46.03           N  
ATOM   1712  CA  GLY   211      51.655   0.742 -10.882  1.00 46.03           C  
ATOM   1713  C   GLY   211      50.362   0.908 -10.146  1.00 46.03           C  
ATOM   1714  O   GLY   211      50.165   0.268  -9.116  1.00 46.03           O  
ATOM   1715  N   LYS   212      49.427   1.745 -10.627  1.00 39.53           N  
ATOM   1716  CA  LYS   212      48.234   1.868  -9.838  1.00 39.53           C  
ATOM   1717  C   LYS   212      47.046   1.724 -10.724  1.00 39.53           C  
ATOM   1718  O   LYS   212      47.129   1.912 -11.938  1.00 39.53           O  
ATOM   1719  CB  LYS   212      48.090   3.221  -9.119  1.00 39.53           C  
ATOM   1720  CG  LYS   212      49.073   3.417  -7.964  1.00 39.53           C  
ATOM   1721  CD  LYS   212      49.122   4.857  -7.450  1.00 39.53           C  
ATOM   1722  CE  LYS   212      50.062   5.057  -6.262  1.00 39.53           C  
ATOM   1723  NZ  LYS   212      50.037   6.473  -5.832  1.00 39.53           N1+
ATOM   1724  N   GLU   213      45.894   1.357 -10.128  1.00 57.87           N  
ATOM   1725  CA  GLU   213      44.715   1.245 -10.925  1.00 57.87           C  
ATOM   1726  C   GLU   213      43.812   2.379 -10.560  1.00 57.87           C  
ATOM   1727  O   GLU   213      43.512   2.609  -9.389  1.00 57.87           O  
ATOM   1728  CB  GLU   213      43.953  -0.079 -10.751  1.00 57.87           C  
ATOM   1729  CG  GLU   213      42.892  -0.295 -11.834  1.00 57.87           C  
ATOM   1730  CD  GLU   213      42.534  -1.772 -11.863  1.00 57.87           C  
ATOM   1731  OE1 GLU   213      41.603  -2.174 -11.115  1.00 57.87           O  
ATOM   1732  OE2 GLU   213      43.191  -2.522 -12.632  1.00 57.87           O1-
ATOM   1733  N   TYR   214      43.345   3.112 -11.588  1.00 77.86           N  
ATOM   1734  CA  TYR   214      42.503   4.263 -11.411  1.00 77.86           C  
ATOM   1735  C   TYR   214      41.206   3.953 -12.084  1.00 77.86           C  
ATOM   1736  O   TYR   214      41.095   2.954 -12.792  1.00 77.86           O  
ATOM   1737  CB  TYR   214      43.034   5.540 -12.087  1.00 77.86           C  
ATOM   1738  CG  TYR   214      44.236   6.029 -11.355  1.00 77.86           C  
ATOM   1739  CD1 TYR   214      44.096   6.903 -10.301  1.00 77.86           C  
ATOM   1740  CD2 TYR   214      45.498   5.620 -11.718  1.00 77.86           C  
ATOM   1741  CE1 TYR   214      45.196   7.365  -9.620  1.00 77.86           C  
ATOM   1742  CE2 TYR   214      46.605   6.078 -11.040  1.00 77.86           C  
ATOM   1743  CZ  TYR   214      46.453   6.953  -9.990  1.00 77.86           C  
ATOM   1744  OH  TYR   214      47.586   7.425  -9.293  1.00 77.86           O  
ATOM   1745  N   THR   215      40.164   4.774 -11.827  1.00117.74           N  
ATOM   1746  CA  THR   215      38.893   4.500 -12.439  1.00117.74           C  
ATOM   1747  C   THR   215      38.168   5.774 -12.782  1.00117.74           C  
ATOM   1748  O   THR   215      38.383   6.816 -12.164  1.00117.74           O  
ATOM   1749  CB  THR   215      37.974   3.704 -11.560  1.00117.74           C  
ATOM   1750  CG2 THR   215      37.585   4.568 -10.349  1.00117.74           C  
ATOM   1751  OG1 THR   215      36.813   3.327 -12.284  1.00117.74           O  
ATOM   1752  N   TYR   216      37.300   5.715 -13.822  1.00132.81           N  
ATOM   1753  CA  TYR   216      36.462   6.834 -14.170  1.00132.81           C  
ATOM   1754  C   TYR   216      35.137   6.310 -14.654  1.00132.81           C  
ATOM   1755  O   TYR   216      35.032   5.147 -15.041  1.00132.81           O  
ATOM   1756  CB  TYR   216      37.050   7.796 -15.227  1.00132.81           C  
ATOM   1757  CG  TYR   216      37.195   7.145 -16.561  1.00132.81           C  
ATOM   1758  CD1 TYR   216      36.132   7.081 -17.433  1.00132.81           C  
ATOM   1759  CD2 TYR   216      38.406   6.621 -16.952  1.00132.81           C  
ATOM   1760  CE1 TYR   216      36.271   6.492 -18.668  1.00132.81           C  
ATOM   1761  CE2 TYR   216      38.552   6.031 -18.186  1.00132.81           C  
ATOM   1762  CZ  TYR   216      37.482   5.965 -19.046  1.00132.81           C  
ATOM   1763  OH  TYR   216      37.628   5.361 -20.312  1.00132.81           O  
ATOM   1764  N   ASN   217      34.076   7.151 -14.600  1.00 61.13           N  
ATOM   1765  CA  ASN   217      32.764   6.744 -15.039  1.00 61.13           C  
ATOM   1766  C   ASN   217      32.275   7.741 -16.048  1.00 61.13           C  
ATOM   1767  O   ASN   217      31.879   8.847 -15.685  1.00 61.13           O  
ATOM   1768  CB  ASN   217      31.703   6.780 -13.923  1.00 61.13           C  
ATOM   1769  CG  ASN   217      31.974   5.685 -12.905  1.00 61.13           C  
ATOM   1770  ND2 ASN   217      32.142   6.084 -11.616  1.00 61.13           N  
ATOM   1771  OD1 ASN   217      32.028   4.506 -13.244  1.00 61.13           O  
ATOM   1772  N   ALA   218      32.229   7.369 -17.342  1.00 47.31           N  
ATOM   1773  CA  ALA   218      31.797   8.336 -18.313  1.00 47.31           C  
ATOM   1774  C   ALA   218      30.663   7.796 -19.133  1.00 47.31           C  
ATOM   1775  O   ALA   218      30.576   6.599 -19.406  1.00 47.31           O  
ATOM   1776  CB  ALA   218      32.902   8.752 -19.296  1.00 47.31           C  
ATOM   1777  N   GLY   219      29.760   8.710 -19.554  1.00 44.88           N  
ATOM   1778  CA  GLY   219      28.628   8.399 -20.386  1.00 44.88           C  
ATOM   1779  C   GLY   219      29.083   8.498 -21.821  1.00 44.88           C  
ATOM   1780  O   GLY   219      30.274   8.371 -22.094  1.00 44.88           O  
ATOM   1781  N   ILE   220      28.141   8.756 -22.763  1.00109.97           N  
ATOM   1782  CA  ILE   220      28.341   8.761 -24.205  1.00109.97           C  
ATOM   1783  C   ILE   220      29.465   9.688 -24.637  1.00109.97           C  
ATOM   1784  O   ILE   220      29.524  10.844 -24.230  1.00109.97           O  
ATOM   1785  CB  ILE   220      27.080   9.143 -24.932  1.00109.97           C  
ATOM   1786  CG1 ILE   220      27.173   8.828 -26.431  1.00109.97           C  
ATOM   1787  CG2 ILE   220      26.771  10.615 -24.611  1.00109.97           C  
ATOM   1788  CD1 ILE   220      25.816   8.891 -27.133  1.00109.97           C  
ATOM   1789  N   PHE   221      30.474   9.109 -25.343  1.00362.30           N  
ATOM   1790  CA  PHE   221      31.719   9.692 -25.815  1.00362.30           C  
ATOM   1791  C   PHE   221      32.060  10.221 -27.210  1.00362.30           C  
ATOM   1792  O   PHE   221      32.869  11.142 -27.260  1.00362.30           O  
ATOM   1793  CB  PHE   221      32.944   8.875 -25.379  1.00362.30           C  
ATOM   1794  CG  PHE   221      33.651   9.590 -24.275  1.00362.30           C  
ATOM   1795  CD1 PHE   221      34.345  10.742 -24.569  1.00362.30           C  
ATOM   1796  CD2 PHE   221      33.673   9.119 -22.982  1.00362.30           C  
ATOM   1797  CE1 PHE   221      35.025  11.433 -23.595  1.00362.30           C  
ATOM   1798  CE2 PHE   221      34.353   9.808 -22.002  1.00362.30           C  
ATOM   1799  CZ  PHE   221      35.028  10.966 -22.304  1.00362.30           C  
ATOM   1800  N   GLY   222      31.707   9.621 -28.381  1.00176.04           N  
ATOM   1801  CA  GLY   222      30.970   8.412 -28.537  1.00176.04           C  
ATOM   1802  C   GLY   222      29.955   8.457 -29.663  1.00176.04           C  
ATOM   1803  O   GLY   222      28.896   7.864 -29.492  1.00176.04           O  
ATOM   1804  N   ILE   223      30.173   9.173 -30.810  1.00 84.29           N  
ATOM   1805  CA  ILE   223      29.149   9.079 -31.846  1.00 84.29           C  
ATOM   1806  C   ILE   223      29.671   9.099 -33.283  1.00 84.29           C  
ATOM   1807  O   ILE   223      30.396  10.012 -33.679  1.00 84.29           O  
ATOM   1808  CB  ILE   223      28.103  10.153 -31.716  1.00 84.29           C  
ATOM   1809  CG1 ILE   223      26.864   9.815 -32.560  1.00 84.29           C  
ATOM   1810  CG2 ILE   223      28.751  11.504 -32.060  1.00 84.29           C  
ATOM   1811  CD1 ILE   223      25.641  10.656 -32.200  1.00 84.29           C  
ATOM   1812  N   THR   224      29.250   8.112 -34.131  1.00123.19           N  
ATOM   1813  CA  THR   224      29.671   8.024 -35.522  1.00123.19           C  
ATOM   1814  C   THR   224      28.495   7.681 -36.424  1.00123.19           C  
ATOM   1815  O   THR   224      27.538   7.041 -35.992  1.00123.19           O  
ATOM   1816  CB  THR   224      30.738   6.988 -35.743  1.00123.19           C  
ATOM   1817  CG2 THR   224      30.150   5.592 -35.477  1.00123.19           C  
ATOM   1818  OG1 THR   224      31.238   7.073 -37.070  1.00123.19           O  
ATOM   1819  N   LEU   225      28.549   8.080 -37.725  1.00120.29           N  
ATOM   1820  CA  LEU   225      27.431   7.906 -38.635  1.00120.29           C  
ATOM   1821  C   LEU   225      27.710   6.900 -39.717  1.00120.29           C  
ATOM   1822  O   LEU   225      28.776   6.890 -40.331  1.00120.29           O  
ATOM   1823  CB  LEU   225      26.994   9.201 -39.347  1.00120.29           C  
ATOM   1824  CG  LEU   225      26.187  10.178 -38.472  1.00120.29           C  
ATOM   1825  CD1 LEU   225      24.761   9.666 -38.223  1.00120.29           C  
ATOM   1826  CD2 LEU   225      26.913  10.487 -37.163  1.00120.29           C  
ATOM   1827  N   GLY   226      26.702   6.046 -40.004  1.00 31.20           N  
ATOM   1828  CA  GLY   226      26.825   4.984 -40.968  1.00 31.20           C  
ATOM   1829  C   GLY   226      26.321   5.397 -42.320  1.00 31.20           C  
ATOM   1830  O   GLY   226      26.150   6.578 -42.615  1.00 31.20           O  
ATOM   1831  N   ASP   227      26.072   4.384 -43.181  1.00 43.89           N  
ATOM   1832  CA  ASP   227      25.633   4.579 -44.536  1.00 43.89           C  
ATOM   1833  C   ASP   227      24.251   5.148 -44.540  1.00 43.89           C  
ATOM   1834  O   ASP   227      23.399   4.770 -43.736  1.00 43.89           O  
ATOM   1835  CB  ASP   227      25.578   3.276 -45.360  1.00 43.89           C  
ATOM   1836  CG  ASP   227      26.992   2.762 -45.605  1.00 43.89           C  
ATOM   1837  OD1 ASP   227      27.959   3.520 -45.326  1.00 43.89           O  
ATOM   1838  OD2 ASP   227      27.121   1.604 -46.082  1.00 43.89           O1-
ATOM   1839  N   ARG   228      24.011   6.094 -45.469  1.00131.28           N  
ATOM   1840  CA  ARG   228      22.728   6.718 -45.629  1.00131.28           C  
ATOM   1841  C   ARG   228      21.912   5.886 -46.562  1.00131.28           C  
ATOM   1842  O   ARG   228      22.447   5.195 -47.428  1.00131.28           O  
ATOM   1843  CB  ARG   228      22.794   8.114 -46.276  1.00131.28           C  
ATOM   1844  CG  ARG   228      23.573   9.166 -45.484  1.00131.28           C  
ATOM   1845  CD  ARG   228      23.592  10.528 -46.183  1.00131.28           C  
ATOM   1846  NE  ARG   228      24.368  11.477 -45.337  1.00131.28           N  
ATOM   1847  CZ  ARG   228      25.719  11.592 -45.495  1.00131.28           C  
ATOM   1848  NH1 ARG   228      26.377  10.817 -46.407  1.00131.28           N1+
ATOM   1849  NH2 ARG   228      26.416  12.488 -44.737  1.00131.28           N  
ATOM   1850  N   ASP   229      20.579   5.916 -46.372  1.00 56.42           N  
ATOM   1851  CA  ASP   229      19.675   5.264 -47.272  1.00 56.42           C  
ATOM   1852  C   ASP   229      19.270   6.286 -48.294  1.00 56.42           C  
ATOM   1853  O   ASP   229      19.812   7.390 -48.328  1.00 56.42           O  
ATOM   1854  CB  ASP   229      18.426   4.673 -46.585  1.00 56.42           C  
ATOM   1855  CG  ASP   229      17.661   5.773 -45.863  1.00 56.42           C  
ATOM   1856  OD1 ASP   229      18.131   6.942 -45.881  1.00 56.42           O  
ATOM   1857  OD2 ASP   229      16.593   5.451 -45.278  1.00 56.42           O1-
ATOM   1858  N   ALA   230      18.295   5.939 -49.156  1.00 35.11           N  
ATOM   1859  CA  ALA   230      17.857   6.790 -50.228  1.00 35.11           C  
ATOM   1860  C   ALA   230      17.312   8.066 -49.666  1.00 35.11           C  
ATOM   1861  O   ALA   230      17.477   9.133 -50.258  1.00 35.11           O  
ATOM   1862  CB  ALA   230      16.747   6.145 -51.075  1.00 35.11           C  
ATOM   1863  N   TYR   231      16.611   7.970 -48.521  1.00 97.74           N  
ATOM   1864  CA  TYR   231      16.005   9.093 -47.862  1.00 97.74           C  
ATOM   1865  C   TYR   231      17.079   9.995 -47.320  1.00 97.74           C  
ATOM   1866  O   TYR   231      16.912  11.214 -47.296  1.00 97.74           O  
ATOM   1867  CB  TYR   231      15.076   8.694 -46.705  1.00 97.74           C  
ATOM   1868  CG  TYR   231      14.275   9.907 -46.382  1.00 97.74           C  
ATOM   1869  CD1 TYR   231      13.158  10.202 -47.130  1.00 97.74           C  
ATOM   1870  CD2 TYR   231      14.627  10.747 -45.351  1.00 97.74           C  
ATOM   1871  CE1 TYR   231      12.400  11.316 -46.856  1.00 97.74           C  
ATOM   1872  CE2 TYR   231      13.873  11.864 -45.072  1.00 97.74           C  
ATOM   1873  CZ  TYR   231      12.757  12.149 -45.823  1.00 97.74           C  
ATOM   1874  OH  TYR   231      11.983  13.294 -45.538  1.00 97.74           O  
ATOM   1875  N   GLY   232      18.217   9.431 -46.861  1.00 39.50           N  
ATOM   1876  CA  GLY   232      19.246  10.275 -46.316  1.00 39.50           C  
ATOM   1877  C   GLY   232      19.341  10.103 -44.830  1.00 39.50           C  
ATOM   1878  O   GLY   232      19.904  10.952 -44.139  1.00 39.50           O  
ATOM   1879  N   ASN   233      18.781   8.995 -44.305  1.00 50.01           N  
ATOM   1880  CA  ASN   233      18.843   8.701 -42.900  1.00 50.01           C  
ATOM   1881  C   ASN   233      19.840   7.591 -42.730  1.00 50.01           C  
ATOM   1882  O   ASN   233      20.074   6.815 -43.656  1.00 50.01           O  
ATOM   1883  CB  ASN   233      17.507   8.189 -42.335  1.00 50.01           C  
ATOM   1884  CG  ASN   233      16.464   9.285 -42.509  1.00 50.01           C  
ATOM   1885  ND2 ASN   233      15.285   8.910 -43.074  1.00 50.01           N  
ATOM   1886  OD1 ASN   233      16.693  10.443 -42.164  1.00 50.01           O  
ATOM   1887  N   ARG   234      20.483   7.502 -41.544  1.00152.36           N  
ATOM   1888  CA  ARG   234      21.464   6.471 -41.338  1.00152.36           C  
ATOM   1889  C   ARG   234      21.574   6.156 -39.879  1.00152.36           C  
ATOM   1890  O   ARG   234      21.040   6.863 -39.025  1.00152.36           O  
ATOM   1891  CB  ARG   234      22.844   6.858 -41.885  1.00152.36           C  
ATOM   1892  CG  ARG   234      23.391   8.177 -41.340  1.00152.36           C  
ATOM   1893  CD  ARG   234      24.489   8.726 -42.249  1.00152.36           C  
ATOM   1894  NE  ARG   234      24.961  10.035 -41.729  1.00152.36           N  
ATOM   1895  CZ  ARG   234      26.190  10.483 -42.120  1.00152.36           C  
ATOM   1896  NH1 ARG   234      26.987   9.688 -42.894  1.00152.36           N1+
ATOM   1897  NH2 ARG   234      26.619  11.724 -41.749  1.00152.36           N  
ATOM   1898  N   PRO   235      22.215   5.055 -39.573  1.00 83.11           N  
ATOM   1899  CA  PRO   235      22.409   4.697 -38.197  1.00 83.11           C  
ATOM   1900  C   PRO   235      23.482   5.539 -37.588  1.00 83.11           C  
ATOM   1901  O   PRO   235      24.491   5.786 -38.248  1.00 83.11           O  
ATOM   1902  CB  PRO   235      22.698   3.194 -38.176  1.00 83.11           C  
ATOM   1903  CG  PRO   235      22.985   2.833 -39.646  1.00 83.11           C  
ATOM   1904  CD  PRO   235      22.202   3.892 -40.441  1.00 83.11           C  
ATOM   1905  N   ALA   236      23.282   5.990 -36.335  1.00 48.50           N  
ATOM   1906  CA  ALA   236      24.304   6.726 -35.653  1.00 48.50           C  
ATOM   1907  C   ALA   236      24.758   5.847 -34.529  1.00 48.50           C  
ATOM   1908  O   ALA   236      24.028   5.623 -33.565  1.00 48.50           O  
ATOM   1909  CB  ALA   236      23.804   8.043 -35.033  1.00 48.50           C  
ATOM   1910  N   TYR   237      26.006   5.351 -34.612  1.00 65.17           N  
ATOM   1911  CA  TYR   237      26.515   4.433 -33.631  1.00 65.17           C  
ATOM   1912  C   TYR   237      27.093   5.222 -32.495  1.00 65.17           C  
ATOM   1913  O   TYR   237      27.806   6.204 -32.708  1.00 65.17           O  
ATOM   1914  CB  TYR   237      27.650   3.538 -34.164  1.00 65.17           C  
ATOM   1915  CG  TYR   237      27.149   2.774 -35.344  1.00 65.17           C  
ATOM   1916  CD1 TYR   237      26.371   1.650 -35.188  1.00 65.17           C  
ATOM   1917  CD2 TYR   237      27.473   3.185 -36.618  1.00 65.17           C  
ATOM   1918  CE1 TYR   237      25.920   0.954 -36.286  1.00 65.17           C  
ATOM   1919  CE2 TYR   237      27.025   2.494 -37.719  1.00 65.17           C  
ATOM   1920  CZ  TYR   237      26.246   1.374 -37.552  1.00 65.17           C  
ATOM   1921  OH  TYR   237      25.784   0.662 -38.679  1.00 65.17           O  
ATOM   1922  N   TYR   238      26.770   4.830 -31.242  1.00 86.42           N  
ATOM   1923  CA  TYR   238      27.343   5.538 -30.130  1.00 86.42           C  
ATOM   1924  C   TYR   238      27.706   4.599 -29.015  1.00 86.42           C  
ATOM   1925  O   TYR   238      27.285   3.443 -28.983  1.00 86.42           O  
ATOM   1926  CB  TYR   238      26.439   6.657 -29.569  1.00 86.42           C  
ATOM   1927  CG  TYR   238      25.162   6.108 -29.032  1.00 86.42           C  
ATOM   1928  CD1 TYR   238      25.094   5.608 -27.752  1.00 86.42           C  
ATOM   1929  CD2 TYR   238      24.023   6.113 -29.805  1.00 86.42           C  
ATOM   1930  CE1 TYR   238      23.911   5.113 -27.253  1.00 86.42           C  
ATOM   1931  CE2 TYR   238      22.839   5.620 -29.312  1.00 86.42           C  
ATOM   1932  CZ  TYR   238      22.782   5.120 -28.035  1.00 86.42           C  
ATOM   1933  OH  TYR   238      21.567   4.615 -27.526  1.00 86.42           O  
ATOM   1934  N   ILE   239      28.584   5.070 -28.099  1.00111.01           N  
ATOM   1935  CA  ILE   239      28.963   4.287 -26.953  1.00111.01           C  
ATOM   1936  C   ILE   239      29.365   5.200 -25.831  1.00111.01           C  
ATOM   1937  O   ILE   239      29.837   6.314 -26.055  1.00111.01           O  
ATOM   1938  CB  ILE   239      30.108   3.354 -27.204  1.00111.01           C  
ATOM   1939  CG1 ILE   239      30.237   2.358 -26.043  1.00111.01           C  
ATOM   1940  CG2 ILE   239      31.370   4.196 -27.455  1.00111.01           C  
ATOM   1941  CD1 ILE   239      31.153   1.178 -26.356  1.00111.01           C  
ATOM   1942  N   ALA   240      29.145   4.746 -24.577  1.00 44.45           N  
ATOM   1943  CA  ALA   240      29.600   5.458 -23.418  1.00 44.45           C  
ATOM   1944  C   ALA   240      31.040   5.087 -23.228  1.00 44.45           C  
ATOM   1945  O   ALA   240      31.477   4.024 -23.670  1.00 44.45           O  
ATOM   1946  CB  ALA   240      28.848   5.085 -22.130  1.00 44.45           C  
ATOM   1947  N   GLY   241      31.822   5.985 -22.592  1.00 39.01           N  
ATOM   1948  CA  GLY   241      33.216   5.730 -22.353  1.00 39.01           C  
ATOM   1949  C   GLY   241      33.367   4.579 -21.409  1.00 39.01           C  
ATOM   1950  O   GLY   241      34.165   3.671 -21.648  1.00 39.01           O  
ATOM   1951  N   SER   242      32.595   4.579 -20.303  1.00112.62           N  
ATOM   1952  CA  SER   242      32.729   3.489 -19.380  1.00112.62           C  
ATOM   1953  C   SER   242      31.625   2.526 -19.667  1.00112.62           C  
ATOM   1954  O   SER   242      30.563   2.551 -19.044  1.00112.62           O  
ATOM   1955  CB  SER   242      32.692   3.927 -17.905  1.00112.62           C  
ATOM   1956  OG  SER   242      31.534   4.704 -17.653  1.00112.62           O  
ATOM   1957  N   SER   243      31.887   1.629 -20.640  1.00117.08           N  
ATOM   1958  CA  SER   243      30.924   0.655 -21.058  1.00117.08           C  
ATOM   1959  C   SER   243      31.520  -0.157 -22.177  1.00117.08           C  
ATOM   1960  O   SER   243      32.505   0.234 -22.802  1.00117.08           O  
ATOM   1961  CB  SER   243      29.621   1.273 -21.589  1.00117.08           C  
ATOM   1962  OG  SER   243      28.716   0.253 -21.983  1.00117.08           O  
ATOM   1963  N   ILE   244      31.044  -1.410 -22.291  1.00178.44           N  
ATOM   1964  CA  ILE   244      31.274  -2.376 -23.337  1.00178.44           C  
ATOM   1965  C   ILE   244      30.267  -2.332 -24.465  1.00178.44           C  
ATOM   1966  O   ILE   244      30.531  -2.818 -25.570  1.00178.44           O  
ATOM   1967  CB  ILE   244      31.438  -3.782 -22.816  1.00178.44           C  
ATOM   1968  CG1 ILE   244      30.215  -4.266 -22.024  1.00178.44           C  
ATOM   1969  CG2 ILE   244      32.737  -3.799 -21.992  1.00178.44           C  
ATOM   1970  CD1 ILE   244      29.975  -3.505 -20.725  1.00178.44           C  
ATOM   1971  N   LYS   245      29.030  -1.880 -24.161  1.00101.36           N  
ATOM   1972  CA  LYS   245      27.927  -1.936 -25.089  1.00101.36           C  
ATOM   1973  C   LYS   245      27.992  -0.870 -26.143  1.00101.36           C  
ATOM   1974  O   LYS   245      28.514   0.224 -25.926  1.00101.36           O  
ATOM   1975  CB  LYS   245      26.550  -1.819 -24.408  1.00101.36           C  
ATOM   1976  CG  LYS   245      26.225  -2.977 -23.463  1.00101.36           C  
ATOM   1977  CD  LYS   245      24.976  -2.742 -22.610  1.00101.36           C  
ATOM   1978  CE  LYS   245      24.681  -3.878 -21.627  1.00101.36           C  
ATOM   1979  NZ  LYS   245      24.461  -5.145 -22.360  1.00101.36           N1+
ATOM   1980  N   VAL   246      27.445  -1.198 -27.342  1.00 67.75           N  
ATOM   1981  CA  VAL   246      27.382  -0.273 -28.440  1.00 67.75           C  
ATOM   1982  C   VAL   246      25.966  -0.256 -28.939  1.00 67.75           C  
ATOM   1983  O   VAL   246      25.331  -1.300 -29.078  1.00 67.75           O  
ATOM   1984  CB  VAL   246      28.280  -0.642 -29.586  1.00 67.75           C  
ATOM   1985  CG1 VAL   246      28.078   0.378 -30.719  1.00 67.75           C  
ATOM   1986  CG2 VAL   246      29.729  -0.712 -29.070  1.00 67.75           C  
ATOM   1987  N   TYR   247      25.441   0.952 -29.239  1.00151.24           N  
ATOM   1988  CA  TYR   247      24.074   1.107 -29.648  1.00151.24           C  
ATOM   1989  C   TYR   247      24.059   1.875 -30.929  1.00151.24           C  
ATOM   1990  O   TYR   247      25.064   2.463 -31.334  1.00151.24           O  
ATOM   1991  CB  TYR   247      23.237   1.957 -28.672  1.00151.24           C  
ATOM   1992  CG  TYR   247      23.159   1.295 -27.338  1.00151.24           C  
ATOM   1993  CD1 TYR   247      24.103   1.562 -26.373  1.00151.24           C  
ATOM   1994  CD2 TYR   247      22.142   0.415 -27.047  1.00151.24           C  
ATOM   1995  CE1 TYR   247      24.035   0.961 -25.138  1.00151.24           C  
ATOM   1996  CE2 TYR   247      22.068  -0.189 -25.813  1.00151.24           C  
ATOM   1997  CZ  TYR   247      23.016   0.085 -24.857  1.00151.24           C  
ATOM   1998  OH  TYR   247      22.942  -0.533 -23.590  1.00151.24           O  
ATOM   1999  N   SER   248      22.907   1.827 -31.630  1.00 39.76           N  
ATOM   2000  CA  SER   248      22.710   2.613 -32.810  1.00 39.76           C  
ATOM   2001  C   SER   248      21.313   3.146 -32.732  1.00 39.76           C  
ATOM   2002  O   SER   248      20.412   2.490 -32.212  1.00 39.76           O  
ATOM   2003  CB  SER   248      22.830   1.813 -34.117  1.00 39.76           C  
ATOM   2004  OG  SER   248      21.802   0.836 -34.190  1.00 39.76           O  
ATOM   2005  N   VAL   249      21.115   4.385 -33.221  1.00 94.74           N  
ATOM   2006  CA  VAL   249      19.820   5.001 -33.254  1.00 94.74           C  
ATOM   2007  C   VAL   249      19.719   5.668 -34.591  1.00 94.74           C  
ATOM   2008  O   VAL   249      20.711   6.164 -35.118  1.00 94.74           O  
ATOM   2009  CB  VAL   249      19.639   6.051 -32.194  1.00 94.74           C  
ATOM   2010  CG1 VAL   249      20.677   7.163 -32.425  1.00 94.74           C  
ATOM   2011  CG2 VAL   249      18.182   6.540 -32.224  1.00 94.74           C  
ATOM   2012  N   ASN   250      18.510   5.698 -35.182  1.00 44.44           N  
ATOM   2013  CA  ASN   250      18.353   6.256 -36.495  1.00 44.44           C  
ATOM   2014  C   ASN   250      18.388   7.752 -36.389  1.00 44.44           C  
ATOM   2015  O   ASN   250      17.918   8.335 -35.414  1.00 44.44           O  
ATOM   2016  CB  ASN   250      17.022   5.847 -37.154  1.00 44.44           C  
ATOM   2017  CG  ASN   250      17.134   6.020 -38.662  1.00 44.44           C  
ATOM   2018  ND2 ASN   250      16.791   4.941 -39.415  1.00 44.44           N  
ATOM   2019  OD1 ASN   250      17.523   7.075 -39.160  1.00 44.44           O  
ATOM   2020  N   THR   251      18.959   8.408 -37.420  1.00 58.21           N  
ATOM   2021  CA  THR   251      19.082   9.837 -37.485  1.00 58.21           C  
ATOM   2022  C   THR   251      17.716  10.442 -37.603  1.00 58.21           C  
ATOM   2023  O   THR   251      17.507  11.594 -37.216  1.00 58.21           O  
ATOM   2024  CB  THR   251      19.922  10.302 -38.642  1.00 58.21           C  
ATOM   2025  CG2 THR   251      21.359   9.783 -38.461  1.00 58.21           C  
ATOM   2026  OG1 THR   251      19.379   9.837 -39.868  1.00 58.21           O  
ATOM   2027  N   ARG   252      16.755   9.690 -38.176  1.00137.79           N  
ATOM   2028  CA  ARG   252      15.425  10.201 -38.356  1.00137.79           C  
ATOM   2029  C   ARG   252      14.829  10.544 -37.022  1.00137.79           C  
ATOM   2030  O   ARG   252      14.204  11.593 -36.875  1.00137.79           O  
ATOM   2031  CB  ARG   252      14.473   9.214 -39.058  1.00137.79           C  
ATOM   2032  CG  ARG   252      14.260   7.894 -38.317  1.00137.79           C  
ATOM   2033  CD  ARG   252      13.115   7.057 -38.893  1.00137.79           C  
ATOM   2034  NE  ARG   252      11.865   7.848 -38.708  1.00137.79           N  
ATOM   2035  CZ  ARG   252      10.652   7.223 -38.680  1.00137.79           C  
ATOM   2036  NH1 ARG   252      10.575   5.867 -38.824  1.00137.79           N1+
ATOM   2037  NH2 ARG   252       9.514   7.956 -38.505  1.00137.79           N  
ATOM   2038  N   GLU   253      15.005   9.671 -36.011  1.00 45.87           N  
ATOM   2039  CA  GLU   253      14.451   9.915 -34.706  1.00 45.87           C  
ATOM   2040  C   GLU   253      15.135  11.096 -34.082  1.00 45.87           C  
ATOM   2041  O   GLU   253      14.509  11.863 -33.354  1.00 45.87           O  
ATOM   2042  CB  GLU   253      14.618   8.734 -33.737  1.00 45.87           C  
ATOM   2043  CG  GLU   253      13.761   7.519 -34.093  1.00 45.87           C  
ATOM   2044  CD  GLU   253      13.906   6.504 -32.967  1.00 45.87           C  
ATOM   2045  OE1 GLU   253      15.056   6.060 -32.710  1.00 45.87           O  
ATOM   2046  OE2 GLU   253      12.865   6.167 -32.343  1.00 45.87           O1-
ATOM   2047  N   LEU   254      16.450  11.246 -34.326  1.00 57.28           N  
ATOM   2048  CA  LEU   254      17.236  12.295 -33.731  1.00 57.28           C  
ATOM   2049  C   LEU   254      16.819  13.658 -34.206  1.00 57.28           C  
ATOM   2050  O   LEU   254      16.762  14.608 -33.425  1.00 57.28           O  
ATOM   2051  CB  LEU   254      18.742  12.139 -34.015  1.00 57.28           C  
ATOM   2052  CG  LEU   254      19.378  10.931 -33.300  1.00 57.28           C  
ATOM   2053  CD1 LEU   254      20.878  10.813 -33.613  1.00 57.28           C  
ATOM   2054  CD2 LEU   254      19.104  10.983 -31.788  1.00 57.28           C  
ATOM   2055  N   LYS   255      16.519  13.788 -35.509  1.00 91.18           N  
ATOM   2056  CA  LYS   255      16.171  15.032 -36.137  1.00 91.18           C  
ATOM   2057  C   LYS   255      14.877  15.567 -35.600  1.00 91.18           C  
ATOM   2058  O   LYS   255      14.631  16.768 -35.686  1.00 91.18           O  
ATOM   2059  CB  LYS   255      16.028  14.909 -37.666  1.00 91.18           C  
ATOM   2060  CG  LYS   255      17.349  14.603 -38.377  1.00 91.18           C  
ATOM   2061  CD  LYS   255      17.177  14.202 -39.844  1.00 91.18           C  
ATOM   2062  CE  LYS   255      18.499  14.006 -40.591  1.00 91.18           C  
ATOM   2063  NZ  LYS   255      18.967  12.612 -40.434  1.00 91.18           N1+
ATOM   2064  N   ARG   256      13.974  14.710 -35.082  1.00 82.46           N  
ATOM   2065  CA  ARG   256      12.712  15.248 -34.650  1.00 82.46           C  
ATOM   2066  C   ARG   256      12.756  15.623 -33.205  1.00 82.46           C  
ATOM   2067  O   ARG   256      12.915  14.777 -32.327  1.00 82.46           O  
ATOM   2068  CB  ARG   256      11.519  14.297 -34.848  1.00 82.46           C  
ATOM   2069  CG  ARG   256      10.200  14.915 -34.378  1.00 82.46           C  
ATOM   2070  CD  ARG   256       8.962  14.059 -34.648  1.00 82.46           C  
ATOM   2071  NE  ARG   256       7.795  14.798 -34.089  1.00 82.46           N  
ATOM   2072  CZ  ARG   256       6.596  14.792 -34.743  1.00 82.46           C  
ATOM   2073  NH1 ARG   256       6.463  14.118 -35.923  1.00 82.46           N1+
ATOM   2074  NH2 ARG   256       5.532  15.463 -34.216  1.00 82.46           N  
ATOM   2075  N   GLN   257      12.578  16.932 -32.929  1.00 40.42           N  
ATOM   2076  CA  GLN   257      12.585  17.446 -31.590  1.00 40.42           C  
ATOM   2077  C   GLN   257      11.347  16.976 -30.895  1.00 40.42           C  
ATOM   2078  O   GLN   257      10.238  17.133 -31.405  1.00 40.42           O  
ATOM   2079  CB  GLN   257      12.547  18.983 -31.537  1.00 40.42           C  
ATOM   2080  CG  GLN   257      12.534  19.555 -30.118  1.00 40.42           C  
ATOM   2081  CD  GLN   257      12.237  21.044 -30.225  1.00 40.42           C  
ATOM   2082  NE2 GLN   257      13.043  21.881 -29.519  1.00 40.42           N  
ATOM   2083  OE1 GLN   257      11.312  21.453 -30.924  1.00 40.42           O  
ATOM   2084  N   GLY   258      11.516  16.386 -29.694  1.00 19.88           N  
ATOM   2085  CA  GLY   258      10.396  15.976 -28.894  1.00 19.88           C  
ATOM   2086  C   GLY   258       9.958  14.585 -29.240  1.00 19.88           C  
ATOM   2087  O   GLY   258       8.964  14.103 -28.698  1.00 19.88           O  
ATOM   2088  N   SER   259      10.670  13.897 -30.153  1.00 62.22           N  
ATOM   2089  CA  SER   259      10.275  12.563 -30.517  1.00 62.22           C  
ATOM   2090  C   SER   259      10.913  11.583 -29.579  1.00 62.22           C  
ATOM   2091  O   SER   259      11.882  11.897 -28.894  1.00 62.22           O  
ATOM   2092  CB  SER   259      10.690  12.169 -31.945  1.00 62.22           C  
ATOM   2093  OG  SER   259      10.264  10.845 -32.231  1.00 62.22           O  
ATOM   2094  N   THR   260      10.366  10.350 -29.527  1.00 91.55           N  
ATOM   2095  CA  THR   260      10.923   9.334 -28.678  1.00 91.55           C  
ATOM   2096  C   THR   260      12.016   8.646 -29.438  1.00 91.55           C  
ATOM   2097  O   THR   260      11.988   8.590 -30.666  1.00 91.55           O  
ATOM   2098  CB  THR   260       9.930   8.290 -28.258  1.00 91.55           C  
ATOM   2099  CG2 THR   260       9.514   7.472 -29.492  1.00 91.55           C  
ATOM   2100  OG1 THR   260      10.500   7.443 -27.272  1.00 91.55           O  
ATOM   2101  N   LEU   261      13.023   8.109 -28.715  1.00 91.23           N  
ATOM   2102  CA  LEU   261      14.112   7.433 -29.362  1.00 91.23           C  
ATOM   2103  C   LEU   261      14.001   5.967 -29.088  1.00 91.23           C  
ATOM   2104  O   LEU   261      13.561   5.555 -28.016  1.00 91.23           O  
ATOM   2105  CB  LEU   261      15.508   7.849 -28.862  1.00 91.23           C  
ATOM   2106  CG  LEU   261      15.935   9.278 -29.243  1.00 91.23           C  
ATOM   2107  CD1 LEU   261      15.014  10.332 -28.610  1.00 91.23           C  
ATOM   2108  CD2 LEU   261      17.419   9.512 -28.914  1.00 91.23           C  
ATOM   2109  N   ASN   262      14.372   5.133 -30.082  1.00 62.63           N  
ATOM   2110  CA  ASN   262      14.347   3.715 -29.864  1.00 62.63           C  
ATOM   2111  C   ASN   262      15.683   3.160 -30.261  1.00 62.63           C  
ATOM   2112  O   ASN   262      15.859   2.688 -31.383  1.00 62.63           O  
ATOM   2113  CB  ASN   262      13.280   3.005 -30.714  1.00 62.63           C  
ATOM   2114  CG  ASN   262      11.918   3.438 -30.193  1.00 62.63           C  
ATOM   2115  ND2 ASN   262      11.177   4.231 -31.015  1.00 62.63           N  
ATOM   2116  OD1 ASN   262      11.526   3.090 -29.080  1.00 62.63           O  
ATOM   2117  N   PRO   263      16.627   3.176 -29.360  1.00146.95           N  
ATOM   2118  CA  PRO   263      17.934   2.664 -29.684  1.00146.95           C  
ATOM   2119  C   PRO   263      17.982   1.169 -29.697  1.00146.95           C  
ATOM   2120  O   PRO   263      17.227   0.536 -28.961  1.00146.95           O  
ATOM   2121  CB  PRO   263      18.909   3.318 -28.701  1.00146.95           C  
ATOM   2122  CG  PRO   263      18.013   3.992 -27.646  1.00146.95           C  
ATOM   2123  CD  PRO   263      16.701   4.256 -28.394  1.00146.95           C  
ATOM   2124  N   GLU   264      18.881   0.591 -30.522  1.00 51.79           N  
ATOM   2125  CA  GLU   264      19.026  -0.832 -30.660  1.00 51.79           C  
ATOM   2126  C   GLU   264      20.346  -1.244 -30.077  1.00 51.79           C  
ATOM   2127  O   GLU   264      21.357  -0.573 -30.281  1.00 51.79           O  
ATOM   2128  CB  GLU   264      19.065  -1.281 -32.130  1.00 51.79           C  
ATOM   2129  CG  GLU   264      19.227  -2.789 -32.316  1.00 51.79           C  
ATOM   2130  CD  GLU   264      19.612  -3.026 -33.768  1.00 51.79           C  
ATOM   2131  OE1 GLU   264      18.998  -2.378 -34.657  1.00 51.79           O  
ATOM   2132  OE2 GLU   264      20.536  -3.849 -34.007  1.00 51.79           O1-
ATOM   2133  N   LEU   265      20.359  -2.362 -29.317  1.00 76.05           N  
ATOM   2134  CA  LEU   265      21.568  -2.896 -28.738  1.00 76.05           C  
ATOM   2135  C   LEU   265      22.285  -3.679 -29.817  1.00 76.05           C  
ATOM   2136  O   LEU   265      21.634  -4.304 -30.652  1.00 76.05           O  
ATOM   2137  CB  LEU   265      21.286  -3.832 -27.546  1.00 76.05           C  
ATOM   2138  CG  LEU   265      22.542  -4.372 -26.835  1.00 76.05           C  
ATOM   2139  CD1 LEU   265      23.339  -3.236 -26.173  1.00 76.05           C  
ATOM   2140  CD2 LEU   265      22.182  -5.493 -25.846  1.00 76.05           C  
ATOM   2141  N   LEU   266      23.637  -3.554 -29.875  1.00255.14           N  
ATOM   2142  CA  LEU   266      24.559  -4.160 -30.820  1.00255.14           C  
ATOM   2143  C   LEU   266      25.030  -5.587 -30.610  1.00255.14           C  
ATOM   2144  O   LEU   266      25.202  -6.298 -31.603  1.00255.14           O  
ATOM   2145  CB  LEU   266      25.740  -3.245 -31.177  1.00255.14           C  
ATOM   2146  CG  LEU   266      25.292  -2.136 -32.152  1.00255.14           C  
ATOM   2147  CD1 LEU   266      24.160  -1.281 -31.561  1.00255.14           C  
ATOM   2148  CD2 LEU   266      26.478  -1.301 -32.649  1.00255.14           C  
ATOM   2149  N   GLY   267      25.260  -6.096 -29.370  1.00195.93           N  
ATOM   2150  CA  GLY   267      25.320  -5.446 -28.087  1.00195.93           C  
ATOM   2151  C   GLY   267      26.664  -5.053 -27.487  1.00195.93           C  
ATOM   2152  O   GLY   267      26.802  -3.938 -26.988  1.00195.93           O  
ATOM   2153  N   ASN   268      27.685  -5.962 -27.484  1.00175.93           N  
ATOM   2154  CA  ASN   268      28.843  -5.746 -26.620  1.00175.93           C  
ATOM   2155  C   ASN   268      30.159  -6.215 -27.179  1.00175.93           C  
ATOM   2156  O   ASN   268      30.247  -7.212 -27.890  1.00175.93           O  
ATOM   2157  CB  ASN   268      28.770  -6.538 -25.305  1.00175.93           C  
ATOM   2158  CG  ASN   268      27.997  -5.745 -24.289  1.00175.93           C  
ATOM   2159  ND2 ASN   268      26.921  -6.348 -23.716  1.00175.93           N  
ATOM   2160  OD1 ASN   268      28.361  -4.607 -24.009  1.00175.93           O  
ATOM   2161  N   ARG   269      31.228  -5.460 -26.829  1.00180.02           N  
ATOM   2162  CA  ARG   269      32.615  -5.682 -27.157  1.00180.02           C  
ATOM   2163  C   ARG   269      33.356  -6.653 -26.272  1.00180.02           C  
ATOM   2164  O   ARG   269      34.457  -7.071 -26.626  1.00180.02           O  
ATOM   2165  CB  ARG   269      33.422  -4.381 -27.326  1.00180.02           C  
ATOM   2166  CG  ARG   269      33.102  -3.730 -28.677  1.00180.02           C  
ATOM   2167  CD  ARG   269      34.033  -2.595 -29.110  1.00180.02           C  
ATOM   2168  NE  ARG   269      33.619  -1.360 -28.389  1.00180.02           N  
ATOM   2169  CZ  ARG   269      34.180  -1.052 -27.187  1.00180.02           C  
ATOM   2170  NH1 ARG   269      35.136  -1.871 -26.664  1.00180.02           N1+
ATOM   2171  NH2 ARG   269      33.793   0.074 -26.521  1.00180.02           N  
ATOM   2172  N   GLY   270      32.856  -6.984 -25.066  1.00 46.88           N  
ATOM   2173  CA  GLY   270      33.620  -7.864 -24.211  1.00 46.88           C  
ATOM   2174  C   GLY   270      34.212  -7.007 -23.130  1.00 46.88           C  
ATOM   2175  O   GLY   270      34.318  -5.793 -23.284  1.00 46.88           O  
ATOM   2176  N   LYS   271      34.658  -7.631 -22.017  1.00106.01           N  
ATOM   2177  CA  LYS   271      35.071  -6.899 -20.847  1.00106.01           C  
ATOM   2178  C   LYS   271      36.362  -6.150 -21.028  1.00106.01           C  
ATOM   2179  O   LYS   271      37.241  -6.541 -21.794  1.00106.01           O  
ATOM   2180  CB  LYS   271      35.237  -7.757 -19.579  1.00106.01           C  
ATOM   2181  CG  LYS   271      36.516  -8.596 -19.558  1.00106.01           C  
ATOM   2182  CD  LYS   271      36.875  -9.099 -18.156  1.00106.01           C  
ATOM   2183  CE  LYS   271      38.267  -9.728 -18.062  1.00106.01           C  
ATOM   2184  NZ  LYS   271      38.305 -10.996 -18.822  1.00106.01           N1+
ATOM   2185  N   ARG   272      36.456  -5.016 -20.292  1.00 85.66           N  
ATOM   2186  CA  ARG   272      37.587  -4.132 -20.128  1.00 85.66           C  
ATOM   2187  C   ARG   272      38.026  -3.494 -21.412  1.00 85.66           C  
ATOM   2188  O   ARG   272      39.155  -3.013 -21.501  1.00 85.66           O  
ATOM   2189  CB  ARG   272      38.816  -4.826 -19.515  1.00 85.66           C  
ATOM   2190  CG  ARG   272      38.639  -5.219 -18.047  1.00 85.66           C  
ATOM   2191  CD  ARG   272      39.928  -5.731 -17.400  1.00 85.66           C  
ATOM   2192  NE  ARG   272      39.637  -6.005 -15.965  1.00 85.66           N  
ATOM   2193  CZ  ARG   272      40.653  -6.000 -15.054  1.00 85.66           C  
ATOM   2194  NH1 ARG   272      41.930  -5.744 -15.460  1.00 85.66           N1+
ATOM   2195  NH2 ARG   272      40.393  -6.249 -13.737  1.00 85.66           N  
ATOM   2196  N   SER   273      37.161  -3.485 -22.440  1.00119.66           N  
ATOM   2197  CA  SER   273      37.453  -2.915 -23.729  1.00119.66           C  
ATOM   2198  C   SER   273      37.011  -1.485 -23.868  1.00119.66           C  
ATOM   2199  O   SER   273      36.994  -0.974 -24.988  1.00119.66           O  
ATOM   2200  CB  SER   273      36.795  -3.711 -24.868  1.00119.66           C  
ATOM   2201  OG  SER   273      35.384  -3.713 -24.703  1.00119.66           O  
ATOM   2202  N   ASP   274      36.635  -0.807 -22.765  1.00 72.44           N  
ATOM   2203  CA  ASP   274      36.065   0.518 -22.804  1.00 72.44           C  
ATOM   2204  C   ASP   274      36.846   1.428 -23.713  1.00 72.44           C  
ATOM   2205  O   ASP   274      38.077   1.427 -23.729  1.00 72.44           O  
ATOM   2206  CB  ASP   274      36.016   1.188 -21.419  1.00 72.44           C  
ATOM   2207  CG  ASP   274      35.119   0.353 -20.510  1.00 72.44           C  
ATOM   2208  OD1 ASP   274      35.205  -0.903 -20.572  1.00 72.44           O  
ATOM   2209  OD2 ASP   274      34.325   0.965 -19.747  1.00 72.44           O1-
ATOM   2210  N   ALA   275      36.107   2.199 -24.546  1.00 58.64           N  
ATOM   2211  CA  ALA   275      36.700   3.127 -25.470  1.00 58.64           C  
ATOM   2212  C   ALA   275      35.880   4.384 -25.438  1.00 58.64           C  
ATOM   2213  O   ALA   275      34.675   4.344 -25.203  1.00 58.64           O  
ATOM   2214  CB  ALA   275      36.705   2.618 -26.921  1.00 58.64           C  
ATOM   2215  N   ILE   276      36.554   5.549 -25.521  1.00116.14           N  
ATOM   2216  CA  ILE   276      35.959   6.855 -25.598  1.00116.14           C  
ATOM   2217  C   ILE   276      35.596   7.228 -27.009  1.00116.14           C  
ATOM   2218  O   ILE   276      34.781   8.118 -27.239  1.00116.14           O  
ATOM   2219  CB  ILE   276      36.812   7.943 -25.014  1.00116.14           C  
ATOM   2220  CG1 ILE   276      38.112   8.145 -25.805  1.00116.14           C  
ATOM   2221  CG2 ILE   276      37.046   7.587 -23.536  1.00116.14           C  
ATOM   2222  CD1 ILE   276      38.824   9.445 -25.437  1.00116.14           C  
ATOM   2223  N   ALA   277      36.304   6.672 -28.007  1.00 57.59           N  
ATOM   2224  CA  ALA   277      36.053   7.113 -29.353  1.00 57.59           C  
ATOM   2225  C   ALA   277      35.883   5.942 -30.276  1.00 57.59           C  
ATOM   2226  O   ALA   277      36.477   4.884 -30.072  1.00 57.59           O  
ATOM   2227  CB  ALA   277      37.189   7.974 -29.930  1.00 57.59           C  
ATOM   2228  N   LEU   278      35.029   6.115 -31.317  1.00127.45           N  
ATOM   2229  CA  LEU   278      34.800   5.089 -32.303  1.00127.45           C  
ATOM   2230  C   LEU   278      34.586   5.746 -33.645  1.00127.45           C  
ATOM   2231  O   LEU   278      34.127   6.885 -33.707  1.00127.45           O  
ATOM   2232  CB  LEU   278      33.556   4.223 -32.038  1.00127.45           C  
ATOM   2233  CG  LEU   278      32.218   4.949 -32.287  1.00127.45           C  
ATOM   2234  CD1 LEU   278      31.025   4.023 -31.999  1.00127.45           C  
ATOM   2235  CD2 LEU   278      32.136   6.280 -31.524  1.00127.45           C  
ATOM   2236  N   VAL   279      34.947   5.060 -34.760  1.00124.00           N  
ATOM   2237  CA  VAL   279      34.676   5.617 -36.066  1.00124.00           C  
ATOM   2238  C   VAL   279      34.299   4.576 -37.074  1.00124.00           C  
ATOM   2239  O   VAL   279      34.912   3.514 -37.184  1.00124.00           O  
ATOM   2240  CB  VAL   279      35.744   6.475 -36.657  1.00124.00           C  
ATOM   2241  CG1 VAL   279      35.668   7.818 -35.928  1.00124.00           C  
ATOM   2242  CG2 VAL   279      37.100   5.758 -36.545  1.00124.00           C  
ATOM   2243  N   TYR   280      33.264   4.916 -37.873  1.00 69.32           N  
ATOM   2244  CA  TYR   280      32.690   4.076 -38.888  1.00 69.32           C  
ATOM   2245  C   TYR   280      33.335   4.397 -40.206  1.00 69.32           C  
ATOM   2246  O   TYR   280      33.494   5.561 -40.568  1.00 69.32           O  
ATOM   2247  CB  TYR   280      31.171   4.316 -39.016  1.00 69.32           C  
ATOM   2248  CG  TYR   280      30.567   3.480 -40.095  1.00 69.32           C  
ATOM   2249  CD1 TYR   280      30.196   2.174 -39.868  1.00 69.32           C  
ATOM   2250  CD2 TYR   280      30.350   4.022 -41.341  1.00 69.32           C  
ATOM   2251  CE1 TYR   280      29.632   1.420 -40.871  1.00 69.32           C  
ATOM   2252  CE2 TYR   280      29.787   3.274 -42.347  1.00 69.32           C  
ATOM   2253  CZ  TYR   280      29.427   1.970 -42.114  1.00 69.32           C  
ATOM   2254  OH  TYR   280      28.848   1.202 -43.147  1.00 69.32           O  
ATOM   2255  N   ASP   281      33.755   3.347 -40.948  1.00 61.92           N  
ATOM   2256  CA  ASP   281      34.362   3.519 -42.242  1.00 61.92           C  
ATOM   2257  C   ASP   281      33.374   3.067 -43.280  1.00 61.92           C  
ATOM   2258  O   ASP   281      32.875   1.944 -43.226  1.00 61.92           O  
ATOM   2259  CB  ASP   281      35.631   2.665 -42.421  1.00 61.92           C  
ATOM   2260  CG  ASP   281      36.204   2.910 -43.809  1.00 61.92           C  
ATOM   2261  OD1 ASP   281      35.869   3.960 -44.418  1.00 61.92           O  
ATOM   2262  OD2 ASP   281      36.980   2.038 -44.285  1.00 61.92           O1-
ATOM   2263  N   PRO   282      33.038   3.920 -44.211  1.00 79.03           N  
ATOM   2264  CA  PRO   282      32.112   3.527 -45.239  1.00 79.03           C  
ATOM   2265  C   PRO   282      32.626   2.461 -46.162  1.00 79.03           C  
ATOM   2266  O   PRO   282      31.842   1.614 -46.585  1.00 79.03           O  
ATOM   2267  CB  PRO   282      31.710   4.817 -45.950  1.00 79.03           C  
ATOM   2268  CG  PRO   282      31.865   5.891 -44.858  1.00 79.03           C  
ATOM   2269  CD  PRO   282      32.972   5.346 -43.937  1.00 79.03           C  
ATOM   2270  N   LYS   283      33.932   2.478 -46.491  1.00101.80           N  
ATOM   2271  CA  LYS   283      34.466   1.565 -47.461  1.00101.80           C  
ATOM   2272  C   LYS   283      34.398   0.143 -46.987  1.00101.80           C  
ATOM   2273  O   LYS   283      33.930  -0.729 -47.715  1.00101.80           O  
ATOM   2274  CB  LYS   283      35.927   1.895 -47.803  1.00101.80           C  
ATOM   2275  CG  LYS   283      36.047   3.259 -48.481  1.00101.80           C  
ATOM   2276  CD  LYS   283      37.455   3.853 -48.502  1.00101.80           C  
ATOM   2277  CE  LYS   283      37.507   5.219 -49.194  1.00101.80           C  
ATOM   2278  NZ  LYS   283      38.868   5.791 -49.102  1.00101.80           N1+
ATOM   2279  N   THR   284      34.932  -0.136 -45.781  1.00 86.68           N  
ATOM   2280  CA  THR   284      34.959  -1.441 -45.174  1.00 86.68           C  
ATOM   2281  C   THR   284      33.685  -1.785 -44.451  1.00 86.68           C  
ATOM   2282  O   THR   284      33.332  -2.957 -44.339  1.00 86.68           O  
ATOM   2283  CB  THR   284      36.104  -1.595 -44.216  1.00 86.68           C  
ATOM   2284  CG2 THR   284      37.416  -1.403 -44.994  1.00 86.68           C  
ATOM   2285  OG1 THR   284      36.010  -0.637 -43.173  1.00 86.68           O  
ATOM   2286  N   LYS   285      32.965  -0.768 -43.939  1.00147.11           N  
ATOM   2287  CA  LYS   285      31.805  -0.957 -43.108  1.00147.11           C  
ATOM   2288  C   LYS   285      32.205  -1.455 -41.751  1.00147.11           C  
ATOM   2289  O   LYS   285      31.398  -2.035 -41.026  1.00147.11           O  
ATOM   2290  CB  LYS   285      30.740  -1.880 -43.718  1.00147.11           C  
ATOM   2291  CG  LYS   285      29.824  -1.098 -44.658  1.00147.11           C  
ATOM   2292  CD  LYS   285      28.941  -1.940 -45.572  1.00147.11           C  
ATOM   2293  CE  LYS   285      29.338  -1.827 -47.044  1.00147.11           C  
ATOM   2294  NZ  LYS   285      29.223  -0.417 -47.482  1.00147.11           N1+
ATOM   2295  N   VAL   286      33.469  -1.190 -41.358  1.00 61.07           N  
ATOM   2296  CA  VAL   286      33.968  -1.556 -40.062  1.00 61.07           C  
ATOM   2297  C   VAL   286      33.923  -0.353 -39.151  1.00 61.07           C  
ATOM   2298  O   VAL   286      34.001   0.792 -39.598  1.00 61.07           O  
ATOM   2299  CB  VAL   286      35.390  -2.038 -40.098  1.00 61.07           C  
ATOM   2300  CG1 VAL   286      35.859  -2.310 -38.659  1.00 61.07           C  
ATOM   2301  CG2 VAL   286      35.469  -3.264 -41.025  1.00 61.07           C  
ATOM   2302  N   ILE   287      33.764  -0.599 -37.830  1.00 78.67           N  
ATOM   2303  CA  ILE   287      33.779   0.451 -36.843  1.00 78.67           C  
ATOM   2304  C   ILE   287      35.006   0.214 -36.014  1.00 78.67           C  
ATOM   2305  O   ILE   287      35.245  -0.903 -35.557  1.00 78.67           O  
ATOM   2306  CB  ILE   287      32.583   0.436 -35.930  1.00 78.67           C  
ATOM   2307  CG1 ILE   287      31.291   0.645 -36.742  1.00 78.67           C  
ATOM   2308  CG2 ILE   287      32.794   1.501 -34.842  1.00 78.67           C  
ATOM   2309  CD1 ILE   287      30.011   0.404 -35.942  1.00 78.67           C  
ATOM   2310  N   PHE   288      35.828   1.266 -35.816  1.00 80.98           N  
ATOM   2311  CA  PHE   288      37.076   1.113 -35.119  1.00 80.98           C  
ATOM   2312  C   PHE   288      36.982   1.792 -33.789  1.00 80.98           C  
ATOM   2313  O   PHE   288      36.386   2.860 -33.650  1.00 80.98           O  
ATOM   2314  CB  PHE   288      38.260   1.732 -35.881  1.00 80.98           C  
ATOM   2315  CG  PHE   288      38.328   1.067 -37.219  1.00 80.98           C  
ATOM   2316  CD1 PHE   288      38.808  -0.214 -37.351  1.00 80.98           C  
ATOM   2317  CD2 PHE   288      37.914   1.732 -38.351  1.00 80.98           C  
ATOM   2318  CE1 PHE   288      38.872  -0.818 -38.586  1.00 80.98           C  
ATOM   2319  CE2 PHE   288      37.978   1.134 -39.588  1.00 80.98           C  
ATOM   2320  CZ  PHE   288      38.459  -0.147 -39.709  1.00 80.98           C  
ATOM   2321  N   PHE   289      37.584   1.168 -32.757  1.00163.53           N  
ATOM   2322  CA  PHE   289      37.490   1.742 -31.446  1.00163.53           C  
ATOM   2323  C   PHE   289      38.880   2.020 -30.957  1.00163.53           C  
ATOM   2324  O   PHE   289      39.773   1.190 -31.111  1.00163.53           O  
ATOM   2325  CB  PHE   289      36.856   0.773 -30.432  1.00163.53           C  
ATOM   2326  CG  PHE   289      35.495   0.414 -30.925  1.00163.53           C  
ATOM   2327  CD1 PHE   289      35.336  -0.639 -31.800  1.00163.53           C  
ATOM   2328  CD2 PHE   289      34.383   1.122 -30.532  1.00163.53           C  
ATOM   2329  CE1 PHE   289      34.091  -0.986 -32.268  1.00163.53           C  
ATOM   2330  CE2 PHE   289      33.135   0.780 -30.996  1.00163.53           C  
ATOM   2331  CZ  PHE   289      32.986  -0.276 -31.865  1.00163.53           C  
ATOM   2332  N   ALA   290      39.101   3.218 -30.373  1.00 57.22           N  
ATOM   2333  CA  ALA   290      40.365   3.521 -29.756  1.00 57.22           C  
ATOM   2334  C   ALA   290      40.127   3.299 -28.291  1.00 57.22           C  
ATOM   2335  O   ALA   290      39.381   4.046 -27.661  1.00 57.22           O  
ATOM   2336  CB  ALA   290      40.804   4.983 -29.946  1.00 57.22           C  
ATOM   2337  N   GLU   291      40.786   2.275 -27.706  1.00 79.92           N  
ATOM   2338  CA  GLU   291      40.466   1.850 -26.368  1.00 79.92           C  
ATOM   2339  C   GLU   291      41.256   2.550 -25.295  1.00 79.92           C  
ATOM   2340  O   GLU   291      42.329   3.101 -25.530  1.00 79.92           O  
ATOM   2341  CB  GLU   291      40.550   0.321 -26.222  1.00 79.92           C  
ATOM   2342  CG  GLU   291      39.512  -0.343 -27.136  1.00 79.92           C  
ATOM   2343  CD  GLU   291      39.592  -1.858 -27.036  1.00 79.92           C  
ATOM   2344  OE1 GLU   291      40.219  -2.365 -26.068  1.00 79.92           O  
ATOM   2345  OE2 GLU   291      39.018  -2.534 -27.932  1.00 79.92           O1-
ATOM   2346  N   SER   292      40.665   2.577 -24.076  1.00 72.78           N  
ATOM   2347  CA  SER   292      41.183   3.258 -22.917  1.00 72.78           C  
ATOM   2348  C   SER   292      42.361   2.597 -22.250  1.00 72.78           C  
ATOM   2349  O   SER   292      43.346   3.270 -21.947  1.00 72.78           O  
ATOM   2350  CB  SER   292      40.114   3.453 -21.828  1.00 72.78           C  
ATOM   2351  OG  SER   292      39.711   2.194 -21.309  1.00 72.78           O  
ATOM   2352  N   ASN   293      42.311   1.273 -21.971  1.00123.40           N  
ATOM   2353  CA  ASN   293      43.397   0.746 -21.176  1.00123.40           C  
ATOM   2354  C   ASN   293      44.054  -0.440 -21.825  1.00123.40           C  
ATOM   2355  O   ASN   293      45.077  -0.923 -21.341  1.00123.40           O  
ATOM   2356  CB  ASN   293      42.920   0.283 -19.788  1.00123.40           C  
ATOM   2357  CG  ASN   293      44.142   0.002 -18.920  1.00123.40           C  
ATOM   2358  ND2 ASN   293      44.280  -1.269 -18.456  1.00123.40           N  
ATOM   2359  OD1 ASN   293      44.950   0.893 -18.658  1.00123.40           O  
ATOM   2360  N   THR   294      43.489  -0.931 -22.941  1.00 83.47           N  
ATOM   2361  CA  THR   294      43.948  -2.104 -23.641  1.00 83.47           C  
ATOM   2362  C   THR   294      45.218  -1.867 -24.402  1.00 83.47           C  
ATOM   2363  O   THR   294      45.918  -2.819 -24.744  1.00 83.47           O  
ATOM   2364  CB  THR   294      42.932  -2.635 -24.602  1.00 83.47           C  
ATOM   2365  CG2 THR   294      41.657  -2.983 -23.814  1.00 83.47           C  
ATOM   2366  OG1 THR   294      42.656  -1.664 -25.600  1.00 83.47           O  
ATOM   2367  N   ARG   295      45.528  -0.601 -24.733  1.00174.79           N  
ATOM   2368  CA  ARG   295      46.701  -0.291 -25.505  1.00174.79           C  
ATOM   2369  C   ARG   295      46.499  -0.781 -26.906  1.00174.79           C  
ATOM   2370  O   ARG   295      47.469  -1.098 -27.594  1.00174.79           O  
ATOM   2371  CB  ARG   295      47.972  -0.974 -24.970  1.00174.79           C  
ATOM   2372  CG  ARG   295      48.328  -0.602 -23.529  1.00174.79           C  
ATOM   2373  CD  ARG   295      48.662   0.876 -23.336  1.00174.79           C  
ATOM   2374  NE  ARG   295      47.393   1.596 -23.040  1.00174.79           N  
ATOM   2375  CZ  ARG   295      46.939   1.664 -21.754  1.00174.79           C  
ATOM   2376  NH1 ARG   295      47.629   1.042 -20.752  1.00174.79           N1+
ATOM   2377  NH2 ARG   295      45.798   2.353 -21.467  1.00174.79           N  
ATOM   2378  N   GLN   296      45.234  -0.831 -27.383  1.00 59.60           N  
ATOM   2379  CA  GLN   296      45.012  -1.339 -28.710  1.00 59.60           C  
ATOM   2380  C   GLN   296      43.893  -0.596 -29.385  1.00 59.60           C  
ATOM   2381  O   GLN   296      43.156   0.167 -28.761  1.00 59.60           O  
ATOM   2382  CB  GLN   296      44.629  -2.828 -28.704  1.00 59.60           C  
ATOM   2383  CG  GLN   296      45.736  -3.723 -28.139  1.00 59.60           C  
ATOM   2384  CD  GLN   296      45.204  -5.146 -28.046  1.00 59.60           C  
ATOM   2385  NE2 GLN   296      46.017  -6.130 -28.518  1.00 59.60           N  
ATOM   2386  OE1 GLN   296      44.095  -5.377 -27.565  1.00 59.60           O  
ATOM   2387  N   VAL   297      43.790  -0.782 -30.722  1.00 57.93           N  
ATOM   2388  CA  VAL   297      42.707  -0.259 -31.509  1.00 57.93           C  
ATOM   2389  C   VAL   297      41.970  -1.469 -32.012  1.00 57.93           C  
ATOM   2390  O   VAL   297      42.577  -2.391 -32.557  1.00 57.93           O  
ATOM   2391  CB  VAL   297      43.161   0.544 -32.691  1.00 57.93           C  
ATOM   2392  CG1 VAL   297      41.931   0.931 -33.531  1.00 57.93           C  
ATOM   2393  CG2 VAL   297      43.956   1.752 -32.166  1.00 57.93           C  
ATOM   2394  N   SER   298      40.630  -1.498 -31.855  1.00 55.07           N  
ATOM   2395  CA  SER   298      39.884  -2.679 -32.202  1.00 55.07           C  
ATOM   2396  C   SER   298      38.941  -2.396 -33.336  1.00 55.07           C  
ATOM   2397  O   SER   298      38.747  -1.245 -33.720  1.00 55.07           O  
ATOM   2398  CB  SER   298      39.057  -3.234 -31.027  1.00 55.07           C  
ATOM   2399  OG  SER   298      38.107  -2.271 -30.593  1.00 55.07           O  
ATOM   2400  N   CYS   299      38.352  -3.470 -33.920  1.00 64.24           N  
ATOM   2401  CA  CYS   299      37.474  -3.335 -35.056  1.00 64.24           C  
ATOM   2402  C   CYS   299      36.298  -4.260 -34.936  1.00 64.24           C  
ATOM   2403  O   CYS   299      36.336  -5.264 -34.224  1.00 64.24           O  
ATOM   2404  CB  CYS   299      38.136  -3.725 -36.405  1.00 64.24           C  
ATOM   2405  SG  CYS   299      38.687  -5.469 -36.456  1.00 64.24           S  
ATOM   2406  N   TRP   300      35.197  -3.901 -35.635  1.00101.18           N  
ATOM   2407  CA  TRP   300      34.024  -4.726 -35.732  1.00101.18           C  
ATOM   2408  C   TRP   300      33.337  -4.416 -37.030  1.00101.18           C  
ATOM   2409  O   TRP   300      32.932  -3.276 -37.267  1.00101.18           O  
ATOM   2410  CB  TRP   300      33.002  -4.487 -34.606  1.00101.18           C  
ATOM   2411  CG  TRP   300      31.683  -5.190 -34.827  1.00101.18           C  
ATOM   2412  CD1 TRP   300      31.418  -6.521 -34.958  1.00101.18           C  
ATOM   2413  CD2 TRP   300      30.418  -4.514 -34.910  1.00101.18           C  
ATOM   2414  CE2 TRP   300      29.441  -5.490 -35.102  1.00101.18           C  
ATOM   2415  CE3 TRP   300      30.095  -3.188 -34.829  1.00101.18           C  
ATOM   2416  NE1 TRP   300      30.069  -6.717 -35.135  1.00101.18           N  
ATOM   2417  CZ2 TRP   300      28.122  -5.154 -35.217  1.00101.18           C  
ATOM   2418  CZ3 TRP   300      28.764  -2.853 -34.949  1.00101.18           C  
ATOM   2419  CH2 TRP   300      27.797  -3.817 -35.139  1.00101.18           C  
ATOM   2420  N   ASN   301      33.184  -5.440 -37.899  1.00 65.11           N  
ATOM   2421  CA  ASN   301      32.471  -5.280 -39.134  1.00 65.11           C  
ATOM   2422  C   ASN   301      31.022  -5.175 -38.754  1.00 65.11           C  
ATOM   2423  O   ASN   301      30.508  -5.955 -37.955  1.00 65.11           O  
ATOM   2424  CB  ASN   301      32.658  -6.471 -40.094  1.00 65.11           C  
ATOM   2425  CG  ASN   301      32.279  -6.046 -41.508  1.00 65.11           C  
ATOM   2426  ND2 ASN   301      33.241  -6.189 -42.459  1.00 65.11           N  
ATOM   2427  OD1 ASN   301      31.164  -5.595 -41.761  1.00 65.11           O  
ATOM   2428  N   THR   302      30.328  -4.177 -39.324  1.00131.49           N  
ATOM   2429  CA  THR   302      28.966  -3.856 -39.001  1.00131.49           C  
ATOM   2430  C   THR   302      28.045  -4.916 -39.520  1.00131.49           C  
ATOM   2431  O   THR   302      26.944  -5.103 -39.007  1.00131.49           O  
ATOM   2432  CB  THR   302      28.557  -2.550 -39.605  1.00131.49           C  
ATOM   2433  CG2 THR   302      27.216  -2.152 -38.982  1.00131.49           C  
ATOM   2434  OG1 THR   302      29.512  -1.550 -39.286  1.00131.49           O  
ATOM   2435  N   GLN   303      28.455  -5.584 -40.609  1.00 67.30           N  
ATOM   2436  CA  GLN   303      27.670  -6.582 -41.274  1.00 67.30           C  
ATOM   2437  C   GLN   303      27.508  -7.786 -40.401  1.00 67.30           C  
ATOM   2438  O   GLN   303      26.455  -8.418 -40.417  1.00 67.30           O  
ATOM   2439  CB  GLN   303      28.305  -6.995 -42.612  1.00 67.30           C  
ATOM   2440  CG  GLN   303      28.359  -5.822 -43.596  1.00 67.30           C  
ATOM   2441  CD  GLN   303      29.196  -6.223 -44.800  1.00 67.30           C  
ATOM   2442  NE2 GLN   303      29.717  -5.208 -45.539  1.00 67.30           N  
ATOM   2443  OE1 GLN   303      29.388  -7.405 -45.075  1.00 67.30           O  
ATOM   2444  N   LYS   304      28.548  -8.145 -39.622  1.00 73.56           N  
ATOM   2445  CA  LYS   304      28.461  -9.326 -38.811  1.00 73.56           C  
ATOM   2446  C   LYS   304      27.690  -8.997 -37.575  1.00 73.56           C  
ATOM   2447  O   LYS   304      28.036  -8.076 -36.837  1.00 73.56           O  
ATOM   2448  CB  LYS   304      29.825  -9.856 -38.335  1.00 73.56           C  
ATOM   2449  CG  LYS   304      30.719 -10.417 -39.443  1.00 73.56           C  
ATOM   2450  CD  LYS   304      32.160 -10.641 -38.976  1.00 73.56           C  
ATOM   2451  CE  LYS   304      33.043 -11.366 -39.994  1.00 73.56           C  
ATOM   2452  NZ  LYS   304      33.539 -10.412 -41.010  1.00 73.56           N1+
ATOM   2453  N   MET   305      26.615  -9.764 -37.312  1.00 68.11           N  
ATOM   2454  CA  MET   305      25.827  -9.513 -36.139  1.00 68.11           C  
ATOM   2455  C   MET   305      25.560 -10.835 -35.494  1.00 68.11           C  
ATOM   2456  O   MET   305      25.559 -11.859 -36.177  1.00 68.11           O  
ATOM   2457  CB  MET   305      24.483  -8.834 -36.452  1.00 68.11           C  
ATOM   2458  CG  MET   305      24.674  -7.430 -37.034  1.00 68.11           C  
ATOM   2459  SD  MET   305      23.149  -6.535 -37.444  1.00 68.11           S  
ATOM   2460  CE  MET   305      24.018  -5.165 -38.262  1.00 68.11           C  
ATOM   2461  N   PRO   306      25.339 -10.882 -34.200  1.00133.66           N  
ATOM   2462  CA  PRO   306      25.374  -9.705 -33.363  1.00133.66           C  
ATOM   2463  C   PRO   306      26.770  -9.345 -32.960  1.00133.66           C  
ATOM   2464  O   PRO   306      27.677 -10.156 -33.139  1.00133.66           O  
ATOM   2465  CB  PRO   306      24.529 -10.020 -32.132  1.00133.66           C  
ATOM   2466  CG  PRO   306      23.577 -11.124 -32.606  1.00133.66           C  
ATOM   2467  CD  PRO   306      24.361 -11.845 -33.714  1.00133.66           C  
ATOM   2468  N   LEU   307      26.958  -8.133 -32.404  1.00 82.62           N  
ATOM   2469  CA  LEU   307      28.252  -7.719 -31.953  1.00 82.62           C  
ATOM   2470  C   LEU   307      28.573  -8.435 -30.682  1.00 82.62           C  
ATOM   2471  O   LEU   307      27.978  -8.175 -29.635  1.00 82.62           O  
ATOM   2472  CB  LEU   307      28.346  -6.206 -31.671  1.00 82.62           C  
ATOM   2473  CG  LEU   307      29.690  -5.750 -31.065  1.00 82.62           C  
ATOM   2474  CD1 LEU   307      30.872  -6.064 -31.993  1.00 82.62           C  
ATOM   2475  CD2 LEU   307      29.639  -4.265 -30.664  1.00 82.62           C  
ATOM   2476  N   ARG   308      29.547  -9.362 -30.772  1.00148.74           N  
ATOM   2477  CA  ARG   308      30.080 -10.085 -29.657  1.00148.74           C  
ATOM   2478  C   ARG   308      31.561  -9.969 -29.822  1.00148.74           C  
ATOM   2479  O   ARG   308      32.036  -9.501 -30.855  1.00148.74           O  
ATOM   2480  CB  ARG   308      29.728 -11.582 -29.630  1.00148.74           C  
ATOM   2481  CG  ARG   308      28.261 -11.871 -29.293  1.00148.74           C  
ATOM   2482  CD  ARG   308      27.826 -11.357 -27.915  1.00148.74           C  
ATOM   2483  NE  ARG   308      26.995 -10.141 -28.138  1.00148.74           N  
ATOM   2484  CZ  ARG   308      26.295  -9.578 -27.112  1.00148.74           C  
ATOM   2485  NH1 ARG   308      26.400 -10.088 -25.849  1.00148.74           N1+
ATOM   2486  NH2 ARG   308      25.492  -8.501 -27.353  1.00148.74           N  
ATOM   2487  N   MET   309      32.332 -10.390 -28.804  1.00 76.00           N  
ATOM   2488  CA  MET   309      33.763 -10.254 -28.815  1.00 76.00           C  
ATOM   2489  C   MET   309      34.349 -11.034 -29.955  1.00 76.00           C  
ATOM   2490  O   MET   309      35.279 -10.571 -30.611  1.00 76.00           O  
ATOM   2491  CB  MET   309      34.418 -10.796 -27.534  1.00 76.00           C  
ATOM   2492  CG  MET   309      35.942 -10.657 -27.529  1.00 76.00           C  
ATOM   2493  SD  MET   309      36.761 -11.337 -26.054  1.00 76.00           S  
ATOM   2494  CE  MET   309      36.163 -10.049 -24.924  1.00 76.00           C  
ATOM   2495  N   GLN   310      33.800 -12.228 -30.241  1.00 64.88           N  
ATOM   2496  CA  GLN   310      34.357 -13.088 -31.249  1.00 64.88           C  
ATOM   2497  C   GLN   310      34.338 -12.388 -32.574  1.00 64.88           C  
ATOM   2498  O   GLN   310      35.170 -12.659 -33.436  1.00 64.88           O  
ATOM   2499  CB  GLN   310      33.628 -14.438 -31.386  1.00 64.88           C  
ATOM   2500  CG  GLN   310      33.862 -15.354 -30.181  1.00 64.88           C  
ATOM   2501  CD  GLN   310      33.170 -16.686 -30.437  1.00 64.88           C  
ATOM   2502  NE2 GLN   310      32.363 -16.754 -31.528  1.00 64.88           N  
ATOM   2503  OE1 GLN   310      33.352 -17.645 -29.688  1.00 64.88           O  
ATOM   2504  N   HIS   311      33.349 -11.499 -32.766  1.00 86.60           N  
ATOM   2505  CA  HIS   311      33.103 -10.699 -33.937  1.00 86.60           C  
ATOM   2506  C   HIS   311      34.111  -9.588 -34.094  1.00 86.60           C  
ATOM   2507  O   HIS   311      34.063  -8.881 -35.099  1.00 86.60           O  
ATOM   2508  CB  HIS   311      31.701 -10.066 -33.929  1.00 86.60           C  
ATOM   2509  CG  HIS   311      30.611 -11.096 -33.895  1.00 86.60           C  
ATOM   2510  CD2 HIS   311      29.908 -11.667 -34.913  1.00 86.60           C  
ATOM   2511  ND1 HIS   311      30.132 -11.672 -32.739  1.00 86.60           N  
ATOM   2512  CE1 HIS   311      29.172 -12.556 -33.111  1.00 86.60           C  
ATOM   2513  NE2 HIS   311      29.000 -12.588 -34.420  1.00 86.60           N  
ATOM   2514  N   THR   312      34.966  -9.313 -33.081  1.00 55.50           N  
ATOM   2515  CA  THR   312      35.901  -8.215 -33.189  1.00 55.50           C  
ATOM   2516  C   THR   312      37.323  -8.712 -33.214  1.00 55.50           C  
ATOM   2517  O   THR   312      37.605  -9.855 -32.854  1.00 55.50           O  
ATOM   2518  CB  THR   312      35.811  -7.243 -32.047  1.00 55.50           C  
ATOM   2519  CG2 THR   312      34.369  -6.720 -31.954  1.00 55.50           C  
ATOM   2520  OG1 THR   312      36.176  -7.881 -30.831  1.00 55.50           O  
ATOM   2521  N   ASP   313      38.255  -7.845 -33.691  1.00 80.69           N  
ATOM   2522  CA  ASP   313      39.662  -8.162 -33.766  1.00 80.69           C  
ATOM   2523  C   ASP   313      40.458  -6.929 -33.398  1.00 80.69           C  
ATOM   2524  O   ASP   313      39.896  -5.916 -32.981  1.00 80.69           O  
ATOM   2525  CB  ASP   313      40.107  -8.608 -35.170  1.00 80.69           C  
ATOM   2526  CG  ASP   313      41.411  -9.387 -35.054  1.00 80.69           C  
ATOM   2527  OD1 ASP   313      41.890  -9.590 -33.906  1.00 80.69           O  
ATOM   2528  OD2 ASP   313      41.938  -9.807 -36.118  1.00 80.69           O1-
ATOM   2529  N   VAL   314      41.808  -7.001 -33.510  1.00 64.97           N  
ATOM   2530  CA  VAL   314      42.658  -5.886 -33.171  1.00 64.97           C  
ATOM   2531  C   VAL   314      43.494  -5.505 -34.361  1.00 64.97           C  
ATOM   2532  O   VAL   314      44.155  -6.344 -34.972  1.00 64.97           O  
ATOM   2533  CB  VAL   314      43.609  -6.195 -32.049  1.00 64.97           C  
ATOM   2534  CG1 VAL   314      44.546  -4.995 -31.842  1.00 64.97           C  
ATOM   2535  CG2 VAL   314      42.788  -6.564 -30.801  1.00 64.97           C  
ATOM   2536  N   ILE   315      43.387  -4.224 -34.769  1.00167.81           N  
ATOM   2537  CA  ILE   315      44.161  -3.623 -35.826  1.00167.81           C  
ATOM   2538  C   ILE   315      45.533  -3.206 -35.374  1.00167.81           C  
ATOM   2539  O   ILE   315      46.495  -3.271 -36.139  1.00167.81           O  
ATOM   2540  CB  ILE   315      43.556  -2.367 -36.370  1.00167.81           C  
ATOM   2541  CG1 ILE   315      42.199  -2.639 -37.015  1.00167.81           C  
ATOM   2542  CG2 ILE   315      44.567  -1.731 -37.338  1.00167.81           C  
ATOM   2543  CD1 ILE   315      41.524  -1.341 -37.431  1.00167.81           C  
ATOM   2544  N   TYR   316      45.637  -2.657 -34.142  1.00 99.36           N  
ATOM   2545  CA  TYR   316      46.883  -2.077 -33.726  1.00 99.36           C  
ATOM   2546  C   TYR   316      47.155  -2.401 -32.289  1.00 99.36           C  
ATOM   2547  O   TYR   316      46.237  -2.479 -31.475  1.00 99.36           O  
ATOM   2548  CB  TYR   316      46.818  -0.543 -33.878  1.00 99.36           C  
ATOM   2549  CG  TYR   316      48.081   0.129 -33.465  1.00 99.36           C  
ATOM   2550  CD1 TYR   316      49.182   0.119 -34.283  1.00 99.36           C  
ATOM   2551  CD2 TYR   316      48.141   0.808 -32.265  1.00 99.36           C  
ATOM   2552  CE1 TYR   316      50.341   0.756 -33.903  1.00 99.36           C  
ATOM   2553  CE2 TYR   316      49.295   1.446 -31.881  1.00 99.36           C  
ATOM   2554  CZ  TYR   316      50.398   1.419 -32.701  1.00 99.36           C  
ATOM   2555  OH  TYR   316      51.587   2.073 -32.312  1.00 99.36           O  
ATOM   2556  N   SER   317      48.446  -2.612 -31.950  1.00 43.97           N  
ATOM   2557  CA  SER   317      48.806  -2.852 -30.580  1.00 43.97           C  
ATOM   2558  C   SER   317      50.114  -2.166 -30.313  1.00 43.97           C  
ATOM   2559  O   SER   317      51.062  -2.304 -31.084  1.00 43.97           O  
ATOM   2560  CB  SER   317      49.006  -4.341 -30.245  1.00 43.97           C  
ATOM   2561  OG  SER   317      47.785  -5.048 -30.408  1.00 43.97           O  
ATOM   2562  N   SER   318      50.190  -1.392 -29.208  1.00 52.63           N  
ATOM   2563  CA  SER   318      51.421  -0.751 -28.843  1.00 52.63           C  
ATOM   2564  C   SER   318      51.402  -0.533 -27.360  1.00 52.63           C  
ATOM   2565  O   SER   318      50.436  -0.020 -26.800  1.00 52.63           O  
ATOM   2566  CB  SER   318      51.612   0.629 -29.497  1.00 52.63           C  
ATOM   2567  OG  SER   318      52.849   1.199 -29.092  1.00 52.63           O  
ATOM   2568  N   ALA   319      52.516  -0.870 -26.685  1.00 43.75           N  
ATOM   2569  CA  ALA   319      52.606  -0.720 -25.261  1.00 43.75           C  
ATOM   2570  C   ALA   319      52.440   0.736 -24.958  1.00 43.75           C  
ATOM   2571  O   ALA   319      51.945   1.115 -23.899  1.00 43.75           O  
ATOM   2572  CB  ALA   319      53.970  -1.161 -24.703  1.00 43.75           C  
ATOM   2573  N   LYS   320      52.925   1.578 -25.884  1.00104.06           N  
ATOM   2574  CA  LYS   320      52.942   3.013 -25.837  1.00104.06           C  
ATOM   2575  C   LYS   320      51.585   3.641 -26.011  1.00104.06           C  
ATOM   2576  O   LYS   320      51.411   4.814 -25.681  1.00104.06           O  
ATOM   2577  CB  LYS   320      53.890   3.608 -26.892  1.00104.06           C  
ATOM   2578  CG  LYS   320      55.348   3.219 -26.634  1.00104.06           C  
ATOM   2579  CD  LYS   320      56.289   3.476 -27.811  1.00104.06           C  
ATOM   2580  CE  LYS   320      57.739   3.078 -27.530  1.00104.06           C  
ATOM   2581  NZ  LYS   320      57.854   1.604 -27.449  1.00104.06           N1+
ATOM   2582  N   PHE   321      50.609   2.924 -26.603  1.00103.83           N  
ATOM   2583  CA  PHE   321      49.329   3.521 -26.893  1.00103.83           C  
ATOM   2584  C   PHE   321      48.521   3.600 -25.630  1.00103.83           C  
ATOM   2585  O   PHE   321      47.550   2.866 -25.442  1.00103.83           O  
ATOM   2586  CB  PHE   321      48.562   2.663 -27.920  1.00103.83           C  
ATOM   2587  CG  PHE   321      47.387   3.394 -28.472  1.00103.83           C  
ATOM   2588  CD1 PHE   321      47.567   4.395 -29.399  1.00103.83           C  
ATOM   2589  CD2 PHE   321      46.107   3.057 -28.097  1.00103.83           C  
ATOM   2590  CE1 PHE   321      46.490   5.068 -29.925  1.00103.83           C  
ATOM   2591  CE2 PHE   321      45.025   3.725 -28.621  1.00103.83           C  
ATOM   2592  CZ  PHE   321      45.216   4.734 -29.535  1.00103.83           C  
ATOM   2593  N   ILE   322      48.840   4.577 -24.762  1.00120.78           N  
ATOM   2594  CA  ILE   322      48.140   4.666 -23.516  1.00120.78           C  
ATOM   2595  C   ILE   322      47.050   5.686 -23.661  1.00120.78           C  
ATOM   2596  O   ILE   322      47.299   6.854 -23.964  1.00120.78           O  
ATOM   2597  CB  ILE   322      49.018   5.034 -22.348  1.00120.78           C  
ATOM   2598  CG1 ILE   322      48.235   4.897 -21.031  1.00120.78           C  
ATOM   2599  CG2 ILE   322      49.630   6.424 -22.589  1.00120.78           C  
ATOM   2600  CD1 ILE   322      49.123   4.940 -19.787  1.00120.78           C  
ATOM   2601  N   PHE   323      45.819   5.263 -23.303  1.00122.52           N  
ATOM   2602  CA  PHE   323      44.594   6.011 -23.419  1.00122.52           C  
ATOM   2603  C   PHE   323      44.288   6.563 -24.788  1.00122.52           C  
ATOM   2604  O   PHE   323      44.633   7.699 -25.116  1.00122.52           O  
ATOM   2605  CB  PHE   323      44.492   7.149 -22.386  1.00122.52           C  
ATOM   2606  CG  PHE   323      43.100   7.683 -22.405  1.00122.52           C  
ATOM   2607  CD1 PHE   323      42.081   6.980 -21.804  1.00122.52           C  
ATOM   2608  CD2 PHE   323      42.814   8.889 -23.003  1.00122.52           C  
ATOM   2609  CE1 PHE   323      40.793   7.461 -21.808  1.00122.52           C  
ATOM   2610  CE2 PHE   323      41.528   9.378 -23.011  1.00122.52           C  
ATOM   2611  CZ  PHE   323      40.515   8.664 -22.414  1.00122.52           C  
ATOM   2612  N   GLY   324      43.710   5.697 -25.660  1.00 63.24           N  
ATOM   2613  CA  GLY   324      43.222   6.098 -26.958  1.00 63.24           C  
ATOM   2614  C   GLY   324      42.121   7.106 -26.735  1.00 63.24           C  
ATOM   2615  O   GLY   324      41.191   6.873 -25.963  1.00 63.24           O  
ATOM   2616  N   THR   325      42.326   8.322 -27.282  1.00229.05           N  
ATOM   2617  CA  THR   325      41.467   9.481 -27.219  1.00229.05           C  
ATOM   2618  C   THR   325      40.630   9.795 -28.423  1.00229.05           C  
ATOM   2619  O   THR   325      39.654  10.538 -28.314  1.00229.05           O  
ATOM   2620  CB  THR   325      42.226  10.749 -26.992  1.00229.05           C  
ATOM   2621  CG2 THR   325      43.107  10.572 -25.762  1.00229.05           C  
ATOM   2622  OG1 THR   325      43.042  11.044 -28.113  1.00229.05           O  
ATOM   2623  N   ASP   326      41.070   9.386 -29.628  1.00127.58           N  
ATOM   2624  CA  ASP   326      40.381   9.868 -30.792  1.00127.58           C  
ATOM   2625  C   ASP   326      40.674   8.942 -31.922  1.00127.58           C  
ATOM   2626  O   ASP   326      41.736   8.322 -31.967  1.00127.58           O  
ATOM   2627  CB  ASP   326      40.869  11.272 -31.199  1.00127.58           C  
ATOM   2628  CG  ASP   326      39.914  11.892 -32.209  1.00127.58           C  
ATOM   2629  OD1 ASP   326      38.876  11.254 -32.532  1.00127.58           O  
ATOM   2630  OD2 ASP   326      40.212  13.028 -32.665  1.00127.58           O1-
ATOM   2631  N   ILE   327      39.691   8.782 -32.830  1.00 86.26           N  
ATOM   2632  CA  ILE   327      39.867   7.973 -34.000  1.00 86.26           C  
ATOM   2633  C   ILE   327      38.946   8.514 -35.044  1.00 86.26           C  
ATOM   2634  O   ILE   327      37.833   8.921 -34.719  1.00 86.26           O  
ATOM   2635  CB  ILE   327      39.512   6.533 -33.763  1.00 86.26           C  
ATOM   2636  CG1 ILE   327      39.962   5.653 -34.939  1.00 86.26           C  
ATOM   2637  CG2 ILE   327      38.008   6.454 -33.449  1.00 86.26           C  
ATOM   2638  CD1 ILE   327      39.932   4.161 -34.617  1.00 86.26           C  
ATOM   2639  N   SER   328      39.386   8.554 -36.320  1.00 59.47           N  
ATOM   2640  CA  SER   328      38.535   9.003 -37.388  1.00 59.47           C  
ATOM   2641  C   SER   328      39.090   8.438 -38.660  1.00 59.47           C  
ATOM   2642  O   SER   328      40.234   7.996 -38.685  1.00 59.47           O  
ATOM   2643  CB  SER   328      38.490  10.536 -37.525  1.00 59.47           C  
ATOM   2644  OG  SER   328      39.793  11.047 -37.756  1.00 59.47           O  
ATOM   2645  N   VAL   329      38.284   8.394 -39.745  1.00114.42           N  
ATOM   2646  CA  VAL   329      38.808   7.933 -41.007  1.00114.42           C  
ATOM   2647  C   VAL   329      38.777   9.112 -41.939  1.00114.42           C  
ATOM   2648  O   VAL   329      37.792   9.845 -41.970  1.00114.42           O  
ATOM   2649  CB  VAL   329      38.005   6.834 -41.645  1.00114.42           C  
ATOM   2650  CG1 VAL   329      37.991   5.628 -40.693  1.00114.42           C  
ATOM   2651  CG2 VAL   329      36.609   7.368 -42.007  1.00114.42           C  
ATOM   2652  N   ASP   330      39.855   9.344 -42.727  1.00 85.37           N  
ATOM   2653  CA  ASP   330      39.844  10.532 -43.545  1.00 85.37           C  
ATOM   2654  C   ASP   330      39.307  10.282 -44.925  1.00 85.37           C  
ATOM   2655  O   ASP   330      38.783   9.214 -45.235  1.00 85.37           O  
ATOM   2656  CB  ASP   330      41.176  11.311 -43.657  1.00 85.37           C  
ATOM   2657  CG  ASP   330      42.235  10.578 -44.468  1.00 85.37           C  
ATOM   2658  OD1 ASP   330      41.929   9.545 -45.121  1.00 85.37           O  
ATOM   2659  OD2 ASP   330      43.405  11.044 -44.412  1.00 85.37           O1-
ATOM   2660  N   SER   331      39.437  11.309 -45.796  1.00 46.39           N  
ATOM   2661  CA  SER   331      38.916  11.314 -47.140  1.00 46.39           C  
ATOM   2662  C   SER   331      39.542  10.221 -47.960  1.00 46.39           C  
ATOM   2663  O   SER   331      38.860   9.562 -48.740  1.00 46.39           O  
ATOM   2664  CB  SER   331      39.180  12.637 -47.879  1.00 46.39           C  
ATOM   2665  OG  SER   331      38.470  13.699 -47.259  1.00 46.39           O  
ATOM   2666  N   LYS   332      40.865  10.029 -47.808  1.00150.12           N  
ATOM   2667  CA  LYS   332      41.670   9.053 -48.491  1.00150.12           C  
ATOM   2668  C   LYS   332      41.334   7.688 -47.987  1.00150.12           C  
ATOM   2669  O   LYS   332      41.760   6.688 -48.561  1.00150.12           O  
ATOM   2670  CB  LYS   332      43.180   9.268 -48.295  1.00150.12           C  
ATOM   2671  CG  LYS   332      43.723  10.499 -49.023  1.00150.12           C  
ATOM   2672  CD  LYS   332      43.538  10.435 -50.542  1.00150.12           C  
ATOM   2673  CE  LYS   332      44.079  11.657 -51.284  1.00150.12           C  
ATOM   2674  NZ  LYS   332      45.548  11.545 -51.432  1.00150.12           N1+
ATOM   2675  N   GLY   333      40.632   7.595 -46.846  1.00 38.35           N  
ATOM   2676  CA  GLY   333      40.327   6.293 -46.340  1.00 38.35           C  
ATOM   2677  C   GLY   333      41.390   5.942 -45.352  1.00 38.35           C  
ATOM   2678  O   GLY   333      41.559   4.773 -45.010  1.00 38.35           O  
ATOM   2679  N   THR   334      42.162   6.944 -44.879  1.00124.85           N  
ATOM   2680  CA  THR   334      43.151   6.586 -43.905  1.00124.85           C  
ATOM   2681  C   THR   334      42.501   6.510 -42.556  1.00124.85           C  
ATOM   2682  O   THR   334      41.541   7.225 -42.258  1.00124.85           O  
ATOM   2683  CB  THR   334      44.340   7.488 -43.770  1.00124.85           C  
ATOM   2684  CG2 THR   334      43.902   8.709 -42.978  1.00124.85           C  
ATOM   2685  OG1 THR   334      45.363   6.847 -43.023  1.00124.85           O  
ATOM   2686  N   LEU   335      43.031   5.604 -41.707  1.00106.32           N  
ATOM   2687  CA  LEU   335      42.518   5.389 -40.385  1.00106.32           C  
ATOM   2688  C   LEU   335      43.438   6.053 -39.397  1.00106.32           C  
ATOM   2689  O   LEU   335      44.586   5.653 -39.217  1.00106.32           O  
ATOM   2690  CB  LEU   335      42.441   3.893 -40.023  1.00106.32           C  
ATOM   2691  CG  LEU   335      41.900   3.599 -38.613  1.00106.32           C  
ATOM   2692  CD1 LEU   335      40.457   4.099 -38.447  1.00106.32           C  
ATOM   2693  CD2 LEU   335      42.048   2.109 -38.264  1.00106.32           C  
ATOM   2694  N   TRP   336      42.942   7.089 -38.692  1.00124.19           N  
ATOM   2695  CA  TRP   336      43.788   7.784 -37.760  1.00124.19           C  
ATOM   2696  C   TRP   336      43.325   7.509 -36.361  1.00124.19           C  
ATOM   2697  O   TRP   336      42.129   7.518 -36.062  1.00124.19           O  
ATOM   2698  CB  TRP   336      43.747   9.315 -37.900  1.00124.19           C  
ATOM   2699  CG  TRP   336      44.387   9.881 -39.141  1.00124.19           C  
ATOM   2700  CD1 TRP   336      43.851  10.073 -40.377  1.00124.19           C  
ATOM   2701  CD2 TRP   336      45.736  10.372 -39.200  1.00124.19           C  
ATOM   2702  CE2 TRP   336      45.944  10.846 -40.494  1.00124.19           C  
ATOM   2703  CE3 TRP   336      46.716  10.430 -38.253  1.00124.19           C  
ATOM   2704  NE1 TRP   336      44.780  10.656 -41.206  1.00124.19           N  
ATOM   2705  CZ2 TRP   336      47.143  11.388 -40.862  1.00124.19           C  
ATOM   2706  CZ3 TRP   336      47.927  10.970 -38.627  1.00124.19           C  
ATOM   2707  CH2 TRP   336      48.134  11.441 -39.907  1.00124.19           C  
ATOM   2708  N   PHE   337      44.293   7.240 -35.458  1.00203.29           N  
ATOM   2709  CA  PHE   337      43.957   7.064 -34.076  1.00203.29           C  
ATOM   2710  C   PHE   337      45.011   7.687 -33.215  1.00203.29           C  
ATOM   2711  O   PHE   337      46.194   7.686 -33.554  1.00203.29           O  
ATOM   2712  CB  PHE   337      43.655   5.603 -33.676  1.00203.29           C  
ATOM   2713  CG  PHE   337      44.699   4.672 -34.188  1.00203.29           C  
ATOM   2714  CD1 PHE   337      44.574   4.160 -35.459  1.00203.29           C  
ATOM   2715  CD2 PHE   337      45.781   4.303 -33.423  1.00203.29           C  
ATOM   2716  CE1 PHE   337      45.510   3.292 -35.967  1.00203.29           C  
ATOM   2717  CE2 PHE   337      46.720   3.432 -33.924  1.00203.29           C  
ATOM   2718  CZ  PHE   337      46.586   2.926 -35.196  1.00203.29           C  
ATOM   2719  N   MET   338      44.580   8.256 -32.068  1.00 78.44           N  
ATOM   2720  CA  MET   338      45.471   9.006 -31.222  1.00 78.44           C  
ATOM   2721  C   MET   338      45.307   8.634 -29.777  1.00 78.44           C  
ATOM   2722  O   MET   338      44.206   8.333 -29.315  1.00 78.44           O  
ATOM   2723  CB  MET   338      45.218  10.520 -31.308  1.00 78.44           C  
ATOM   2724  CG  MET   338      46.078  11.360 -30.364  1.00 78.44           C  
ATOM   2725  SD  MET   338      45.798  13.150 -30.515  1.00 78.44           S  
ATOM   2726  CE  MET   338      44.050  13.074 -30.023  1.00 78.44           C  
ATOM   2727  N   SER   339      46.438   8.655 -29.031  1.00 61.14           N  
ATOM   2728  CA  SER   339      46.467   8.425 -27.611  1.00 61.14           C  
ATOM   2729  C   SER   339      47.191   9.586 -26.981  1.00 61.14           C  
ATOM   2730  O   SER   339      48.045  10.204 -27.619  1.00 61.14           O  
ATOM   2731  CB  SER   339      47.230   7.151 -27.209  1.00 61.14           C  
ATOM   2732  OG  SER   339      48.598   7.261 -27.580  1.00 61.14           O  
ATOM   2733  N   ASN   340      46.842   9.938 -25.717  1.00137.86           N  
ATOM   2734  CA  ASN   340      47.513  11.045 -25.079  1.00137.86           C  
ATOM   2735  C   ASN   340      47.672  10.825 -23.592  1.00137.86           C  
ATOM   2736  O   ASN   340      48.043  11.750 -22.869  1.00137.86           O  
ATOM   2737  CB  ASN   340      46.770  12.382 -25.284  1.00137.86           C  
ATOM   2738  CG  ASN   340      45.383  12.324 -24.650  1.00137.86           C  
ATOM   2739  ND2 ASN   340      44.572  13.389 -24.883  1.00137.86           N  
ATOM   2740  OD1 ASN   340      45.021  11.364 -23.972  1.00137.86           O  
ATOM   2741  N   GLY   341      47.370   9.615 -23.079  1.00 53.98           N  
ATOM   2742  CA  GLY   341      47.587   9.338 -21.680  1.00 53.98           C  
ATOM   2743  C   GLY   341      46.837  10.318 -20.819  1.00 53.98           C  
ATOM   2744  O   GLY   341      47.301  10.650 -19.727  1.00 53.98           O  
ATOM   2745  N   PHE   342      45.667  10.814 -21.280  1.00105.65           N  
ATOM   2746  CA  PHE   342      44.944  11.787 -20.496  1.00105.65           C  
ATOM   2747  C   PHE   342      43.505  11.356 -20.342  1.00105.65           C  
ATOM   2748  O   PHE   342      42.629  11.884 -21.025  1.00105.65           O  
ATOM   2749  CB  PHE   342      44.975  13.163 -21.194  1.00105.65           C  
ATOM   2750  CG  PHE   342      44.201  14.184 -20.434  1.00105.65           C  
ATOM   2751  CD1 PHE   342      44.659  14.669 -19.232  1.00105.65           C  
ATOM   2752  CD2 PHE   342      43.032  14.689 -20.957  1.00105.65           C  
ATOM   2753  CE1 PHE   342      43.943  15.623 -18.546  1.00105.65           C  
ATOM   2754  CE2 PHE   342      42.313  15.642 -20.276  1.00105.65           C  
ATOM   2755  CZ  PHE   342      42.766  16.109 -19.067  1.00105.65           C  
ATOM   2756  N   PRO   343      43.217  10.448 -19.440  1.00101.07           N  
ATOM   2757  CA  PRO   343      41.860   9.999 -19.214  1.00101.07           C  
ATOM   2758  C   PRO   343      41.106  10.936 -18.317  1.00101.07           C  
ATOM   2759  O   PRO   343      41.752  11.733 -17.637  1.00101.07           O  
ATOM   2760  CB  PRO   343      41.974   8.594 -18.619  1.00101.07           C  
ATOM   2761  CG  PRO   343      43.419   8.514 -18.099  1.00101.07           C  
ATOM   2762  CD  PRO   343      44.194   9.450 -19.040  1.00101.07           C  
ATOM   2763  N   PRO   344      39.793  10.909 -18.300  1.00135.71           N  
ATOM   2764  CA  PRO   344      39.061  11.764 -17.406  1.00135.71           C  
ATOM   2765  C   PRO   344      39.251  11.296 -16.003  1.00135.71           C  
ATOM   2766  O   PRO   344      38.441  10.501 -15.534  1.00135.71           O  
ATOM   2767  CB  PRO   344      37.608  11.739 -17.893  1.00135.71           C  
ATOM   2768  CG  PRO   344      37.539  10.524 -18.840  1.00135.71           C  
ATOM   2769  CD  PRO   344      38.973  10.386 -19.377  1.00135.71           C  
ATOM   2770  N   VAL   345      40.261  11.828 -15.295  1.00101.59           N  
ATOM   2771  CA  VAL   345      40.522  11.443 -13.942  1.00101.59           C  
ATOM   2772  C   VAL   345      41.207  12.618 -13.326  1.00101.59           C  
ATOM   2773  O   VAL   345      41.894  13.370 -14.014  1.00101.59           O  
ATOM   2774  CB  VAL   345      41.446  10.266 -13.817  1.00101.59           C  
ATOM   2775  CG1 VAL   345      42.811  10.645 -14.416  1.00101.59           C  
ATOM   2776  CG2 VAL   345      41.514   9.853 -12.336  1.00101.59           C  
ATOM   2777  N   ASP   346      41.047  12.804 -12.003  1.00 79.72           N  
ATOM   2778  CA  ASP   346      41.627  13.950 -11.367  1.00 79.72           C  
ATOM   2779  C   ASP   346      43.120  13.850 -11.462  1.00 79.72           C  
ATOM   2780  O   ASP   346      43.701  12.797 -11.203  1.00 79.72           O  
ATOM   2781  CB  ASP   346      41.258  14.060  -9.874  1.00 79.72           C  
ATOM   2782  CG  ASP   346      41.703  15.415  -9.340  1.00 79.72           C  
ATOM   2783  OD1 ASP   346      42.196  16.246 -10.148  1.00 79.72           O  
ATOM   2784  OD2 ASP   346      41.552  15.636  -8.108  1.00 79.72           O1-
ATOM   2785  N   ASN   347      43.765  14.980 -11.820  1.00 55.86           N  
ATOM   2786  CA  ASN   347      45.194  15.138 -11.922  1.00 55.86           C  
ATOM   2787  C   ASN   347      45.789  14.267 -12.986  1.00 55.86           C  
ATOM   2788  O   ASN   347      46.950  13.873 -12.891  1.00 55.86           O  
ATOM   2789  CB  ASN   347      45.929  14.842 -10.603  1.00 55.86           C  
ATOM   2790  CG  ASN   347      45.662  15.998  -9.652  1.00 55.86           C  
ATOM   2791  ND2 ASN   347      45.136  15.678  -8.440  1.00 55.86           N  
ATOM   2792  OD1 ASN   347      45.910  17.158  -9.980  1.00 55.86           O  
ATOM   2793  N   SER   348      45.020  13.971 -14.047  1.00 88.50           N  
ATOM   2794  CA  SER   348      45.496  13.168 -15.137  1.00 88.50           C  
ATOM   2795  C   SER   348      46.500  13.942 -15.942  1.00 88.50           C  
ATOM   2796  O   SER   348      47.355  13.367 -16.616  1.00 88.50           O  
ATOM   2797  CB  SER   348      44.361  12.766 -16.086  1.00 88.50           C  
ATOM   2798  OG  SER   348      44.885  12.025 -17.173  1.00 88.50           O  
ATOM   2799  N   HIS   349      46.423  15.282 -15.886  1.00124.88           N  
ATOM   2800  CA  HIS   349      47.288  16.134 -16.651  1.00124.88           C  
ATOM   2801  C   HIS   349      48.702  15.907 -16.214  1.00124.88           C  
ATOM   2802  O   HIS   349      49.638  16.095 -16.991  1.00124.88           O  
ATOM   2803  CB  HIS   349      46.947  17.624 -16.492  1.00124.88           C  
ATOM   2804  CG  HIS   349      46.958  18.098 -15.070  1.00124.88           C  
ATOM   2805  CD2 HIS   349      45.969  18.076 -14.134  1.00124.88           C  
ATOM   2806  ND1 HIS   349      48.042  18.685 -14.457  1.00124.88           N  
ATOM   2807  CE1 HIS   349      47.659  18.989 -13.191  1.00124.88           C  
ATOM   2808  NE2 HIS   349      46.408  18.638 -12.949  1.00124.88           N  
ATOM   2809  N   LYS   350      48.880  15.561 -14.929  1.00126.03           N  
ATOM   2810  CA  LYS   350      50.154  15.303 -14.318  1.00126.03           C  
ATOM   2811  C   LYS   350      50.774  14.012 -14.777  1.00126.03           C  
ATOM   2812  O   LYS   350      51.987  13.858 -14.645  1.00126.03           O  
ATOM   2813  CB  LYS   350      50.094  15.293 -12.781  1.00126.03           C  
ATOM   2814  CG  LYS   350      49.826  16.685 -12.206  1.00126.03           C  
ATOM   2815  CD  LYS   350      50.880  17.718 -12.619  1.00126.03           C  
ATOM   2816  CE  LYS   350      50.531  19.156 -12.228  1.00126.03           C  
ATOM   2817  NZ  LYS   350      51.527  20.091 -12.800  1.00126.03           N1+
ATOM   2818  N   PHE   351      49.984  13.031 -15.267  1.00 97.47           N  
ATOM   2819  CA  PHE   351      50.554  11.757 -15.629  1.00 97.47           C  
ATOM   2820  C   PHE   351      51.688  11.954 -16.590  1.00 97.47           C  
ATOM   2821  O   PHE   351      51.591  12.724 -17.544  1.00 97.47           O  
ATOM   2822  CB  PHE   351      49.580  10.779 -16.316  1.00 97.47           C  
ATOM   2823  CG  PHE   351      48.465  10.450 -15.384  1.00 97.47           C  
ATOM   2824  CD1 PHE   351      48.722   9.974 -14.121  1.00 97.47           C  
ATOM   2825  CD2 PHE   351      47.156  10.565 -15.794  1.00 97.47           C  
ATOM   2826  CE1 PHE   351      47.693   9.655 -13.265  1.00 97.47           C  
ATOM   2827  CE2 PHE   351      46.123  10.245 -14.943  1.00 97.47           C  
ATOM   2828  CZ  PHE   351      46.389   9.793 -13.673  1.00 97.47           C  
ATOM   2829  N   LYS   352      52.811  11.242 -16.346  1.00101.89           N  
ATOM   2830  CA  LYS   352      53.978  11.368 -17.175  1.00101.89           C  
ATOM   2831  C   LYS   352      54.402   9.999 -17.611  1.00101.89           C  
ATOM   2832  O   LYS   352      54.133   9.010 -16.929  1.00101.89           O  
ATOM   2833  CB  LYS   352      55.162  12.038 -16.457  1.00101.89           C  
ATOM   2834  CG  LYS   352      55.606  11.309 -15.188  1.00101.89           C  
ATOM   2835  CD  LYS   352      56.947  11.798 -14.638  1.00101.89           C  
ATOM   2836  CE  LYS   352      56.894  13.217 -14.069  1.00101.89           C  
ATOM   2837  NZ  LYS   352      58.221  13.594 -13.531  1.00101.89           N1+
ATOM   2838  N   PHE   353      55.082   9.911 -18.776  1.00 55.10           N  
ATOM   2839  CA  PHE   353      55.443   8.627 -19.306  1.00 55.10           C  
ATOM   2840  C   PHE   353      56.863   8.674 -19.789  1.00 55.10           C  
ATOM   2841  O   PHE   353      57.423   9.740 -20.040  1.00 55.10           O  
ATOM   2842  CB  PHE   353      54.576   8.235 -20.514  1.00 55.10           C  
ATOM   2843  CG  PHE   353      53.156   8.216 -20.055  1.00 55.10           C  
ATOM   2844  CD1 PHE   353      52.593   7.074 -19.535  1.00 55.10           C  
ATOM   2845  CD2 PHE   353      52.388   9.355 -20.141  1.00 55.10           C  
ATOM   2846  CE1 PHE   353      51.284   7.068 -19.114  1.00 55.10           C  
ATOM   2847  CE2 PHE   353      51.079   9.356 -19.720  1.00 55.10           C  
ATOM   2848  CZ  PHE   353      50.524   8.210 -19.205  1.00 55.10           C  
ATOM   2849  N   GLN   354      57.479   7.482 -19.911  1.00 81.98           N  
ATOM   2850  CA  GLN   354      58.828   7.298 -20.365  1.00 81.98           C  
ATOM   2851  C   GLN   354      58.932   7.662 -21.812  1.00 81.98           C  
ATOM   2852  O   GLN   354      59.983   8.127 -22.252  1.00 81.98           O  
ATOM   2853  CB  GLN   354      59.314   5.847 -20.215  1.00 81.98           C  
ATOM   2854  CG  GLN   354      59.480   5.421 -18.756  1.00 81.98           C  
ATOM   2855  CD  GLN   354      60.673   6.180 -18.191  1.00 81.98           C  
ATOM   2856  NE2 GLN   354      60.818   6.166 -16.838  1.00 81.98           N  
ATOM   2857  OE1 GLN   354      61.459   6.767 -18.933  1.00 81.98           O  
ATOM   2858  N   SER   355      57.853   7.424 -22.592  1.00 38.74           N  
ATOM   2859  CA  SER   355      57.862   7.675 -24.008  1.00 38.74           C  
ATOM   2860  C   SER   355      56.957   8.835 -24.299  1.00 38.74           C  
ATOM   2861  O   SER   355      56.265   9.333 -23.413  1.00 38.74           O  
ATOM   2862  CB  SER   355      57.361   6.483 -24.845  1.00 38.74           C  
ATOM   2863  OG  SER   355      55.991   6.233 -24.566  1.00 38.74           O  
ATOM   2864  N   SER   356      56.950   9.310 -25.566  1.00 87.18           N  
ATOM   2865  CA  SER   356      56.170  10.473 -25.885  1.00 87.18           C  
ATOM   2866  C   SER   356      54.722  10.196 -25.629  1.00 87.18           C  
ATOM   2867  O   SER   356      54.156   9.199 -26.075  1.00 87.18           O  
ATOM   2868  CB  SER   356      56.329  10.955 -27.332  1.00 87.18           C  
ATOM   2869  OG  SER   356      57.668  11.365 -27.565  1.00 87.18           O  
ATOM   2870  N   ARG   357      54.092  11.130 -24.893  1.00 76.20           N  
ATOM   2871  CA  ARG   357      52.739  11.047 -24.427  1.00 76.20           C  
ATOM   2872  C   ARG   357      51.756  11.104 -25.561  1.00 76.20           C  
ATOM   2873  O   ARG   357      50.789  10.343 -25.580  1.00 76.20           O  
ATOM   2874  CB  ARG   357      52.423  12.183 -23.440  1.00 76.20           C  
ATOM   2875  CG  ARG   357      51.165  11.969 -22.596  1.00 76.20           C  
ATOM   2876  CD  ARG   357      51.124  12.894 -21.377  1.00 76.20           C  
ATOM   2877  NE  ARG   357      49.877  12.609 -20.612  1.00 76.20           N  
ATOM   2878  CZ  ARG   357      48.860  13.518 -20.609  1.00 76.20           C  
ATOM   2879  NH1 ARG   357      48.988  14.679 -21.312  1.00 76.20           N1+
ATOM   2880  NH2 ARG   357      47.724  13.275 -19.893  1.00 76.20           N  
ATOM   2881  N   TYR   358      51.992  11.976 -26.558  1.00 66.59           N  
ATOM   2882  CA  TYR   358      51.013  12.157 -27.594  1.00 66.59           C  
ATOM   2883  C   TYR   358      51.438  11.384 -28.798  1.00 66.59           C  
ATOM   2884  O   TYR   358      52.524  11.599 -29.337  1.00 66.59           O  
ATOM   2885  CB  TYR   358      50.845  13.624 -28.013  1.00 66.59           C  
ATOM   2886  CG  TYR   358      50.349  14.346 -26.811  1.00 66.59           C  
ATOM   2887  CD1 TYR   358      49.007  14.372 -26.515  1.00 66.59           C  
ATOM   2888  CD2 TYR   358      51.231  14.990 -25.974  1.00 66.59           C  
ATOM   2889  CE1 TYR   358      48.550  15.036 -25.402  1.00 66.59           C  
ATOM   2890  CE2 TYR   358      50.780  15.655 -24.860  1.00 66.59           C  
ATOM   2891  CZ  TYR   358      49.437  15.679 -24.573  1.00 66.59           C  
ATOM   2892  OH  TYR   358      48.972  16.361 -23.430  1.00 66.59           O  
ATOM   2893  N   ARG   359      50.573  10.441 -29.239  1.00137.04           N  
ATOM   2894  CA  ARG   359      50.903   9.608 -30.360  1.00137.04           C  
ATOM   2895  C   ARG   359      49.758   9.587 -31.330  1.00137.04           C  
ATOM   2896  O   ARG   359      48.606   9.387 -30.946  1.00137.04           O  
ATOM   2897  CB  ARG   359      51.198   8.162 -29.939  1.00137.04           C  
ATOM   2898  CG  ARG   359      52.313   8.083 -28.894  1.00137.04           C  
ATOM   2899  CD  ARG   359      52.645   6.656 -28.469  1.00137.04           C  
ATOM   2900  NE  ARG   359      53.647   6.134 -29.438  1.00137.04           N  
ATOM   2901  CZ  ARG   359      54.977   6.308 -29.185  1.00137.04           C  
ATOM   2902  NH1 ARG   359      55.373   6.896 -28.019  1.00137.04           N1+
ATOM   2903  NH2 ARG   359      55.913   5.887 -30.085  1.00137.04           N  
ATOM   2904  N   LEU   360      50.064   9.800 -32.632  1.00 72.58           N  
ATOM   2905  CA  LEU   360      49.056   9.806 -33.663  1.00 72.58           C  
ATOM   2906  C   LEU   360      49.550   8.976 -34.825  1.00 72.58           C  
ATOM   2907  O   LEU   360      50.658   9.203 -35.309  1.00 72.58           O  
ATOM   2908  CB  LEU   360      48.756  11.223 -34.180  1.00 72.58           C  
ATOM   2909  CG  LEU   360      47.685  11.289 -35.280  1.00 72.58           C  
ATOM   2910  CD1 LEU   360      46.327  10.778 -34.772  1.00 72.58           C  
ATOM   2911  CD2 LEU   360      47.601  12.710 -35.866  1.00 72.58           C  
ATOM   2912  N   THR   361      48.747   7.989 -35.312  1.00145.15           N  
ATOM   2913  CA  THR   361      49.208   7.174 -36.424  1.00145.15           C  
ATOM   2914  C   THR   361      48.126   6.900 -37.477  1.00145.15           C  
ATOM   2915  O   THR   361      46.944   7.055 -37.168  1.00145.15           O  
ATOM   2916  CB  THR   361      49.801   5.872 -36.014  1.00145.15           C  
ATOM   2917  CG2 THR   361      48.691   4.961 -35.489  1.00145.15           C  
ATOM   2918  OG1 THR   361      50.438   5.285 -37.134  1.00145.15           O  
ATOM   2919  N   LYS   362      48.518   6.490 -38.745  1.00164.15           N  
ATOM   2920  CA  LYS   362      47.608   6.240 -39.884  1.00164.15           C  
ATOM   2921  C   LYS   362      48.141   5.227 -40.962  1.00164.15           C  
ATOM   2922  O   LYS   362      49.234   4.698 -40.762  1.00164.15           O  
ATOM   2923  CB  LYS   362      47.261   7.513 -40.679  1.00164.15           C  
ATOM   2924  CG  LYS   362      48.439   8.032 -41.504  1.00164.15           C  
ATOM   2925  CD  LYS   362      48.063   9.046 -42.585  1.00164.15           C  
ATOM   2926  CE  LYS   362      49.267   9.534 -43.393  1.00164.15           C  
ATOM   2927  NZ  LYS   362      48.814  10.338 -44.549  1.00164.15           N1+
ATOM   2928  N   VAL   363      47.357   4.934 -42.098  1.00327.99           N  
ATOM   2929  CA  VAL   363      47.526   4.053 -43.295  1.00327.99           C  
ATOM   2930  C   VAL   363      46.262   4.002 -44.189  1.00327.99           C  
ATOM   2931  O   VAL   363      45.843   5.012 -44.752  1.00327.99           O  
ATOM   2932  CB  VAL   363      47.861   2.627 -42.973  1.00327.99           C  
ATOM   2933  CG1 VAL   363      49.307   2.563 -42.469  1.00327.99           C  
ATOM   2934  CG2 VAL   363      46.830   2.096 -41.962  1.00327.99           C  
ATOM   2935  N   ASP   364      45.716   2.769 -44.469  1.00192.88           N  
ATOM   2936  CA  ASP   364      44.481   2.494 -45.210  1.00192.88           C  
ATOM   2937  C   ASP   364      43.669   1.488 -44.415  1.00192.88           C  
ATOM   2938  O   ASP   364      44.239   0.638 -43.735  1.00192.88           O  
ATOM   2939  CB  ASP   364      44.696   1.792 -46.560  1.00192.88           C  
ATOM   2940  CG  ASP   364      45.348   2.747 -47.539  1.00192.88           C  
ATOM   2941  OD1 ASP   364      45.593   3.924 -47.160  1.00192.88           O  
ATOM   2942  OD2 ASP   364      45.609   2.301 -48.687  1.00192.88           O1-
ATOM   2943  N   THR   365      42.311   1.542 -44.499  1.00 66.75           N  
ATOM   2944  CA  THR   365      41.420   0.662 -43.772  1.00 66.75           C  
ATOM   2945  C   THR   365      41.533  -0.764 -44.233  1.00 66.75           C  
ATOM   2946  O   THR   365      41.425  -1.684 -43.422  1.00 66.75           O  
ATOM   2947  CB  THR   365      39.977   1.074 -43.870  1.00 66.75           C  
ATOM   2948  CG2 THR   365      39.815   2.465 -43.229  1.00 66.75           C  
ATOM   2949  OG1 THR   365      39.552   1.096 -45.225  1.00 66.75           O  
ATOM   2950  N   LYS   366      41.706  -0.987 -45.550  1.00116.73           N  
ATOM   2951  CA  LYS   366      41.810  -2.310 -46.105  1.00116.73           C  
ATOM   2952  C   LYS   366      43.042  -2.947 -45.549  1.00116.73           C  
ATOM   2953  O   LYS   366      43.039  -4.109 -45.147  1.00116.73           O  
ATOM   2954  CB  LYS   366      41.979  -2.267 -47.632  1.00116.73           C  
ATOM   2955  CG  LYS   366      41.613  -3.565 -48.352  1.00116.73           C  
ATOM   2956  CD  LYS   366      40.103  -3.802 -48.415  1.00116.73           C  
ATOM   2957  CE  LYS   366      39.695  -4.948 -49.341  1.00116.73           C  
ATOM   2958  NZ  LYS   366      38.221  -4.996 -49.460  1.00116.73           N1+
ATOM   2959  N   ALA   367      44.138  -2.172 -45.491  1.00 32.49           N  
ATOM   2960  CA  ALA   367      45.383  -2.693 -45.018  1.00 32.49           C  
ATOM   2961  C   ALA   367      45.198  -3.122 -43.596  1.00 32.49           C  
ATOM   2962  O   ALA   367      45.729  -4.149 -43.179  1.00 32.49           O  
ATOM   2963  CB  ALA   367      46.513  -1.647 -45.047  1.00 32.49           C  
ATOM   2964  N   ALA   368      44.433  -2.343 -42.808  1.00 62.02           N  
ATOM   2965  CA  ALA   368      44.311  -2.644 -41.410  1.00 62.02           C  
ATOM   2966  C   ALA   368      43.675  -3.985 -41.160  1.00 62.02           C  
ATOM   2967  O   ALA   368      44.259  -4.826 -40.479  1.00 62.02           O  
ATOM   2968  CB  ALA   368      43.466  -1.603 -40.658  1.00 62.02           C  
ATOM   2969  N   ILE   369      42.491  -4.224 -41.756  1.00101.45           N  
ATOM   2970  CA  ILE   369      41.629  -5.361 -41.538  1.00101.45           C  
ATOM   2971  C   ILE   369      42.143  -6.663 -42.074  1.00101.45           C  
ATOM   2972  O   ILE   369      41.690  -7.713 -41.629  1.00101.45           O  
ATOM   2973  CB  ILE   369      40.217  -5.151 -42.020  1.00101.45           C  
ATOM   2974  CG1 ILE   369      40.143  -4.959 -43.541  1.00101.45           C  
ATOM   2975  CG2 ILE   369      39.640  -3.970 -41.223  1.00101.45           C  
ATOM   2976  CD1 ILE   369      38.712  -5.014 -44.078  1.00101.45           C  
ATOM   2977  N   ALA   370      43.016  -6.655 -43.098  1.00 54.15           N  
ATOM   2978  CA  ALA   370      43.415  -7.886 -43.735  1.00 54.15           C  
ATOM   2979  C   ALA   370      43.865  -8.926 -42.748  1.00 54.15           C  
ATOM   2980  O   ALA   370      44.674  -8.671 -41.857  1.00 54.15           O  
ATOM   2981  CB  ALA   370      44.544  -7.696 -44.765  1.00 54.15           C  
ATOM   2982  N   GLY   371      43.322 -10.153 -42.920  1.00 30.91           N  
ATOM   2983  CA  GLY   371      43.657 -11.299 -42.120  1.00 30.91           C  
ATOM   2984  C   GLY   371      42.987 -11.233 -40.779  1.00 30.91           C  
ATOM   2985  O   GLY   371      43.497 -11.805 -39.817  1.00 30.91           O  
ATOM   2986  N   THR   372      41.829 -10.547 -40.663  1.00 63.58           N  
ATOM   2987  CA  THR   372      41.205 -10.459 -39.367  1.00 63.58           C  
ATOM   2988  C   THR   372      39.728 -10.714 -39.487  1.00 63.58           C  
ATOM   2989  O   THR   372      39.174 -10.808 -40.579  1.00 63.58           O  
ATOM   2990  CB  THR   372      41.334  -9.115 -38.707  1.00 63.58           C  
ATOM   2991  CG2 THR   372      42.812  -8.690 -38.744  1.00 63.58           C  
ATOM   2992  OG1 THR   372      40.536  -8.153 -39.380  1.00 63.58           O  
ATOM   2993  N   ASN   373      39.055 -10.804 -38.320  1.00 75.57           N  
ATOM   2994  CA  ASN   373      37.649 -11.083 -38.170  1.00 75.57           C  
ATOM   2995  C   ASN   373      36.834  -9.967 -38.761  1.00 75.57           C  
ATOM   2996  O   ASN   373      35.640 -10.128 -39.009  1.00 75.57           O  
ATOM   2997  CB  ASN   373      37.222 -11.222 -36.701  1.00 75.57           C  
ATOM   2998  CG  ASN   373      37.917 -12.447 -36.125  1.00 75.57           C  
ATOM   2999  ND2 ASN   373      37.770 -12.656 -34.790  1.00 75.57           N  
ATOM   3000  OD1 ASN   373      38.569 -13.201 -36.846  1.00 75.57           O  
ATOM   3001  N   CYS   374      37.418  -8.761 -38.874  1.00131.22           N  
ATOM   3002  CA  CYS   374      36.722  -7.653 -39.470  1.00131.22           C  
ATOM   3003  C   CYS   374      36.660  -7.745 -40.973  1.00131.22           C  
ATOM   3004  O   CYS   374      35.927  -6.994 -41.616  1.00131.22           O  
ATOM   3005  CB  CYS   374      37.121  -6.238 -38.960  1.00131.22           C  
ATOM   3006  SG  CYS   374      38.843  -5.990 -38.433  1.00131.22           S  
ATOM   3007  N   GLU   375      37.456  -8.652 -41.571  1.00131.16           N  
ATOM   3008  CA  GLU   375      37.589  -8.854 -42.992  1.00131.16           C  
ATOM   3009  C   GLU   375      36.331  -9.429 -43.595  1.00131.16           C  
ATOM   3010  O   GLU   375      35.350  -9.702 -42.901  1.00131.16           O  
ATOM   3011  CB  GLU   375      38.750  -9.810 -43.315  1.00131.16           C  
ATOM   3012  CG  GLU   375      39.203  -9.799 -44.772  1.00131.16           C  
ATOM   3013  CD  GLU   375      40.163  -8.635 -44.963  1.00131.16           C  
ATOM   3014  OE1 GLU   375      39.834  -7.511 -44.498  1.00131.16           O  
ATOM   3015  OE2 GLU   375      41.243  -8.857 -45.572  1.00131.16           O1-
ATOM   3016  N   ILE   376      36.318  -9.524 -44.950  1.00157.41           N  
ATOM   3017  CA  ILE   376      35.211 -10.063 -45.700  1.00157.41           C  
ATOM   3018  C   ILE   376      35.113 -11.521 -45.411  1.00157.41           C  
ATOM   3019  O   ILE   376      34.024 -12.077 -45.296  1.00157.41           O  
ATOM   3020  CB  ILE   376      35.320  -9.912 -47.194  1.00157.41           C  
ATOM   3021  CG1 ILE   376      36.480 -10.734 -47.779  1.00157.41           C  
ATOM   3022  CG2 ILE   376      35.418  -8.408 -47.499  1.00157.41           C  
ATOM   3023  CD1 ILE   376      37.862 -10.256 -47.350  1.00157.41           C  
ATOM   3024  N   LYS   377      36.266 -12.203 -45.346  1.00 59.87           N  
ATOM   3025  CA  LYS   377      36.218 -13.582 -44.989  1.00 59.87           C  
ATOM   3026  C   LYS   377      37.504 -13.902 -44.244  1.00 59.87           C  
ATOM   3027  O   LYS   377      38.547 -14.076 -44.929  1.00 59.87           O  
ATOM   3028  CB  LYS   377      36.159 -14.538 -46.192  1.00 59.87           C  
ATOM   3029  CG  LYS   377      34.837 -14.479 -46.959  1.00 59.87           C  
ATOM   3030  CD  LYS   377      34.886 -15.192 -48.313  1.00 59.87           C  
ATOM   3031  CE  LYS   377      33.556 -15.161 -49.067  1.00 59.87           C  
ATOM   3032  NZ  LYS   377      32.545 -15.965 -48.345  1.00 59.87           N1+
ATOM   3033  OXT LYS   377      37.461 -13.989 -42.988  1.00 59.87           O1-
END
