# Supplementary material for: The Diversity of Yellow-Related Proteins in Sand Flies (Diptera: Psychodidae)
Source: PLoS One. 2016 Nov 3;11(11):e0166191. doi: 10.1371/journal.pone.0166191 (PMC5094789; doi:10.1371/journal.pone.0166191)
Supplement: S1 Fig — Zipped PDB files of 32 sand fly yellow-related proteins calculated in MODELLER based on 3Q6K as the template structure. Protein codes refers to Table 1. (ZIP) [file pone.0166191.s001.zip › Lolm3.pdb]

ATOM      1  N   TYR     1      49.047  -2.923 -41.166  1.00 35.64           N  
ATOM      2  CA  TYR     1      49.588  -2.938 -39.787  1.00 35.64           C  
ATOM      3  C   TYR     1      50.615  -1.862 -39.669  1.00 35.64           C  
ATOM      4  O   TYR     1      50.844  -1.313 -38.592  1.00 35.64           O  
ATOM      5  CB  TYR     1      50.277  -4.283 -39.491  1.00 35.64           C  
ATOM      6  CG  TYR     1      49.261  -5.369 -39.599  1.00 35.64           C  
ATOM      7  CD1 TYR     1      49.021  -5.975 -40.810  1.00 35.64           C  
ATOM      8  CD2 TYR     1      48.545  -5.783 -38.497  1.00 35.64           C  
ATOM      9  CE1 TYR     1      48.089  -6.979 -40.925  1.00 35.64           C  
ATOM     10  CE2 TYR     1      47.611  -6.786 -38.604  1.00 35.64           C  
ATOM     11  CZ  TYR     1      47.381  -7.386 -39.819  1.00 35.64           C  
ATOM     12  OH  TYR     1      46.423  -8.416 -39.932  1.00 35.64           O  
ATOM     13  N   VAL     2      51.245  -1.526 -40.808  1.00 35.62           N  
ATOM     14  CA  VAL     2      52.263  -0.520 -40.835  1.00 35.62           C  
ATOM     15  C   VAL     2      51.613   0.777 -40.498  1.00 35.62           C  
ATOM     16  O   VAL     2      50.456   1.016 -40.840  1.00 35.62           O  
ATOM     17  CB  VAL     2      52.900  -0.365 -42.186  1.00 35.62           C  
ATOM     18  CG1 VAL     2      53.884   0.816 -42.135  1.00 35.62           C  
ATOM     19  CG2 VAL     2      53.546  -1.703 -42.583  1.00 35.62           C  
ATOM     20  N   GLU     3      52.343   1.644 -39.772  1.00 78.86           N  
ATOM     21  CA  GLU     3      51.775   2.910 -39.424  1.00 78.86           C  
ATOM     22  C   GLU     3      52.808   3.967 -39.622  1.00 78.86           C  
ATOM     23  O   GLU     3      54.007   3.733 -39.479  1.00 78.86           O  
ATOM     24  CB  GLU     3      51.343   3.002 -37.950  1.00 78.86           C  
ATOM     25  CG  GLU     3      50.185   2.073 -37.580  1.00 78.86           C  
ATOM     26  CD  GLU     3      48.930   2.599 -38.258  1.00 78.86           C  
ATOM     27  OE1 GLU     3      48.350   3.591 -37.742  1.00 78.86           O  
ATOM     28  OE2 GLU     3      48.538   2.021 -39.307  1.00 78.86           O1-
ATOM     29  N   ILE     4      52.343   5.167 -40.003  1.00 97.94           N  
ATOM     30  CA  ILE     4      53.191   6.315 -40.112  1.00 97.94           C  
ATOM     31  C   ILE     4      52.454   7.385 -39.383  1.00 97.94           C  
ATOM     32  O   ILE     4      51.228   7.327 -39.343  1.00 97.94           O  
ATOM     33  CB  ILE     4      53.384   6.802 -41.517  1.00 97.94           C  
ATOM     34  CG1 ILE     4      54.094   5.735 -42.365  1.00 97.94           C  
ATOM     35  CG2 ILE     4      54.133   8.143 -41.448  1.00 97.94           C  
ATOM     36  CD1 ILE     4      53.248   4.487 -42.606  1.00 97.94           C  
ATOM     37  N   GLU     5      53.179   8.320 -38.723  1.00160.20           N  
ATOM     38  CA  GLU     5      52.590   9.475 -38.093  1.00160.20           C  
ATOM     39  C   GLU     5      53.504  10.150 -37.104  1.00160.20           C  
ATOM     40  O   GLU     5      54.725  10.054 -37.205  1.00160.20           O  
ATOM     41  CB  GLU     5      51.150   9.398 -37.554  1.00160.20           C  
ATOM     42  CG  GLU     5      50.059   9.658 -38.601  1.00160.20           C  
ATOM     43  CD  GLU     5      50.673  10.479 -39.721  1.00160.20           C  
ATOM     44  OE1 GLU     5      51.285  11.536 -39.415  1.00160.20           O  
ATOM     45  OE2 GLU     5      50.550  10.052 -40.900  1.00160.20           O1-
ATOM     46  N   TYR     6      52.913  10.855 -36.110  1.00190.98           N  
ATOM     47  CA  TYR     6      53.627  11.769 -35.248  1.00190.98           C  
ATOM     48  C   TYR     6      53.690  11.257 -33.833  1.00190.98           C  
ATOM     49  O   TYR     6      52.849  10.473 -33.396  1.00190.98           O  
ATOM     50  CB  TYR     6      52.852  13.082 -35.021  1.00190.98           C  
ATOM     51  CG  TYR     6      52.364  13.693 -36.290  1.00190.98           C  
ATOM     52  CD1 TYR     6      51.182  13.273 -36.853  1.00190.98           C  
ATOM     53  CD2 TYR     6      53.058  14.697 -36.910  1.00190.98           C  
ATOM     54  CE1 TYR     6      50.712  13.831 -38.020  1.00190.98           C  
ATOM     55  CE2 TYR     6      52.589  15.257 -38.072  1.00190.98           C  
ATOM     56  CZ  TYR     6      51.425  14.827 -38.635  1.00190.98           C  
ATOM     57  OH  TYR     6      50.969  15.415 -39.828  1.00190.98           O  
ATOM     58  N   SER     7      54.726  11.712 -33.082  1.00 90.22           N  
ATOM     59  CA  SER     7      54.868  11.413 -31.678  1.00 90.22           C  
ATOM     60  C   SER     7      55.439  12.639 -31.010  1.00 90.22           C  
ATOM     61  O   SER     7      56.401  13.222 -31.504  1.00 90.22           O  
ATOM     62  CB  SER     7      55.848  10.259 -31.401  1.00 90.22           C  
ATOM     63  OG  SER     7      55.387   9.068 -32.020  1.00 90.22           O  
ATOM     64  N   TRP     8      54.877  13.071 -29.857  1.00 83.61           N  
ATOM     65  CA  TRP     8      55.417  14.252 -29.231  1.00 83.61           C  
ATOM     66  C   TRP     8      55.580  14.029 -27.756  1.00 83.61           C  
ATOM     67  O   TRP     8      54.669  13.560 -27.075  1.00 83.61           O  
ATOM     68  CB  TRP     8      54.492  15.477 -29.340  1.00 83.61           C  
ATOM     69  CG  TRP     8      54.168  15.975 -30.729  1.00 83.61           C  
ATOM     70  CD1 TRP     8      54.803  16.913 -31.491  1.00 83.61           C  
ATOM     71  CD2 TRP     8      53.023  15.543 -31.486  1.00 83.61           C  
ATOM     72  CE2 TRP     8      53.026  16.260 -32.682  1.00 83.61           C  
ATOM     73  CE3 TRP     8      52.046  14.629 -31.205  1.00 83.61           C  
ATOM     74  NE1 TRP     8      54.123  17.097 -32.672  1.00 83.61           N  
ATOM     75  CZ2 TRP     8      52.046  16.078 -33.615  1.00 83.61           C  
ATOM     76  CZ3 TRP     8      51.062  14.439 -32.151  1.00 83.61           C  
ATOM     77  CH2 TRP     8      51.064  15.151 -33.334  1.00 83.61           C  
ATOM     78  N   SER     9      56.775  14.360 -27.223  1.00 77.40           N  
ATOM     79  CA  SER     9      56.983  14.330 -25.803  1.00 77.40           C  
ATOM     80  C   SER     9      56.178  15.462 -25.247  1.00 77.40           C  
ATOM     81  O   SER     9      55.495  15.329 -24.232  1.00 77.40           O  
ATOM     82  CB  SER     9      58.451  14.562 -25.407  1.00 77.40           C  
ATOM     83  OG  SER     9      58.852  15.878 -25.755  1.00 77.40           O  
ATOM     84  N   ASN    10      56.250  16.627 -25.923  1.00 40.74           N  
ATOM     85  CA  ASN    10      55.488  17.773 -25.524  1.00 40.74           C  
ATOM     86  C   ASN    10      55.072  18.457 -26.780  1.00 40.74           C  
ATOM     87  O   ASN    10      55.747  18.351 -27.804  1.00 40.74           O  
ATOM     88  CB  ASN    10      56.282  18.784 -24.678  1.00 40.74           C  
ATOM     89  CG  ASN    10      56.428  18.205 -23.278  1.00 40.74           C  
ATOM     90  ND2 ASN    10      57.695  17.980 -22.838  1.00 40.74           N  
ATOM     91  OD1 ASN    10      55.438  17.954 -22.593  1.00 40.74           O  
ATOM     92  N   ILE    11      53.939  19.181 -26.744  1.00114.25           N  
ATOM     93  CA  ILE    11      53.536  19.835 -27.947  1.00114.25           C  
ATOM     94  C   ILE    11      54.034  21.241 -27.882  1.00114.25           C  
ATOM     95  O   ILE    11      53.583  22.060 -27.081  1.00114.25           O  
ATOM     96  CB  ILE    11      52.055  19.821 -28.208  1.00114.25           C  
ATOM     97  CG1 ILE    11      51.280  20.569 -27.122  1.00114.25           C  
ATOM     98  CG2 ILE    11      51.629  18.353 -28.370  1.00114.25           C  
ATOM     99  CD1 ILE    11      49.826  20.845 -27.503  1.00114.25           C  
ATOM    100  N   THR    12      55.013  21.539 -28.758  1.00 41.44           N  
ATOM    101  CA  THR    12      55.641  22.826 -28.777  1.00 41.44           C  
ATOM    102  C   THR    12      55.051  23.603 -29.907  1.00 41.44           C  
ATOM    103  O   THR    12      54.568  23.035 -30.884  1.00 41.44           O  
ATOM    104  CB  THR    12      57.126  22.759 -28.992  1.00 41.44           C  
ATOM    105  CG2 THR    12      57.695  24.188 -28.981  1.00 41.44           C  
ATOM    106  OG1 THR    12      57.733  21.986 -27.967  1.00 41.44           O  
ATOM    107  N   TYR    13      55.078  24.945 -29.792  1.00 83.66           N  
ATOM    108  CA  TYR    13      54.467  25.786 -30.783  1.00 83.66           C  
ATOM    109  C   TYR    13      55.494  26.586 -31.508  1.00 83.66           C  
ATOM    110  O   TYR    13      56.488  27.033 -30.938  1.00 83.66           O  
ATOM    111  CB  TYR    13      53.481  26.817 -30.204  1.00 83.66           C  
ATOM    112  CG  TYR    13      52.163  26.167 -29.984  1.00 83.66           C  
ATOM    113  CD1 TYR    13      51.257  26.169 -31.017  1.00 83.66           C  
ATOM    114  CD2 TYR    13      51.823  25.572 -28.789  1.00 83.66           C  
ATOM    115  CE1 TYR    13      50.027  25.583 -30.873  1.00 83.66           C  
ATOM    116  CE2 TYR    13      50.587  24.983 -28.639  1.00 83.66           C  
ATOM    117  CZ  TYR    13      49.691  24.990 -29.685  1.00 83.66           C  
ATOM    118  OH  TYR    13      48.420  24.394 -29.564  1.00 83.66           O  
ATOM    119  N   GLU    14      55.282  26.746 -32.829  1.00 42.44           N  
ATOM    120  CA  GLU    14      56.147  27.583 -33.603  1.00 42.44           C  
ATOM    121  C   GLU    14      55.680  29.004 -33.464  1.00 42.44           C  
ATOM    122  O   GLU    14      54.481  29.275 -33.425  1.00 42.44           O  
ATOM    123  CB  GLU    14      56.147  27.269 -35.106  1.00 42.44           C  
ATOM    124  CG  GLU    14      57.067  28.199 -35.898  1.00 42.44           C  
ATOM    125  CD  GLU    14      56.924  27.851 -37.371  1.00 42.44           C  
ATOM    126  OE1 GLU    14      56.722  26.645 -37.671  1.00 42.44           O  
ATOM    127  OE2 GLU    14      57.017  28.783 -38.214  1.00 42.44           O1-
ATOM    128  N   GLY    15      56.628  29.957 -33.377  1.00 32.35           N  
ATOM    129  CA  GLY    15      56.277  31.352 -33.376  1.00 32.35           C  
ATOM    130  C   GLY    15      55.669  31.782 -32.074  1.00 32.35           C  
ATOM    131  O   GLY    15      54.858  32.705 -32.050  1.00 32.35           O  
ATOM    132  N   LEU    16      56.008  31.108 -30.960  1.00154.93           N  
ATOM    133  CA  LEU    16      55.539  31.560 -29.682  1.00154.93           C  
ATOM    134  C   LEU    16      56.761  31.704 -28.834  1.00154.93           C  
ATOM    135  O   LEU    16      57.605  30.809 -28.805  1.00154.93           O  
ATOM    136  CB  LEU    16      54.589  30.576 -28.975  1.00154.93           C  
ATOM    137  CG  LEU    16      53.192  30.488 -29.615  1.00154.93           C  
ATOM    138  CD1 LEU    16      52.404  31.793 -29.422  1.00154.93           C  
ATOM    139  CD2 LEU    16      53.280  30.062 -31.089  1.00154.93           C  
ATOM    140  N   ASP    17      56.880  32.828 -28.100  1.00 33.61           N  
ATOM    141  CA  ASP    17      58.071  33.059 -27.335  1.00 33.61           C  
ATOM    142  C   ASP    17      58.233  31.939 -26.363  1.00 33.61           C  
ATOM    143  O   ASP    17      57.276  31.484 -25.740  1.00 33.61           O  
ATOM    144  CB  ASP    17      58.059  34.385 -26.548  1.00 33.61           C  
ATOM    145  CG  ASP    17      58.185  35.536 -27.541  1.00 33.61           C  
ATOM    146  OD1 ASP    17      58.459  35.260 -28.740  1.00 33.61           O  
ATOM    147  OD2 ASP    17      58.013  36.709 -27.113  1.00 33.61           O1-
ATOM    148  N   ILE    18      59.484  31.463 -26.220  1.00 95.26           N  
ATOM    149  CA  ILE    18      59.793  30.370 -25.349  1.00 95.26           C  
ATOM    150  C   ILE    18      59.619  30.823 -23.932  1.00 95.26           C  
ATOM    151  O   ILE    18      59.922  31.964 -23.586  1.00 95.26           O  
ATOM    152  CB  ILE    18      61.203  29.869 -25.484  1.00 95.26           C  
ATOM    153  CG1 ILE    18      61.456  29.336 -26.903  1.00 95.26           C  
ATOM    154  CG2 ILE    18      61.427  28.815 -24.385  1.00 95.26           C  
ATOM    155  CD1 ILE    18      61.437  30.421 -27.978  1.00 95.26           C  
ATOM    156  N   LYS    19      59.118  29.904 -23.082  1.00 91.00           N  
ATOM    157  CA  LYS    19      58.883  30.113 -21.680  1.00 91.00           C  
ATOM    158  C   LYS    19      57.660  30.947 -21.460  1.00 91.00           C  
ATOM    159  O   LYS    19      57.352  31.306 -20.324  1.00 91.00           O  
ATOM    160  CB  LYS    19      60.052  30.808 -20.958  1.00 91.00           C  
ATOM    161  CG  LYS    19      61.302  29.936 -20.829  1.00 91.00           C  
ATOM    162  CD  LYS    19      62.541  30.706 -20.368  1.00 91.00           C  
ATOM    163  CE  LYS    19      62.458  31.178 -18.913  1.00 91.00           C  
ATOM    164  NZ  LYS    19      63.739  31.797 -18.504  1.00 91.00           N1+
ATOM    165  N   SER    20      56.913  31.260 -22.534  1.00101.00           N  
ATOM    166  CA  SER    20      55.685  31.990 -22.394  1.00101.00           C  
ATOM    167  C   SER    20      54.637  31.049 -21.876  1.00101.00           C  
ATOM    168  O   SER    20      53.628  31.481 -21.325  1.00101.00           O  
ATOM    169  CB  SER    20      55.160  32.552 -23.726  1.00101.00           C  
ATOM    170  OG  SER    20      56.055  33.530 -24.230  1.00101.00           O  
ATOM    171  N   TYR    21      54.825  29.732 -22.099  1.00155.09           N  
ATOM    172  CA  TYR    21      53.879  28.750 -21.648  1.00155.09           C  
ATOM    173  C   TYR    21      54.649  27.515 -21.294  1.00155.09           C  
ATOM    174  O   TYR    21      55.805  27.367 -21.685  1.00155.09           O  
ATOM    175  CB  TYR    21      52.850  28.372 -22.731  1.00155.09           C  
ATOM    176  CG  TYR    21      53.582  27.779 -23.889  1.00155.09           C  
ATOM    177  CD1 TYR    21      54.052  28.582 -24.903  1.00155.09           C  
ATOM    178  CD2 TYR    21      53.805  26.422 -23.963  1.00155.09           C  
ATOM    179  CE1 TYR    21      54.728  28.042 -25.971  1.00155.09           C  
ATOM    180  CE2 TYR    21      54.479  25.874 -25.031  1.00155.09           C  
ATOM    181  CZ  TYR    21      54.940  26.686 -26.038  1.00155.09           C  
ATOM    182  OH  TYR    21      55.633  26.134 -27.137  1.00155.09           O  
ATOM    183  N   LYS    22      54.037  26.591 -20.524  1.00137.96           N  
ATOM    184  CA  LYS    22      54.765  25.396 -20.207  1.00137.96           C  
ATOM    185  C   LYS    22      54.241  24.306 -21.094  1.00137.96           C  
ATOM    186  O   LYS    22      53.043  24.030 -21.142  1.00137.96           O  
ATOM    187  CB  LYS    22      54.628  24.955 -18.742  1.00137.96           C  
ATOM    188  CG  LYS    22      54.991  26.060 -17.747  1.00137.96           C  
ATOM    189  CD  LYS    22      56.385  26.657 -17.955  1.00137.96           C  
ATOM    190  CE  LYS    22      57.523  25.814 -17.379  1.00137.96           C  
ATOM    191  NZ  LYS    22      58.819  26.477 -17.642  1.00137.96           N1+
ATOM    192  N   PRO    23      55.145  23.686 -21.804  1.00168.40           N  
ATOM    193  CA  PRO    23      54.856  22.672 -22.787  1.00168.40           C  
ATOM    194  C   PRO    23      54.130  21.473 -22.242  1.00168.40           C  
ATOM    195  O   PRO    23      53.465  20.788 -23.018  1.00168.40           O  
ATOM    196  CB  PRO    23      56.213  22.289 -23.379  1.00168.40           C  
ATOM    197  CG  PRO    23      57.206  22.611 -22.247  1.00168.40           C  
ATOM    198  CD  PRO    23      56.564  23.799 -21.514  1.00168.40           C  
ATOM    199  N   ARG    24      54.281  21.166 -20.942  1.00 46.28           N  
ATOM    200  CA  ARG    24      53.628  20.034 -20.336  1.00 46.28           C  
ATOM    201  C   ARG    24      52.145  20.269 -20.305  1.00 46.28           C  
ATOM    202  O   ARG    24      51.355  19.329 -20.373  1.00 46.28           O  
ATOM    203  CB  ARG    24      54.081  19.782 -18.888  1.00 46.28           C  
ATOM    204  CG  ARG    24      55.516  19.266 -18.776  1.00 46.28           C  
ATOM    205  CD  ARG    24      55.925  18.918 -17.345  1.00 46.28           C  
ATOM    206  NE  ARG    24      57.319  18.397 -17.395  1.00 46.28           N  
ATOM    207  CZ  ARG    24      57.541  17.060 -17.575  1.00 46.28           C  
ATOM    208  NH1 ARG    24      56.489  16.201 -17.700  1.00 46.28           N1+
ATOM    209  NH2 ARG    24      58.819  16.586 -17.629  1.00 46.28           N  
ATOM    210  N   TYR    25      51.749  21.548 -20.163  1.00 83.86           N  
ATOM    211  CA  TYR    25      50.395  22.026 -20.054  1.00 83.86           C  
ATOM    212  C   TYR    25      49.609  21.810 -21.312  1.00 83.86           C  
ATOM    213  O   TYR    25      48.382  21.726 -21.261  1.00 83.86           O  
ATOM    214  CB  TYR    25      50.297  23.539 -19.780  1.00 83.86           C  
ATOM    215  CG  TYR    25      50.688  23.856 -18.377  1.00 83.86           C  
ATOM    216  CD1 TYR    25      52.006  23.858 -17.990  1.00 83.86           C  
ATOM    217  CD2 TYR    25      49.724  24.180 -17.450  1.00 83.86           C  
ATOM    218  CE1 TYR    25      52.360  24.165 -16.697  1.00 83.86           C  
ATOM    219  CE2 TYR    25      50.070  24.487 -16.156  1.00 83.86           C  
ATOM    220  CZ  TYR    25      51.390  24.480 -15.777  1.00 83.86           C  
ATOM    221  OH  TYR    25      51.749  24.797 -14.449  1.00 83.86           O  
ATOM    222  N   ASN    26      50.264  21.822 -22.487  1.00 59.29           N  
ATOM    223  CA  ASN    26      49.497  21.714 -23.696  1.00 59.29           C  
ATOM    224  C   ASN    26      49.105  20.282 -23.915  1.00 59.29           C  
ATOM    225  O   ASN    26      49.930  19.438 -24.266  1.00 59.29           O  
ATOM    226  CB  ASN    26      50.243  22.231 -24.932  1.00 59.29           C  
ATOM    227  CG  ASN    26      50.369  23.741 -24.802  1.00 59.29           C  
ATOM    228  ND2 ASN    26      51.632  24.247 -24.797  1.00 59.29           N  
ATOM    229  OD1 ASN    26      49.371  24.453 -24.699  1.00 59.29           O  
ATOM    230  N   VAL    27      47.802  19.975 -23.718  1.00 63.87           N  
ATOM    231  CA  VAL    27      47.368  18.613 -23.864  1.00 63.87           C  
ATOM    232  C   VAL    27      46.352  18.494 -24.966  1.00 63.87           C  
ATOM    233  O   VAL    27      45.239  19.006 -24.857  1.00 63.87           O  
ATOM    234  CB  VAL    27      46.709  18.069 -22.628  1.00 63.87           C  
ATOM    235  CG1 VAL    27      46.170  16.662 -22.938  1.00 63.87           C  
ATOM    236  CG2 VAL    27      47.717  18.115 -21.467  1.00 63.87           C  
ATOM    237  N   PRO    28      46.728  17.841 -26.040  1.00105.67           N  
ATOM    238  CA  PRO    28      45.784  17.626 -27.108  1.00105.67           C  
ATOM    239  C   PRO    28      44.859  16.474 -26.849  1.00105.67           C  
ATOM    240  O   PRO    28      45.322  15.399 -26.471  1.00105.67           O  
ATOM    241  CB  PRO    28      46.592  17.516 -28.402  1.00105.67           C  
ATOM    242  CG  PRO    28      48.053  17.386 -27.936  1.00105.67           C  
ATOM    243  CD  PRO    28      48.067  18.060 -26.559  1.00105.67           C  
ATOM    244  N   THR    29      43.544  16.722 -26.973  1.00180.70           N  
ATOM    245  CA  THR    29      42.466  15.794 -26.796  1.00180.70           C  
ATOM    246  C   THR    29      42.028  15.152 -28.085  1.00180.70           C  
ATOM    247  O   THR    29      41.386  14.106 -28.074  1.00180.70           O  
ATOM    248  CB  THR    29      41.276  16.497 -26.232  1.00180.70           C  
ATOM    249  CG2 THR    29      40.270  15.436 -25.799  1.00180.70           C  
ATOM    250  OG1 THR    29      41.655  17.245 -25.090  1.00180.70           O  
ATOM    251  N   ALA    30      42.260  15.809 -29.238  1.00 76.12           N  
ATOM    252  CA  ALA    30      41.689  15.289 -30.453  1.00 76.12           C  
ATOM    253  C   ALA    30      42.353  15.888 -31.656  1.00 76.12           C  
ATOM    254  O   ALA    30      43.100  16.861 -31.558  1.00 76.12           O  
ATOM    255  CB  ALA    30      40.183  15.576 -30.586  1.00 76.12           C  
ATOM    256  N   PHE    31      42.099  15.291 -32.844  1.00183.30           N  
ATOM    257  CA  PHE    31      42.676  15.791 -34.060  1.00183.30           C  
ATOM    258  C   PHE    31      41.682  15.626 -35.169  1.00183.30           C  
ATOM    259  O   PHE    31      40.590  15.097 -34.974  1.00183.30           O  
ATOM    260  CB  PHE    31      43.939  15.026 -34.489  1.00183.30           C  
ATOM    261  CG  PHE    31      43.529  13.641 -34.855  1.00183.30           C  
ATOM    262  CD1 PHE    31      43.436  12.662 -33.894  1.00183.30           C  
ATOM    263  CD2 PHE    31      43.227  13.320 -36.160  1.00183.30           C  
ATOM    264  CE1 PHE    31      43.056  11.386 -34.229  1.00183.30           C  
ATOM    265  CE2 PHE    31      42.847  12.044 -36.502  1.00183.30           C  
ATOM    266  CZ  PHE    31      42.762  11.073 -35.534  1.00183.30           C  
ATOM    267  N   ALA    32      42.028  16.161 -36.360  1.00 71.98           N  
ATOM    268  CA  ALA    32      41.265  15.944 -37.557  1.00 71.98           C  
ATOM    269  C   ALA    32      42.243  16.118 -38.675  1.00 71.98           C  
ATOM    270  O   ALA    32      43.022  17.067 -38.677  1.00 71.98           O  
ATOM    271  CB  ALA    32      40.143  16.975 -37.768  1.00 71.98           C  
ATOM    272  N   TYR    33      42.215  15.218 -39.675  1.00 90.19           N  
ATOM    273  CA  TYR    33      43.162  15.320 -40.748  1.00 90.19           C  
ATOM    274  C   TYR    33      42.397  15.580 -42.004  1.00 90.19           C  
ATOM    275  O   TYR    33      41.388  14.934 -42.278  1.00 90.19           O  
ATOM    276  CB  TYR    33      43.986  14.031 -40.918  1.00 90.19           C  
ATOM    277  CG  TYR    33      44.965  14.168 -42.039  1.00 90.19           C  
ATOM    278  CD1 TYR    33      46.067  14.985 -41.924  1.00 90.19           C  
ATOM    279  CD2 TYR    33      44.797  13.443 -43.196  1.00 90.19           C  
ATOM    280  CE1 TYR    33      46.970  15.093 -42.957  1.00 90.19           C  
ATOM    281  CE2 TYR    33      45.698  13.546 -44.231  1.00 90.19           C  
ATOM    282  CZ  TYR    33      46.787  14.375 -44.112  1.00 90.19           C  
ATOM    283  OH  TYR    33      47.714  14.484 -45.171  1.00 90.19           O  
ATOM    284  N   ASP    34      42.854  16.587 -42.777  1.00 58.37           N  
ATOM    285  CA  ASP    34      42.272  16.944 -44.039  1.00 58.37           C  
ATOM    286  C   ASP    34      43.179  16.349 -45.073  1.00 58.37           C  
ATOM    287  O   ASP    34      44.285  16.838 -45.289  1.00 58.37           O  
ATOM    288  CB  ASP    34      42.247  18.467 -44.262  1.00 58.37           C  
ATOM    289  CG  ASP    34      41.526  18.781 -45.563  1.00 58.37           C  
ATOM    290  OD1 ASP    34      41.003  17.829 -46.200  1.00 58.37           O  
ATOM    291  OD2 ASP    34      41.494  19.985 -45.934  1.00 58.37           O1-
ATOM    292  N   ALA    35      42.740  15.253 -45.722  1.00 44.35           N  
ATOM    293  CA  ALA    35      43.567  14.550 -46.665  1.00 44.35           C  
ATOM    294  C   ALA    35      43.882  15.377 -47.880  1.00 44.35           C  
ATOM    295  O   ALA    35      45.025  15.409 -48.331  1.00 44.35           O  
ATOM    296  CB  ALA    35      42.926  13.245 -47.164  1.00 44.35           C  
ATOM    297  N   VAL    36      42.882  16.074 -48.449  1.00 40.36           N  
ATOM    298  CA  VAL    36      43.103  16.808 -49.667  1.00 40.36           C  
ATOM    299  C   VAL    36      44.114  17.896 -49.440  1.00 40.36           C  
ATOM    300  O   VAL    36      45.023  18.086 -50.247  1.00 40.36           O  
ATOM    301  CB  VAL    36      41.851  17.456 -50.186  1.00 40.36           C  
ATOM    302  CG1 VAL    36      42.206  18.287 -51.430  1.00 40.36           C  
ATOM    303  CG2 VAL    36      40.802  16.361 -50.439  1.00 40.36           C  
ATOM    304  N   ASN    37      43.947  18.642 -48.331  1.00 95.48           N  
ATOM    305  CA  ASN    37      44.732  19.777 -47.917  1.00 95.48           C  
ATOM    306  C   ASN    37      46.078  19.349 -47.406  1.00 95.48           C  
ATOM    307  O   ASN    37      47.028  20.131 -47.415  1.00 95.48           O  
ATOM    308  CB  ASN    37      44.034  20.572 -46.795  1.00 95.48           C  
ATOM    309  CG  ASN    37      44.571  21.998 -46.758  1.00 95.48           C  
ATOM    310  ND2 ASN    37      43.730  22.940 -46.250  1.00 95.48           N  
ATOM    311  OD1 ASN    37      45.694  22.274 -47.174  1.00 95.48           O  
ATOM    312  N   HIS    38      46.203  18.095 -46.936  1.00 66.90           N  
ATOM    313  CA  HIS    38      47.429  17.679 -46.310  1.00 66.90           C  
ATOM    314  C   HIS    38      47.622  18.496 -45.069  1.00 66.90           C  
ATOM    315  O   HIS    38      48.743  18.892 -44.749  1.00 66.90           O  
ATOM    316  CB  HIS    38      48.677  17.893 -47.187  1.00 66.90           C  
ATOM    317  CG  HIS    38      48.768  16.976 -48.370  1.00 66.90           C  
ATOM    318  CD2 HIS    38      48.374  17.156 -49.660  1.00 66.90           C  
ATOM    319  ND1 HIS    38      49.325  15.718 -48.318  1.00 66.90           N  
ATOM    320  CE1 HIS    38      49.242  15.202 -49.570  1.00 66.90           C  
ATOM    321  NE2 HIS    38      48.673  16.038 -50.419  1.00 66.90           N  
ATOM    322  N   LYS    39      46.529  18.768 -44.323  1.00124.22           N  
ATOM    323  CA  LYS    39      46.700  19.530 -43.120  1.00124.22           C  
ATOM    324  C   LYS    39      46.132  18.793 -41.944  1.00124.22           C  
ATOM    325  O   LYS    39      45.139  18.075 -42.056  1.00124.22           O  
ATOM    326  CB  LYS    39      46.108  20.943 -43.187  1.00124.22           C  
ATOM    327  CG  LYS    39      46.854  21.780 -44.225  1.00124.22           C  
ATOM    328  CD  LYS    39      46.347  23.208 -44.369  1.00124.22           C  
ATOM    329  CE  LYS    39      47.271  24.206 -43.675  1.00124.22           C  
ATOM    330  NZ  LYS    39      47.524  23.747 -42.292  1.00124.22           N1+
ATOM    331  N   LEU    40      46.792  18.952 -40.772  1.00 65.15           N  
ATOM    332  CA  LEU    40      46.372  18.298 -39.563  1.00 65.15           C  
ATOM    333  C   LEU    40      45.932  19.350 -38.583  1.00 65.15           C  
ATOM    334  O   LEU    40      46.582  20.384 -38.415  1.00 65.15           O  
ATOM    335  CB  LEU    40      47.493  17.472 -38.895  1.00 65.15           C  
ATOM    336  CG  LEU    40      47.096  16.748 -37.588  1.00 65.15           C  
ATOM    337  CD1 LEU    40      46.020  15.677 -37.828  1.00 65.15           C  
ATOM    338  CD2 LEU    40      48.333  16.175 -36.877  1.00 65.15           C  
ATOM    339  N   PHE    41      44.784  19.101 -37.918  1.00 59.02           N  
ATOM    340  CA  PHE    41      44.271  20.034 -36.957  1.00 59.02           C  
ATOM    341  C   PHE    41      44.248  19.340 -35.632  1.00 59.02           C  
ATOM    342  O   PHE    41      43.799  18.197 -35.520  1.00 59.02           O  
ATOM    343  CB  PHE    41      42.830  20.488 -37.257  1.00 59.02           C  
ATOM    344  CG  PHE    41      42.815  21.157 -38.593  1.00 59.02           C  
ATOM    345  CD1 PHE    41      43.277  22.444 -38.743  1.00 59.02           C  
ATOM    346  CD2 PHE    41      42.320  20.498 -39.696  1.00 59.02           C  
ATOM    347  CE1 PHE    41      43.257  23.057 -39.975  1.00 59.02           C  
ATOM    348  CE2 PHE    41      42.296  21.106 -40.930  1.00 59.02           C  
ATOM    349  CZ  PHE    41      42.766  22.389 -41.071  1.00 59.02           C  
ATOM    350  N   LEU    42      44.747  20.026 -34.584  1.00 59.67           N  
ATOM    351  CA  LEU    42      44.803  19.446 -33.271  1.00 59.67           C  
ATOM    352  C   LEU    42      44.056  20.320 -32.321  1.00 59.67           C  
ATOM    353  O   LEU    42      44.142  21.547 -32.359  1.00 59.67           O  
ATOM    354  CB  LEU    42      46.230  19.339 -32.701  1.00 59.67           C  
ATOM    355  CG  LEU    42      47.140  18.345 -33.440  1.00 59.67           C  
ATOM    356  CD1 LEU    42      48.539  18.305 -32.804  1.00 59.67           C  
ATOM    357  CD2 LEU    42      46.498  16.948 -33.511  1.00 59.67           C  
ATOM    358  N   THR    43      43.309  19.675 -31.411  1.00131.51           N  
ATOM    359  CA  THR    43      42.562  20.412 -30.445  1.00131.51           C  
ATOM    360  C   THR    43      43.329  20.378 -29.150  1.00131.51           C  
ATOM    361  O   THR    43      43.662  19.308 -28.637  1.00131.51           O  
ATOM    362  CB  THR    43      41.188  19.827 -30.284  1.00131.51           C  
ATOM    363  CG2 THR    43      41.287  18.427 -29.665  1.00131.51           C  
ATOM    364  OG1 THR    43      40.368  20.678 -29.508  1.00131.51           O  
ATOM    365  N   ILE    44      43.729  21.572 -28.644  1.00145.36           N  
ATOM    366  CA  ILE    44      44.293  21.629 -27.321  1.00145.36           C  
ATOM    367  C   ILE    44      43.436  22.576 -26.520  1.00145.36           C  
ATOM    368  O   ILE    44      43.519  23.799 -26.641  1.00145.36           O  
ATOM    369  CB  ILE    44      45.746  22.021 -27.205  1.00145.36           C  
ATOM    370  CG1 ILE    44      46.040  23.460 -27.637  1.00145.36           C  
ATOM    371  CG2 ILE    44      46.558  20.970 -27.978  1.00145.36           C  
ATOM    372  CD1 ILE    44      47.361  23.947 -27.047  1.00145.36           C  
ATOM    373  N   PRO    45      42.616  22.026 -25.664  1.00 93.15           N  
ATOM    374  CA  PRO    45      41.695  22.829 -24.901  1.00 93.15           C  
ATOM    375  C   PRO    45      42.384  23.665 -23.872  1.00 93.15           C  
ATOM    376  O   PRO    45      43.466  23.298 -23.417  1.00 93.15           O  
ATOM    377  CB  PRO    45      40.652  21.859 -24.336  1.00 93.15           C  
ATOM    378  CG  PRO    45      41.252  20.458 -24.565  1.00 93.15           C  
ATOM    379  CD  PRO    45      42.173  20.649 -25.782  1.00 93.15           C  
ATOM    380  N   ARG    46      41.786  24.809 -23.485  1.00168.53           N  
ATOM    381  CA  ARG    46      42.490  25.615 -22.536  1.00168.53           C  
ATOM    382  C   ARG    46      42.103  25.181 -21.160  1.00168.53           C  
ATOM    383  O   ARG    46      41.427  25.892 -20.416  1.00168.53           O  
ATOM    384  CB  ARG    46      42.256  27.120 -22.736  1.00168.53           C  
ATOM    385  CG  ARG    46      42.977  27.604 -23.998  1.00168.53           C  
ATOM    386  CD  ARG    46      42.824  29.086 -24.346  1.00168.53           C  
ATOM    387  NE  ARG    46      43.692  29.315 -25.536  1.00168.53           N  
ATOM    388  CZ  ARG    46      43.208  29.928 -26.655  1.00168.53           C  
ATOM    389  NH1 ARG    46      41.935  30.413 -26.670  1.00168.53           N1+
ATOM    390  NH2 ARG    46      44.000  30.048 -27.760  1.00168.53           N  
ATOM    391  N   ARG    47      42.513  23.941 -20.828  1.00191.39           N  
ATOM    392  CA  ARG    47      42.331  23.332 -19.544  1.00191.39           C  
ATOM    393  C   ARG    47      43.283  23.956 -18.576  1.00191.39           C  
ATOM    394  O   ARG    47      42.944  24.212 -17.421  1.00191.39           O  
ATOM    395  CB  ARG    47      42.637  21.822 -19.551  1.00191.39           C  
ATOM    396  CG  ARG    47      41.750  20.998 -20.489  1.00191.39           C  
ATOM    397  CD  ARG    47      40.394  20.608 -19.903  1.00191.39           C  
ATOM    398  NE  ARG    47      40.617  19.566 -18.863  1.00191.39           N  
ATOM    399  CZ  ARG    47      39.540  18.999 -18.246  1.00191.39           C  
ATOM    400  NH1 ARG    47      38.280  19.415 -18.564  1.00191.39           N1+
ATOM    401  NH2 ARG    47      39.717  18.011 -17.320  1.00191.39           N  
ATOM    402  N   LEU    48      44.528  24.194 -19.043  1.00 63.94           N  
ATOM    403  CA  LEU    48      45.580  24.747 -18.234  1.00 63.94           C  
ATOM    404  C   LEU    48      45.984  26.057 -18.836  1.00 63.94           C  
ATOM    405  O   LEU    48      45.624  26.384 -19.964  1.00 63.94           O  
ATOM    406  CB  LEU    48      46.824  23.846 -18.139  1.00 63.94           C  
ATOM    407  CG  LEU    48      46.558  22.540 -17.367  1.00 63.94           C  
ATOM    408  CD1 LEU    48      47.821  21.666 -17.288  1.00 63.94           C  
ATOM    409  CD2 LEU    48      45.946  22.822 -15.982  1.00 63.94           C  
ATOM    410  N   PRO    49      46.737  26.819 -18.094  1.00 89.88           N  
ATOM    411  CA  PRO    49      47.062  28.153 -18.534  1.00 89.88           C  
ATOM    412  C   PRO    49      48.017  28.273 -19.686  1.00 89.88           C  
ATOM    413  O   PRO    49      48.840  27.384 -19.895  1.00 89.88           O  
ATOM    414  CB  PRO    49      47.567  28.887 -17.293  1.00 89.88           C  
ATOM    415  CG  PRO    49      46.880  28.160 -16.125  1.00 89.88           C  
ATOM    416  CD  PRO    49      46.672  26.728 -16.642  1.00 89.88           C  
ATOM    417  N   TYR    50      47.916  29.413 -20.406  1.00137.88           N  
ATOM    418  CA  TYR    50      48.794  29.873 -21.453  1.00137.88           C  
ATOM    419  C   TYR    50      48.778  29.063 -22.718  1.00137.88           C  
ATOM    420  O   TYR    50      49.822  28.907 -23.349  1.00137.88           O  
ATOM    421  CB  TYR    50      50.259  29.923 -20.993  1.00137.88           C  
ATOM    422  CG  TYR    50      50.294  30.756 -19.761  1.00137.88           C  
ATOM    423  CD1 TYR    50      50.014  30.176 -18.546  1.00137.88           C  
ATOM    424  CD2 TYR    50      50.597  32.097 -19.809  1.00137.88           C  
ATOM    425  CE1 TYR    50      50.037  30.918 -17.390  1.00137.88           C  
ATOM    426  CE2 TYR    50      50.621  32.844 -18.655  1.00137.88           C  
ATOM    427  CZ  TYR    50      50.341  32.255 -17.445  1.00137.88           C  
ATOM    428  OH  TYR    50      50.365  33.020 -16.259  1.00137.88           O  
ATOM    429  N   VAL    51      47.609  28.563 -23.159  1.00 74.52           N  
ATOM    430  CA  VAL    51      47.560  27.860 -24.412  1.00 74.52           C  
ATOM    431  C   VAL    51      47.441  28.897 -25.496  1.00 74.52           C  
ATOM    432  O   VAL    51      46.422  29.575 -25.606  1.00 74.52           O  
ATOM    433  CB  VAL    51      46.350  26.979 -24.527  1.00 74.52           C  
ATOM    434  CG1 VAL    51      46.253  26.455 -25.969  1.00 74.52           C  
ATOM    435  CG2 VAL    51      46.445  25.875 -23.461  1.00 74.52           C  
ATOM    436  N   PRO    52      48.479  29.062 -26.277  1.00142.53           N  
ATOM    437  CA  PRO    52      48.531  30.027 -27.349  1.00142.53           C  
ATOM    438  C   PRO    52      47.486  29.812 -28.406  1.00142.53           C  
ATOM    439  O   PRO    52      46.915  30.793 -28.886  1.00142.53           O  
ATOM    440  CB  PRO    52      49.941  29.901 -27.925  1.00142.53           C  
ATOM    441  CG  PRO    52      50.324  28.439 -27.623  1.00142.53           C  
ATOM    442  CD  PRO    52      49.584  28.119 -26.316  1.00142.53           C  
ATOM    443  N   TYR    53      47.262  28.549 -28.823  1.00 80.86           N  
ATOM    444  CA  TYR    53      46.276  28.291 -29.837  1.00 80.86           C  
ATOM    445  C   TYR    53      45.539  27.038 -29.464  1.00 80.86           C  
ATOM    446  O   TYR    53      46.143  25.974 -29.340  1.00 80.86           O  
ATOM    447  CB  TYR    53      46.896  28.025 -31.218  1.00 80.86           C  
ATOM    448  CG  TYR    53      47.729  29.203 -31.592  1.00 80.86           C  
ATOM    449  CD1 TYR    53      47.152  30.366 -32.047  1.00 80.86           C  
ATOM    450  CD2 TYR    53      49.101  29.134 -31.496  1.00 80.86           C  
ATOM    451  CE1 TYR    53      47.934  31.443 -32.391  1.00 80.86           C  
ATOM    452  CE2 TYR    53      49.887  30.208 -31.838  1.00 80.86           C  
ATOM    453  CZ  TYR    53      49.303  31.366 -32.287  1.00 80.86           C  
ATOM    454  OH  TYR    53      50.106  32.470 -32.641  1.00 80.86           O  
ATOM    455  N   THR    54      44.208  27.142 -29.278  1.00133.69           N  
ATOM    456  CA  THR    54      43.337  26.043 -28.944  1.00133.69           C  
ATOM    457  C   THR    54      43.135  25.164 -30.146  1.00133.69           C  
ATOM    458  O   THR    54      42.947  23.953 -30.018  1.00133.69           O  
ATOM    459  CB  THR    54      41.995  26.507 -28.454  1.00133.69           C  
ATOM    460  CG2 THR    54      41.230  27.154 -29.621  1.00133.69           C  
ATOM    461  OG1 THR    54      41.264  25.417 -27.916  1.00133.69           O  
ATOM    462  N   VAL    55      43.089  25.772 -31.350  1.00 67.57           N  
ATOM    463  CA  VAL    55      43.009  25.007 -32.560  1.00 67.57           C  
ATOM    464  C   VAL    55      44.356  25.172 -33.201  1.00 67.57           C  
ATOM    465  O   VAL    55      44.737  26.287 -33.555  1.00 67.57           O  
ATOM    466  CB  VAL    55      41.984  25.526 -33.526  1.00 67.57           C  
ATOM    467  CG1 VAL    55      42.044  24.677 -34.807  1.00 67.57           C  
ATOM    468  CG2 VAL    55      40.612  25.525 -32.832  1.00 67.57           C  
ATOM    469  N   ALA    56      45.117  24.070 -33.377  1.00 58.77           N  
ATOM    470  CA  ALA    56      46.441  24.198 -33.924  1.00 58.77           C  
ATOM    471  C   ALA    56      46.498  23.437 -35.211  1.00 58.77           C  
ATOM    472  O   ALA    56      45.692  22.538 -35.441  1.00 58.77           O  
ATOM    473  CB  ALA    56      47.540  23.628 -33.012  1.00 58.77           C  
ATOM    474  N   GLU    57      47.442  23.799 -36.109  1.00 64.76           N  
ATOM    475  CA  GLU    57      47.499  23.114 -37.371  1.00 64.76           C  
ATOM    476  C   GLU    57      48.919  22.812 -37.728  1.00 64.76           C  
ATOM    477  O   GLU    57      49.842  23.533 -37.349  1.00 64.76           O  
ATOM    478  CB  GLU    57      46.890  23.915 -38.539  1.00 64.76           C  
ATOM    479  CG  GLU    57      47.621  25.225 -38.839  1.00 64.76           C  
ATOM    480  CD  GLU    57      46.916  25.908 -40.004  1.00 64.76           C  
ATOM    481  OE1 GLU    57      45.656  25.898 -40.025  1.00 64.76           O  
ATOM    482  OE2 GLU    57      47.630  26.446 -40.892  1.00 64.76           O1-
ATOM    483  N   LEU    58      49.122  21.692 -38.454  1.00108.24           N  
ATOM    484  CA  LEU    58      50.435  21.325 -38.902  1.00108.24           C  
ATOM    485  C   LEU    58      50.336  20.929 -40.344  1.00108.24           C  
ATOM    486  O   LEU    58      49.368  20.293 -40.761  1.00108.24           O  
ATOM    487  CB  LEU    58      51.022  20.118 -38.149  1.00108.24           C  
ATOM    488  CG  LEU    58      51.154  20.343 -36.631  1.00108.24           C  
ATOM    489  CD1 LEU    58      49.772  20.497 -35.975  1.00108.24           C  
ATOM    490  CD2 LEU    58      52.007  19.247 -35.972  1.00108.24           C  
ATOM    491  N   ASP    59      51.354  21.309 -41.147  1.00 52.78           N  
ATOM    492  CA  ASP    59      51.387  20.948 -42.536  1.00 52.78           C  
ATOM    493  C   ASP    59      52.147  19.653 -42.629  1.00 52.78           C  
ATOM    494  O   ASP    59      53.339  19.580 -42.338  1.00 52.78           O  
ATOM    495  CB  ASP    59      52.077  22.000 -43.426  1.00 52.78           C  
ATOM    496  CG  ASP    59      51.740  21.711 -44.885  1.00 52.78           C  
ATOM    497  OD1 ASP    59      51.248  20.588 -45.173  1.00 52.78           O  
ATOM    498  OD2 ASP    59      51.970  22.615 -45.731  1.00 52.78           O1-
ATOM    499  N   THR    60      51.419  18.589 -43.014  1.00 82.53           N  
ATOM    500  CA  THR    60      51.816  17.211 -43.145  1.00 82.53           C  
ATOM    501  C   THR    60      52.639  16.973 -44.377  1.00 82.53           C  
ATOM    502  O   THR    60      53.230  15.906 -44.527  1.00 82.53           O  
ATOM    503  CB  THR    60      50.627  16.300 -43.225  1.00 82.53           C  
ATOM    504  CG2 THR    60      49.718  16.592 -42.016  1.00 82.53           C  
ATOM    505  OG1 THR    60      49.907  16.536 -44.426  1.00 82.53           O  
ATOM    506  N   ILE    61      52.651  17.912 -45.337  1.00 99.94           N  
ATOM    507  CA  ILE    61      53.297  17.608 -46.583  1.00 99.94           C  
ATOM    508  C   ILE    61      54.735  17.236 -46.367  1.00 99.94           C  
ATOM    509  O   ILE    61      55.170  16.187 -46.840  1.00 99.94           O  
ATOM    510  CB  ILE    61      53.228  18.763 -47.548  1.00 99.94           C  
ATOM    511  CG1 ILE    61      53.792  18.361 -48.920  1.00 99.94           C  
ATOM    512  CG2 ILE    61      53.908  19.986 -46.912  1.00 99.94           C  
ATOM    513  CD1 ILE    61      53.488  19.377 -50.020  1.00 99.94           C  
ATOM    514  N   ARG    62      55.522  18.050 -45.646  1.00131.87           N  
ATOM    515  CA  ARG    62      56.884  17.637 -45.484  1.00131.87           C  
ATOM    516  C   ARG    62      56.998  16.454 -44.559  1.00131.87           C  
ATOM    517  O   ARG    62      57.602  15.444 -44.913  1.00131.87           O  
ATOM    518  CB  ARG    62      57.788  18.749 -44.923  1.00131.87           C  
ATOM    519  CG  ARG    62      59.280  18.427 -45.050  1.00131.87           C  
ATOM    520  CD  ARG    62      60.205  19.519 -44.505  1.00131.87           C  
ATOM    521  NE  ARG    62      60.712  19.078 -43.177  1.00131.87           N  
ATOM    522  CZ  ARG    62      61.845  19.638 -42.662  1.00131.87           C  
ATOM    523  NH1 ARG    62      62.468  20.642 -43.343  1.00131.87           N1+
ATOM    524  NH2 ARG    62      62.354  19.198 -41.473  1.00131.87           N  
ATOM    525  N   HIS    63      56.393  16.554 -43.352  1.00172.60           N  
ATOM    526  CA  HIS    63      56.615  15.586 -42.299  1.00172.60           C  
ATOM    527  C   HIS    63      56.054  14.209 -42.444  1.00172.60           C  
ATOM    528  O   HIS    63      56.863  13.288 -42.345  1.00172.60           O  
ATOM    529  CB  HIS    63      56.256  16.083 -40.868  1.00172.60           C  
ATOM    530  CG  HIS    63      56.166  15.033 -39.767  1.00172.60           C  
ATOM    531  CD2 HIS    63      55.496  15.134 -38.591  1.00172.60           C  
ATOM    532  ND1 HIS    63      56.733  13.772 -39.741  1.00172.60           N  
ATOM    533  CE1 HIS    63      56.364  13.180 -38.581  1.00172.60           C  
ATOM    534  NE2 HIS    63      55.613  13.972 -37.846  1.00172.60           N  
ATOM    535  N   PRO    64      54.783  13.969 -42.668  1.00143.57           N  
ATOM    536  CA  PRO    64      54.369  12.599 -42.560  1.00143.57           C  
ATOM    537  C   PRO    64      55.052  11.540 -43.347  1.00143.57           C  
ATOM    538  O   PRO    64      55.192  11.656 -44.561  1.00143.57           O  
ATOM    539  CB  PRO    64      52.848  12.620 -42.595  1.00143.57           C  
ATOM    540  CG  PRO    64      52.542  13.911 -41.812  1.00143.57           C  
ATOM    541  CD  PRO    64      53.779  14.809 -42.028  1.00143.57           C  
ATOM    542  N   GLY    65      55.523  10.511 -42.614  1.00 31.53           N  
ATOM    543  CA  GLY    65      56.170   9.374 -43.192  1.00 31.53           C  
ATOM    544  C   GLY    65      57.626   9.657 -43.410  1.00 31.53           C  
ATOM    545  O   GLY    65      58.359   8.770 -43.841  1.00 31.53           O  
ATOM    546  N   PHE    66      58.103  10.883 -43.110  1.00 92.81           N  
ATOM    547  CA  PHE    66      59.496  11.142 -43.358  1.00 92.81           C  
ATOM    548  C   PHE    66      60.247  11.039 -42.069  1.00 92.81           C  
ATOM    549  O   PHE    66      59.823  11.530 -41.024  1.00 92.81           O  
ATOM    550  CB  PHE    66      59.782  12.519 -43.989  1.00 92.81           C  
ATOM    551  CG  PHE    66      59.386  12.452 -45.428  1.00 92.81           C  
ATOM    552  CD1 PHE    66      58.100  12.733 -45.827  1.00 92.81           C  
ATOM    553  CD2 PHE    66      60.314  12.099 -46.382  1.00 92.81           C  
ATOM    554  CE1 PHE    66      57.748  12.666 -47.157  1.00 92.81           C  
ATOM    555  CE2 PHE    66      59.968  12.030 -47.711  1.00 92.81           C  
ATOM    556  CZ  PHE    66      58.682  12.314 -48.102  1.00 92.81           C  
ATOM    557  N   PRO    67      61.374  10.385 -42.142  1.00146.03           N  
ATOM    558  CA  PRO    67      62.161  10.171 -40.959  1.00146.03           C  
ATOM    559  C   PRO    67      62.751  11.420 -40.380  1.00146.03           C  
ATOM    560  O   PRO    67      63.199  12.277 -41.139  1.00146.03           O  
ATOM    561  CB  PRO    67      63.182   9.097 -41.321  1.00146.03           C  
ATOM    562  CG  PRO    67      62.457   8.274 -42.402  1.00146.03           C  
ATOM    563  CD  PRO    67      61.511   9.282 -43.081  1.00146.03           C  
ATOM    564  N   VAL    68      62.782  11.467 -39.027  1.00179.56           N  
ATOM    565  CA  VAL    68      63.243  12.483 -38.107  1.00179.56           C  
ATOM    566  C   VAL    68      62.297  13.649 -38.074  1.00179.56           C  
ATOM    567  O   VAL    68      62.531  14.634 -37.376  1.00179.56           O  
ATOM    568  CB  VAL    68      64.625  13.015 -38.378  1.00179.56           C  
ATOM    569  CG1 VAL    68      64.582  14.013 -39.548  1.00179.56           C  
ATOM    570  CG2 VAL    68      65.151  13.639 -37.076  1.00179.56           C  
ATOM    571  N   GLU    69      61.197  13.542 -38.832  1.00155.91           N  
ATOM    572  CA  GLU    69      60.132  14.497 -38.977  1.00155.91           C  
ATOM    573  C   GLU    69      59.085  14.378 -37.895  1.00155.91           C  
ATOM    574  O   GLU    69      58.175  15.196 -37.854  1.00155.91           O  
ATOM    575  CB  GLU    69      59.452  14.367 -40.348  1.00155.91           C  
ATOM    576  CG  GLU    69      60.412  14.513 -41.534  1.00155.91           C  
ATOM    577  CD  GLU    69      60.996  15.919 -41.552  1.00155.91           C  
ATOM    578  OE1 GLU    69      61.389  16.426 -40.468  1.00155.91           O  
ATOM    579  OE2 GLU    69      61.074  16.497 -42.668  1.00155.91           O1-
ATOM    580  N   ARG    70      59.167  13.360 -37.012  1.00188.33           N  
ATOM    581  CA  ARG    70      58.120  12.894 -36.127  1.00188.33           C  
ATOM    582  C   ARG    70      57.464  13.917 -35.227  1.00188.33           C  
ATOM    583  O   ARG    70      56.295  13.721 -34.881  1.00188.33           O  
ATOM    584  CB  ARG    70      58.566  11.692 -35.273  1.00188.33           C  
ATOM    585  CG  ARG    70      59.799  11.936 -34.400  1.00188.33           C  
ATOM    586  CD  ARG    70      60.367  10.637 -33.820  1.00188.33           C  
ATOM    587  NE  ARG    70      60.688   9.748 -34.974  1.00188.33           N  
ATOM    588  CZ  ARG    70      60.740   8.393 -34.811  1.00188.33           C  
ATOM    589  NH1 ARG    70      60.502   7.841 -33.585  1.00188.33           N1+
ATOM    590  NH2 ARG    70      61.024   7.592 -35.878  1.00188.33           N  
ATOM    591  N   ALA    71      58.145  14.971 -34.733  1.00 76.92           N  
ATOM    592  CA  ALA    71      57.355  15.873 -33.925  1.00 76.92           C  
ATOM    593  C   ALA    71      57.325  17.246 -34.543  1.00 76.92           C  
ATOM    594  O   ALA    71      58.207  18.067 -34.295  1.00 76.92           O  
ATOM    595  CB  ALA    71      57.905  16.040 -32.497  1.00 76.92           C  
ATOM    596  N   PRO    72      56.286  17.563 -35.279  1.00 99.38           N  
ATOM    597  CA  PRO    72      56.183  18.853 -35.910  1.00 99.38           C  
ATOM    598  C   PRO    72      55.781  19.889 -34.901  1.00 99.38           C  
ATOM    599  O   PRO    72      55.145  19.536 -33.909  1.00 99.38           O  
ATOM    600  CB  PRO    72      55.161  18.687 -37.035  1.00 99.38           C  
ATOM    601  CG  PRO    72      54.381  17.413 -36.660  1.00 99.38           C  
ATOM    602  CD  PRO    72      55.408  16.574 -35.879  1.00 99.38           C  
ATOM    603  N   GLN    73      56.143  21.169 -35.128  1.00 43.53           N  
ATOM    604  CA  GLN    73      55.774  22.221 -34.223  1.00 43.53           C  
ATOM    605  C   GLN    73      54.362  22.593 -34.543  1.00 43.53           C  
ATOM    606  O   GLN    73      53.944  22.515 -35.697  1.00 43.53           O  
ATOM    607  CB  GLN    73      56.637  23.484 -34.383  1.00 43.53           C  
ATOM    608  CG  GLN    73      58.110  23.270 -34.026  1.00 43.53           C  
ATOM    609  CD  GLN    73      58.860  24.557 -34.342  1.00 43.53           C  
ATOM    610  NE2 GLN    73      58.324  25.351 -35.308  1.00 43.53           N  
ATOM    611  OE1 GLN    73      59.900  24.847 -33.751  1.00 43.53           O  
ATOM    612  N   LEU    74      53.576  22.983 -33.518  1.00 58.44           N  
ATOM    613  CA  LEU    74      52.209  23.330 -33.770  1.00 58.44           C  
ATOM    614  C   LEU    74      52.152  24.747 -34.231  1.00 58.44           C  
ATOM    615  O   LEU    74      52.948  25.586 -33.811  1.00 58.44           O  
ATOM    616  CB  LEU    74      51.294  23.163 -32.549  1.00 58.44           C  
ATOM    617  CG  LEU    74      51.262  21.715 -32.022  1.00 58.44           C  
ATOM    618  CD1 LEU    74      50.177  21.537 -30.951  1.00 58.44           C  
ATOM    619  CD2 LEU    74      51.158  20.695 -33.169  1.00 58.44           C  
ATOM    620  N   SER    75      51.185  25.052 -35.114  1.00 72.37           N  
ATOM    621  CA  SER    75      51.098  26.381 -35.632  1.00 72.37           C  
ATOM    622  C   SER    75      49.722  26.904 -35.383  1.00 72.37           C  
ATOM    623  O   SER    75      48.795  26.159 -35.068  1.00 72.37           O  
ATOM    624  CB  SER    75      51.349  26.454 -37.148  1.00 72.37           C  
ATOM    625  OG  SER    75      51.248  27.797 -37.600  1.00 72.37           O  
ATOM    626  N   LYS    76      49.584  28.236 -35.501  1.00 82.55           N  
ATOM    627  CA  LYS    76      48.336  28.918 -35.342  1.00 82.55           C  
ATOM    628  C   LYS    76      47.452  28.458 -36.455  1.00 82.55           C  
ATOM    629  O   LYS    76      47.917  28.173 -37.557  1.00 82.55           O  
ATOM    630  CB  LYS    76      48.521  30.435 -35.487  1.00 82.55           C  
ATOM    631  CG  LYS    76      47.261  31.276 -35.333  1.00 82.55           C  
ATOM    632  CD  LYS    76      47.574  32.770 -35.393  1.00 82.55           C  
ATOM    633  CE  LYS    76      47.946  33.235 -36.804  1.00 82.55           C  
ATOM    634  NZ  LYS    76      47.978  34.712 -36.867  1.00 82.55           N1+
ATOM    635  N   PHE    77      46.140  28.348 -36.181  1.00 96.78           N  
ATOM    636  CA  PHE    77      45.211  27.941 -37.190  1.00 96.78           C  
ATOM    637  C   PHE    77      45.189  29.020 -38.212  1.00 96.78           C  
ATOM    638  O   PHE    77      45.053  30.200 -37.889  1.00 96.78           O  
ATOM    639  CB  PHE    77      43.802  27.739 -36.590  1.00 96.78           C  
ATOM    640  CG  PHE    77      42.796  27.411 -37.639  1.00 96.78           C  
ATOM    641  CD1 PHE    77      42.835  26.217 -38.318  1.00 96.78           C  
ATOM    642  CD2 PHE    77      41.776  28.297 -37.902  1.00 96.78           C  
ATOM    643  CE1 PHE    77      41.891  25.928 -39.275  1.00 96.78           C  
ATOM    644  CE2 PHE    77      40.829  28.012 -38.856  1.00 96.78           C  
ATOM    645  CZ  PHE    77      40.887  26.826 -39.548  1.00 96.78           C  
ATOM    646  N   SER    78      45.366  28.643 -39.492  1.00179.47           N  
ATOM    647  CA  SER    78      45.206  29.661 -40.471  1.00179.47           C  
ATOM    648  C   SER    78      43.757  29.919 -40.288  1.00179.47           C  
ATOM    649  O   SER    78      42.972  28.985 -40.269  1.00179.47           O  
ATOM    650  CB  SER    78      45.438  29.184 -41.917  1.00179.47           C  
ATOM    651  OG  SER    78      46.797  28.816 -42.098  1.00179.47           O  
ATOM    652  N   GLY    79      43.332  31.177 -40.175  1.00309.62           N  
ATOM    653  CA  GLY    79      41.984  31.444 -39.792  1.00309.62           C  
ATOM    654  C   GLY    79      41.925  32.634 -38.795  1.00309.62           C  
ATOM    655  O   GLY    79      40.826  33.182 -38.717  1.00309.62           O  
ATOM    656  N   LYS    80      42.998  33.035 -37.991  1.00363.04           N  
ATOM    657  CA  LYS    80      43.028  34.275 -37.175  1.00363.04           C  
ATOM    658  C   LYS    80      44.080  34.263 -36.073  1.00363.04           C  
ATOM    659  O   LYS    80      45.063  33.529 -36.170  1.00363.04           O  
ATOM    660  CB  LYS    80      41.666  34.707 -36.594  1.00363.04           C  
ATOM    661  CG  LYS    80      41.625  36.212 -36.279  1.00363.04           C  
ATOM    662  CD  LYS    80      40.233  36.822 -36.110  1.00363.04           C  
ATOM    663  CE  LYS    80      40.267  38.321 -35.802  1.00363.04           C  
ATOM    664  NZ  LYS    80      38.898  38.880 -35.841  1.00363.04           N1+
ATOM    665  N   SER    81      43.914  35.143 -35.039  1.00181.03           N  
ATOM    666  CA  SER    81      44.787  35.452 -33.915  1.00181.03           C  
ATOM    667  C   SER    81      45.037  34.305 -32.978  1.00181.03           C  
ATOM    668  O   SER    81      46.166  33.829 -32.864  1.00181.03           O  
ATOM    669  CB  SER    81      44.219  36.576 -33.032  1.00181.03           C  
ATOM    670  OG  SER    81      44.046  37.763 -33.789  1.00181.03           O  
ATOM    671  N   LYS    82      43.994  33.875 -32.235  1.00187.92           N  
ATOM    672  CA  LYS    82      44.129  32.808 -31.278  1.00187.92           C  
ATOM    673  C   LYS    82      42.951  32.901 -30.358  1.00187.92           C  
ATOM    674  O   LYS    82      42.545  31.927 -29.726  1.00187.92           O  
ATOM    675  CB  LYS    82      45.391  32.922 -30.404  1.00187.92           C  
ATOM    676  CG  LYS    82      45.459  34.207 -29.577  1.00187.92           C  
ATOM    677  CD  LYS    82      46.595  34.206 -28.554  1.00187.92           C  
ATOM    678  CE  LYS    82      47.981  34.294 -29.195  1.00187.92           C  
ATOM    679  NZ  LYS    82      49.028  34.259 -28.149  1.00187.92           N1+
ATOM    680  N   LYS    83      42.430  34.130 -30.215  1.00133.76           N  
ATOM    681  CA  LYS    83      41.296  34.487 -29.415  1.00133.76           C  
ATOM    682  C   LYS    83      39.992  34.131 -30.067  1.00133.76           C  
ATOM    683  O   LYS    83      38.946  34.195 -29.429  1.00133.76           O  
ATOM    684  CB  LYS    83      41.326  35.955 -28.973  1.00133.76           C  
ATOM    685  CG  LYS    83      42.402  36.125 -27.897  1.00133.76           C  
ATOM    686  CD  LYS    83      42.785  37.561 -27.560  1.00133.76           C  
ATOM    687  CE  LYS    83      43.840  37.649 -26.455  1.00133.76           C  
ATOM    688  NZ  LYS    83      45.107  37.031 -26.909  1.00133.76           N1+
ATOM    689  N   ASP    84      39.999  33.808 -31.374  1.00 66.02           N  
ATOM    690  CA  ASP    84      38.780  33.524 -32.084  1.00 66.02           C  
ATOM    691  C   ASP    84      38.054  32.367 -31.467  1.00 66.02           C  
ATOM    692  O   ASP    84      36.827  32.312 -31.534  1.00 66.02           O  
ATOM    693  CB  ASP    84      38.987  33.160 -33.562  1.00 66.02           C  
ATOM    694  CG  ASP    84      39.250  34.434 -34.345  1.00 66.02           C  
ATOM    695  OD1 ASP    84      39.558  35.481 -33.716  1.00 66.02           O  
ATOM    696  OD2 ASP    84      39.134  34.368 -35.598  1.00 66.02           O1-
ATOM    697  N   PHE    85      38.783  31.374 -30.921  1.00 75.29           N  
ATOM    698  CA  PHE    85      38.132  30.264 -30.275  1.00 75.29           C  
ATOM    699  C   PHE    85      38.677  30.242 -28.883  1.00 75.29           C  
ATOM    700  O   PHE    85      39.889  30.370 -28.708  1.00 75.29           O  
ATOM    701  CB  PHE    85      38.521  28.906 -30.876  1.00 75.29           C  
ATOM    702  CG  PHE    85      38.283  29.003 -32.341  1.00 75.29           C  
ATOM    703  CD1 PHE    85      39.236  29.586 -33.144  1.00 75.29           C  
ATOM    704  CD2 PHE    85      37.130  28.519 -32.911  1.00 75.29           C  
ATOM    705  CE1 PHE    85      39.044  29.689 -34.500  1.00 75.29           C  
ATOM    706  CE2 PHE    85      36.932  28.621 -34.267  1.00 75.29           C  
ATOM    707  CZ  PHE    85      37.888  29.207 -35.061  1.00 75.29           C  
ATOM    708  N   VAL    86      37.803  30.189 -27.851  1.00105.85           N  
ATOM    709  CA  VAL    86      38.337  30.137 -26.519  1.00105.85           C  
ATOM    710  C   VAL    86      38.861  28.752 -26.155  1.00105.85           C  
ATOM    711  O   VAL    86      40.073  28.649 -25.957  1.00105.85           O  
ATOM    712  CB  VAL    86      37.390  30.708 -25.497  1.00105.85           C  
ATOM    713  CG1 VAL    86      38.042  30.582 -24.110  1.00105.85           C  
ATOM    714  CG2 VAL    86      37.039  32.150 -25.901  1.00105.85           C  
ATOM    715  N   PRO    87      38.058  27.688 -25.985  1.00145.46           N  
ATOM    716  CA  PRO    87      38.680  26.385 -25.869  1.00145.46           C  
ATOM    717  C   PRO    87      37.962  25.405 -26.761  1.00145.46           C  
ATOM    718  O   PRO    87      36.746  25.540 -26.901  1.00145.46           O  
ATOM    719  CB  PRO    87      38.516  25.945 -24.426  1.00145.46           C  
ATOM    720  CG  PRO    87      37.136  26.510 -24.089  1.00145.46           C  
ATOM    721  CD  PRO    87      37.066  27.801 -24.917  1.00145.46           C  
ATOM    722  N   VAL    88      38.642  24.344 -27.253  1.00128.80           N  
ATOM    723  CA  VAL    88      37.973  23.349 -28.047  1.00128.80           C  
ATOM    724  C   VAL    88      38.536  21.999 -27.692  1.00128.80           C  
ATOM    725  O   VAL    88      39.711  21.885 -27.349  1.00128.80           O  
ATOM    726  CB  VAL    88      38.181  23.535 -29.520  1.00128.80           C  
ATOM    727  CG1 VAL    88      37.599  24.901 -29.919  1.00128.80           C  
ATOM    728  CG2 VAL    88      39.681  23.384 -29.827  1.00128.80           C  
ATOM    729  N   TYR    89      37.650  20.982 -27.595  1.00129.10           N  
ATOM    730  CA  TYR    89      37.929  19.580 -27.377  1.00129.10           C  
ATOM    731  C   TYR    89      38.146  18.737 -28.613  1.00129.10           C  
ATOM    732  O   TYR    89      38.877  17.751 -28.556  1.00129.10           O  
ATOM    733  CB  TYR    89      36.863  18.886 -26.512  1.00129.10           C  
ATOM    734  CG  TYR    89      37.067  19.372 -25.117  1.00129.10           C  
ATOM    735  CD1 TYR    89      37.992  18.761 -24.303  1.00129.10           C  
ATOM    736  CD2 TYR    89      36.347  20.435 -24.620  1.00129.10           C  
ATOM    737  CE1 TYR    89      38.196  19.198 -23.015  1.00129.10           C  
ATOM    738  CE2 TYR    89      36.546  20.877 -23.332  1.00129.10           C  
ATOM    739  CZ  TYR    89      37.471  20.258 -22.528  1.00129.10           C  
ATOM    740  OH  TYR    89      37.677  20.710 -21.207  1.00129.10           O  
ATOM    741  N   GLN    90      37.437  19.014 -29.738  1.00137.57           N  
ATOM    742  CA  GLN    90      37.583  18.113 -30.857  1.00137.57           C  
ATOM    743  C   GLN    90      37.202  18.742 -32.170  1.00137.57           C  
ATOM    744  O   GLN    90      36.214  19.464 -32.279  1.00137.57           O  
ATOM    745  CB  GLN    90      36.793  16.807 -30.731  1.00137.57           C  
ATOM    746  CG  GLN    90      37.019  15.937 -31.963  1.00137.57           C  
ATOM    747  CD  GLN    90      36.546  14.529 -31.680  1.00137.57           C  
ATOM    748  NE2 GLN    90      36.461  13.709 -32.759  1.00137.57           N  
ATOM    749  OE1 GLN    90      36.284  14.162 -30.536  1.00137.57           O  
ATOM    750  N   PRO    91      38.053  18.527 -33.155  1.00135.31           N  
ATOM    751  CA  PRO    91      37.751  18.976 -34.500  1.00135.31           C  
ATOM    752  C   PRO    91      37.119  17.884 -35.319  1.00135.31           C  
ATOM    753  O   PRO    91      37.522  16.731 -35.160  1.00135.31           O  
ATOM    754  CB  PRO    91      39.078  19.416 -35.120  1.00135.31           C  
ATOM    755  CG  PRO    91      39.996  19.674 -33.916  1.00135.31           C  
ATOM    756  CD  PRO    91      39.460  18.720 -32.841  1.00135.31           C  
ATOM    757  N   VAL    92      36.190  18.215 -36.245  1.00 51.59           N  
ATOM    758  CA  VAL    92      35.635  17.202 -37.102  1.00 51.59           C  
ATOM    759  C   VAL    92      35.496  17.769 -38.480  1.00 51.59           C  
ATOM    760  O   VAL    92      35.065  18.908 -38.654  1.00 51.59           O  
ATOM    761  CB  VAL    92      34.280  16.717 -36.682  1.00 51.59           C  
ATOM    762  CG1 VAL    92      33.743  15.766 -37.764  1.00 51.59           C  
ATOM    763  CG2 VAL    92      34.407  16.058 -35.299  1.00 51.59           C  
ATOM    764  N   ILE    93      35.850  16.961 -39.502  1.00 44.24           N  
ATOM    765  CA  ILE    93      35.766  17.394 -40.868  1.00 44.24           C  
ATOM    766  C   ILE    93      34.689  16.595 -41.533  1.00 44.24           C  
ATOM    767  O   ILE    93      34.703  15.365 -41.509  1.00 44.24           O  
ATOM    768  CB  ILE    93      37.035  17.175 -41.641  1.00 44.24           C  
ATOM    769  CG1 ILE    93      38.186  17.975 -41.009  1.00 44.24           C  
ATOM    770  CG2 ILE    93      36.773  17.537 -43.113  1.00 44.24           C  
ATOM    771  CD1 ILE    93      39.562  17.603 -41.559  1.00 44.24           C  
ATOM    772  N   ASP    94      33.716  17.305 -42.141  1.00 70.57           N  
ATOM    773  CA  ASP    94      32.588  16.693 -42.784  1.00 70.57           C  
ATOM    774  C   ASP    94      32.903  16.378 -44.218  1.00 70.57           C  
ATOM    775  O   ASP    94      34.036  16.506 -44.677  1.00 70.57           O  
ATOM    776  CB  ASP    94      31.310  17.556 -42.711  1.00 70.57           C  
ATOM    777  CG  ASP    94      31.544  18.912 -43.370  1.00 70.57           C  
ATOM    778  OD1 ASP    94      32.587  19.090 -44.053  1.00 70.57           O  
ATOM    779  OD2 ASP    94      30.670  19.801 -43.179  1.00 70.57           O1-
ATOM    780  N   GLU    95      31.868  15.934 -44.952  1.00129.39           N  
ATOM    781  CA  GLU    95      31.939  15.517 -46.324  1.00129.39           C  
ATOM    782  C   GLU    95      32.286  16.687 -47.206  1.00129.39           C  
ATOM    783  O   GLU    95      32.881  16.523 -48.269  1.00129.39           O  
ATOM    784  CB  GLU    95      30.604  14.926 -46.803  1.00129.39           C  
ATOM    785  CG  GLU    95      30.730  14.057 -48.051  1.00129.39           C  
ATOM    786  CD  GLU    95      31.326  12.722 -47.623  1.00129.39           C  
ATOM    787  OE1 GLU    95      30.806  12.132 -46.638  1.00129.39           O  
ATOM    788  OE2 GLU    95      32.311  12.277 -48.271  1.00129.39           O1-
ATOM    789  N   CYS    96      31.836  17.889 -46.810  1.00112.02           N  
ATOM    790  CA  CYS    96      31.987  19.150 -47.491  1.00112.02           C  
ATOM    791  C   CYS    96      33.358  19.751 -47.307  1.00112.02           C  
ATOM    792  O   CYS    96      33.664  20.775 -47.917  1.00112.02           O  
ATOM    793  CB  CYS    96      30.892  20.156 -47.084  1.00112.02           C  
ATOM    794  SG  CYS    96      29.245  19.415 -47.335  1.00112.02           S  
ATOM    795  N   ARG    97      34.214  19.178 -46.434  1.00167.47           N  
ATOM    796  CA  ARG    97      35.507  19.754 -46.165  1.00167.47           C  
ATOM    797  C   ARG    97      35.344  21.003 -45.354  1.00167.47           C  
ATOM    798  O   ARG    97      36.075  21.980 -45.519  1.00167.47           O  
ATOM    799  CB  ARG    97      36.304  20.110 -47.436  1.00167.47           C  
ATOM    800  CG  ARG    97      36.912  18.898 -48.150  1.00167.47           C  
ATOM    801  CD  ARG    97      37.625  19.249 -49.458  1.00167.47           C  
ATOM    802  NE  ARG    97      38.488  20.437 -49.204  1.00167.47           N  
ATOM    803  CZ  ARG    97      39.754  20.275 -48.723  1.00167.47           C  
ATOM    804  NH1 ARG    97      40.208  19.024 -48.436  1.00167.47           N1+
ATOM    805  NH2 ARG    97      40.562  21.358 -48.534  1.00167.47           N  
ATOM    806  N   ARG    98      34.359  20.983 -44.437  1.00146.45           N  
ATOM    807  CA  ARG    98      34.139  22.048 -43.502  1.00146.45           C  
ATOM    808  C   ARG    98      34.680  21.551 -42.191  1.00146.45           C  
ATOM    809  O   ARG    98      34.413  20.420 -41.787  1.00146.45           O  
ATOM    810  CB  ARG    98      32.642  22.344 -43.315  1.00146.45           C  
ATOM    811  CG  ARG    98      31.986  22.929 -44.570  1.00146.45           C  
ATOM    812  CD  ARG    98      30.526  22.504 -44.756  1.00146.45           C  
ATOM    813  NE  ARG    98      29.691  23.232 -43.767  1.00146.45           N  
ATOM    814  CZ  ARG    98      28.482  22.722 -43.388  1.00146.45           C  
ATOM    815  NH1 ARG    98      28.084  21.491 -43.828  1.00146.45           N1+
ATOM    816  NH2 ARG    98      27.670  23.446 -42.565  1.00146.45           N  
ATOM    817  N   LEU    99      35.474  22.393 -41.499  1.00 60.22           N  
ATOM    818  CA  LEU    99      36.075  22.027 -40.244  1.00 60.22           C  
ATOM    819  C   LEU    99      35.195  22.521 -39.138  1.00 60.22           C  
ATOM    820  O   LEU    99      35.012  23.728 -38.972  1.00 60.22           O  
ATOM    821  CB  LEU    99      37.462  22.658 -40.043  1.00 60.22           C  
ATOM    822  CG  LEU    99      38.126  22.306 -38.699  1.00 60.22           C  
ATOM    823  CD1 LEU    99      38.388  20.797 -38.579  1.00 60.22           C  
ATOM    824  CD2 LEU    99      39.392  23.150 -38.469  1.00 60.22           C  
ATOM    825  N   TRP   100      34.659  21.578 -38.332  1.00 80.21           N  
ATOM    826  CA  TRP   100      33.746  21.903 -37.272  1.00 80.21           C  
ATOM    827  C   TRP   100      34.435  21.725 -35.951  1.00 80.21           C  
ATOM    828  O   TRP   100      35.142  20.744 -35.716  1.00 80.21           O  
ATOM    829  CB  TRP   100      32.519  20.970 -37.233  1.00 80.21           C  
ATOM    830  CG  TRP   100      31.587  21.090 -38.417  1.00 80.21           C  
ATOM    831  CD1 TRP   100      31.775  20.689 -39.708  1.00 80.21           C  
ATOM    832  CD2 TRP   100      30.268  21.654 -38.354  1.00 80.21           C  
ATOM    833  CE2 TRP   100      29.726  21.578 -39.635  1.00 80.21           C  
ATOM    834  CE3 TRP   100      29.565  22.197 -37.312  1.00 80.21           C  
ATOM    835  NE1 TRP   100      30.663  20.987 -40.459  1.00 80.21           N  
ATOM    836  CZ2 TRP   100      28.469  22.045 -39.896  1.00 80.21           C  
ATOM    837  CZ3 TRP   100      28.296  22.667 -37.578  1.00 80.21           C  
ATOM    838  CH2 TRP   100      27.760  22.592 -38.848  1.00 80.21           C  
ATOM    839  N   ILE   101      34.241  22.705 -35.046  1.00161.00           N  
ATOM    840  CA  ILE   101      34.782  22.640 -33.720  1.00161.00           C  
ATOM    841  C   ILE   101      33.680  23.054 -32.793  1.00161.00           C  
ATOM    842  O   ILE   101      32.692  23.645 -33.225  1.00161.00           O  
ATOM    843  CB  ILE   101      35.932  23.578 -33.498  1.00161.00           C  
ATOM    844  CG1 ILE   101      36.646  23.259 -32.176  1.00161.00           C  
ATOM    845  CG2 ILE   101      35.393  25.014 -33.589  1.00161.00           C  
ATOM    846  CD1 ILE   101      37.404  21.934 -32.193  1.00161.00           C  
ATOM    847  N   LEU   102      33.789  22.696 -31.498  1.00113.55           N  
ATOM    848  CA  LEU   102      32.803  23.119 -30.542  1.00113.55           C  
ATOM    849  C   LEU   102      33.523  23.932 -29.507  1.00113.55           C  
ATOM    850  O   LEU   102      34.227  23.396 -28.651  1.00113.55           O  
ATOM    851  CB  LEU   102      32.102  21.921 -29.859  1.00113.55           C  
ATOM    852  CG  LEU   102      30.912  22.228 -28.915  1.00113.55           C  
ATOM    853  CD1 LEU   102      30.324  20.924 -28.352  1.00113.55           C  
ATOM    854  CD2 LEU   102      31.267  23.207 -27.783  1.00113.55           C  
ATOM    855  N   ASP   103      33.360  25.267 -29.557  1.00 53.36           N  
ATOM    856  CA  ASP   103      33.970  26.127 -28.581  1.00 53.36           C  
ATOM    857  C   ASP   103      33.136  26.008 -27.338  1.00 53.36           C  
ATOM    858  O   ASP   103      31.941  26.296 -27.353  1.00 53.36           O  
ATOM    859  CB  ASP   103      33.983  27.603 -29.027  1.00 53.36           C  
ATOM    860  CG  ASP   103      34.799  28.416 -28.037  1.00 53.36           C  
ATOM    861  OD1 ASP   103      35.100  27.881 -26.939  1.00 53.36           O  
ATOM    862  OD2 ASP   103      35.129  29.589 -28.363  1.00 53.36           O1-
ATOM    863  N   VAL   104      33.752  25.554 -26.229  1.00 57.75           N  
ATOM    864  CA  VAL   104      33.074  25.386 -24.972  1.00 57.75           C  
ATOM    865  C   VAL   104      32.707  26.734 -24.431  1.00 57.75           C  
ATOM    866  O   VAL   104      31.694  26.879 -23.748  1.00 57.75           O  
ATOM    867  CB  VAL   104      33.929  24.710 -23.942  1.00 57.75           C  
ATOM    868  CG1 VAL   104      33.154  24.661 -22.614  1.00 57.75           C  
ATOM    869  CG2 VAL   104      34.349  23.331 -24.477  1.00 57.75           C  
ATOM    870  N   GLY   105      33.563  27.750 -24.672  1.00 40.18           N  
ATOM    871  CA  GLY   105      33.207  29.097 -24.317  1.00 40.18           C  
ATOM    872  C   GLY   105      33.909  29.600 -23.093  1.00 40.18           C  
ATOM    873  O   GLY   105      33.815  30.789 -22.793  1.00 40.18           O  
ATOM    874  N   ALA   106      34.614  28.735 -22.341  1.00 46.20           N  
ATOM    875  CA  ALA   106      35.307  29.239 -21.188  1.00 46.20           C  
ATOM    876  C   ALA   106      36.523  28.398 -20.961  1.00 46.20           C  
ATOM    877  O   ALA   106      36.609  27.263 -21.419  1.00 46.20           O  
ATOM    878  CB  ALA   106      34.474  29.187 -19.896  1.00 46.20           C  
ATOM    879  N   ILE   107      37.499  28.981 -20.243  1.00209.65           N  
ATOM    880  CA  ILE   107      38.755  28.404 -19.852  1.00209.65           C  
ATOM    881  C   ILE   107      38.521  27.647 -18.569  1.00209.65           C  
ATOM    882  O   ILE   107      37.645  27.997 -17.781  1.00209.65           O  
ATOM    883  CB  ILE   107      39.766  29.459 -19.529  1.00209.65           C  
ATOM    884  CG1 ILE   107      40.118  30.305 -20.764  1.00209.65           C  
ATOM    885  CG2 ILE   107      40.948  28.771 -18.848  1.00209.65           C  
ATOM    886  CD1 ILE   107      40.754  29.511 -21.900  1.00209.65           C  
ATOM    887  N   GLU   108      39.271  26.541 -18.385  1.00141.57           N  
ATOM    888  CA  GLU   108      39.224  25.598 -17.295  1.00141.57           C  
ATOM    889  C   GLU   108      39.860  26.083 -16.014  1.00141.57           C  
ATOM    890  O   GLU   108      39.557  25.547 -14.951  1.00141.57           O  
ATOM    891  CB  GLU   108      39.901  24.273 -17.687  1.00141.57           C  
ATOM    892  CG  GLU   108      39.313  23.647 -18.962  1.00141.57           C  
ATOM    893  CD  GLU   108      38.096  22.793 -18.631  1.00141.57           C  
ATOM    894  OE1 GLU   108      38.076  22.189 -17.526  1.00141.57           O  
ATOM    895  OE2 GLU   108      37.177  22.722 -19.490  1.00141.57           O1-
ATOM    896  N   TYR   109      40.791  27.056 -16.057  1.00 87.88           N  
ATOM    897  CA  TYR   109      41.541  27.437 -14.881  1.00 87.88           C  
ATOM    898  C   TYR   109      41.248  28.867 -14.519  1.00 87.88           C  
ATOM    899  O   TYR   109      40.593  29.587 -15.266  1.00 87.88           O  
ATOM    900  CB  TYR   109      43.054  27.321 -15.114  1.00 87.88           C  
ATOM    901  CG  TYR   109      43.350  28.069 -16.374  1.00 87.88           C  
ATOM    902  CD1 TYR   109      43.465  29.441 -16.377  1.00 87.88           C  
ATOM    903  CD2 TYR   109      43.515  27.393 -17.562  1.00 87.88           C  
ATOM    904  CE1 TYR   109      43.736  30.122 -17.540  1.00 87.88           C  
ATOM    905  CE2 TYR   109      43.790  28.065 -18.731  1.00 87.88           C  
ATOM    906  CZ  TYR   109      43.899  29.436 -18.720  1.00 87.88           C  
ATOM    907  OH  TYR   109      44.179  30.138 -19.912  1.00 87.88           O  
ATOM    908  N   ASN   110      41.690  29.299 -13.312  1.00 91.56           N  
ATOM    909  CA  ASN   110      41.449  30.653 -12.887  1.00 91.56           C  
ATOM    910  C   ASN   110      42.762  31.355 -12.705  1.00 91.56           C  
ATOM    911  O   ASN   110      43.741  30.766 -12.247  1.00 91.56           O  
ATOM    912  CB  ASN   110      40.665  30.763 -11.565  1.00 91.56           C  
ATOM    913  CG  ASN   110      41.482  30.128 -10.448  1.00 91.56           C  
ATOM    914  ND2 ASN   110      41.835  28.825 -10.613  1.00 91.56           N  
ATOM    915  OD1 ASN   110      41.792  30.772  -9.447  1.00 91.56           O  
ATOM    916  N   GLY   111      42.805  32.654 -13.077  1.00 17.86           N  
ATOM    917  CA  GLY   111      43.996  33.448 -12.974  1.00 17.86           C  
ATOM    918  C   GLY   111      44.914  33.023 -14.075  1.00 17.86           C  
ATOM    919  O   GLY   111      44.493  32.394 -15.044  1.00 17.86           O  
ATOM    920  N   ASP   112      46.209  33.369 -13.944  1.00 63.80           N  
ATOM    921  CA  ASP   112      47.208  32.944 -14.884  1.00 63.80           C  
ATOM    922  C   ASP   112      46.811  33.272 -16.298  1.00 63.80           C  
ATOM    923  O   ASP   112      46.921  32.424 -17.182  1.00 63.80           O  
ATOM    924  CB  ASP   112      47.455  31.427 -14.824  1.00 63.80           C  
ATOM    925  CG  ASP   112      48.028  31.095 -13.456  1.00 63.80           C  
ATOM    926  OD1 ASP   112      48.811  31.926 -12.924  1.00 63.80           O  
ATOM    927  OD2 ASP   112      47.679  30.009 -12.919  1.00 63.80           O1-
ATOM    928  N   ASP   113      46.419  34.537 -16.555  1.00 69.05           N  
ATOM    929  CA  ASP   113      46.060  35.035 -17.861  1.00 69.05           C  
ATOM    930  C   ASP   113      44.732  34.543 -18.364  1.00 69.05           C  
ATOM    931  O   ASP   113      44.464  34.587 -19.564  1.00 69.05           O  
ATOM    932  CB  ASP   113      47.125  34.715 -18.921  1.00 69.05           C  
ATOM    933  CG  ASP   113      48.367  35.513 -18.549  1.00 69.05           C  
ATOM    934  OD1 ASP   113      48.272  36.339 -17.603  1.00 69.05           O  
ATOM    935  OD2 ASP   113      49.424  35.310 -19.204  1.00 69.05           O1-
ATOM    936  N   ALA   114      43.832  34.144 -17.450  1.00 46.59           N  
ATOM    937  CA  ALA   114      42.503  33.700 -17.785  1.00 46.59           C  
ATOM    938  C   ALA   114      41.753  34.836 -18.427  1.00 46.59           C  
ATOM    939  O   ALA   114      40.862  34.622 -19.247  1.00 46.59           O  
ATOM    940  CB  ALA   114      41.702  33.240 -16.555  1.00 46.59           C  
ATOM    941  N   ASN   115      42.079  36.084 -18.039  1.00 71.59           N  
ATOM    942  CA  ASN   115      41.416  37.266 -18.521  1.00 71.59           C  
ATOM    943  C   ASN   115      41.599  37.364 -20.010  1.00 71.59           C  
ATOM    944  O   ASN   115      40.755  37.919 -20.713  1.00 71.59           O  
ATOM    945  CB  ASN   115      41.975  38.553 -17.891  1.00 71.59           C  
ATOM    946  CG  ASN   115      40.969  39.672 -18.117  1.00 71.59           C  
ATOM    947  ND2 ASN   115      41.177  40.825 -17.426  1.00 71.59           N  
ATOM    948  OD1 ASN   115      40.022  39.526 -18.887  1.00 71.59           O  
ATOM    949  N   LYS   116      42.712  36.813 -20.526  1.00150.71           N  
ATOM    950  CA  LYS   116      43.079  36.873 -21.915  1.00150.71           C  
ATOM    951  C   LYS   116      41.984  36.263 -22.743  1.00150.71           C  
ATOM    952  O   LYS   116      41.780  36.658 -23.891  1.00150.71           O  
ATOM    953  CB  LYS   116      44.350  36.056 -22.204  1.00150.71           C  
ATOM    954  CG  LYS   116      44.883  36.198 -23.630  1.00150.71           C  
ATOM    955  CD  LYS   116      45.608  37.520 -23.885  1.00150.71           C  
ATOM    956  CE  LYS   116      47.048  37.521 -23.366  1.00150.71           C  
ATOM    957  NZ  LYS   116      47.710  38.801 -23.701  1.00150.71           N1+
ATOM    958  N   TYR   117      41.289  35.234 -22.219  1.00 97.92           N  
ATOM    959  CA  TYR   117      40.241  34.643 -23.002  1.00 97.92           C  
ATOM    960  C   TYR   117      38.930  34.811 -22.277  1.00 97.92           C  
ATOM    961  O   TYR   117      38.527  33.953 -21.491  1.00 97.92           O  
ATOM    962  CB  TYR   117      40.469  33.138 -23.222  1.00 97.92           C  
ATOM    963  CG  TYR   117      41.815  33.026 -23.851  1.00 97.92           C  
ATOM    964  CD1 TYR   117      41.987  33.234 -25.200  1.00 97.92           C  
ATOM    965  CD2 TYR   117      42.911  32.717 -23.077  1.00 97.92           C  
ATOM    966  CE1 TYR   117      43.235  33.133 -25.768  1.00 97.92           C  
ATOM    967  CE2 TYR   117      44.161  32.616 -23.640  1.00 97.92           C  
ATOM    968  CZ  TYR   117      44.323  32.824 -24.988  1.00 97.92           C  
ATOM    969  OH  TYR   117      45.604  32.722 -25.571  1.00 97.92           O  
ATOM    970  N   PRO   118      38.216  35.866 -22.580  1.00156.48           N  
ATOM    971  CA  PRO   118      36.974  36.130 -21.901  1.00156.48           C  
ATOM    972  C   PRO   118      35.931  35.116 -22.244  1.00156.48           C  
ATOM    973  O   PRO   118      35.921  34.629 -23.372  1.00156.48           O  
ATOM    974  CB  PRO   118      36.600  37.568 -22.254  1.00156.48           C  
ATOM    975  CG  PRO   118      37.963  38.237 -22.515  1.00156.48           C  
ATOM    976  CD  PRO   118      38.859  37.093 -23.022  1.00156.48           C  
ATOM    977  N   LYS   119      35.037  34.803 -21.284  1.00180.56           N  
ATOM    978  CA  LYS   119      34.041  33.782 -21.450  1.00180.56           C  
ATOM    979  C   LYS   119      32.915  34.266 -22.300  1.00180.56           C  
ATOM    980  O   LYS   119      32.694  35.465 -22.461  1.00180.56           O  
ATOM    981  CB  LYS   119      33.434  33.285 -20.127  1.00180.56           C  
ATOM    982  CG  LYS   119      32.665  34.367 -19.368  1.00180.56           C  
ATOM    983  CD  LYS   119      33.541  35.541 -18.933  1.00180.56           C  
ATOM    984  CE  LYS   119      34.447  35.213 -17.746  1.00180.56           C  
ATOM    985  NZ  LYS   119      33.624  34.941 -16.547  1.00180.56           N1+
ATOM    986  N   GLN   120      32.195  33.293 -22.895  1.00 50.10           N  
ATOM    987  CA  GLN   120      31.063  33.532 -23.741  1.00 50.10           C  
ATOM    988  C   GLN   120      30.267  32.262 -23.729  1.00 50.10           C  
ATOM    989  O   GLN   120      30.632  31.294 -23.063  1.00 50.10           O  
ATOM    990  CB  GLN   120      31.443  33.776 -25.210  1.00 50.10           C  
ATOM    991  CG  GLN   120      32.078  32.542 -25.859  1.00 50.10           C  
ATOM    992  CD  GLN   120      32.423  32.865 -27.305  1.00 50.10           C  
ATOM    993  NE2 GLN   120      33.742  32.820 -27.632  1.00 50.10           N  
ATOM    994  OE1 GLN   120      31.547  33.146 -28.121  1.00 50.10           O  
ATOM    995  N   LYS   121      29.137  32.242 -24.463  1.00 42.32           N  
ATOM    996  CA  LYS   121      28.315  31.065 -24.535  1.00 42.32           C  
ATOM    997  C   LYS   121      28.974  30.101 -25.472  1.00 42.32           C  
ATOM    998  O   LYS   121      29.706  30.500 -26.376  1.00 42.32           O  
ATOM    999  CB  LYS   121      26.903  31.329 -25.079  1.00 42.32           C  
ATOM   1000  CG  LYS   121      26.033  32.189 -24.162  1.00 42.32           C  
ATOM   1001  CD  LYS   121      24.737  32.644 -24.835  1.00 42.32           C  
ATOM   1002  CE  LYS   121      23.748  33.324 -23.888  1.00 42.32           C  
ATOM   1003  NZ  LYS   121      22.533  33.718 -24.635  1.00 42.32           N1+
ATOM   1004  N   PRO   122      28.717  28.834 -25.284  1.00 69.45           N  
ATOM   1005  CA  PRO   122      29.320  27.827 -26.114  1.00 69.45           C  
ATOM   1006  C   PRO   122      28.866  27.980 -27.525  1.00 69.45           C  
ATOM   1007  O   PRO   122      27.740  28.429 -27.741  1.00 69.45           O  
ATOM   1008  CB  PRO   122      28.973  26.492 -25.462  1.00 69.45           C  
ATOM   1009  CG  PRO   122      28.843  26.850 -23.969  1.00 69.45           C  
ATOM   1010  CD  PRO   122      28.388  28.321 -23.963  1.00 69.45           C  
ATOM   1011  N   ALA   123      29.732  27.643 -28.505  1.00 43.73           N  
ATOM   1012  CA  ALA   123      29.327  27.836 -29.864  1.00 43.73           C  
ATOM   1013  C   ALA   123      29.856  26.740 -30.734  1.00 43.73           C  
ATOM   1014  O   ALA   123      30.922  26.178 -30.485  1.00 43.73           O  
ATOM   1015  CB  ALA   123      29.824  29.165 -30.461  1.00 43.73           C  
ATOM   1016  N   LEU   124      29.076  26.403 -31.785  1.00106.15           N  
ATOM   1017  CA  LEU   124      29.501  25.475 -32.794  1.00106.15           C  
ATOM   1018  C   LEU   124      29.978  26.341 -33.919  1.00106.15           C  
ATOM   1019  O   LEU   124      29.240  27.201 -34.401  1.00106.15           O  
ATOM   1020  CB  LEU   124      28.378  24.565 -33.327  1.00106.15           C  
ATOM   1021  CG  LEU   124      27.833  23.575 -32.278  1.00106.15           C  
ATOM   1022  CD1 LEU   124      27.128  24.307 -31.126  1.00106.15           C  
ATOM   1023  CD2 LEU   124      26.957  22.495 -32.930  1.00106.15           C  
ATOM   1024  N   ILE   125      31.240  26.148 -34.356  1.00 44.73           N  
ATOM   1025  CA  ILE   125      31.794  27.006 -35.366  1.00 44.73           C  
ATOM   1026  C   ILE   125      32.341  26.155 -36.465  1.00 44.73           C  
ATOM   1027  O   ILE   125      32.790  25.033 -36.227  1.00 44.73           O  
ATOM   1028  CB  ILE   125      32.927  27.857 -34.869  1.00 44.73           C  
ATOM   1029  CG1 ILE   125      32.462  28.778 -33.728  1.00 44.73           C  
ATOM   1030  CG2 ILE   125      33.505  28.626 -36.070  1.00 44.73           C  
ATOM   1031  CD1 ILE   125      33.614  29.455 -32.986  1.00 44.73           C  
ATOM   1032  N   VAL   126      32.297  26.669 -37.714  1.00109.57           N  
ATOM   1033  CA  VAL   126      32.795  25.883 -38.806  1.00109.57           C  
ATOM   1034  C   VAL   126      33.581  26.764 -39.729  1.00109.57           C  
ATOM   1035  O   VAL   126      33.272  27.940 -39.926  1.00109.57           O  
ATOM   1036  CB  VAL   126      31.705  25.255 -39.619  1.00109.57           C  
ATOM   1037  CG1 VAL   126      30.768  24.535 -38.646  1.00109.57           C  
ATOM   1038  CG2 VAL   126      31.021  26.315 -40.489  1.00109.57           C  
ATOM   1039  N   HIS   127      34.646  26.194 -40.324  1.00 53.95           N  
ATOM   1040  CA  HIS   127      35.443  26.935 -41.249  1.00 53.95           C  
ATOM   1041  C   HIS   127      35.522  26.154 -42.510  1.00 53.95           C  
ATOM   1042  O   HIS   127      35.470  24.926 -42.491  1.00 53.95           O  
ATOM   1043  CB  HIS   127      36.871  27.210 -40.757  1.00 53.95           C  
ATOM   1044  CG  HIS   127      36.853  28.205 -39.642  1.00 53.95           C  
ATOM   1045  CD2 HIS   127      36.759  28.018 -38.298  1.00 53.95           C  
ATOM   1046  ND1 HIS   127      36.894  29.568 -39.831  1.00 53.95           N  
ATOM   1047  CE1 HIS   127      36.820  30.136 -38.601  1.00 53.95           C  
ATOM   1048  NE2 HIS   127      36.736  29.234 -37.640  1.00 53.95           N  
ATOM   1049  N   ASP   128      35.631  26.874 -43.646  1.00 51.76           N  
ATOM   1050  CA  ASP   128      35.682  26.256 -44.937  1.00 51.76           C  
ATOM   1051  C   ASP   128      37.115  26.062 -45.322  1.00 51.76           C  
ATOM   1052  O   ASP   128      37.847  27.017 -45.583  1.00 51.76           O  
ATOM   1053  CB  ASP   128      35.017  27.112 -46.028  1.00 51.76           C  
ATOM   1054  CG  ASP   128      34.788  26.244 -47.253  1.00 51.76           C  
ATOM   1055  OD1 ASP   128      35.135  25.034 -47.196  1.00 51.76           O  
ATOM   1056  OD2 ASP   128      34.258  26.781 -48.262  1.00 51.76           O1-
ATOM   1057  N   LEU   129      37.546  24.790 -45.347  1.00 70.42           N  
ATOM   1058  CA  LEU   129      38.887  24.412 -45.693  1.00 70.42           C  
ATOM   1059  C   LEU   129      39.111  24.642 -47.152  1.00 70.42           C  
ATOM   1060  O   LEU   129      40.237  24.888 -47.580  1.00 70.42           O  
ATOM   1061  CB  LEU   129      39.186  22.933 -45.382  1.00 70.42           C  
ATOM   1062  CG  LEU   129      39.096  22.593 -43.880  1.00 70.42           C  
ATOM   1063  CD1 LEU   129      39.534  21.146 -43.602  1.00 70.42           C  
ATOM   1064  CD2 LEU   129      39.853  23.622 -43.023  1.00 70.42           C  
ATOM   1065  N   THR   130      38.042  24.524 -47.963  1.00107.56           N  
ATOM   1066  CA  THR   130      38.165  24.666 -49.385  1.00107.56           C  
ATOM   1067  C   THR   130      38.661  26.039 -49.718  1.00107.56           C  
ATOM   1068  O   THR   130      39.581  26.180 -50.523  1.00107.56           O  
ATOM   1069  CB  THR   130      36.863  24.469 -50.104  1.00107.56           C  
ATOM   1070  CG2 THR   130      36.311  23.082 -49.737  1.00107.56           C  
ATOM   1071  OG1 THR   130      35.937  25.479 -49.731  1.00107.56           O  
ATOM   1072  N   LYS   131      38.076  27.094 -49.112  1.00 70.22           N  
ATOM   1073  CA  LYS   131      38.533  28.416 -49.437  1.00 70.22           C  
ATOM   1074  C   LYS   131      39.746  28.712 -48.626  1.00 70.22           C  
ATOM   1075  O   LYS   131      39.875  28.276 -47.482  1.00 70.22           O  
ATOM   1076  CB  LYS   131      37.512  29.540 -49.192  1.00 70.22           C  
ATOM   1077  CG  LYS   131      37.983  30.880 -49.765  1.00 70.22           C  
ATOM   1078  CD  LYS   131      36.883  31.933 -49.918  1.00 70.22           C  
ATOM   1079  CE  LYS   131      37.385  33.251 -50.516  1.00 70.22           C  
ATOM   1080  NZ  LYS   131      36.248  34.171 -50.745  1.00 70.22           N1+
ATOM   1081  N   ASN   132      40.678  29.475 -49.229  1.00 85.12           N  
ATOM   1082  CA  ASN   132      41.908  29.789 -48.575  1.00 85.12           C  
ATOM   1083  C   ASN   132      41.666  30.869 -47.594  1.00 85.12           C  
ATOM   1084  O   ASN   132      40.945  31.829 -47.871  1.00 85.12           O  
ATOM   1085  CB  ASN   132      43.003  30.285 -49.530  1.00 85.12           C  
ATOM   1086  CG  ASN   132      43.363  29.139 -50.461  1.00 85.12           C  
ATOM   1087  ND2 ASN   132      43.411  27.899 -49.904  1.00 85.12           N  
ATOM   1088  OD1 ASN   132      43.595  29.342 -51.652  1.00 85.12           O  
ATOM   1089  N   ASN   133      42.330  30.707 -46.433  1.00205.73           N  
ATOM   1090  CA  ASN   133      42.259  31.550 -45.291  1.00205.73           C  
ATOM   1091  C   ASN   133      41.244  30.972 -44.362  1.00205.73           C  
ATOM   1092  O   ASN   133      41.047  31.497 -43.269  1.00205.73           O  
ATOM   1093  CB  ASN   133      41.890  33.014 -45.588  1.00205.73           C  
ATOM   1094  CG  ASN   133      43.101  33.681 -46.225  1.00205.73           C  
ATOM   1095  ND2 ASN   133      42.879  34.863 -46.861  1.00205.73           N  
ATOM   1096  OD1 ASN   133      44.218  33.171 -46.151  1.00205.73           O  
ATOM   1097  N   ASN   134      40.612  29.848 -44.765  1.00104.02           N  
ATOM   1098  CA  ASN   134      39.658  29.140 -43.954  1.00104.02           C  
ATOM   1099  C   ASN   134      38.695  30.097 -43.303  1.00104.02           C  
ATOM   1100  O   ASN   134      38.788  30.331 -42.100  1.00104.02           O  
ATOM   1101  CB  ASN   134      40.315  28.294 -42.848  1.00104.02           C  
ATOM   1102  CG  ASN   134      41.104  27.177 -43.515  1.00104.02           C  
ATOM   1103  ND2 ASN   134      40.889  26.991 -44.845  1.00104.02           N  
ATOM   1104  OD1 ASN   134      41.896  26.489 -42.871  1.00104.02           O  
ATOM   1105  N   PRO   135      37.785  30.679 -44.045  1.00 82.42           N  
ATOM   1106  CA  PRO   135      36.815  31.602 -43.502  1.00 82.42           C  
ATOM   1107  C   PRO   135      35.779  30.909 -42.663  1.00 82.42           C  
ATOM   1108  O   PRO   135      35.549  29.721 -42.876  1.00 82.42           O  
ATOM   1109  CB  PRO   135      36.230  32.352 -44.702  1.00 82.42           C  
ATOM   1110  CG  PRO   135      36.629  31.504 -45.926  1.00 82.42           C  
ATOM   1111  CD  PRO   135      37.931  30.815 -45.482  1.00 82.42           C  
ATOM   1112  N   GLU   136      35.138  31.626 -41.708  1.00 85.21           N  
ATOM   1113  CA  GLU   136      34.161  31.011 -40.848  1.00 85.21           C  
ATOM   1114  C   GLU   136      32.817  31.063 -41.504  1.00 85.21           C  
ATOM   1115  O   GLU   136      32.265  32.138 -41.732  1.00 85.21           O  
ATOM   1116  CB  GLU   136      34.036  31.692 -39.470  1.00 85.21           C  
ATOM   1117  CG  GLU   136      33.102  30.952 -38.509  1.00 85.21           C  
ATOM   1118  CD  GLU   136      33.047  31.700 -37.181  1.00 85.21           C  
ATOM   1119  OE1 GLU   136      33.628  32.814 -37.092  1.00 85.21           O  
ATOM   1120  OE2 GLU   136      32.422  31.157 -36.231  1.00 85.21           O1-
ATOM   1121  N   ILE   137      32.325  29.872 -41.905  1.00149.95           N  
ATOM   1122  CA  ILE   137      31.048  29.611 -42.516  1.00149.95           C  
ATOM   1123  C   ILE   137      29.908  29.591 -41.535  1.00149.95           C  
ATOM   1124  O   ILE   137      28.820  30.070 -41.845  1.00149.95           O  
ATOM   1125  CB  ILE   137      31.021  28.285 -43.219  1.00149.95           C  
ATOM   1126  CG1 ILE   137      32.072  28.243 -44.337  1.00149.95           C  
ATOM   1127  CG2 ILE   137      29.586  28.040 -43.715  1.00149.95           C  
ATOM   1128  CD1 ILE   137      32.303  26.837 -44.892  1.00149.95           C  
ATOM   1129  N   ALA   138      30.098  28.973 -40.346  1.00 50.74           N  
ATOM   1130  CA  ALA   138      28.995  28.820 -39.432  1.00 50.74           C  
ATOM   1131  C   ALA   138      29.413  29.235 -38.056  1.00 50.74           C  
ATOM   1132  O   ALA   138      30.535  28.971 -37.626  1.00 50.74           O  
ATOM   1133  CB  ALA   138      28.494  27.366 -39.320  1.00 50.74           C  
ATOM   1134  N   ARG   139      28.504  29.929 -37.337  1.00 67.17           N  
ATOM   1135  CA  ARG   139      28.741  30.322 -35.975  1.00 67.17           C  
ATOM   1136  C   ARG   139      27.418  30.265 -35.268  1.00 67.17           C  
ATOM   1137  O   ARG   139      26.543  31.098 -35.499  1.00 67.17           O  
ATOM   1138  CB  ARG   139      29.286  31.757 -35.859  1.00 67.17           C  
ATOM   1139  CG  ARG   139      29.522  32.221 -34.422  1.00 67.17           C  
ATOM   1140  CD  ARG   139      30.268  33.554 -34.323  1.00 67.17           C  
ATOM   1141  NE  ARG   139      31.714  33.280 -34.550  1.00 67.17           N  
ATOM   1142  CZ  ARG   139      32.515  33.000 -33.481  1.00 67.17           C  
ATOM   1143  NH1 ARG   139      31.983  32.981 -32.224  1.00 67.17           N1+
ATOM   1144  NH2 ARG   139      33.840  32.731 -33.663  1.00 67.17           N  
ATOM   1145  N   TYR   140      27.242  29.287 -34.357  1.00 73.03           N  
ATOM   1146  CA  TYR   140      25.970  29.118 -33.715  1.00 73.03           C  
ATOM   1147  C   TYR   140      26.158  29.123 -32.227  1.00 73.03           C  
ATOM   1148  O   TYR   140      26.895  28.303 -31.684  1.00 73.03           O  
ATOM   1149  CB  TYR   140      25.361  27.769 -34.120  1.00 73.03           C  
ATOM   1150  CG  TYR   140      24.068  27.531 -33.433  1.00 73.03           C  
ATOM   1151  CD1 TYR   140      22.912  28.129 -33.878  1.00 73.03           C  
ATOM   1152  CD2 TYR   140      24.019  26.679 -32.354  1.00 73.03           C  
ATOM   1153  CE1 TYR   140      21.718  27.883 -33.242  1.00 73.03           C  
ATOM   1154  CE2 TYR   140      22.829  26.430 -31.717  1.00 73.03           C  
ATOM   1155  CZ  TYR   140      21.678  27.032 -32.163  1.00 73.03           C  
ATOM   1156  OH  TYR   140      20.455  26.776 -31.510  1.00 73.03           O  
ATOM   1157  N   GLU   141      25.484  30.061 -31.525  1.00 44.31           N  
ATOM   1158  CA  GLU   141      25.571  30.130 -30.092  1.00 44.31           C  
ATOM   1159  C   GLU   141      24.490  29.275 -29.505  1.00 44.31           C  
ATOM   1160  O   GLU   141      23.389  29.178 -30.045  1.00 44.31           O  
ATOM   1161  CB  GLU   141      25.354  31.545 -29.528  1.00 44.31           C  
ATOM   1162  CG  GLU   141      26.461  32.537 -29.884  1.00 44.31           C  
ATOM   1163  CD  GLU   141      26.076  33.885 -29.288  1.00 44.31           C  
ATOM   1164  OE1 GLU   141      24.866  34.075 -28.991  1.00 44.31           O  
ATOM   1165  OE2 GLU   141      26.985  34.743 -29.129  1.00 44.31           O1-
ATOM   1166  N   ILE   142      24.782  28.641 -28.353  1.00 99.65           N  
ATOM   1167  CA  ILE   142      23.799  27.840 -27.683  1.00 99.65           C  
ATOM   1168  C   ILE   142      22.939  28.744 -26.862  1.00 99.65           C  
ATOM   1169  O   ILE   142      23.415  29.694 -26.243  1.00 99.65           O  
ATOM   1170  CB  ILE   142      24.363  26.791 -26.765  1.00 99.65           C  
ATOM   1171  CG1 ILE   142      25.067  25.689 -27.573  1.00 99.65           C  
ATOM   1172  CG2 ILE   142      23.212  26.258 -25.897  1.00 99.65           C  
ATOM   1173  CD1 ILE   142      26.320  26.154 -28.306  1.00 99.65           C  
ATOM   1174  N   PRO   143      21.658  28.489 -26.885  1.00157.52           N  
ATOM   1175  CA  PRO   143      20.766  29.253 -26.063  1.00157.52           C  
ATOM   1176  C   PRO   143      21.036  28.888 -24.638  1.00157.52           C  
ATOM   1177  O   PRO   143      21.332  27.726 -24.362  1.00157.52           O  
ATOM   1178  CB  PRO   143      19.359  28.913 -26.549  1.00157.52           C  
ATOM   1179  CG  PRO   143      19.571  28.543 -28.029  1.00157.52           C  
ATOM   1180  CD  PRO   143      21.007  27.991 -28.087  1.00157.52           C  
ATOM   1181  N   LYS   144      20.874  29.853 -23.719  1.00 73.32           N  
ATOM   1182  CA  LYS   144      21.229  29.721 -22.335  1.00 73.32           C  
ATOM   1183  C   LYS   144      20.495  28.577 -21.706  1.00 73.32           C  
ATOM   1184  O   LYS   144      21.048  27.863 -20.872  1.00 73.32           O  
ATOM   1185  CB  LYS   144      20.881  30.995 -21.543  1.00 73.32           C  
ATOM   1186  CG  LYS   144      21.389  31.010 -20.101  1.00 73.32           C  
ATOM   1187  CD  LYS   144      21.344  32.404 -19.468  1.00 73.32           C  
ATOM   1188  CE  LYS   144      21.847  32.449 -18.024  1.00 73.32           C  
ATOM   1189  NZ  LYS   144      21.875  33.847 -17.539  1.00 73.32           N1+
ATOM   1190  N   ASN   145      19.229  28.356 -22.090  1.00 46.13           N  
ATOM   1191  CA  ASN   145      18.452  27.328 -21.458  1.00 46.13           C  
ATOM   1192  C   ASN   145      19.102  25.993 -21.669  1.00 46.13           C  
ATOM   1193  O   ASN   145      19.072  25.133 -20.791  1.00 46.13           O  
ATOM   1194  CB  ASN   145      17.020  27.246 -22.016  1.00 46.13           C  
ATOM   1195  CG  ASN   145      16.245  28.454 -21.507  1.00 46.13           C  
ATOM   1196  ND2 ASN   145      16.587  29.662 -22.030  1.00 46.13           N  
ATOM   1197  OD1 ASN   145      15.368  28.330 -20.655  1.00 46.13           O  
ATOM   1198  N   VAL   146      19.691  25.790 -22.858  1.00 58.18           N  
ATOM   1199  CA  VAL   146      20.272  24.546 -23.291  1.00 58.18           C  
ATOM   1200  C   VAL   146      21.535  24.150 -22.572  1.00 58.18           C  
ATOM   1201  O   VAL   146      21.797  22.957 -22.411  1.00 58.18           O  
ATOM   1202  CB  VAL   146      20.591  24.560 -24.758  1.00 58.18           C  
ATOM   1203  CG1 VAL   146      21.275  23.233 -25.123  1.00 58.18           C  
ATOM   1204  CG2 VAL   146      19.293  24.836 -25.537  1.00 58.18           C  
ATOM   1205  N   ALA   147      22.373  25.115 -22.145  1.00 49.99           N  
ATOM   1206  CA  ALA   147      23.668  24.774 -21.614  1.00 49.99           C  
ATOM   1207  C   ALA   147      23.565  23.791 -20.489  1.00 49.99           C  
ATOM   1208  O   ALA   147      22.766  23.951 -19.566  1.00 49.99           O  
ATOM   1209  CB  ALA   147      24.456  25.991 -21.095  1.00 49.99           C  
ATOM   1210  N   ALA   148      24.370  22.706 -20.578  1.00 69.26           N  
ATOM   1211  CA  ALA   148      24.462  21.763 -19.504  1.00 69.26           C  
ATOM   1212  C   ALA   148      25.859  21.208 -19.515  1.00 69.26           C  
ATOM   1213  O   ALA   148      26.172  20.320 -20.308  1.00 69.26           O  
ATOM   1214  CB  ALA   148      23.500  20.573 -19.649  1.00 69.26           C  
ATOM   1215  N   LYS   149      26.715  21.690 -18.586  1.00171.80           N  
ATOM   1216  CA  LYS   149      28.066  21.224 -18.398  1.00171.80           C  
ATOM   1217  C   LYS   149      28.844  21.116 -19.687  1.00171.80           C  
ATOM   1218  O   LYS   149      29.241  20.015 -20.063  1.00171.80           O  
ATOM   1219  CB  LYS   149      28.127  19.846 -17.714  1.00171.80           C  
ATOM   1220  CG  LYS   149      27.677  19.848 -16.251  1.00171.80           C  
ATOM   1221  CD  LYS   149      28.592  20.652 -15.325  1.00171.80           C  
ATOM   1222  CE  LYS   149      29.917  19.946 -15.027  1.00171.80           C  
ATOM   1223  NZ  LYS   149      29.671  18.711 -14.247  1.00171.80           N1+
ATOM   1224  N   PRO   150      29.112  22.202 -20.367  1.00 80.03           N  
ATOM   1225  CA  PRO   150      29.815  22.219 -21.631  1.00 80.03           C  
ATOM   1226  C   PRO   150      31.204  21.626 -21.597  1.00 80.03           C  
ATOM   1227  O   PRO   150      31.700  21.254 -22.659  1.00 80.03           O  
ATOM   1228  CB  PRO   150      29.846  23.690 -22.048  1.00 80.03           C  
ATOM   1229  CG  PRO   150      29.767  24.451 -20.712  1.00 80.03           C  
ATOM   1230  CD  PRO   150      28.928  23.530 -19.810  1.00 80.03           C  
ATOM   1231  N   THR   151      31.865  21.552 -20.426  1.00150.77           N  
ATOM   1232  CA  THR   151      33.208  21.028 -20.330  1.00150.77           C  
ATOM   1233  C   THR   151      33.208  19.557 -20.654  1.00150.77           C  
ATOM   1234  O   THR   151      34.233  18.978 -21.010  1.00150.77           O  
ATOM   1235  CB  THR   151      33.849  21.200 -18.978  1.00150.77           C  
ATOM   1236  CG2 THR   151      33.819  22.689 -18.601  1.00150.77           C  
ATOM   1237  OG1 THR   151      33.170  20.437 -17.993  1.00150.77           O  
ATOM   1238  N   ALA   152      32.056  18.912 -20.436  1.00108.18           N  
ATOM   1239  CA  ALA   152      31.733  17.519 -20.611  1.00108.18           C  
ATOM   1240  C   ALA   152      31.658  17.050 -22.044  1.00108.18           C  
ATOM   1241  O   ALA   152      31.545  15.846 -22.268  1.00108.18           O  
ATOM   1242  CB  ALA   152      30.413  17.127 -19.931  1.00108.18           C  
ATOM   1243  N   PHE   153      31.548  17.955 -23.040  1.00 87.00           N  
ATOM   1244  CA  PHE   153      31.336  17.519 -24.400  1.00 87.00           C  
ATOM   1245  C   PHE   153      32.437  16.630 -24.906  1.00 87.00           C  
ATOM   1246  O   PHE   153      33.625  16.902 -24.740  1.00 87.00           O  
ATOM   1247  CB  PHE   153      31.153  18.665 -25.411  1.00 87.00           C  
ATOM   1248  CG  PHE   153      29.881  19.368 -25.074  1.00 87.00           C  
ATOM   1249  CD1 PHE   153      28.670  18.732 -25.227  1.00 87.00           C  
ATOM   1250  CD2 PHE   153      29.892  20.672 -24.634  1.00 87.00           C  
ATOM   1251  CE1 PHE   153      27.495  19.379 -24.923  1.00 87.00           C  
ATOM   1252  CE2 PHE   153      28.722  21.325 -24.329  1.00 87.00           C  
ATOM   1253  CZ  PHE   153      27.518  20.677 -24.470  1.00 87.00           C  
ATOM   1254  N   GLY   154      32.028  15.516 -25.557  1.00 39.39           N  
ATOM   1255  CA  GLY   154      32.922  14.544 -26.117  1.00 39.39           C  
ATOM   1256  C   GLY   154      32.886  14.669 -27.610  1.00 39.39           C  
ATOM   1257  O   GLY   154      32.874  15.760 -28.170  1.00 39.39           O  
ATOM   1258  N   GLY   155      32.857  13.517 -28.299  1.00 36.46           N  
ATOM   1259  CA  GLY   155      32.887  13.467 -29.726  1.00 36.46           C  
ATOM   1260  C   GLY   155      31.588  13.963 -30.268  1.00 36.46           C  
ATOM   1261  O   GLY   155      30.572  14.000 -29.573  1.00 36.46           O  
ATOM   1262  N   PHE   156      31.611  14.390 -31.548  1.00 65.33           N  
ATOM   1263  CA  PHE   156      30.408  14.805 -32.203  1.00 65.33           C  
ATOM   1264  C   PHE   156      30.458  14.360 -33.633  1.00 65.33           C  
ATOM   1265  O   PHE   156      31.506  13.955 -34.136  1.00 65.33           O  
ATOM   1266  CB  PHE   156      30.141  16.324 -32.140  1.00 65.33           C  
ATOM   1267  CG  PHE   156      31.262  17.081 -32.770  1.00 65.33           C  
ATOM   1268  CD1 PHE   156      31.264  17.343 -34.120  1.00 65.33           C  
ATOM   1269  CD2 PHE   156      32.309  17.539 -32.002  1.00 65.33           C  
ATOM   1270  CE1 PHE   156      32.297  18.047 -34.694  1.00 65.33           C  
ATOM   1271  CE2 PHE   156      33.345  18.243 -32.568  1.00 65.33           C  
ATOM   1272  CZ  PHE   156      33.339  18.498 -33.919  1.00 65.33           C  
ATOM   1273  N   ALA   157      29.290  14.380 -34.314  1.00 37.57           N  
ATOM   1274  CA  ALA   157      29.228  13.976 -35.690  1.00 37.57           C  
ATOM   1275  C   ALA   157      28.483  15.019 -36.462  1.00 37.57           C  
ATOM   1276  O   ALA   157      27.549  15.644 -35.960  1.00 37.57           O  
ATOM   1277  CB  ALA   157      28.495  12.644 -35.903  1.00 37.57           C  
ATOM   1278  N   VAL   158      28.905  15.236 -37.725  1.00 45.11           N  
ATOM   1279  CA  VAL   158      28.258  16.190 -38.578  1.00 45.11           C  
ATOM   1280  C   VAL   158      27.510  15.401 -39.610  1.00 45.11           C  
ATOM   1281  O   VAL   158      28.094  14.628 -40.370  1.00 45.11           O  
ATOM   1282  CB  VAL   158      29.222  17.088 -39.296  1.00 45.11           C  
ATOM   1283  CG1 VAL   158      28.433  18.049 -40.202  1.00 45.11           C  
ATOM   1284  CG2 VAL   158      30.097  17.794 -38.246  1.00 45.11           C  
ATOM   1285  N   ASP   159      26.179  15.591 -39.659  1.00 63.81           N  
ATOM   1286  CA  ASP   159      25.345  14.856 -40.567  1.00 63.81           C  
ATOM   1287  C   ASP   159      24.945  15.780 -41.680  1.00 63.81           C  
ATOM   1288  O   ASP   159      24.118  16.675 -41.491  1.00 63.81           O  
ATOM   1289  CB  ASP   159      24.070  14.332 -39.872  1.00 63.81           C  
ATOM   1290  CG  ASP   159      23.362  13.293 -40.731  1.00 63.81           C  
ATOM   1291  OD1 ASP   159      23.827  13.031 -41.872  1.00 63.81           O  
ATOM   1292  OD2 ASP   159      22.336  12.744 -40.249  1.00 63.81           O1-
ATOM   1293  N   VAL   160      25.532  15.585 -42.882  1.00 57.50           N  
ATOM   1294  CA  VAL   160      25.203  16.442 -43.988  1.00 57.50           C  
ATOM   1295  C   VAL   160      24.274  15.708 -44.906  1.00 57.50           C  
ATOM   1296  O   VAL   160      24.659  14.744 -45.568  1.00 57.50           O  
ATOM   1297  CB  VAL   160      26.403  16.840 -44.800  1.00 57.50           C  
ATOM   1298  CG1 VAL   160      25.940  17.744 -45.951  1.00 57.50           C  
ATOM   1299  CG2 VAL   160      27.429  17.509 -43.868  1.00 57.50           C  
ATOM   1300  N   ASN   161      23.006  16.161 -44.974  1.00 82.47           N  
ATOM   1301  CA  ASN   161      22.026  15.528 -45.810  1.00 82.47           C  
ATOM   1302  C   ASN   161      22.382  15.701 -47.259  1.00 82.47           C  
ATOM   1303  O   ASN   161      22.337  14.734 -48.019  1.00 82.47           O  
ATOM   1304  CB  ASN   161      20.610  16.090 -45.596  1.00 82.47           C  
ATOM   1305  CG  ASN   161      19.645  15.259 -46.431  1.00 82.47           C  
ATOM   1306  ND2 ASN   161      18.938  14.304 -45.770  1.00 82.47           N  
ATOM   1307  OD1 ASN   161      19.530  15.449 -47.642  1.00 82.47           O  
ATOM   1308  N   LYS   162      22.755  16.925 -47.705  1.00 97.33           N  
ATOM   1309  CA  LYS   162      23.051  17.035 -49.111  1.00 97.33           C  
ATOM   1310  C   LYS   162      24.458  17.504 -49.324  1.00 97.33           C  
ATOM   1311  O   LYS   162      24.725  18.697 -49.455  1.00 97.33           O  
ATOM   1312  CB  LYS   162      22.110  17.968 -49.896  1.00 97.33           C  
ATOM   1313  CG  LYS   162      20.690  17.413 -50.015  1.00 97.33           C  
ATOM   1314  CD  LYS   162      19.734  18.321 -50.790  1.00 97.33           C  
ATOM   1315  CE  LYS   162      19.895  18.189 -52.305  1.00 97.33           C  
ATOM   1316  NZ  LYS   162      18.946  19.080 -53.008  1.00 97.33           N1+
ATOM   1317  N   LYS   163      25.386  16.536 -49.433  1.00131.43           N  
ATOM   1318  CA  LYS   163      26.788  16.798 -49.594  1.00131.43           C  
ATOM   1319  C   LYS   163      27.064  17.447 -50.922  1.00131.43           C  
ATOM   1320  O   LYS   163      28.011  18.223 -51.058  1.00131.43           O  
ATOM   1321  CB  LYS   163      27.646  15.522 -49.474  1.00131.43           C  
ATOM   1322  CG  LYS   163      27.558  14.553 -50.656  1.00131.43           C  
ATOM   1323  CD  LYS   163      28.381  14.984 -51.871  1.00131.43           C  
ATOM   1324  CE  LYS   163      28.519  13.893 -52.935  1.00131.43           C  
ATOM   1325  NZ  LYS   163      29.599  14.244 -53.885  1.00131.43           N1+
ATOM   1326  N   ASN   164      26.275  17.090 -51.952  1.00 46.18           N  
ATOM   1327  CA  ASN   164      26.430  17.601 -53.288  1.00 46.18           C  
ATOM   1328  C   ASN   164      26.032  19.045 -53.396  1.00 46.18           C  
ATOM   1329  O   ASN   164      26.598  19.778 -54.208  1.00 46.18           O  
ATOM   1330  CB  ASN   164      25.617  16.821 -54.335  1.00 46.18           C  
ATOM   1331  CG  ASN   164      26.350  15.517 -54.615  1.00 46.18           C  
ATOM   1332  ND2 ASN   164      25.665  14.364 -54.385  1.00 46.18           N  
ATOM   1333  OD1 ASN   164      27.509  15.526 -55.026  1.00 46.18           O  
ATOM   1334  N   GLY   165      25.049  19.494 -52.591  1.00 39.00           N  
ATOM   1335  CA  GLY   165      24.512  20.821 -52.743  1.00 39.00           C  
ATOM   1336  C   GLY   165      25.255  21.818 -51.901  1.00 39.00           C  
ATOM   1337  O   GLY   165      26.483  21.817 -51.832  1.00 39.00           O  
ATOM   1338  N   ASP   166      24.481  22.742 -51.290  1.00 77.26           N  
ATOM   1339  CA  ASP   166      24.931  23.832 -50.468  1.00 77.26           C  
ATOM   1340  C   ASP   166      25.511  23.329 -49.174  1.00 77.26           C  
ATOM   1341  O   ASP   166      26.250  24.052 -48.506  1.00 77.26           O  
ATOM   1342  CB  ASP   166      23.834  24.883 -50.191  1.00 77.26           C  
ATOM   1343  CG  ASP   166      22.661  24.260 -49.447  1.00 77.26           C  
ATOM   1344  OD1 ASP   166      22.754  23.064 -49.065  1.00 77.26           O  
ATOM   1345  OD2 ASP   166      21.647  24.985 -49.256  1.00 77.26           O1-
ATOM   1346  N   CYS   167      25.186  22.081 -48.781  1.00 71.97           N  
ATOM   1347  CA  CYS   167      25.674  21.476 -47.565  1.00 71.97           C  
ATOM   1348  C   CYS   167      25.036  22.105 -46.360  1.00 71.97           C  
ATOM   1349  O   CYS   167      25.530  21.946 -45.246  1.00 71.97           O  
ATOM   1350  CB  CYS   167      27.197  21.645 -47.362  1.00 71.97           C  
ATOM   1351  SG  CYS   167      28.225  20.706 -48.531  1.00 71.97           S  
ATOM   1352  N   SER   168      23.930  22.842 -46.561  1.00108.42           N  
ATOM   1353  CA  SER   168      23.190  23.520 -45.533  1.00108.42           C  
ATOM   1354  C   SER   168      22.349  22.593 -44.698  1.00108.42           C  
ATOM   1355  O   SER   168      22.130  22.860 -43.517  1.00108.42           O  
ATOM   1356  CB  SER   168      22.255  24.574 -46.139  1.00108.42           C  
ATOM   1357  OG  SER   168      21.535  25.237 -45.116  1.00108.42           O  
ATOM   1358  N   GLN   169      21.830  21.495 -45.283  1.00 66.98           N  
ATOM   1359  CA  GLN   169      20.964  20.618 -44.541  1.00 66.98           C  
ATOM   1360  C   GLN   169      21.851  19.765 -43.701  1.00 66.98           C  
ATOM   1361  O   GLN   169      22.221  18.658 -44.091  1.00 66.98           O  
ATOM   1362  CB  GLN   169      20.150  19.689 -45.461  1.00 66.98           C  
ATOM   1363  CG  GLN   169      19.203  20.451 -46.390  1.00 66.98           C  
ATOM   1364  CD  GLN   169      18.539  19.450 -47.326  1.00 66.98           C  
ATOM   1365  NE2 GLN   169      17.569  19.933 -48.145  1.00 66.98           N  
ATOM   1366  OE1 GLN   169      18.877  18.267 -47.331  1.00 66.98           O  
ATOM   1367  N   THR   170      22.186  20.253 -42.491  1.00 68.08           N  
ATOM   1368  CA  THR   170      23.166  19.546 -41.731  1.00 68.08           C  
ATOM   1369  C   THR   170      22.733  19.471 -40.300  1.00 68.08           C  
ATOM   1370  O   THR   170      22.128  20.399 -39.766  1.00 68.08           O  
ATOM   1371  CB  THR   170      24.493  20.247 -41.771  1.00 68.08           C  
ATOM   1372  CG2 THR   170      25.533  19.421 -40.999  1.00 68.08           C  
ATOM   1373  OG1 THR   170      24.909  20.414 -43.119  1.00 68.08           O  
ATOM   1374  N   PHE   171      23.040  18.335 -39.641  1.00145.96           N  
ATOM   1375  CA  PHE   171      22.725  18.162 -38.253  1.00145.96           C  
ATOM   1376  C   PHE   171      23.995  17.863 -37.524  1.00145.96           C  
ATOM   1377  O   PHE   171      24.889  17.206 -38.058  1.00145.96           O  
ATOM   1378  CB  PHE   171      21.759  16.996 -37.955  1.00145.96           C  
ATOM   1379  CG  PHE   171      20.354  17.425 -38.222  1.00145.96           C  
ATOM   1380  CD1 PHE   171      19.809  17.348 -39.484  1.00145.96           C  
ATOM   1381  CD2 PHE   171      19.578  17.912 -37.193  1.00145.96           C  
ATOM   1382  CE1 PHE   171      18.510  17.746 -39.710  1.00145.96           C  
ATOM   1383  CE2 PHE   171      18.281  18.311 -37.413  1.00145.96           C  
ATOM   1384  CZ  PHE   171      17.745  18.229 -38.675  1.00145.96           C  
ATOM   1385  N   VAL   172      24.113  18.365 -36.276  1.00 51.64           N  
ATOM   1386  CA  VAL   172      25.286  18.122 -35.490  1.00 51.64           C  
ATOM   1387  C   VAL   172      24.844  17.481 -34.207  1.00 51.64           C  
ATOM   1388  O   VAL   172      23.980  18.014 -33.510  1.00 51.64           O  
ATOM   1389  CB  VAL   172      25.996  19.390 -35.110  1.00 51.64           C  
ATOM   1390  CG1 VAL   172      27.236  19.032 -34.271  1.00 51.64           C  
ATOM   1391  CG2 VAL   172      26.291  20.195 -36.387  1.00 51.64           C  
ATOM   1392  N   TYR   173      25.439  16.320 -33.859  1.00 91.56           N  
ATOM   1393  CA  TYR   173      25.077  15.633 -32.647  1.00 91.56           C  
ATOM   1394  C   TYR   173      26.299  15.669 -31.773  1.00 91.56           C  
ATOM   1395  O   TYR   173      27.332  15.100 -32.126  1.00 91.56           O  
ATOM   1396  CB  TYR   173      24.769  14.139 -32.865  1.00 91.56           C  
ATOM   1397  CG  TYR   173      23.877  13.996 -34.055  1.00 91.56           C  
ATOM   1398  CD1 TYR   173      22.572  14.434 -34.056  1.00 91.56           C  
ATOM   1399  CD2 TYR   173      24.367  13.384 -35.189  1.00 91.56           C  
ATOM   1400  CE1 TYR   173      21.783  14.279 -35.175  1.00 91.56           C  
ATOM   1401  CE2 TYR   173      23.586  13.223 -36.308  1.00 91.56           C  
ATOM   1402  CZ  TYR   173      22.289  13.675 -36.302  1.00 91.56           C  
ATOM   1403  OH  TYR   173      21.485  13.513 -37.448  1.00 91.56           O  
ATOM   1404  N   ILE   174      26.212  16.322 -30.595  1.00 55.29           N  
ATOM   1405  CA  ILE   174      27.371  16.454 -29.753  1.00 55.29           C  
ATOM   1406  C   ILE   174      27.125  15.701 -28.487  1.00 55.29           C  
ATOM   1407  O   ILE   174      26.102  15.871 -27.827  1.00 55.29           O  
ATOM   1408  CB  ILE   174      27.658  17.881 -29.384  1.00 55.29           C  
ATOM   1409  CG1 ILE   174      27.868  18.725 -30.652  1.00 55.29           C  
ATOM   1410  CG2 ILE   174      28.866  17.897 -28.434  1.00 55.29           C  
ATOM   1411  CD1 ILE   174      27.839  20.230 -30.394  1.00 55.29           C  
ATOM   1412  N   THR   175      28.094  14.850 -28.111  1.00131.43           N  
ATOM   1413  CA  THR   175      27.943  13.978 -26.988  1.00131.43           C  
ATOM   1414  C   THR   175      28.376  14.695 -25.735  1.00131.43           C  
ATOM   1415  O   THR   175      29.175  15.629 -25.786  1.00131.43           O  
ATOM   1416  CB  THR   175      28.796  12.778 -27.186  1.00131.43           C  
ATOM   1417  CG2 THR   175      28.218  11.715 -26.285  1.00131.43           C  
ATOM   1418  OG1 THR   175      28.647  12.288 -28.509  1.00131.43           O  
ATOM   1419  N   ASN   176      27.807  14.293 -24.573  1.00 70.35           N  
ATOM   1420  CA  ASN   176      28.181  14.830 -23.291  1.00 70.35           C  
ATOM   1421  C   ASN   176      28.316  13.648 -22.371  1.00 70.35           C  
ATOM   1422  O   ASN   176      27.339  12.952 -22.108  1.00 70.35           O  
ATOM   1423  CB  ASN   176      27.101  15.763 -22.716  1.00 70.35           C  
ATOM   1424  CG  ASN   176      27.676  16.521 -21.532  1.00 70.35           C  
ATOM   1425  ND2 ASN   176      27.798  17.866 -21.683  1.00 70.35           N  
ATOM   1426  OD1 ASN   176      28.010  15.935 -20.505  1.00 70.35           O  
ATOM   1427  N   PHE   177      29.542  13.378 -21.870  1.00110.82           N  
ATOM   1428  CA  PHE   177      29.791  12.210 -21.061  1.00110.82           C  
ATOM   1429  C   PHE   177      29.294  12.298 -19.642  1.00110.82           C  
ATOM   1430  O   PHE   177      29.042  11.268 -19.015  1.00110.82           O  
ATOM   1431  CB  PHE   177      31.242  11.675 -21.127  1.00110.82           C  
ATOM   1432  CG  PHE   177      32.247  12.681 -20.693  1.00110.82           C  
ATOM   1433  CD1 PHE   177      32.623  12.779 -19.374  1.00110.82           C  
ATOM   1434  CD2 PHE   177      32.834  13.512 -21.619  1.00110.82           C  
ATOM   1435  CE1 PHE   177      33.561  13.704 -18.983  1.00110.82           C  
ATOM   1436  CE2 PHE   177      33.773  14.438 -21.233  1.00110.82           C  
ATOM   1437  CZ  PHE   177      34.135  14.537 -19.913  1.00110.82           C  
ATOM   1438  N   GLU   178      29.256  13.500 -19.035  1.00 93.19           N  
ATOM   1439  CA  GLU   178      28.744  13.554 -17.690  1.00 93.19           C  
ATOM   1440  C   GLU   178      27.253  13.327 -17.678  1.00 93.19           C  
ATOM   1441  O   GLU   178      26.750  12.404 -17.037  1.00 93.19           O  
ATOM   1442  CB  GLU   178      29.013  14.912 -17.016  1.00 93.19           C  
ATOM   1443  CG  GLU   178      28.786  14.901 -15.503  1.00 93.19           C  
ATOM   1444  CD  GLU   178      29.987  14.223 -14.855  1.00 93.19           C  
ATOM   1445  OE1 GLU   178      30.964  13.916 -15.590  1.00 93.19           O  
ATOM   1446  OE2 GLU   178      29.944  14.006 -13.615  1.00 93.19           O1-
ATOM   1447  N   GLU   179      26.527  14.140 -18.470  1.00 99.82           N  
ATOM   1448  CA  GLU   179      25.087  14.210 -18.539  1.00 99.82           C  
ATOM   1449  C   GLU   179      24.497  12.981 -19.153  1.00 99.82           C  
ATOM   1450  O   GLU   179      23.314  12.701 -18.958  1.00 99.82           O  
ATOM   1451  CB  GLU   179      24.584  15.414 -19.356  1.00 99.82           C  
ATOM   1452  CG  GLU   179      24.740  16.758 -18.639  1.00 99.82           C  
ATOM   1453  CD  GLU   179      23.503  16.973 -17.777  1.00 99.82           C  
ATOM   1454  OE1 GLU   179      22.378  16.942 -18.344  1.00 99.82           O  
ATOM   1455  OE2 GLU   179      23.664  17.171 -16.543  1.00 99.82           O1-
ATOM   1456  N   ASN   180      25.289  12.224 -19.930  1.00 62.75           N  
ATOM   1457  CA  ASN   180      24.713  11.134 -20.659  1.00 62.75           C  
ATOM   1458  C   ASN   180      23.695  11.753 -21.568  1.00 62.75           C  
ATOM   1459  O   ASN   180      22.538  11.334 -21.598  1.00 62.75           O  
ATOM   1460  CB  ASN   180      23.987  10.117 -19.760  1.00 62.75           C  
ATOM   1461  CG  ASN   180      25.017   9.453 -18.858  1.00 62.75           C  
ATOM   1462  ND2 ASN   180      24.634   9.219 -17.574  1.00 62.75           N  
ATOM   1463  OD1 ASN   180      26.133   9.156 -19.281  1.00 62.75           O  
ATOM   1464  N   SER   181      24.102  12.797 -22.328  1.00 90.62           N  
ATOM   1465  CA  SER   181      23.135  13.461 -23.158  1.00 90.62           C  
ATOM   1466  C   SER   181      23.698  13.801 -24.511  1.00 90.62           C  
ATOM   1467  O   SER   181      24.911  13.874 -24.709  1.00 90.62           O  
ATOM   1468  CB  SER   181      22.620  14.775 -22.547  1.00 90.62           C  
ATOM   1469  OG  SER   181      21.931  14.513 -21.334  1.00 90.62           O  
ATOM   1470  N   LEU   182      22.786  13.987 -25.488  1.00 70.40           N  
ATOM   1471  CA  LEU   182      23.135  14.399 -26.819  1.00 70.40           C  
ATOM   1472  C   LEU   182      22.512  15.729 -27.081  1.00 70.40           C  
ATOM   1473  O   LEU   182      21.304  15.906 -26.923  1.00 70.40           O  
ATOM   1474  CB  LEU   182      22.632  13.476 -27.946  1.00 70.40           C  
ATOM   1475  CG  LEU   182      23.439  12.186 -28.147  1.00 70.40           C  
ATOM   1476  CD1 LEU   182      22.853  11.344 -29.294  1.00 70.40           C  
ATOM   1477  CD2 LEU   182      24.924  12.508 -28.367  1.00 70.40           C  
ATOM   1478  N   VAL   183      23.341  16.708 -27.491  1.00102.06           N  
ATOM   1479  CA  VAL   183      22.828  17.992 -27.866  1.00102.06           C  
ATOM   1480  C   VAL   183      22.673  17.942 -29.355  1.00102.06           C  
ATOM   1481  O   VAL   183      23.600  17.576 -30.078  1.00102.06           O  
ATOM   1482  CB  VAL   183      23.747  19.133 -27.520  1.00102.06           C  
ATOM   1483  CG1 VAL   183      23.859  19.210 -25.988  1.00102.06           C  
ATOM   1484  CG2 VAL   183      25.100  18.920 -28.218  1.00102.06           C  
ATOM   1485  N   VAL   184      21.475  18.296 -29.859  1.00102.87           N  
ATOM   1486  CA  VAL   184      21.228  18.183 -31.270  1.00102.87           C  
ATOM   1487  C   VAL   184      21.051  19.545 -31.854  1.00102.87           C  
ATOM   1488  O   VAL   184      20.299  20.372 -31.340  1.00102.87           O  
ATOM   1489  CB  VAL   184      19.995  17.403 -31.573  1.00102.87           C  
ATOM   1490  CG1 VAL   184      18.854  18.092 -30.823  1.00102.87           C  
ATOM   1491  CG2 VAL   184      19.794  17.341 -33.097  1.00102.87           C  
ATOM   1492  N   PHE   185      21.748  19.799 -32.978  1.00 90.09           N  
ATOM   1493  CA  PHE   185      21.703  21.087 -33.604  1.00 90.09           C  
ATOM   1494  C   PHE   185      21.227  20.946 -35.019  1.00 90.09           C  
ATOM   1495  O   PHE   185      21.800  20.199 -35.810  1.00 90.09           O  
ATOM   1496  CB  PHE   185      23.098  21.740 -33.588  1.00 90.09           C  
ATOM   1497  CG  PHE   185      23.081  23.003 -34.367  1.00 90.09           C  
ATOM   1498  CD1 PHE   185      22.529  24.144 -33.850  1.00 90.09           C  
ATOM   1499  CD2 PHE   185      23.610  23.048 -35.629  1.00 90.09           C  
ATOM   1500  CE1 PHE   185      22.519  25.302 -34.587  1.00 90.09           C  
ATOM   1501  CE2 PHE   185      23.602  24.208 -36.364  1.00 90.09           C  
ATOM   1502  CZ  PHE   185      23.056  25.349 -35.846  1.00 90.09           C  
ATOM   1503  N   ASN   186      20.146  21.678 -35.367  1.00 59.80           N  
ATOM   1504  CA  ASN   186      19.624  21.672 -36.705  1.00 59.80           C  
ATOM   1505  C   ASN   186      20.080  22.950 -37.338  1.00 59.80           C  
ATOM   1506  O   ASN   186      19.634  24.036 -36.974  1.00 59.80           O  
ATOM   1507  CB  ASN   186      18.086  21.624 -36.756  1.00 59.80           C  
ATOM   1508  CG  ASN   186      17.625  21.470 -38.202  1.00 59.80           C  
ATOM   1509  ND2 ASN   186      16.451  20.811 -38.393  1.00 59.80           N  
ATOM   1510  OD1 ASN   186      18.282  21.926 -39.136  1.00 59.80           O  
ATOM   1511  N   GLN   187      21.009  22.842 -38.309  1.00 96.72           N  
ATOM   1512  CA  GLN   187      21.590  23.997 -38.932  1.00 96.72           C  
ATOM   1513  C   GLN   187      20.574  24.730 -39.760  1.00 96.72           C  
ATOM   1514  O   GLN   187      20.532  25.959 -39.743  1.00 96.72           O  
ATOM   1515  CB  GLN   187      22.802  23.647 -39.817  1.00 96.72           C  
ATOM   1516  CG  GLN   187      23.690  24.842 -40.192  1.00 96.72           C  
ATOM   1517  CD  GLN   187      23.109  25.572 -41.396  1.00 96.72           C  
ATOM   1518  NE2 GLN   187      23.369  25.032 -42.616  1.00 96.72           N  
ATOM   1519  OE1 GLN   187      22.461  26.608 -41.260  1.00 96.72           O  
ATOM   1520  N   LYS   188      19.718  23.999 -40.503  1.00147.29           N  
ATOM   1521  CA  LYS   188      18.773  24.645 -41.377  1.00147.29           C  
ATOM   1522  C   LYS   188      17.828  25.502 -40.587  1.00147.29           C  
ATOM   1523  O   LYS   188      17.636  26.679 -40.896  1.00147.29           O  
ATOM   1524  CB  LYS   188      17.905  23.642 -42.159  1.00147.29           C  
ATOM   1525  CG  LYS   188      18.683  22.798 -43.170  1.00147.29           C  
ATOM   1526  CD  LYS   188      19.393  23.631 -44.236  1.00147.29           C  
ATOM   1527  CE  LYS   188      18.446  24.462 -45.104  1.00147.29           C  
ATOM   1528  NZ  LYS   188      17.636  23.577 -45.968  1.00147.29           N1+
ATOM   1529  N   THR   189      17.219  24.920 -39.538  1.00109.29           N  
ATOM   1530  CA  THR   189      16.259  25.577 -38.693  1.00109.29           C  
ATOM   1531  C   THR   189      16.949  26.587 -37.833  1.00109.29           C  
ATOM   1532  O   THR   189      16.360  27.596 -37.449  1.00109.29           O  
ATOM   1533  CB  THR   189      15.554  24.633 -37.777  1.00109.29           C  
ATOM   1534  CG2 THR   189      16.577  24.151 -36.741  1.00109.29           C  
ATOM   1535  OG1 THR   189      14.473  25.287 -37.128  1.00109.29           O  
ATOM   1536  N   LYS   190      18.233  26.341 -37.517  1.00112.80           N  
ATOM   1537  CA  LYS   190      18.945  27.187 -36.604  1.00112.80           C  
ATOM   1538  C   LYS   190      18.342  27.020 -35.239  1.00112.80           C  
ATOM   1539  O   LYS   190      18.188  27.986 -34.492  1.00112.80           O  
ATOM   1540  CB  LYS   190      18.894  28.679 -36.983  1.00112.80           C  
ATOM   1541  CG  LYS   190      19.762  29.566 -36.086  1.00112.80           C  
ATOM   1542  CD  LYS   190      19.958  30.985 -36.620  1.00112.80           C  
ATOM   1543  CE  LYS   190      18.756  31.901 -36.387  1.00112.80           C  
ATOM   1544  NZ  LYS   190      19.052  33.264 -36.881  1.00112.80           N1+
ATOM   1545  N   THR   191      17.973  25.769 -34.883  1.00 99.60           N  
ATOM   1546  CA  THR   191      17.439  25.521 -33.573  1.00 99.60           C  
ATOM   1547  C   THR   191      18.180  24.359 -32.982  1.00 99.60           C  
ATOM   1548  O   THR   191      18.821  23.590 -33.698  1.00 99.60           O  
ATOM   1549  CB  THR   191      15.984  25.156 -33.549  1.00 99.60           C  
ATOM   1550  CG2 THR   191      15.841  23.675 -33.935  1.00 99.60           C  
ATOM   1551  OG1 THR   191      15.465  25.343 -32.241  1.00 99.60           O  
ATOM   1552  N   SER   192      18.131  24.214 -31.639  1.00 40.96           N  
ATOM   1553  CA  SER   192      18.814  23.113 -31.020  1.00 40.96           C  
ATOM   1554  C   SER   192      18.039  22.662 -29.817  1.00 40.96           C  
ATOM   1555  O   SER   192      17.171  23.375 -29.317  1.00 40.96           O  
ATOM   1556  CB  SER   192      20.246  23.466 -30.578  1.00 40.96           C  
ATOM   1557  OG  SER   192      20.227  24.522 -29.627  1.00 40.96           O  
ATOM   1558  N   TRP   193      18.316  21.427 -29.343  1.00 78.80           N  
ATOM   1559  CA  TRP   193      17.645  20.899 -28.188  1.00 78.80           C  
ATOM   1560  C   TRP   193      18.480  19.792 -27.612  1.00 78.80           C  
ATOM   1561  O   TRP   193      19.368  19.260 -28.277  1.00 78.80           O  
ATOM   1562  CB  TRP   193      16.247  20.350 -28.508  1.00 78.80           C  
ATOM   1563  CG  TRP   193      16.214  19.269 -29.560  1.00 78.80           C  
ATOM   1564  CD1 TRP   193      16.282  17.920 -29.396  1.00 78.80           C  
ATOM   1565  CD2 TRP   193      16.055  19.501 -30.969  1.00 78.80           C  
ATOM   1566  CE2 TRP   193      16.028  18.253 -31.594  1.00 78.80           C  
ATOM   1567  CE3 TRP   193      15.940  20.657 -31.687  1.00 78.80           C  
ATOM   1568  NE1 TRP   193      16.168  17.292 -30.615  1.00 78.80           N  
ATOM   1569  CZ2 TRP   193      15.887  18.142 -32.947  1.00 78.80           C  
ATOM   1570  CZ3 TRP   193      15.798  20.539 -33.053  1.00 78.80           C  
ATOM   1571  CH2 TRP   193      15.770  19.307 -33.672  1.00 78.80           C  
ATOM   1572  N   LYS   194      18.213  19.422 -26.338  1.00107.36           N  
ATOM   1573  CA  LYS   194      18.969  18.391 -25.673  1.00107.36           C  
ATOM   1574  C   LYS   194      18.124  17.157 -25.536  1.00107.36           C  
ATOM   1575  O   LYS   194      16.905  17.238 -25.401  1.00107.36           O  
ATOM   1576  CB  LYS   194      19.384  18.774 -24.245  1.00107.36           C  
ATOM   1577  CG  LYS   194      20.189  17.683 -23.533  1.00107.36           C  
ATOM   1578  CD  LYS   194      20.622  18.065 -22.117  1.00107.36           C  
ATOM   1579  CE  LYS   194      19.459  18.085 -21.120  1.00107.36           C  
ATOM   1580  NZ  LYS   194      19.962  18.321 -19.749  1.00107.36           N1+
ATOM   1581  N   PHE   195      18.771  15.967 -25.592  1.00114.65           N  
ATOM   1582  CA  PHE   195      18.090  14.713 -25.387  1.00114.65           C  
ATOM   1583  C   PHE   195      18.872  13.849 -24.447  1.00114.65           C  
ATOM   1584  O   PHE   195      20.098  13.790 -24.512  1.00114.65           O  
ATOM   1585  CB  PHE   195      17.866  13.849 -26.645  1.00114.65           C  
ATOM   1586  CG  PHE   195      16.535  14.151 -27.239  1.00114.65           C  
ATOM   1587  CD1 PHE   195      15.432  13.481 -26.758  1.00114.65           C  
ATOM   1588  CD2 PHE   195      16.368  15.069 -28.248  1.00114.65           C  
ATOM   1589  CE1 PHE   195      14.178  13.714 -27.266  1.00114.65           C  
ATOM   1590  CE2 PHE   195      15.111  15.300 -28.760  1.00114.65           C  
ATOM   1591  CZ  PHE   195      14.017  14.630 -28.274  1.00114.65           C  
ATOM   1592  N   THR   196      18.156  13.132 -23.550  1.00 32.79           N  
ATOM   1593  CA  THR   196      18.784  12.244 -22.610  1.00 32.79           C  
ATOM   1594  C   THR   196      18.131  10.898 -22.723  1.00 32.79           C  
ATOM   1595  O   THR   196      16.942  10.797 -23.023  1.00 32.79           O  
ATOM   1596  CB  THR   196      18.620  12.675 -21.180  1.00 32.79           C  
ATOM   1597  CG2 THR   196      19.191  14.094 -21.021  1.00 32.79           C  
ATOM   1598  OG1 THR   196      17.247  12.665 -20.818  1.00 32.79           O  
ATOM   1599  N   ASP   197      18.917   9.819 -22.511  1.00 65.01           N  
ATOM   1600  CA  ASP   197      18.391   8.482 -22.565  1.00 65.01           C  
ATOM   1601  C   ASP   197      19.187   7.646 -21.605  1.00 65.01           C  
ATOM   1602  O   ASP   197      20.377   7.875 -21.401  1.00 65.01           O  
ATOM   1603  CB  ASP   197      18.510   7.845 -23.965  1.00 65.01           C  
ATOM   1604  CG  ASP   197      17.679   6.566 -24.033  1.00 65.01           C  
ATOM   1605  OD1 ASP   197      18.041   5.570 -23.351  1.00 65.01           O  
ATOM   1606  OD2 ASP   197      16.679   6.563 -24.799  1.00 65.01           O1-
ATOM   1607  N   LYS   198      18.544   6.623 -21.011  1.00143.15           N  
ATOM   1608  CA  LYS   198      19.158   5.745 -20.056  1.00143.15           C  
ATOM   1609  C   LYS   198      20.332   5.098 -20.724  1.00143.15           C  
ATOM   1610  O   LYS   198      21.317   4.758 -20.072  1.00143.15           O  
ATOM   1611  CB  LYS   198      18.223   4.603 -19.614  1.00143.15           C  
ATOM   1612  CG  LYS   198      17.065   5.042 -18.718  1.00143.15           C  
ATOM   1613  CD  LYS   198      17.519   5.553 -17.349  1.00143.15           C  
ATOM   1614  CE  LYS   198      18.338   6.844 -17.411  1.00143.15           C  
ATOM   1615  NZ  LYS   198      17.434   8.006 -17.554  1.00143.15           N1+
ATOM   1616  N   THR   199      20.243   4.901 -22.052  1.00165.10           N  
ATOM   1617  CA  THR   199      21.261   4.238 -22.826  1.00165.10           C  
ATOM   1618  C   THR   199      22.542   5.016 -22.819  1.00165.10           C  
ATOM   1619  O   THR   199      23.613   4.441 -22.989  1.00165.10           O  
ATOM   1620  CB  THR   199      20.951   4.051 -24.290  1.00165.10           C  
ATOM   1621  CG2 THR   199      19.746   3.130 -24.474  1.00165.10           C  
ATOM   1622  OG1 THR   199      20.730   5.300 -24.920  1.00165.10           O  
ATOM   1623  N   PHE   200      22.458   6.348 -22.688  1.00125.60           N  
ATOM   1624  CA  PHE   200      23.586   7.239 -22.764  1.00125.60           C  
ATOM   1625  C   PHE   200      24.504   7.112 -21.575  1.00125.60           C  
ATOM   1626  O   PHE   200      25.611   7.648 -21.605  1.00125.60           O  
ATOM   1627  CB  PHE   200      23.207   8.723 -22.919  1.00125.60           C  
ATOM   1628  CG  PHE   200      22.462   8.848 -24.204  1.00125.60           C  
ATOM   1629  CD1 PHE   200      23.032   8.442 -25.389  1.00125.60           C  
ATOM   1630  CD2 PHE   200      21.204   9.404 -24.233  1.00125.60           C  
ATOM   1631  CE1 PHE   200      22.349   8.562 -26.577  1.00125.60           C  
ATOM   1632  CE2 PHE   200      20.517   9.528 -25.418  1.00125.60           C  
ATOM   1633  CZ  PHE   200      21.087   9.103 -26.594  1.00125.60           C  
ATOM   1634  N   ARG   201      24.027   6.518 -20.463  1.00153.66           N  
ATOM   1635  CA  ARG   201      24.743   6.407 -19.214  1.00153.66           C  
ATOM   1636  C   ARG   201      25.796   5.325 -19.206  1.00153.66           C  
ATOM   1637  O   ARG   201      25.755   4.361 -19.969  1.00153.66           O  
ATOM   1638  CB  ARG   201      23.784   6.116 -18.047  1.00153.66           C  
ATOM   1639  CG  ARG   201      24.496   5.726 -16.757  1.00153.66           C  
ATOM   1640  CD  ARG   201      23.569   5.222 -15.651  1.00153.66           C  
ATOM   1641  NE  ARG   201      24.439   4.611 -14.605  1.00153.66           N  
ATOM   1642  CZ  ARG   201      24.125   4.731 -13.282  1.00153.66           C  
ATOM   1643  NH1 ARG   201      23.026   5.445 -12.902  1.00153.66           N1+
ATOM   1644  NH2 ARG   201      24.915   4.139 -12.340  1.00153.66           N  
ATOM   1645  N   PRO   202      26.774   5.517 -18.335  1.00110.70           N  
ATOM   1646  CA  PRO   202      27.839   4.562 -18.129  1.00110.70           C  
ATOM   1647  C   PRO   202      27.389   3.331 -17.398  1.00110.70           C  
ATOM   1648  O   PRO   202      26.494   3.437 -16.557  1.00110.70           O  
ATOM   1649  CB  PRO   202      28.971   5.320 -17.433  1.00110.70           C  
ATOM   1650  CG  PRO   202      28.333   6.645 -16.976  1.00110.70           C  
ATOM   1651  CD  PRO   202      27.185   6.862 -17.972  1.00110.70           C  
ATOM   1652  N   ASP   203      27.909   2.142 -17.790  1.00 76.51           N  
ATOM   1653  CA  ASP   203      27.583   0.924 -17.098  1.00 76.51           C  
ATOM   1654  C   ASP   203      28.324   0.785 -15.802  1.00 76.51           C  
ATOM   1655  O   ASP   203      27.775   0.991 -14.723  1.00 76.51           O  
ATOM   1656  CB  ASP   203      27.903  -0.326 -17.936  1.00 76.51           C  
ATOM   1657  CG  ASP   203      26.931  -0.360 -19.107  1.00 76.51           C  
ATOM   1658  OD1 ASP   203      26.052   0.541 -19.169  1.00 76.51           O  
ATOM   1659  OD2 ASP   203      27.055  -1.283 -19.955  1.00 76.51           O1-
ATOM   1660  N   LYS   204      29.643   0.518 -15.898  1.00100.15           N  
ATOM   1661  CA  LYS   204      30.476   0.286 -14.754  1.00100.15           C  
ATOM   1662  C   LYS   204      31.679   1.137 -14.970  1.00100.15           C  
ATOM   1663  O   LYS   204      31.996   1.497 -16.102  1.00100.15           O  
ATOM   1664  CB  LYS   204      30.957  -1.171 -14.611  1.00100.15           C  
ATOM   1665  CG  LYS   204      29.840  -2.152 -14.242  1.00100.15           C  
ATOM   1666  CD  LYS   204      30.231  -3.624 -14.393  1.00100.15           C  
ATOM   1667  CE  LYS   204      30.279  -4.100 -15.846  1.00100.15           C  
ATOM   1668  NZ  LYS   204      31.525  -3.628 -16.492  1.00100.15           N1+
ATOM   1669  N   GLU   205      32.387   1.479 -13.880  1.00 68.89           N  
ATOM   1670  CA  GLU   205      33.511   2.356 -14.001  1.00 68.89           C  
ATOM   1671  C   GLU   205      34.574   1.680 -14.809  1.00 68.89           C  
ATOM   1672  O   GLU   205      34.742   0.464 -14.752  1.00 68.89           O  
ATOM   1673  CB  GLU   205      34.142   2.730 -12.649  1.00 68.89           C  
ATOM   1674  CG  GLU   205      33.206   3.518 -11.734  1.00 68.89           C  
ATOM   1675  CD  GLU   205      32.183   2.546 -11.165  1.00 68.89           C  
ATOM   1676  OE1 GLU   205      32.606   1.523 -10.563  1.00 68.89           O  
ATOM   1677  OE2 GLU   205      30.963   2.812 -11.331  1.00 68.89           O1-
ATOM   1678  N   SER   206      35.300   2.479 -15.617  1.00 87.53           N  
ATOM   1679  CA  SER   206      36.366   1.970 -16.427  1.00 87.53           C  
ATOM   1680  C   SER   206      37.610   1.931 -15.583  1.00 87.53           C  
ATOM   1681  O   SER   206      37.823   2.807 -14.745  1.00 87.53           O  
ATOM   1682  CB  SER   206      36.633   2.856 -17.656  1.00 87.53           C  
ATOM   1683  OG  SER   206      37.589   2.246 -18.505  1.00 87.53           O  
ATOM   1684  N   THR   207      38.479   0.919 -15.796  1.00107.18           N  
ATOM   1685  CA  THR   207      39.683   0.823 -15.012  1.00107.18           C  
ATOM   1686  C   THR   207      40.842   1.215 -15.878  1.00107.18           C  
ATOM   1687  O   THR   207      40.957   0.773 -17.019  1.00107.18           O  
ATOM   1688  CB  THR   207      39.960  -0.556 -14.479  1.00107.18           C  
ATOM   1689  CG2 THR   207      40.252  -1.505 -15.654  1.00107.18           C  
ATOM   1690  OG1 THR   207      41.067  -0.517 -13.589  1.00107.18           O  
ATOM   1691  N   PHE   208      41.732   2.083 -15.349  1.00 68.10           N  
ATOM   1692  CA  PHE   208      42.844   2.564 -16.123  1.00 68.10           C  
ATOM   1693  C   PHE   208      44.087   2.424 -15.298  1.00 68.10           C  
ATOM   1694  O   PHE   208      44.134   2.866 -14.151  1.00 68.10           O  
ATOM   1695  CB  PHE   208      42.660   4.047 -16.502  1.00 68.10           C  
ATOM   1696  CG  PHE   208      43.811   4.549 -17.305  1.00 68.10           C  
ATOM   1697  CD1 PHE   208      43.894   4.302 -18.656  1.00 68.10           C  
ATOM   1698  CD2 PHE   208      44.797   5.299 -16.704  1.00 68.10           C  
ATOM   1699  CE1 PHE   208      44.954   4.780 -19.391  1.00 68.10           C  
ATOM   1700  CE2 PHE   208      45.860   5.779 -17.433  1.00 68.10           C  
ATOM   1701  CZ  PHE   208      45.939   5.519 -18.780  1.00 68.10           C  
ATOM   1702  N   SER   209      45.148   1.831 -15.886  1.00 86.66           N  
ATOM   1703  CA  SER   209      46.348   1.590 -15.136  1.00 86.66           C  
ATOM   1704  C   SER   209      47.362   2.645 -15.448  1.00 86.66           C  
ATOM   1705  O   SER   209      47.692   2.902 -16.605  1.00 86.66           O  
ATOM   1706  CB  SER   209      46.990   0.225 -15.438  1.00 86.66           C  
ATOM   1707  OG  SER   209      47.409   0.174 -16.794  1.00 86.66           O  
ATOM   1708  N   HIS   210      47.874   3.294 -14.382  1.00102.43           N  
ATOM   1709  CA  HIS   210      48.886   4.303 -14.497  1.00102.43           C  
ATOM   1710  C   HIS   210      49.850   4.111 -13.364  1.00102.43           C  
ATOM   1711  O   HIS   210      49.450   3.926 -12.216  1.00102.43           O  
ATOM   1712  CB  HIS   210      48.318   5.731 -14.367  1.00102.43           C  
ATOM   1713  CG  HIS   210      49.355   6.809 -14.480  1.00102.43           C  
ATOM   1714  CD2 HIS   210      50.021   7.467 -13.493  1.00102.43           C  
ATOM   1715  ND1 HIS   210      49.833   7.326 -15.664  1.00102.43           N  
ATOM   1716  CE1 HIS   210      50.762   8.260 -15.334  1.00102.43           C  
ATOM   1717  NE2 HIS   210      50.912   8.379 -14.027  1.00102.43           N  
ATOM   1718  N   LEU   211      51.160   4.124 -13.676  1.00205.70           N  
ATOM   1719  CA  LEU   211      52.186   4.034 -12.676  1.00205.70           C  
ATOM   1720  C   LEU   211      52.024   2.798 -11.848  1.00205.70           C  
ATOM   1721  O   LEU   211      52.414   2.781 -10.682  1.00205.70           O  
ATOM   1722  CB  LEU   211      52.233   5.237 -11.716  1.00205.70           C  
ATOM   1723  CG  LEU   211      52.639   6.557 -12.399  1.00205.70           C  
ATOM   1724  CD1 LEU   211      52.749   7.707 -11.383  1.00205.70           C  
ATOM   1725  CD2 LEU   211      53.891   6.386 -13.276  1.00205.70           C  
ATOM   1726  N   GLY   212      51.447   1.723 -12.413  1.00 46.34           N  
ATOM   1727  CA  GLY   212      51.370   0.494 -11.674  1.00 46.34           C  
ATOM   1728  C   GLY   212      50.202   0.517 -10.734  1.00 46.34           C  
ATOM   1729  O   GLY   212      50.017  -0.423  -9.961  1.00 46.34           O  
ATOM   1730  N   ASP   213      49.386   1.588 -10.762  1.00 32.28           N  
ATOM   1731  CA  ASP   213      48.251   1.653  -9.880  1.00 32.28           C  
ATOM   1732  C   ASP   213      47.014   1.665 -10.723  1.00 32.28           C  
ATOM   1733  O   ASP   213      47.059   2.058 -11.888  1.00 32.28           O  
ATOM   1734  CB  ASP   213      48.235   2.916  -9.001  1.00 32.28           C  
ATOM   1735  CG  ASP   213      49.384   2.806  -8.006  1.00 32.28           C  
ATOM   1736  OD1 ASP   213      49.941   1.684  -7.867  1.00 32.28           O  
ATOM   1737  OD2 ASP   213      49.718   3.841  -7.369  1.00 32.28           O1-
ATOM   1738  N   GLN   214      45.869   1.214 -10.165  1.00 88.70           N  
ATOM   1739  CA  GLN   214      44.667   1.211 -10.951  1.00 88.70           C  
ATOM   1740  C   GLN   214      43.797   2.362 -10.564  1.00 88.70           C  
ATOM   1741  O   GLN   214      43.474   2.561  -9.394  1.00 88.70           O  
ATOM   1742  CB  GLN   214      43.802  -0.053 -10.828  1.00 88.70           C  
ATOM   1743  CG  GLN   214      44.379  -1.262 -11.557  1.00 88.70           C  
ATOM   1744  CD  GLN   214      43.389  -2.408 -11.416  1.00 88.70           C  
ATOM   1745  NE2 GLN   214      43.916  -3.656 -11.303  1.00 88.70           N  
ATOM   1746  OE1 GLN   214      42.177  -2.198 -11.408  1.00 88.70           O  
ATOM   1747  N   THR   215      43.399   3.157 -11.576  1.00110.02           N  
ATOM   1748  CA  THR   215      42.528   4.281 -11.380  1.00110.02           C  
ATOM   1749  C   THR   215      41.207   3.939 -11.999  1.00110.02           C  
ATOM   1750  O   THR   215      41.062   2.876 -12.603  1.00110.02           O  
ATOM   1751  CB  THR   215      43.029   5.541 -12.025  1.00110.02           C  
ATOM   1752  CG2 THR   215      43.066   5.341 -13.549  1.00110.02           C  
ATOM   1753  OG1 THR   215      42.190   6.635 -11.687  1.00110.02           O  
ATOM   1754  N   THR   216      40.190   4.818 -11.836  1.00112.41           N  
ATOM   1755  CA  THR   216      38.907   4.522 -12.416  1.00112.41           C  
ATOM   1756  C   THR   216      38.183   5.789 -12.777  1.00112.41           C  
ATOM   1757  O   THR   216      38.392   6.836 -12.165  1.00112.41           O  
ATOM   1758  CB  THR   216      37.999   3.766 -11.493  1.00112.41           C  
ATOM   1759  CG2 THR   216      37.579   4.700 -10.346  1.00112.41           C  
ATOM   1760  OG1 THR   216      36.852   3.310 -12.198  1.00112.41           O  
ATOM   1761  N   TYR   217      37.323   5.723 -13.822  1.00133.27           N  
ATOM   1762  CA  TYR   217      36.481   6.841 -14.160  1.00133.27           C  
ATOM   1763  C   TYR   217      35.164   6.315 -14.659  1.00133.27           C  
ATOM   1764  O   TYR   217      35.062   5.152 -15.048  1.00133.27           O  
ATOM   1765  CB  TYR   217      37.081   7.847 -15.171  1.00133.27           C  
ATOM   1766  CG  TYR   217      37.346   7.228 -16.501  1.00133.27           C  
ATOM   1767  CD1 TYR   217      36.342   7.107 -17.432  1.00133.27           C  
ATOM   1768  CD2 TYR   217      38.610   6.793 -16.824  1.00133.27           C  
ATOM   1769  CE1 TYR   217      36.590   6.546 -18.663  1.00133.27           C  
ATOM   1770  CE2 TYR   217      38.867   6.233 -18.051  1.00133.27           C  
ATOM   1771  CZ  TYR   217      37.855   6.108 -18.971  1.00133.27           C  
ATOM   1772  OH  TYR   217      38.118   5.533 -20.231  1.00133.27           O  
ATOM   1773  N   LYS   218      34.096   7.145 -14.614  1.00 59.26           N  
ATOM   1774  CA  LYS   218      32.816   6.679 -15.074  1.00 59.26           C  
ATOM   1775  C   LYS   218      32.263   7.698 -16.025  1.00 59.26           C  
ATOM   1776  O   LYS   218      31.811   8.767 -15.617  1.00 59.26           O  
ATOM   1777  CB  LYS   218      31.798   6.493 -13.934  1.00 59.26           C  
ATOM   1778  CG  LYS   218      30.563   5.680 -14.327  1.00 59.26           C  
ATOM   1779  CD  LYS   218      29.752   5.192 -13.125  1.00 59.26           C  
ATOM   1780  CE  LYS   218      28.517   4.372 -13.506  1.00 59.26           C  
ATOM   1781  NZ  LYS   218      27.856   3.852 -12.287  1.00 59.26           N1+
ATOM   1782  N   VAL   219      32.250   7.378 -17.335  1.00103.92           N  
ATOM   1783  CA  VAL   219      31.798   8.350 -18.288  1.00103.92           C  
ATOM   1784  C   VAL   219      30.669   7.805 -19.113  1.00103.92           C  
ATOM   1785  O   VAL   219      30.580   6.606 -19.380  1.00103.92           O  
ATOM   1786  CB  VAL   219      32.874   8.780 -19.239  1.00103.92           C  
ATOM   1787  CG1 VAL   219      33.984   9.476 -18.434  1.00103.92           C  
ATOM   1788  CG2 VAL   219      33.357   7.547 -20.020  1.00103.92           C  
ATOM   1789  N   GLY   220      29.770   8.717 -19.538  1.00 43.45           N  
ATOM   1790  CA  GLY   220      28.640   8.400 -20.371  1.00 43.45           C  
ATOM   1791  C   GLY   220      29.102   8.493 -21.803  1.00 43.45           C  
ATOM   1792  O   GLY   220      30.294   8.378 -22.073  1.00 43.45           O  
ATOM   1793  N   ILE   221      28.157   8.734 -22.746  1.00124.09           N  
ATOM   1794  CA  ILE   221      28.350   8.739 -24.186  1.00124.09           C  
ATOM   1795  C   ILE   221      29.490   9.653 -24.614  1.00124.09           C  
ATOM   1796  O   ILE   221      29.605  10.781 -24.141  1.00124.09           O  
ATOM   1797  CB  ILE   221      27.053   9.060 -24.881  1.00124.09           C  
ATOM   1798  CG1 ILE   221      27.170   8.963 -26.407  1.00124.09           C  
ATOM   1799  CG2 ILE   221      26.506  10.379 -24.310  1.00124.09           C  
ATOM   1800  CD1 ILE   221      25.810   8.971 -27.105  1.00124.09           C  
ATOM   1801  N   PHE   222      30.469   9.076 -25.372  1.00343.71           N  
ATOM   1802  CA  PHE   222      31.712   9.714 -25.769  1.00343.71           C  
ATOM   1803  C   PHE   222      32.051  10.240 -27.171  1.00343.71           C  
ATOM   1804  O   PHE   222      32.848  11.167 -27.236  1.00343.71           O  
ATOM   1805  CB  PHE   222      32.929   8.900 -25.300  1.00343.71           C  
ATOM   1806  CG  PHE   222      33.790   9.826 -24.497  1.00343.71           C  
ATOM   1807  CD1 PHE   222      34.492  10.860 -25.072  1.00343.71           C  
ATOM   1808  CD2 PHE   222      33.904   9.640 -23.137  1.00343.71           C  
ATOM   1809  CE1 PHE   222      35.276  11.696 -24.307  1.00343.71           C  
ATOM   1810  CE2 PHE   222      34.685  10.468 -22.365  1.00343.71           C  
ATOM   1811  CZ  PHE   222      35.373  11.502 -22.951  1.00343.71           C  
ATOM   1812  N   GLY   223      31.705   9.631 -28.345  1.00178.19           N  
ATOM   1813  CA  GLY   223      30.976   8.416 -28.513  1.00178.19           C  
ATOM   1814  C   GLY   223      29.957   8.463 -29.635  1.00178.19           C  
ATOM   1815  O   GLY   223      28.893   7.878 -29.464  1.00178.19           O  
ATOM   1816  N   ILE   224      30.181   9.177 -30.782  1.00 88.73           N  
ATOM   1817  CA  ILE   224      29.156   9.094 -31.815  1.00 88.73           C  
ATOM   1818  C   ILE   224      29.676   9.108 -33.252  1.00 88.73           C  
ATOM   1819  O   ILE   224      30.407  10.015 -33.648  1.00 88.73           O  
ATOM   1820  CB  ILE   224      28.125  10.182 -31.672  1.00 88.73           C  
ATOM   1821  CG1 ILE   224      26.877   9.869 -32.514  1.00 88.73           C  
ATOM   1822  CG2 ILE   224      28.792  11.529 -31.995  1.00 88.73           C  
ATOM   1823  CD1 ILE   224      25.667  10.728 -32.143  1.00 88.73           C  
ATOM   1824  N   THR   225      29.250   8.123 -34.100  1.00123.98           N  
ATOM   1825  CA  THR   225      29.680   8.036 -35.488  1.00123.98           C  
ATOM   1826  C   THR   225      28.507   7.690 -36.391  1.00123.98           C  
ATOM   1827  O   THR   225      27.549   7.050 -35.960  1.00123.98           O  
ATOM   1828  CB  THR   225      30.760   7.012 -35.692  1.00123.98           C  
ATOM   1829  CG2 THR   225      30.183   5.609 -35.434  1.00123.98           C  
ATOM   1830  OG1 THR   225      31.290   7.103 -37.007  1.00123.98           O  
ATOM   1831  N   LEU   226      28.564   8.087 -37.693  1.00125.49           N  
ATOM   1832  CA  LEU   226      27.447   7.906 -38.604  1.00125.49           C  
ATOM   1833  C   LEU   226      27.728   6.898 -39.682  1.00125.49           C  
ATOM   1834  O   LEU   226      28.788   6.894 -40.306  1.00125.49           O  
ATOM   1835  CB  LEU   226      26.999   9.199 -39.316  1.00125.49           C  
ATOM   1836  CG  LEU   226      26.148  10.163 -38.463  1.00125.49           C  
ATOM   1837  CD1 LEU   226      24.744   9.597 -38.210  1.00125.49           C  
ATOM   1838  CD2 LEU   226      26.847  10.550 -37.159  1.00125.49           C  
ATOM   1839  N   GLY   227      26.725   6.033 -39.952  1.00 32.32           N  
ATOM   1840  CA  GLY   227      26.843   4.967 -40.909  1.00 32.32           C  
ATOM   1841  C   GLY   227      26.348   5.386 -42.259  1.00 32.32           C  
ATOM   1842  O   GLY   227      26.143   6.565 -42.542  1.00 32.32           O  
ATOM   1843  N   ASP   228      26.148   4.377 -43.134  1.00107.34           N  
ATOM   1844  CA  ASP   228      25.711   4.593 -44.482  1.00107.34           C  
ATOM   1845  C   ASP   228      24.292   5.065 -44.512  1.00107.34           C  
ATOM   1846  O   ASP   228      23.450   4.645 -43.718  1.00107.34           O  
ATOM   1847  CB  ASP   228      25.912   3.371 -45.402  1.00107.34           C  
ATOM   1848  CG  ASP   228      25.237   2.139 -44.812  1.00107.34           C  
ATOM   1849  OD1 ASP   228      24.784   2.201 -43.639  1.00107.34           O  
ATOM   1850  OD2 ASP   228      25.189   1.104 -45.529  1.00107.34           O1-
ATOM   1851  N   ARG   229      24.020   5.998 -45.448  1.00136.50           N  
ATOM   1852  CA  ARG   229      22.732   6.608 -45.612  1.00136.50           C  
ATOM   1853  C   ARG   229      21.859   5.761 -46.479  1.00136.50           C  
ATOM   1854  O   ARG   229      22.317   4.980 -47.311  1.00136.50           O  
ATOM   1855  CB  ARG   229      22.784   8.000 -46.272  1.00136.50           C  
ATOM   1856  CG  ARG   229      23.448   9.096 -45.431  1.00136.50           C  
ATOM   1857  CD  ARG   229      23.465  10.452 -46.145  1.00136.50           C  
ATOM   1858  NE  ARG   229      24.075  11.465 -45.237  1.00136.50           N  
ATOM   1859  CZ  ARG   229      25.424  11.672 -45.239  1.00136.50           C  
ATOM   1860  NH1 ARG   229      26.237  10.891 -46.009  1.00136.50           N1+
ATOM   1861  NH2 ARG   229      25.963  12.672 -44.483  1.00136.50           N  
ATOM   1862  N   ASP   230      20.546   5.912 -46.242  1.00148.84           N  
ATOM   1863  CA  ASP   230      19.450   5.307 -46.935  1.00148.84           C  
ATOM   1864  C   ASP   230      19.133   6.229 -48.078  1.00148.84           C  
ATOM   1865  O   ASP   230      19.753   7.279 -48.229  1.00148.84           O  
ATOM   1866  CB  ASP   230      18.251   5.231 -45.968  1.00148.84           C  
ATOM   1867  CG  ASP   230      17.023   4.605 -46.593  1.00148.84           C  
ATOM   1868  OD1 ASP   230      16.229   5.366 -47.207  1.00148.84           O  
ATOM   1869  OD2 ASP   230      16.836   3.372 -46.428  1.00148.84           O1-
ATOM   1870  N   LYS   231      18.151   5.849 -48.916  1.00 76.93           N  
ATOM   1871  CA  LYS   231      17.728   6.632 -50.042  1.00 76.93           C  
ATOM   1872  C   LYS   231      17.218   7.940 -49.518  1.00 76.93           C  
ATOM   1873  O   LYS   231      17.386   8.986 -50.144  1.00 76.93           O  
ATOM   1874  CB  LYS   231      16.576   5.950 -50.799  1.00 76.93           C  
ATOM   1875  CG  LYS   231      15.402   5.601 -49.880  1.00 76.93           C  
ATOM   1876  CD  LYS   231      14.125   5.184 -50.613  1.00 76.93           C  
ATOM   1877  CE  LYS   231      12.990   4.776 -49.671  1.00 76.93           C  
ATOM   1878  NZ  LYS   231      11.795   4.384 -50.451  1.00 76.93           N1+
ATOM   1879  N   LYS   232      16.554   7.880 -48.349  1.00122.01           N  
ATOM   1880  CA  LYS   232      15.966   8.995 -47.662  1.00122.01           C  
ATOM   1881  C   LYS   232      17.052   9.916 -47.177  1.00122.01           C  
ATOM   1882  O   LYS   232      16.855  11.130 -47.126  1.00122.01           O  
ATOM   1883  CB  LYS   232      15.153   8.554 -46.432  1.00122.01           C  
ATOM   1884  CG  LYS   232      14.153   9.596 -45.930  1.00122.01           C  
ATOM   1885  CD  LYS   232      12.939   9.744 -46.850  1.00122.01           C  
ATOM   1886  CE  LYS   232      11.843  10.646 -46.282  1.00122.01           C  
ATOM   1887  NZ  LYS   232      10.710  10.729 -47.230  1.00122.01           N1+
ATOM   1888  N   GLY   233      18.237   9.377 -46.813  1.00 35.64           N  
ATOM   1889  CA  GLY   233      19.280  10.225 -46.293  1.00 35.64           C  
ATOM   1890  C   GLY   233      19.392  10.044 -44.804  1.00 35.64           C  
ATOM   1891  O   GLY   233      19.986  10.875 -44.116  1.00 35.64           O  
ATOM   1892  N   ASP   234      18.799   8.954 -44.274  1.00 75.12           N  
ATOM   1893  CA  ASP   234      18.850   8.633 -42.872  1.00 75.12           C  
ATOM   1894  C   ASP   234      19.906   7.581 -42.696  1.00 75.12           C  
ATOM   1895  O   ASP   234      20.235   6.868 -43.641  1.00 75.12           O  
ATOM   1896  CB  ASP   234      17.523   8.055 -42.364  1.00 75.12           C  
ATOM   1897  CG  ASP   234      16.480   9.148 -42.535  1.00 75.12           C  
ATOM   1898  OD1 ASP   234      16.773  10.317 -42.162  1.00 75.12           O  
ATOM   1899  OD2 ASP   234      15.382   8.829 -43.065  1.00 75.12           O1-
ATOM   1900  N   ARG   235      20.476   7.458 -41.474  1.00108.04           N  
ATOM   1901  CA  ARG   235      21.556   6.527 -41.279  1.00108.04           C  
ATOM   1902  C   ARG   235      21.609   6.130 -39.832  1.00108.04           C  
ATOM   1903  O   ARG   235      21.040   6.799 -38.968  1.00108.04           O  
ATOM   1904  CB  ARG   235      22.894   7.195 -41.618  1.00108.04           C  
ATOM   1905  CG  ARG   235      23.144   8.416 -40.730  1.00108.04           C  
ATOM   1906  CD  ARG   235      23.811   9.597 -41.439  1.00108.04           C  
ATOM   1907  NE  ARG   235      25.132   9.156 -41.963  1.00108.04           N  
ATOM   1908  CZ  ARG   235      26.112  10.086 -42.154  1.00108.04           C  
ATOM   1909  NH1 ARG   235      25.908  11.380 -41.775  1.00108.04           N1+
ATOM   1910  NH2 ARG   235      27.297   9.730 -42.723  1.00108.04           N  
ATOM   1911  N   PRO   236      22.252   5.024 -39.544  1.00159.81           N  
ATOM   1912  CA  PRO   236      22.415   4.652 -38.166  1.00159.81           C  
ATOM   1913  C   PRO   236      23.475   5.509 -37.551  1.00159.81           C  
ATOM   1914  O   PRO   236      24.484   5.765 -38.208  1.00159.81           O  
ATOM   1915  CB  PRO   236      22.757   3.164 -38.160  1.00159.81           C  
ATOM   1916  CG  PRO   236      22.123   2.644 -39.461  1.00159.81           C  
ATOM   1917  CD  PRO   236      22.146   3.858 -40.408  1.00159.81           C  
ATOM   1918  N   ALA   237      23.274   5.963 -36.298  1.00 50.46           N  
ATOM   1919  CA  ALA   237      24.299   6.708 -35.631  1.00 50.46           C  
ATOM   1920  C   ALA   237      24.762   5.831 -34.509  1.00 50.46           C  
ATOM   1921  O   ALA   237      24.031   5.589 -33.551  1.00 50.46           O  
ATOM   1922  CB  ALA   237      23.797   8.030 -35.023  1.00 50.46           C  
ATOM   1923  N   TYR   238      26.015   5.352 -34.589  1.00 66.86           N  
ATOM   1924  CA  TYR   238      26.517   4.437 -33.604  1.00 66.86           C  
ATOM   1925  C   TYR   238      27.101   5.223 -32.471  1.00 66.86           C  
ATOM   1926  O   TYR   238      27.826   6.196 -32.684  1.00 66.86           O  
ATOM   1927  CB  TYR   238      27.641   3.527 -34.135  1.00 66.86           C  
ATOM   1928  CG  TYR   238      27.116   2.751 -35.297  1.00 66.86           C  
ATOM   1929  CD1 TYR   238      26.300   1.659 -35.113  1.00 66.86           C  
ATOM   1930  CD2 TYR   238      27.457   3.114 -36.581  1.00 66.86           C  
ATOM   1931  CE1 TYR   238      25.824   0.948 -36.192  1.00 66.86           C  
ATOM   1932  CE2 TYR   238      26.985   2.408 -37.663  1.00 66.86           C  
ATOM   1933  CZ  TYR   238      26.166   1.323 -37.469  1.00 66.86           C  
ATOM   1934  OH  TYR   238      25.680   0.597 -38.577  1.00 66.86           O  
ATOM   1935  N   TYR   239      26.767   4.837 -31.220  1.00 91.01           N  
ATOM   1936  CA  TYR   239      27.339   5.542 -30.107  1.00 91.01           C  
ATOM   1937  C   TYR   239      27.705   4.597 -29.001  1.00 91.01           C  
ATOM   1938  O   TYR   239      27.286   3.441 -28.976  1.00 91.01           O  
ATOM   1939  CB  TYR   239      26.435   6.657 -29.537  1.00 91.01           C  
ATOM   1940  CG  TYR   239      25.154   6.106 -29.006  1.00 91.01           C  
ATOM   1941  CD1 TYR   239      25.069   5.624 -27.719  1.00 91.01           C  
ATOM   1942  CD2 TYR   239      24.026   6.089 -29.794  1.00 91.01           C  
ATOM   1943  CE1 TYR   239      23.883   5.127 -27.229  1.00 91.01           C  
ATOM   1944  CE2 TYR   239      22.838   5.593 -29.310  1.00 91.01           C  
ATOM   1945  CZ  TYR   239      22.765   5.110 -28.026  1.00 91.01           C  
ATOM   1946  OH  TYR   239      21.545   4.603 -27.531  1.00 91.01           O  
ATOM   1947  N   ILE   240      28.582   5.068 -28.085  1.00167.14           N  
ATOM   1948  CA  ILE   240      28.988   4.284 -26.950  1.00167.14           C  
ATOM   1949  C   ILE   240      29.370   5.201 -25.826  1.00167.14           C  
ATOM   1950  O   ILE   240      29.826   6.322 -26.046  1.00167.14           O  
ATOM   1951  CB  ILE   240      30.177   3.404 -27.218  1.00167.14           C  
ATOM   1952  CG1 ILE   240      31.426   4.239 -27.556  1.00167.14           C  
ATOM   1953  CG2 ILE   240      29.782   2.409 -28.321  1.00167.14           C  
ATOM   1954  CD1 ILE   240      31.304   5.056 -28.842  1.00167.14           C  
ATOM   1955  N   ALA   241      29.152   4.740 -24.576  1.00 45.80           N  
ATOM   1956  CA  ALA   241      29.599   5.458 -23.416  1.00 45.80           C  
ATOM   1957  C   ALA   241      31.036   5.083 -23.222  1.00 45.80           C  
ATOM   1958  O   ALA   241      31.471   4.021 -23.670  1.00 45.80           O  
ATOM   1959  CB  ALA   241      28.837   5.093 -22.130  1.00 45.80           C  
ATOM   1960  N   GLY   242      31.816   5.975 -22.578  1.00 38.40           N  
ATOM   1961  CA  GLY   242      33.210   5.721 -22.334  1.00 38.40           C  
ATOM   1962  C   GLY   242      33.359   4.561 -21.395  1.00 38.40           C  
ATOM   1963  O   GLY   242      34.154   3.654 -21.642  1.00 38.40           O  
ATOM   1964  N   SER   243      32.586   4.558 -20.289  1.00 66.71           N  
ATOM   1965  CA  SER   243      32.710   3.474 -19.358  1.00 66.71           C  
ATOM   1966  C   SER   243      31.617   2.507 -19.669  1.00 66.71           C  
ATOM   1967  O   SER   243      30.547   2.532 -19.061  1.00 66.71           O  
ATOM   1968  CB  SER   243      32.576   3.905 -17.889  1.00 66.71           C  
ATOM   1969  OG  SER   243      33.663   4.749 -17.535  1.00 66.71           O  
ATOM   1970  N   SER   244      31.892   1.604 -20.634  1.00 71.97           N  
ATOM   1971  CA  SER   244      30.912   0.649 -21.057  1.00 71.97           C  
ATOM   1972  C   SER   244      31.501  -0.185 -22.162  1.00 71.97           C  
ATOM   1973  O   SER   244      32.501   0.186 -22.777  1.00 71.97           O  
ATOM   1974  CB  SER   244      29.640   1.302 -21.620  1.00 71.97           C  
ATOM   1975  OG  SER   244      29.952   2.039 -22.793  1.00 71.97           O  
ATOM   1976  N   THR   245      30.978  -1.421 -22.299  1.00 99.38           N  
ATOM   1977  CA  THR   245      31.237  -2.392 -23.335  1.00 99.38           C  
ATOM   1978  C   THR   245      30.233  -2.344 -24.466  1.00 99.38           C  
ATOM   1979  O   THR   245      30.487  -2.843 -25.568  1.00 99.38           O  
ATOM   1980  CB  THR   245      31.215  -3.790 -22.791  1.00 99.38           C  
ATOM   1981  CG2 THR   245      31.538  -4.772 -23.927  1.00 99.38           C  
ATOM   1982  OG1 THR   245      32.171  -3.921 -21.749  1.00 99.38           O  
ATOM   1983  N   LYS   246      29.018  -1.833 -24.175  1.00 86.00           N  
ATOM   1984  CA  LYS   246      27.899  -1.889 -25.084  1.00 86.00           C  
ATOM   1985  C   LYS   246      27.979  -0.850 -26.158  1.00 86.00           C  
ATOM   1986  O   LYS   246      28.522   0.236 -25.962  1.00 86.00           O  
ATOM   1987  CB  LYS   246      26.543  -1.674 -24.394  1.00 86.00           C  
ATOM   1988  CG  LYS   246      26.157  -2.757 -23.386  1.00 86.00           C  
ATOM   1989  CD  LYS   246      25.006  -2.320 -22.475  1.00 86.00           C  
ATOM   1990  CE  LYS   246      24.558  -3.385 -21.473  1.00 86.00           C  
ATOM   1991  NZ  LYS   246      23.763  -4.423 -22.165  1.00 86.00           N1+
ATOM   1992  N   VAL   247      27.418  -1.192 -27.343  1.00 56.59           N  
ATOM   1993  CA  VAL   247      27.351  -0.284 -28.453  1.00 56.59           C  
ATOM   1994  C   VAL   247      25.925  -0.248 -28.915  1.00 56.59           C  
ATOM   1995  O   VAL   247      25.274  -1.286 -29.038  1.00 56.59           O  
ATOM   1996  CB  VAL   247      28.196  -0.708 -29.620  1.00 56.59           C  
ATOM   1997  CG1 VAL   247      27.977   0.282 -30.777  1.00 56.59           C  
ATOM   1998  CG2 VAL   247      29.660  -0.799 -29.156  1.00 56.59           C  
ATOM   1999  N   TYR   248      25.412   0.965 -29.204  1.00 82.68           N  
ATOM   2000  CA  TYR   248      24.044   1.140 -29.598  1.00 82.68           C  
ATOM   2001  C   TYR   248      24.036   1.903 -30.880  1.00 82.68           C  
ATOM   2002  O   TYR   248      25.042   2.481 -31.290  1.00 82.68           O  
ATOM   2003  CB  TYR   248      23.222   2.027 -28.638  1.00 82.68           C  
ATOM   2004  CG  TYR   248      23.094   1.408 -27.288  1.00 82.68           C  
ATOM   2005  CD1 TYR   248      22.067   0.538 -27.006  1.00 82.68           C  
ATOM   2006  CD2 TYR   248      23.997   1.717 -26.294  1.00 82.68           C  
ATOM   2007  CE1 TYR   248      21.946  -0.021 -25.756  1.00 82.68           C  
ATOM   2008  CE2 TYR   248      23.881   1.159 -25.042  1.00 82.68           C  
ATOM   2009  CZ  TYR   248      22.854   0.289 -24.772  1.00 82.68           C  
ATOM   2010  OH  TYR   248      22.727  -0.288 -23.490  1.00 82.68           O  
ATOM   2011  N   SER   249      22.882   1.859 -31.575  1.00 42.54           N  
ATOM   2012  CA  SER   249      22.692   2.634 -32.763  1.00 42.54           C  
ATOM   2013  C   SER   249      21.299   3.167 -32.689  1.00 42.54           C  
ATOM   2014  O   SER   249      20.392   2.495 -32.197  1.00 42.54           O  
ATOM   2015  CB  SER   249      22.797   1.817 -34.059  1.00 42.54           C  
ATOM   2016  OG  SER   249      21.749   0.860 -34.114  1.00 42.54           O  
ATOM   2017  N   ILE   250      21.110   4.421 -33.142  1.00145.34           N  
ATOM   2018  CA  ILE   250      19.814   5.031 -33.185  1.00145.34           C  
ATOM   2019  C   ILE   250      19.716   5.674 -34.530  1.00145.34           C  
ATOM   2020  O   ILE   250      20.706   6.169 -35.065  1.00145.34           O  
ATOM   2021  CB  ILE   250      19.612   6.110 -32.156  1.00145.34           C  
ATOM   2022  CG1 ILE   250      20.572   7.289 -32.387  1.00145.34           C  
ATOM   2023  CG2 ILE   250      19.748   5.466 -30.766  1.00145.34           C  
ATOM   2024  CD1 ILE   250      22.045   6.924 -32.212  1.00145.34           C  
ATOM   2025  N   ASN   251      18.514   5.676 -35.132  1.00 46.73           N  
ATOM   2026  CA  ASN   251      18.405   6.238 -36.443  1.00 46.73           C  
ATOM   2027  C   ASN   251      18.399   7.729 -36.329  1.00 46.73           C  
ATOM   2028  O   ASN   251      17.883   8.300 -35.369  1.00 46.73           O  
ATOM   2029  CB  ASN   251      17.139   5.788 -37.196  1.00 46.73           C  
ATOM   2030  CG  ASN   251      17.369   6.005 -38.685  1.00 46.73           C  
ATOM   2031  ND2 ASN   251      17.394   4.888 -39.463  1.00 46.73           N  
ATOM   2032  OD1 ASN   251      17.541   7.133 -39.140  1.00 46.73           O  
ATOM   2033  N   THR   252      18.986   8.392 -37.342  1.00136.37           N  
ATOM   2034  CA  THR   252      19.089   9.820 -37.413  1.00136.37           C  
ATOM   2035  C   THR   252      17.722  10.417 -37.574  1.00136.37           C  
ATOM   2036  O   THR   252      17.502  11.578 -37.229  1.00136.37           O  
ATOM   2037  CB  THR   252      20.024  10.278 -38.499  1.00136.37           C  
ATOM   2038  CG2 THR   252      19.665   9.629 -39.837  1.00136.37           C  
ATOM   2039  OG1 THR   252      19.997  11.688 -38.599  1.00136.37           O  
ATOM   2040  N   LYS   253      16.770   9.635 -38.125  1.00114.49           N  
ATOM   2041  CA  LYS   253      15.427  10.099 -38.343  1.00114.49           C  
ATOM   2042  C   LYS   253      14.847  10.532 -37.031  1.00114.49           C  
ATOM   2043  O   LYS   253      14.282  11.617 -36.915  1.00114.49           O  
ATOM   2044  CB  LYS   253      14.482   8.979 -38.815  1.00114.49           C  
ATOM   2045  CG  LYS   253      14.910   8.246 -40.083  1.00114.49           C  
ATOM   2046  CD  LYS   253      14.155   6.931 -40.284  1.00114.49           C  
ATOM   2047  CE  LYS   253      14.340   5.947 -39.126  1.00114.49           C  
ATOM   2048  NZ  LYS   253      13.482   4.757 -39.322  1.00114.49           N1+
ATOM   2049  N   GLN   254      14.977   9.677 -36.000  1.00106.54           N  
ATOM   2050  CA  GLN   254      14.415   9.958 -34.710  1.00106.54           C  
ATOM   2051  C   GLN   254      15.127  11.119 -34.073  1.00106.54           C  
ATOM   2052  O   GLN   254      14.518  11.883 -33.327  1.00106.54           O  
ATOM   2053  CB  GLN   254      14.433   8.747 -33.765  1.00106.54           C  
ATOM   2054  CG  GLN   254      15.820   8.223 -33.401  1.00106.54           C  
ATOM   2055  CD  GLN   254      15.587   7.015 -32.508  1.00106.54           C  
ATOM   2056  NE2 GLN   254      14.288   6.671 -32.302  1.00106.54           N  
ATOM   2057  OE1 GLN   254      16.524   6.392 -32.012  1.00106.54           O  
ATOM   2058  N   LEU   255      16.443  11.253 -34.323  1.00 54.17           N  
ATOM   2059  CA  LEU   255      17.247  12.293 -33.741  1.00 54.17           C  
ATOM   2060  C   LEU   255      16.836  13.661 -34.228  1.00 54.17           C  
ATOM   2061  O   LEU   255      16.779  14.614 -33.453  1.00 54.17           O  
ATOM   2062  CB  LEU   255      18.745  12.121 -34.051  1.00 54.17           C  
ATOM   2063  CG  LEU   255      19.380  10.877 -33.395  1.00 54.17           C  
ATOM   2064  CD1 LEU   255      20.873  10.759 -33.741  1.00 54.17           C  
ATOM   2065  CD2 LEU   255      19.126  10.857 -31.880  1.00 54.17           C  
ATOM   2066  N   LYS   256      16.531  13.777 -35.535  1.00163.92           N  
ATOM   2067  CA  LYS   256      16.196  14.997 -36.224  1.00163.92           C  
ATOM   2068  C   LYS   256      14.932  15.576 -35.667  1.00163.92           C  
ATOM   2069  O   LYS   256      14.717  16.784 -35.735  1.00163.92           O  
ATOM   2070  CB  LYS   256      15.877  14.756 -37.713  1.00163.92           C  
ATOM   2071  CG  LYS   256      16.962  14.069 -38.549  1.00163.92           C  
ATOM   2072  CD  LYS   256      18.206  14.899 -38.837  1.00163.92           C  
ATOM   2073  CE  LYS   256      19.239  14.159 -39.691  1.00163.92           C  
ATOM   2074  NZ  LYS   256      18.682  13.848 -41.026  1.00163.92           N1+
ATOM   2075  N   THR   257      14.019  14.739 -35.148  1.00132.49           N  
ATOM   2076  CA  THR   257      12.766  15.301 -34.743  1.00132.49           C  
ATOM   2077  C   THR   257      12.745  15.601 -33.277  1.00132.49           C  
ATOM   2078  O   THR   257      12.829  14.719 -32.424  1.00132.49           O  
ATOM   2079  CB  THR   257      11.601  14.448 -35.154  1.00132.49           C  
ATOM   2080  CG2 THR   257      11.818  13.012 -34.663  1.00132.49           C  
ATOM   2081  OG1 THR   257      10.380  15.004 -34.688  1.00132.49           O  
ATOM   2082  N   LYS   258      12.620  16.910 -32.969  1.00114.04           N  
ATOM   2083  CA  LYS   258      12.600  17.419 -31.629  1.00114.04           C  
ATOM   2084  C   LYS   258      11.354  16.968 -30.939  1.00114.04           C  
ATOM   2085  O   LYS   258      10.248  17.116 -31.458  1.00114.04           O  
ATOM   2086  CB  LYS   258      12.619  18.959 -31.578  1.00114.04           C  
ATOM   2087  CG  LYS   258      12.286  19.558 -30.210  1.00114.04           C  
ATOM   2088  CD  LYS   258      13.302  19.250 -29.112  1.00114.04           C  
ATOM   2089  CE  LYS   258      13.027  19.986 -27.801  1.00114.04           C  
ATOM   2090  NZ  LYS   258      11.804  19.447 -27.169  1.00114.04           N1+
ATOM   2091  N   GLY   259      11.523  16.403 -29.727  1.00 23.79           N  
ATOM   2092  CA  GLY   259      10.418  16.020 -28.899  1.00 23.79           C  
ATOM   2093  C   GLY   259       9.972  14.619 -29.185  1.00 23.79           C  
ATOM   2094  O   GLY   259       9.000  14.157 -28.589  1.00 23.79           O  
ATOM   2095  N   THR   260      10.648  13.890 -30.093  1.00103.48           N  
ATOM   2096  CA  THR   260      10.175  12.559 -30.356  1.00103.48           C  
ATOM   2097  C   THR   260      10.899  11.583 -29.488  1.00103.48           C  
ATOM   2098  O   THR   260      11.930  11.895 -28.896  1.00103.48           O  
ATOM   2099  CB  THR   260      10.362  12.112 -31.765  1.00103.48           C  
ATOM   2100  CG2 THR   260       9.646  13.119 -32.683  1.00103.48           C  
ATOM   2101  OG1 THR   260      11.748  12.035 -32.066  1.00103.48           O  
ATOM   2102  N   LYS   261      10.343  10.357 -29.385  1.00162.20           N  
ATOM   2103  CA  LYS   261      10.944   9.321 -28.596  1.00162.20           C  
ATOM   2104  C   LYS   261      12.022   8.667 -29.390  1.00162.20           C  
ATOM   2105  O   LYS   261      11.987   8.643 -30.619  1.00162.20           O  
ATOM   2106  CB  LYS   261       9.972   8.217 -28.144  1.00162.20           C  
ATOM   2107  CG  LYS   261       9.127   8.624 -26.940  1.00162.20           C  
ATOM   2108  CD  LYS   261       9.964   8.908 -25.691  1.00162.20           C  
ATOM   2109  CE  LYS   261      10.124   7.696 -24.769  1.00162.20           C  
ATOM   2110  NZ  LYS   261      10.920   6.644 -25.436  1.00162.20           N1+
ATOM   2111  N   LEU   262      13.030   8.131 -28.677  1.00 94.95           N  
ATOM   2112  CA  LEU   262      14.121   7.458 -29.315  1.00 94.95           C  
ATOM   2113  C   LEU   262      13.981   5.993 -29.044  1.00 94.95           C  
ATOM   2114  O   LEU   262      13.491   5.587 -27.992  1.00 94.95           O  
ATOM   2115  CB  LEU   262      15.505   7.864 -28.772  1.00 94.95           C  
ATOM   2116  CG  LEU   262      15.901   9.329 -29.038  1.00 94.95           C  
ATOM   2117  CD1 LEU   262      14.972  10.310 -28.305  1.00 94.95           C  
ATOM   2118  CD2 LEU   262      17.384   9.565 -28.714  1.00 94.95           C  
ATOM   2119  N   LYS   263      14.386   5.152 -30.021  1.00123.75           N  
ATOM   2120  CA  LYS   263      14.333   3.731 -29.815  1.00123.75           C  
ATOM   2121  C   LYS   263      15.656   3.153 -30.228  1.00123.75           C  
ATOM   2122  O   LYS   263      15.812   2.660 -31.345  1.00123.75           O  
ATOM   2123  CB  LYS   263      13.234   3.054 -30.654  1.00123.75           C  
ATOM   2124  CG  LYS   263      13.068   1.558 -30.380  1.00123.75           C  
ATOM   2125  CD  LYS   263      11.750   0.989 -30.914  1.00123.75           C  
ATOM   2126  CE  LYS   263      11.531   1.226 -32.410  1.00123.75           C  
ATOM   2127  NZ  LYS   263      10.229   0.656 -32.828  1.00123.75           N1+
ATOM   2128  N   PRO   264      16.610   3.186 -29.338  1.00 66.11           N  
ATOM   2129  CA  PRO   264      17.914   2.667 -29.670  1.00 66.11           C  
ATOM   2130  C   PRO   264      17.962   1.170 -29.681  1.00 66.11           C  
ATOM   2131  O   PRO   264      17.208   0.542 -28.940  1.00 66.11           O  
ATOM   2132  CB  PRO   264      18.882   3.297 -28.672  1.00 66.11           C  
ATOM   2133  CG  PRO   264      18.203   4.624 -28.295  1.00 66.11           C  
ATOM   2134  CD  PRO   264      16.702   4.338 -28.453  1.00 66.11           C  
ATOM   2135  N   LYS   265      18.849   0.578 -30.509  1.00110.18           N  
ATOM   2136  CA  LYS   265      18.968  -0.853 -30.575  1.00110.18           C  
ATOM   2137  C   LYS   265      20.313  -1.260 -30.051  1.00110.18           C  
ATOM   2138  O   LYS   265      21.320  -0.602 -30.308  1.00110.18           O  
ATOM   2139  CB  LYS   265      18.854  -1.418 -32.000  1.00110.18           C  
ATOM   2140  CG  LYS   265      17.421  -1.464 -32.528  1.00110.18           C  
ATOM   2141  CD  LYS   265      16.522  -2.404 -31.723  1.00110.18           C  
ATOM   2142  CE  LYS   265      15.086  -2.477 -32.243  1.00110.18           C  
ATOM   2143  NZ  LYS   265      14.358  -3.570 -31.560  1.00110.18           N1+
ATOM   2144  N   LEU   266      20.343  -2.366 -29.275  1.00 65.77           N  
ATOM   2145  CA  LEU   266      21.559  -2.895 -28.710  1.00 65.77           C  
ATOM   2146  C   LEU   266      22.272  -3.687 -29.781  1.00 65.77           C  
ATOM   2147  O   LEU   266      21.622  -4.319 -30.613  1.00 65.77           O  
ATOM   2148  CB  LEU   266      21.295  -3.806 -27.493  1.00 65.77           C  
ATOM   2149  CG  LEU   266      22.557  -4.374 -26.817  1.00 65.77           C  
ATOM   2150  CD1 LEU   266      23.437  -3.251 -26.238  1.00 65.77           C  
ATOM   2151  CD2 LEU   266      22.194  -5.433 -25.763  1.00 65.77           C  
ATOM   2152  N   HIS   267      23.626  -3.575 -29.820  1.00228.17           N  
ATOM   2153  CA  HIS   267      24.543  -4.182 -30.766  1.00228.17           C  
ATOM   2154  C   HIS   267      24.969  -5.622 -30.556  1.00228.17           C  
ATOM   2155  O   HIS   267      25.110  -6.341 -31.547  1.00228.17           O  
ATOM   2156  CB  HIS   267      25.786  -3.324 -31.042  1.00228.17           C  
ATOM   2157  CG  HIS   267      25.478  -2.219 -32.011  1.00228.17           C  
ATOM   2158  CD2 HIS   267      25.619  -2.192 -33.364  1.00228.17           C  
ATOM   2159  ND1 HIS   267      24.952  -0.993 -31.665  1.00228.17           N  
ATOM   2160  CE1 HIS   267      24.803  -0.293 -32.818  1.00228.17           C  
ATOM   2161  NE2 HIS   267      25.194  -0.979 -33.876  1.00228.17           N  
ATOM   2162  N   GLY   268      25.190  -6.129 -29.315  1.00200.51           N  
ATOM   2163  CA  GLY   268      25.264  -5.462 -28.043  1.00200.51           C  
ATOM   2164  C   GLY   268      26.620  -5.063 -27.481  1.00200.51           C  
ATOM   2165  O   GLY   268      26.763  -3.951 -26.977  1.00200.51           O  
ATOM   2166  N   ASP   269      27.650  -5.958 -27.510  1.00110.39           N  
ATOM   2167  CA  ASP   269      28.794  -5.671 -26.658  1.00110.39           C  
ATOM   2168  C   ASP   269      30.111  -6.208 -27.170  1.00110.39           C  
ATOM   2169  O   ASP   269      30.178  -7.234 -27.843  1.00110.39           O  
ATOM   2170  CB  ASP   269      28.632  -6.271 -25.253  1.00110.39           C  
ATOM   2171  CG  ASP   269      28.601  -7.789 -25.403  1.00110.39           C  
ATOM   2172  OD1 ASP   269      27.733  -8.303 -26.160  1.00110.39           O  
ATOM   2173  OD2 ASP   269      29.451  -8.458 -24.756  1.00110.39           O1-
ATOM   2174  N   ARG   270      31.199  -5.461 -26.848  1.00119.44           N  
ATOM   2175  CA  ARG   270      32.591  -5.685 -27.164  1.00119.44           C  
ATOM   2176  C   ARG   270      33.323  -6.676 -26.292  1.00119.44           C  
ATOM   2177  O   ARG   270      34.413  -7.109 -26.658  1.00119.44           O  
ATOM   2178  CB  ARG   270      33.421  -4.390 -27.204  1.00119.44           C  
ATOM   2179  CG  ARG   270      32.964  -3.428 -28.305  1.00119.44           C  
ATOM   2180  CD  ARG   270      34.024  -2.409 -28.732  1.00119.44           C  
ATOM   2181  NE  ARG   270      34.475  -1.665 -27.522  1.00119.44           N  
ATOM   2182  CZ  ARG   270      33.790  -0.565 -27.092  1.00119.44           C  
ATOM   2183  NH1 ARG   270      32.648  -0.181 -27.731  1.00119.44           N1+
ATOM   2184  NH2 ARG   270      34.250   0.150 -26.024  1.00119.44           N  
ATOM   2185  N   GLY   271      32.832  -7.002 -25.082  1.00 47.01           N  
ATOM   2186  CA  GLY   271      33.595  -7.878 -24.224  1.00 47.01           C  
ATOM   2187  C   GLY   271      34.198  -7.015 -23.149  1.00 47.01           C  
ATOM   2188  O   GLY   271      34.286  -5.798 -23.297  1.00 47.01           O  
ATOM   2189  N   LYS   272      34.670  -7.637 -22.047  1.00 87.48           N  
ATOM   2190  CA  LYS   272      35.111  -6.921 -20.876  1.00 87.48           C  
ATOM   2191  C   LYS   272      36.392  -6.150 -21.060  1.00 87.48           C  
ATOM   2192  O   LYS   272      37.281  -6.528 -21.821  1.00 87.48           O  
ATOM   2193  CB  LYS   272      35.300  -7.810 -19.635  1.00 87.48           C  
ATOM   2194  CG  LYS   272      33.985  -8.258 -18.996  1.00 87.48           C  
ATOM   2195  CD  LYS   272      34.158  -9.371 -17.962  1.00 87.48           C  
ATOM   2196  CE  LYS   272      32.886  -9.662 -17.163  1.00 87.48           C  
ATOM   2197  NZ  LYS   272      32.560  -8.511 -16.293  1.00 87.48           N1+
ATOM   2198  N   HIS   273      36.454  -5.007 -20.332  1.00 81.54           N  
ATOM   2199  CA  HIS   273      37.538  -4.068 -20.151  1.00 81.54           C  
ATOM   2200  C   HIS   273      38.035  -3.489 -21.441  1.00 81.54           C  
ATOM   2201  O   HIS   273      39.187  -3.074 -21.546  1.00 81.54           O  
ATOM   2202  CB  HIS   273      38.714  -4.638 -19.344  1.00 81.54           C  
ATOM   2203  CG  HIS   273      38.349  -4.780 -17.896  1.00 81.54           C  
ATOM   2204  CD2 HIS   273      37.908  -5.859 -17.195  1.00 81.54           C  
ATOM   2205  ND1 HIS   273      38.389  -3.738 -16.997  1.00 81.54           N  
ATOM   2206  CE1 HIS   273      37.973  -4.233 -15.805  1.00 81.54           C  
ATOM   2207  NE2 HIS   273      37.669  -5.517 -15.876  1.00 81.54           N  
ATOM   2208  N   THR   274      37.151  -3.457 -22.446  1.00113.62           N  
ATOM   2209  CA  THR   274      37.330  -2.961 -23.782  1.00113.62           C  
ATOM   2210  C   THR   274      37.030  -1.487 -23.896  1.00113.62           C  
ATOM   2211  O   THR   274      37.156  -0.931 -24.985  1.00113.62           O  
ATOM   2212  CB  THR   274      36.462  -3.727 -24.749  1.00113.62           C  
ATOM   2213  CG2 THR   274      36.798  -3.341 -26.202  1.00113.62           C  
ATOM   2214  OG1 THR   274      36.708  -5.118 -24.594  1.00113.62           O  
ATOM   2215  N   ASP   275      36.540  -0.846 -22.814  1.00 80.95           N  
ATOM   2216  CA  ASP   275      36.047   0.516 -22.798  1.00 80.95           C  
ATOM   2217  C   ASP   275      36.839   1.429 -23.697  1.00 80.95           C  
ATOM   2218  O   ASP   275      38.070   1.425 -23.706  1.00 80.95           O  
ATOM   2219  CB  ASP   275      36.073   1.147 -21.394  1.00 80.95           C  
ATOM   2220  CG  ASP   275      35.183   0.336 -20.459  1.00 80.95           C  
ATOM   2221  OD1 ASP   275      34.900  -0.851 -20.773  1.00 80.95           O  
ATOM   2222  OD2 ASP   275      34.775   0.899 -19.407  1.00 80.95           O1-
ATOM   2223  N   ALA   276      36.108   2.198 -24.537  1.00 59.35           N  
ATOM   2224  CA  ALA   276      36.706   3.131 -25.452  1.00 59.35           C  
ATOM   2225  C   ALA   276      35.882   4.387 -25.421  1.00 59.35           C  
ATOM   2226  O   ALA   276      34.677   4.344 -25.190  1.00 59.35           O  
ATOM   2227  CB  ALA   276      36.723   2.636 -26.907  1.00 59.35           C  
ATOM   2228  N   ILE   277      36.557   5.550 -25.501  1.00112.61           N  
ATOM   2229  CA  ILE   277      35.953   6.853 -25.571  1.00112.61           C  
ATOM   2230  C   ILE   277      35.581   7.231 -26.978  1.00112.61           C  
ATOM   2231  O   ILE   277      34.751   8.111 -27.191  1.00112.61           O  
ATOM   2232  CB  ILE   277      36.796   7.949 -24.984  1.00112.61           C  
ATOM   2233  CG1 ILE   277      38.083   8.182 -25.786  1.00112.61           C  
ATOM   2234  CG2 ILE   277      37.053   7.573 -23.514  1.00112.61           C  
ATOM   2235  CD1 ILE   277      38.766   9.500 -25.427  1.00112.61           C  
ATOM   2236  N   ALA   278      36.296   6.688 -27.984  1.00 56.62           N  
ATOM   2237  CA  ALA   278      36.051   7.123 -29.335  1.00 56.62           C  
ATOM   2238  C   ALA   278      35.881   5.948 -30.256  1.00 56.62           C  
ATOM   2239  O   ALA   278      36.488   4.895 -30.059  1.00 56.62           O  
ATOM   2240  CB  ALA   278      37.194   7.976 -29.910  1.00 56.62           C  
ATOM   2241  N   LEU   279      35.018   6.112 -31.290  1.00125.86           N  
ATOM   2242  CA  LEU   279      34.780   5.086 -32.273  1.00125.86           C  
ATOM   2243  C   LEU   279      34.590   5.741 -33.619  1.00125.86           C  
ATOM   2244  O   LEU   279      34.153   6.888 -33.689  1.00125.86           O  
ATOM   2245  CB  LEU   279      33.517   4.243 -32.012  1.00125.86           C  
ATOM   2246  CG  LEU   279      32.191   4.989 -32.263  1.00125.86           C  
ATOM   2247  CD1 LEU   279      30.986   4.081 -31.972  1.00125.86           C  
ATOM   2248  CD2 LEU   279      32.128   6.318 -31.493  1.00125.86           C  
ATOM   2249  N   ALA   280      34.932   5.036 -34.730  1.00 52.41           N  
ATOM   2250  CA  ALA   280      34.748   5.626 -36.035  1.00 52.41           C  
ATOM   2251  C   ALA   280      34.306   4.587 -37.037  1.00 52.41           C  
ATOM   2252  O   ALA   280      34.885   3.506 -37.138  1.00 52.41           O  
ATOM   2253  CB  ALA   280      36.025   6.274 -36.597  1.00 52.41           C  
ATOM   2254  N   TYR   281      33.281   4.937 -37.847  1.00 71.34           N  
ATOM   2255  CA  TYR   281      32.694   4.082 -38.851  1.00 71.34           C  
ATOM   2256  C   TYR   281      33.333   4.377 -40.182  1.00 71.34           C  
ATOM   2257  O   TYR   281      33.493   5.535 -40.563  1.00 71.34           O  
ATOM   2258  CB  TYR   281      31.173   4.330 -38.974  1.00 71.34           C  
ATOM   2259  CG  TYR   281      30.535   3.514 -40.051  1.00 71.34           C  
ATOM   2260  CD1 TYR   281      30.161   2.206 -39.835  1.00 71.34           C  
ATOM   2261  CD2 TYR   281      30.283   4.079 -41.281  1.00 71.34           C  
ATOM   2262  CE1 TYR   281      29.560   1.474 -40.836  1.00 71.34           C  
ATOM   2263  CE2 TYR   281      29.683   3.354 -42.284  1.00 71.34           C  
ATOM   2264  CZ  TYR   281      29.320   2.048 -42.063  1.00 71.34           C  
ATOM   2265  OH  TYR   281      28.702   1.306 -43.092  1.00 71.34           O  
ATOM   2266  N   ASP   282      33.738   3.312 -40.911  1.00 61.28           N  
ATOM   2267  CA  ASP   282      34.346   3.423 -42.214  1.00 61.28           C  
ATOM   2268  C   ASP   282      33.342   2.975 -43.238  1.00 61.28           C  
ATOM   2269  O   ASP   282      32.820   1.865 -43.167  1.00 61.28           O  
ATOM   2270  CB  ASP   282      35.564   2.493 -42.380  1.00 61.28           C  
ATOM   2271  CG  ASP   282      36.176   2.706 -43.758  1.00 61.28           C  
ATOM   2272  OD1 ASP   282      35.831   3.723 -44.415  1.00 61.28           O  
ATOM   2273  OD2 ASP   282      36.994   1.842 -44.176  1.00 61.28           O1-
ATOM   2274  N   ALA   283      33.031   3.842 -44.220  1.00 44.36           N  
ATOM   2275  CA  ALA   283      32.083   3.485 -45.239  1.00 44.36           C  
ATOM   2276  C   ALA   283      32.615   2.366 -46.093  1.00 44.36           C  
ATOM   2277  O   ALA   283      31.884   1.436 -46.431  1.00 44.36           O  
ATOM   2278  CB  ALA   283      31.735   4.655 -46.174  1.00 44.36           C  
ATOM   2279  N   LYS   284      33.913   2.418 -46.454  1.00 66.78           N  
ATOM   2280  CA  LYS   284      34.474   1.484 -47.395  1.00 66.78           C  
ATOM   2281  C   LYS   284      34.374   0.065 -46.907  1.00 66.78           C  
ATOM   2282  O   LYS   284      33.840  -0.790 -47.608  1.00 66.78           O  
ATOM   2283  CB  LYS   284      35.961   1.778 -47.655  1.00 66.78           C  
ATOM   2284  CG  LYS   284      36.639   0.833 -48.646  1.00 66.78           C  
ATOM   2285  CD  LYS   284      37.997   1.350 -49.128  1.00 66.78           C  
ATOM   2286  CE  LYS   284      38.691   0.424 -50.127  1.00 66.78           C  
ATOM   2287  NZ  LYS   284      39.945   1.050 -50.602  1.00 66.78           N1+
ATOM   2288  N   HIS   285      34.935  -0.238 -45.718  1.00128.38           N  
ATOM   2289  CA  HIS   285      34.898  -1.551 -45.122  1.00128.38           C  
ATOM   2290  C   HIS   285      33.631  -1.847 -44.390  1.00128.38           C  
ATOM   2291  O   HIS   285      33.256  -3.009 -44.239  1.00128.38           O  
ATOM   2292  CB  HIS   285      36.066  -1.855 -44.171  1.00128.38           C  
ATOM   2293  CG  HIS   285      37.178  -2.553 -44.887  1.00128.38           C  
ATOM   2294  CD2 HIS   285      37.480  -3.880 -44.911  1.00128.38           C  
ATOM   2295  ND1 HIS   285      38.095  -1.943 -45.709  1.00128.38           N  
ATOM   2296  CE1 HIS   285      38.900  -2.926 -46.186  1.00128.38           C  
ATOM   2297  NE2 HIS   285      38.567  -4.118 -45.729  1.00128.38           N  
ATOM   2298  N   ARG   286      32.948  -0.802 -43.895  1.00133.93           N  
ATOM   2299  CA  ARG   286      31.796  -0.971 -43.061  1.00133.93           C  
ATOM   2300  C   ARG   286      32.232  -1.471 -41.718  1.00133.93           C  
ATOM   2301  O   ARG   286      31.459  -2.096 -40.996  1.00133.93           O  
ATOM   2302  CB  ARG   286      30.726  -1.911 -43.641  1.00133.93           C  
ATOM   2303  CG  ARG   286      29.988  -1.290 -44.829  1.00133.93           C  
ATOM   2304  CD  ARG   286      28.641  -1.950 -45.134  1.00133.93           C  
ATOM   2305  NE  ARG   286      27.997  -1.172 -46.229  1.00133.93           N  
ATOM   2306  CZ  ARG   286      28.249  -1.490 -47.531  1.00133.93           C  
ATOM   2307  NH1 ARG   286      29.066  -2.542 -47.831  1.00133.93           N1+
ATOM   2308  NH2 ARG   286      27.686  -0.753 -48.534  1.00133.93           N  
ATOM   2309  N   VAL   287      33.494  -1.179 -41.334  1.00 68.40           N  
ATOM   2310  CA  VAL   287      33.980  -1.554 -40.036  1.00 68.40           C  
ATOM   2311  C   VAL   287      33.952  -0.354 -39.128  1.00 68.40           C  
ATOM   2312  O   VAL   287      34.041   0.786 -39.580  1.00 68.40           O  
ATOM   2313  CB  VAL   287      35.378  -2.092 -40.068  1.00 68.40           C  
ATOM   2314  CG1 VAL   287      35.868  -2.309 -38.627  1.00 68.40           C  
ATOM   2315  CG2 VAL   287      35.357  -3.377 -40.909  1.00 68.40           C  
ATOM   2316  N   ILE   288      33.780  -0.590 -37.806  1.00 79.74           N  
ATOM   2317  CA  ILE   288      33.814   0.471 -36.830  1.00 79.74           C  
ATOM   2318  C   ILE   288      35.033   0.217 -36.000  1.00 79.74           C  
ATOM   2319  O   ILE   288      35.266  -0.906 -35.552  1.00 79.74           O  
ATOM   2320  CB  ILE   288      32.621   0.512 -35.914  1.00 79.74           C  
ATOM   2321  CG1 ILE   288      31.343   0.802 -36.720  1.00 79.74           C  
ATOM   2322  CG2 ILE   288      32.890   1.558 -34.820  1.00 79.74           C  
ATOM   2323  CD1 ILE   288      30.060   0.689 -35.895  1.00 79.74           C  
ATOM   2324  N   PHE   289      35.855   1.267 -35.798  1.00 69.26           N  
ATOM   2325  CA  PHE   289      37.100   1.129 -35.097  1.00 69.26           C  
ATOM   2326  C   PHE   289      36.989   1.791 -33.763  1.00 69.26           C  
ATOM   2327  O   PHE   289      36.378   2.850 -33.619  1.00 69.26           O  
ATOM   2328  CB  PHE   289      38.277   1.792 -35.836  1.00 69.26           C  
ATOM   2329  CG  PHE   289      38.466   1.107 -37.150  1.00 69.26           C  
ATOM   2330  CD1 PHE   289      39.208  -0.049 -37.243  1.00 69.26           C  
ATOM   2331  CD2 PHE   289      37.904   1.626 -38.296  1.00 69.26           C  
ATOM   2332  CE1 PHE   289      39.384  -0.673 -38.457  1.00 69.26           C  
ATOM   2333  CE2 PHE   289      38.077   1.007 -39.512  1.00 69.26           C  
ATOM   2334  CZ  PHE   289      38.818  -0.148 -39.594  1.00 69.26           C  
ATOM   2335  N   PHE   290      37.590   1.168 -32.732  1.00163.61           N  
ATOM   2336  CA  PHE   290      37.489   1.747 -31.425  1.00163.61           C  
ATOM   2337  C   PHE   290      38.878   2.026 -30.938  1.00163.61           C  
ATOM   2338  O   PHE   290      39.772   1.193 -31.089  1.00163.61           O  
ATOM   2339  CB  PHE   290      36.863   0.782 -30.404  1.00163.61           C  
ATOM   2340  CG  PHE   290      35.515   0.388 -30.905  1.00163.61           C  
ATOM   2341  CD1 PHE   290      35.385  -0.708 -31.727  1.00163.61           C  
ATOM   2342  CD2 PHE   290      34.389   1.103 -30.567  1.00163.61           C  
ATOM   2343  CE1 PHE   290      34.154  -1.091 -32.205  1.00163.61           C  
ATOM   2344  CE2 PHE   290      33.154   0.724 -31.041  1.00163.61           C  
ATOM   2345  CZ  PHE   290      33.035  -0.373 -31.860  1.00163.61           C  
ATOM   2346  N   ALA   291      39.102   3.226 -30.359  1.00 58.56           N  
ATOM   2347  CA  ALA   291      40.366   3.530 -29.744  1.00 58.56           C  
ATOM   2348  C   ALA   291      40.129   3.307 -28.278  1.00 58.56           C  
ATOM   2349  O   ALA   291      39.390   4.060 -27.646  1.00 58.56           O  
ATOM   2350  CB  ALA   291      40.806   4.991 -29.932  1.00 58.56           C  
ATOM   2351  N   GLU   292      40.781   2.276 -27.695  1.00 84.30           N  
ATOM   2352  CA  GLU   292      40.456   1.863 -26.355  1.00 84.30           C  
ATOM   2353  C   GLU   292      41.264   2.549 -25.289  1.00 84.30           C  
ATOM   2354  O   GLU   292      42.338   3.096 -25.532  1.00 84.30           O  
ATOM   2355  CB  GLU   292      40.480   0.330 -26.194  1.00 84.30           C  
ATOM   2356  CG  GLU   292      39.329  -0.290 -27.001  1.00 84.30           C  
ATOM   2357  CD  GLU   292      39.461  -1.804 -27.085  1.00 84.30           C  
ATOM   2358  OE1 GLU   292      40.286  -2.384 -26.333  1.00 84.30           O  
ATOM   2359  OE2 GLU   292      38.726  -2.403 -27.916  1.00 84.30           O1-
ATOM   2360  N   SER   293      40.681   2.587 -24.069  1.00122.93           N  
ATOM   2361  CA  SER   293      41.239   3.263 -22.929  1.00122.93           C  
ATOM   2362  C   SER   293      42.426   2.579 -22.292  1.00122.93           C  
ATOM   2363  O   SER   293      43.472   3.195 -22.096  1.00122.93           O  
ATOM   2364  CB  SER   293      40.198   3.475 -21.819  1.00122.93           C  
ATOM   2365  OG  SER   293      39.141   4.291 -22.301  1.00122.93           O  
ATOM   2366  N   ASP   294      42.227   1.345 -21.787  1.00119.09           N  
ATOM   2367  CA  ASP   294      43.237   0.616 -21.053  1.00119.09           C  
ATOM   2368  C   ASP   294      44.067  -0.373 -21.827  1.00119.09           C  
ATOM   2369  O   ASP   294      45.173  -0.718 -21.414  1.00119.09           O  
ATOM   2370  CB  ASP   294      42.645  -0.145 -19.857  1.00119.09           C  
ATOM   2371  CG  ASP   294      43.776  -0.405 -18.874  1.00119.09           C  
ATOM   2372  OD1 ASP   294      44.831   0.274 -19.000  1.00119.09           O  
ATOM   2373  OD2 ASP   294      43.601  -1.278 -17.983  1.00119.09           O1-
ATOM   2374  N   THR   295      43.503  -0.903 -22.924  1.00162.75           N  
ATOM   2375  CA  THR   295      43.975  -2.037 -23.679  1.00162.75           C  
ATOM   2376  C   THR   295      45.265  -1.797 -24.395  1.00162.75           C  
ATOM   2377  O   THR   295      45.982  -2.748 -24.708  1.00162.75           O  
ATOM   2378  CB  THR   295      43.016  -2.412 -24.757  1.00162.75           C  
ATOM   2379  CG2 THR   295      43.507  -3.711 -25.399  1.00162.75           C  
ATOM   2380  OG1 THR   295      41.729  -2.616 -24.214  1.00162.75           O  
ATOM   2381  N   ARG   296      45.568  -0.534 -24.729  1.00173.19           N  
ATOM   2382  CA  ARG   296      46.719  -0.224 -25.524  1.00173.19           C  
ATOM   2383  C   ARG   296      46.508  -0.775 -26.897  1.00173.19           C  
ATOM   2384  O   ARG   296      47.470  -1.146 -27.567  1.00173.19           O  
ATOM   2385  CB  ARG   296      48.053  -0.778 -24.986  1.00173.19           C  
ATOM   2386  CG  ARG   296      48.662   0.051 -23.851  1.00173.19           C  
ATOM   2387  CD  ARG   296      48.050  -0.202 -22.473  1.00173.19           C  
ATOM   2388  NE  ARG   296      48.980  -1.109 -21.744  1.00173.19           N  
ATOM   2389  CZ  ARG   296      50.052  -0.586 -21.081  1.00173.19           C  
ATOM   2390  NH1 ARG   296      50.265   0.763 -21.084  1.00173.19           N1+
ATOM   2391  NH2 ARG   296      50.914  -1.411 -20.417  1.00173.19           N  
ATOM   2392  N   GLN   297      45.240  -0.815 -27.371  1.00 71.45           N  
ATOM   2393  CA  GLN   297      44.992  -1.364 -28.675  1.00 71.45           C  
ATOM   2394  C   GLN   297      43.875  -0.620 -29.358  1.00 71.45           C  
ATOM   2395  O   GLN   297      43.124   0.126 -28.730  1.00 71.45           O  
ATOM   2396  CB  GLN   297      44.593  -2.849 -28.601  1.00 71.45           C  
ATOM   2397  CG  GLN   297      45.697  -3.726 -27.997  1.00 71.45           C  
ATOM   2398  CD  GLN   297      45.209  -5.164 -27.918  1.00 71.45           C  
ATOM   2399  NE2 GLN   297      46.062  -6.119 -28.376  1.00 71.45           N  
ATOM   2400  OE1 GLN   297      44.102  -5.431 -27.453  1.00 71.45           O  
ATOM   2401  N   VAL   298      43.790  -0.784 -30.703  1.00 56.76           N  
ATOM   2402  CA  VAL   298      42.714  -0.256 -31.499  1.00 56.76           C  
ATOM   2403  C   VAL   298      41.986  -1.465 -32.016  1.00 56.76           C  
ATOM   2404  O   VAL   298      42.594  -2.368 -32.589  1.00 56.76           O  
ATOM   2405  CB  VAL   298      43.185   0.554 -32.673  1.00 56.76           C  
ATOM   2406  CG1 VAL   298      41.968   0.947 -33.527  1.00 56.76           C  
ATOM   2407  CG2 VAL   298      43.980   1.757 -32.138  1.00 56.76           C  
ATOM   2408  N   SER   299      40.648  -1.511 -31.837  1.00 54.53           N  
ATOM   2409  CA  SER   299      39.907  -2.695 -32.186  1.00 54.53           C  
ATOM   2410  C   SER   299      38.943  -2.404 -33.296  1.00 54.53           C  
ATOM   2411  O   SER   299      38.740  -1.251 -33.669  1.00 54.53           O  
ATOM   2412  CB  SER   299      39.111  -3.273 -31.002  1.00 54.53           C  
ATOM   2413  OG  SER   299      38.154  -2.331 -30.544  1.00 54.53           O  
ATOM   2414  N   CYS   300      38.351  -3.472 -33.888  1.00 63.04           N  
ATOM   2415  CA  CYS   300      37.427  -3.273 -34.974  1.00 63.04           C  
ATOM   2416  C   CYS   300      36.299  -4.263 -34.913  1.00 63.04           C  
ATOM   2417  O   CYS   300      36.380  -5.302 -34.259  1.00 63.04           O  
ATOM   2418  CB  CYS   300      38.073  -3.354 -36.374  1.00 63.04           C  
ATOM   2419  SG  CYS   300      38.910  -4.931 -36.711  1.00 63.04           S  
ATOM   2420  N   TRP   301      35.179  -3.907 -35.577  1.00 98.03           N  
ATOM   2421  CA  TRP   301      34.009  -4.732 -35.669  1.00 98.03           C  
ATOM   2422  C   TRP   301      33.320  -4.421 -36.959  1.00 98.03           C  
ATOM   2423  O   TRP   301      32.966  -3.271 -37.221  1.00 98.03           O  
ATOM   2424  CB  TRP   301      33.011  -4.455 -34.530  1.00 98.03           C  
ATOM   2425  CG  TRP   301      31.642  -5.059 -34.723  1.00 98.03           C  
ATOM   2426  CD1 TRP   301      31.254  -6.364 -34.778  1.00 98.03           C  
ATOM   2427  CD2 TRP   301      30.447  -4.273 -34.856  1.00 98.03           C  
ATOM   2428  CE2 TRP   301      29.382  -5.162 -35.001  1.00 98.03           C  
ATOM   2429  CE3 TRP   301      30.254  -2.922 -34.852  1.00 98.03           C  
ATOM   2430  NE1 TRP   301      29.893  -6.442 -34.958  1.00 98.03           N  
ATOM   2431  CZ2 TRP   301      28.102  -4.709 -35.147  1.00 98.03           C  
ATOM   2432  CZ3 TRP   301      28.962  -2.468 -35.002  1.00 98.03           C  
ATOM   2433  CH2 TRP   301      27.906  -3.345 -35.148  1.00 98.03           C  
ATOM   2434  N   HIS   302      33.097  -5.456 -37.795  1.00 58.68           N  
ATOM   2435  CA  HIS   302      32.392  -5.254 -39.025  1.00 58.68           C  
ATOM   2436  C   HIS   302      30.952  -5.058 -38.644  1.00 58.68           C  
ATOM   2437  O   HIS   302      30.449  -5.687 -37.714  1.00 58.68           O  
ATOM   2438  CB  HIS   302      32.489  -6.445 -39.995  1.00 58.68           C  
ATOM   2439  CG  HIS   302      32.106  -6.087 -41.401  1.00 58.68           C  
ATOM   2440  CD2 HIS   302      32.898  -5.730 -42.449  1.00 58.68           C  
ATOM   2441  ND1 HIS   302      30.816  -6.060 -41.879  1.00 58.68           N  
ATOM   2442  CE1 HIS   302      30.890  -5.690 -43.183  1.00 58.68           C  
ATOM   2443  NE2 HIS   302      32.134  -5.479 -43.574  1.00 58.68           N  
ATOM   2444  N   ILE   303      30.247  -4.191 -39.393  1.00154.76           N  
ATOM   2445  CA  ILE   303      28.886  -3.807 -39.137  1.00154.76           C  
ATOM   2446  C   ILE   303      28.004  -4.995 -39.172  1.00154.76           C  
ATOM   2447  O   ILE   303      26.929  -4.948 -38.581  1.00154.76           O  
ATOM   2448  CB  ILE   303      28.308  -2.820 -40.116  1.00154.76           C  
ATOM   2449  CG1 ILE   303      28.319  -3.403 -41.539  1.00154.76           C  
ATOM   2450  CG2 ILE   303      29.014  -1.466 -39.943  1.00154.76           C  
ATOM   2451  CD1 ILE   303      27.443  -2.630 -42.525  1.00154.76           C  
ATOM   2452  N   ASP   304      28.367  -6.036 -39.950  1.00198.33           N  
ATOM   2453  CA  ASP   304      27.575  -7.241 -39.933  1.00198.33           C  
ATOM   2454  C   ASP   304      27.348  -7.627 -38.466  1.00198.33           C  
ATOM   2455  O   ASP   304      28.128  -7.235 -37.603  1.00198.33           O  
ATOM   2456  CB  ASP   304      28.254  -8.445 -40.612  1.00198.33           C  
ATOM   2457  CG  ASP   304      28.278  -8.212 -42.114  1.00198.33           C  
ATOM   2458  OD1 ASP   304      27.519  -7.324 -42.590  1.00198.33           O  
ATOM   2459  OD2 ASP   304      29.051  -8.925 -42.808  1.00198.33           O1-
ATOM   2460  N   MET   305      26.276  -8.389 -38.116  1.00143.94           N  
ATOM   2461  CA  MET   305      25.957  -8.600 -36.713  1.00143.94           C  
ATOM   2462  C   MET   305      25.953 -10.053 -36.359  1.00143.94           C  
ATOM   2463  O   MET   305      26.146 -10.884 -37.244  1.00143.94           O  
ATOM   2464  CB  MET   305      24.575  -8.042 -36.331  1.00143.94           C  
ATOM   2465  CG  MET   305      23.415  -8.808 -36.972  1.00143.94           C  
ATOM   2466  SD  MET   305      21.772  -8.268 -36.419  1.00143.94           S  
ATOM   2467  CE  MET   305      21.989  -8.886 -34.725  1.00143.94           C  
ATOM   2468  N   PRO   306      25.759 -10.442 -35.104  1.00145.60           N  
ATOM   2469  CA  PRO   306      25.588  -9.554 -33.966  1.00145.60           C  
ATOM   2470  C   PRO   306      26.915  -9.108 -33.432  1.00145.60           C  
ATOM   2471  O   PRO   306      27.935  -9.671 -33.822  1.00145.60           O  
ATOM   2472  CB  PRO   306      24.819 -10.346 -32.912  1.00145.60           C  
ATOM   2473  CG  PRO   306      24.093 -11.435 -33.711  1.00145.60           C  
ATOM   2474  CD  PRO   306      25.005 -11.674 -34.921  1.00145.60           C  
ATOM   2475  N   LEU   307      26.931  -8.115 -32.520  1.00 90.30           N  
ATOM   2476  CA  LEU   307      28.180  -7.657 -31.987  1.00 90.30           C  
ATOM   2477  C   LEU   307      28.501  -8.401 -30.733  1.00 90.30           C  
ATOM   2478  O   LEU   307      27.858  -8.223 -29.698  1.00 90.30           O  
ATOM   2479  CB  LEU   307      28.181  -6.160 -31.628  1.00 90.30           C  
ATOM   2480  CG  LEU   307      29.492  -5.682 -30.973  1.00 90.30           C  
ATOM   2481  CD1 LEU   307      30.693  -5.836 -31.919  1.00 90.30           C  
ATOM   2482  CD2 LEU   307      29.347  -4.255 -30.422  1.00 90.30           C  
ATOM   2483  N   LYS   308      29.532  -9.263 -30.820  1.00 93.00           N  
ATOM   2484  CA  LYS   308      30.035  -9.990 -29.696  1.00 93.00           C  
ATOM   2485  C   LYS   308      31.521 -10.009 -29.863  1.00 93.00           C  
ATOM   2486  O   LYS   308      32.011  -9.733 -30.954  1.00 93.00           O  
ATOM   2487  CB  LYS   308      29.444 -11.402 -29.593  1.00 93.00           C  
ATOM   2488  CG  LYS   308      28.014 -11.286 -29.070  1.00 93.00           C  
ATOM   2489  CD  LYS   308      27.139 -12.522 -29.226  1.00 93.00           C  
ATOM   2490  CE  LYS   308      25.734 -12.291 -28.670  1.00 93.00           C  
ATOM   2491  NZ  LYS   308      24.909 -13.501 -28.867  1.00 93.00           N1+
ATOM   2492  N   PRO   309      32.264 -10.280 -28.823  1.00 67.57           N  
ATOM   2493  CA  PRO   309      33.703 -10.217 -28.874  1.00 67.57           C  
ATOM   2494  C   PRO   309      34.293 -11.061 -29.966  1.00 67.57           C  
ATOM   2495  O   PRO   309      35.320 -10.669 -30.519  1.00 67.57           O  
ATOM   2496  CB  PRO   309      34.174 -10.700 -27.505  1.00 67.57           C  
ATOM   2497  CG  PRO   309      33.068 -11.682 -27.082  1.00 67.57           C  
ATOM   2498  CD  PRO   309      31.794 -11.096 -27.715  1.00 67.57           C  
ATOM   2499  N   GLU   310      33.670 -12.206 -30.298  1.00 51.34           N  
ATOM   2500  CA  GLU   310      34.202 -13.113 -31.279  1.00 51.34           C  
ATOM   2501  C   GLU   310      34.283 -12.385 -32.580  1.00 51.34           C  
ATOM   2502  O   GLU   310      35.157 -12.642 -33.406  1.00 51.34           O  
ATOM   2503  CB  GLU   310      33.290 -14.328 -31.516  1.00 51.34           C  
ATOM   2504  CG  GLU   310      33.179 -15.268 -30.316  1.00 51.34           C  
ATOM   2505  CD  GLU   310      32.225 -16.390 -30.705  1.00 51.34           C  
ATOM   2506  OE1 GLU   310      32.310 -16.866 -31.870  1.00 51.34           O  
ATOM   2507  OE2 GLU   310      31.401 -16.788 -29.841  1.00 51.34           O1-
ATOM   2508  N   ASN   311      33.322 -11.474 -32.778  1.00107.81           N  
ATOM   2509  CA  ASN   311      33.096 -10.648 -33.929  1.00107.81           C  
ATOM   2510  C   ASN   311      34.133  -9.566 -34.070  1.00107.81           C  
ATOM   2511  O   ASN   311      34.128  -8.868 -35.082  1.00107.81           O  
ATOM   2512  CB  ASN   311      31.725  -9.951 -33.883  1.00107.81           C  
ATOM   2513  CG  ASN   311      30.650 -11.029 -33.897  1.00107.81           C  
ATOM   2514  ND2 ASN   311      30.215 -11.446 -35.115  1.00107.81           N  
ATOM   2515  OD1 ASN   311      30.203 -11.488 -32.848  1.00107.81           O  
ATOM   2516  N   THR   312      34.974  -9.306 -33.042  1.00 61.26           N  
ATOM   2517  CA  THR   312      35.914  -8.216 -33.146  1.00 61.26           C  
ATOM   2518  C   THR   312      37.329  -8.723 -33.193  1.00 61.26           C  
ATOM   2519  O   THR   312      37.610  -9.872 -32.853  1.00 61.26           O  
ATOM   2520  CB  THR   312      35.843  -7.250 -31.998  1.00 61.26           C  
ATOM   2521  CG2 THR   312      34.408  -6.703 -31.897  1.00 61.26           C  
ATOM   2522  OG1 THR   312      36.206  -7.899 -30.788  1.00 61.26           O  
ATOM   2523  N   ASP   313      38.255  -7.850 -33.665  1.00 80.68           N  
ATOM   2524  CA  ASP   313      39.655  -8.167 -33.797  1.00 80.68           C  
ATOM   2525  C   ASP   313      40.465  -6.955 -33.393  1.00 80.68           C  
ATOM   2526  O   ASP   313      39.911  -5.942 -32.967  1.00 80.68           O  
ATOM   2527  CB  ASP   313      40.045  -8.521 -35.243  1.00 80.68           C  
ATOM   2528  CG  ASP   313      41.368  -9.272 -35.221  1.00 80.68           C  
ATOM   2529  OD1 ASP   313      41.524 -10.185 -34.368  1.00 80.68           O  
ATOM   2530  OD2 ASP   313      42.248  -8.932 -36.054  1.00 80.68           O1-
ATOM   2531  N   VAL   314      41.816  -7.043 -33.491  1.00 65.29           N  
ATOM   2532  CA  VAL   314      42.680  -5.943 -33.133  1.00 65.29           C  
ATOM   2533  C   VAL   314      43.505  -5.540 -34.324  1.00 65.29           C  
ATOM   2534  O   VAL   314      44.170  -6.364 -34.953  1.00 65.29           O  
ATOM   2535  CB  VAL   314      43.646  -6.291 -32.034  1.00 65.29           C  
ATOM   2536  CG1 VAL   314      44.595  -5.102 -31.809  1.00 65.29           C  
ATOM   2537  CG2 VAL   314      42.842  -6.697 -30.787  1.00 65.29           C  
ATOM   2538  N   ILE   315      43.385  -4.257 -34.719  1.00221.82           N  
ATOM   2539  CA  ILE   315      44.131  -3.641 -35.784  1.00221.82           C  
ATOM   2540  C   ILE   315      45.506  -3.199 -35.363  1.00221.82           C  
ATOM   2541  O   ILE   315      46.451  -3.256 -36.149  1.00221.82           O  
ATOM   2542  CB  ILE   315      43.452  -2.426 -36.312  1.00221.82           C  
ATOM   2543  CG1 ILE   315      42.078  -2.819 -36.883  1.00221.82           C  
ATOM   2544  CG2 ILE   315      44.437  -1.709 -37.250  1.00221.82           C  
ATOM   2545  CD1 ILE   315      42.113  -4.049 -37.793  1.00221.82           C  
ATOM   2546  N   TYR   316      45.631  -2.643 -34.136  1.00 89.53           N  
ATOM   2547  CA  TYR   316      46.881  -2.058 -33.740  1.00 89.53           C  
ATOM   2548  C   TYR   316      47.155  -2.374 -32.303  1.00 89.53           C  
ATOM   2549  O   TYR   316      46.234  -2.448 -31.491  1.00 89.53           O  
ATOM   2550  CB  TYR   316      46.818  -0.526 -33.914  1.00 89.53           C  
ATOM   2551  CG  TYR   316      48.087   0.147 -33.523  1.00 89.53           C  
ATOM   2552  CD1 TYR   316      49.187   0.097 -34.347  1.00 89.53           C  
ATOM   2553  CD2 TYR   316      48.163   0.864 -32.351  1.00 89.53           C  
ATOM   2554  CE1 TYR   316      50.353   0.730 -33.994  1.00 89.53           C  
ATOM   2555  CE2 TYR   316      49.327   1.502 -31.992  1.00 89.53           C  
ATOM   2556  CZ  TYR   316      50.427   1.433 -32.816  1.00 89.53           C  
ATOM   2557  OH  TYR   316      51.628   2.081 -32.461  1.00 89.53           O  
ATOM   2558  N   SER   317      48.443  -2.584 -31.954  1.00 91.45           N  
ATOM   2559  CA  SER   317      48.756  -2.829 -30.575  1.00 91.45           C  
ATOM   2560  C   SER   317      50.086  -2.197 -30.281  1.00 91.45           C  
ATOM   2561  O   SER   317      51.063  -2.458 -30.980  1.00 91.45           O  
ATOM   2562  CB  SER   317      48.847  -4.329 -30.256  1.00 91.45           C  
ATOM   2563  OG  SER   317      48.890  -4.533 -28.853  1.00 91.45           O  
ATOM   2564  N   TYR   318      50.153  -1.317 -29.252  1.00103.13           N  
ATOM   2565  CA  TYR   318      51.420  -0.725 -28.931  1.00103.13           C  
ATOM   2566  C   TYR   318      51.431  -0.504 -27.443  1.00103.13           C  
ATOM   2567  O   TYR   318      50.471   0.010 -26.871  1.00103.13           O  
ATOM   2568  CB  TYR   318      51.598   0.630 -29.635  1.00103.13           C  
ATOM   2569  CG  TYR   318      53.048   0.854 -29.885  1.00103.13           C  
ATOM   2570  CD1 TYR   318      53.633   0.245 -30.971  1.00103.13           C  
ATOM   2571  CD2 TYR   318      53.817   1.660 -29.082  1.00103.13           C  
ATOM   2572  CE1 TYR   318      54.965   0.417 -31.262  1.00103.13           C  
ATOM   2573  CE2 TYR   318      55.150   1.837 -29.369  1.00103.13           C  
ATOM   2574  CZ  TYR   318      55.728   1.220 -30.454  1.00103.13           C  
ATOM   2575  OH  TYR   318      57.098   1.412 -30.736  1.00103.13           O  
ATOM   2576  N   ALA   319      52.549  -0.840 -26.776  1.00 44.10           N  
ATOM   2577  CA  ALA   319      52.641  -0.704 -25.349  1.00 44.10           C  
ATOM   2578  C   ALA   319      52.460   0.744 -25.021  1.00 44.10           C  
ATOM   2579  O   ALA   319      51.942   1.101 -23.964  1.00 44.10           O  
ATOM   2580  CB  ALA   319      54.011  -1.132 -24.795  1.00 44.10           C  
ATOM   2581  N   ARG   320      52.949   1.604 -25.927  1.00149.75           N  
ATOM   2582  CA  ARG   320      52.945   3.038 -25.841  1.00149.75           C  
ATOM   2583  C   ARG   320      51.583   3.651 -26.019  1.00149.75           C  
ATOM   2584  O   ARG   320      51.397   4.820 -25.681  1.00149.75           O  
ATOM   2585  CB  ARG   320      53.892   3.711 -26.845  1.00149.75           C  
ATOM   2586  CG  ARG   320      55.375   3.664 -26.448  1.00149.75           C  
ATOM   2587  CD  ARG   320      56.059   2.307 -26.613  1.00149.75           C  
ATOM   2588  NE  ARG   320      55.649   1.437 -25.478  1.00149.75           N  
ATOM   2589  CZ  ARG   320      56.451   1.342 -24.378  1.00149.75           C  
ATOM   2590  NH1 ARG   320      57.618   2.050 -24.326  1.00149.75           N1+
ATOM   2591  NH2 ARG   320      56.085   0.541 -23.335  1.00149.75           N  
ATOM   2592  N   PHE   321      50.618   2.932 -26.627  1.00 99.28           N  
ATOM   2593  CA  PHE   321      49.338   3.530 -26.915  1.00 99.28           C  
ATOM   2594  C   PHE   321      48.530   3.609 -25.651  1.00 99.28           C  
ATOM   2595  O   PHE   321      47.561   2.876 -25.460  1.00 99.28           O  
ATOM   2596  CB  PHE   321      48.569   2.683 -27.951  1.00 99.28           C  
ATOM   2597  CG  PHE   321      47.415   3.433 -28.520  1.00 99.28           C  
ATOM   2598  CD1 PHE   321      47.631   4.445 -29.427  1.00 99.28           C  
ATOM   2599  CD2 PHE   321      46.121   3.105 -28.186  1.00 99.28           C  
ATOM   2600  CE1 PHE   321      46.576   5.137 -29.972  1.00 99.28           C  
ATOM   2601  CE2 PHE   321      45.061   3.794 -28.729  1.00 99.28           C  
ATOM   2602  CZ  PHE   321      45.287   4.815 -29.621  1.00 99.28           C  
ATOM   2603  N   ILE   322      48.850   4.589 -24.787  1.00128.41           N  
ATOM   2604  CA  ILE   322      48.167   4.699 -23.530  1.00128.41           C  
ATOM   2605  C   ILE   322      47.062   5.701 -23.678  1.00128.41           C  
ATOM   2606  O   ILE   322      47.291   6.870 -23.989  1.00128.41           O  
ATOM   2607  CB  ILE   322      49.071   5.137 -22.411  1.00128.41           C  
ATOM   2608  CG1 ILE   322      49.686   6.512 -22.715  1.00128.41           C  
ATOM   2609  CG2 ILE   322      50.115   4.033 -22.182  1.00128.41           C  
ATOM   2610  CD1 ILE   322      50.401   7.141 -21.527  1.00128.41           C  
ATOM   2611  N   PHE   323      45.838   5.267 -23.313  1.00124.61           N  
ATOM   2612  CA  PHE   323      44.607   6.004 -23.422  1.00124.61           C  
ATOM   2613  C   PHE   323      44.294   6.568 -24.785  1.00124.61           C  
ATOM   2614  O   PHE   323      44.637   7.704 -25.110  1.00124.61           O  
ATOM   2615  CB  PHE   323      44.498   7.124 -22.372  1.00124.61           C  
ATOM   2616  CG  PHE   323      43.094   7.626 -22.358  1.00124.61           C  
ATOM   2617  CD1 PHE   323      42.091   6.860 -21.808  1.00124.61           C  
ATOM   2618  CD2 PHE   323      42.781   8.865 -22.864  1.00124.61           C  
ATOM   2619  CE1 PHE   323      40.792   7.312 -21.781  1.00124.61           C  
ATOM   2620  CE2 PHE   323      41.485   9.325 -22.839  1.00124.61           C  
ATOM   2621  CZ  PHE   323      40.489   8.548 -22.300  1.00124.61           C  
ATOM   2622  N   GLY   324      43.713   5.701 -25.659  1.00 66.41           N  
ATOM   2623  CA  GLY   324      43.216   6.092 -26.958  1.00 66.41           C  
ATOM   2624  C   GLY   324      42.119   7.098 -26.735  1.00 66.41           C  
ATOM   2625  O   GLY   324      41.188   6.868 -25.964  1.00 66.41           O  
ATOM   2626  N   THR   325      42.333   8.309 -27.284  1.00156.46           N  
ATOM   2627  CA  THR   325      41.482   9.466 -27.200  1.00156.46           C  
ATOM   2628  C   THR   325      40.646   9.797 -28.411  1.00156.46           C  
ATOM   2629  O   THR   325      39.654  10.520 -28.301  1.00156.46           O  
ATOM   2630  CB  THR   325      42.294  10.685 -26.893  1.00156.46           C  
ATOM   2631  CG2 THR   325      41.327  11.825 -26.575  1.00156.46           C  
ATOM   2632  OG1 THR   325      43.097  10.462 -25.747  1.00156.46           O  
ATOM   2633  N   ASP   326      41.086   9.406 -29.624  1.00125.70           N  
ATOM   2634  CA  ASP   326      40.377   9.882 -30.782  1.00125.70           C  
ATOM   2635  C   ASP   326      40.664   8.962 -31.921  1.00125.70           C  
ATOM   2636  O   ASP   326      41.730   8.351 -31.980  1.00125.70           O  
ATOM   2637  CB  ASP   326      40.826  11.301 -31.192  1.00125.70           C  
ATOM   2638  CG  ASP   326      39.821  11.928 -32.152  1.00125.70           C  
ATOM   2639  OD1 ASP   326      38.823  11.249 -32.510  1.00125.70           O  
ATOM   2640  OD2 ASP   326      40.039  13.111 -32.532  1.00125.70           O1-
ATOM   2641  N   ILE   327      39.673   8.790 -32.820  1.00 80.59           N  
ATOM   2642  CA  ILE   327      39.852   7.987 -33.992  1.00 80.59           C  
ATOM   2643  C   ILE   327      38.917   8.503 -35.044  1.00 80.59           C  
ATOM   2644  O   ILE   327      37.774   8.850 -34.744  1.00 80.59           O  
ATOM   2645  CB  ILE   327      39.537   6.538 -33.756  1.00 80.59           C  
ATOM   2646  CG1 ILE   327      40.011   5.675 -34.935  1.00 80.59           C  
ATOM   2647  CG2 ILE   327      38.036   6.423 -33.441  1.00 80.59           C  
ATOM   2648  CD1 ILE   327      40.042   4.183 -34.612  1.00 80.59           C  
ATOM   2649  N   SER   328      39.379   8.571 -36.310  1.00 53.74           N  
ATOM   2650  CA  SER   328      38.531   9.020 -37.378  1.00 53.74           C  
ATOM   2651  C   SER   328      39.067   8.440 -38.648  1.00 53.74           C  
ATOM   2652  O   SER   328      40.198   7.963 -38.683  1.00 53.74           O  
ATOM   2653  CB  SER   328      38.520  10.550 -37.537  1.00 53.74           C  
ATOM   2654  OG  SER   328      39.834  11.016 -37.809  1.00 53.74           O  
ATOM   2655  N   ILE   329      38.253   8.446 -39.724  1.00 54.31           N  
ATOM   2656  CA  ILE   329      38.703   7.955 -40.998  1.00 54.31           C  
ATOM   2657  C   ILE   329      38.686   9.130 -41.939  1.00 54.31           C  
ATOM   2658  O   ILE   329      37.723   9.891 -41.985  1.00 54.31           O  
ATOM   2659  CB  ILE   329      37.806   6.891 -41.546  1.00 54.31           C  
ATOM   2660  CG1 ILE   329      37.764   5.711 -40.562  1.00 54.31           C  
ATOM   2661  CG2 ILE   329      38.301   6.516 -42.953  1.00 54.31           C  
ATOM   2662  CD1 ILE   329      36.605   4.753 -40.807  1.00 54.31           C  
ATOM   2663  N   ASP   330      39.780   9.287 -42.707  1.00154.93           N  
ATOM   2664  CA  ASP   330      40.099  10.371 -43.605  1.00154.93           C  
ATOM   2665  C   ASP   330      39.371  10.206 -44.920  1.00154.93           C  
ATOM   2666  O   ASP   330      38.734   9.187 -45.180  1.00154.93           O  
ATOM   2667  CB  ASP   330      41.620  10.309 -43.873  1.00154.93           C  
ATOM   2668  CG  ASP   330      42.223  11.552 -44.499  1.00154.93           C  
ATOM   2669  OD1 ASP   330      41.491  12.524 -44.821  1.00154.93           O  
ATOM   2670  OD2 ASP   330      43.474  11.533 -44.655  1.00154.93           O1-
ATOM   2671  N   SER   331      39.445  11.242 -45.789  1.00 88.18           N  
ATOM   2672  CA  SER   331      38.821  11.258 -47.086  1.00 88.18           C  
ATOM   2673  C   SER   331      39.452  10.194 -47.938  1.00 88.18           C  
ATOM   2674  O   SER   331      38.785   9.559 -48.751  1.00 88.18           O  
ATOM   2675  CB  SER   331      38.987  12.599 -47.823  1.00 88.18           C  
ATOM   2676  OG  SER   331      40.347  12.807 -48.170  1.00 88.18           O  
ATOM   2677  N   GLU   332      40.773  10.000 -47.759  1.00 97.87           N  
ATOM   2678  CA  GLU   332      41.637   9.064 -48.428  1.00 97.87           C  
ATOM   2679  C   GLU   332      41.374   7.680 -47.926  1.00 97.87           C  
ATOM   2680  O   GLU   332      41.989   6.725 -48.398  1.00 97.87           O  
ATOM   2681  CB  GLU   332      43.131   9.387 -48.260  1.00 97.87           C  
ATOM   2682  CG  GLU   332      43.539  10.658 -49.009  1.00 97.87           C  
ATOM   2683  CD  GLU   332      45.038  10.863 -48.839  1.00 97.87           C  
ATOM   2684  OE1 GLU   332      45.588  10.397 -47.806  1.00 97.87           O  
ATOM   2685  OE2 GLU   332      45.651  11.490 -49.744  1.00 97.87           O1-
ATOM   2686  N   ASN   333      40.503   7.541 -46.907  1.00 69.89           N  
ATOM   2687  CA  ASN   333      40.213   6.270 -46.305  1.00 69.89           C  
ATOM   2688  C   ASN   333      41.334   5.912 -45.386  1.00 69.89           C  
ATOM   2689  O   ASN   333      41.583   4.740 -45.107  1.00 69.89           O  
ATOM   2690  CB  ASN   333      40.041   5.127 -47.325  1.00 69.89           C  
ATOM   2691  CG  ASN   333      38.818   5.425 -48.184  1.00 69.89           C  
ATOM   2692  ND2 ASN   333      38.693   4.705 -49.332  1.00 69.89           N  
ATOM   2693  OD1 ASN   333      37.994   6.272 -47.842  1.00 69.89           O  
ATOM   2694  N   ASN   334      42.041   6.940 -44.879  1.00 48.03           N  
ATOM   2695  CA  ASN   334      43.084   6.713 -43.922  1.00 48.03           C  
ATOM   2696  C   ASN   334      42.444   6.548 -42.568  1.00 48.03           C  
ATOM   2697  O   ASN   334      41.458   7.217 -42.247  1.00 48.03           O  
ATOM   2698  CB  ASN   334      44.079   7.882 -43.810  1.00 48.03           C  
ATOM   2699  CG  ASN   334      44.834   8.016 -45.125  1.00 48.03           C  
ATOM   2700  ND2 ASN   334      45.512   9.179 -45.316  1.00 48.03           N  
ATOM   2701  OD1 ASN   334      44.830   7.110 -45.957  1.00 48.03           O  
ATOM   2702  N   LEU   335      43.005   5.641 -41.735  1.00 82.21           N  
ATOM   2703  CA  LEU   335      42.494   5.394 -40.412  1.00 82.21           C  
ATOM   2704  C   LEU   335      43.413   6.048 -39.412  1.00 82.21           C  
ATOM   2705  O   LEU   335      44.556   5.630 -39.228  1.00 82.21           O  
ATOM   2706  CB  LEU   335      42.439   3.895 -40.069  1.00 82.21           C  
ATOM   2707  CG  LEU   335      41.909   3.602 -38.656  1.00 82.21           C  
ATOM   2708  CD1 LEU   335      40.459   4.085 -38.492  1.00 82.21           C  
ATOM   2709  CD2 LEU   335      42.092   2.119 -38.289  1.00 82.21           C  
ATOM   2710  N   TRP   336      42.920   7.081 -38.698  1.00107.07           N  
ATOM   2711  CA  TRP   336      43.760   7.792 -37.772  1.00107.07           C  
ATOM   2712  C   TRP   336      43.310   7.523 -36.368  1.00107.07           C  
ATOM   2713  O   TRP   336      42.115   7.527 -36.065  1.00107.07           O  
ATOM   2714  CB  TRP   336      43.704   9.319 -37.956  1.00107.07           C  
ATOM   2715  CG  TRP   336      44.313   9.819 -39.242  1.00107.07           C  
ATOM   2716  CD1 TRP   336      43.813   9.796 -40.512  1.00107.07           C  
ATOM   2717  CD2 TRP   336      45.594  10.463 -39.318  1.00107.07           C  
ATOM   2718  CE2 TRP   336      45.805  10.799 -40.655  1.00107.07           C  
ATOM   2719  CE3 TRP   336      46.515  10.756 -38.353  1.00107.07           C  
ATOM   2720  NE1 TRP   336      44.706  10.380 -41.377  1.00107.07           N  
ATOM   2721  CZ2 TRP   336      46.950  11.433 -41.049  1.00107.07           C  
ATOM   2722  CZ3 TRP   336      47.668  11.394 -38.752  1.00107.07           C  
ATOM   2723  CH2 TRP   336      47.880  11.726 -40.075  1.00107.07           C  
ATOM   2724  N   PHE   337      44.284   7.266 -35.467  1.00 90.48           N  
ATOM   2725  CA  PHE   337      43.965   7.064 -34.082  1.00 90.48           C  
ATOM   2726  C   PHE   337      45.011   7.714 -33.227  1.00 90.48           C  
ATOM   2727  O   PHE   337      46.194   7.718 -33.564  1.00 90.48           O  
ATOM   2728  CB  PHE   337      43.762   5.581 -33.709  1.00 90.48           C  
ATOM   2729  CG  PHE   337      44.890   4.769 -34.248  1.00 90.48           C  
ATOM   2730  CD1 PHE   337      46.041   4.558 -33.523  1.00 90.48           C  
ATOM   2731  CD2 PHE   337      44.779   4.209 -35.502  1.00 90.48           C  
ATOM   2732  CE1 PHE   337      47.063   3.801 -34.045  1.00 90.48           C  
ATOM   2733  CE2 PHE   337      45.797   3.452 -36.028  1.00 90.48           C  
ATOM   2734  CZ  PHE   337      46.943   3.247 -35.298  1.00 90.48           C  
ATOM   2735  N   LEU   338      44.575   8.290 -32.083  1.00134.40           N  
ATOM   2736  CA  LEU   338      45.427   9.078 -31.223  1.00134.40           C  
ATOM   2737  C   LEU   338      45.286   8.654 -29.787  1.00134.40           C  
ATOM   2738  O   LEU   338      44.197   8.317 -29.325  1.00134.40           O  
ATOM   2739  CB  LEU   338      45.048  10.583 -31.294  1.00134.40           C  
ATOM   2740  CG  LEU   338      45.823  11.618 -30.429  1.00134.40           C  
ATOM   2741  CD1 LEU   338      45.576  11.446 -28.920  1.00134.40           C  
ATOM   2742  CD2 LEU   338      47.310  11.695 -30.793  1.00134.40           C  
ATOM   2743  N   SER   339      46.422   8.684 -29.048  1.00 63.91           N  
ATOM   2744  CA  SER   339      46.480   8.428 -27.633  1.00 63.91           C  
ATOM   2745  C   SER   339      47.197   9.593 -26.999  1.00 63.91           C  
ATOM   2746  O   SER   339      48.044  10.218 -27.640  1.00 63.91           O  
ATOM   2747  CB  SER   339      47.288   7.169 -27.272  1.00 63.91           C  
ATOM   2748  OG  SER   339      48.639   7.324 -27.684  1.00 63.91           O  
ATOM   2749  N   ASN   340      46.847   9.944 -25.733  1.00136.69           N  
ATOM   2750  CA  ASN   340      47.519  11.050 -25.096  1.00136.69           C  
ATOM   2751  C   ASN   340      47.669  10.836 -23.606  1.00136.69           C  
ATOM   2752  O   ASN   340      48.037  11.762 -22.883  1.00136.69           O  
ATOM   2753  CB  ASN   340      46.789  12.391 -25.312  1.00136.69           C  
ATOM   2754  CG  ASN   340      45.407  12.328 -24.672  1.00136.69           C  
ATOM   2755  ND2 ASN   340      44.643  13.449 -24.776  1.00136.69           N  
ATOM   2756  OD1 ASN   340      45.012  11.310 -24.107  1.00136.69           O  
ATOM   2757  N   GLY   341      47.372   9.626 -23.093  1.00 57.32           N  
ATOM   2758  CA  GLY   341      47.589   9.343 -21.695  1.00 57.32           C  
ATOM   2759  C   GLY   341      46.839  10.315 -20.828  1.00 57.32           C  
ATOM   2760  O   GLY   341      47.299  10.633 -19.728  1.00 57.32           O  
ATOM   2761  N   TYR   342      45.684  10.839 -21.296  1.00108.16           N  
ATOM   2762  CA  TYR   342      44.968  11.794 -20.488  1.00108.16           C  
ATOM   2763  C   TYR   342      43.530  11.354 -20.336  1.00108.16           C  
ATOM   2764  O   TYR   342      42.654  11.874 -21.025  1.00108.16           O  
ATOM   2765  CB  TYR   342      45.005  13.189 -21.153  1.00108.16           C  
ATOM   2766  CG  TYR   342      44.338  14.228 -20.315  1.00108.16           C  
ATOM   2767  CD1 TYR   342      44.924  14.662 -19.149  1.00108.16           C  
ATOM   2768  CD2 TYR   342      43.153  14.801 -20.717  1.00108.16           C  
ATOM   2769  CE1 TYR   342      44.324  15.630 -18.379  1.00108.16           C  
ATOM   2770  CE2 TYR   342      42.546  15.771 -19.951  1.00108.16           C  
ATOM   2771  CZ  TYR   342      43.131  16.185 -18.777  1.00108.16           C  
ATOM   2772  OH  TYR   342      42.517  17.178 -17.984  1.00108.16           O  
ATOM   2773  N   PRO   343      43.244  10.443 -19.435  1.00 99.50           N  
ATOM   2774  CA  PRO   343      41.888   9.981 -19.210  1.00 99.50           C  
ATOM   2775  C   PRO   343      41.123  10.916 -18.316  1.00 99.50           C  
ATOM   2776  O   PRO   343      41.757  11.733 -17.649  1.00 99.50           O  
ATOM   2777  CB  PRO   343      42.017   8.576 -18.619  1.00 99.50           C  
ATOM   2778  CG  PRO   343      43.462   8.509 -18.092  1.00 99.50           C  
ATOM   2779  CD  PRO   343      44.229   9.456 -19.028  1.00 99.50           C  
ATOM   2780  N   PRO   344      39.808  10.858 -18.298  1.00177.58           N  
ATOM   2781  CA  PRO   344      39.070  11.722 -17.413  1.00177.58           C  
ATOM   2782  C   PRO   344      39.262  11.277 -16.002  1.00177.58           C  
ATOM   2783  O   PRO   344      38.423  10.527 -15.508  1.00177.58           O  
ATOM   2784  CB  PRO   344      37.614  11.636 -17.868  1.00177.58           C  
ATOM   2785  CG  PRO   344      37.708  11.226 -19.350  1.00177.58           C  
ATOM   2786  CD  PRO   344      39.027  10.440 -19.449  1.00177.58           C  
ATOM   2787  N   ILE   345      40.307  11.766 -15.317  1.00 58.44           N  
ATOM   2788  CA  ILE   345      40.547  11.402 -13.954  1.00 58.44           C  
ATOM   2789  C   ILE   345      41.211  12.594 -13.350  1.00 58.44           C  
ATOM   2790  O   ILE   345      41.919  13.325 -14.041  1.00 58.44           O  
ATOM   2791  CB  ILE   345      41.483  10.236 -13.804  1.00 58.44           C  
ATOM   2792  CG1 ILE   345      40.883   8.978 -14.460  1.00 58.44           C  
ATOM   2793  CG2 ILE   345      41.795  10.059 -12.309  1.00 58.44           C  
ATOM   2794  CD1 ILE   345      41.876   7.826 -14.602  1.00 58.44           C  
ATOM   2795  N   GLU   346      41.014  12.827 -12.041  1.00 39.32           N  
ATOM   2796  CA  GLU   346      41.607  14.001 -11.475  1.00 39.32           C  
ATOM   2797  C   GLU   346      43.100  13.857 -11.497  1.00 39.32           C  
ATOM   2798  O   GLU   346      43.639  12.793 -11.199  1.00 39.32           O  
ATOM   2799  CB  GLU   346      41.170  14.286 -10.028  1.00 39.32           C  
ATOM   2800  CG  GLU   346      41.701  15.613  -9.484  1.00 39.32           C  
ATOM   2801  CD  GLU   346      41.181  15.770  -8.063  1.00 39.32           C  
ATOM   2802  OE1 GLU   346      40.427  14.870  -7.607  1.00 39.32           O  
ATOM   2803  OE2 GLU   346      41.528  16.794  -7.416  1.00 39.32           O1-
ATOM   2804  N   ASN   347      43.792  14.966 -11.836  1.00 67.65           N  
ATOM   2805  CA  ASN   347      45.229  15.062 -11.882  1.00 67.65           C  
ATOM   2806  C   ASN   347      45.814  14.215 -12.977  1.00 67.65           C  
ATOM   2807  O   ASN   347      46.976  13.821 -12.900  1.00 67.65           O  
ATOM   2808  CB  ASN   347      45.898  14.630 -10.566  1.00 67.65           C  
ATOM   2809  CG  ASN   347      45.495  15.618  -9.483  1.00 67.65           C  
ATOM   2810  ND2 ASN   347      46.411  16.570  -9.162  1.00 67.65           N  
ATOM   2811  OD1 ASN   347      44.398  15.541  -8.932  1.00 67.65           O  
ATOM   2812  N   ALA   348      45.033  13.934 -14.035  1.00 46.82           N  
ATOM   2813  CA  ALA   348      45.476  13.168 -15.170  1.00 46.82           C  
ATOM   2814  C   ALA   348      46.523  13.932 -15.928  1.00 46.82           C  
ATOM   2815  O   ALA   348      47.418  13.349 -16.540  1.00 46.82           O  
ATOM   2816  CB  ALA   348      44.338  12.840 -16.154  1.00 46.82           C  
ATOM   2817  N   GLU   349      46.413  15.272 -15.930  1.00 94.75           N  
ATOM   2818  CA  GLU   349      47.304  16.130 -16.663  1.00 94.75           C  
ATOM   2819  C   GLU   349      48.713  15.932 -16.189  1.00 94.75           C  
ATOM   2820  O   GLU   349      49.660  16.125 -16.952  1.00 94.75           O  
ATOM   2821  CB  GLU   349      46.943  17.622 -16.535  1.00 94.75           C  
ATOM   2822  CG  GLU   349      46.706  18.080 -15.096  1.00 94.75           C  
ATOM   2823  CD  GLU   349      45.230  17.865 -14.796  1.00 94.75           C  
ATOM   2824  OE1 GLU   349      44.387  18.347 -15.601  1.00 94.75           O  
ATOM   2825  OE2 GLU   349      44.923  17.211 -13.764  1.00 94.75           O1-
ATOM   2826  N   LYS   350      48.879  15.599 -14.899  1.00100.09           N  
ATOM   2827  CA  LYS   350      50.151  15.367 -14.274  1.00100.09           C  
ATOM   2828  C   LYS   350      50.797  14.097 -14.761  1.00100.09           C  
ATOM   2829  O   LYS   350      52.016  13.965 -14.680  1.00100.09           O  
ATOM   2830  CB  LYS   350      50.063  15.281 -12.740  1.00100.09           C  
ATOM   2831  CG  LYS   350      49.742  16.614 -12.056  1.00100.09           C  
ATOM   2832  CD  LYS   350      48.307  17.103 -12.265  1.00100.09           C  
ATOM   2833  CE  LYS   350      48.012  18.427 -11.557  1.00100.09           C  
ATOM   2834  NZ  LYS   350      46.611  18.832 -11.805  1.00100.09           N1+
ATOM   2835  N   LEU   351      50.008  13.114 -15.245  1.00 55.51           N  
ATOM   2836  CA  LEU   351      50.542  11.824 -15.609  1.00 55.51           C  
ATOM   2837  C   LEU   351      51.662  11.994 -16.597  1.00 55.51           C  
ATOM   2838  O   LEU   351      51.545  12.722 -17.583  1.00 55.51           O  
ATOM   2839  CB  LEU   351      49.487  10.909 -16.260  1.00 55.51           C  
ATOM   2840  CG  LEU   351      48.263  10.634 -15.366  1.00 55.51           C  
ATOM   2841  CD1 LEU   351      47.251   9.716 -16.069  1.00 55.51           C  
ATOM   2842  CD2 LEU   351      48.680  10.115 -13.982  1.00 55.51           C  
ATOM   2843  N   LYS   352      52.797  11.305 -16.340  1.00108.22           N  
ATOM   2844  CA  LYS   352      53.953  11.416 -17.185  1.00108.22           C  
ATOM   2845  C   LYS   352      54.399  10.042 -17.584  1.00108.22           C  
ATOM   2846  O   LYS   352      54.158   9.069 -16.872  1.00108.22           O  
ATOM   2847  CB  LYS   352      55.118  12.164 -16.507  1.00108.22           C  
ATOM   2848  CG  LYS   352      55.404  11.711 -15.072  1.00108.22           C  
ATOM   2849  CD  LYS   352      56.637  12.377 -14.455  1.00108.22           C  
ATOM   2850  CE  LYS   352      56.736  12.197 -12.939  1.00108.22           C  
ATOM   2851  NZ  LYS   352      55.608  12.889 -12.273  1.00108.22           N1+
ATOM   2852  N   PHE   353      55.060   9.931 -18.759  1.00 55.95           N  
ATOM   2853  CA  PHE   353      55.437   8.641 -19.258  1.00 55.95           C  
ATOM   2854  C   PHE   353      56.845   8.702 -19.772  1.00 55.95           C  
ATOM   2855  O   PHE   353      57.379   9.774 -20.054  1.00 55.95           O  
ATOM   2856  CB  PHE   353      54.519   8.175 -20.400  1.00 55.95           C  
ATOM   2857  CG  PHE   353      53.139   8.150 -19.828  1.00 55.95           C  
ATOM   2858  CD1 PHE   353      52.670   7.042 -19.159  1.00 55.95           C  
ATOM   2859  CD2 PHE   353      52.318   9.247 -19.955  1.00 55.95           C  
ATOM   2860  CE1 PHE   353      51.400   7.031 -18.630  1.00 55.95           C  
ATOM   2861  CE2 PHE   353      51.047   9.243 -19.429  1.00 55.95           C  
ATOM   2862  CZ  PHE   353      50.585   8.132 -18.762  1.00 55.95           C  
ATOM   2863  N   TYR   354      57.486   7.521 -19.882  1.00 95.58           N  
ATOM   2864  CA  TYR   354      58.841   7.393 -20.339  1.00 95.58           C  
ATOM   2865  C   TYR   354      58.918   7.813 -21.770  1.00 95.58           C  
ATOM   2866  O   TYR   354      59.900   8.427 -22.186  1.00 95.58           O  
ATOM   2867  CB  TYR   354      59.370   5.947 -20.297  1.00 95.58           C  
ATOM   2868  CG  TYR   354      59.437   5.487 -18.884  1.00 95.58           C  
ATOM   2869  CD1 TYR   354      58.323   4.963 -18.268  1.00 95.58           C  
ATOM   2870  CD2 TYR   354      60.613   5.573 -18.175  1.00 95.58           C  
ATOM   2871  CE1 TYR   354      58.380   4.532 -16.965  1.00 95.58           C  
ATOM   2872  CE2 TYR   354      60.676   5.142 -16.870  1.00 95.58           C  
ATOM   2873  CZ  TYR   354      59.558   4.622 -16.263  1.00 95.58           C  
ATOM   2874  OH  TYR   354      59.621   4.180 -14.926  1.00 95.58           O  
ATOM   2875  N   GLU   355      57.884   7.456 -22.559  1.00 92.77           N  
ATOM   2876  CA  GLU   355      57.835   7.690 -23.976  1.00 92.77           C  
ATOM   2877  C   GLU   355      56.926   8.844 -24.284  1.00 92.77           C  
ATOM   2878  O   GLU   355      56.229   9.351 -23.407  1.00 92.77           O  
ATOM   2879  CB  GLU   355      57.368   6.439 -24.743  1.00 92.77           C  
ATOM   2880  CG  GLU   355      56.188   5.716 -24.083  1.00 92.77           C  
ATOM   2881  CD  GLU   355      54.952   6.591 -24.187  1.00 92.77           C  
ATOM   2882  OE1 GLU   355      54.516   6.856 -25.338  1.00 92.77           O  
ATOM   2883  OE2 GLU   355      54.421   7.003 -23.122  1.00 92.77           O1-
ATOM   2884  N   ARG   356      56.930   9.305 -25.557  1.00 87.51           N  
ATOM   2885  CA  ARG   356      56.167  10.461 -25.948  1.00 87.51           C  
ATOM   2886  C   ARG   356      54.715  10.215 -25.671  1.00 87.51           C  
ATOM   2887  O   ARG   356      54.125   9.237 -26.123  1.00 87.51           O  
ATOM   2888  CB  ARG   356      56.339  10.812 -27.436  1.00 87.51           C  
ATOM   2889  CG  ARG   356      57.732  11.361 -27.759  1.00 87.51           C  
ATOM   2890  CD  ARG   356      58.044  11.431 -29.255  1.00 87.51           C  
ATOM   2891  NE  ARG   356      58.219  10.032 -29.732  1.00 87.51           N  
ATOM   2892  CZ  ARG   356      59.420   9.408 -29.554  1.00 87.51           C  
ATOM   2893  NH1 ARG   356      60.433  10.056 -28.908  1.00 87.51           N1+
ATOM   2894  NH2 ARG   356      59.606   8.138 -30.014  1.00 87.51           N  
ATOM   2895  N   LYS   357      54.106  11.148 -24.915  1.00 56.23           N  
ATOM   2896  CA  LYS   357      52.753  11.076 -24.437  1.00 56.23           C  
ATOM   2897  C   LYS   357      51.767  11.118 -25.568  1.00 56.23           C  
ATOM   2898  O   LYS   357      50.815  10.339 -25.593  1.00 56.23           O  
ATOM   2899  CB  LYS   357      52.434  12.244 -23.486  1.00 56.23           C  
ATOM   2900  CG  LYS   357      51.117  12.115 -22.721  1.00 56.23           C  
ATOM   2901  CD  LYS   357      51.009  13.101 -21.555  1.00 56.23           C  
ATOM   2902  CE  LYS   357      49.698  12.998 -20.774  1.00 56.23           C  
ATOM   2903  NZ  LYS   357      49.687  13.988 -19.673  1.00 56.23           N1+
ATOM   2904  N   ILE   358      51.975  12.013 -26.554  1.00111.45           N  
ATOM   2905  CA  ILE   358      50.999  12.146 -27.598  1.00111.45           C  
ATOM   2906  C   ILE   358      51.432  11.393 -28.811  1.00111.45           C  
ATOM   2907  O   ILE   358      52.521  11.607 -29.340  1.00111.45           O  
ATOM   2908  CB  ILE   358      50.696  13.560 -27.981  1.00111.45           C  
ATOM   2909  CG1 ILE   358      49.645  13.573 -29.104  1.00111.45           C  
ATOM   2910  CG2 ILE   358      52.014  14.282 -28.282  1.00111.45           C  
ATOM   2911  CD1 ILE   358      49.084  14.956 -29.416  1.00111.45           C  
ATOM   2912  N   ARG   359      50.558  10.467 -29.270  1.00 81.96           N  
ATOM   2913  CA  ARG   359      50.884   9.640 -30.394  1.00 81.96           C  
ATOM   2914  C   ARG   359      49.739   9.597 -31.370  1.00 81.96           C  
ATOM   2915  O   ARG   359      48.605   9.298 -30.999  1.00 81.96           O  
ATOM   2916  CB  ARG   359      51.183   8.196 -29.976  1.00 81.96           C  
ATOM   2917  CG  ARG   359      52.429   8.098 -29.099  1.00 81.96           C  
ATOM   2918  CD  ARG   359      52.669   6.702 -28.534  1.00 81.96           C  
ATOM   2919  NE  ARG   359      54.035   6.711 -27.950  1.00 81.96           N  
ATOM   2920  CZ  ARG   359      55.097   6.279 -28.690  1.00 81.96           C  
ATOM   2921  NH1 ARG   359      54.896   5.758 -29.936  1.00 81.96           N1+
ATOM   2922  NH2 ARG   359      56.359   6.368 -28.179  1.00 81.96           N  
ATOM   2923  N   LEU   360      50.031   9.900 -32.658  1.00202.67           N  
ATOM   2924  CA  LEU   360      49.077   9.806 -33.740  1.00202.67           C  
ATOM   2925  C   LEU   360      49.619   8.804 -34.725  1.00202.67           C  
ATOM   2926  O   LEU   360      50.830   8.764 -34.946  1.00202.67           O  
ATOM   2927  CB  LEU   360      48.892  11.072 -34.608  1.00202.67           C  
ATOM   2928  CG  LEU   360      47.998  12.191 -34.049  1.00202.67           C  
ATOM   2929  CD1 LEU   360      47.859  13.336 -35.060  1.00202.67           C  
ATOM   2930  CD2 LEU   360      46.620  11.658 -33.656  1.00202.67           C  
ATOM   2931  N   MET   361      48.738   7.971 -35.339  1.00 80.00           N  
ATOM   2932  CA  MET   361      49.166   7.007 -36.340  1.00 80.00           C  
ATOM   2933  C   MET   361      48.122   6.881 -37.449  1.00 80.00           C  
ATOM   2934  O   MET   361      46.954   7.195 -37.206  1.00 80.00           O  
ATOM   2935  CB  MET   361      49.390   5.585 -35.794  1.00 80.00           C  
ATOM   2936  CG  MET   361      50.553   5.461 -34.805  1.00 80.00           C  
ATOM   2937  SD  MET   361      50.228   6.179 -33.167  1.00 80.00           S  
ATOM   2938  CE  MET   361      51.832   5.698 -32.462  1.00 80.00           C  
ATOM   2939  N   ARG   362      48.521   6.398 -38.681  1.00188.81           N  
ATOM   2940  CA  ARG   362      47.657   6.299 -39.871  1.00188.81           C  
ATOM   2941  C   ARG   362      48.119   5.204 -40.896  1.00188.81           C  
ATOM   2942  O   ARG   362      49.163   4.591 -40.671  1.00188.81           O  
ATOM   2943  CB  ARG   362      47.626   7.638 -40.639  1.00188.81           C  
ATOM   2944  CG  ARG   362      46.729   7.673 -41.879  1.00188.81           C  
ATOM   2945  CD  ARG   362      47.126   8.774 -42.864  1.00188.81           C  
ATOM   2946  NE  ARG   362      48.540   8.509 -43.255  1.00188.81           N  
ATOM   2947  CZ  ARG   362      49.132   9.246 -44.240  1.00188.81           C  
ATOM   2948  NH1 ARG   362      48.425  10.221 -44.881  1.00188.81           N1+
ATOM   2949  NH2 ARG   362      50.431   9.008 -44.584  1.00188.81           N  
ATOM   2950  N   VAL   363      47.334   4.927 -42.025  1.00335.88           N  
ATOM   2951  CA  VAL   363      47.500   3.969 -43.143  1.00335.88           C  
ATOM   2952  C   VAL   363      46.238   3.947 -44.047  1.00335.88           C  
ATOM   2953  O   VAL   363      45.803   4.993 -44.530  1.00335.88           O  
ATOM   2954  CB  VAL   363      47.814   2.579 -42.649  1.00335.88           C  
ATOM   2955  CG1 VAL   363      46.624   2.041 -41.835  1.00335.88           C  
ATOM   2956  CG2 VAL   363      48.248   1.700 -43.837  1.00335.88           C  
ATOM   2957  N   ASP   364      45.691   2.738 -44.405  1.00178.89           N  
ATOM   2958  CA  ASP   364      44.467   2.505 -45.174  1.00178.89           C  
ATOM   2959  C   ASP   364      43.657   1.453 -44.429  1.00178.89           C  
ATOM   2960  O   ASP   364      44.233   0.579 -43.786  1.00178.89           O  
ATOM   2961  CB  ASP   364      44.754   1.952 -46.584  1.00178.89           C  
ATOM   2962  CG  ASP   364      43.475   1.907 -47.412  1.00178.89           C  
ATOM   2963  OD1 ASP   364      42.413   2.393 -46.942  1.00178.89           O  
ATOM   2964  OD2 ASP   364      43.553   1.368 -48.547  1.00178.89           O1-
ATOM   2965  N   THR   365      42.298   1.501 -44.492  1.00 62.12           N  
ATOM   2966  CA  THR   365      41.417   0.597 -43.784  1.00 62.12           C  
ATOM   2967  C   THR   365      41.548  -0.825 -44.257  1.00 62.12           C  
ATOM   2968  O   THR   365      41.439  -1.746 -43.449  1.00 62.12           O  
ATOM   2969  CB  THR   365      39.970   0.983 -43.887  1.00 62.12           C  
ATOM   2970  CG2 THR   365      39.784   2.363 -43.230  1.00 62.12           C  
ATOM   2971  OG1 THR   365      39.559   1.010 -45.245  1.00 62.12           O  
ATOM   2972  N   ASP   366      41.742  -1.050 -45.575  1.00 47.37           N  
ATOM   2973  CA  ASP   366      41.874  -2.381 -46.110  1.00 47.37           C  
ATOM   2974  C   ASP   366      43.102  -3.013 -45.538  1.00 47.37           C  
ATOM   2975  O   ASP   366      43.090  -4.172 -45.126  1.00 47.37           O  
ATOM   2976  CB  ASP   366      42.073  -2.409 -47.639  1.00 47.37           C  
ATOM   2977  CG  ASP   366      40.804  -1.930 -48.325  1.00 47.37           C  
ATOM   2978  OD1 ASP   366      40.162  -0.982 -47.799  1.00 47.37           O  
ATOM   2979  OD2 ASP   366      40.455  -2.517 -49.384  1.00 47.37           O1-
ATOM   2980  N   ILE   367      44.200  -2.245 -45.479  1.00 87.95           N  
ATOM   2981  CA  ILE   367      45.445  -2.774 -45.008  1.00 87.95           C  
ATOM   2982  C   ILE   367      45.243  -3.207 -43.595  1.00 87.95           C  
ATOM   2983  O   ILE   367      45.749  -4.240 -43.163  1.00 87.95           O  
ATOM   2984  CB  ILE   367      46.554  -1.762 -45.015  1.00 87.95           C  
ATOM   2985  CG1 ILE   367      46.843  -1.301 -46.452  1.00 87.95           C  
ATOM   2986  CG2 ILE   367      47.772  -2.393 -44.319  1.00 87.95           C  
ATOM   2987  CD1 ILE   367      47.303  -2.434 -47.369  1.00 87.95           C  
ATOM   2988  N   VAL   368      44.476  -2.401 -42.847  1.00 70.39           N  
ATOM   2989  CA  VAL   368      44.228  -2.587 -41.453  1.00 70.39           C  
ATOM   2990  C   VAL   368      43.642  -3.942 -41.156  1.00 70.39           C  
ATOM   2991  O   VAL   368      44.255  -4.749 -40.460  1.00 70.39           O  
ATOM   2992  CB  VAL   368      43.248  -1.534 -41.021  1.00 70.39           C  
ATOM   2993  CG1 VAL   368      42.723  -1.833 -39.622  1.00 70.39           C  
ATOM   2994  CG2 VAL   368      43.935  -0.164 -41.158  1.00 70.39           C  
ATOM   2995  N   LEU   369      42.464  -4.235 -41.737  1.00 89.91           N  
ATOM   2996  CA  LEU   369      41.618  -5.377 -41.486  1.00 89.91           C  
ATOM   2997  C   LEU   369      42.141  -6.685 -42.005  1.00 89.91           C  
ATOM   2998  O   LEU   369      41.666  -7.735 -41.576  1.00 89.91           O  
ATOM   2999  CB  LEU   369      40.211  -5.174 -42.064  1.00 89.91           C  
ATOM   3000  CG  LEU   369      39.456  -4.018 -41.382  1.00 89.91           C  
ATOM   3001  CD1 LEU   369      38.054  -3.850 -41.980  1.00 89.91           C  
ATOM   3002  CD2 LEU   369      39.437  -4.188 -39.853  1.00 89.91           C  
ATOM   3003  N   LYS   370      43.059  -6.671 -42.985  1.00129.68           N  
ATOM   3004  CA  LYS   370      43.483  -7.871 -43.658  1.00129.68           C  
ATOM   3005  C   LYS   370      43.845  -8.962 -42.689  1.00129.68           C  
ATOM   3006  O   LYS   370      44.565  -8.749 -41.713  1.00129.68           O  
ATOM   3007  CB  LYS   370      44.688  -7.634 -44.586  1.00129.68           C  
ATOM   3008  CG  LYS   370      44.803  -8.658 -45.714  1.00129.68           C  
ATOM   3009  CD  LYS   370      43.687  -8.503 -46.751  1.00129.68           C  
ATOM   3010  CE  LYS   370      43.853  -9.378 -47.995  1.00129.68           C  
ATOM   3011  NZ  LYS   370      42.728  -9.145 -48.929  1.00129.68           N1+
ATOM   3012  N   HIS   371      43.354 -10.187 -42.990  1.00 91.03           N  
ATOM   3013  CA  HIS   371      43.559 -11.385 -42.221  1.00 91.03           C  
ATOM   3014  C   HIS   371      43.028 -11.221 -40.827  1.00 91.03           C  
ATOM   3015  O   HIS   371      43.678 -11.613 -39.859  1.00 91.03           O  
ATOM   3016  CB  HIS   371      45.042 -11.794 -42.150  1.00 91.03           C  
ATOM   3017  CG  HIS   371      45.264 -13.197 -41.664  1.00 91.03           C  
ATOM   3018  CD2 HIS   371      45.342 -14.359 -42.369  1.00 91.03           C  
ATOM   3019  ND1 HIS   371      45.439 -13.548 -40.344  1.00 91.03           N  
ATOM   3020  CE1 HIS   371      45.614 -14.894 -40.315  1.00 91.03           C  
ATOM   3021  NE2 HIS   371      45.563 -15.430 -41.520  1.00 91.03           N  
ATOM   3022  N   ALA   372      41.811 -10.654 -40.692  1.00 44.49           N  
ATOM   3023  CA  ALA   372      41.221 -10.453 -39.396  1.00 44.49           C  
ATOM   3024  C   ALA   372      39.744 -10.718 -39.489  1.00 44.49           C  
ATOM   3025  O   ALA   372      39.176 -10.809 -40.574  1.00 44.49           O  
ATOM   3026  CB  ALA   372      41.385  -9.020 -38.863  1.00 44.49           C  
ATOM   3027  N   LYS   373      39.092 -10.833 -38.315  1.00120.30           N  
ATOM   3028  CA  LYS   373      37.692 -11.132 -38.160  1.00120.30           C  
ATOM   3029  C   LYS   373      36.872 -10.029 -38.763  1.00120.30           C  
ATOM   3030  O   LYS   373      35.684 -10.195 -39.032  1.00120.30           O  
ATOM   3031  CB  LYS   373      37.284 -11.273 -36.684  1.00120.30           C  
ATOM   3032  CG  LYS   373      37.983 -12.445 -35.994  1.00120.30           C  
ATOM   3033  CD  LYS   373      37.721 -13.787 -36.679  1.00120.30           C  
ATOM   3034  CE  LYS   373      38.564 -14.939 -36.125  1.00120.30           C  
ATOM   3035  NZ  LYS   373      38.266 -16.184 -36.869  1.00120.30           N1+
ATOM   3036  N   CYS   374      37.465  -8.832 -38.876  1.00 81.83           N  
ATOM   3037  CA  CYS   374      36.818  -7.679 -39.436  1.00 81.83           C  
ATOM   3038  C   CYS   374      36.702  -7.787 -40.934  1.00 81.83           C  
ATOM   3039  O   CYS   374      35.913  -7.070 -41.550  1.00 81.83           O  
ATOM   3040  CB  CYS   374      37.527  -6.378 -39.024  1.00 81.83           C  
ATOM   3041  SG  CYS   374      37.395  -6.181 -37.218  1.00 81.83           S  
ATOM   3042  N   ASN   375      37.517  -8.662 -41.558  1.00 81.46           N  
ATOM   3043  CA  ASN   375      37.604  -8.846 -42.985  1.00 81.46           C  
ATOM   3044  C   ASN   375      36.332  -9.430 -43.535  1.00 81.46           C  
ATOM   3045  O   ASN   375      35.378  -9.704 -42.808  1.00 81.46           O  
ATOM   3046  CB  ASN   375      38.775  -9.771 -43.376  1.00 81.46           C  
ATOM   3047  CG  ASN   375      39.101  -9.621 -44.856  1.00 81.46           C  
ATOM   3048  ND2 ASN   375      39.160 -10.770 -45.582  1.00 81.46           N  
ATOM   3049  OD1 ASN   375      39.293  -8.513 -45.355  1.00 81.46           O  
ATOM   3050  N   LEU   376      36.286  -9.565 -44.880  1.00101.50           N  
ATOM   3051  CA  LEU   376      35.164 -10.083 -45.610  1.00101.50           C  
ATOM   3052  C   LEU   376      34.974 -11.504 -45.215  1.00101.50           C  
ATOM   3053  O   LEU   376      33.851 -11.958 -44.993  1.00101.50           O  
ATOM   3054  CB  LEU   376      35.395 -10.071 -47.133  1.00101.50           C  
ATOM   3055  CG  LEU   376      35.571  -8.660 -47.726  1.00101.50           C  
ATOM   3056  CD1 LEU   376      36.813  -7.963 -47.150  1.00101.50           C  
ATOM   3057  CD2 LEU   376      35.575  -8.694 -49.265  1.00101.50           C  
ATOM   3058  N   ASN   377      36.088 -12.245 -45.119  1.00 30.55           N  
ATOM   3059  CA  ASN   377      36.013 -13.620 -44.745  1.00 30.55           C  
ATOM   3060  C   ASN   377      35.424 -13.680 -43.343  1.00 30.55           C  
ATOM   3061  O   ASN   377      36.037 -13.081 -42.421  1.00 30.55           O  
ATOM   3062  CB  ASN   377      37.388 -14.307 -44.706  1.00 30.55           C  
ATOM   3063  CG  ASN   377      37.913 -14.351 -46.133  1.00 30.55           C  
ATOM   3064  ND2 ASN   377      39.194 -13.932 -46.319  1.00 30.55           N  
ATOM   3065  OD1 ASN   377      37.201 -14.735 -47.060  1.00 30.55           O  
ATOM   3066  OXT ASN   377      34.357 -14.328 -43.175  1.00 30.55           O1-
END
