# Supplementary material for: The Diversity of Yellow-Related Proteins in Sand Flies (Diptera: Psychodidae)
Source: PLoS One. 2016 Nov 3;11(11):e0166191. doi: 10.1371/journal.pone.0166191 (PMC5094789; doi:10.1371/journal.pone.0166191)
Supplement: S1 Fig — Zipped PDB files of 32 sand fly yellow-related proteins calculated in MODELLER based on 3Q6K as the template structure. Protein codes refers to Table 1. (ZIP) [file pone.0166191.s001.zip › Para.pdb]

ATOM      1  N   HIS     1      48.738  -2.537 -40.960  1.00 88.66           N  
ATOM      2  CA  HIS     1      49.637  -2.995 -39.877  1.00 88.66           C  
ATOM      3  C   HIS     1      50.659  -1.949 -39.598  1.00 88.66           C  
ATOM      4  O   HIS     1      50.750  -1.427 -38.488  1.00 88.66           O  
ATOM      5  CB  HIS     1      50.359  -4.281 -40.305  1.00 88.66           C  
ATOM      6  CG  HIS     1      49.418  -5.438 -40.453  1.00 88.66           C  
ATOM      7  CD2 HIS     1      49.190  -6.490 -39.621  1.00 88.66           C  
ATOM      8  ND1 HIS     1      48.576  -5.617 -41.527  1.00 88.66           N  
ATOM      9  CE1 HIS     1      47.883  -6.761 -41.293  1.00 88.66           C  
ATOM     10  NE2 HIS     1      48.223  -7.325 -40.148  1.00 88.66           N  
ATOM     11  N   VAL     2      51.455  -1.612 -40.628  1.00 87.99           N  
ATOM     12  CA  VAL     2      52.462  -0.611 -40.470  1.00 87.99           C  
ATOM     13  C   VAL     2      51.763   0.700 -40.352  1.00 87.99           C  
ATOM     14  O   VAL     2      50.678   0.891 -40.897  1.00 87.99           O  
ATOM     15  CB  VAL     2      53.406  -0.521 -41.630  1.00 87.99           C  
ATOM     16  CG1 VAL     2      52.606  -0.069 -42.864  1.00 87.99           C  
ATOM     17  CG2 VAL     2      54.554   0.428 -41.252  1.00 87.99           C  
ATOM     18  N   GLU     3      52.358   1.632 -39.585  1.00125.17           N  
ATOM     19  CA  GLU     3      51.735   2.910 -39.436  1.00125.17           C  
ATOM     20  C   GLU     3      52.774   3.961 -39.605  1.00125.17           C  
ATOM     21  O   GLU     3      53.965   3.720 -39.409  1.00125.17           O  
ATOM     22  CB  GLU     3      51.103   3.138 -38.050  1.00125.17           C  
ATOM     23  CG  GLU     3      52.118   3.249 -36.907  1.00125.17           C  
ATOM     24  CD  GLU     3      52.916   1.955 -36.824  1.00125.17           C  
ATOM     25  OE1 GLU     3      53.960   1.857 -37.523  1.00125.17           O  
ATOM     26  OE2 GLU     3      52.494   1.049 -36.058  1.00125.17           O1-
ATOM     27  N   ARG     4      52.324   5.160 -40.015  1.00141.14           N  
ATOM     28  CA  ARG     4      53.170   6.308 -40.150  1.00141.14           C  
ATOM     29  C   ARG     4      52.446   7.388 -39.413  1.00141.14           C  
ATOM     30  O   ARG     4      51.217   7.372 -39.415  1.00141.14           O  
ATOM     31  CB  ARG     4      53.299   6.787 -41.608  1.00141.14           C  
ATOM     32  CG  ARG     4      53.949   5.767 -42.546  1.00141.14           C  
ATOM     33  CD  ARG     4      55.249   6.255 -43.186  1.00141.14           C  
ATOM     34  NE  ARG     4      56.099   6.808 -42.095  1.00141.14           N  
ATOM     35  CZ  ARG     4      57.450   6.910 -42.260  1.00141.14           C  
ATOM     36  NH1 ARG     4      58.038   6.463 -43.409  1.00141.14           N1+
ATOM     37  NH2 ARG     4      58.210   7.466 -41.273  1.00141.14           N  
ATOM     38  N   GLU     5      53.175   8.297 -38.718  1.00150.83           N  
ATOM     39  CA  GLU     5      52.597   9.447 -38.059  1.00150.83           C  
ATOM     40  C   GLU     5      53.507  10.079 -37.044  1.00150.83           C  
ATOM     41  O   GLU     5      54.723   9.907 -37.107  1.00150.83           O  
ATOM     42  CB  GLU     5      51.163   9.349 -37.529  1.00150.83           C  
ATOM     43  CG  GLU     5      50.115   9.715 -38.578  1.00150.83           C  
ATOM     44  CD  GLU     5      50.562  11.034 -39.184  1.00150.83           C  
ATOM     45  OE1 GLU     5      50.598  12.043 -38.430  1.00150.83           O  
ATOM     46  OE2 GLU     5      50.873  11.053 -40.404  1.00150.83           O1-
ATOM     47  N   TYR     6      52.934  10.843 -36.076  1.00105.12           N  
ATOM     48  CA  TYR     6      53.777  11.670 -35.246  1.00105.12           C  
ATOM     49  C   TYR     6      53.702  11.262 -33.802  1.00105.12           C  
ATOM     50  O   TYR     6      52.748  10.619 -33.362  1.00105.12           O  
ATOM     51  CB  TYR     6      53.375  13.159 -35.243  1.00105.12           C  
ATOM     52  CG  TYR     6      53.258  13.687 -36.635  1.00105.12           C  
ATOM     53  CD1 TYR     6      54.358  13.902 -37.434  1.00105.12           C  
ATOM     54  CD2 TYR     6      52.014  13.998 -37.134  1.00105.12           C  
ATOM     55  CE1 TYR     6      54.213  14.405 -38.707  1.00105.12           C  
ATOM     56  CE2 TYR     6      51.861  14.500 -38.404  1.00105.12           C  
ATOM     57  CZ  TYR     6      52.963  14.695 -39.199  1.00105.12           C  
ATOM     58  OH  TYR     6      52.804  15.210 -40.503  1.00105.12           O  
ATOM     59  N   ALA     7      54.769  11.609 -33.039  1.00 49.37           N  
ATOM     60  CA  ALA     7      54.830  11.377 -31.620  1.00 49.37           C  
ATOM     61  C   ALA     7      55.420  12.604 -30.990  1.00 49.37           C  
ATOM     62  O   ALA     7      56.370  13.182 -31.515  1.00 49.37           O  
ATOM     63  CB  ALA     7      55.733  10.195 -31.229  1.00 49.37           C  
ATOM     64  N   TRP     8      54.876  13.047 -29.835  1.00 81.66           N  
ATOM     65  CA  TRP     8      55.420  14.228 -29.228  1.00 81.66           C  
ATOM     66  C   TRP     8      55.602  14.002 -27.761  1.00 81.66           C  
ATOM     67  O   TRP     8      54.713  13.507 -27.069  1.00 81.66           O  
ATOM     68  CB  TRP     8      54.497  15.458 -29.331  1.00 81.66           C  
ATOM     69  CG  TRP     8      54.235  15.999 -30.718  1.00 81.66           C  
ATOM     70  CD1 TRP     8      54.904  16.962 -31.418  1.00 81.66           C  
ATOM     71  CD2 TRP     8      53.137  15.586 -31.548  1.00 81.66           C  
ATOM     72  CE2 TRP     8      53.200  16.336 -32.721  1.00 81.66           C  
ATOM     73  CE3 TRP     8      52.156  14.659 -31.348  1.00 81.66           C  
ATOM     74  NE1 TRP     8      54.289  17.177 -32.628  1.00 81.66           N  
ATOM     75  CZ2 TRP     8      52.276  16.167 -33.713  1.00 81.66           C  
ATOM     76  CZ3 TRP     8      51.226  14.492 -32.349  1.00 81.66           C  
ATOM     77  CH2 TRP     8      51.285  15.232 -33.510  1.00 81.66           C  
ATOM     78  N   LYS     9      56.801  14.333 -27.251  1.00103.89           N  
ATOM     79  CA  LYS     9      56.987  14.299 -25.835  1.00103.89           C  
ATOM     80  C   LYS     9      56.195  15.445 -25.290  1.00103.89           C  
ATOM     81  O   LYS     9      55.523  15.336 -24.265  1.00103.89           O  
ATOM     82  CB  LYS     9      58.453  14.478 -25.417  1.00103.89           C  
ATOM     83  CG  LYS     9      58.694  14.075 -23.964  1.00103.89           C  
ATOM     84  CD  LYS     9      60.170  13.872 -23.619  1.00103.89           C  
ATOM     85  CE  LYS     9      60.390  13.205 -22.260  1.00103.89           C  
ATOM     86  NZ  LYS     9      60.154  11.748 -22.373  1.00103.89           N1+
ATOM     87  N   ASN    10      56.267  16.596 -25.988  1.00 42.68           N  
ATOM     88  CA  ASN    10      55.540  17.760 -25.582  1.00 42.68           C  
ATOM     89  C   ASN    10      55.097  18.438 -26.836  1.00 42.68           C  
ATOM     90  O   ASN    10      55.735  18.315 -27.880  1.00 42.68           O  
ATOM     91  CB  ASN    10      56.395  18.746 -24.774  1.00 42.68           C  
ATOM     92  CG  ASN    10      56.653  18.160 -23.392  1.00 42.68           C  
ATOM     93  ND2 ASN    10      57.951  18.081 -22.995  1.00 42.68           N  
ATOM     94  OD1 ASN    10      55.723  17.785 -22.679  1.00 42.68           O  
ATOM     95  N   ILE    11      53.978  19.182 -26.759  1.00 95.66           N  
ATOM     96  CA  ILE    11      53.480  19.847 -27.923  1.00 95.66           C  
ATOM     97  C   ILE    11      54.053  21.227 -27.900  1.00 95.66           C  
ATOM     98  O   ILE    11      53.663  22.067 -27.089  1.00 95.66           O  
ATOM     99  CB  ILE    11      51.985  19.983 -27.945  1.00 95.66           C  
ATOM    100  CG1 ILE    11      51.315  18.600 -28.002  1.00 95.66           C  
ATOM    101  CG2 ILE    11      51.632  20.896 -29.124  1.00 95.66           C  
ATOM    102  CD1 ILE    11      51.522  17.764 -26.739  1.00 95.66           C  
ATOM    103  N   THR    12      54.998  21.488 -28.824  1.00 51.08           N  
ATOM    104  CA  THR    12      55.670  22.753 -28.879  1.00 51.08           C  
ATOM    105  C   THR    12      55.019  23.557 -29.958  1.00 51.08           C  
ATOM    106  O   THR    12      54.468  23.003 -30.908  1.00 51.08           O  
ATOM    107  CB  THR    12      57.117  22.636 -29.256  1.00 51.08           C  
ATOM    108  CG2 THR    12      57.732  24.046 -29.277  1.00 51.08           C  
ATOM    109  OG1 THR    12      57.805  21.804 -28.333  1.00 51.08           O  
ATOM    110  N   TYR    13      55.066  24.899 -29.836  1.00159.76           N  
ATOM    111  CA  TYR    13      54.426  25.740 -30.808  1.00159.76           C  
ATOM    112  C   TYR    13      55.463  26.525 -31.538  1.00159.76           C  
ATOM    113  O   TYR    13      56.451  26.975 -30.961  1.00159.76           O  
ATOM    114  CB  TYR    13      53.460  26.779 -30.203  1.00159.76           C  
ATOM    115  CG  TYR    13      52.208  26.114 -29.739  1.00159.76           C  
ATOM    116  CD1 TYR    13      52.100  25.607 -28.464  1.00159.76           C  
ATOM    117  CD2 TYR    13      51.134  26.004 -30.590  1.00159.76           C  
ATOM    118  CE1 TYR    13      50.937  25.000 -28.046  1.00159.76           C  
ATOM    119  CE2 TYR    13      49.971  25.398 -30.180  1.00159.76           C  
ATOM    120  CZ  TYR    13      49.868  24.897 -28.905  1.00159.76           C  
ATOM    121  OH  TYR    13      48.673  24.276 -28.484  1.00159.76           O  
ATOM    122  N   GLU    14      55.281  26.671 -32.864  1.00 85.08           N  
ATOM    123  CA  GLU    14      56.205  27.487 -33.586  1.00 85.08           C  
ATOM    124  C   GLU    14      55.729  28.908 -33.519  1.00 85.08           C  
ATOM    125  O   GLU    14      54.528  29.173 -33.478  1.00 85.08           O  
ATOM    126  CB  GLU    14      56.429  27.052 -35.049  1.00 85.08           C  
ATOM    127  CG  GLU    14      55.171  26.970 -35.913  1.00 85.08           C  
ATOM    128  CD  GLU    14      55.591  26.325 -37.228  1.00 85.08           C  
ATOM    129  OE1 GLU    14      56.516  25.471 -37.186  1.00 85.08           O  
ATOM    130  OE2 GLU    14      55.003  26.678 -38.286  1.00 85.08           O1-
ATOM    131  N   GLY    15      56.672  29.870 -33.460  1.00 29.81           N  
ATOM    132  CA  GLY    15      56.317  31.263 -33.486  1.00 29.81           C  
ATOM    133  C   GLY    15      55.771  31.726 -32.166  1.00 29.81           C  
ATOM    134  O   GLY    15      55.029  32.706 -32.122  1.00 29.81           O  
ATOM    135  N   ILE    16      56.085  31.035 -31.054  1.00 87.18           N  
ATOM    136  CA  ILE    16      55.636  31.532 -29.787  1.00 87.18           C  
ATOM    137  C   ILE    16      56.848  31.667 -28.932  1.00 87.18           C  
ATOM    138  O   ILE    16      57.679  30.762 -28.876  1.00 87.18           O  
ATOM    139  CB  ILE    16      54.666  30.649 -29.057  1.00 87.18           C  
ATOM    140  CG1 ILE    16      54.141  31.395 -27.817  1.00 87.18           C  
ATOM    141  CG2 ILE    16      55.356  29.312 -28.744  1.00 87.18           C  
ATOM    142  CD1 ILE    16      52.939  30.741 -27.141  1.00 87.18           C  
ATOM    143  N   ASP    17      56.971  32.809 -28.228  1.00 66.84           N  
ATOM    144  CA  ASP    17      58.153  33.040 -27.456  1.00 66.84           C  
ATOM    145  C   ASP    17      58.258  31.936 -26.467  1.00 66.84           C  
ATOM    146  O   ASP    17      57.275  31.545 -25.838  1.00 66.84           O  
ATOM    147  CB  ASP    17      58.140  34.371 -26.683  1.00 66.84           C  
ATOM    148  CG  ASP    17      59.564  34.672 -26.234  1.00 66.84           C  
ATOM    149  OD1 ASP    17      60.509  34.093 -26.835  1.00 66.84           O  
ATOM    150  OD2 ASP    17      59.728  35.497 -25.296  1.00 66.84           O1-
ATOM    151  N   GLN    18      59.480  31.395 -26.316  1.00 88.09           N  
ATOM    152  CA  GLN    18      59.677  30.315 -25.404  1.00 88.09           C  
ATOM    153  C   GLN    18      59.536  30.843 -24.015  1.00 88.09           C  
ATOM    154  O   GLN    18      59.760  32.025 -23.755  1.00 88.09           O  
ATOM    155  CB  GLN    18      61.052  29.627 -25.516  1.00 88.09           C  
ATOM    156  CG  GLN    18      61.203  28.723 -26.745  1.00 88.09           C  
ATOM    157  CD  GLN    18      61.493  29.575 -27.972  1.00 88.09           C  
ATOM    158  NE2 GLN    18      61.771  30.887 -27.749  1.00 88.09           N  
ATOM    159  OE1 GLN    18      61.474  29.083 -29.099  1.00 88.09           O  
ATOM    160  N   ALA    19      59.147  29.942 -23.093  1.00 49.65           N  
ATOM    161  CA  ALA    19      58.960  30.223 -21.697  1.00 49.65           C  
ATOM    162  C   ALA    19      57.707  31.010 -21.492  1.00 49.65           C  
ATOM    163  O   ALA    19      57.366  31.359 -20.363  1.00 49.65           O  
ATOM    164  CB  ALA    19      60.122  31.027 -21.093  1.00 49.65           C  
ATOM    165  N   SER    20      56.975  31.291 -22.580  1.00 92.73           N  
ATOM    166  CA  SER    20      55.733  32.000 -22.488  1.00 92.73           C  
ATOM    167  C   SER    20      54.686  31.064 -21.959  1.00 92.73           C  
ATOM    168  O   SER    20      53.663  31.503 -21.437  1.00 92.73           O  
ATOM    169  CB  SER    20      55.254  32.508 -23.857  1.00 92.73           C  
ATOM    170  OG  SER    20      54.024  33.199 -23.715  1.00 92.73           O  
ATOM    171  N   TYR    21      54.886  29.742 -22.131  1.00 69.04           N  
ATOM    172  CA  TYR    21      53.932  28.771 -21.676  1.00 69.04           C  
ATOM    173  C   TYR    21      54.675  27.530 -21.285  1.00 69.04           C  
ATOM    174  O   TYR    21      55.845  27.361 -21.624  1.00 69.04           O  
ATOM    175  CB  TYR    21      52.910  28.387 -22.762  1.00 69.04           C  
ATOM    176  CG  TYR    21      53.666  27.829 -23.922  1.00 69.04           C  
ATOM    177  CD1 TYR    21      53.950  26.483 -23.996  1.00 69.04           C  
ATOM    178  CD2 TYR    21      54.097  28.654 -24.936  1.00 69.04           C  
ATOM    179  CE1 TYR    21      54.648  25.972 -25.066  1.00 69.04           C  
ATOM    180  CE2 TYR    21      54.796  28.148 -26.006  1.00 69.04           C  
ATOM    181  CZ  TYR    21      55.069  26.804 -26.074  1.00 69.04           C  
ATOM    182  OH  TYR    21      55.785  26.282 -27.171  1.00 69.04           O  
ATOM    183  N   ASN    22      54.002  26.629 -20.537  1.00 52.95           N  
ATOM    184  CA  ASN    22      54.596  25.387 -20.131  1.00 52.95           C  
ATOM    185  C   ASN    22      54.179  24.360 -21.143  1.00 52.95           C  
ATOM    186  O   ASN    22      52.993  24.141 -21.377  1.00 52.95           O  
ATOM    187  CB  ASN    22      54.106  24.915 -18.748  1.00 52.95           C  
ATOM    188  CG  ASN    22      54.839  23.642 -18.342  1.00 52.95           C  
ATOM    189  ND2 ASN    22      54.727  23.274 -17.036  1.00 52.95           N  
ATOM    190  OD1 ASN    22      55.478  22.986 -19.161  1.00 52.95           O  
ATOM    191  N   ILE    23      55.167  23.687 -21.758  1.00 98.43           N  
ATOM    192  CA  ILE    23      54.951  22.732 -22.810  1.00 98.43           C  
ATOM    193  C   ILE    23      54.178  21.547 -22.302  1.00 98.43           C  
ATOM    194  O   ILE    23      53.436  20.913 -23.052  1.00 98.43           O  
ATOM    195  CB  ILE    23      56.228  22.258 -23.426  1.00 98.43           C  
ATOM    196  CG1 ILE    23      55.942  21.652 -24.806  1.00 98.43           C  
ATOM    197  CG2 ILE    23      56.917  21.298 -22.442  1.00 98.43           C  
ATOM    198  CD1 ILE    23      57.204  21.445 -25.637  1.00 98.43           C  
ATOM    199  N   GLU    24      54.378  21.171 -21.026  1.00 88.05           N  
ATOM    200  CA  GLU    24      53.687  20.039 -20.468  1.00 88.05           C  
ATOM    201  C   GLU    24      52.207  20.299 -20.423  1.00 88.05           C  
ATOM    202  O   GLU    24      51.407  19.374 -20.533  1.00 88.05           O  
ATOM    203  CB  GLU    24      54.098  19.697 -19.026  1.00 88.05           C  
ATOM    204  CG  GLU    24      55.544  19.228 -18.880  1.00 88.05           C  
ATOM    205  CD  GLU    24      56.405  20.458 -18.654  1.00 88.05           C  
ATOM    206  OE1 GLU    24      56.401  20.973 -17.503  1.00 88.05           O  
ATOM    207  OE2 GLU    24      57.068  20.908 -19.626  1.00 88.05           O1-
ATOM    208  N   ASN    25      51.806  21.565 -20.222  1.00 76.35           N  
ATOM    209  CA  ASN    25      50.434  21.978 -20.071  1.00 76.35           C  
ATOM    210  C   ASN    25      49.641  21.817 -21.335  1.00 76.35           C  
ATOM    211  O   ASN    25      48.412  21.778 -21.280  1.00 76.35           O  
ATOM    212  CB  ASN    25      50.286  23.438 -19.606  1.00 76.35           C  
ATOM    213  CG  ASN    25      50.673  23.500 -18.135  1.00 76.35           C  
ATOM    214  ND2 ASN    25      50.776  24.740 -17.588  1.00 76.35           N  
ATOM    215  OD1 ASN    25      50.867  22.472 -17.488  1.00 76.35           O  
ATOM    216  N   THR    26      50.292  21.782 -22.515  1.00138.07           N  
ATOM    217  CA  THR    26      49.521  21.687 -23.723  1.00138.07           C  
ATOM    218  C   THR    26      49.132  20.254 -23.952  1.00138.07           C  
ATOM    219  O   THR    26      49.946  19.416 -24.338  1.00138.07           O  
ATOM    220  CB  THR    26      50.238  22.218 -24.936  1.00138.07           C  
ATOM    221  CG2 THR    26      51.568  21.474 -25.134  1.00138.07           C  
ATOM    222  OG1 THR    26      49.413  22.099 -26.085  1.00138.07           O  
ATOM    223  N   ILE    27      47.843  19.932 -23.702  1.00195.21           N  
ATOM    224  CA  ILE    27      47.380  18.588 -23.902  1.00195.21           C  
ATOM    225  C   ILE    27      46.351  18.502 -24.986  1.00195.21           C  
ATOM    226  O   ILE    27      45.250  19.039 -24.867  1.00195.21           O  
ATOM    227  CB  ILE    27      46.777  17.928 -22.693  1.00195.21           C  
ATOM    228  CG1 ILE    27      45.634  18.770 -22.107  1.00195.21           C  
ATOM    229  CG2 ILE    27      47.895  17.557 -21.720  1.00195.21           C  
ATOM    230  CD1 ILE    27      46.074  20.100 -21.500  1.00195.21           C  
ATOM    231  N   PRO    28      46.711  17.836 -26.059  1.00104.86           N  
ATOM    232  CA  PRO    28      45.768  17.620 -27.126  1.00104.86           C  
ATOM    233  C   PRO    28      44.840  16.477 -26.838  1.00104.86           C  
ATOM    234  O   PRO    28      45.311  15.408 -26.456  1.00104.86           O  
ATOM    235  CB  PRO    28      46.587  17.440 -28.407  1.00104.86           C  
ATOM    236  CG  PRO    28      48.029  17.216 -27.918  1.00104.86           C  
ATOM    237  CD  PRO    28      48.071  17.939 -26.563  1.00104.86           C  
ATOM    238  N   THR    29      43.519  16.715 -26.943  1.00107.70           N  
ATOM    239  CA  THR    29      42.457  15.760 -26.786  1.00107.70           C  
ATOM    240  C   THR    29      42.002  15.135 -28.083  1.00107.70           C  
ATOM    241  O   THR    29      41.370  14.079 -28.068  1.00107.70           O  
ATOM    242  CB  THR    29      41.274  16.365 -26.092  1.00107.70           C  
ATOM    243  CG2 THR    29      41.747  16.865 -24.715  1.00107.70           C  
ATOM    244  OG1 THR    29      40.753  17.449 -26.846  1.00107.70           O  
ATOM    245  N   ALA    30      42.215  15.802 -29.239  1.00 70.63           N  
ATOM    246  CA  ALA    30      41.655  15.285 -30.465  1.00 70.63           C  
ATOM    247  C   ALA    30      42.333  15.874 -31.670  1.00 70.63           C  
ATOM    248  O   ALA    30      43.090  16.838 -31.579  1.00 70.63           O  
ATOM    249  CB  ALA    30      40.150  15.571 -30.615  1.00 70.63           C  
ATOM    250  N   PHE    31      42.077  15.274 -32.857  1.00182.72           N  
ATOM    251  CA  PHE    31      42.668  15.756 -34.075  1.00182.72           C  
ATOM    252  C   PHE    31      41.664  15.609 -35.181  1.00182.72           C  
ATOM    253  O   PHE    31      40.570  15.082 -34.983  1.00182.72           O  
ATOM    254  CB  PHE    31      43.897  14.932 -34.520  1.00182.72           C  
ATOM    255  CG  PHE    31      43.428  13.573 -34.940  1.00182.72           C  
ATOM    256  CD1 PHE    31      43.277  12.565 -34.016  1.00182.72           C  
ATOM    257  CD2 PHE    31      43.131  13.302 -36.261  1.00182.72           C  
ATOM    258  CE1 PHE    31      42.841  11.317 -34.401  1.00182.72           C  
ATOM    259  CE2 PHE    31      42.696  12.058 -36.653  1.00182.72           C  
ATOM    260  CZ  PHE    31      42.549  11.061 -35.720  1.00182.72           C  
ATOM    261  N   ALA    32      42.008  16.148 -36.372  1.00 70.52           N  
ATOM    262  CA  ALA    32      41.247  15.925 -37.569  1.00 70.52           C  
ATOM    263  C   ALA    32      42.221  16.107 -38.692  1.00 70.52           C  
ATOM    264  O   ALA    32      42.966  17.085 -38.712  1.00 70.52           O  
ATOM    265  CB  ALA    32      40.112  16.942 -37.781  1.00 70.52           C  
ATOM    266  N   HIS    33      42.243  15.178 -39.669  1.00 94.34           N  
ATOM    267  CA  HIS    33      43.168  15.342 -40.754  1.00 94.34           C  
ATOM    268  C   HIS    33      42.391  15.606 -42.006  1.00 94.34           C  
ATOM    269  O   HIS    33      41.382  14.955 -42.278  1.00 94.34           O  
ATOM    270  CB  HIS    33      44.080  14.134 -41.023  1.00 94.34           C  
ATOM    271  CG  HIS    33      45.034  14.414 -42.148  1.00 94.34           C  
ATOM    272  CD2 HIS    33      45.033  13.960 -43.431  1.00 94.34           C  
ATOM    273  ND1 HIS    33      46.117  15.261 -42.050  1.00 94.34           N  
ATOM    274  CE1 HIS    33      46.712  15.277 -43.272  1.00 94.34           C  
ATOM    275  NE2 HIS    33      46.089  14.502 -44.141  1.00 94.34           N  
ATOM    276  N   ASP    34      42.847  16.610 -42.781  1.00 55.95           N  
ATOM    277  CA  ASP    34      42.268  16.967 -44.045  1.00 55.95           C  
ATOM    278  C   ASP    34      43.186  16.377 -45.076  1.00 55.95           C  
ATOM    279  O   ASP    34      44.293  16.868 -45.286  1.00 55.95           O  
ATOM    280  CB  ASP    34      42.225  18.494 -44.255  1.00 55.95           C  
ATOM    281  CG  ASP    34      41.516  18.827 -45.564  1.00 55.95           C  
ATOM    282  OD1 ASP    34      41.064  17.882 -46.264  1.00 55.95           O  
ATOM    283  OD2 ASP    34      41.421  20.044 -45.880  1.00 55.95           O1-
ATOM    284  N   ALA    35      42.751  15.282 -45.728  1.00 43.50           N  
ATOM    285  CA  ALA    35      43.583  14.579 -46.666  1.00 43.50           C  
ATOM    286  C   ALA    35      43.902  15.412 -47.873  1.00 43.50           C  
ATOM    287  O   ALA    35      45.051  15.458 -48.310  1.00 43.50           O  
ATOM    288  CB  ALA    35      42.934  13.280 -47.173  1.00 43.50           C  
ATOM    289  N   ILE    36      42.902  16.106 -48.444  1.00 89.66           N  
ATOM    290  CA  ILE    36      43.139  16.842 -49.657  1.00 89.66           C  
ATOM    291  C   ILE    36      44.132  17.944 -49.417  1.00 89.66           C  
ATOM    292  O   ILE    36      45.041  18.149 -50.222  1.00 89.66           O  
ATOM    293  CB  ILE    36      41.886  17.442 -50.228  1.00 89.66           C  
ATOM    294  CG1 ILE    36      42.164  18.067 -51.604  1.00 89.66           C  
ATOM    295  CG2 ILE    36      41.298  18.411 -49.195  1.00 89.66           C  
ATOM    296  CD1 ILE    36      40.893  18.444 -52.362  1.00 89.66           C  
ATOM    297  N   SER    37      43.963  18.694 -48.308  1.00 59.16           N  
ATOM    298  CA  SER    37      44.791  19.815 -47.945  1.00 59.16           C  
ATOM    299  C   SER    37      46.104  19.368 -47.383  1.00 59.16           C  
ATOM    300  O   SER    37      47.060  20.142 -47.367  1.00 59.16           O  
ATOM    301  CB  SER    37      44.138  20.729 -46.892  1.00 59.16           C  
ATOM    302  OG  SER    37      42.996  21.371 -47.440  1.00 59.16           O  
ATOM    303  N   LYS    38      46.202  18.114 -46.912  1.00144.94           N  
ATOM    304  CA  LYS    38      47.418  17.648 -46.305  1.00144.94           C  
ATOM    305  C   LYS    38      47.669  18.460 -45.062  1.00144.94           C  
ATOM    306  O   LYS    38      48.812  18.766 -44.721  1.00144.94           O  
ATOM    307  CB  LYS    38      48.618  17.743 -47.268  1.00144.94           C  
ATOM    308  CG  LYS    38      49.730  16.735 -46.978  1.00144.94           C  
ATOM    309  CD  LYS    38      50.714  16.559 -48.136  1.00144.94           C  
ATOM    310  CE  LYS    38      50.048  16.256 -49.479  1.00144.94           C  
ATOM    311  NZ  LYS    38      49.544  14.866 -49.487  1.00144.94           N1+
ATOM    312  N   LYS    39      46.579  18.811 -44.339  1.00136.40           N  
ATOM    313  CA  LYS    39      46.667  19.575 -43.121  1.00136.40           C  
ATOM    314  C   LYS    39      46.152  18.780 -41.956  1.00136.40           C  
ATOM    315  O   LYS    39      45.208  18.000 -42.075  1.00136.40           O  
ATOM    316  CB  LYS    39      45.855  20.883 -43.130  1.00136.40           C  
ATOM    317  CG  LYS    39      46.613  22.115 -43.629  1.00136.40           C  
ATOM    318  CD  LYS    39      46.990  22.122 -45.108  1.00136.40           C  
ATOM    319  CE  LYS    39      47.743  23.389 -45.522  1.00136.40           C  
ATOM    320  NZ  LYS    39      46.883  24.575 -45.307  1.00136.40           N1+
ATOM    321  N   ILE    40      46.779  18.976 -40.775  1.00100.52           N  
ATOM    322  CA  ILE    40      46.340  18.308 -39.583  1.00100.52           C  
ATOM    323  C   ILE    40      45.924  19.344 -38.588  1.00100.52           C  
ATOM    324  O   ILE    40      46.605  20.348 -38.382  1.00100.52           O  
ATOM    325  CB  ILE    40      47.382  17.451 -38.930  1.00100.52           C  
ATOM    326  CG1 ILE    40      48.598  18.292 -38.510  1.00100.52           C  
ATOM    327  CG2 ILE    40      47.697  16.283 -39.875  1.00100.52           C  
ATOM    328  CD1 ILE    40      49.548  17.549 -37.570  1.00100.52           C  
ATOM    329  N   PHE    41      44.756  19.118 -37.953  1.00 67.06           N  
ATOM    330  CA  PHE    41      44.256  20.051 -36.988  1.00 67.06           C  
ATOM    331  C   PHE    41      44.216  19.346 -35.669  1.00 67.06           C  
ATOM    332  O   PHE    41      43.753  18.210 -35.566  1.00 67.06           O  
ATOM    333  CB  PHE    41      42.817  20.516 -37.290  1.00 67.06           C  
ATOM    334  CG  PHE    41      42.788  21.141 -38.646  1.00 67.06           C  
ATOM    335  CD1 PHE    41      43.214  22.434 -38.840  1.00 67.06           C  
ATOM    336  CD2 PHE    41      42.318  20.431 -39.730  1.00 67.06           C  
ATOM    337  CE1 PHE    41      43.179  23.005 -40.092  1.00 67.06           C  
ATOM    338  CE2 PHE    41      42.279  20.997 -40.983  1.00 67.06           C  
ATOM    339  CZ  PHE    41      42.716  22.287 -41.166  1.00 67.06           C  
ATOM    340  N   ILE    42      44.730  19.997 -34.608  1.00167.03           N  
ATOM    341  CA  ILE    42      44.642  19.363 -33.329  1.00167.03           C  
ATOM    342  C   ILE    42      44.033  20.272 -32.315  1.00167.03           C  
ATOM    343  O   ILE    42      44.263  21.481 -32.302  1.00167.03           O  
ATOM    344  CB  ILE    42      45.901  18.694 -32.834  1.00167.03           C  
ATOM    345  CG1 ILE    42      47.106  19.635 -32.828  1.00167.03           C  
ATOM    346  CG2 ILE    42      46.117  17.439 -33.695  1.00167.03           C  
ATOM    347  CD1 ILE    42      47.576  19.981 -34.244  1.00167.03           C  
ATOM    348  N   THR    43      43.177  19.683 -31.454  1.00131.76           N  
ATOM    349  CA  THR    43      42.558  20.461 -30.425  1.00131.76           C  
ATOM    350  C   THR    43      43.337  20.352 -29.163  1.00131.76           C  
ATOM    351  O   THR    43      43.670  19.266 -28.687  1.00131.76           O  
ATOM    352  CB  THR    43      41.117  20.162 -30.120  1.00131.76           C  
ATOM    353  CG2 THR    43      40.230  20.797 -31.201  1.00131.76           C  
ATOM    354  OG1 THR    43      40.905  18.764 -29.971  1.00131.76           O  
ATOM    355  N   ILE    44      43.708  21.539 -28.647  1.00169.49           N  
ATOM    356  CA  ILE    44      44.331  21.705 -27.370  1.00169.49           C  
ATOM    357  C   ILE    44      43.441  22.605 -26.560  1.00169.49           C  
ATOM    358  O   ILE    44      43.510  23.827 -26.669  1.00169.49           O  
ATOM    359  CB  ILE    44      45.667  22.362 -27.462  1.00169.49           C  
ATOM    360  CG1 ILE    44      46.115  22.804 -26.065  1.00169.49           C  
ATOM    361  CG2 ILE    44      45.550  23.502 -28.479  1.00169.49           C  
ATOM    362  CD1 ILE    44      46.104  21.665 -25.061  1.00169.49           C  
ATOM    363  N   PRO    45      42.645  22.031 -25.698  1.00 87.88           N  
ATOM    364  CA  PRO    45      41.716  22.784 -24.894  1.00 87.88           C  
ATOM    365  C   PRO    45      42.412  23.655 -23.897  1.00 87.88           C  
ATOM    366  O   PRO    45      43.502  23.304 -23.451  1.00 87.88           O  
ATOM    367  CB  PRO    45      40.795  21.739 -24.250  1.00 87.88           C  
ATOM    368  CG  PRO    45      41.493  20.387 -24.476  1.00 87.88           C  
ATOM    369  CD  PRO    45      42.317  20.617 -25.752  1.00 87.88           C  
ATOM    370  N   ARG    46      41.812  24.805 -23.521  1.00135.67           N  
ATOM    371  CA  ARG    46      42.515  25.625 -22.582  1.00135.67           C  
ATOM    372  C   ARG    46      42.137  25.171 -21.205  1.00135.67           C  
ATOM    373  O   ARG    46      41.461  25.876 -20.458  1.00135.67           O  
ATOM    374  CB  ARG    46      42.213  27.129 -22.709  1.00135.67           C  
ATOM    375  CG  ARG    46      42.475  27.683 -24.114  1.00135.67           C  
ATOM    376  CD  ARG    46      42.923  29.148 -24.128  1.00135.67           C  
ATOM    377  NE  ARG    46      42.545  29.739 -25.445  1.00135.67           N  
ATOM    378  CZ  ARG    46      43.211  29.427 -26.594  1.00135.67           C  
ATOM    379  NH1 ARG    46      44.221  28.513 -26.567  1.00135.67           N1+
ATOM    380  NH2 ARG    46      42.850  30.007 -27.776  1.00135.67           N  
ATOM    381  N   ARG    47      42.552  23.929 -20.875  1.00167.60           N  
ATOM    382  CA  ARG    47      42.374  23.304 -19.594  1.00167.60           C  
ATOM    383  C   ARG    47      43.315  23.911 -18.608  1.00167.60           C  
ATOM    384  O   ARG    47      42.972  24.122 -17.446  1.00167.60           O  
ATOM    385  CB  ARG    47      42.654  21.791 -19.627  1.00167.60           C  
ATOM    386  CG  ARG    47      41.587  21.000 -20.387  1.00167.60           C  
ATOM    387  CD  ARG    47      41.700  19.483 -20.227  1.00167.60           C  
ATOM    388  NE  ARG    47      41.426  19.165 -18.797  1.00167.60           N  
ATOM    389  CZ  ARG    47      40.758  18.023 -18.463  1.00167.60           C  
ATOM    390  NH1 ARG    47      40.316  17.178 -19.440  1.00167.60           N1+
ATOM    391  NH2 ARG    47      40.533  17.725 -17.150  1.00167.60           N  
ATOM    392  N   TYR    48      44.548  24.199 -19.070  1.00124.54           N  
ATOM    393  CA  TYR    48      45.574  24.745 -18.230  1.00124.54           C  
ATOM    394  C   TYR    48      46.047  26.020 -18.857  1.00124.54           C  
ATOM    395  O   TYR    48      45.733  26.318 -20.008  1.00124.54           O  
ATOM    396  CB  TYR    48      46.739  23.779 -17.986  1.00124.54           C  
ATOM    397  CG  TYR    48      46.119  22.729 -17.130  1.00124.54           C  
ATOM    398  CD1 TYR    48      45.430  21.680 -17.693  1.00124.54           C  
ATOM    399  CD2 TYR    48      46.203  22.812 -15.760  1.00124.54           C  
ATOM    400  CE1 TYR    48      44.846  20.719 -16.901  1.00124.54           C  
ATOM    401  CE2 TYR    48      45.621  21.856 -14.963  1.00124.54           C  
ATOM    402  CZ  TYR    48      44.942  20.805 -15.532  1.00124.54           C  
ATOM    403  OH  TYR    48      44.344  19.823 -14.714  1.00124.54           O  
ATOM    404  N   PRO    49      46.777  26.803 -18.118  1.00175.00           N  
ATOM    405  CA  PRO    49      47.120  28.130 -18.564  1.00175.00           C  
ATOM    406  C   PRO    49      48.088  28.248 -19.703  1.00175.00           C  
ATOM    407  O   PRO    49      48.904  27.354 -19.915  1.00175.00           O  
ATOM    408  CB  PRO    49      47.579  28.887 -17.311  1.00175.00           C  
ATOM    409  CG  PRO    49      47.761  27.801 -16.234  1.00175.00           C  
ATOM    410  CD  PRO    49      46.802  26.686 -16.671  1.00175.00           C  
ATOM    411  N   GLN    50      48.012  29.403 -20.404  1.00140.79           N  
ATOM    412  CA  GLN    50      48.890  29.840 -21.461  1.00140.79           C  
ATOM    413  C   GLN    50      48.813  29.039 -22.728  1.00140.79           C  
ATOM    414  O   GLN    50      49.842  28.856 -23.377  1.00140.79           O  
ATOM    415  CB  GLN    50      50.378  29.762 -21.065  1.00140.79           C  
ATOM    416  CG  GLN    50      50.719  30.359 -19.699  1.00140.79           C  
ATOM    417  CD  GLN    50      50.165  31.766 -19.616  1.00140.79           C  
ATOM    418  NE2 GLN    50      49.173  31.952 -18.707  1.00140.79           N  
ATOM    419  OE1 GLN    50      50.601  32.674 -20.323  1.00140.79           O  
ATOM    420  N   VAL    51      47.627  28.564 -23.151  1.00 76.10           N  
ATOM    421  CA  VAL    51      47.581  27.845 -24.403  1.00 76.10           C  
ATOM    422  C   VAL    51      47.490  28.871 -25.509  1.00 76.10           C  
ATOM    423  O   VAL    51      46.486  29.562 -25.665  1.00 76.10           O  
ATOM    424  CB  VAL    51      46.371  26.959 -24.513  1.00 76.10           C  
ATOM    425  CG1 VAL    51      46.322  26.339 -25.919  1.00 76.10           C  
ATOM    426  CG2 VAL    51      46.421  25.920 -23.380  1.00 76.10           C  
ATOM    427  N   PRO    52      48.543  28.996 -26.269  1.00153.02           N  
ATOM    428  CA  PRO    52      48.645  29.939 -27.355  1.00153.02           C  
ATOM    429  C   PRO    52      47.552  29.768 -28.363  1.00153.02           C  
ATOM    430  O   PRO    52      46.962  30.765 -28.778  1.00153.02           O  
ATOM    431  CB  PRO    52      49.998  29.667 -28.017  1.00153.02           C  
ATOM    432  CG  PRO    52      50.718  28.685 -27.071  1.00153.02           C  
ATOM    433  CD  PRO    52      49.581  27.986 -26.318  1.00153.02           C  
ATOM    434  N   ILE    53      47.308  28.523 -28.818  1.00173.98           N  
ATOM    435  CA  ILE    53      46.257  28.334 -29.780  1.00173.98           C  
ATOM    436  C   ILE    53      45.567  27.035 -29.493  1.00173.98           C  
ATOM    437  O   ILE    53      46.202  25.987 -29.421  1.00173.98           O  
ATOM    438  CB  ILE    53      46.738  28.408 -31.199  1.00173.98           C  
ATOM    439  CG1 ILE    53      45.543  28.390 -32.161  1.00173.98           C  
ATOM    440  CG2 ILE    53      47.795  27.320 -31.421  1.00173.98           C  
ATOM    441  CD1 ILE    53      44.626  29.605 -32.035  1.00173.98           C  
ATOM    442  N   THR    54      44.237  27.101 -29.277  1.00141.16           N  
ATOM    443  CA  THR    54      43.360  25.997 -28.973  1.00141.16           C  
ATOM    444  C   THR    54      43.136  25.140 -30.183  1.00141.16           C  
ATOM    445  O   THR    54      42.931  23.931 -30.064  1.00141.16           O  
ATOM    446  CB  THR    54      42.020  26.444 -28.458  1.00141.16           C  
ATOM    447  CG2 THR    54      41.241  27.119 -29.599  1.00141.16           C  
ATOM    448  OG1 THR    54      41.292  25.333 -27.954  1.00141.16           O  
ATOM    449  N   LEU    55      43.077  25.758 -31.380  1.00 78.72           N  
ATOM    450  CA  LEU    55      42.971  25.012 -32.601  1.00 78.72           C  
ATOM    451  C   LEU    55      44.305  25.173 -33.266  1.00 78.72           C  
ATOM    452  O   LEU    55      44.674  26.279 -33.657  1.00 78.72           O  
ATOM    453  CB  LEU    55      41.887  25.553 -33.546  1.00 78.72           C  
ATOM    454  CG  LEU    55      41.760  24.770 -34.863  1.00 78.72           C  
ATOM    455  CD1 LEU    55      41.410  23.297 -34.603  1.00 78.72           C  
ATOM    456  CD2 LEU    55      40.763  25.452 -35.814  1.00 78.72           C  
ATOM    457  N   THR    56      45.080  24.081 -33.417  1.00132.99           N  
ATOM    458  CA  THR    56      46.396  24.250 -33.968  1.00132.99           C  
ATOM    459  C   THR    56      46.482  23.458 -35.236  1.00132.99           C  
ATOM    460  O   THR    56      45.749  22.487 -35.419  1.00132.99           O  
ATOM    461  CB  THR    56      47.478  23.790 -33.043  1.00132.99           C  
ATOM    462  CG2 THR    56      47.258  24.443 -31.672  1.00132.99           C  
ATOM    463  OG1 THR    56      47.411  22.388 -32.881  1.00132.99           O  
ATOM    464  N   GLU    57      47.383  23.868 -36.154  1.00114.74           N  
ATOM    465  CA  GLU    57      47.469  23.247 -37.449  1.00114.74           C  
ATOM    466  C   GLU    57      48.890  22.871 -37.753  1.00114.74           C  
ATOM    467  O   GLU    57      49.829  23.558 -37.349  1.00114.74           O  
ATOM    468  CB  GLU    57      47.013  24.222 -38.553  1.00114.74           C  
ATOM    469  CG  GLU    57      47.075  23.694 -39.986  1.00114.74           C  
ATOM    470  CD  GLU    57      46.588  24.809 -40.905  1.00114.74           C  
ATOM    471  OE1 GLU    57      45.437  25.279 -40.695  1.00114.74           O  
ATOM    472  OE2 GLU    57      47.354  25.211 -41.820  1.00114.74           O1-
ATOM    473  N   LEU    58      49.079  21.736 -38.466  1.00168.81           N  
ATOM    474  CA  LEU    58      50.394  21.325 -38.879  1.00168.81           C  
ATOM    475  C   LEU    58      50.317  20.923 -40.322  1.00168.81           C  
ATOM    476  O   LEU    58      49.365  20.263 -40.737  1.00168.81           O  
ATOM    477  CB  LEU    58      50.918  20.094 -38.122  1.00168.81           C  
ATOM    478  CG  LEU    58      50.923  20.249 -36.590  1.00168.81           C  
ATOM    479  CD1 LEU    58      51.689  19.100 -35.913  1.00168.81           C  
ATOM    480  CD2 LEU    58      51.404  21.643 -36.165  1.00168.81           C  
ATOM    481  N   ASP    59      51.328  21.317 -41.128  1.00 54.74           N  
ATOM    482  CA  ASP    59      51.353  20.945 -42.517  1.00 54.74           C  
ATOM    483  C   ASP    59      52.127  19.663 -42.614  1.00 54.74           C  
ATOM    484  O   ASP    59      53.330  19.627 -42.365  1.00 54.74           O  
ATOM    485  CB  ASP    59      52.031  21.988 -43.423  1.00 54.74           C  
ATOM    486  CG  ASP    59      51.691  21.652 -44.869  1.00 54.74           C  
ATOM    487  OD1 ASP    59      51.141  20.544 -45.105  1.00 54.74           O  
ATOM    488  OD2 ASP    59      51.971  22.503 -45.754  1.00 54.74           O1-
ATOM    489  N   THR    60      51.413  18.572 -42.954  1.00 76.97           N  
ATOM    490  CA  THR    60      51.877  17.214 -43.058  1.00 76.97           C  
ATOM    491  C   THR    60      52.718  16.980 -44.277  1.00 76.97           C  
ATOM    492  O   THR    60      53.450  15.996 -44.338  1.00 76.97           O  
ATOM    493  CB  THR    60      50.747  16.227 -43.083  1.00 76.97           C  
ATOM    494  CG2 THR    60      49.908  16.427 -41.815  1.00 76.97           C  
ATOM    495  OG1 THR    60      49.935  16.433 -44.225  1.00 76.97           O  
ATOM    496  N   SER    61      52.602  17.837 -45.306  1.00 46.47           N  
ATOM    497  CA  SER    61      53.271  17.602 -46.557  1.00 46.47           C  
ATOM    498  C   SER    61      54.731  17.384 -46.332  1.00 46.47           C  
ATOM    499  O   SER    61      55.275  16.346 -46.706  1.00 46.47           O  
ATOM    500  CB  SER    61      53.164  18.802 -47.514  1.00 46.47           C  
ATOM    501  OG  SER    61      51.804  19.094 -47.796  1.00 46.47           O  
ATOM    502  N   LYS    62      55.409  18.361 -45.709  1.00 88.42           N  
ATOM    503  CA  LYS    62      56.825  18.251 -45.535  1.00 88.42           C  
ATOM    504  C   LYS    62      57.142  17.093 -44.650  1.00 88.42           C  
ATOM    505  O   LYS    62      58.002  16.278 -44.983  1.00 88.42           O  
ATOM    506  CB  LYS    62      57.435  19.495 -44.870  1.00 88.42           C  
ATOM    507  CG  LYS    62      57.323  20.767 -45.709  1.00 88.42           C  
ATOM    508  CD  LYS    62      57.586  22.038 -44.903  1.00 88.42           C  
ATOM    509  CE  LYS    62      56.532  22.292 -43.822  1.00 88.42           C  
ATOM    510  NZ  LYS    62      56.881  23.502 -43.046  1.00 88.42           N1+
ATOM    511  N   HIS    63      56.442  16.954 -43.507  1.00269.96           N  
ATOM    512  CA  HIS    63      56.919  15.927 -42.635  1.00269.96           C  
ATOM    513  C   HIS    63      55.847  15.186 -41.928  1.00269.96           C  
ATOM    514  O   HIS    63      55.314  15.625 -40.915  1.00269.96           O  
ATOM    515  CB  HIS    63      57.849  16.494 -41.557  1.00269.96           C  
ATOM    516  CG  HIS    63      57.392  17.845 -41.099  1.00269.96           C  
ATOM    517  CD2 HIS    63      57.754  19.079 -41.543  1.00269.96           C  
ATOM    518  ND1 HIS    63      56.455  18.059 -40.114  1.00269.96           N  
ATOM    519  CE1 HIS    63      56.296  19.403 -40.013  1.00269.96           C  
ATOM    520  NE2 HIS    63      57.064  20.064 -40.861  1.00269.96           N  
ATOM    521  N   PRO    64      55.548  14.037 -42.443  1.00214.36           N  
ATOM    522  CA  PRO    64      54.735  13.085 -41.745  1.00214.36           C  
ATOM    523  C   PRO    64      55.680  12.467 -40.730  1.00214.36           C  
ATOM    524  O   PRO    64      55.254  11.590 -39.988  1.00214.36           O  
ATOM    525  CB  PRO    64      54.229  12.101 -42.804  1.00214.36           C  
ATOM    526  CG  PRO    64      55.121  12.353 -44.032  1.00214.36           C  
ATOM    527  CD  PRO    64      55.538  13.823 -43.879  1.00214.36           C  
ATOM    528  N   GLU    65      56.965  12.909 -40.711  1.00179.19           N  
ATOM    529  CA  GLU    65      58.099  12.358 -40.005  1.00179.19           C  
ATOM    530  C   GLU    65      58.110  12.338 -38.496  1.00179.19           C  
ATOM    531  O   GLU    65      58.385  11.283 -37.933  1.00179.19           O  
ATOM    532  CB  GLU    65      59.429  12.990 -40.454  1.00179.19           C  
ATOM    533  CG  GLU    65      60.658  12.202 -39.990  1.00179.19           C  
ATOM    534  CD  GLU    65      61.881  12.779 -40.689  1.00179.19           C  
ATOM    535  OE1 GLU    65      61.732  13.834 -41.363  1.00179.19           O  
ATOM    536  OE2 GLU    65      62.978  12.173 -40.564  1.00179.19           O1-
ATOM    537  N   ARG    66      57.823  13.424 -37.749  1.00250.59           N  
ATOM    538  CA  ARG    66      58.104  13.207 -36.349  1.00250.59           C  
ATOM    539  C   ARG    66      57.267  14.079 -35.472  1.00250.59           C  
ATOM    540  O   ARG    66      56.069  13.862 -35.293  1.00250.59           O  
ATOM    541  CB  ARG    66      59.577  13.473 -35.989  1.00250.59           C  
ATOM    542  CG  ARG    66      60.526  12.479 -36.661  1.00250.59           C  
ATOM    543  CD  ARG    66      61.955  12.497 -36.111  1.00250.59           C  
ATOM    544  NE  ARG    66      62.595  13.783 -36.507  1.00250.59           N  
ATOM    545  CZ  ARG    66      63.958  13.854 -36.570  1.00250.59           C  
ATOM    546  NH1 ARG    66      64.704  12.743 -36.305  1.00250.59           N1+
ATOM    547  NH2 ARG    66      64.573  15.026 -36.901  1.00250.59           N  
ATOM    548  N   SER    67      57.927  15.036 -34.792  1.00123.26           N  
ATOM    549  CA  SER    67      57.175  15.914 -33.952  1.00123.26           C  
ATOM    550  C   SER    67      57.220  17.279 -34.560  1.00123.26           C  
ATOM    551  O   SER    67      58.143  18.059 -34.331  1.00123.26           O  
ATOM    552  CB  SER    67      57.724  15.996 -32.514  1.00123.26           C  
ATOM    553  OG  SER    67      59.061  16.475 -32.516  1.00123.26           O  
ATOM    554  N   PRO    68      56.218  17.601 -35.325  1.00 87.50           N  
ATOM    555  CA  PRO    68      56.164  18.892 -35.949  1.00 87.50           C  
ATOM    556  C   PRO    68      55.751  19.905 -34.937  1.00 87.50           C  
ATOM    557  O   PRO    68      55.075  19.534 -33.976  1.00 87.50           O  
ATOM    558  CB  PRO    68      55.186  18.760 -37.118  1.00 87.50           C  
ATOM    559  CG  PRO    68      54.427  17.449 -36.841  1.00 87.50           C  
ATOM    560  CD  PRO    68      55.433  16.611 -36.039  1.00 87.50           C  
ATOM    561  N   PRO    69      56.154  21.134 -35.099  1.00111.88           N  
ATOM    562  CA  PRO    69      55.725  22.160 -34.190  1.00111.88           C  
ATOM    563  C   PRO    69      54.326  22.560 -34.529  1.00111.88           C  
ATOM    564  O   PRO    69      53.965  22.507 -35.704  1.00111.88           O  
ATOM    565  CB  PRO    69      56.746  23.294 -34.302  1.00111.88           C  
ATOM    566  CG  PRO    69      57.572  22.955 -35.558  1.00111.88           C  
ATOM    567  CD  PRO    69      57.456  21.427 -35.673  1.00111.88           C  
ATOM    568  N   LEU    70      53.518  22.962 -33.525  1.00 70.38           N  
ATOM    569  CA  LEU    70      52.163  23.343 -33.808  1.00 70.38           C  
ATOM    570  C   LEU    70      52.138  24.765 -34.271  1.00 70.38           C  
ATOM    571  O   LEU    70      52.947  25.587 -33.843  1.00 70.38           O  
ATOM    572  CB  LEU    70      51.185  23.231 -32.624  1.00 70.38           C  
ATOM    573  CG  LEU    70      51.000  21.796 -32.098  1.00 70.38           C  
ATOM    574  CD1 LEU    70      49.740  21.694 -31.222  1.00 70.38           C  
ATOM    575  CD2 LEU    70      51.041  20.761 -33.235  1.00 70.38           C  
ATOM    576  N   SER    71      51.181  25.091 -35.160  1.00 35.21           N  
ATOM    577  CA  SER    71      51.094  26.425 -35.675  1.00 35.21           C  
ATOM    578  C   SER    71      49.713  26.934 -35.418  1.00 35.21           C  
ATOM    579  O   SER    71      48.796  26.167 -35.130  1.00 35.21           O  
ATOM    580  CB  SER    71      51.322  26.502 -37.194  1.00 35.21           C  
ATOM    581  OG  SER    71      52.627  26.047 -37.512  1.00 35.21           O  
ATOM    582  N   LYS    72      49.542  28.268 -35.498  1.00108.79           N  
ATOM    583  CA  LYS    72      48.245  28.835 -35.295  1.00108.79           C  
ATOM    584  C   LYS    72      47.395  28.432 -36.453  1.00108.79           C  
ATOM    585  O   LYS    72      47.884  28.220 -37.561  1.00108.79           O  
ATOM    586  CB  LYS    72      48.233  30.372 -35.224  1.00108.79           C  
ATOM    587  CG  LYS    72      48.960  30.919 -33.996  1.00108.79           C  
ATOM    588  CD  LYS    72      49.233  32.421 -34.069  1.00108.79           C  
ATOM    589  CE  LYS    72      50.097  32.927 -32.915  1.00108.79           C  
ATOM    590  NZ  LYS    72      51.472  32.403 -33.063  1.00108.79           N1+
ATOM    591  N   PHE    73      46.084  28.275 -36.194  1.00114.12           N  
ATOM    592  CA  PHE    73      45.146  27.951 -37.221  1.00114.12           C  
ATOM    593  C   PHE    73      45.072  29.198 -38.010  1.00114.12           C  
ATOM    594  O   PHE    73      45.370  30.276 -37.498  1.00114.12           O  
ATOM    595  CB  PHE    73      43.756  27.620 -36.646  1.00114.12           C  
ATOM    596  CG  PHE    73      42.792  27.284 -37.733  1.00114.12           C  
ATOM    597  CD1 PHE    73      42.893  26.100 -38.425  1.00114.12           C  
ATOM    598  CD2 PHE    73      41.757  28.143 -38.027  1.00114.12           C  
ATOM    599  CE1 PHE    73      41.990  25.791 -39.418  1.00114.12           C  
ATOM    600  CE2 PHE    73      40.851  27.837 -39.016  1.00114.12           C  
ATOM    601  CZ  PHE    73      40.968  26.660 -39.715  1.00114.12           C  
ATOM    602  N   PRO    74      44.759  29.112 -39.258  1.00274.90           N  
ATOM    603  CA  PRO    74      44.635  30.352 -39.948  1.00274.90           C  
ATOM    604  C   PRO    74      43.504  31.114 -39.269  1.00274.90           C  
ATOM    605  O   PRO    74      42.351  30.784 -39.514  1.00274.90           O  
ATOM    606  CB  PRO    74      44.444  29.978 -41.416  1.00274.90           C  
ATOM    607  CG  PRO    74      45.233  28.657 -41.537  1.00274.90           C  
ATOM    608  CD  PRO    74      45.178  28.031 -40.129  1.00274.90           C  
ATOM    609  N   GLY    75      43.806  32.158 -38.449  1.00 89.52           N  
ATOM    610  CA  GLY    75      42.819  32.853 -37.644  1.00 89.52           C  
ATOM    611  C   GLY    75      43.477  33.768 -36.651  1.00 89.52           C  
ATOM    612  O   GLY    75      44.612  34.187 -36.862  1.00 89.52           O  
ATOM    613  N   SER    76      42.716  34.117 -35.575  1.00182.00           N  
ATOM    614  CA  SER    76      43.063  34.926 -34.420  1.00182.00           C  
ATOM    615  C   SER    76      42.499  34.140 -33.243  1.00182.00           C  
ATOM    616  O   SER    76      42.045  33.026 -33.484  1.00182.00           O  
ATOM    617  CB  SER    76      42.408  36.317 -34.410  1.00182.00           C  
ATOM    618  OG  SER    76      40.995  36.192 -34.337  1.00182.00           O  
ATOM    619  N   ASP    77      42.540  34.658 -31.970  1.00215.80           N  
ATOM    620  CA  ASP    77      42.011  34.019 -30.767  1.00215.80           C  
ATOM    621  C   ASP    77      40.512  34.028 -30.824  1.00215.80           C  
ATOM    622  O   ASP    77      39.808  34.403 -29.886  1.00215.80           O  
ATOM    623  CB  ASP    77      42.443  34.725 -29.468  1.00215.80           C  
ATOM    624  CG  ASP    77      41.882  36.142 -29.464  1.00215.80           C  
ATOM    625  OD1 ASP    77      41.554  36.656 -30.567  1.00215.80           O  
ATOM    626  OD2 ASP    77      41.764  36.725 -28.353  1.00215.80           O1-
ATOM    627  N   ASP    78      40.007  33.559 -31.968  1.00 84.23           N  
ATOM    628  CA  ASP    78      38.632  33.454 -32.320  1.00 84.23           C  
ATOM    629  C   ASP    78      37.976  32.363 -31.535  1.00 84.23           C  
ATOM    630  O   ASP    78      36.756  32.364 -31.385  1.00 84.23           O  
ATOM    631  CB  ASP    78      38.433  33.122 -33.810  1.00 84.23           C  
ATOM    632  CG  ASP    78      38.783  34.344 -34.648  1.00 84.23           C  
ATOM    633  OD1 ASP    78      38.523  35.482 -34.173  1.00 84.23           O  
ATOM    634  OD2 ASP    78      39.311  34.153 -35.776  1.00 84.23           O1-
ATOM    635  N   LEU    79      38.750  31.355 -31.087  1.00 65.07           N  
ATOM    636  CA  LEU    79      38.148  30.275 -30.352  1.00 65.07           C  
ATOM    637  C   LEU    79      38.739  30.273 -28.976  1.00 65.07           C  
ATOM    638  O   LEU    79      39.953  30.420 -28.824  1.00 65.07           O  
ATOM    639  CB  LEU    79      38.437  28.902 -30.984  1.00 65.07           C  
ATOM    640  CG  LEU    79      37.982  28.787 -32.455  1.00 65.07           C  
ATOM    641  CD1 LEU    79      38.292  27.398 -33.037  1.00 65.07           C  
ATOM    642  CD2 LEU    79      36.507  29.186 -32.623  1.00 65.07           C  
ATOM    643  N   ILE    80      37.885  30.206 -27.930  1.00166.14           N  
ATOM    644  CA  ILE    80      38.386  30.176 -26.582  1.00166.14           C  
ATOM    645  C   ILE    80      38.955  28.826 -26.210  1.00166.14           C  
ATOM    646  O   ILE    80      40.121  28.738 -25.830  1.00166.14           O  
ATOM    647  CB  ILE    80      37.366  30.635 -25.558  1.00166.14           C  
ATOM    648  CG1 ILE    80      38.012  30.951 -24.195  1.00166.14           C  
ATOM    649  CG2 ILE    80      36.249  29.592 -25.456  1.00166.14           C  
ATOM    650  CD1 ILE    80      38.545  29.732 -23.444  1.00166.14           C  
ATOM    651  N   ASN    81      38.174  27.727 -26.346  1.00 74.17           N  
ATOM    652  CA  ASN    81      38.655  26.424 -25.947  1.00 74.17           C  
ATOM    653  C   ASN    81      37.896  25.376 -26.718  1.00 74.17           C  
ATOM    654  O   ASN    81      36.667  25.406 -26.763  1.00 74.17           O  
ATOM    655  CB  ASN    81      38.398  26.175 -24.446  1.00 74.17           C  
ATOM    656  CG  ASN    81      38.906  24.814 -23.981  1.00 74.17           C  
ATOM    657  ND2 ASN    81      39.214  24.718 -22.659  1.00 74.17           N  
ATOM    658  OD1 ASN    81      39.012  23.859 -24.747  1.00 74.17           O  
ATOM    659  N   VAL    82      38.612  24.389 -27.314  1.00 60.80           N  
ATOM    660  CA  VAL    82      37.935  23.347 -28.045  1.00 60.80           C  
ATOM    661  C   VAL    82      38.539  22.002 -27.727  1.00 60.80           C  
ATOM    662  O   VAL    82      39.730  21.891 -27.444  1.00 60.80           O  
ATOM    663  CB  VAL    82      38.004  23.527 -29.536  1.00 60.80           C  
ATOM    664  CG1 VAL    82      37.305  22.334 -30.210  1.00 60.80           C  
ATOM    665  CG2 VAL    82      37.404  24.898 -29.894  1.00 60.80           C  
ATOM    666  N   TYR    83      37.665  20.977 -27.603  1.00130.47           N  
ATOM    667  CA  TYR    83      37.941  19.570 -27.405  1.00130.47           C  
ATOM    668  C   TYR    83      38.146  18.731 -28.651  1.00130.47           C  
ATOM    669  O   TYR    83      38.888  17.746 -28.607  1.00130.47           O  
ATOM    670  CB  TYR    83      36.881  18.858 -26.547  1.00130.47           C  
ATOM    671  CG  TYR    83      37.217  19.113 -25.117  1.00130.47           C  
ATOM    672  CD1 TYR    83      38.107  18.277 -24.485  1.00130.47           C  
ATOM    673  CD2 TYR    83      36.670  20.161 -24.410  1.00130.47           C  
ATOM    674  CE1 TYR    83      38.447  18.471 -23.170  1.00130.47           C  
ATOM    675  CE2 TYR    83      37.009  20.361 -23.090  1.00130.47           C  
ATOM    676  CZ  TYR    83      37.899  19.515 -22.468  1.00130.47           C  
ATOM    677  OH  TYR    83      38.253  19.710 -21.117  1.00130.47           O  
ATOM    678  N   GLN    84      37.422  19.006 -29.761  1.00135.62           N  
ATOM    679  CA  GLN    84      37.562  18.108 -30.882  1.00135.62           C  
ATOM    680  C   GLN    84      37.181  18.737 -32.195  1.00135.62           C  
ATOM    681  O   GLN    84      36.215  19.493 -32.300  1.00135.62           O  
ATOM    682  CB  GLN    84      36.789  16.792 -30.760  1.00135.62           C  
ATOM    683  CG  GLN    84      37.030  15.951 -32.007  1.00135.62           C  
ATOM    684  CD  GLN    84      36.591  14.528 -31.759  1.00135.62           C  
ATOM    685  NE2 GLN    84      36.666  13.704 -32.835  1.00135.62           N  
ATOM    686  OE1 GLN    84      36.213  14.155 -30.650  1.00135.62           O  
ATOM    687  N   PRO    85      38.001  18.474 -33.194  1.00138.25           N  
ATOM    688  CA  PRO    85      37.722  18.949 -34.529  1.00138.25           C  
ATOM    689  C   PRO    85      37.079  17.862 -35.342  1.00138.25           C  
ATOM    690  O   PRO    85      37.471  16.706 -35.179  1.00138.25           O  
ATOM    691  CB  PRO    85      39.068  19.326 -35.145  1.00138.25           C  
ATOM    692  CG  PRO    85      40.033  19.419 -33.954  1.00138.25           C  
ATOM    693  CD  PRO    85      39.427  18.459 -32.928  1.00138.25           C  
ATOM    694  N   VAL    86      36.157  18.201 -36.270  1.00 52.48           N  
ATOM    695  CA  VAL    86      35.597  17.185 -37.119  1.00 52.48           C  
ATOM    696  C   VAL    86      35.464  17.747 -38.501  1.00 52.48           C  
ATOM    697  O   VAL    86      35.034  18.886 -38.678  1.00 52.48           O  
ATOM    698  CB  VAL    86      34.233  16.713 -36.704  1.00 52.48           C  
ATOM    699  CG1 VAL    86      33.701  15.756 -37.785  1.00 52.48           C  
ATOM    700  CG2 VAL    86      34.343  16.061 -35.315  1.00 52.48           C  
ATOM    701  N   ILE    87      35.816  16.937 -39.522  1.00 45.17           N  
ATOM    702  CA  ILE    87      35.730  17.359 -40.891  1.00 45.17           C  
ATOM    703  C   ILE    87      34.657  16.546 -41.548  1.00 45.17           C  
ATOM    704  O   ILE    87      34.675  15.316 -41.517  1.00 45.17           O  
ATOM    705  CB  ILE    87      36.999  17.135 -41.663  1.00 45.17           C  
ATOM    706  CG1 ILE    87      38.147  17.944 -41.041  1.00 45.17           C  
ATOM    707  CG2 ILE    87      36.736  17.482 -43.137  1.00 45.17           C  
ATOM    708  CD1 ILE    87      39.521  17.566 -41.592  1.00 45.17           C  
ATOM    709  N   ASP    88      33.678  17.250 -42.154  1.00 67.98           N  
ATOM    710  CA  ASP    88      32.549  16.643 -42.801  1.00 67.98           C  
ATOM    711  C   ASP    88      32.855  16.330 -44.240  1.00 67.98           C  
ATOM    712  O   ASP    88      33.991  16.435 -44.697  1.00 67.98           O  
ATOM    713  CB  ASP    88      31.275  17.508 -42.712  1.00 67.98           C  
ATOM    714  CG  ASP    88      31.564  18.892 -43.270  1.00 67.98           C  
ATOM    715  OD1 ASP    88      32.435  19.036 -44.169  1.00 67.98           O  
ATOM    716  OD2 ASP    88      30.914  19.843 -42.760  1.00 67.98           O1-
ATOM    717  N   GLU    89      31.810  15.903 -44.980  1.00 96.53           N  
ATOM    718  CA  GLU    89      31.885  15.484 -46.355  1.00 96.53           C  
ATOM    719  C   GLU    89      32.231  16.646 -47.247  1.00 96.53           C  
ATOM    720  O   GLU    89      32.836  16.473 -48.303  1.00 96.53           O  
ATOM    721  CB  GLU    89      30.556  14.883 -46.851  1.00 96.53           C  
ATOM    722  CG  GLU    89      30.160  13.602 -46.110  1.00 96.53           C  
ATOM    723  CD  GLU    89      29.633  13.984 -44.734  1.00 96.53           C  
ATOM    724  OE1 GLU    89      28.647  14.764 -44.672  1.00 96.53           O  
ATOM    725  OE2 GLU    89      30.212  13.500 -43.723  1.00 96.53           O1-
ATOM    726  N   CYS    90      31.765  17.848 -46.867  1.00106.19           N  
ATOM    727  CA  CYS    90      31.916  19.110 -47.540  1.00106.19           C  
ATOM    728  C   CYS    90      33.283  19.704 -47.335  1.00106.19           C  
ATOM    729  O   CYS    90      33.619  20.721 -47.942  1.00106.19           O  
ATOM    730  CB  CYS    90      30.819  20.097 -47.104  1.00106.19           C  
ATOM    731  SG  CYS    90      29.184  19.358 -47.421  1.00106.19           S  
ATOM    732  N   ARG    91      34.101  19.120 -46.441  1.00147.17           N  
ATOM    733  CA  ARG    91      35.400  19.652 -46.115  1.00147.17           C  
ATOM    734  C   ARG    91      35.249  20.929 -45.350  1.00147.17           C  
ATOM    735  O   ARG    91      35.989  21.893 -45.544  1.00147.17           O  
ATOM    736  CB  ARG    91      36.312  19.874 -47.329  1.00147.17           C  
ATOM    737  CG  ARG    91      36.854  18.567 -47.908  1.00147.17           C  
ATOM    738  CD  ARG    91      37.983  18.802 -48.904  1.00147.17           C  
ATOM    739  NE  ARG    91      38.938  19.724 -48.230  1.00147.17           N  
ATOM    740  CZ  ARG    91      39.515  20.737 -48.937  1.00147.17           C  
ATOM    741  NH1 ARG    91      39.209  20.900 -50.256  1.00147.17           N1+
ATOM    742  NH2 ARG    91      40.399  21.581 -48.332  1.00147.17           N  
ATOM    743  N   ARG    92      34.253  20.947 -44.444  1.00 98.35           N  
ATOM    744  CA  ARG    92      34.078  22.031 -43.527  1.00 98.35           C  
ATOM    745  C   ARG    92      34.617  21.532 -42.216  1.00 98.35           C  
ATOM    746  O   ARG    92      34.342  20.402 -41.809  1.00 98.35           O  
ATOM    747  CB  ARG    92      32.603  22.419 -43.300  1.00 98.35           C  
ATOM    748  CG  ARG    92      31.915  23.058 -44.513  1.00 98.35           C  
ATOM    749  CD  ARG    92      30.400  23.210 -44.337  1.00 98.35           C  
ATOM    750  NE  ARG    92      29.854  21.835 -44.166  1.00 98.35           N  
ATOM    751  CZ  ARG    92      28.617  21.620 -43.627  1.00 98.35           C  
ATOM    752  NH1 ARG    92      27.801  22.663 -43.317  1.00 98.35           N1+
ATOM    753  NH2 ARG    92      28.191  20.345 -43.397  1.00 98.35           N  
ATOM    754  N   LEU    93      35.428  22.364 -41.534  1.00 57.34           N  
ATOM    755  CA  LEU    93      36.012  21.977 -40.277  1.00 57.34           C  
ATOM    756  C   LEU    93      35.129  22.473 -39.177  1.00 57.34           C  
ATOM    757  O   LEU    93      34.902  23.674 -39.036  1.00 57.34           O  
ATOM    758  CB  LEU    93      37.412  22.577 -40.052  1.00 57.34           C  
ATOM    759  CG  LEU    93      38.056  22.181 -38.710  1.00 57.34           C  
ATOM    760  CD1 LEU    93      38.286  20.665 -38.625  1.00 57.34           C  
ATOM    761  CD2 LEU    93      39.330  22.998 -38.437  1.00 57.34           C  
ATOM    762  N   TRP    94      34.622  21.540 -38.344  1.00 73.93           N  
ATOM    763  CA  TRP    94      33.724  21.896 -37.285  1.00 73.93           C  
ATOM    764  C   TRP    94      34.406  21.703 -35.962  1.00 73.93           C  
ATOM    765  O   TRP    94      35.095  20.711 -35.726  1.00 73.93           O  
ATOM    766  CB  TRP    94      32.454  21.029 -37.269  1.00 73.93           C  
ATOM    767  CG  TRP    94      31.538  21.251 -38.448  1.00 73.93           C  
ATOM    768  CD1 TRP    94      31.703  20.874 -39.747  1.00 73.93           C  
ATOM    769  CD2 TRP    94      30.258  21.900 -38.371  1.00 73.93           C  
ATOM    770  CE2 TRP    94      29.708  21.875 -39.654  1.00 73.93           C  
ATOM    771  CE3 TRP    94      29.591  22.460 -37.319  1.00 73.93           C  
ATOM    772  NE1 TRP    94      30.607  21.242 -40.488  1.00 73.93           N  
ATOM    773  CZ2 TRP    94      28.477  22.412 -39.902  1.00 73.93           C  
ATOM    774  CZ3 TRP    94      28.354  23.009 -37.577  1.00 73.93           C  
ATOM    775  CH2 TRP    94      27.807  22.986 -38.843  1.00 73.93           C  
ATOM    776  N   ILE    95      34.236  22.691 -35.060  1.00102.94           N  
ATOM    777  CA  ILE    95      34.764  22.596 -33.729  1.00102.94           C  
ATOM    778  C   ILE    95      33.668  23.033 -32.806  1.00102.94           C  
ATOM    779  O   ILE    95      32.683  23.625 -33.246  1.00102.94           O  
ATOM    780  CB  ILE    95      35.958  23.474 -33.466  1.00102.94           C  
ATOM    781  CG1 ILE    95      35.595  24.964 -33.577  1.00102.94           C  
ATOM    782  CG2 ILE    95      37.074  23.039 -34.431  1.00102.94           C  
ATOM    783  CD1 ILE    95      35.118  25.377 -34.968  1.00102.94           C  
ATOM    784  N   VAL    96      33.771  22.682 -31.507  1.00 59.39           N  
ATOM    785  CA  VAL    96      32.791  23.133 -30.559  1.00 59.39           C  
ATOM    786  C   VAL    96      33.514  23.944 -29.524  1.00 59.39           C  
ATOM    787  O   VAL    96      34.203  23.402 -28.661  1.00 59.39           O  
ATOM    788  CB  VAL    96      32.102  22.000 -29.849  1.00 59.39           C  
ATOM    789  CG1 VAL    96      31.134  22.575 -28.801  1.00 59.39           C  
ATOM    790  CG2 VAL    96      31.421  21.107 -30.901  1.00 59.39           C  
ATOM    791  N   ASP    97      33.366  25.282 -29.582  1.00 60.51           N  
ATOM    792  CA  ASP    97      33.995  26.133 -28.614  1.00 60.51           C  
ATOM    793  C   ASP    97      33.162  26.048 -27.366  1.00 60.51           C  
ATOM    794  O   ASP    97      31.976  26.369 -27.374  1.00 60.51           O  
ATOM    795  CB  ASP    97      34.056  27.608 -29.056  1.00 60.51           C  
ATOM    796  CG  ASP    97      35.000  28.313 -28.103  1.00 60.51           C  
ATOM    797  OD1 ASP    97      35.476  27.613 -27.172  1.00 60.51           O  
ATOM    798  OD2 ASP    97      35.260  29.536 -28.280  1.00 60.51           O1-
ATOM    799  N   ALA    98      33.767  25.573 -26.262  1.00 61.39           N  
ATOM    800  CA  ALA    98      33.086  25.442 -25.002  1.00 61.39           C  
ATOM    801  C   ALA    98      32.761  26.809 -24.465  1.00 61.39           C  
ATOM    802  O   ALA    98      31.765  26.979 -23.761  1.00 61.39           O  
ATOM    803  CB  ALA    98      33.923  24.697 -23.949  1.00 61.39           C  
ATOM    804  N   GLY    99      33.641  27.803 -24.713  1.00 47.89           N  
ATOM    805  CA  GLY    99      33.314  29.164 -24.373  1.00 47.89           C  
ATOM    806  C   GLY    99      34.017  29.672 -23.150  1.00 47.89           C  
ATOM    807  O   GLY    99      33.945  30.870 -22.873  1.00 47.89           O  
ATOM    808  N   GLU   100      34.697  28.806 -22.373  1.00 98.29           N  
ATOM    809  CA  GLU   100      35.385  29.290 -21.207  1.00 98.29           C  
ATOM    810  C   GLU   100      36.622  28.465 -21.015  1.00 98.29           C  
ATOM    811  O   GLU   100      36.705  27.336 -21.496  1.00 98.29           O  
ATOM    812  CB  GLU   100      34.568  29.124 -19.912  1.00 98.29           C  
ATOM    813  CG  GLU   100      35.287  29.634 -18.662  1.00 98.29           C  
ATOM    814  CD  GLU   100      34.512  29.150 -17.444  1.00 98.29           C  
ATOM    815  OE1 GLU   100      34.160  27.940 -17.413  1.00 98.29           O  
ATOM    816  OE2 GLU   100      34.270  29.977 -16.525  1.00 98.29           O1-
ATOM    817  N   VAL   101      37.632  29.037 -20.323  1.00 74.29           N  
ATOM    818  CA  VAL   101      38.847  28.348 -19.976  1.00 74.29           C  
ATOM    819  C   VAL   101      38.606  27.673 -18.653  1.00 74.29           C  
ATOM    820  O   VAL   101      37.740  28.093 -17.888  1.00 74.29           O  
ATOM    821  CB  VAL   101      40.041  29.250 -19.803  1.00 74.29           C  
ATOM    822  CG1 VAL   101      40.388  29.891 -21.154  1.00 74.29           C  
ATOM    823  CG2 VAL   101      39.728  30.272 -18.697  1.00 74.29           C  
ATOM    824  N   GLU   102      39.330  26.562 -18.401  1.00121.75           N  
ATOM    825  CA  GLU   102      39.234  25.711 -17.242  1.00121.75           C  
ATOM    826  C   GLU   102      39.964  26.190 -16.013  1.00121.75           C  
ATOM    827  O   GLU   102      39.729  25.656 -14.934  1.00121.75           O  
ATOM    828  CB  GLU   102      39.588  24.254 -17.569  1.00121.75           C  
ATOM    829  CG  GLU   102      38.561  23.719 -18.570  1.00121.75           C  
ATOM    830  CD  GLU   102      38.650  22.210 -18.689  1.00121.75           C  
ATOM    831  OE1 GLU   102      39.503  21.588 -18.003  1.00121.75           O  
ATOM    832  OE2 GLU   102      37.839  21.660 -19.481  1.00121.75           O1-
ATOM    833  N   TYR   103      40.903  27.149 -16.113  1.00175.19           N  
ATOM    834  CA  TYR   103      41.693  27.517 -14.964  1.00175.19           C  
ATOM    835  C   TYR   103      41.412  28.941 -14.583  1.00175.19           C  
ATOM    836  O   TYR   103      40.764  29.684 -15.318  1.00175.19           O  
ATOM    837  CB  TYR   103      43.196  27.395 -15.248  1.00175.19           C  
ATOM    838  CG  TYR   103      43.431  28.167 -16.499  1.00175.19           C  
ATOM    839  CD1 TYR   103      43.229  27.564 -17.720  1.00175.19           C  
ATOM    840  CD2 TYR   103      43.823  29.485 -16.463  1.00175.19           C  
ATOM    841  CE1 TYR   103      43.434  28.258 -18.888  1.00175.19           C  
ATOM    842  CE2 TYR   103      44.030  30.185 -17.629  1.00175.19           C  
ATOM    843  CZ  TYR   103      43.839  29.570 -18.844  1.00175.19           C  
ATOM    844  OH  TYR   103      44.053  30.289 -20.040  1.00175.19           O  
ATOM    845  N   LYS   104      41.859  29.338 -13.371  1.00 97.20           N  
ATOM    846  CA  LYS   104      41.609  30.667 -12.888  1.00 97.20           C  
ATOM    847  C   LYS   104      42.906  31.406 -12.777  1.00 97.20           C  
ATOM    848  O   LYS   104      43.922  30.856 -12.353  1.00 97.20           O  
ATOM    849  CB  LYS   104      40.935  30.682 -11.504  1.00 97.20           C  
ATOM    850  CG  LYS   104      41.738  29.958 -10.420  1.00 97.20           C  
ATOM    851  CD  LYS   104      41.160  30.123  -9.014  1.00 97.20           C  
ATOM    852  CE  LYS   104      39.903  29.284  -8.767  1.00 97.20           C  
ATOM    853  NZ  LYS   104      39.411  29.495  -7.387  1.00 97.20           N1+
ATOM    854  N   GLY   105      42.893  32.695 -13.171  1.00 30.06           N  
ATOM    855  CA  GLY   105      44.069  33.510 -13.100  1.00 30.06           C  
ATOM    856  C   GLY   105      44.943  33.162 -14.259  1.00 30.06           C  
ATOM    857  O   GLY   105      44.508  32.525 -15.216  1.00 30.06           O  
ATOM    858  N   ASP   106      46.204  33.632 -14.187  1.00161.05           N  
ATOM    859  CA  ASP   106      47.262  33.391 -15.126  1.00161.05           C  
ATOM    860  C   ASP   106      46.818  33.480 -16.555  1.00161.05           C  
ATOM    861  O   ASP   106      46.986  32.526 -17.310  1.00161.05           O  
ATOM    862  CB  ASP   106      48.104  32.119 -14.858  1.00161.05           C  
ATOM    863  CG  ASP   106      47.306  30.819 -14.933  1.00161.05           C  
ATOM    864  OD1 ASP   106      46.268  30.759 -15.641  1.00161.05           O  
ATOM    865  OD2 ASP   106      47.761  29.844 -14.279  1.00161.05           O1-
ATOM    866  N   GLU   107      46.241  34.647 -16.933  1.00282.68           N  
ATOM    867  CA  GLU   107      45.839  35.043 -18.265  1.00282.68           C  
ATOM    868  C   GLU   107      44.358  35.264 -18.310  1.00282.68           C  
ATOM    869  O   GLU   107      43.591  34.307 -18.287  1.00282.68           O  
ATOM    870  CB  GLU   107      46.163  34.059 -19.407  1.00282.68           C  
ATOM    871  CG  GLU   107      47.624  34.070 -19.849  1.00282.68           C  
ATOM    872  CD  GLU   107      47.774  35.092 -20.965  1.00282.68           C  
ATOM    873  OE1 GLU   107      46.758  35.365 -21.657  1.00282.68           O  
ATOM    874  OE2 GLU   107      48.910  35.609 -21.147  1.00282.68           O1-
ATOM    875  N   GLN   108      43.939  36.544 -18.433  1.00199.48           N  
ATOM    876  CA  GLN   108      42.568  36.985 -18.511  1.00199.48           C  
ATOM    877  C   GLN   108      42.339  37.326 -19.949  1.00199.48           C  
ATOM    878  O   GLN   108      41.439  38.085 -20.307  1.00199.48           O  
ATOM    879  CB  GLN   108      42.368  38.260 -17.674  1.00199.48           C  
ATOM    880  CG  GLN   108      43.234  39.424 -18.165  1.00199.48           C  
ATOM    881  CD  GLN   108      43.294  40.484 -17.075  1.00199.48           C  
ATOM    882  NE2 GLN   108      43.384  40.032 -15.795  1.00199.48           N  
ATOM    883  OE1 GLN   108      43.277  41.682 -17.353  1.00199.48           O  
ATOM    884  N   LYS   109      43.168  36.714 -20.805  1.00138.46           N  
ATOM    885  CA  LYS   109      43.192  36.886 -22.226  1.00138.46           C  
ATOM    886  C   LYS   109      41.971  36.306 -22.863  1.00138.46           C  
ATOM    887  O   LYS   109      41.550  36.774 -23.918  1.00138.46           O  
ATOM    888  CB  LYS   109      44.398  36.191 -22.880  1.00138.46           C  
ATOM    889  CG  LYS   109      44.458  36.352 -24.403  1.00138.46           C  
ATOM    890  CD  LYS   109      44.774  37.771 -24.877  1.00138.46           C  
ATOM    891  CE  LYS   109      44.808  37.906 -26.403  1.00138.46           C  
ATOM    892  NZ  LYS   109      45.118  39.304 -26.779  1.00138.46           N1+
ATOM    893  N   TYR   110      41.387  35.241 -22.283  1.00 91.21           N  
ATOM    894  CA  TYR   110      40.320  34.624 -23.016  1.00 91.21           C  
ATOM    895  C   TYR   110      39.018  34.841 -22.312  1.00 91.21           C  
ATOM    896  O   TYR   110      38.580  34.021 -21.506  1.00 91.21           O  
ATOM    897  CB  TYR   110      40.513  33.105 -23.147  1.00 91.21           C  
ATOM    898  CG  TYR   110      41.844  32.884 -23.782  1.00 91.21           C  
ATOM    899  CD1 TYR   110      41.989  32.867 -25.150  1.00 91.21           C  
ATOM    900  CD2 TYR   110      42.959  32.700 -22.994  1.00 91.21           C  
ATOM    901  CE1 TYR   110      43.223  32.661 -25.720  1.00 91.21           C  
ATOM    902  CE2 TYR   110      44.196  32.495 -23.557  1.00 91.21           C  
ATOM    903  CZ  TYR   110      44.330  32.479 -24.925  1.00 91.21           C  
ATOM    904  OH  TYR   110      45.597  32.269 -25.508  1.00 91.21           O  
ATOM    905  N   PRO   111      38.369  35.916 -22.671  1.00 66.48           N  
ATOM    906  CA  PRO   111      37.102  36.296 -22.108  1.00 66.48           C  
ATOM    907  C   PRO   111      36.109  35.206 -22.373  1.00 66.48           C  
ATOM    908  O   PRO   111      36.156  34.616 -23.451  1.00 66.48           O  
ATOM    909  CB  PRO   111      36.721  37.588 -22.828  1.00 66.48           C  
ATOM    910  CG  PRO   111      37.397  37.438 -24.206  1.00 66.48           C  
ATOM    911  CD  PRO   111      38.662  36.615 -23.912  1.00 66.48           C  
ATOM    912  N   LYS   112      35.200  34.933 -21.415  1.00140.18           N  
ATOM    913  CA  LYS   112      34.227  33.884 -21.554  1.00140.18           C  
ATOM    914  C   LYS   112      33.054  34.364 -22.348  1.00140.18           C  
ATOM    915  O   LYS   112      32.788  35.561 -22.437  1.00140.18           O  
ATOM    916  CB  LYS   112      33.712  33.346 -20.209  1.00140.18           C  
ATOM    917  CG  LYS   112      33.260  34.443 -19.244  1.00140.18           C  
ATOM    918  CD  LYS   112      32.038  35.235 -19.711  1.00140.18           C  
ATOM    919  CE  LYS   112      31.582  36.280 -18.692  1.00140.18           C  
ATOM    920  NZ  LYS   112      31.186  35.606 -17.435  1.00140.18           N1+
ATOM    921  N   ARG   113      32.340  33.405 -22.977  1.00198.92           N  
ATOM    922  CA  ARG   113      31.182  33.676 -23.783  1.00198.92           C  
ATOM    923  C   ARG   113      30.403  32.390 -23.815  1.00198.92           C  
ATOM    924  O   ARG   113      30.807  31.400 -23.208  1.00198.92           O  
ATOM    925  CB  ARG   113      31.544  34.035 -25.237  1.00198.92           C  
ATOM    926  CG  ARG   113      30.451  34.722 -26.069  1.00198.92           C  
ATOM    927  CD  ARG   113      30.373  36.250 -25.917  1.00198.92           C  
ATOM    928  NE  ARG   113      29.510  36.594 -24.752  1.00198.92           N  
ATOM    929  CZ  ARG   113      29.105  37.888 -24.581  1.00198.92           C  
ATOM    930  NH1 ARG   113      29.545  38.859 -25.434  1.00198.92           N1+
ATOM    931  NH2 ARG   113      28.257  38.218 -23.564  1.00198.92           N  
ATOM    932  N   SER   114      29.248  32.374 -24.513  1.00 28.99           N  
ATOM    933  CA  SER   114      28.440  31.183 -24.572  1.00 28.99           C  
ATOM    934  C   SER   114      29.078  30.203 -25.509  1.00 28.99           C  
ATOM    935  O   SER   114      29.814  30.582 -26.419  1.00 28.99           O  
ATOM    936  CB  SER   114      27.005  31.433 -25.066  1.00 28.99           C  
ATOM    937  OG  SER   114      27.027  31.893 -26.409  1.00 28.99           O  
ATOM    938  N   ALA   115      28.783  28.900 -25.314  1.00 34.26           N  
ATOM    939  CA  ALA   115      29.350  27.849 -26.118  1.00 34.26           C  
ATOM    940  C   ALA   115      28.900  28.050 -27.529  1.00 34.26           C  
ATOM    941  O   ALA   115      27.805  28.557 -27.770  1.00 34.26           O  
ATOM    942  CB  ALA   115      28.907  26.439 -25.690  1.00 34.26           C  
ATOM    943  N   ALA   116      29.756  27.674 -28.506  1.00 43.27           N  
ATOM    944  CA  ALA   116      29.374  27.871 -29.872  1.00 43.27           C  
ATOM    945  C   ALA   116      29.871  26.751 -30.736  1.00 43.27           C  
ATOM    946  O   ALA   116      30.911  26.147 -30.478  1.00 43.27           O  
ATOM    947  CB  ALA   116      29.922  29.177 -30.475  1.00 43.27           C  
ATOM    948  N   ILE   117      29.092  26.453 -31.797  1.00 57.50           N  
ATOM    949  CA  ILE   117      29.452  25.498 -32.807  1.00 57.50           C  
ATOM    950  C   ILE   117      29.951  26.349 -33.936  1.00 57.50           C  
ATOM    951  O   ILE   117      29.234  27.226 -34.418  1.00 57.50           O  
ATOM    952  CB  ILE   117      28.270  24.718 -33.311  1.00 57.50           C  
ATOM    953  CG1 ILE   117      27.637  23.900 -32.172  1.00 57.50           C  
ATOM    954  CG2 ILE   117      28.729  23.870 -34.507  1.00 57.50           C  
ATOM    955  CD1 ILE   117      26.252  23.348 -32.504  1.00 57.50           C  
ATOM    956  N   ILE   118      31.207  26.126 -34.376  1.00 45.58           N  
ATOM    957  CA  ILE   118      31.773  26.972 -35.388  1.00 45.58           C  
ATOM    958  C   ILE   118      32.296  26.112 -36.492  1.00 45.58           C  
ATOM    959  O   ILE   118      32.732  24.985 -36.263  1.00 45.58           O  
ATOM    960  CB  ILE   118      32.913  27.814 -34.887  1.00 45.58           C  
ATOM    961  CG1 ILE   118      32.426  28.753 -33.772  1.00 45.58           C  
ATOM    962  CG2 ILE   118      33.528  28.553 -36.088  1.00 45.58           C  
ATOM    963  CD1 ILE   118      33.558  29.452 -33.021  1.00 45.58           C  
ATOM    964  N   ALA   119      32.239  26.631 -37.737  1.00 41.71           N  
ATOM    965  CA  ALA   119      32.699  25.864 -38.857  1.00 41.71           C  
ATOM    966  C   ALA   119      33.522  26.738 -39.758  1.00 41.71           C  
ATOM    967  O   ALA   119      33.273  27.935 -39.915  1.00 41.71           O  
ATOM    968  CB  ALA   119      31.552  25.281 -39.701  1.00 41.71           C  
ATOM    969  N   TYR   120      34.547  26.134 -40.385  1.00 62.89           N  
ATOM    970  CA  TYR   120      35.414  26.843 -41.277  1.00 62.89           C  
ATOM    971  C   TYR   120      35.403  26.091 -42.569  1.00 62.89           C  
ATOM    972  O   TYR   120      35.220  24.876 -42.585  1.00 62.89           O  
ATOM    973  CB  TYR   120      36.882  26.862 -40.814  1.00 62.89           C  
ATOM    974  CG  TYR   120      36.993  27.636 -39.548  1.00 62.89           C  
ATOM    975  CD1 TYR   120      37.159  29.001 -39.578  1.00 62.89           C  
ATOM    976  CD2 TYR   120      36.937  26.996 -38.331  1.00 62.89           C  
ATOM    977  CE1 TYR   120      37.265  29.717 -38.409  1.00 62.89           C  
ATOM    978  CE2 TYR   120      37.042  27.707 -37.159  1.00 62.89           C  
ATOM    979  CZ  TYR   120      37.209  29.070 -37.197  1.00 62.89           C  
ATOM    980  OH  TYR   120      37.319  29.803 -35.996  1.00 62.89           O  
ATOM    981  N   ASP   121      35.579  26.816 -43.693  1.00 50.95           N  
ATOM    982  CA  ASP   121      35.600  26.219 -44.996  1.00 50.95           C  
ATOM    983  C   ASP   121      37.034  26.011 -45.388  1.00 50.95           C  
ATOM    984  O   ASP   121      37.766  26.962 -45.664  1.00 50.95           O  
ATOM    985  CB  ASP   121      34.959  27.125 -46.062  1.00 50.95           C  
ATOM    986  CG  ASP   121      34.704  26.316 -47.324  1.00 50.95           C  
ATOM    987  OD1 ASP   121      35.033  25.100 -47.332  1.00 50.95           O  
ATOM    988  OD2 ASP   121      34.167  26.912 -48.297  1.00 50.95           O1-
ATOM    989  N   LEU   122      37.468  24.738 -45.404  1.00 69.35           N  
ATOM    990  CA  LEU   122      38.806  24.354 -45.757  1.00 69.35           C  
ATOM    991  C   LEU   122      39.036  24.584 -47.218  1.00 69.35           C  
ATOM    992  O   LEU   122      40.166  24.817 -47.645  1.00 69.35           O  
ATOM    993  CB  LEU   122      39.108  22.880 -45.435  1.00 69.35           C  
ATOM    994  CG  LEU   122      39.098  22.577 -43.922  1.00 69.35           C  
ATOM    995  CD1 LEU   122      39.412  21.097 -43.643  1.00 69.35           C  
ATOM    996  CD2 LEU   122      40.028  23.534 -43.156  1.00 69.35           C  
ATOM    997  N   THR   123      37.974  24.477 -48.039  1.00100.81           N  
ATOM    998  CA  THR   123      38.142  24.635 -49.454  1.00100.81           C  
ATOM    999  C   THR   123      38.638  26.018 -49.757  1.00100.81           C  
ATOM   1000  O   THR   123      39.556  26.183 -50.559  1.00100.81           O  
ATOM   1001  CB  THR   123      36.879  24.387 -50.233  1.00100.81           C  
ATOM   1002  CG2 THR   123      35.852  25.484 -49.922  1.00100.81           C  
ATOM   1003  OG1 THR   123      37.165  24.370 -51.623  1.00100.81           O  
ATOM   1004  N   LYS   124      38.056  27.051 -49.115  1.00128.19           N  
ATOM   1005  CA  LYS   124      38.445  28.414 -49.352  1.00128.19           C  
ATOM   1006  C   LYS   124      39.699  28.663 -48.570  1.00128.19           C  
ATOM   1007  O   LYS   124      39.862  28.153 -47.463  1.00128.19           O  
ATOM   1008  CB  LYS   124      37.390  29.409 -48.835  1.00128.19           C  
ATOM   1009  CG  LYS   124      37.462  30.821 -49.420  1.00128.19           C  
ATOM   1010  CD  LYS   124      36.981  30.900 -50.869  1.00128.19           C  
ATOM   1011  CE  LYS   124      36.671  32.323 -51.339  1.00128.19           C  
ATOM   1012  NZ  LYS   124      35.437  32.813 -50.684  1.00128.19           N1+
ATOM   1013  N   ASN   125      40.629  29.463 -49.130  1.00136.90           N  
ATOM   1014  CA  ASN   125      41.859  29.711 -48.437  1.00136.90           C  
ATOM   1015  C   ASN   125      41.643  30.764 -47.414  1.00136.90           C  
ATOM   1016  O   ASN   125      40.850  31.685 -47.615  1.00136.90           O  
ATOM   1017  CB  ASN   125      43.036  30.144 -49.332  1.00136.90           C  
ATOM   1018  CG  ASN   125      42.761  31.516 -49.939  1.00136.90           C  
ATOM   1019  ND2 ASN   125      41.484  31.774 -50.327  1.00136.90           N  
ATOM   1020  OD1 ASN   125      43.666  32.338 -50.071  1.00136.90           O  
ATOM   1021  N   ASN   126      42.447  30.658 -46.335  1.00221.10           N  
ATOM   1022  CA  ASN   126      42.382  31.438 -45.146  1.00221.10           C  
ATOM   1023  C   ASN   126      41.250  30.965 -44.286  1.00221.10           C  
ATOM   1024  O   ASN   126      40.943  31.594 -43.276  1.00221.10           O  
ATOM   1025  CB  ASN   126      42.219  32.946 -45.402  1.00221.10           C  
ATOM   1026  CG  ASN   126      43.564  33.479 -45.874  1.00221.10           C  
ATOM   1027  ND2 ASN   126      44.069  34.538 -45.188  1.00221.10           N  
ATOM   1028  OD1 ASN   126      44.154  32.962 -46.822  1.00221.10           O  
ATOM   1029  N   TYR   127      40.654  29.809 -44.651  1.00127.14           N  
ATOM   1030  CA  TYR   127      39.624  29.126 -43.914  1.00127.14           C  
ATOM   1031  C   TYR   127      38.651  30.100 -43.299  1.00127.14           C  
ATOM   1032  O   TYR   127      38.754  30.404 -42.111  1.00127.14           O  
ATOM   1033  CB  TYR   127      40.164  28.237 -42.778  1.00127.14           C  
ATOM   1034  CG  TYR   127      41.181  27.307 -43.345  1.00127.14           C  
ATOM   1035  CD1 TYR   127      40.855  26.421 -44.344  1.00127.14           C  
ATOM   1036  CD2 TYR   127      42.463  27.300 -42.841  1.00127.14           C  
ATOM   1037  CE1 TYR   127      41.804  25.563 -44.852  1.00127.14           C  
ATOM   1038  CE2 TYR   127      43.415  26.446 -43.343  1.00127.14           C  
ATOM   1039  CZ  TYR   127      43.086  25.575 -44.353  1.00127.14           C  
ATOM   1040  OH  TYR   127      44.060  24.693 -44.873  1.00127.14           O  
ATOM   1041  N   PRO   128      37.732  30.622 -44.075  1.00167.10           N  
ATOM   1042  CA  PRO   128      36.740  31.541 -43.558  1.00167.10           C  
ATOM   1043  C   PRO   128      35.712  30.855 -42.701  1.00167.10           C  
ATOM   1044  O   PRO   128      35.529  29.650 -42.849  1.00167.10           O  
ATOM   1045  CB  PRO   128      36.129  32.226 -44.779  1.00167.10           C  
ATOM   1046  CG  PRO   128      37.239  32.150 -45.841  1.00167.10           C  
ATOM   1047  CD  PRO   128      38.022  30.877 -45.479  1.00167.10           C  
ATOM   1048  N   GLU   129      35.024  31.601 -41.803  1.00 87.97           N  
ATOM   1049  CA  GLU   129      34.038  31.026 -40.924  1.00 87.97           C  
ATOM   1050  C   GLU   129      32.700  31.037 -41.601  1.00 87.97           C  
ATOM   1051  O   GLU   129      32.128  32.096 -41.861  1.00 87.97           O  
ATOM   1052  CB  GLU   129      33.876  31.817 -39.612  1.00 87.97           C  
ATOM   1053  CG  GLU   129      32.831  31.226 -38.663  1.00 87.97           C  
ATOM   1054  CD  GLU   129      32.674  32.164 -37.474  1.00 87.97           C  
ATOM   1055  OE1 GLU   129      33.650  32.303 -36.691  1.00 87.97           O  
ATOM   1056  OE2 GLU   129      31.570  32.757 -37.336  1.00 87.97           O1-
ATOM   1057  N   ILE   130      32.225  29.833 -41.985  1.00 73.68           N  
ATOM   1058  CA  ILE   130      30.938  29.582 -42.576  1.00 73.68           C  
ATOM   1059  C   ILE   130      29.826  29.561 -41.567  1.00 73.68           C  
ATOM   1060  O   ILE   130      28.728  30.029 -41.858  1.00 73.68           O  
ATOM   1061  CB  ILE   130      30.868  28.269 -43.292  1.00 73.68           C  
ATOM   1062  CG1 ILE   130      31.066  27.112 -42.300  1.00 73.68           C  
ATOM   1063  CG2 ILE   130      31.892  28.289 -44.438  1.00 73.68           C  
ATOM   1064  CD1 ILE   130      30.672  25.753 -42.870  1.00 73.68           C  
ATOM   1065  N   GLY   131      30.047  28.959 -40.374  1.00 44.94           N  
ATOM   1066  CA  GLY   131      28.943  28.831 -39.457  1.00 44.94           C  
ATOM   1067  C   GLY   131      29.373  29.192 -38.069  1.00 44.94           C  
ATOM   1068  O   GLY   131      30.482  28.875 -37.641  1.00 44.94           O  
ATOM   1069  N   ARG   132      28.484  29.897 -37.334  1.00 83.95           N  
ATOM   1070  CA  ARG   132      28.718  30.224 -35.958  1.00 83.95           C  
ATOM   1071  C   ARG   132      27.389  30.206 -35.263  1.00 83.95           C  
ATOM   1072  O   ARG   132      26.545  31.070 -35.493  1.00 83.95           O  
ATOM   1073  CB  ARG   132      29.323  31.621 -35.741  1.00 83.95           C  
ATOM   1074  CG  ARG   132      29.451  31.989 -34.260  1.00 83.95           C  
ATOM   1075  CD  ARG   132      30.268  33.252 -33.998  1.00 83.95           C  
ATOM   1076  NE  ARG   132      31.698  32.905 -34.222  1.00 83.95           N  
ATOM   1077  CZ  ARG   132      32.666  33.544 -33.504  1.00 83.95           C  
ATOM   1078  NH1 ARG   132      32.321  34.517 -32.611  1.00 83.95           N1+
ATOM   1079  NH2 ARG   132      33.978  33.202 -33.670  1.00 83.95           N  
ATOM   1080  N   TYR   133      27.170  29.222 -34.369  1.00 76.96           N  
ATOM   1081  CA  TYR   133      25.903  29.149 -33.701  1.00 76.96           C  
ATOM   1082  C   TYR   133      26.125  29.132 -32.223  1.00 76.96           C  
ATOM   1083  O   TYR   133      26.859  28.295 -31.700  1.00 76.96           O  
ATOM   1084  CB  TYR   133      25.104  27.895 -34.113  1.00 76.96           C  
ATOM   1085  CG  TYR   133      23.920  27.698 -33.229  1.00 76.96           C  
ATOM   1086  CD1 TYR   133      22.803  28.490 -33.349  1.00 76.96           C  
ATOM   1087  CD2 TYR   133      23.932  26.723 -32.262  1.00 76.96           C  
ATOM   1088  CE1 TYR   133      21.712  28.300 -32.536  1.00 76.96           C  
ATOM   1089  CE2 TYR   133      22.844  26.525 -31.444  1.00 76.96           C  
ATOM   1090  CZ  TYR   133      21.728  27.314 -31.584  1.00 76.96           C  
ATOM   1091  OH  TYR   133      20.604  27.120 -30.754  1.00 76.96           O  
ATOM   1092  N   GLU   134      25.496  30.090 -31.512  1.00 92.75           N  
ATOM   1093  CA  GLU   134      25.621  30.158 -30.085  1.00 92.75           C  
ATOM   1094  C   GLU   134      24.521  29.350 -29.472  1.00 92.75           C  
ATOM   1095  O   GLU   134      23.401  29.308 -29.979  1.00 92.75           O  
ATOM   1096  CB  GLU   134      25.515  31.591 -29.534  1.00 92.75           C  
ATOM   1097  CG  GLU   134      24.167  32.256 -29.818  1.00 92.75           C  
ATOM   1098  CD  GLU   134      24.267  33.712 -29.390  1.00 92.75           C  
ATOM   1099  OE1 GLU   134      25.055  34.458 -30.030  1.00 92.75           O  
ATOM   1100  OE2 GLU   134      23.561  34.097 -28.419  1.00 92.75           O1-
ATOM   1101  N   ILE   135      24.822  28.688 -28.339  1.00 99.29           N  
ATOM   1102  CA  ILE   135      23.839  27.896 -27.656  1.00 99.29           C  
ATOM   1103  C   ILE   135      22.995  28.803 -26.822  1.00 99.29           C  
ATOM   1104  O   ILE   135      23.480  29.760 -26.219  1.00 99.29           O  
ATOM   1105  CB  ILE   135      24.413  26.838 -26.757  1.00 99.29           C  
ATOM   1106  CG1 ILE   135      25.136  25.767 -27.590  1.00 99.29           C  
ATOM   1107  CG2 ILE   135      23.263  26.269 -25.906  1.00 99.29           C  
ATOM   1108  CD1 ILE   135      26.380  26.278 -28.310  1.00 99.29           C  
ATOM   1109  N   PRO   136      21.714  28.543 -26.824  1.00162.67           N  
ATOM   1110  CA  PRO   136      20.824  29.307 -26.001  1.00162.67           C  
ATOM   1111  C   PRO   136      21.125  28.953 -24.583  1.00162.67           C  
ATOM   1112  O   PRO   136      21.395  27.787 -24.302  1.00162.67           O  
ATOM   1113  CB  PRO   136      19.414  28.949 -26.461  1.00162.67           C  
ATOM   1114  CG  PRO   136      19.610  28.557 -27.937  1.00162.67           C  
ATOM   1115  CD  PRO   136      21.047  28.011 -28.002  1.00162.67           C  
ATOM   1116  N   ARG   137      21.007  29.932 -23.675  1.00104.41           N  
ATOM   1117  CA  ARG   137      21.404  29.822 -22.301  1.00104.41           C  
ATOM   1118  C   ARG   137      20.672  28.697 -21.638  1.00104.41           C  
ATOM   1119  O   ARG   137      21.231  27.988 -20.804  1.00104.41           O  
ATOM   1120  CB  ARG   137      21.102  31.132 -21.551  1.00104.41           C  
ATOM   1121  CG  ARG   137      21.478  31.172 -20.070  1.00104.41           C  
ATOM   1122  CD  ARG   137      21.213  32.553 -19.462  1.00104.41           C  
ATOM   1123  NE  ARG   137      21.567  32.504 -18.017  1.00104.41           N  
ATOM   1124  CZ  ARG   137      21.476  33.637 -17.261  1.00104.41           C  
ATOM   1125  NH1 ARG   137      21.120  34.819 -17.845  1.00104.41           N1+
ATOM   1126  NH2 ARG   137      21.737  33.587 -15.922  1.00104.41           N  
ATOM   1127  N   LYS   138      19.398  28.495 -21.998  1.00147.41           N  
ATOM   1128  CA  LYS   138      18.598  27.499 -21.348  1.00147.41           C  
ATOM   1129  C   LYS   138      19.190  26.131 -21.568  1.00147.41           C  
ATOM   1130  O   LYS   138      19.129  25.268 -20.694  1.00147.41           O  
ATOM   1131  CB  LYS   138      17.150  27.510 -21.864  1.00147.41           C  
ATOM   1132  CG  LYS   138      16.150  26.873 -20.900  1.00147.41           C  
ATOM   1133  CD  LYS   138      16.382  25.382 -20.657  1.00147.41           C  
ATOM   1134  CE  LYS   138      15.691  24.482 -21.684  1.00147.41           C  
ATOM   1135  NZ  LYS   138      15.983  23.062 -21.390  1.00147.41           N1+
ATOM   1136  N   ILE   139      19.752  25.899 -22.766  1.00 64.22           N  
ATOM   1137  CA  ILE   139      20.302  24.644 -23.210  1.00 64.22           C  
ATOM   1138  C   ILE   139      21.574  24.227 -22.513  1.00 64.22           C  
ATOM   1139  O   ILE   139      21.813  23.029 -22.350  1.00 64.22           O  
ATOM   1140  CB  ILE   139      20.551  24.641 -24.688  1.00 64.22           C  
ATOM   1141  CG1 ILE   139      19.222  24.862 -25.433  1.00 64.22           C  
ATOM   1142  CG2 ILE   139      21.253  23.324 -25.054  1.00 64.22           C  
ATOM   1143  CD1 ILE   139      19.392  25.193 -26.914  1.00 64.22           C  
ATOM   1144  N   SER   140      22.451  25.183 -22.135  1.00 47.41           N  
ATOM   1145  CA  SER   140      23.749  24.847 -21.601  1.00 47.41           C  
ATOM   1146  C   SER   140      23.638  23.851 -20.488  1.00 47.41           C  
ATOM   1147  O   SER   140      22.793  23.966 -19.601  1.00 47.41           O  
ATOM   1148  CB  SER   140      24.529  26.064 -21.070  1.00 47.41           C  
ATOM   1149  OG  SER   140      23.856  26.626 -19.953  1.00 47.41           O  
ATOM   1150  N   GLY   141      24.506  22.814 -20.540  1.00 50.70           N  
ATOM   1151  CA  GLY   141      24.543  21.811 -19.517  1.00 50.70           C  
ATOM   1152  C   GLY   141      25.922  21.217 -19.510  1.00 50.70           C  
ATOM   1153  O   GLY   141      26.201  20.267 -20.240  1.00 50.70           O  
ATOM   1154  N   ASN   142      26.797  21.743 -18.624  1.00 88.25           N  
ATOM   1155  CA  ASN   142      28.144  21.272 -18.423  1.00 88.25           C  
ATOM   1156  C   ASN   142      28.919  21.150 -19.711  1.00 88.25           C  
ATOM   1157  O   ASN   142      29.326  20.048 -20.079  1.00 88.25           O  
ATOM   1158  CB  ASN   142      28.193  19.897 -17.732  1.00 88.25           C  
ATOM   1159  CG  ASN   142      27.563  20.018 -16.351  1.00 88.25           C  
ATOM   1160  ND2 ASN   142      28.001  21.041 -15.569  1.00 88.25           N  
ATOM   1161  OD1 ASN   142      26.705  19.222 -15.975  1.00 88.25           O  
ATOM   1162  N   PRO   143      29.171  22.239 -20.392  1.00 76.77           N  
ATOM   1163  CA  PRO   143      29.862  22.261 -21.663  1.00 76.77           C  
ATOM   1164  C   PRO   143      31.240  21.650 -21.626  1.00 76.77           C  
ATOM   1165  O   PRO   143      31.740  21.267 -22.682  1.00 76.77           O  
ATOM   1166  CB  PRO   143      29.951  23.737 -22.037  1.00 76.77           C  
ATOM   1167  CG  PRO   143      30.004  24.446 -20.671  1.00 76.77           C  
ATOM   1168  CD  PRO   143      29.157  23.546 -19.756  1.00 76.77           C  
ATOM   1169  N   LEU   144      31.892  21.587 -20.452  1.00171.52           N  
ATOM   1170  CA  LEU   144      33.224  21.053 -20.324  1.00171.52           C  
ATOM   1171  C   LEU   144      33.223  19.583 -20.653  1.00171.52           C  
ATOM   1172  O   LEU   144      34.247  19.012 -21.021  1.00171.52           O  
ATOM   1173  CB  LEU   144      33.809  21.237 -18.913  1.00171.52           C  
ATOM   1174  CG  LEU   144      33.975  22.722 -18.539  1.00171.52           C  
ATOM   1175  CD1 LEU   144      34.635  22.895 -17.163  1.00171.52           C  
ATOM   1176  CD2 LEU   144      34.698  23.498 -19.653  1.00171.52           C  
ATOM   1177  N   GLY   145      32.070  18.934 -20.439  1.00 89.66           N  
ATOM   1178  CA  GLY   145      31.750  17.539 -20.611  1.00 89.66           C  
ATOM   1179  C   GLY   145      31.656  17.064 -22.043  1.00 89.66           C  
ATOM   1180  O   GLY   145      31.485  15.866 -22.259  1.00 89.66           O  
ATOM   1181  N   PHE   146      31.592  17.965 -23.048  1.00 88.28           N  
ATOM   1182  CA  PHE   146      31.356  17.516 -24.400  1.00 88.28           C  
ATOM   1183  C   PHE   146      32.449  16.619 -24.909  1.00 88.28           C  
ATOM   1184  O   PHE   146      33.638  16.894 -24.756  1.00 88.28           O  
ATOM   1185  CB  PHE   146      31.169  18.647 -25.429  1.00 88.28           C  
ATOM   1186  CG  PHE   146      29.937  19.407 -25.069  1.00 88.28           C  
ATOM   1187  CD1 PHE   146      28.703  18.799 -25.099  1.00 88.28           C  
ATOM   1188  CD2 PHE   146      30.008  20.740 -24.740  1.00 88.28           C  
ATOM   1189  CE1 PHE   146      27.565  19.501 -24.773  1.00 88.28           C  
ATOM   1190  CE2 PHE   146      28.875  21.448 -24.413  1.00 88.28           C  
ATOM   1191  CZ  PHE   146      27.649  20.829 -24.427  1.00 88.28           C  
ATOM   1192  N   GLY   147      32.034  15.505 -25.552  1.00 39.27           N  
ATOM   1193  CA  GLY   147      32.923  14.531 -26.117  1.00 39.27           C  
ATOM   1194  C   GLY   147      32.882  14.659 -27.610  1.00 39.27           C  
ATOM   1195  O   GLY   147      32.862  15.751 -28.166  1.00 39.27           O  
ATOM   1196  N   GLY   148      32.858  13.509 -28.302  1.00 37.60           N  
ATOM   1197  CA  GLY   148      32.878  13.456 -29.731  1.00 37.60           C  
ATOM   1198  C   GLY   148      31.577  13.947 -30.272  1.00 37.60           C  
ATOM   1199  O   GLY   148      30.561  13.978 -29.577  1.00 37.60           O  
ATOM   1200  N   PHE   149      31.601  14.376 -31.551  1.00 67.93           N  
ATOM   1201  CA  PHE   149      30.394  14.787 -32.201  1.00 67.93           C  
ATOM   1202  C   PHE   149      30.436  14.344 -33.634  1.00 67.93           C  
ATOM   1203  O   PHE   149      31.482  13.949 -34.149  1.00 67.93           O  
ATOM   1204  CB  PHE   149      30.118  16.302 -32.127  1.00 67.93           C  
ATOM   1205  CG  PHE   149      31.222  17.067 -32.771  1.00 67.93           C  
ATOM   1206  CD1 PHE   149      31.184  17.365 -34.112  1.00 67.93           C  
ATOM   1207  CD2 PHE   149      32.295  17.494 -32.022  1.00 67.93           C  
ATOM   1208  CE1 PHE   149      32.203  18.076 -34.701  1.00 67.93           C  
ATOM   1209  CE2 PHE   149      33.317  18.204 -32.606  1.00 67.93           C  
ATOM   1210  CZ  PHE   149      33.271  18.497 -33.947  1.00 67.93           C  
ATOM   1211  N   THR   150      29.260  14.350 -34.300  1.00 38.22           N  
ATOM   1212  CA  THR   150      29.188  13.950 -35.675  1.00 38.22           C  
ATOM   1213  C   THR   150      28.461  15.008 -36.443  1.00 38.22           C  
ATOM   1214  O   THR   150      27.547  15.656 -35.934  1.00 38.22           O  
ATOM   1215  CB  THR   150      28.438  12.670 -35.895  1.00 38.22           C  
ATOM   1216  CG2 THR   150      28.457  12.353 -37.398  1.00 38.22           C  
ATOM   1217  OG1 THR   150      29.041  11.611 -35.165  1.00 38.22           O  
ATOM   1218  N   ILE   151      28.864  15.194 -37.715  1.00 50.27           N  
ATOM   1219  CA  ILE   151      28.262  16.168 -38.577  1.00 50.27           C  
ATOM   1220  C   ILE   151      27.485  15.393 -39.596  1.00 50.27           C  
ATOM   1221  O   ILE   151      28.049  14.614 -40.363  1.00 50.27           O  
ATOM   1222  CB  ILE   151      29.290  16.951 -39.336  1.00 50.27           C  
ATOM   1223  CG1 ILE   151      30.278  17.603 -38.358  1.00 50.27           C  
ATOM   1224  CG2 ILE   151      28.562  17.957 -40.244  1.00 50.27           C  
ATOM   1225  CD1 ILE   151      31.584  18.026 -39.023  1.00 50.27           C  
ATOM   1226  N   ASP   152      26.157  15.597 -39.626  1.00 58.76           N  
ATOM   1227  CA  ASP   152      25.278  14.880 -40.505  1.00 58.76           C  
ATOM   1228  C   ASP   152      24.905  15.804 -41.625  1.00 58.76           C  
ATOM   1229  O   ASP   152      24.098  16.717 -41.434  1.00 58.76           O  
ATOM   1230  CB  ASP   152      23.987  14.469 -39.763  1.00 58.76           C  
ATOM   1231  CG  ASP   152      23.227  13.386 -40.513  1.00 58.76           C  
ATOM   1232  OD1 ASP   152      23.598  13.071 -41.675  1.00 58.76           O  
ATOM   1233  OD2 ASP   152      22.251  12.855 -39.918  1.00 58.76           O1-
ATOM   1234  N   VAL   153      25.481  15.602 -42.829  1.00 63.34           N  
ATOM   1235  CA  VAL   153      25.134  16.477 -43.918  1.00 63.34           C  
ATOM   1236  C   VAL   153      24.230  15.730 -44.848  1.00 63.34           C  
ATOM   1237  O   VAL   153      24.646  14.791 -45.530  1.00 63.34           O  
ATOM   1238  CB  VAL   153      26.319  16.954 -44.708  1.00 63.34           C  
ATOM   1239  CG1 VAL   153      25.810  17.870 -45.832  1.00 63.34           C  
ATOM   1240  CG2 VAL   153      27.307  17.643 -43.753  1.00 63.34           C  
ATOM   1241  N   THR   154      22.947  16.130 -44.901  1.00119.46           N  
ATOM   1242  CA  THR   154      22.020  15.454 -45.755  1.00119.46           C  
ATOM   1243  C   THR   154      22.359  15.686 -47.202  1.00119.46           C  
ATOM   1244  O   THR   154      22.313  14.750 -47.998  1.00119.46           O  
ATOM   1245  CB  THR   154      20.593  15.847 -45.518  1.00119.46           C  
ATOM   1246  CG2 THR   154      20.377  17.258 -46.066  1.00119.46           C  
ATOM   1247  OG1 THR   154      19.719  14.936 -46.169  1.00119.46           O  
ATOM   1248  N   ASN   155      22.721  16.929 -47.600  1.00148.34           N  
ATOM   1249  CA  ASN   155      22.973  17.177 -49.002  1.00148.34           C  
ATOM   1250  C   ASN   155      24.426  17.463 -49.226  1.00148.34           C  
ATOM   1251  O   ASN   155      24.794  18.624 -49.409  1.00148.34           O  
ATOM   1252  CB  ASN   155      22.243  18.417 -49.545  1.00148.34           C  
ATOM   1253  CG  ASN   155      20.760  18.175 -49.372  1.00148.34           C  
ATOM   1254  ND2 ASN   155      19.919  19.123 -49.866  1.00148.34           N  
ATOM   1255  OD1 ASN   155      20.363  17.161 -48.806  1.00148.34           O  
ATOM   1256  N   PRO   156      25.271  16.466 -49.274  1.00161.18           N  
ATOM   1257  CA  PRO   156      26.664  16.736 -49.509  1.00161.18           C  
ATOM   1258  C   PRO   156      26.938  17.199 -50.902  1.00161.18           C  
ATOM   1259  O   PRO   156      28.004  17.767 -51.136  1.00161.18           O  
ATOM   1260  CB  PRO   156      27.408  15.455 -49.144  1.00161.18           C  
ATOM   1261  CG  PRO   156      26.503  14.795 -48.091  1.00161.18           C  
ATOM   1262  CD  PRO   156      25.087  15.279 -48.452  1.00161.18           C  
ATOM   1263  N   THR   157      26.012  16.925 -51.840  1.00112.52           N  
ATOM   1264  CA  THR   157      26.214  17.273 -53.213  1.00112.52           C  
ATOM   1265  C   THR   157      26.233  18.756 -53.382  1.00112.52           C  
ATOM   1266  O   THR   157      27.091  19.281 -54.092  1.00112.52           O  
ATOM   1267  CB  THR   157      25.165  16.692 -54.128  1.00112.52           C  
ATOM   1268  CG2 THR   157      23.815  17.382 -53.873  1.00112.52           C  
ATOM   1269  OG1 THR   157      25.552  16.861 -55.485  1.00112.52           O  
ATOM   1270  N   GLU   158      25.303  19.497 -52.742  1.00220.44           N  
ATOM   1271  CA  GLU   158      25.360  20.896 -53.036  1.00220.44           C  
ATOM   1272  C   GLU   158      24.652  21.696 -52.000  1.00220.44           C  
ATOM   1273  O   GLU   158      23.527  21.380 -51.640  1.00220.44           O  
ATOM   1274  CB  GLU   158      24.776  21.191 -54.433  1.00220.44           C  
ATOM   1275  CG  GLU   158      24.702  22.662 -54.832  1.00220.44           C  
ATOM   1276  CD  GLU   158      23.234  23.064 -54.784  1.00220.44           C  
ATOM   1277  OE1 GLU   158      22.450  22.535 -55.618  1.00220.44           O  
ATOM   1278  OE2 GLU   158      22.874  23.901 -53.916  1.00220.44           O1-
ATOM   1279  N   GLY   159      25.318  22.754 -51.493  1.00209.38           N  
ATOM   1280  CA  GLY   159      24.787  23.688 -50.537  1.00209.38           C  
ATOM   1281  C   GLY   159      25.307  23.312 -49.186  1.00209.38           C  
ATOM   1282  O   GLY   159      25.889  24.127 -48.471  1.00209.38           O  
ATOM   1283  N   CYS   160      25.109  22.032 -48.826  1.00135.66           N  
ATOM   1284  CA  CYS   160      25.607  21.436 -47.622  1.00135.66           C  
ATOM   1285  C   CYS   160      24.994  22.071 -46.399  1.00135.66           C  
ATOM   1286  O   CYS   160      25.486  21.878 -45.288  1.00135.66           O  
ATOM   1287  CB  CYS   160      27.135  21.570 -47.549  1.00135.66           C  
ATOM   1288  SG  CYS   160      27.880  20.468 -46.328  1.00135.66           S  
ATOM   1289  N   GLY   161      23.907  22.846 -46.575  1.00 58.99           N  
ATOM   1290  CA  GLY   161      23.204  23.544 -45.530  1.00 58.99           C  
ATOM   1291  C   GLY   161      22.413  22.649 -44.628  1.00 58.99           C  
ATOM   1292  O   GLY   161      22.325  22.907 -43.429  1.00 58.99           O  
ATOM   1293  N   LYS   162      21.774  21.603 -45.186  1.00117.35           N  
ATOM   1294  CA  LYS   162      20.907  20.797 -44.381  1.00117.35           C  
ATOM   1295  C   LYS   162      21.770  19.864 -43.620  1.00117.35           C  
ATOM   1296  O   LYS   162      22.099  18.768 -44.076  1.00117.35           O  
ATOM   1297  CB  LYS   162      19.883  20.020 -45.214  1.00117.35           C  
ATOM   1298  CG  LYS   162      18.905  20.948 -45.933  1.00117.35           C  
ATOM   1299  CD  LYS   162      19.588  21.848 -46.965  1.00117.35           C  
ATOM   1300  CE  LYS   162      18.659  22.887 -47.594  1.00117.35           C  
ATOM   1301  NZ  LYS   162      19.430  23.753 -48.514  1.00117.35           N1+
ATOM   1302  N   THR   163      22.143  20.287 -42.399  1.00147.85           N  
ATOM   1303  CA  THR   163      23.087  19.483 -41.715  1.00147.85           C  
ATOM   1304  C   THR   163      22.724  19.467 -40.263  1.00147.85           C  
ATOM   1305  O   THR   163      22.185  20.436 -39.728  1.00147.85           O  
ATOM   1306  CB  THR   163      24.476  20.021 -41.878  1.00147.85           C  
ATOM   1307  CG2 THR   163      24.751  21.027 -40.751  1.00147.85           C  
ATOM   1308  OG1 THR   163      25.416  18.967 -41.806  1.00147.85           O  
ATOM   1309  N   PHE   164      22.998  18.333 -39.589  1.00149.20           N  
ATOM   1310  CA  PHE   164      22.714  18.207 -38.189  1.00149.20           C  
ATOM   1311  C   PHE   164      23.982  17.878 -37.476  1.00149.20           C  
ATOM   1312  O   PHE   164      24.834  17.170 -38.012  1.00149.20           O  
ATOM   1313  CB  PHE   164      21.736  17.065 -37.839  1.00149.20           C  
ATOM   1314  CG  PHE   164      20.329  17.511 -38.034  1.00149.20           C  
ATOM   1315  CD1 PHE   164      19.698  17.395 -39.251  1.00149.20           C  
ATOM   1316  CD2 PHE   164      19.639  18.053 -36.973  1.00149.20           C  
ATOM   1317  CE1 PHE   164      18.394  17.812 -39.396  1.00149.20           C  
ATOM   1318  CE2 PHE   164      18.337  18.470 -37.113  1.00149.20           C  
ATOM   1319  CZ  PHE   164      17.714  18.354 -38.331  1.00149.20           C  
ATOM   1320  N   ILE   165      24.170  18.415 -36.252  1.00175.49           N  
ATOM   1321  CA  ILE   165      25.322  17.980 -35.520  1.00175.49           C  
ATOM   1322  C   ILE   165      24.880  17.465 -34.187  1.00175.49           C  
ATOM   1323  O   ILE   165      24.069  18.080 -33.492  1.00175.49           O  
ATOM   1324  CB  ILE   165      26.451  18.956 -35.339  1.00175.49           C  
ATOM   1325  CG1 ILE   165      26.013  20.172 -34.538  1.00175.49           C  
ATOM   1326  CG2 ILE   165      26.986  19.301 -36.740  1.00175.49           C  
ATOM   1327  CD1 ILE   165      24.982  20.955 -35.321  1.00175.49           C  
ATOM   1328  N   TYR   166      25.413  16.281 -33.819  1.00 83.03           N  
ATOM   1329  CA  TYR   166      25.060  15.637 -32.589  1.00 83.03           C  
ATOM   1330  C   TYR   166      26.295  15.664 -31.740  1.00 83.03           C  
ATOM   1331  O   TYR   166      27.322  15.100 -32.116  1.00 83.03           O  
ATOM   1332  CB  TYR   166      24.719  14.148 -32.764  1.00 83.03           C  
ATOM   1333  CG  TYR   166      23.818  14.026 -33.946  1.00 83.03           C  
ATOM   1334  CD1 TYR   166      22.526  14.499 -33.926  1.00 83.03           C  
ATOM   1335  CD2 TYR   166      24.277  13.412 -35.090  1.00 83.03           C  
ATOM   1336  CE1 TYR   166      21.717  14.373 -35.033  1.00 83.03           C  
ATOM   1337  CE2 TYR   166      23.474  13.281 -36.198  1.00 83.03           C  
ATOM   1338  CZ  TYR   166      22.190  13.764 -36.173  1.00 83.03           C  
ATOM   1339  OH  TYR   166      21.366  13.631 -37.310  1.00 83.03           O  
ATOM   1340  N   ILE   167      26.221  16.307 -30.557  1.00 50.30           N  
ATOM   1341  CA  ILE   167      27.389  16.430 -29.731  1.00 50.30           C  
ATOM   1342  C   ILE   167      27.144  15.683 -28.454  1.00 50.30           C  
ATOM   1343  O   ILE   167      26.142  15.903 -27.775  1.00 50.30           O  
ATOM   1344  CB  ILE   167      27.675  17.864 -29.388  1.00 50.30           C  
ATOM   1345  CG1 ILE   167      27.835  18.686 -30.679  1.00 50.30           C  
ATOM   1346  CG2 ILE   167      28.917  17.916 -28.483  1.00 50.30           C  
ATOM   1347  CD1 ILE   167      27.736  20.194 -30.460  1.00 50.30           C  
ATOM   1348  N   THR   168      28.072  14.768 -28.096  1.00 47.61           N  
ATOM   1349  CA  THR   168      27.923  13.953 -26.918  1.00 47.61           C  
ATOM   1350  C   THR   168      28.377  14.699 -25.696  1.00 47.61           C  
ATOM   1351  O   THR   168      29.183  15.626 -25.775  1.00 47.61           O  
ATOM   1352  CB  THR   168      28.719  12.682 -26.970  1.00 47.61           C  
ATOM   1353  CG2 THR   168      28.296  11.890 -28.219  1.00 47.61           C  
ATOM   1354  OG1 THR   168      30.107  12.974 -27.022  1.00 47.61           O  
ATOM   1355  N   ASN   169      27.816  14.316 -24.526  1.00 62.28           N  
ATOM   1356  CA  ASN   169      28.211  14.849 -23.250  1.00 62.28           C  
ATOM   1357  C   ASN   169      28.333  13.661 -22.338  1.00 62.28           C  
ATOM   1358  O   ASN   169      27.353  12.968 -22.074  1.00 62.28           O  
ATOM   1359  CB  ASN   169      27.165  15.803 -22.648  1.00 62.28           C  
ATOM   1360  CG  ASN   169      27.814  16.584 -21.515  1.00 62.28           C  
ATOM   1361  ND2 ASN   169      27.755  17.940 -21.610  1.00 62.28           N  
ATOM   1362  OD1 ASN   169      28.362  16.012 -20.574  1.00 62.28           O  
ATOM   1363  N   PHE   170      29.558  13.380 -21.855  1.00113.18           N  
ATOM   1364  CA  PHE   170      29.821  12.211 -21.060  1.00113.18           C  
ATOM   1365  C   PHE   170      29.338  12.287 -19.636  1.00113.18           C  
ATOM   1366  O   PHE   170      29.101  11.252 -19.009  1.00113.18           O  
ATOM   1367  CB  PHE   170      31.271  11.701 -21.174  1.00113.18           C  
ATOM   1368  CG  PHE   170      32.301  12.721 -20.838  1.00113.18           C  
ATOM   1369  CD1 PHE   170      32.757  12.867 -19.551  1.00113.18           C  
ATOM   1370  CD2 PHE   170      32.828  13.516 -21.828  1.00113.18           C  
ATOM   1371  CE1 PHE   170      33.716  13.805 -19.253  1.00113.18           C  
ATOM   1372  CE2 PHE   170      33.787  14.456 -21.537  1.00113.18           C  
ATOM   1373  CZ  PHE   170      34.231  14.604 -20.246  1.00113.18           C  
ATOM   1374  N   GLU   171      29.292  13.487 -19.029  1.00101.08           N  
ATOM   1375  CA  GLU   171      28.778  13.554 -17.686  1.00101.08           C  
ATOM   1376  C   GLU   171      27.292  13.308 -17.672  1.00101.08           C  
ATOM   1377  O   GLU   171      26.794  12.380 -17.036  1.00101.08           O  
ATOM   1378  CB  GLU   171      28.998  14.944 -17.069  1.00101.08           C  
ATOM   1379  CG  GLU   171      28.476  15.089 -15.640  1.00101.08           C  
ATOM   1380  CD  GLU   171      28.703  16.532 -15.213  1.00101.08           C  
ATOM   1381  OE1 GLU   171      29.313  17.297 -16.008  1.00101.08           O  
ATOM   1382  OE2 GLU   171      28.266  16.892 -14.088  1.00101.08           O1-
ATOM   1383  N   GLU   172      26.565  14.123 -18.460  1.00107.64           N  
ATOM   1384  CA  GLU   172      25.129  14.218 -18.523  1.00107.64           C  
ATOM   1385  C   GLU   172      24.502  13.020 -19.158  1.00107.64           C  
ATOM   1386  O   GLU   172      23.289  12.845 -19.052  1.00107.64           O  
ATOM   1387  CB  GLU   172      24.657  15.454 -19.307  1.00107.64           C  
ATOM   1388  CG  GLU   172      24.956  16.774 -18.595  1.00107.64           C  
ATOM   1389  CD  GLU   172      24.082  16.830 -17.353  1.00107.64           C  
ATOM   1390  OE1 GLU   172      23.304  15.862 -17.136  1.00107.64           O  
ATOM   1391  OE2 GLU   172      24.179  17.839 -16.603  1.00107.64           O1-
ATOM   1392  N   ASN   173      25.299  12.209 -19.880  1.00135.69           N  
ATOM   1393  CA  ASN   173      24.782  11.140 -20.687  1.00135.69           C  
ATOM   1394  C   ASN   173      23.711  11.746 -21.533  1.00135.69           C  
ATOM   1395  O   ASN   173      22.548  11.344 -21.499  1.00135.69           O  
ATOM   1396  CB  ASN   173      24.317   9.859 -19.946  1.00135.69           C  
ATOM   1397  CG  ASN   173      23.160  10.121 -18.995  1.00135.69           C  
ATOM   1398  ND2 ASN   173      23.491  10.547 -17.746  1.00135.69           N  
ATOM   1399  OD1 ASN   173      21.995   9.943 -19.349  1.00135.69           O  
ATOM   1400  N   THR   174      24.105  12.782 -22.311  1.00 51.52           N  
ATOM   1401  CA  THR   174      23.153  13.503 -23.102  1.00 51.52           C  
ATOM   1402  C   THR   174      23.714  13.825 -24.458  1.00 51.52           C  
ATOM   1403  O   THR   174      24.928  13.882 -24.663  1.00 51.52           O  
ATOM   1404  CB  THR   174      22.762  14.798 -22.444  1.00 51.52           C  
ATOM   1405  CG2 THR   174      21.747  15.549 -23.320  1.00 51.52           C  
ATOM   1406  OG1 THR   174      22.202  14.533 -21.167  1.00 51.52           O  
ATOM   1407  N   LEU   175      22.802  14.013 -25.442  1.00 73.59           N  
ATOM   1408  CA  LEU   175      23.161  14.430 -26.771  1.00 73.59           C  
ATOM   1409  C   LEU   175      22.536  15.763 -27.030  1.00 73.59           C  
ATOM   1410  O   LEU   175      21.330  15.944 -26.858  1.00 73.59           O  
ATOM   1411  CB  LEU   175      22.682  13.507 -27.908  1.00 73.59           C  
ATOM   1412  CG  LEU   175      23.534  12.245 -28.120  1.00 73.59           C  
ATOM   1413  CD1 LEU   175      22.979  11.394 -29.275  1.00 73.59           C  
ATOM   1414  CD2 LEU   175      25.013  12.610 -28.335  1.00 73.59           C  
ATOM   1415  N   ILE   176      23.358  16.739 -27.459  1.00152.43           N  
ATOM   1416  CA  ILE   176      22.816  18.016 -27.820  1.00152.43           C  
ATOM   1417  C   ILE   176      22.710  17.988 -29.311  1.00152.43           C  
ATOM   1418  O   ILE   176      23.658  17.652 -30.020  1.00152.43           O  
ATOM   1419  CB  ILE   176      23.644  19.207 -27.400  1.00152.43           C  
ATOM   1420  CG1 ILE   176      22.823  20.513 -27.511  1.00152.43           C  
ATOM   1421  CG2 ILE   176      24.968  19.202 -28.187  1.00152.43           C  
ATOM   1422  CD1 ILE   176      22.357  20.886 -28.921  1.00152.43           C  
ATOM   1423  N   VAL   177      21.512  18.309 -29.832  1.00107.30           N  
ATOM   1424  CA  VAL   177      21.312  18.219 -31.248  1.00107.30           C  
ATOM   1425  C   VAL   177      21.088  19.584 -31.812  1.00107.30           C  
ATOM   1426  O   VAL   177      20.308  20.374 -31.282  1.00107.30           O  
ATOM   1427  CB  VAL   177      20.149  17.357 -31.608  1.00107.30           C  
ATOM   1428  CG1 VAL   177      20.480  15.906 -31.224  1.00107.30           C  
ATOM   1429  CG2 VAL   177      18.941  17.909 -30.850  1.00107.30           C  
ATOM   1430  N   TYR   178      21.793  19.890 -32.923  1.00 96.40           N  
ATOM   1431  CA  TYR   178      21.653  21.178 -33.545  1.00 96.40           C  
ATOM   1432  C   TYR   178      21.215  21.007 -34.966  1.00 96.40           C  
ATOM   1433  O   TYR   178      21.813  20.262 -35.741  1.00 96.40           O  
ATOM   1434  CB  TYR   178      22.945  22.034 -33.488  1.00 96.40           C  
ATOM   1435  CG  TYR   178      22.818  23.303 -34.284  1.00 96.40           C  
ATOM   1436  CD1 TYR   178      21.861  24.249 -33.994  1.00 96.40           C  
ATOM   1437  CD2 TYR   178      23.705  23.584 -35.302  1.00 96.40           C  
ATOM   1438  CE1 TYR   178      21.778  25.408 -34.733  1.00 96.40           C  
ATOM   1439  CE2 TYR   178      23.636  24.734 -36.047  1.00 96.40           C  
ATOM   1440  CZ  TYR   178      22.659  25.653 -35.761  1.00 96.40           C  
ATOM   1441  OH  TYR   178      22.565  26.843 -36.512  1.00 96.40           O  
ATOM   1442  N   ASP   179      20.116  21.705 -35.319  1.00 60.35           N  
ATOM   1443  CA  ASP   179      19.560  21.699 -36.643  1.00 60.35           C  
ATOM   1444  C   ASP   179      20.031  22.960 -37.299  1.00 60.35           C  
ATOM   1445  O   ASP   179      19.572  24.051 -36.967  1.00 60.35           O  
ATOM   1446  CB  ASP   179      18.019  21.710 -36.634  1.00 60.35           C  
ATOM   1447  CG  ASP   179      17.479  21.540 -38.051  1.00 60.35           C  
ATOM   1448  OD1 ASP   179      18.218  21.836 -39.026  1.00 60.35           O  
ATOM   1449  OD2 ASP   179      16.300  21.107 -38.170  1.00 60.35           O1-
ATOM   1450  N   GLN   180      20.978  22.834 -38.251  1.00 47.98           N  
ATOM   1451  CA  GLN   180      21.559  23.988 -38.875  1.00 47.98           C  
ATOM   1452  C   GLN   180      20.555  24.732 -39.703  1.00 47.98           C  
ATOM   1453  O   GLN   180      20.522  25.961 -39.681  1.00 47.98           O  
ATOM   1454  CB  GLN   180      22.762  23.663 -39.776  1.00 47.98           C  
ATOM   1455  CG  GLN   180      23.384  24.915 -40.400  1.00 47.98           C  
ATOM   1456  CD  GLN   180      24.607  24.518 -41.216  1.00 47.98           C  
ATOM   1457  NE2 GLN   180      24.755  25.136 -42.417  1.00 47.98           N  
ATOM   1458  OE1 GLN   180      25.413  23.689 -40.796  1.00 47.98           O  
ATOM   1459  N   GLU   181      19.703  24.018 -40.463  1.00 77.00           N  
ATOM   1460  CA  GLU   181      18.784  24.720 -41.316  1.00 77.00           C  
ATOM   1461  C   GLU   181      17.819  25.519 -40.487  1.00 77.00           C  
ATOM   1462  O   GLU   181      17.578  26.692 -40.765  1.00 77.00           O  
ATOM   1463  CB  GLU   181      17.987  23.788 -42.246  1.00 77.00           C  
ATOM   1464  CG  GLU   181      17.178  24.543 -43.306  1.00 77.00           C  
ATOM   1465  CD  GLU   181      16.691  23.538 -44.340  1.00 77.00           C  
ATOM   1466  OE1 GLU   181      17.140  22.363 -44.279  1.00 77.00           O  
ATOM   1467  OE2 GLU   181      15.871  23.935 -45.212  1.00 77.00           O1-
ATOM   1468  N   LYS   182      17.253  24.894 -39.437  1.00127.92           N  
ATOM   1469  CA  LYS   182      16.295  25.491 -38.542  1.00127.92           C  
ATOM   1470  C   LYS   182      16.958  26.546 -37.707  1.00127.92           C  
ATOM   1471  O   LYS   182      16.336  27.546 -37.350  1.00127.92           O  
ATOM   1472  CB  LYS   182      15.696  24.470 -37.557  1.00127.92           C  
ATOM   1473  CG  LYS   182      14.801  23.414 -38.206  1.00127.92           C  
ATOM   1474  CD  LYS   182      13.529  23.988 -38.830  1.00127.92           C  
ATOM   1475  CE  LYS   182      13.755  24.696 -40.165  1.00127.92           C  
ATOM   1476  NZ  LYS   182      12.469  25.229 -40.667  1.00127.92           N1+
ATOM   1477  N   LYS   183      18.253  26.358 -37.386  1.00132.99           N  
ATOM   1478  CA  LYS   183      18.924  27.239 -36.470  1.00132.99           C  
ATOM   1479  C   LYS   183      18.297  27.033 -35.121  1.00132.99           C  
ATOM   1480  O   LYS   183      18.104  27.977 -34.356  1.00132.99           O  
ATOM   1481  CB  LYS   183      18.767  28.722 -36.833  1.00132.99           C  
ATOM   1482  CG  LYS   183      19.398  29.096 -38.176  1.00132.99           C  
ATOM   1483  CD  LYS   183      20.913  28.904 -38.215  1.00132.99           C  
ATOM   1484  CE  LYS   183      21.659  29.912 -37.339  1.00132.99           C  
ATOM   1485  NZ  LYS   183      23.118  29.679 -37.413  1.00132.99           N1+
ATOM   1486  N   ASP   184      17.965  25.763 -34.816  1.00 74.91           N  
ATOM   1487  CA  ASP   184      17.326  25.372 -33.592  1.00 74.91           C  
ATOM   1488  C   ASP   184      18.139  24.285 -32.947  1.00 74.91           C  
ATOM   1489  O   ASP   184      18.815  23.518 -33.632  1.00 74.91           O  
ATOM   1490  CB  ASP   184      15.910  24.825 -33.870  1.00 74.91           C  
ATOM   1491  CG  ASP   184      15.280  24.266 -32.606  1.00 74.91           C  
ATOM   1492  OD1 ASP   184      15.754  23.203 -32.127  1.00 74.91           O  
ATOM   1493  OD2 ASP   184      14.305  24.885 -32.107  1.00 74.91           O1-
ATOM   1494  N   SER   185      18.113  24.206 -31.597  1.00 49.30           N  
ATOM   1495  CA  SER   185      18.835  23.158 -30.930  1.00 49.30           C  
ATOM   1496  C   SER   185      18.054  22.705 -29.729  1.00 49.30           C  
ATOM   1497  O   SER   185      17.194  23.428 -29.226  1.00 49.30           O  
ATOM   1498  CB  SER   185      20.227  23.609 -30.453  1.00 49.30           C  
ATOM   1499  OG  SER   185      20.105  24.709 -29.565  1.00 49.30           O  
ATOM   1500  N   TRP   186      18.305  21.458 -29.264  1.00 94.23           N  
ATOM   1501  CA  TRP   186      17.658  20.959 -28.081  1.00 94.23           C  
ATOM   1502  C   TRP   186      18.492  19.843 -27.525  1.00 94.23           C  
ATOM   1503  O   TRP   186      19.359  19.303 -28.213  1.00 94.23           O  
ATOM   1504  CB  TRP   186      16.219  20.452 -28.305  1.00 94.23           C  
ATOM   1505  CG  TRP   186      16.058  19.249 -29.203  1.00 94.23           C  
ATOM   1506  CD1 TRP   186      15.683  17.976 -28.880  1.00 94.23           C  
ATOM   1507  CD2 TRP   186      16.290  19.256 -30.619  1.00 94.23           C  
ATOM   1508  CE2 TRP   186      16.019  17.969 -31.088  1.00 94.23           C  
ATOM   1509  CE3 TRP   186      16.703  20.253 -31.456  1.00 94.23           C  
ATOM   1510  NE1 TRP   186      15.640  17.197 -30.011  1.00 94.23           N  
ATOM   1511  CZ2 TRP   186      16.161  17.663 -32.412  1.00 94.23           C  
ATOM   1512  CZ3 TRP   186      16.839  19.941 -32.792  1.00 94.23           C  
ATOM   1513  CH2 TRP   186      16.572  18.670 -33.259  1.00 94.23           C  
ATOM   1514  N   LYS   187      18.251  19.477 -26.246  1.00 81.61           N  
ATOM   1515  CA  LYS   187      19.020  18.444 -25.607  1.00 81.61           C  
ATOM   1516  C   LYS   187      18.179  17.209 -25.452  1.00 81.61           C  
ATOM   1517  O   LYS   187      16.961  17.285 -25.298  1.00 81.61           O  
ATOM   1518  CB  LYS   187      19.538  18.851 -24.214  1.00 81.61           C  
ATOM   1519  CG  LYS   187      18.437  19.231 -23.220  1.00 81.61           C  
ATOM   1520  CD  LYS   187      18.946  19.375 -21.782  1.00 81.61           C  
ATOM   1521  CE  LYS   187      17.911  19.945 -20.808  1.00 81.61           C  
ATOM   1522  NZ  LYS   187      18.502  20.064 -19.456  1.00 81.61           N1+
ATOM   1523  N   ILE   188      18.822  16.019 -25.529  1.00 91.36           N  
ATOM   1524  CA  ILE   188      18.102  14.781 -25.385  1.00 91.36           C  
ATOM   1525  C   ILE   188      18.860  13.872 -24.460  1.00 91.36           C  
ATOM   1526  O   ILE   188      20.082  13.757 -24.554  1.00 91.36           O  
ATOM   1527  CB  ILE   188      17.939  14.037 -26.678  1.00 91.36           C  
ATOM   1528  CG1 ILE   188      17.160  14.888 -27.696  1.00 91.36           C  
ATOM   1529  CG2 ILE   188      17.272  12.688 -26.364  1.00 91.36           C  
ATOM   1530  CD1 ILE   188      15.749  15.257 -27.240  1.00 91.36           C  
ATOM   1531  N   SER   189      18.144  13.184 -23.544  1.00 74.74           N  
ATOM   1532  CA  SER   189      18.784  12.292 -22.616  1.00 74.74           C  
ATOM   1533  C   SER   189      18.138  10.945 -22.734  1.00 74.74           C  
ATOM   1534  O   SER   189      16.952  10.836 -23.039  1.00 74.74           O  
ATOM   1535  CB  SER   189      18.636  12.735 -21.152  1.00 74.74           C  
ATOM   1536  OG  SER   189      19.277  13.985 -20.954  1.00 74.74           O  
ATOM   1537  N   HIS   190      18.925   9.872 -22.504  1.00 58.66           N  
ATOM   1538  CA  HIS   190      18.402   8.536 -22.601  1.00 58.66           C  
ATOM   1539  C   HIS   190      19.185   7.689 -21.642  1.00 58.66           C  
ATOM   1540  O   HIS   190      20.377   7.902 -21.430  1.00 58.66           O  
ATOM   1541  CB  HIS   190      18.577   7.953 -24.016  1.00 58.66           C  
ATOM   1542  CG  HIS   190      17.829   6.680 -24.272  1.00 58.66           C  
ATOM   1543  CD2 HIS   190      16.610   6.482 -24.846  1.00 58.66           C  
ATOM   1544  ND1 HIS   190      18.304   5.427 -23.960  1.00 58.66           N  
ATOM   1545  CE1 HIS   190      17.360   4.538 -24.357  1.00 58.66           C  
ATOM   1546  NE2 HIS   190      16.312   5.131 -24.900  1.00 58.66           N  
ATOM   1547  N   GLY   191      18.532   6.669 -21.060  1.00 33.06           N  
ATOM   1548  CA  GLY   191      19.152   5.819 -20.084  1.00 33.06           C  
ATOM   1549  C   GLY   191      20.326   5.150 -20.723  1.00 33.06           C  
ATOM   1550  O   GLY   191      21.297   4.805 -20.051  1.00 33.06           O  
ATOM   1551  N   SER   192      20.231   4.909 -22.043  1.00 62.08           N  
ATOM   1552  CA  SER   192      21.239   4.216 -22.799  1.00 62.08           C  
ATOM   1553  C   SER   192      22.514   5.008 -22.877  1.00 62.08           C  
ATOM   1554  O   SER   192      23.575   4.442 -23.130  1.00 62.08           O  
ATOM   1555  CB  SER   192      20.805   3.902 -24.241  1.00 62.08           C  
ATOM   1556  OG  SER   192      19.797   2.903 -24.243  1.00 62.08           O  
ATOM   1557  N   PHE   193      22.444   6.337 -22.686  1.00121.21           N  
ATOM   1558  CA  PHE   193      23.582   7.219 -22.777  1.00121.21           C  
ATOM   1559  C   PHE   193      24.505   7.084 -21.592  1.00121.21           C  
ATOM   1560  O   PHE   193      25.607   7.628 -21.617  1.00121.21           O  
ATOM   1561  CB  PHE   193      23.224   8.707 -22.940  1.00121.21           C  
ATOM   1562  CG  PHE   193      22.488   8.822 -24.232  1.00121.21           C  
ATOM   1563  CD1 PHE   193      23.018   8.290 -25.383  1.00121.21           C  
ATOM   1564  CD2 PHE   193      21.292   9.497 -24.304  1.00121.21           C  
ATOM   1565  CE1 PHE   193      22.350   8.397 -26.579  1.00121.21           C  
ATOM   1566  CE2 PHE   193      20.621   9.611 -25.498  1.00121.21           C  
ATOM   1567  CZ  PHE   193      21.147   9.057 -26.639  1.00121.21           C  
ATOM   1568  N   LYS   194      24.030   6.469 -20.489  1.00152.25           N  
ATOM   1569  CA  LYS   194      24.716   6.318 -19.222  1.00152.25           C  
ATOM   1570  C   LYS   194      25.812   5.284 -19.252  1.00152.25           C  
ATOM   1571  O   LYS   194      25.818   4.357 -20.059  1.00152.25           O  
ATOM   1572  CB  LYS   194      23.782   5.800 -18.116  1.00152.25           C  
ATOM   1573  CG  LYS   194      22.741   6.780 -17.583  1.00152.25           C  
ATOM   1574  CD  LYS   194      23.341   7.882 -16.713  1.00152.25           C  
ATOM   1575  CE  LYS   194      22.292   8.679 -15.934  1.00152.25           C  
ATOM   1576  NZ  LYS   194      21.831   7.894 -14.768  1.00152.25           N1+
ATOM   1577  N   PRO   195      26.746   5.469 -18.333  1.00108.57           N  
ATOM   1578  CA  PRO   195      27.838   4.546 -18.114  1.00108.57           C  
ATOM   1579  C   PRO   195      27.372   3.286 -17.442  1.00108.57           C  
ATOM   1580  O   PRO   195      26.449   3.359 -16.629  1.00108.57           O  
ATOM   1581  CB  PRO   195      28.894   5.310 -17.307  1.00108.57           C  
ATOM   1582  CG  PRO   195      28.163   6.569 -16.804  1.00108.57           C  
ATOM   1583  CD  PRO   195      27.062   6.801 -17.851  1.00108.57           C  
ATOM   1584  N   GLU   196      27.914   2.112 -17.845  1.00 83.66           N  
ATOM   1585  CA  GLU   196      27.551   0.882 -17.194  1.00 83.66           C  
ATOM   1586  C   GLU   196      28.272   0.695 -15.891  1.00 83.66           C  
ATOM   1587  O   GLU   196      27.692   0.836 -14.818  1.00 83.66           O  
ATOM   1588  CB  GLU   196      27.861  -0.339 -18.078  1.00 83.66           C  
ATOM   1589  CG  GLU   196      27.043  -0.356 -19.374  1.00 83.66           C  
ATOM   1590  CD  GLU   196      27.528  -1.500 -20.257  1.00 83.66           C  
ATOM   1591  OE1 GLU   196      28.204  -2.422 -19.727  1.00 83.66           O  
ATOM   1592  OE2 GLU   196      27.227  -1.462 -21.479  1.00 83.66           O1-
ATOM   1593  N   HIS   197      29.601   0.475 -15.966  1.00 79.40           N  
ATOM   1594  CA  HIS   197      30.430   0.210 -14.822  1.00 79.40           C  
ATOM   1595  C   HIS   197      31.610   1.092 -15.013  1.00 79.40           C  
ATOM   1596  O   HIS   197      31.936   1.456 -16.141  1.00 79.40           O  
ATOM   1597  CB  HIS   197      30.980  -1.229 -14.766  1.00 79.40           C  
ATOM   1598  CG  HIS   197      29.938  -2.288 -14.557  1.00 79.40           C  
ATOM   1599  CD2 HIS   197      28.714  -2.223 -13.966  1.00 79.40           C  
ATOM   1600  ND1 HIS   197      30.096  -3.599 -14.950  1.00 79.40           N  
ATOM   1601  CE1 HIS   197      28.969  -4.256 -14.579  1.00 79.40           C  
ATOM   1602  NE2 HIS   197      28.101  -3.464 -13.978  1.00 79.40           N  
ATOM   1603  N   ASP   198      32.295   1.464 -13.918  1.00 86.30           N  
ATOM   1604  CA  ASP   198      33.394   2.361 -14.092  1.00 86.30           C  
ATOM   1605  C   ASP   198      34.493   1.668 -14.831  1.00 86.30           C  
ATOM   1606  O   ASP   198      34.676   0.454 -14.730  1.00 86.30           O  
ATOM   1607  CB  ASP   198      33.921   2.962 -12.776  1.00 86.30           C  
ATOM   1608  CG  ASP   198      34.357   1.837 -11.856  1.00 86.30           C  
ATOM   1609  OD1 ASP   198      34.199   0.650 -12.244  1.00 86.30           O  
ATOM   1610  OD2 ASP   198      34.842   2.155 -10.738  1.00 86.30           O1-
ATOM   1611  N   SER   199      35.228   2.448 -15.650  1.00 80.17           N  
ATOM   1612  CA  SER   199      36.308   1.936 -16.439  1.00 80.17           C  
ATOM   1613  C   SER   199      37.537   1.904 -15.587  1.00 80.17           C  
ATOM   1614  O   SER   199      37.730   2.762 -14.728  1.00 80.17           O  
ATOM   1615  CB  SER   199      36.594   2.806 -17.676  1.00 80.17           C  
ATOM   1616  OG  SER   199      37.667   2.264 -18.427  1.00 80.17           O  
ATOM   1617  N   VAL   200      38.411   0.903 -15.810  1.00 61.77           N  
ATOM   1618  CA  VAL   200      39.604   0.821 -15.020  1.00 61.77           C  
ATOM   1619  C   VAL   200      40.759   1.141 -15.912  1.00 61.77           C  
ATOM   1620  O   VAL   200      40.867   0.617 -17.020  1.00 61.77           O  
ATOM   1621  CB  VAL   200      39.841  -0.544 -14.440  1.00 61.77           C  
ATOM   1622  CG1 VAL   200      41.193  -0.541 -13.708  1.00 61.77           C  
ATOM   1623  CG2 VAL   200      38.646  -0.907 -13.540  1.00 61.77           C  
ATOM   1624  N   LEU   201      41.648   2.047 -15.457  1.00197.62           N  
ATOM   1625  CA  LEU   201      42.807   2.382 -16.229  1.00197.62           C  
ATOM   1626  C   LEU   201      43.999   2.169 -15.358  1.00197.62           C  
ATOM   1627  O   LEU   201      43.905   2.221 -14.132  1.00197.62           O  
ATOM   1628  CB  LEU   201      42.837   3.835 -16.739  1.00197.62           C  
ATOM   1629  CG  LEU   201      41.769   4.123 -17.811  1.00197.62           C  
ATOM   1630  CD1 LEU   201      41.867   5.565 -18.329  1.00197.62           C  
ATOM   1631  CD2 LEU   201      41.827   3.089 -18.946  1.00197.62           C  
ATOM   1632  N   THR   202      45.161   1.895 -15.977  1.00139.53           N  
ATOM   1633  CA  THR   202      46.332   1.643 -15.197  1.00139.53           C  
ATOM   1634  C   THR   202      47.335   2.725 -15.443  1.00139.53           C  
ATOM   1635  O   THR   202      47.761   2.958 -16.574  1.00139.53           O  
ATOM   1636  CB  THR   202      47.006   0.355 -15.555  1.00139.53           C  
ATOM   1637  CG2 THR   202      45.997  -0.791 -15.380  1.00139.53           C  
ATOM   1638  OG1 THR   202      47.463   0.403 -16.901  1.00139.53           O  
ATOM   1639  N   HIS   203      47.719   3.425 -14.361  1.00 96.36           N  
ATOM   1640  CA  HIS   203      48.775   4.394 -14.378  1.00 96.36           C  
ATOM   1641  C   HIS   203      49.767   3.801 -13.447  1.00 96.36           C  
ATOM   1642  O   HIS   203      49.430   3.495 -12.304  1.00 96.36           O  
ATOM   1643  CB  HIS   203      48.383   5.759 -13.784  1.00 96.36           C  
ATOM   1644  CG  HIS   203      49.522   6.735 -13.748  1.00 96.36           C  
ATOM   1645  CD2 HIS   203      50.485   6.906 -12.800  1.00 96.36           C  
ATOM   1646  ND1 HIS   203      49.788   7.669 -14.724  1.00 96.36           N  
ATOM   1647  CE1 HIS   203      50.890   8.354 -14.322  1.00 96.36           C  
ATOM   1648  NE2 HIS   203      51.347   7.925 -13.159  1.00 96.36           N  
ATOM   1649  N   ASN   204      51.017   3.602 -13.903  1.00169.53           N  
ATOM   1650  CA  ASN   204      51.909   2.902 -13.033  1.00169.53           C  
ATOM   1651  C   ASN   204      51.273   1.552 -12.870  1.00169.53           C  
ATOM   1652  O   ASN   204      50.426   1.153 -13.667  1.00169.53           O  
ATOM   1653  CB  ASN   204      52.092   3.550 -11.645  1.00169.53           C  
ATOM   1654  CG  ASN   204      53.309   2.922 -10.973  1.00169.53           C  
ATOM   1655  ND2 ASN   204      53.297   2.870  -9.615  1.00169.53           N  
ATOM   1656  OD1 ASN   204      54.243   2.479 -11.640  1.00169.53           O  
ATOM   1657  N   GLY   205      51.695   0.784 -11.858  1.00106.68           N  
ATOM   1658  CA  GLY   205      51.102  -0.497 -11.609  1.00106.68           C  
ATOM   1659  C   GLY   205      49.677  -0.315 -11.172  1.00106.68           C  
ATOM   1660  O   GLY   205      48.817  -1.144 -11.462  1.00106.68           O  
ATOM   1661  N   LYS   206      49.414   0.787 -10.442  1.00104.76           N  
ATOM   1662  CA  LYS   206      48.174   1.082  -9.772  1.00104.76           C  
ATOM   1663  C   LYS   206      47.037   1.270 -10.724  1.00104.76           C  
ATOM   1664  O   LYS   206      47.218   1.620 -11.889  1.00104.76           O  
ATOM   1665  CB  LYS   206      48.304   2.335  -8.902  1.00104.76           C  
ATOM   1666  CG  LYS   206      49.456   2.174  -7.912  1.00104.76           C  
ATOM   1667  CD  LYS   206      49.957   3.476  -7.292  1.00104.76           C  
ATOM   1668  CE  LYS   206      51.180   3.258  -6.401  1.00104.76           C  
ATOM   1669  NZ  LYS   206      50.854   2.292  -5.327  1.00104.76           N1+
ATOM   1670  N   GLU   207      45.809   1.020 -10.219  1.00 76.73           N  
ATOM   1671  CA  GLU   207      44.633   1.114 -11.032  1.00 76.73           C  
ATOM   1672  C   GLU   207      43.835   2.312 -10.617  1.00 76.73           C  
ATOM   1673  O   GLU   207      43.698   2.616  -9.433  1.00 76.73           O  
ATOM   1674  CB  GLU   207      43.707  -0.106 -10.904  1.00 76.73           C  
ATOM   1675  CG  GLU   207      43.128  -0.270  -9.499  1.00 76.73           C  
ATOM   1676  CD  GLU   207      42.246  -1.509  -9.491  1.00 76.73           C  
ATOM   1677  OE1 GLU   207      42.801  -2.627  -9.664  1.00 76.73           O  
ATOM   1678  OE2 GLU   207      41.008  -1.358  -9.314  1.00 76.73           O1-
ATOM   1679  N   HIS   208      43.287   3.027 -11.617  1.00 49.61           N  
ATOM   1680  CA  HIS   208      42.468   4.183 -11.393  1.00 49.61           C  
ATOM   1681  C   HIS   208      41.142   3.871 -12.007  1.00 49.61           C  
ATOM   1682  O   HIS   208      40.989   2.821 -12.631  1.00 49.61           O  
ATOM   1683  CB  HIS   208      43.002   5.457 -12.068  1.00 49.61           C  
ATOM   1684  CG  HIS   208      44.291   5.928 -11.463  1.00 49.61           C  
ATOM   1685  CD2 HIS   208      45.576   5.725 -11.861  1.00 49.61           C  
ATOM   1686  ND1 HIS   208      44.368   6.688 -10.317  1.00 49.61           N  
ATOM   1687  CE1 HIS   208      45.686   6.906 -10.080  1.00 49.61           C  
ATOM   1688  NE2 HIS   208      46.458   6.341 -10.990  1.00 49.61           N  
ATOM   1689  N   LYS   209      40.134   4.752 -11.824  1.00122.34           N  
ATOM   1690  CA  LYS   209      38.841   4.442 -12.374  1.00122.34           C  
ATOM   1691  C   LYS   209      38.112   5.709 -12.736  1.00122.34           C  
ATOM   1692  O   LYS   209      38.319   6.755 -12.125  1.00122.34           O  
ATOM   1693  CB  LYS   209      37.947   3.685 -11.375  1.00122.34           C  
ATOM   1694  CG  LYS   209      38.548   2.356 -10.911  1.00122.34           C  
ATOM   1695  CD  LYS   209      37.888   1.785  -9.652  1.00122.34           C  
ATOM   1696  CE  LYS   209      36.948   0.607  -9.912  1.00122.34           C  
ATOM   1697  NZ  LYS   209      37.716  -0.657  -9.948  1.00122.34           N1+
ATOM   1698  N   TYR   210      37.258   5.645 -13.787  1.00135.00           N  
ATOM   1699  CA  TYR   210      36.423   6.765 -14.144  1.00135.00           C  
ATOM   1700  C   TYR   210      35.100   6.252 -14.647  1.00135.00           C  
ATOM   1701  O   TYR   210      34.991   5.095 -15.053  1.00135.00           O  
ATOM   1702  CB  TYR   210      37.032   7.748 -15.168  1.00135.00           C  
ATOM   1703  CG  TYR   210      37.366   7.061 -16.447  1.00135.00           C  
ATOM   1704  CD1 TYR   210      36.415   6.873 -17.423  1.00135.00           C  
ATOM   1705  CD2 TYR   210      38.649   6.620 -16.674  1.00135.00           C  
ATOM   1706  CE1 TYR   210      36.742   6.244 -18.603  1.00135.00           C  
ATOM   1707  CE2 TYR   210      38.981   5.992 -17.850  1.00135.00           C  
ATOM   1708  CZ  TYR   210      38.025   5.801 -18.816  1.00135.00           C  
ATOM   1709  OH  TYR   210      38.364   5.155 -20.024  1.00135.00           O  
ATOM   1710  N   LYS   211      34.046   7.103 -14.594  1.00145.89           N  
ATOM   1711  CA  LYS   211      32.718   6.743 -15.029  1.00145.89           C  
ATOM   1712  C   LYS   211      32.282   7.741 -16.059  1.00145.89           C  
ATOM   1713  O   LYS   211      31.963   8.883 -15.731  1.00145.89           O  
ATOM   1714  CB  LYS   211      31.661   6.878 -13.921  1.00145.89           C  
ATOM   1715  CG  LYS   211      31.625   5.763 -12.879  1.00145.89           C  
ATOM   1716  CD  LYS   211      31.085   4.435 -13.412  1.00145.89           C  
ATOM   1717  CE  LYS   211      30.773   3.422 -12.309  1.00145.89           C  
ATOM   1718  NZ  LYS   211      29.892   2.352 -12.831  1.00145.89           N1+
ATOM   1719  N   VAL   212      32.190   7.322 -17.332  1.00 60.68           N  
ATOM   1720  CA  VAL   212      31.841   8.243 -18.376  1.00 60.68           C  
ATOM   1721  C   VAL   212      30.659   7.741 -19.156  1.00 60.68           C  
ATOM   1722  O   VAL   212      30.523   6.546 -19.411  1.00 60.68           O  
ATOM   1723  CB  VAL   212      32.980   8.392 -19.343  1.00 60.68           C  
ATOM   1724  CG1 VAL   212      32.503   9.105 -20.611  1.00 60.68           C  
ATOM   1725  CG2 VAL   212      34.135   9.099 -18.618  1.00 60.68           C  
ATOM   1726  N   GLY   213      29.778   8.680 -19.568  1.00 46.40           N  
ATOM   1727  CA  GLY   213      28.627   8.391 -20.386  1.00 46.40           C  
ATOM   1728  C   GLY   213      29.078   8.481 -21.826  1.00 46.40           C  
ATOM   1729  O   GLY   213      30.268   8.349 -22.100  1.00 46.40           O  
ATOM   1730  N   ILE   214      28.134   8.741 -22.769  1.00114.13           N  
ATOM   1731  CA  ILE   214      28.319   8.746 -24.216  1.00114.13           C  
ATOM   1732  C   ILE   214      29.456   9.654 -24.658  1.00114.13           C  
ATOM   1733  O   ILE   214      29.544  10.801 -24.230  1.00114.13           O  
ATOM   1734  CB  ILE   214      27.059   9.148 -24.932  1.00114.13           C  
ATOM   1735  CG1 ILE   214      27.155   8.859 -26.437  1.00114.13           C  
ATOM   1736  CG2 ILE   214      26.752  10.612 -24.576  1.00114.13           C  
ATOM   1737  CD1 ILE   214      25.808   8.943 -27.150  1.00114.13           C  
ATOM   1738  N   PHE   215      30.440   9.069 -25.401  1.00346.09           N  
ATOM   1739  CA  PHE   215      31.690   9.698 -25.789  1.00346.09           C  
ATOM   1740  C   PHE   215      32.032  10.227 -27.189  1.00346.09           C  
ATOM   1741  O   PHE   215      32.826  11.156 -27.251  1.00346.09           O  
ATOM   1742  CB  PHE   215      32.891   8.857 -25.316  1.00346.09           C  
ATOM   1743  CG  PHE   215      33.818   9.780 -24.586  1.00346.09           C  
ATOM   1744  CD1 PHE   215      34.609  10.700 -25.233  1.00346.09           C  
ATOM   1745  CD2 PHE   215      33.902   9.710 -23.213  1.00346.09           C  
ATOM   1746  CE1 PHE   215      35.450  11.536 -24.535  1.00346.09           C  
ATOM   1747  CE2 PHE   215      34.740  10.541 -22.505  1.00346.09           C  
ATOM   1748  CZ  PHE   215      35.519  11.460 -23.165  1.00346.09           C  
ATOM   1749  N   GLY   216      31.687   9.620 -28.365  1.00179.14           N  
ATOM   1750  CA  GLY   216      30.960   8.406 -28.536  1.00179.14           C  
ATOM   1751  C   GLY   216      29.939   8.452 -29.660  1.00179.14           C  
ATOM   1752  O   GLY   216      28.876   7.864 -29.487  1.00179.14           O  
ATOM   1753  N   ILE   217      30.160   9.167 -30.806  1.00 88.55           N  
ATOM   1754  CA  ILE   217      29.142   9.081 -31.847  1.00 88.55           C  
ATOM   1755  C   ILE   217      29.674   9.088 -33.280  1.00 88.55           C  
ATOM   1756  O   ILE   217      30.416   9.990 -33.672  1.00 88.55           O  
ATOM   1757  CB  ILE   217      28.110  10.171 -31.729  1.00 88.55           C  
ATOM   1758  CG1 ILE   217      26.874   9.852 -32.586  1.00 88.55           C  
ATOM   1759  CG2 ILE   217      28.783  11.511 -32.064  1.00 88.55           C  
ATOM   1760  CD1 ILE   217      25.664  10.719 -32.242  1.00 88.55           C  
ATOM   1761  N   THR   218      29.234   8.109 -34.126  1.00 83.74           N  
ATOM   1762  CA  THR   218      29.673   7.949 -35.505  1.00 83.74           C  
ATOM   1763  C   THR   218      28.490   7.661 -36.409  1.00 83.74           C  
ATOM   1764  O   THR   218      27.506   7.062 -35.979  1.00 83.74           O  
ATOM   1765  CB  THR   218      30.605   6.780 -35.655  1.00 83.74           C  
ATOM   1766  CG2 THR   218      30.966   6.581 -37.129  1.00 83.74           C  
ATOM   1767  OG1 THR   218      31.778   6.985 -34.886  1.00 83.74           O  
ATOM   1768  N   LEU   219      28.576   8.041 -37.713  1.00 69.96           N  
ATOM   1769  CA  LEU   219      27.447   7.893 -38.608  1.00 69.96           C  
ATOM   1770  C   LEU   219      27.720   6.895 -39.700  1.00 69.96           C  
ATOM   1771  O   LEU   219      28.785   6.888 -40.316  1.00 69.96           O  
ATOM   1772  CB  LEU   219      27.027   9.217 -39.267  1.00 69.96           C  
ATOM   1773  CG  LEU   219      26.542  10.270 -38.252  1.00 69.96           C  
ATOM   1774  CD1 LEU   219      26.082  11.556 -38.956  1.00 69.96           C  
ATOM   1775  CD2 LEU   219      25.473   9.691 -37.311  1.00 69.96           C  
ATOM   1776  N   GLY   220      26.714   6.036 -39.986  1.00 29.40           N  
ATOM   1777  CA  GLY   220      26.833   4.972 -40.951  1.00 29.40           C  
ATOM   1778  C   GLY   220      26.337   5.396 -42.300  1.00 29.40           C  
ATOM   1779  O   GLY   220      26.143   6.579 -42.578  1.00 29.40           O  
ATOM   1780  N   ASP   221      26.126   4.398 -43.188  1.00 54.26           N  
ATOM   1781  CA  ASP   221      25.694   4.673 -44.530  1.00 54.26           C  
ATOM   1782  C   ASP   221      24.272   5.126 -44.527  1.00 54.26           C  
ATOM   1783  O   ASP   221      23.446   4.677 -43.733  1.00 54.26           O  
ATOM   1784  CB  ASP   221      25.829   3.488 -45.504  1.00 54.26           C  
ATOM   1785  CG  ASP   221      27.304   3.318 -45.838  1.00 54.26           C  
ATOM   1786  OD1 ASP   221      28.153   3.702 -44.991  1.00 54.26           O  
ATOM   1787  OD2 ASP   221      27.601   2.824 -46.957  1.00 54.26           O1-
ATOM   1788  N   ARG   222      23.971   6.072 -45.437  1.00 62.27           N  
ATOM   1789  CA  ARG   222      22.659   6.629 -45.582  1.00 62.27           C  
ATOM   1790  C   ARG   222      21.874   5.819 -46.561  1.00 62.27           C  
ATOM   1791  O   ARG   222      22.426   5.193 -47.465  1.00 62.27           O  
ATOM   1792  CB  ARG   222      22.658   8.076 -46.112  1.00 62.27           C  
ATOM   1793  CG  ARG   222      23.070   9.135 -45.086  1.00 62.27           C  
ATOM   1794  CD  ARG   222      23.243  10.532 -45.690  1.00 62.27           C  
ATOM   1795  NE  ARG   222      24.579  10.569 -46.348  1.00 62.27           N  
ATOM   1796  CZ  ARG   222      25.577  11.343 -45.827  1.00 62.27           C  
ATOM   1797  NH1 ARG   222      25.317  12.183 -44.782  1.00 62.27           N1+
ATOM   1798  NH2 ARG   222      26.834  11.281 -46.354  1.00 62.27           N  
ATOM   1799  N   ASP   223      20.543   5.802 -46.357  1.00 71.80           N  
ATOM   1800  CA  ASP   223      19.613   5.169 -47.245  1.00 71.80           C  
ATOM   1801  C   ASP   223      19.175   6.202 -48.244  1.00 71.80           C  
ATOM   1802  O   ASP   223      19.691   7.318 -48.256  1.00 71.80           O  
ATOM   1803  CB  ASP   223      18.408   4.552 -46.506  1.00 71.80           C  
ATOM   1804  CG  ASP   223      17.722   5.597 -45.632  1.00 71.80           C  
ATOM   1805  OD1 ASP   223      17.745   6.807 -45.985  1.00 71.80           O  
ATOM   1806  OD2 ASP   223      17.155   5.182 -44.586  1.00 71.80           O1-
ATOM   1807  N   PRO   224      18.249   5.861 -49.101  1.00152.93           N  
ATOM   1808  CA  PRO   224      17.811   6.784 -50.117  1.00152.93           C  
ATOM   1809  C   PRO   224      17.165   8.018 -49.565  1.00152.93           C  
ATOM   1810  O   PRO   224      17.149   9.036 -50.256  1.00152.93           O  
ATOM   1811  CB  PRO   224      16.928   5.967 -51.056  1.00152.93           C  
ATOM   1812  CG  PRO   224      17.509   4.543 -50.941  1.00152.93           C  
ATOM   1813  CD  PRO   224      18.098   4.477 -49.521  1.00152.93           C  
ATOM   1814  N   GLU   225      16.574   7.928 -48.360  1.00 91.07           N  
ATOM   1815  CA  GLU   225      15.957   9.040 -47.696  1.00 91.07           C  
ATOM   1816  C   GLU   225      17.018   9.971 -47.186  1.00 91.07           C  
ATOM   1817  O   GLU   225      16.793  11.178 -47.101  1.00 91.07           O  
ATOM   1818  CB  GLU   225      15.059   8.637 -46.511  1.00 91.07           C  
ATOM   1819  CG  GLU   225      13.721   8.016 -46.930  1.00 91.07           C  
ATOM   1820  CD  GLU   225      13.938   6.550 -47.273  1.00 91.07           C  
ATOM   1821  OE1 GLU   225      15.109   6.093 -47.206  1.00 91.07           O  
ATOM   1822  OE2 GLU   225      12.934   5.864 -47.599  1.00 91.07           O1-
ATOM   1823  N   GLY   226      18.210   9.442 -46.837  1.00 34.46           N  
ATOM   1824  CA  GLY   226      19.241  10.287 -46.300  1.00 34.46           C  
ATOM   1825  C   GLY   226      19.348  10.087 -44.816  1.00 34.46           C  
ATOM   1826  O   GLY   226      19.907  10.929 -44.113  1.00 34.46           O  
ATOM   1827  N   ASN   227      18.807   8.964 -44.300  1.00 46.99           N  
ATOM   1828  CA  ASN   227      18.873   8.659 -42.895  1.00 46.99           C  
ATOM   1829  C   ASN   227      19.884   7.561 -42.724  1.00 46.99           C  
ATOM   1830  O   ASN   227      20.137   6.798 -43.655  1.00 46.99           O  
ATOM   1831  CB  ASN   227      17.540   8.152 -42.333  1.00 46.99           C  
ATOM   1832  CG  ASN   227      16.532   9.277 -42.513  1.00 46.99           C  
ATOM   1833  ND2 ASN   227      15.352   8.939 -43.098  1.00 46.99           N  
ATOM   1834  OD1 ASN   227      16.787  10.424 -42.151  1.00 46.99           O  
ATOM   1835  N   ARG   228      20.511   7.464 -41.530  1.00 94.51           N  
ATOM   1836  CA  ARG   228      21.544   6.482 -41.331  1.00 94.51           C  
ATOM   1837  C   ARG   228      21.588   6.117 -39.878  1.00 94.51           C  
ATOM   1838  O   ARG   228      21.007   6.791 -39.030  1.00 94.51           O  
ATOM   1839  CB  ARG   228      22.934   7.037 -41.689  1.00 94.51           C  
ATOM   1840  CG  ARG   228      23.322   8.228 -40.805  1.00 94.51           C  
ATOM   1841  CD  ARG   228      23.907   9.433 -41.551  1.00 94.51           C  
ATOM   1842  NE  ARG   228      25.228   9.058 -42.129  1.00 94.51           N  
ATOM   1843  CZ  ARG   228      26.120  10.042 -42.445  1.00 94.51           C  
ATOM   1844  NH1 ARG   228      25.822  11.346 -42.173  1.00 94.51           N1+
ATOM   1845  NH2 ARG   228      27.313   9.725 -43.027  1.00 94.51           N  
ATOM   1846  N   PRO   229      22.238   5.025 -39.573  1.00 81.37           N  
ATOM   1847  CA  PRO   229      22.404   4.650 -38.198  1.00 81.37           C  
ATOM   1848  C   PRO   229      23.471   5.498 -37.583  1.00 81.37           C  
ATOM   1849  O   PRO   229      24.483   5.742 -38.241  1.00 81.37           O  
ATOM   1850  CB  PRO   229      22.714   3.151 -38.194  1.00 81.37           C  
ATOM   1851  CG  PRO   229      23.074   2.829 -39.657  1.00 81.37           C  
ATOM   1852  CD  PRO   229      22.302   3.884 -40.466  1.00 81.37           C  
ATOM   1853  N   ALA   230      23.268   5.954 -36.331  1.00 49.21           N  
ATOM   1854  CA  ALA   230      24.290   6.696 -35.652  1.00 49.21           C  
ATOM   1855  C   ALA   230      24.751   5.817 -34.533  1.00 49.21           C  
ATOM   1856  O   ALA   230      24.021   5.584 -33.572  1.00 49.21           O  
ATOM   1857  CB  ALA   230      23.785   8.009 -35.029  1.00 49.21           C  
ATOM   1858  N   TYR   231      26.005   5.336 -34.615  1.00 70.64           N  
ATOM   1859  CA  TYR   231      26.528   4.420 -33.640  1.00 70.64           C  
ATOM   1860  C   TYR   231      27.091   5.210 -32.499  1.00 70.64           C  
ATOM   1861  O   TYR   231      27.800   6.194 -32.707  1.00 70.64           O  
ATOM   1862  CB  TYR   231      27.689   3.560 -34.179  1.00 70.64           C  
ATOM   1863  CG  TYR   231      27.209   2.777 -35.357  1.00 70.64           C  
ATOM   1864  CD1 TYR   231      26.455   1.638 -35.192  1.00 70.64           C  
ATOM   1865  CD2 TYR   231      27.527   3.180 -36.636  1.00 70.64           C  
ATOM   1866  CE1 TYR   231      26.016   0.920 -36.280  1.00 70.64           C  
ATOM   1867  CE2 TYR   231      27.094   2.466 -37.729  1.00 70.64           C  
ATOM   1868  CZ  TYR   231      26.335   1.334 -37.552  1.00 70.64           C  
ATOM   1869  OH  TYR   231      25.887   0.600 -38.672  1.00 70.64           O  
ATOM   1870  N   TYR   232      26.764   4.813 -31.249  1.00 87.24           N  
ATOM   1871  CA  TYR   232      27.337   5.520 -30.136  1.00 87.24           C  
ATOM   1872  C   TYR   232      27.704   4.569 -29.036  1.00 87.24           C  
ATOM   1873  O   TYR   232      27.295   3.408 -29.023  1.00 87.24           O  
ATOM   1874  CB  TYR   232      26.431   6.623 -29.554  1.00 87.24           C  
ATOM   1875  CG  TYR   232      25.192   6.028 -28.980  1.00 87.24           C  
ATOM   1876  CD1 TYR   232      25.177   5.554 -27.688  1.00 87.24           C  
ATOM   1877  CD2 TYR   232      24.044   5.958 -29.733  1.00 87.24           C  
ATOM   1878  CE1 TYR   232      24.031   5.015 -27.155  1.00 87.24           C  
ATOM   1879  CE2 TYR   232      22.896   5.420 -29.206  1.00 87.24           C  
ATOM   1880  CZ  TYR   232      22.888   4.948 -27.915  1.00 87.24           C  
ATOM   1881  OH  TYR   232      21.709   4.397 -27.372  1.00 87.24           O  
ATOM   1882  N   LEU   233      28.560   5.049 -28.107  1.00207.06           N  
ATOM   1883  CA  LEU   233      28.966   4.259 -26.977  1.00207.06           C  
ATOM   1884  C   LEU   233      29.341   5.173 -25.849  1.00207.06           C  
ATOM   1885  O   LEU   233      29.797   6.295 -26.067  1.00207.06           O  
ATOM   1886  CB  LEU   233      30.197   3.369 -27.234  1.00207.06           C  
ATOM   1887  CG  LEU   233      31.483   4.137 -27.611  1.00207.06           C  
ATOM   1888  CD1 LEU   233      32.682   3.193 -27.689  1.00207.06           C  
ATOM   1889  CD2 LEU   233      31.329   4.917 -28.919  1.00207.06           C  
ATOM   1890  N   GLY   234      29.113   4.716 -24.599  1.00 42.50           N  
ATOM   1891  CA  GLY   234      29.567   5.445 -23.451  1.00 42.50           C  
ATOM   1892  C   GLY   234      31.006   5.069 -23.267  1.00 42.50           C  
ATOM   1893  O   GLY   234      31.436   4.007 -23.718  1.00 42.50           O  
ATOM   1894  N   GLY   235      31.786   5.947 -22.602  1.00 40.11           N  
ATOM   1895  CA  GLY   235      33.178   5.693 -22.355  1.00 40.11           C  
ATOM   1896  C   GLY   235      33.323   4.536 -21.416  1.00 40.11           C  
ATOM   1897  O   GLY   235      34.132   3.638 -21.652  1.00 40.11           O  
ATOM   1898  N   SER   236      32.536   4.523 -20.318  1.00 66.20           N  
ATOM   1899  CA  SER   236      32.666   3.433 -19.393  1.00 66.20           C  
ATOM   1900  C   SER   236      31.573   2.465 -19.706  1.00 66.20           C  
ATOM   1901  O   SER   236      30.507   2.482 -19.091  1.00 66.20           O  
ATOM   1902  CB  SER   236      32.536   3.848 -17.917  1.00 66.20           C  
ATOM   1903  OG  SER   236      33.622   4.689 -17.553  1.00 66.20           O  
ATOM   1904  N   SER   237      31.844   1.573 -20.681  1.00 71.92           N  
ATOM   1905  CA  SER   237      30.871   0.607 -21.098  1.00 71.92           C  
ATOM   1906  C   SER   237      31.466  -0.208 -22.211  1.00 71.92           C  
ATOM   1907  O   SER   237      32.458   0.180 -22.826  1.00 71.92           O  
ATOM   1908  CB  SER   237      29.578   1.238 -21.642  1.00 71.92           C  
ATOM   1909  OG  SER   237      29.848   1.954 -22.838  1.00 71.92           O  
ATOM   1910  N   THR   238      30.967  -1.453 -22.355  1.00106.16           N  
ATOM   1911  CA  THR   238      31.275  -2.378 -23.415  1.00106.16           C  
ATOM   1912  C   THR   238      30.248  -2.374 -24.528  1.00106.16           C  
ATOM   1913  O   THR   238      30.494  -2.893 -25.622  1.00106.16           O  
ATOM   1914  CB  THR   238      31.433  -3.772 -22.902  1.00106.16           C  
ATOM   1915  CG2 THR   238      31.928  -4.635 -24.065  1.00106.16           C  
ATOM   1916  OG1 THR   238      32.402  -3.799 -21.866  1.00106.16           O  
ATOM   1917  N   LYS   239      29.021  -1.888 -24.234  1.00 72.44           N  
ATOM   1918  CA  LYS   239      27.934  -1.982 -25.173  1.00 72.44           C  
ATOM   1919  C   LYS   239      27.955  -0.894 -26.198  1.00 72.44           C  
ATOM   1920  O   LYS   239      28.436   0.214 -25.961  1.00 72.44           O  
ATOM   1921  CB  LYS   239      26.538  -2.009 -24.525  1.00 72.44           C  
ATOM   1922  CG  LYS   239      26.214  -3.347 -23.856  1.00 72.44           C  
ATOM   1923  CD  LYS   239      24.861  -3.366 -23.146  1.00 72.44           C  
ATOM   1924  CE  LYS   239      24.410  -4.770 -22.740  1.00 72.44           C  
ATOM   1925  NZ  LYS   239      23.004  -4.733 -22.277  1.00 72.44           N1+
ATOM   1926  N   LEU   240      27.426  -1.229 -27.398  1.00 61.82           N  
ATOM   1927  CA  LEU   240      27.349  -0.314 -28.498  1.00 61.82           C  
ATOM   1928  C   LEU   240      25.923  -0.281 -28.961  1.00 61.82           C  
ATOM   1929  O   LEU   240      25.273  -1.321 -29.069  1.00 61.82           O  
ATOM   1930  CB  LEU   240      28.218  -0.750 -29.688  1.00 61.82           C  
ATOM   1931  CG  LEU   240      28.157   0.210 -30.887  1.00 61.82           C  
ATOM   1932  CD1 LEU   240      28.748   1.586 -30.537  1.00 61.82           C  
ATOM   1933  CD2 LEU   240      28.792  -0.424 -32.135  1.00 61.82           C  
ATOM   1934  N   PHE   241      25.399   0.928 -29.247  1.00 63.30           N  
ATOM   1935  CA  PHE   241      24.034   1.075 -29.665  1.00 63.30           C  
ATOM   1936  C   PHE   241      24.012   1.862 -30.936  1.00 63.30           C  
ATOM   1937  O   PHE   241      25.003   2.485 -31.320  1.00 63.30           O  
ATOM   1938  CB  PHE   241      23.167   1.866 -28.664  1.00 63.30           C  
ATOM   1939  CG  PHE   241      23.024   1.080 -27.404  1.00 63.30           C  
ATOM   1940  CD1 PHE   241      21.997   0.177 -27.250  1.00 63.30           C  
ATOM   1941  CD2 PHE   241      23.916   1.249 -26.371  1.00 63.30           C  
ATOM   1942  CE1 PHE   241      21.863  -0.543 -26.087  1.00 63.30           C  
ATOM   1943  CE2 PHE   241      23.786   0.531 -25.204  1.00 63.30           C  
ATOM   1944  CZ  PHE   241      22.758  -0.369 -25.060  1.00 63.30           C  
ATOM   1945  N   GLU   242      22.870   1.800 -31.651  1.00 87.39           N  
ATOM   1946  CA  GLU   242      22.680   2.594 -32.829  1.00 87.39           C  
ATOM   1947  C   GLU   242      21.291   3.145 -32.740  1.00 87.39           C  
ATOM   1948  O   GLU   242      20.385   2.489 -32.227  1.00 87.39           O  
ATOM   1949  CB  GLU   242      22.756   1.798 -34.142  1.00 87.39           C  
ATOM   1950  CG  GLU   242      21.644   0.758 -34.299  1.00 87.39           C  
ATOM   1951  CD  GLU   242      21.840   0.060 -35.638  1.00 87.39           C  
ATOM   1952  OE1 GLU   242      22.914   0.270 -36.262  1.00 87.39           O  
ATOM   1953  OE2 GLU   242      20.914  -0.685 -36.058  1.00 87.39           O1-
ATOM   1954  N   ILE   243      21.105   4.395 -33.207  1.00 39.89           N  
ATOM   1955  CA  ILE   243      19.817   5.028 -33.238  1.00 39.89           C  
ATOM   1956  C   ILE   243      19.710   5.680 -34.583  1.00 39.89           C  
ATOM   1957  O   ILE   243      20.699   6.180 -35.112  1.00 39.89           O  
ATOM   1958  CB  ILE   243      19.671   6.111 -32.209  1.00 39.89           C  
ATOM   1959  CG1 ILE   243      19.787   5.521 -30.795  1.00 39.89           C  
ATOM   1960  CG2 ILE   243      18.348   6.846 -32.467  1.00 39.89           C  
ATOM   1961  CD1 ILE   243      19.968   6.580 -29.710  1.00 39.89           C  
ATOM   1962  N   SER   244      18.504   5.686 -35.183  1.00 73.96           N  
ATOM   1963  CA  SER   244      18.375   6.271 -36.487  1.00 73.96           C  
ATOM   1964  C   SER   244      18.413   7.763 -36.362  1.00 73.96           C  
ATOM   1965  O   SER   244      17.965   8.338 -35.370  1.00 73.96           O  
ATOM   1966  CB  SER   244      17.068   5.900 -37.210  1.00 73.96           C  
ATOM   1967  OG  SER   244      17.030   4.504 -37.466  1.00 73.96           O  
ATOM   1968  N   THR   245      18.956   8.424 -37.401  1.00 51.32           N  
ATOM   1969  CA  THR   245      19.071   9.854 -37.456  1.00 51.32           C  
ATOM   1970  C   THR   245      17.703  10.444 -37.569  1.00 51.32           C  
ATOM   1971  O   THR   245      17.483  11.594 -37.191  1.00 51.32           O  
ATOM   1972  CB  THR   245      19.900  10.343 -38.609  1.00 51.32           C  
ATOM   1973  CG2 THR   245      21.340   9.834 -38.435  1.00 51.32           C  
ATOM   1974  OG1 THR   245      19.355   9.894 -39.840  1.00 51.32           O  
ATOM   1975  N   GLU   246      16.752   9.667 -38.126  1.00 70.60           N  
ATOM   1976  CA  GLU   246      15.410  10.132 -38.331  1.00 70.60           C  
ATOM   1977  C   GLU   246      14.840  10.548 -37.011  1.00 70.60           C  
ATOM   1978  O   GLU   246      14.265  11.629 -36.887  1.00 70.60           O  
ATOM   1979  CB  GLU   246      14.482   9.020 -38.850  1.00 70.60           C  
ATOM   1980  CG  GLU   246      14.860   8.476 -40.227  1.00 70.60           C  
ATOM   1981  CD  GLU   246      13.944   7.302 -40.551  1.00 70.60           C  
ATOM   1982  OE1 GLU   246      13.898   6.342 -39.735  1.00 70.60           O  
ATOM   1983  OE2 GLU   246      13.287   7.346 -41.625  1.00 70.60           O1-
ATOM   1984  N   TYR   247      14.988   9.692 -35.985  1.00 60.91           N  
ATOM   1985  CA  TYR   247      14.455   9.979 -34.684  1.00 60.91           C  
ATOM   1986  C   TYR   247      15.181  11.125 -34.045  1.00 60.91           C  
ATOM   1987  O   TYR   247      14.575  11.896 -33.303  1.00 60.91           O  
ATOM   1988  CB  TYR   247      14.430   8.762 -33.747  1.00 60.91           C  
ATOM   1989  CG  TYR   247      13.333   7.925 -34.306  1.00 60.91           C  
ATOM   1990  CD1 TYR   247      13.573   7.024 -35.317  1.00 60.91           C  
ATOM   1991  CD2 TYR   247      12.049   8.069 -33.831  1.00 60.91           C  
ATOM   1992  CE1 TYR   247      12.547   6.268 -35.835  1.00 60.91           C  
ATOM   1993  CE2 TYR   247      11.021   7.318 -34.344  1.00 60.91           C  
ATOM   1994  CZ  TYR   247      11.270   6.413 -35.347  1.00 60.91           C  
ATOM   1995  OH  TYR   247      10.216   5.642 -35.876  1.00 60.91           O  
ATOM   1996  N   LEU   248      16.502  11.248 -34.276  1.00 55.13           N  
ATOM   1997  CA  LEU   248      17.285  12.292 -33.663  1.00 55.13           C  
ATOM   1998  C   LEU   248      16.867  13.659 -34.129  1.00 55.13           C  
ATOM   1999  O   LEU   248      16.808  14.601 -33.341  1.00 55.13           O  
ATOM   2000  CB  LEU   248      18.797  12.157 -33.934  1.00 55.13           C  
ATOM   2001  CG  LEU   248      19.464  10.966 -33.215  1.00 55.13           C  
ATOM   2002  CD1 LEU   248      20.968  10.891 -33.528  1.00 55.13           C  
ATOM   2003  CD2 LEU   248      19.206  11.006 -31.701  1.00 55.13           C  
ATOM   2004  N   LYS   249      16.578  13.803 -35.432  1.00 71.55           N  
ATOM   2005  CA  LYS   249      16.235  15.055 -36.049  1.00 71.55           C  
ATOM   2006  C   LYS   249      14.926  15.580 -35.535  1.00 71.55           C  
ATOM   2007  O   LYS   249      14.666  16.779 -35.628  1.00 71.55           O  
ATOM   2008  CB  LYS   249      16.165  14.950 -37.579  1.00 71.55           C  
ATOM   2009  CG  LYS   249      17.544  14.697 -38.192  1.00 71.55           C  
ATOM   2010  CD  LYS   249      17.514  14.229 -39.646  1.00 71.55           C  
ATOM   2011  CE  LYS   249      18.912  13.997 -40.221  1.00 71.55           C  
ATOM   2012  NZ  LYS   249      18.820  13.308 -41.526  1.00 71.55           N1+
ATOM   2013  N   LYS   250      14.038  14.705 -35.032  1.00 82.77           N  
ATOM   2014  CA  LYS   250      12.740  15.153 -34.600  1.00 82.77           C  
ATOM   2015  C   LYS   250      12.800  15.603 -33.170  1.00 82.77           C  
ATOM   2016  O   LYS   250      13.002  14.797 -32.263  1.00 82.77           O  
ATOM   2017  CB  LYS   250      11.691  14.031 -34.672  1.00 82.77           C  
ATOM   2018  CG  LYS   250      10.267  14.464 -34.322  1.00 82.77           C  
ATOM   2019  CD  LYS   250       9.235  13.375 -34.617  1.00 82.77           C  
ATOM   2020  CE  LYS   250       9.243  12.910 -36.075  1.00 82.77           C  
ATOM   2021  NZ  LYS   250       8.304  11.780 -36.249  1.00 82.77           N1+
ATOM   2022  N   LYS   251      12.587  16.916 -32.930  1.00125.18           N  
ATOM   2023  CA  LYS   251      12.600  17.420 -31.586  1.00125.18           C  
ATOM   2024  C   LYS   251      11.377  16.911 -30.895  1.00125.18           C  
ATOM   2025  O   LYS   251      10.270  17.014 -31.425  1.00125.18           O  
ATOM   2026  CB  LYS   251      12.471  18.947 -31.460  1.00125.18           C  
ATOM   2027  CG  LYS   251      13.627  19.782 -31.997  1.00125.18           C  
ATOM   2028  CD  LYS   251      13.308  21.276 -31.958  1.00125.18           C  
ATOM   2029  CE  LYS   251      12.814  21.733 -30.583  1.00125.18           C  
ATOM   2030  NZ  LYS   251      12.554  23.188 -30.590  1.00125.18           N1+
ATOM   2031  N   GLY   252      11.551  16.363 -29.678  1.00 24.74           N  
ATOM   2032  CA  GLY   252      10.432  15.956 -28.876  1.00 24.74           C  
ATOM   2033  C   GLY   252      10.006  14.555 -29.195  1.00 24.74           C  
ATOM   2034  O   GLY   252       9.051  14.057 -28.599  1.00 24.74           O  
ATOM   2035  N   ALA   253      10.679  13.881 -30.147  1.00 30.67           N  
ATOM   2036  CA  ALA   253      10.304  12.534 -30.489  1.00 30.67           C  
ATOM   2037  C   ALA   253      10.964  11.581 -29.537  1.00 30.67           C  
ATOM   2038  O   ALA   253      11.958  11.915 -28.896  1.00 30.67           O  
ATOM   2039  CB  ALA   253      10.715  12.126 -31.916  1.00 30.67           C  
ATOM   2040  N   LYS   254      10.404  10.359 -29.398  1.00118.54           N  
ATOM   2041  CA  LYS   254      11.027   9.396 -28.535  1.00118.54           C  
ATOM   2042  C   LYS   254      12.070   8.684 -29.335  1.00118.54           C  
ATOM   2043  O   LYS   254      12.003   8.642 -30.563  1.00118.54           O  
ATOM   2044  CB  LYS   254      10.092   8.318 -27.960  1.00118.54           C  
ATOM   2045  CG  LYS   254       9.704   7.242 -28.972  1.00118.54           C  
ATOM   2046  CD  LYS   254       9.152   5.977 -28.314  1.00118.54           C  
ATOM   2047  CE  LYS   254       7.663   6.059 -27.995  1.00118.54           C  
ATOM   2048  NZ  LYS   254       6.883   5.940 -29.246  1.00118.54           N1+
ATOM   2049  N   PHE   255      13.077   8.108 -28.651  1.00 50.75           N  
ATOM   2050  CA  PHE   255      14.116   7.418 -29.359  1.00 50.75           C  
ATOM   2051  C   PHE   255      13.990   5.953 -29.086  1.00 50.75           C  
ATOM   2052  O   PHE   255      13.513   5.540 -28.030  1.00 50.75           O  
ATOM   2053  CB  PHE   255      15.540   7.826 -28.945  1.00 50.75           C  
ATOM   2054  CG  PHE   255      15.727   9.247 -29.346  1.00 50.75           C  
ATOM   2055  CD1 PHE   255      16.175   9.561 -30.609  1.00 50.75           C  
ATOM   2056  CD2 PHE   255      15.443  10.264 -28.464  1.00 50.75           C  
ATOM   2057  CE1 PHE   255      16.343  10.874 -30.980  1.00 50.75           C  
ATOM   2058  CE2 PHE   255      15.610  11.579 -28.829  1.00 50.75           C  
ATOM   2059  CZ  PHE   255      16.063  11.883 -30.089  1.00 50.75           C  
ATOM   2060  N   ASP   256      14.394   5.121 -30.069  1.00 59.83           N  
ATOM   2061  CA  ASP   256      14.335   3.698 -29.887  1.00 59.83           C  
ATOM   2062  C   ASP   256      15.664   3.122 -30.281  1.00 59.83           C  
ATOM   2063  O   ASP   256      15.831   2.626 -31.395  1.00 59.83           O  
ATOM   2064  CB  ASP   256      13.255   3.040 -30.763  1.00 59.83           C  
ATOM   2065  CG  ASP   256      11.896   3.476 -30.231  1.00 59.83           C  
ATOM   2066  OD1 ASP   256      11.604   3.181 -29.041  1.00 59.83           O  
ATOM   2067  OD2 ASP   256      11.138   4.124 -31.002  1.00 59.83           O1-
ATOM   2068  N   PRO   257      16.616   3.165 -29.389  1.00 66.32           N  
ATOM   2069  CA  PRO   257      17.923   2.648 -29.715  1.00 66.32           C  
ATOM   2070  C   PRO   257      17.956   1.149 -29.743  1.00 66.32           C  
ATOM   2071  O   PRO   257      17.191   0.524 -29.010  1.00 66.32           O  
ATOM   2072  CB  PRO   257      18.879   3.248 -28.691  1.00 66.32           C  
ATOM   2073  CG  PRO   257      18.198   4.569 -28.290  1.00 66.32           C  
ATOM   2074  CD  PRO   257      16.698   4.300 -28.484  1.00 66.32           C  
ATOM   2075  N   VAL   258      18.847   0.554 -30.568  1.00 36.86           N  
ATOM   2076  CA  VAL   258      18.949  -0.879 -30.647  1.00 36.86           C  
ATOM   2077  C   VAL   258      20.301  -1.291 -30.141  1.00 36.86           C  
ATOM   2078  O   VAL   258      21.298  -0.611 -30.374  1.00 36.86           O  
ATOM   2079  CB  VAL   258      18.818  -1.421 -32.042  1.00 36.86           C  
ATOM   2080  CG1 VAL   258      19.028  -2.946 -31.999  1.00 36.86           C  
ATOM   2081  CG2 VAL   258      17.448  -0.997 -32.600  1.00 36.86           C  
ATOM   2082  N   ARG   259      20.350  -2.423 -29.404  1.00127.91           N  
ATOM   2083  CA  ARG   259      21.583  -2.939 -28.869  1.00127.91           C  
ATOM   2084  C   ARG   259      22.299  -3.716 -29.942  1.00127.91           C  
ATOM   2085  O   ARG   259      21.663  -4.357 -30.778  1.00127.91           O  
ATOM   2086  CB  ARG   259      21.397  -3.856 -27.644  1.00127.91           C  
ATOM   2087  CG  ARG   259      20.550  -5.104 -27.904  1.00127.91           C  
ATOM   2088  CD  ARG   259      20.417  -5.993 -26.666  1.00127.91           C  
ATOM   2089  NE  ARG   259      19.579  -7.171 -27.028  1.00127.91           N  
ATOM   2090  CZ  ARG   259      19.853  -8.384 -26.467  1.00127.91           C  
ATOM   2091  NH1 ARG   259      20.906  -8.509 -25.605  1.00127.91           N1+
ATOM   2092  NH2 ARG   259      19.082  -9.468 -26.767  1.00127.91           N  
ATOM   2093  N   LEU   260      23.647  -3.569 -29.986  1.00262.66           N  
ATOM   2094  CA  LEU   260      24.548  -4.191 -30.932  1.00262.66           C  
ATOM   2095  C   LEU   260      24.982  -5.625 -30.704  1.00262.66           C  
ATOM   2096  O   LEU   260      25.136  -6.349 -31.689  1.00262.66           O  
ATOM   2097  CB  LEU   260      25.772  -3.352 -31.338  1.00262.66           C  
ATOM   2098  CG  LEU   260      25.420  -2.240 -32.355  1.00262.66           C  
ATOM   2099  CD1 LEU   260      24.609  -2.820 -33.524  1.00262.66           C  
ATOM   2100  CD2 LEU   260      24.763  -1.003 -31.736  1.00262.66           C  
ATOM   2101  N   GLY   261      25.201  -6.124 -29.462  1.00198.86           N  
ATOM   2102  CA  GLY   261      25.272  -5.469 -28.182  1.00198.86           C  
ATOM   2103  C   GLY   261      26.620  -5.100 -27.585  1.00198.86           C  
ATOM   2104  O   GLY   261      26.760  -4.011 -27.035  1.00198.86           O  
ATOM   2105  N   ASP   262      27.647  -5.995 -27.643  1.00179.51           N  
ATOM   2106  CA  ASP   262      28.734  -5.812 -26.695  1.00179.51           C  
ATOM   2107  C   ASP   262      30.083  -6.285 -27.208  1.00179.51           C  
ATOM   2108  O   ASP   262      30.181  -7.294 -27.903  1.00179.51           O  
ATOM   2109  CB  ASP   262      28.422  -6.652 -25.443  1.00179.51           C  
ATOM   2110  CG  ASP   262      29.235  -6.190 -24.258  1.00179.51           C  
ATOM   2111  OD1 ASP   262      29.212  -4.966 -23.969  1.00179.51           O  
ATOM   2112  OD2 ASP   262      29.891  -7.058 -23.624  1.00179.51           O1-
ATOM   2113  N   ARG   263      31.157  -5.521 -26.869  1.00155.21           N  
ATOM   2114  CA  ARG   263      32.557  -5.726 -27.188  1.00155.21           C  
ATOM   2115  C   ARG   263      33.301  -6.723 -26.335  1.00155.21           C  
ATOM   2116  O   ARG   263      34.400  -7.132 -26.708  1.00155.21           O  
ATOM   2117  CB  ARG   263      33.370  -4.421 -27.211  1.00155.21           C  
ATOM   2118  CG  ARG   263      33.164  -3.624 -28.503  1.00155.21           C  
ATOM   2119  CD  ARG   263      33.907  -2.286 -28.534  1.00155.21           C  
ATOM   2120  NE  ARG   263      33.201  -1.398 -27.572  1.00155.21           N  
ATOM   2121  CZ  ARG   263      33.690  -0.163 -27.259  1.00155.21           C  
ATOM   2122  NH1 ARG   263      34.869   0.264 -27.791  1.00155.21           N1+
ATOM   2123  NH2 ARG   263      32.989   0.645 -26.412  1.00155.21           N  
ATOM   2124  N   GLY   264      32.813  -7.079 -25.133  1.00 42.34           N  
ATOM   2125  CA  GLY   264      33.585  -7.949 -24.283  1.00 42.34           C  
ATOM   2126  C   GLY   264      34.182  -7.085 -23.207  1.00 42.34           C  
ATOM   2127  O   GLY   264      34.276  -5.867 -23.358  1.00 42.34           O  
ATOM   2128  N   PRO   265      34.614  -7.686 -22.129  1.00 89.87           N  
ATOM   2129  CA  PRO   265      35.079  -6.935 -20.987  1.00 89.87           C  
ATOM   2130  C   PRO   265      36.373  -6.174 -21.110  1.00 89.87           C  
ATOM   2131  O   PRO   265      37.259  -6.588 -21.856  1.00 89.87           O  
ATOM   2132  CB  PRO   265      35.058  -7.903 -19.799  1.00 89.87           C  
ATOM   2133  CG  PRO   265      34.774  -9.287 -20.414  1.00 89.87           C  
ATOM   2134  CD  PRO   265      34.045  -8.961 -21.725  1.00 89.87           C  
ATOM   2135  N   LYS   266      36.462  -5.048 -20.359  1.00 99.43           N  
ATOM   2136  CA  LYS   266      37.591  -4.162 -20.180  1.00 99.43           C  
ATOM   2137  C   LYS   266      38.014  -3.506 -21.465  1.00 99.43           C  
ATOM   2138  O   LYS   266      39.133  -3.007 -21.571  1.00 99.43           O  
ATOM   2139  CB  LYS   266      38.834  -4.864 -19.603  1.00 99.43           C  
ATOM   2140  CG  LYS   266      38.631  -5.465 -18.211  1.00 99.43           C  
ATOM   2141  CD  LYS   266      39.815  -6.314 -17.741  1.00 99.43           C  
ATOM   2142  CE  LYS   266      40.102  -7.522 -18.634  1.00 99.43           C  
ATOM   2143  NZ  LYS   266      41.344  -8.190 -18.184  1.00 99.43           N1+
ATOM   2144  N   THR   267      37.117  -3.502 -22.462  1.00113.70           N  
ATOM   2145  CA  THR   267      37.261  -2.990 -23.801  1.00113.70           C  
ATOM   2146  C   THR   267      36.972  -1.514 -23.914  1.00113.70           C  
ATOM   2147  O   THR   267      37.121  -0.957 -25.000  1.00113.70           O  
ATOM   2148  CB  THR   267      36.348  -3.743 -24.743  1.00113.70           C  
ATOM   2149  CG2 THR   267      36.620  -3.347 -26.206  1.00113.70           C  
ATOM   2150  OG1 THR   267      36.590  -5.135 -24.611  1.00113.70           O  
ATOM   2151  N   GLU   268      36.466  -0.868 -22.840  1.00101.89           N  
ATOM   2152  CA  GLU   268      35.985   0.497 -22.857  1.00101.89           C  
ATOM   2153  C   GLU   268      36.793   1.411 -23.734  1.00101.89           C  
ATOM   2154  O   GLU   268      38.025   1.418 -23.721  1.00101.89           O  
ATOM   2155  CB  GLU   268      35.918   1.146 -21.464  1.00101.89           C  
ATOM   2156  CG  GLU   268      34.938   0.460 -20.514  1.00101.89           C  
ATOM   2157  CD  GLU   268      35.657  -0.721 -19.883  1.00101.89           C  
ATOM   2158  OE1 GLU   268      36.863  -0.905 -20.196  1.00101.89           O  
ATOM   2159  OE2 GLU   268      35.016  -1.449 -19.079  1.00101.89           O1-
ATOM   2160  N   ALA   269      36.069   2.176 -24.580  1.00 60.64           N  
ATOM   2161  CA  ALA   269      36.672   3.115 -25.484  1.00 60.64           C  
ATOM   2162  C   ALA   269      35.846   4.367 -25.449  1.00 60.64           C  
ATOM   2163  O   ALA   269      34.639   4.323 -25.225  1.00 60.64           O  
ATOM   2164  CB  ALA   269      36.696   2.634 -26.945  1.00 60.64           C  
ATOM   2165  N   ILE   270      36.520   5.528 -25.525  1.00109.86           N  
ATOM   2166  CA  ILE   270      35.933   6.837 -25.595  1.00109.86           C  
ATOM   2167  C   ILE   270      35.557   7.218 -27.000  1.00109.86           C  
ATOM   2168  O   ILE   270      34.724   8.099 -27.211  1.00109.86           O  
ATOM   2169  CB  ILE   270      36.815   7.898 -25.012  1.00109.86           C  
ATOM   2170  CG1 ILE   270      38.117   8.038 -25.809  1.00109.86           C  
ATOM   2171  CG2 ILE   270      37.033   7.543 -23.530  1.00109.86           C  
ATOM   2172  CD1 ILE   270      38.900   9.296 -25.445  1.00109.86           C  
ATOM   2173  N   ALA   271      36.266   6.676 -28.010  1.00 56.55           N  
ATOM   2174  CA  ALA   271      36.010   7.113 -29.359  1.00 56.55           C  
ATOM   2175  C   ALA   271      35.851   5.942 -30.284  1.00 56.55           C  
ATOM   2176  O   ALA   271      36.460   4.890 -30.085  1.00 56.55           O  
ATOM   2177  CB  ALA   271      37.126   7.996 -29.937  1.00 56.55           C  
ATOM   2178  N   LEU   272      34.995   6.103 -31.327  1.00133.54           N  
ATOM   2179  CA  LEU   272      34.771   5.077 -32.311  1.00133.54           C  
ATOM   2180  C   LEU   272      34.599   5.735 -33.656  1.00133.54           C  
ATOM   2181  O   LEU   272      34.165   6.884 -33.728  1.00133.54           O  
ATOM   2182  CB  LEU   272      33.491   4.251 -32.093  1.00133.54           C  
ATOM   2183  CG  LEU   272      32.199   4.968 -32.537  1.00133.54           C  
ATOM   2184  CD1 LEU   272      30.962   4.091 -32.288  1.00133.54           C  
ATOM   2185  CD2 LEU   272      32.087   6.371 -31.922  1.00133.54           C  
ATOM   2186  N   ALA   273      34.939   5.026 -34.762  1.00 53.22           N  
ATOM   2187  CA  ALA   273      34.768   5.620 -36.067  1.00 53.22           C  
ATOM   2188  C   ALA   273      34.319   4.586 -37.068  1.00 53.22           C  
ATOM   2189  O   ALA   273      34.900   3.508 -37.179  1.00 53.22           O  
ATOM   2190  CB  ALA   273      36.058   6.239 -36.629  1.00 53.22           C  
ATOM   2191  N   TYR   274      33.287   4.940 -37.868  1.00 74.76           N  
ATOM   2192  CA  TYR   274      32.706   4.086 -38.875  1.00 74.76           C  
ATOM   2193  C   TYR   274      33.349   4.395 -40.196  1.00 74.76           C  
ATOM   2194  O   TYR   274      33.510   5.558 -40.564  1.00 74.76           O  
ATOM   2195  CB  TYR   274      31.189   4.331 -39.021  1.00 74.76           C  
ATOM   2196  CG  TYR   274      30.594   3.505 -40.114  1.00 74.76           C  
ATOM   2197  CD1 TYR   274      30.154   2.224 -39.876  1.00 74.76           C  
ATOM   2198  CD2 TYR   274      30.456   4.028 -41.380  1.00 74.76           C  
ATOM   2199  CE1 TYR   274      29.598   1.476 -40.889  1.00 74.76           C  
ATOM   2200  CE2 TYR   274      29.903   3.285 -42.395  1.00 74.76           C  
ATOM   2201  CZ  TYR   274      29.469   2.005 -42.149  1.00 74.76           C  
ATOM   2202  OH  TYR   274      28.897   1.237 -43.186  1.00 74.76           O  
ATOM   2203  N   ASP   275      33.759   3.340 -40.934  1.00 64.50           N  
ATOM   2204  CA  ASP   275      34.376   3.490 -42.228  1.00 64.50           C  
ATOM   2205  C   ASP   275      33.392   3.036 -43.268  1.00 64.50           C  
ATOM   2206  O   ASP   275      32.895   1.912 -43.220  1.00 64.50           O  
ATOM   2207  CB  ASP   275      35.636   2.613 -42.376  1.00 64.50           C  
ATOM   2208  CG  ASP   275      36.253   2.816 -43.752  1.00 64.50           C  
ATOM   2209  OD1 ASP   275      35.914   3.830 -44.417  1.00 64.50           O  
ATOM   2210  OD2 ASP   275      37.071   1.949 -44.162  1.00 64.50           O1-
ATOM   2211  N   PRO   276      33.066   3.893 -44.197  1.00 77.69           N  
ATOM   2212  CA  PRO   276      32.145   3.508 -45.235  1.00 77.69           C  
ATOM   2213  C   PRO   276      32.675   2.449 -46.157  1.00 77.69           C  
ATOM   2214  O   PRO   276      31.897   1.613 -46.613  1.00 77.69           O  
ATOM   2215  CB  PRO   276      31.757   4.803 -45.941  1.00 77.69           C  
ATOM   2216  CG  PRO   276      31.908   5.873 -44.843  1.00 77.69           C  
ATOM   2217  CD  PRO   276      33.006   5.319 -43.918  1.00 77.69           C  
ATOM   2218  N   LYS   277      33.989   2.462 -46.450  1.00 75.46           N  
ATOM   2219  CA  LYS   277      34.556   1.552 -47.407  1.00 75.46           C  
ATOM   2220  C   LYS   277      34.425   0.124 -46.959  1.00 75.46           C  
ATOM   2221  O   LYS   277      33.912  -0.717 -47.693  1.00 75.46           O  
ATOM   2222  CB  LYS   277      36.061   1.807 -47.598  1.00 75.46           C  
ATOM   2223  CG  LYS   277      36.729   0.870 -48.601  1.00 75.46           C  
ATOM   2224  CD  LYS   277      38.183   1.234 -48.911  1.00 75.46           C  
ATOM   2225  CE  LYS   277      38.869   0.237 -49.847  1.00 75.46           C  
ATOM   2226  NZ  LYS   277      40.274   0.640 -50.080  1.00 75.46           N1+
ATOM   2227  N   THR   278      34.956  -0.187 -45.759  1.00100.58           N  
ATOM   2228  CA  THR   278      34.969  -1.495 -45.160  1.00100.58           C  
ATOM   2229  C   THR   278      33.699  -1.837 -44.430  1.00100.58           C  
ATOM   2230  O   THR   278      33.362  -3.011 -44.286  1.00100.58           O  
ATOM   2231  CB  THR   278      36.131  -1.672 -44.220  1.00100.58           C  
ATOM   2232  CG2 THR   278      37.442  -1.516 -45.012  1.00100.58           C  
ATOM   2233  OG1 THR   278      36.069  -0.710 -43.179  1.00100.58           O  
ATOM   2234  N   LYS   279      32.964  -0.824 -43.939  1.00164.61           N  
ATOM   2235  CA  LYS   279      31.812  -1.045 -43.105  1.00164.61           C  
ATOM   2236  C   LYS   279      32.257  -1.492 -41.746  1.00164.61           C  
ATOM   2237  O   LYS   279      31.470  -2.072 -40.998  1.00164.61           O  
ATOM   2238  CB  LYS   279      30.848  -2.126 -43.624  1.00164.61           C  
ATOM   2239  CG  LYS   279      29.849  -1.623 -44.661  1.00164.61           C  
ATOM   2240  CD  LYS   279      30.463  -1.201 -45.991  1.00164.61           C  
ATOM   2241  CE  LYS   279      29.422  -0.663 -46.968  1.00164.61           C  
ATOM   2242  NZ  LYS   279      28.690   0.441 -46.324  1.00164.61           N1+
ATOM   2243  N   VAL   280      33.525  -1.210 -41.381  1.00 70.17           N  
ATOM   2244  CA  VAL   280      34.021  -1.566 -40.084  1.00 70.17           C  
ATOM   2245  C   VAL   280      33.973  -0.363 -39.176  1.00 70.17           C  
ATOM   2246  O   VAL   280      34.042   0.780 -39.629  1.00 70.17           O  
ATOM   2247  CB  VAL   280      35.430  -2.095 -40.116  1.00 70.17           C  
ATOM   2248  CG1 VAL   280      35.899  -2.363 -38.677  1.00 70.17           C  
ATOM   2249  CG2 VAL   280      35.455  -3.347 -41.012  1.00 70.17           C  
ATOM   2250  N   ILE   281      33.807  -0.600 -37.854  1.00 86.41           N  
ATOM   2251  CA  ILE   281      33.820   0.462 -36.877  1.00 86.41           C  
ATOM   2252  C   ILE   281      35.033   0.214 -36.032  1.00 86.41           C  
ATOM   2253  O   ILE   281      35.258  -0.904 -35.567  1.00 86.41           O  
ATOM   2254  CB  ILE   281      32.610   0.474 -35.984  1.00 86.41           C  
ATOM   2255  CG1 ILE   281      31.336   0.700 -36.822  1.00 86.41           C  
ATOM   2256  CG2 ILE   281      32.825   1.545 -34.902  1.00 86.41           C  
ATOM   2257  CD1 ILE   281      30.036   0.469 -36.050  1.00 86.41           C  
ATOM   2258  N   PHE   282      35.859   1.263 -35.833  1.00 86.23           N  
ATOM   2259  CA  PHE   282      37.099   1.117 -35.125  1.00 86.23           C  
ATOM   2260  C   PHE   282      36.991   1.793 -33.797  1.00 86.23           C  
ATOM   2261  O   PHE   282      36.385   2.856 -33.660  1.00 86.23           O  
ATOM   2262  CB  PHE   282      38.288   1.739 -35.881  1.00 86.23           C  
ATOM   2263  CG  PHE   282      38.361   1.078 -37.220  1.00 86.23           C  
ATOM   2264  CD1 PHE   282      38.870  -0.192 -37.361  1.00 86.23           C  
ATOM   2265  CD2 PHE   282      37.924   1.739 -38.347  1.00 86.23           C  
ATOM   2266  CE1 PHE   282      38.931  -0.787 -38.602  1.00 86.23           C  
ATOM   2267  CE2 PHE   282      37.986   1.145 -39.588  1.00 86.23           C  
ATOM   2268  CZ  PHE   282      38.492  -0.124 -39.720  1.00 86.23           C  
ATOM   2269  N   PHE   283      37.589   1.172 -32.762  1.00174.17           N  
ATOM   2270  CA  PHE   283      37.487   1.755 -31.457  1.00174.17           C  
ATOM   2271  C   PHE   283      38.876   2.027 -30.963  1.00174.17           C  
ATOM   2272  O   PHE   283      39.768   1.193 -31.114  1.00174.17           O  
ATOM   2273  CB  PHE   283      36.830   0.801 -30.441  1.00174.17           C  
ATOM   2274  CG  PHE   283      35.461   0.450 -30.928  1.00174.17           C  
ATOM   2275  CD1 PHE   283      35.286  -0.639 -31.751  1.00174.17           C  
ATOM   2276  CD2 PHE   283      34.358   1.195 -30.574  1.00174.17           C  
ATOM   2277  CE1 PHE   283      34.038  -0.986 -32.210  1.00174.17           C  
ATOM   2278  CE2 PHE   283      33.105   0.854 -31.029  1.00174.17           C  
ATOM   2279  CZ  PHE   283      32.944  -0.239 -31.848  1.00174.17           C  
ATOM   2280  N   ALA   284      39.096   3.226 -30.382  1.00 57.28           N  
ATOM   2281  CA  ALA   284      40.356   3.527 -29.755  1.00 57.28           C  
ATOM   2282  C   ALA   284      40.106   3.301 -28.293  1.00 57.28           C  
ATOM   2283  O   ALA   284      39.350   4.047 -27.672  1.00 57.28           O  
ATOM   2284  CB  ALA   284      40.794   4.991 -29.934  1.00 57.28           C  
ATOM   2285  N   GLU   285      40.764   2.281 -27.701  1.00 84.36           N  
ATOM   2286  CA  GLU   285      40.430   1.855 -26.365  1.00 84.36           C  
ATOM   2287  C   GLU   285      41.223   2.546 -25.286  1.00 84.36           C  
ATOM   2288  O   GLU   285      42.306   3.083 -25.513  1.00 84.36           O  
ATOM   2289  CB  GLU   285      40.494   0.324 -26.220  1.00 84.36           C  
ATOM   2290  CG  GLU   285      39.453  -0.337 -27.136  1.00 84.36           C  
ATOM   2291  CD  GLU   285      39.498  -1.852 -27.009  1.00 84.36           C  
ATOM   2292  OE1 GLU   285      40.150  -2.354 -26.057  1.00 84.36           O  
ATOM   2293  OE2 GLU   285      38.877  -2.529 -27.873  1.00 84.36           O1-
ATOM   2294  N   ALA   286      40.614   2.609 -24.076  1.00 76.27           N  
ATOM   2295  CA  ALA   286      41.137   3.271 -22.907  1.00 76.27           C  
ATOM   2296  C   ALA   286      42.312   2.609 -22.235  1.00 76.27           C  
ATOM   2297  O   ALA   286      43.287   3.285 -21.903  1.00 76.27           O  
ATOM   2298  CB  ALA   286      40.067   3.465 -21.819  1.00 76.27           C  
ATOM   2299  N   ASP   287      42.279   1.279 -22.003  1.00125.50           N  
ATOM   2300  CA  ASP   287      43.342   0.747 -21.186  1.00125.50           C  
ATOM   2301  C   ASP   287      44.006  -0.436 -21.833  1.00125.50           C  
ATOM   2302  O   ASP   287      45.029  -0.921 -21.350  1.00125.50           O  
ATOM   2303  CB  ASP   287      42.817   0.258 -19.827  1.00125.50           C  
ATOM   2304  CG  ASP   287      43.998   0.027 -18.895  1.00125.50           C  
ATOM   2305  OD1 ASP   287      45.131   0.467 -19.229  1.00125.50           O  
ATOM   2306  OD2 ASP   287      43.770  -0.585 -17.818  1.00125.50           O1-
ATOM   2307  N   THR   288      43.443  -0.929 -22.945  1.00 86.53           N  
ATOM   2308  CA  THR   288      43.907  -2.096 -23.648  1.00 86.53           C  
ATOM   2309  C   THR   288      45.180  -1.842 -24.400  1.00 86.53           C  
ATOM   2310  O   THR   288      45.892  -2.785 -24.742  1.00 86.53           O  
ATOM   2311  CB  THR   288      42.887  -2.626 -24.612  1.00 86.53           C  
ATOM   2312  CG2 THR   288      41.619  -2.994 -23.821  1.00 86.53           C  
ATOM   2313  OG1 THR   288      42.585  -1.648 -25.595  1.00 86.53           O  
ATOM   2314  N   ARG   289      45.481  -0.570 -24.725  1.00151.33           N  
ATOM   2315  CA  ARG   289      46.662  -0.256 -25.482  1.00151.33           C  
ATOM   2316  C   ARG   289      46.485  -0.768 -26.879  1.00151.33           C  
ATOM   2317  O   ARG   289      47.463  -1.101 -27.547  1.00151.33           O  
ATOM   2318  CB  ARG   289      47.916  -0.888 -24.867  1.00151.33           C  
ATOM   2319  CG  ARG   289      48.283  -0.256 -23.524  1.00151.33           C  
ATOM   2320  CD  ARG   289      48.880  -1.259 -22.541  1.00151.33           C  
ATOM   2321  NE  ARG   289      47.773  -2.174 -22.145  1.00151.33           N  
ATOM   2322  CZ  ARG   289      47.967  -3.525 -22.117  1.00151.33           C  
ATOM   2323  NH1 ARG   289      49.177  -4.054 -22.461  1.00151.33           N1+
ATOM   2324  NH2 ARG   289      46.943  -4.350 -21.749  1.00151.33           N  
ATOM   2325  N   GLN   290      45.226  -0.804 -27.374  1.00 61.44           N  
ATOM   2326  CA  GLN   290      44.995  -1.329 -28.692  1.00 61.44           C  
ATOM   2327  C   GLN   290      43.881  -0.583 -29.377  1.00 61.44           C  
ATOM   2328  O   GLN   290      43.125   0.163 -28.753  1.00 61.44           O  
ATOM   2329  CB  GLN   290      44.585  -2.810 -28.653  1.00 61.44           C  
ATOM   2330  CG  GLN   290      45.662  -3.724 -28.067  1.00 61.44           C  
ATOM   2331  CD  GLN   290      45.063  -5.116 -27.916  1.00 61.44           C  
ATOM   2332  NE2 GLN   290      45.869  -6.167 -28.229  1.00 61.44           N  
ATOM   2333  OE1 GLN   290      43.903  -5.265 -27.535  1.00 61.44           O  
ATOM   2334  N   VAL   291      43.796  -0.752 -30.720  1.00 59.81           N  
ATOM   2335  CA  VAL   291      42.717  -0.236 -31.522  1.00 59.81           C  
ATOM   2336  C   VAL   291      41.988  -1.452 -32.026  1.00 59.81           C  
ATOM   2337  O   VAL   291      42.601  -2.359 -32.587  1.00 59.81           O  
ATOM   2338  CB  VAL   291      43.181   0.553 -32.716  1.00 59.81           C  
ATOM   2339  CG1 VAL   291      41.960   0.915 -33.580  1.00 59.81           C  
ATOM   2340  CG2 VAL   291      43.972   1.777 -32.216  1.00 59.81           C  
ATOM   2341  N   SER   292      40.648  -1.496 -31.857  1.00 59.32           N  
ATOM   2342  CA  SER   292      39.896  -2.677 -32.198  1.00 59.32           C  
ATOM   2343  C   SER   292      38.952  -2.396 -33.332  1.00 59.32           C  
ATOM   2344  O   SER   292      38.767  -1.247 -33.728  1.00 59.32           O  
ATOM   2345  CB  SER   292      39.071  -3.224 -31.017  1.00 59.32           C  
ATOM   2346  OG  SER   292      38.121  -2.261 -30.584  1.00 59.32           O  
ATOM   2347  N   CYS   293      38.349  -3.472 -33.902  1.00 79.69           N  
ATOM   2348  CA  CYS   293      37.477  -3.336 -35.044  1.00 79.69           C  
ATOM   2349  C   CYS   293      36.285  -4.240 -34.893  1.00 79.69           C  
ATOM   2350  O   CYS   293      36.306  -5.220 -34.149  1.00 79.69           O  
ATOM   2351  CB  CYS   293      38.088  -3.856 -36.357  1.00 79.69           C  
ATOM   2352  SG  CYS   293      37.975  -5.675 -36.375  1.00 79.69           S  
ATOM   2353  N   TRP   294      35.202  -3.905 -35.627  1.00106.49           N  
ATOM   2354  CA  TRP   294      34.023  -4.720 -35.709  1.00106.49           C  
ATOM   2355  C   TRP   294      33.352  -4.433 -37.015  1.00106.49           C  
ATOM   2356  O   TRP   294      32.963  -3.296 -37.285  1.00106.49           O  
ATOM   2357  CB  TRP   294      33.001  -4.434 -34.592  1.00106.49           C  
ATOM   2358  CG  TRP   294      31.660  -5.103 -34.792  1.00106.49           C  
ATOM   2359  CD1 TRP   294      31.347  -6.428 -34.896  1.00106.49           C  
ATOM   2360  CD2 TRP   294      30.417  -4.386 -34.873  1.00106.49           C  
ATOM   2361  CE2 TRP   294      29.406  -5.330 -35.033  1.00106.49           C  
ATOM   2362  CE3 TRP   294      30.145  -3.049 -34.813  1.00106.49           C  
ATOM   2363  NE1 TRP   294      29.988  -6.580 -35.049  1.00106.49           N  
ATOM   2364  CZ2 TRP   294      28.097  -4.948 -35.137  1.00106.49           C  
ATOM   2365  CZ3 TRP   294      28.827  -2.666 -34.925  1.00106.49           C  
ATOM   2366  CH2 TRP   294      27.823  -3.599 -35.084  1.00106.49           C  
ATOM   2367  N   ASN   295      33.197  -5.474 -37.862  1.00 64.93           N  
ATOM   2368  CA  ASN   295      32.503  -5.308 -39.106  1.00 64.93           C  
ATOM   2369  C   ASN   295      31.057  -5.189 -38.737  1.00 64.93           C  
ATOM   2370  O   ASN   295      30.541  -5.959 -37.930  1.00 64.93           O  
ATOM   2371  CB  ASN   295      32.683  -6.500 -40.066  1.00 64.93           C  
ATOM   2372  CG  ASN   295      32.241  -6.072 -41.460  1.00 64.93           C  
ATOM   2373  ND2 ASN   295      33.169  -6.183 -42.450  1.00 64.93           N  
ATOM   2374  OD1 ASN   295      31.106  -5.647 -41.664  1.00 64.93           O  
ATOM   2375  N   THR   296      30.370  -4.202 -39.331  1.00131.87           N  
ATOM   2376  CA  THR   296      29.011  -3.867 -39.020  1.00131.87           C  
ATOM   2377  C   THR   296      28.097  -4.943 -39.507  1.00131.87           C  
ATOM   2378  O   THR   296      26.979  -5.090 -39.015  1.00131.87           O  
ATOM   2379  CB  THR   296      28.605  -2.569 -39.645  1.00131.87           C  
ATOM   2380  CG2 THR   296      27.270  -2.150 -39.020  1.00131.87           C  
ATOM   2381  OG1 THR   296      29.561  -1.566 -39.339  1.00131.87           O  
ATOM   2382  N   GLN   297      28.540  -5.698 -40.524  1.00105.31           N  
ATOM   2383  CA  GLN   297      27.705  -6.689 -41.130  1.00105.31           C  
ATOM   2384  C   GLN   297      27.313  -7.722 -40.110  1.00105.31           C  
ATOM   2385  O   GLN   297      26.161  -8.149 -40.090  1.00105.31           O  
ATOM   2386  CB  GLN   297      28.404  -7.407 -42.295  1.00105.31           C  
ATOM   2387  CG  GLN   297      28.949  -6.447 -43.361  1.00105.31           C  
ATOM   2388  CD  GLN   297      27.850  -5.475 -43.769  1.00105.31           C  
ATOM   2389  NE2 GLN   297      27.233  -5.718 -44.955  1.00105.31           N  
ATOM   2390  OE1 GLN   297      27.556  -4.518 -43.055  1.00105.31           O  
ATOM   2391  N   LYS   298      28.237  -8.150 -39.222  1.00128.06           N  
ATOM   2392  CA  LYS   298      27.889  -9.193 -38.282  1.00128.06           C  
ATOM   2393  C   LYS   298      27.418  -8.594 -36.963  1.00128.06           C  
ATOM   2394  O   LYS   298      27.752  -7.453 -36.665  1.00128.06           O  
ATOM   2395  CB  LYS   298      29.061 -10.129 -37.926  1.00128.06           C  
ATOM   2396  CG  LYS   298      29.622 -10.935 -39.100  1.00128.06           C  
ATOM   2397  CD  LYS   298      30.910 -11.684 -38.745  1.00128.06           C  
ATOM   2398  CE  LYS   298      30.680 -13.149 -38.369  1.00128.06           C  
ATOM   2399  NZ  LYS   298      29.630 -13.252 -37.330  1.00128.06           N1+
ATOM   2400  N   PRO   299      26.653  -9.351 -36.171  1.00119.84           N  
ATOM   2401  CA  PRO   299      26.108  -8.979 -34.867  1.00119.84           C  
ATOM   2402  C   PRO   299      27.263  -8.729 -33.944  1.00119.84           C  
ATOM   2403  O   PRO   299      28.339  -9.258 -34.203  1.00119.84           O  
ATOM   2404  CB  PRO   299      25.263 -10.173 -34.428  1.00119.84           C  
ATOM   2405  CG  PRO   299      25.911 -11.364 -35.157  1.00119.84           C  
ATOM   2406  CD  PRO   299      26.439 -10.756 -36.467  1.00119.84           C  
ATOM   2407  N   LEU   300      27.088  -7.948 -32.857  1.00 97.66           N  
ATOM   2408  CA  LEU   300      28.270  -7.597 -32.115  1.00 97.66           C  
ATOM   2409  C   LEU   300      28.499  -8.445 -30.907  1.00 97.66           C  
ATOM   2410  O   LEU   300      27.823  -8.314 -29.884  1.00 97.66           O  
ATOM   2411  CB  LEU   300      28.276  -6.129 -31.652  1.00 97.66           C  
ATOM   2412  CG  LEU   300      29.535  -5.728 -30.857  1.00 97.66           C  
ATOM   2413  CD1 LEU   300      30.802  -5.840 -31.718  1.00 97.66           C  
ATOM   2414  CD2 LEU   300      29.374  -4.338 -30.223  1.00 97.66           C  
ATOM   2415  N   ASN   301      29.528  -9.311 -31.020  1.00 63.76           N  
ATOM   2416  CA  ASN   301      30.025 -10.156 -29.975  1.00 63.76           C  
ATOM   2417  C   ASN   301      31.513  -9.981 -30.030  1.00 63.76           C  
ATOM   2418  O   ASN   301      32.040  -9.448 -31.003  1.00 63.76           O  
ATOM   2419  CB  ASN   301      29.753 -11.657 -30.192  1.00 63.76           C  
ATOM   2420  CG  ASN   301      28.269 -11.920 -29.968  1.00 63.76           C  
ATOM   2421  ND2 ASN   301      27.653 -12.733 -30.867  1.00 63.76           N  
ATOM   2422  OD1 ASN   301      27.672 -11.418 -29.017  1.00 63.76           O  
ATOM   2423  N   HIS   302      32.226 -10.423 -28.979  1.00 68.98           N  
ATOM   2424  CA  HIS   302      33.655 -10.281 -28.891  1.00 68.98           C  
ATOM   2425  C   HIS   302      34.297 -11.060 -29.998  1.00 68.98           C  
ATOM   2426  O   HIS   302      35.282 -10.625 -30.592  1.00 68.98           O  
ATOM   2427  CB  HIS   302      34.206 -10.814 -27.556  1.00 68.98           C  
ATOM   2428  CG  HIS   302      35.678 -10.588 -27.383  1.00 68.98           C  
ATOM   2429  CD2 HIS   302      36.722 -11.448 -27.538  1.00 68.98           C  
ATOM   2430  ND1 HIS   302      36.234  -9.386 -27.008  1.00 68.98           N  
ATOM   2431  CE1 HIS   302      37.577  -9.575 -26.954  1.00 68.98           C  
ATOM   2432  NE2 HIS   302      37.921 -10.811 -27.267  1.00 68.98           N  
ATOM   2433  N   LYS   303      33.720 -12.230 -30.321  1.00109.81           N  
ATOM   2434  CA  LYS   303      34.242 -13.127 -31.313  1.00109.81           C  
ATOM   2435  C   LYS   303      34.311 -12.392 -32.616  1.00109.81           C  
ATOM   2436  O   LYS   303      35.191 -12.638 -33.438  1.00109.81           O  
ATOM   2437  CB  LYS   303      33.316 -14.346 -31.483  1.00109.81           C  
ATOM   2438  CG  LYS   303      33.786 -15.406 -32.479  1.00109.81           C  
ATOM   2439  CD  LYS   303      33.803 -14.968 -33.943  1.00109.81           C  
ATOM   2440  CE  LYS   303      34.254 -16.069 -34.906  1.00109.81           C  
ATOM   2441  NZ  LYS   303      34.177 -15.581 -36.302  1.00109.81           N1+
ATOM   2442  N   ASN   304      33.347 -11.482 -32.822  1.00111.90           N  
ATOM   2443  CA  ASN   304      33.138 -10.662 -33.982  1.00111.90           C  
ATOM   2444  C   ASN   304      34.188  -9.590 -34.130  1.00111.90           C  
ATOM   2445  O   ASN   304      34.217  -8.923 -35.162  1.00111.90           O  
ATOM   2446  CB  ASN   304      31.770  -9.965 -33.942  1.00111.90           C  
ATOM   2447  CG  ASN   304      30.713 -11.058 -34.008  1.00111.90           C  
ATOM   2448  ND2 ASN   304      30.683 -11.800 -35.147  1.00111.90           N  
ATOM   2449  OD1 ASN   304      29.942 -11.255 -33.071  1.00111.90           O  
ATOM   2450  N   THR   305      35.008  -9.308 -33.094  1.00 61.07           N  
ATOM   2451  CA  THR   305      35.951  -8.221 -33.217  1.00 61.07           C  
ATOM   2452  C   THR   305      37.368  -8.724 -33.216  1.00 61.07           C  
ATOM   2453  O   THR   305      37.638  -9.867 -32.847  1.00 61.07           O  
ATOM   2454  CB  THR   305      35.852  -7.212 -32.105  1.00 61.07           C  
ATOM   2455  CG2 THR   305      34.416  -6.663 -32.053  1.00 61.07           C  
ATOM   2456  OG1 THR   305      36.187  -7.815 -30.864  1.00 61.07           O  
ATOM   2457  N   ASP   306      38.308  -7.863 -33.687  1.00 85.48           N  
ATOM   2458  CA  ASP   306      39.714  -8.181 -33.731  1.00 85.48           C  
ATOM   2459  C   ASP   306      40.491  -6.930 -33.382  1.00 85.48           C  
ATOM   2460  O   ASP   306      39.909  -5.918 -32.993  1.00 85.48           O  
ATOM   2461  CB  ASP   306      40.186  -8.679 -35.107  1.00 85.48           C  
ATOM   2462  CG  ASP   306      41.453  -9.509 -34.920  1.00 85.48           C  
ATOM   2463  OD1 ASP   306      41.967  -9.581 -33.771  1.00 85.48           O  
ATOM   2464  OD2 ASP   306      41.912 -10.099 -35.933  1.00 85.48           O1-
ATOM   2465  N   VAL   307      41.844  -6.984 -33.481  1.00 68.81           N  
ATOM   2466  CA  VAL   307      42.678  -5.855 -33.152  1.00 68.81           C  
ATOM   2467  C   VAL   307      43.526  -5.481 -34.333  1.00 68.81           C  
ATOM   2468  O   VAL   307      44.207  -6.321 -34.923  1.00 68.81           O  
ATOM   2469  CB  VAL   307      43.608  -6.131 -32.007  1.00 68.81           C  
ATOM   2470  CG1 VAL   307      44.526  -4.914 -31.807  1.00 68.81           C  
ATOM   2471  CG2 VAL   307      42.762  -6.483 -30.771  1.00 68.81           C  
ATOM   2472  N   ILE   308      43.404  -4.210 -34.776  1.00173.60           N  
ATOM   2473  CA  ILE   308      44.200  -3.643 -35.835  1.00173.60           C  
ATOM   2474  C   ILE   308      45.547  -3.168 -35.362  1.00173.60           C  
ATOM   2475  O   ILE   308      46.517  -3.208 -36.118  1.00173.60           O  
ATOM   2476  CB  ILE   308      43.532  -2.514 -36.558  1.00173.60           C  
ATOM   2477  CG1 ILE   308      42.311  -3.039 -37.320  1.00173.60           C  
ATOM   2478  CG2 ILE   308      44.564  -1.847 -37.479  1.00173.60           C  
ATOM   2479  CD1 ILE   308      41.575  -1.933 -38.059  1.00173.60           C  
ATOM   2480  N   TYR   309      45.636  -2.612 -34.131  1.00102.76           N  
ATOM   2481  CA  TYR   309      46.889  -2.023 -33.737  1.00102.76           C  
ATOM   2482  C   TYR   309      47.164  -2.338 -32.294  1.00102.76           C  
ATOM   2483  O   TYR   309      46.242  -2.417 -31.485  1.00102.76           O  
ATOM   2484  CB  TYR   309      46.827  -0.492 -33.904  1.00102.76           C  
ATOM   2485  CG  TYR   309      48.105   0.170 -33.521  1.00102.76           C  
ATOM   2486  CD1 TYR   309      49.187   0.144 -34.372  1.00102.76           C  
ATOM   2487  CD2 TYR   309      48.211   0.850 -32.328  1.00102.76           C  
ATOM   2488  CE1 TYR   309      50.365   0.765 -34.034  1.00102.76           C  
ATOM   2489  CE2 TYR   309      49.387   1.473 -31.985  1.00102.76           C  
ATOM   2490  CZ  TYR   309      50.465   1.432 -32.837  1.00102.76           C  
ATOM   2491  OH  TYR   309      51.671   2.073 -32.483  1.00102.76           O  
ATOM   2492  N   ALA   310      48.455  -2.545 -31.939  1.00 46.26           N  
ATOM   2493  CA  ALA   310      48.794  -2.771 -30.559  1.00 46.26           C  
ATOM   2494  C   ALA   310      50.113  -2.109 -30.278  1.00 46.26           C  
ATOM   2495  O   ALA   310      51.067  -2.270 -31.036  1.00 46.26           O  
ATOM   2496  CB  ALA   310      48.954  -4.259 -30.199  1.00 46.26           C  
ATOM   2497  N   SER   311      50.197  -1.329 -29.173  1.00102.85           N  
ATOM   2498  CA  SER   311      51.450  -0.733 -28.790  1.00102.85           C  
ATOM   2499  C   SER   311      51.414  -0.499 -27.310  1.00102.85           C  
ATOM   2500  O   SER   311      50.440   0.015 -26.763  1.00102.85           O  
ATOM   2501  CB  SER   311      51.750   0.627 -29.448  1.00102.85           C  
ATOM   2502  OG  SER   311      50.976   1.653 -28.842  1.00102.85           O  
ATOM   2503  N   ALA   312      52.521  -0.825 -26.622  1.00 44.31           N  
ATOM   2504  CA  ALA   312      52.602  -0.680 -25.196  1.00 44.31           C  
ATOM   2505  C   ALA   312      52.413   0.769 -24.878  1.00 44.31           C  
ATOM   2506  O   ALA   312      51.890   1.132 -23.827  1.00 44.31           O  
ATOM   2507  CB  ALA   312      53.971  -1.106 -24.635  1.00 44.31           C  
ATOM   2508  N   LYS   313      52.909   1.626 -25.783  1.00188.12           N  
ATOM   2509  CA  LYS   313      52.903   3.059 -25.709  1.00188.12           C  
ATOM   2510  C   LYS   313      51.547   3.673 -25.915  1.00188.12           C  
ATOM   2511  O   LYS   313      51.359   4.850 -25.603  1.00188.12           O  
ATOM   2512  CB  LYS   313      53.892   3.690 -26.697  1.00188.12           C  
ATOM   2513  CG  LYS   313      55.346   3.374 -26.334  1.00188.12           C  
ATOM   2514  CD  LYS   313      55.778   3.935 -24.975  1.00188.12           C  
ATOM   2515  CE  LYS   313      55.107   3.275 -23.765  1.00188.12           C  
ATOM   2516  NZ  LYS   313      55.574   1.878 -23.619  1.00188.12           N1+
ATOM   2517  N   PHE   314      50.587   2.941 -26.515  1.00109.66           N  
ATOM   2518  CA  PHE   314      49.310   3.536 -26.831  1.00109.66           C  
ATOM   2519  C   PHE   314      48.484   3.618 -25.580  1.00109.66           C  
ATOM   2520  O   PHE   314      47.512   2.885 -25.401  1.00109.66           O  
ATOM   2521  CB  PHE   314      48.560   2.678 -27.872  1.00109.66           C  
ATOM   2522  CG  PHE   314      47.408   3.420 -28.452  1.00109.66           C  
ATOM   2523  CD1 PHE   314      47.628   4.423 -29.365  1.00109.66           C  
ATOM   2524  CD2 PHE   314      46.112   3.092 -28.124  1.00109.66           C  
ATOM   2525  CE1 PHE   314      46.575   5.112 -29.921  1.00109.66           C  
ATOM   2526  CE2 PHE   314      45.056   3.779 -28.679  1.00109.66           C  
ATOM   2527  CZ  PHE   314      45.285   4.792 -29.578  1.00109.66           C  
ATOM   2528  N   ILE   315      48.792   4.601 -24.716  1.00127.32           N  
ATOM   2529  CA  ILE   315      48.099   4.705 -23.468  1.00127.32           C  
ATOM   2530  C   ILE   315      47.005   5.720 -23.612  1.00127.32           C  
ATOM   2531  O   ILE   315      47.246   6.894 -23.890  1.00127.32           O  
ATOM   2532  CB  ILE   315      49.000   5.113 -22.335  1.00127.32           C  
ATOM   2533  CG1 ILE   315      49.631   6.488 -22.606  1.00127.32           C  
ATOM   2534  CG2 ILE   315      50.032   3.992 -22.128  1.00127.32           C  
ATOM   2535  CD1 ILE   315      50.406   7.044 -21.416  1.00127.32           C  
ATOM   2536  N   TYR   316      45.769   5.266 -23.320  1.00116.34           N  
ATOM   2537  CA  TYR   316      44.538   6.007 -23.413  1.00116.34           C  
ATOM   2538  C   TYR   316      44.251   6.559 -24.782  1.00116.34           C  
ATOM   2539  O   TYR   316      44.623   7.685 -25.119  1.00116.34           O  
ATOM   2540  CB  TYR   316      44.434   7.141 -22.372  1.00116.34           C  
ATOM   2541  CG  TYR   316      43.044   7.683 -22.368  1.00116.34           C  
ATOM   2542  CD1 TYR   316      42.021   6.960 -21.797  1.00116.34           C  
ATOM   2543  CD2 TYR   316      42.764   8.919 -22.906  1.00116.34           C  
ATOM   2544  CE1 TYR   316      40.736   7.452 -21.774  1.00116.34           C  
ATOM   2545  CE2 TYR   316      41.481   9.415 -22.885  1.00116.34           C  
ATOM   2546  CZ  TYR   316      40.463   8.682 -22.322  1.00116.34           C  
ATOM   2547  OH  TYR   316      39.146   9.192 -22.302  1.00116.34           O  
ATOM   2548  N   GLY   317      43.627   5.704 -25.630  1.00 58.72           N  
ATOM   2549  CA  GLY   317      43.158   6.091 -26.935  1.00 58.72           C  
ATOM   2550  C   GLY   317      42.076   7.113 -26.720  1.00 58.72           C  
ATOM   2551  O   GLY   317      41.139   6.892 -25.953  1.00 58.72           O  
ATOM   2552  N   THR   318      42.301   8.322 -27.264  1.00195.31           N  
ATOM   2553  CA  THR   318      41.442   9.475 -27.202  1.00195.31           C  
ATOM   2554  C   THR   318      40.621   9.805 -28.424  1.00195.31           C  
ATOM   2555  O   THR   318      39.635  10.535 -28.317  1.00195.31           O  
ATOM   2556  CB  THR   318      42.211  10.715 -26.841  1.00195.31           C  
ATOM   2557  CG2 THR   318      43.124  11.105 -28.016  1.00195.31           C  
ATOM   2558  OG1 THR   318      41.317  11.774 -26.540  1.00195.31           O  
ATOM   2559  N   ASP   319      41.060   9.405 -29.636  1.00122.22           N  
ATOM   2560  CA  ASP   319      40.354   9.873 -30.803  1.00122.22           C  
ATOM   2561  C   ASP   319      40.652   8.946 -31.941  1.00122.22           C  
ATOM   2562  O   ASP   319      41.720   8.335 -31.991  1.00122.22           O  
ATOM   2563  CB  ASP   319      40.793  11.289 -31.228  1.00122.22           C  
ATOM   2564  CG  ASP   319      39.771  11.903 -32.180  1.00122.22           C  
ATOM   2565  OD1 ASP   319      38.774  11.214 -32.527  1.00122.22           O  
ATOM   2566  OD2 ASP   319      39.971  13.087 -32.563  1.00122.22           O1-
ATOM   2567  N   ILE   320      39.670   8.775 -32.849  1.00 80.75           N  
ATOM   2568  CA  ILE   320      39.853   7.964 -34.019  1.00 80.75           C  
ATOM   2569  C   ILE   320      38.931   8.486 -35.077  1.00 80.75           C  
ATOM   2570  O   ILE   320      37.789   8.847 -34.788  1.00 80.75           O  
ATOM   2571  CB  ILE   320      39.521   6.520 -33.783  1.00 80.75           C  
ATOM   2572  CG1 ILE   320      40.009   5.647 -34.949  1.00 80.75           C  
ATOM   2573  CG2 ILE   320      38.012   6.419 -33.505  1.00 80.75           C  
ATOM   2574  CD1 ILE   320      39.992   4.154 -34.631  1.00 80.75           C  
ATOM   2575  N   SER   321      39.400   8.531 -36.340  1.00104.09           N  
ATOM   2576  CA  SER   321      38.577   9.027 -37.402  1.00104.09           C  
ATOM   2577  C   SER   321      39.097   8.437 -38.681  1.00104.09           C  
ATOM   2578  O   SER   321      40.229   7.961 -38.724  1.00104.09           O  
ATOM   2579  CB  SER   321      38.679  10.558 -37.489  1.00104.09           C  
ATOM   2580  OG  SER   321      37.869  11.064 -38.535  1.00104.09           O  
ATOM   2581  N   ILE   322      38.270   8.422 -39.751  1.00110.77           N  
ATOM   2582  CA  ILE   322      38.727   7.952 -41.036  1.00110.77           C  
ATOM   2583  C   ILE   322      38.702   9.135 -41.962  1.00110.77           C  
ATOM   2584  O   ILE   322      37.732   9.888 -42.006  1.00110.77           O  
ATOM   2585  CB  ILE   322      37.864   6.882 -41.648  1.00110.77           C  
ATOM   2586  CG1 ILE   322      37.987   5.571 -40.855  1.00110.77           C  
ATOM   2587  CG2 ILE   322      38.270   6.741 -43.125  1.00110.77           C  
ATOM   2588  CD1 ILE   322      39.383   4.957 -40.947  1.00110.77           C  
ATOM   2589  N   ASP   323      39.800   9.310 -42.722  1.00151.23           N  
ATOM   2590  CA  ASP   323      40.101  10.405 -43.609  1.00151.23           C  
ATOM   2591  C   ASP   323      39.372  10.228 -44.921  1.00151.23           C  
ATOM   2592  O   ASP   323      38.772   9.189 -45.184  1.00151.23           O  
ATOM   2593  CB  ASP   323      41.621  10.367 -43.884  1.00151.23           C  
ATOM   2594  CG  ASP   323      42.217  11.674 -44.378  1.00151.23           C  
ATOM   2595  OD1 ASP   323      41.485  12.551 -44.902  1.00151.23           O  
ATOM   2596  OD2 ASP   323      43.462  11.800 -44.225  1.00151.23           O1-
ATOM   2597  N   SER   324      39.405  11.269 -45.785  1.00 45.36           N  
ATOM   2598  CA  SER   324      38.771  11.275 -47.076  1.00 45.36           C  
ATOM   2599  C   SER   324      39.414  10.226 -47.936  1.00 45.36           C  
ATOM   2600  O   SER   324      38.757   9.575 -48.745  1.00 45.36           O  
ATOM   2601  CB  SER   324      38.916  12.628 -47.793  1.00 45.36           C  
ATOM   2602  OG  SER   324      38.258  13.643 -47.050  1.00 45.36           O  
ATOM   2603  N   GLU   325      40.734  10.058 -47.766  1.00137.38           N  
ATOM   2604  CA  GLU   325      41.615   9.152 -48.448  1.00137.38           C  
ATOM   2605  C   GLU   325      41.381   7.757 -47.946  1.00137.38           C  
ATOM   2606  O   GLU   325      42.015   6.812 -48.413  1.00137.38           O  
ATOM   2607  CB  GLU   325      43.090   9.550 -48.281  1.00137.38           C  
ATOM   2608  CG  GLU   325      44.022   8.951 -49.335  1.00137.38           C  
ATOM   2609  CD  GLU   325      45.260   9.836 -49.386  1.00137.38           C  
ATOM   2610  OE1 GLU   325      45.172  10.999 -48.908  1.00137.38           O  
ATOM   2611  OE2 GLU   325      46.305   9.369 -49.911  1.00137.38           O1-
ATOM   2612  N   SER   326      40.497   7.595 -46.941  1.00105.29           N  
ATOM   2613  CA  SER   326      40.227   6.310 -46.352  1.00105.29           C  
ATOM   2614  C   SER   326      41.355   5.938 -45.441  1.00105.29           C  
ATOM   2615  O   SER   326      41.595   4.761 -45.172  1.00105.29           O  
ATOM   2616  CB  SER   326      40.046   5.194 -47.401  1.00105.29           C  
ATOM   2617  OG  SER   326      39.733   3.963 -46.768  1.00105.29           O  
ATOM   2618  N   GLN   327      42.067   6.959 -44.924  1.00 52.69           N  
ATOM   2619  CA  GLN   327      43.122   6.739 -43.973  1.00 52.69           C  
ATOM   2620  C   GLN   327      42.500   6.586 -42.606  1.00 52.69           C  
ATOM   2621  O   GLN   327      41.533   7.270 -42.269  1.00 52.69           O  
ATOM   2622  CB  GLN   327      44.142   7.894 -43.940  1.00 52.69           C  
ATOM   2623  CG  GLN   327      44.886   8.049 -45.272  1.00 52.69           C  
ATOM   2624  CD  GLN   327      45.732   9.316 -45.240  1.00 52.69           C  
ATOM   2625  NE2 GLN   327      46.783   9.363 -46.105  1.00 52.69           N  
ATOM   2626  OE1 GLN   327      45.466  10.241 -44.474  1.00 52.69           O  
ATOM   2627  N   LEU   328      43.045   5.657 -41.787  1.00105.16           N  
ATOM   2628  CA  LEU   328      42.556   5.384 -40.459  1.00105.16           C  
ATOM   2629  C   LEU   328      43.475   6.041 -39.461  1.00105.16           C  
ATOM   2630  O   LEU   328      44.633   5.657 -39.300  1.00105.16           O  
ATOM   2631  CB  LEU   328      42.507   3.869 -40.165  1.00105.16           C  
ATOM   2632  CG  LEU   328      42.044   3.484 -38.745  1.00105.16           C  
ATOM   2633  CD1 LEU   328      40.614   3.964 -38.461  1.00105.16           C  
ATOM   2634  CD2 LEU   328      42.210   1.975 -38.500  1.00105.16           C  
ATOM   2635  N   TRP   329      42.961   7.049 -38.730  1.00109.11           N  
ATOM   2636  CA  TRP   329      43.794   7.779 -37.817  1.00109.11           C  
ATOM   2637  C   TRP   329      43.341   7.509 -36.413  1.00109.11           C  
ATOM   2638  O   TRP   329      42.144   7.492 -36.122  1.00109.11           O  
ATOM   2639  CB  TRP   329      43.696   9.295 -38.041  1.00109.11           C  
ATOM   2640  CG  TRP   329      44.262   9.737 -39.368  1.00109.11           C  
ATOM   2641  CD1 TRP   329      43.725   9.656 -40.620  1.00109.11           C  
ATOM   2642  CD2 TRP   329      45.544  10.360 -39.516  1.00109.11           C  
ATOM   2643  CE2 TRP   329      45.724  10.621 -40.874  1.00109.11           C  
ATOM   2644  CE3 TRP   329      46.493  10.684 -38.594  1.00109.11           C  
ATOM   2645  NE1 TRP   329      44.599  10.182 -41.542  1.00109.11           N  
ATOM   2646  CZ2 TRP   329      46.865  11.214 -41.333  1.00109.11           C  
ATOM   2647  CZ3 TRP   329      47.636  11.285 -39.061  1.00109.11           C  
ATOM   2648  CH2 TRP   329      47.823  11.547 -40.402  1.00109.11           C  
ATOM   2649  N   PHE   330      44.306   7.265 -35.500  1.00203.32           N  
ATOM   2650  CA  PHE   330      43.965   7.064 -34.117  1.00203.32           C  
ATOM   2651  C   PHE   330      44.997   7.704 -33.236  1.00203.32           C  
ATOM   2652  O   PHE   330      46.183   7.711 -33.559  1.00203.32           O  
ATOM   2653  CB  PHE   330      43.734   5.582 -33.746  1.00203.32           C  
ATOM   2654  CG  PHE   330      44.859   4.758 -34.272  1.00203.32           C  
ATOM   2655  CD1 PHE   330      44.769   4.237 -35.543  1.00203.32           C  
ATOM   2656  CD2 PHE   330      45.983   4.497 -33.523  1.00203.32           C  
ATOM   2657  CE1 PHE   330      45.782   3.470 -36.065  1.00203.32           C  
ATOM   2658  CE2 PHE   330      47.002   3.729 -34.040  1.00203.32           C  
ATOM   2659  CZ  PHE   330      46.903   3.212 -35.311  1.00203.32           C  
ATOM   2660  N   LEU   331      44.551   8.264 -32.083  1.00129.88           N  
ATOM   2661  CA  LEU   331      45.424   9.045 -31.238  1.00129.88           C  
ATOM   2662  C   LEU   331      45.263   8.656 -29.788  1.00129.88           C  
ATOM   2663  O   LEU   331      44.160   8.355 -29.326  1.00129.88           O  
ATOM   2664  CB  LEU   331      45.088  10.555 -31.361  1.00129.88           C  
ATOM   2665  CG  LEU   331      45.972  11.596 -30.623  1.00129.88           C  
ATOM   2666  CD1 LEU   331      45.945  11.438 -29.096  1.00129.88           C  
ATOM   2667  CD2 LEU   331      47.386  11.681 -31.219  1.00129.88           C  
ATOM   2668  N   SER   332      46.391   8.655 -29.037  1.00 63.77           N  
ATOM   2669  CA  SER   332      46.413   8.438 -27.614  1.00 63.77           C  
ATOM   2670  C   SER   332      47.141   9.600 -26.990  1.00 63.77           C  
ATOM   2671  O   SER   332      48.003  10.208 -27.628  1.00 63.77           O  
ATOM   2672  CB  SER   332      47.169   7.169 -27.195  1.00 63.77           C  
ATOM   2673  OG  SER   332      48.537   7.277 -27.560  1.00 63.77           O  
ATOM   2674  N   ASN   333      46.786   9.960 -25.730  1.00138.16           N  
ATOM   2675  CA  ASN   333      47.457  11.068 -25.096  1.00138.16           C  
ATOM   2676  C   ASN   333      47.584  10.863 -23.608  1.00138.16           C  
ATOM   2677  O   ASN   333      47.917  11.804 -22.886  1.00138.16           O  
ATOM   2678  CB  ASN   333      46.734  12.409 -25.322  1.00138.16           C  
ATOM   2679  CG  ASN   333      45.348  12.348 -24.693  1.00138.16           C  
ATOM   2680  ND2 ASN   333      44.611  13.488 -24.751  1.00138.16           N  
ATOM   2681  OD1 ASN   333      44.924  11.313 -24.180  1.00138.16           O  
ATOM   2682  N   GLY   334      47.310   9.645 -23.099  1.00 63.95           N  
ATOM   2683  CA  GLY   334      47.522   9.368 -21.702  1.00 63.95           C  
ATOM   2684  C   GLY   334      46.767  10.338 -20.840  1.00 63.95           C  
ATOM   2685  O   GLY   334      47.223  10.655 -19.740  1.00 63.95           O  
ATOM   2686  N   HIS   335      45.603  10.849 -21.296  1.00107.28           N  
ATOM   2687  CA  HIS   335      44.912  11.778 -20.441  1.00107.28           C  
ATOM   2688  C   HIS   335      43.471  11.372 -20.300  1.00107.28           C  
ATOM   2689  O   HIS   335      42.601  11.923 -20.971  1.00107.28           O  
ATOM   2690  CB  HIS   335      44.931  13.223 -20.968  1.00107.28           C  
ATOM   2691  CG  HIS   335      44.233  14.178 -20.044  1.00107.28           C  
ATOM   2692  CD2 HIS   335      44.702  14.840 -18.950  1.00107.28           C  
ATOM   2693  ND1 HIS   335      42.907  14.531 -20.157  1.00107.28           N  
ATOM   2694  CE1 HIS   335      42.641  15.382 -19.133  1.00107.28           C  
ATOM   2695  NE2 HIS   335      43.698  15.599 -18.375  1.00107.28           N  
ATOM   2696  N   PRO   336      43.184  10.437 -19.429  1.00 97.46           N  
ATOM   2697  CA  PRO   336      41.832   9.984 -19.191  1.00 97.46           C  
ATOM   2698  C   PRO   336      41.103  10.902 -18.261  1.00 97.46           C  
ATOM   2699  O   PRO   336      41.769  11.612 -17.506  1.00 97.46           O  
ATOM   2700  CB  PRO   336      41.961   8.581 -18.602  1.00 97.46           C  
ATOM   2701  CG  PRO   336      43.401   8.523 -18.062  1.00 97.46           C  
ATOM   2702  CD  PRO   336      44.173   9.466 -18.998  1.00 97.46           C  
ATOM   2703  N   PRO   337      39.792  10.947 -18.304  1.00141.49           N  
ATOM   2704  CA  PRO   337      39.031  11.754 -17.394  1.00141.49           C  
ATOM   2705  C   PRO   337      39.247  11.231 -16.013  1.00141.49           C  
ATOM   2706  O   PRO   337      38.556  10.293 -15.625  1.00141.49           O  
ATOM   2707  CB  PRO   337      37.579  11.603 -17.847  1.00141.49           C  
ATOM   2708  CG  PRO   337      37.552  10.208 -18.504  1.00141.49           C  
ATOM   2709  CD  PRO   337      38.966  10.050 -19.093  1.00141.49           C  
ATOM   2710  N   VAL   338      40.151  11.849 -15.239  1.00140.38           N  
ATOM   2711  CA  VAL   338      40.388  11.444 -13.887  1.00140.38           C  
ATOM   2712  C   VAL   338      41.273  12.494 -13.289  1.00140.38           C  
ATOM   2713  O   VAL   338      41.918  13.253 -14.008  1.00140.38           O  
ATOM   2714  CB  VAL   338      40.876  10.014 -13.752  1.00140.38           C  
ATOM   2715  CG1 VAL   338      41.759   9.634 -14.945  1.00140.38           C  
ATOM   2716  CG2 VAL   338      41.552   9.821 -12.384  1.00140.38           C  
ATOM   2717  N   GLU   339      41.296  12.594 -11.946  1.00102.64           N  
ATOM   2718  CA  GLU   339      41.993  13.666 -11.295  1.00102.64           C  
ATOM   2719  C   GLU   339      43.473  13.535 -11.490  1.00102.64           C  
ATOM   2720  O   GLU   339      44.038  12.445 -11.425  1.00102.64           O  
ATOM   2721  CB  GLU   339      41.754  13.692  -9.775  1.00102.64           C  
ATOM   2722  CG  GLU   339      40.313  14.005  -9.364  1.00102.64           C  
ATOM   2723  CD  GLU   339      40.161  15.516  -9.263  1.00102.64           C  
ATOM   2724  OE1 GLU   339      40.841  16.118  -8.389  1.00102.64           O  
ATOM   2725  OE2 GLU   339      39.365  16.090 -10.054  1.00102.64           O1-
ATOM   2726  N   ASN   340      44.128  14.692 -11.721  1.00 53.63           N  
ATOM   2727  CA  ASN   340      45.555  14.826 -11.830  1.00 53.63           C  
ATOM   2728  C   ASN   340      46.109  13.967 -12.924  1.00 53.63           C  
ATOM   2729  O   ASN   340      47.210  13.431 -12.809  1.00 53.63           O  
ATOM   2730  CB  ASN   340      46.283  14.461 -10.522  1.00 53.63           C  
ATOM   2731  CG  ASN   340      45.890  15.475  -9.454  1.00 53.63           C  
ATOM   2732  ND2 ASN   340      45.302  14.975  -8.334  1.00 53.63           N  
ATOM   2733  OD1 ASN   340      46.097  16.677  -9.612  1.00 53.63           O  
ATOM   2734  N   LEU   341      45.355  13.820 -14.023  1.00123.12           N  
ATOM   2735  CA  LEU   341      45.785  13.079 -15.176  1.00123.12           C  
ATOM   2736  C   LEU   341      46.842  13.792 -15.963  1.00123.12           C  
ATOM   2737  O   LEU   341      47.583  13.170 -16.719  1.00123.12           O  
ATOM   2738  CB  LEU   341      44.653  12.636 -16.099  1.00123.12           C  
ATOM   2739  CG  LEU   341      44.075  11.322 -15.571  1.00123.12           C  
ATOM   2740  CD1 LEU   341      44.948  10.126 -15.996  1.00123.12           C  
ATOM   2741  CD2 LEU   341      43.928  11.385 -14.037  1.00123.12           C  
ATOM   2742  N   LYS   342      46.959  15.116 -15.791  1.00155.08           N  
ATOM   2743  CA  LYS   342      47.847  15.944 -16.562  1.00155.08           C  
ATOM   2744  C   LYS   342      49.253  15.368 -16.529  1.00155.08           C  
ATOM   2745  O   LYS   342      50.079  15.767 -17.350  1.00155.08           O  
ATOM   2746  CB  LYS   342      47.967  17.371 -16.009  1.00155.08           C  
ATOM   2747  CG  LYS   342      48.708  17.423 -14.670  1.00155.08           C  
ATOM   2748  CD  LYS   342      49.201  18.821 -14.296  1.00155.08           C  
ATOM   2749  CE  LYS   342      49.943  18.864 -12.960  1.00155.08           C  
ATOM   2750  NZ  LYS   342      50.607  20.175 -12.787  1.00155.08           N1+
ATOM   2751  N   LEU   343      49.573  14.460 -15.570  1.00247.16           N  
ATOM   2752  CA  LEU   343      50.882  13.869 -15.330  1.00247.16           C  
ATOM   2753  C   LEU   343      51.400  13.089 -16.532  1.00247.16           C  
ATOM   2754  O   LEU   343      50.698  12.946 -17.530  1.00247.16           O  
ATOM   2755  CB  LEU   343      50.896  12.965 -14.080  1.00247.16           C  
ATOM   2756  CG  LEU   343      52.289  12.449 -13.679  1.00247.16           C  
ATOM   2757  CD1 LEU   343      53.228  13.613 -13.330  1.00247.16           C  
ATOM   2758  CD2 LEU   343      52.199  11.400 -12.560  1.00247.16           C  
ATOM   2759  N   SER   344      52.668  12.577 -16.463  1.00147.18           N  
ATOM   2760  CA  SER   344      53.365  12.037 -17.613  1.00147.18           C  
ATOM   2761  C   SER   344      53.857  10.615 -17.516  1.00147.18           C  
ATOM   2762  O   SER   344      53.628   9.904 -16.539  1.00147.18           O  
ATOM   2763  CB  SER   344      54.574  12.896 -18.025  1.00147.18           C  
ATOM   2764  OG  SER   344      55.559  12.882 -17.001  1.00147.18           O  
ATOM   2765  N   PHE   345      54.538  10.186 -18.618  1.00123.38           N  
ATOM   2766  CA  PHE   345      55.076   8.870 -18.870  1.00123.38           C  
ATOM   2767  C   PHE   345      56.469   9.007 -19.418  1.00123.38           C  
ATOM   2768  O   PHE   345      56.930  10.102 -19.735  1.00123.38           O  
ATOM   2769  CB  PHE   345      54.275   8.085 -19.922  1.00123.38           C  
ATOM   2770  CG  PHE   345      52.941   7.778 -19.337  1.00123.38           C  
ATOM   2771  CD1 PHE   345      51.930   8.708 -19.377  1.00123.38           C  
ATOM   2772  CD2 PHE   345      52.705   6.563 -18.735  1.00123.38           C  
ATOM   2773  CE1 PHE   345      50.699   8.426 -18.831  1.00123.38           C  
ATOM   2774  CE2 PHE   345      51.477   6.275 -18.189  1.00123.38           C  
ATOM   2775  CZ  PHE   345      50.470   7.207 -18.241  1.00123.38           C  
ATOM   2776  N   ASP   346      57.177   7.859 -19.507  1.00 49.36           N  
ATOM   2777  CA  ASP   346      58.533   7.758 -19.976  1.00 49.36           C  
ATOM   2778  C   ASP   346      58.647   8.092 -21.435  1.00 49.36           C  
ATOM   2779  O   ASP   346      59.611   8.742 -21.832  1.00 49.36           O  
ATOM   2780  CB  ASP   346      59.115   6.347 -19.795  1.00 49.36           C  
ATOM   2781  CG  ASP   346      59.393   6.148 -18.313  1.00 49.36           C  
ATOM   2782  OD1 ASP   346      60.133   6.989 -17.735  1.00 49.36           O  
ATOM   2783  OD2 ASP   346      58.879   5.150 -17.741  1.00 49.36           O1-
ATOM   2784  N   LYS   347      57.687   7.646 -22.275  1.00140.74           N  
ATOM   2785  CA  LYS   347      57.773   7.883 -23.695  1.00140.74           C  
ATOM   2786  C   LYS   347      56.851   8.995 -24.084  1.00140.74           C  
ATOM   2787  O   LYS   347      56.130   9.542 -23.255  1.00140.74           O  
ATOM   2788  CB  LYS   347      57.465   6.650 -24.562  1.00140.74           C  
ATOM   2789  CG  LYS   347      58.707   5.801 -24.839  1.00140.74           C  
ATOM   2790  CD  LYS   347      59.388   5.264 -23.581  1.00140.74           C  
ATOM   2791  CE  LYS   347      59.119   3.787 -23.304  1.00140.74           C  
ATOM   2792  NZ  LYS   347      60.053   3.302 -22.263  1.00140.74           N1+
ATOM   2793  N   PRO   348      56.879   9.351 -25.349  1.00 91.55           N  
ATOM   2794  CA  PRO   348      56.086  10.456 -25.806  1.00 91.55           C  
ATOM   2795  C   PRO   348      54.629  10.248 -25.556  1.00 91.55           C  
ATOM   2796  O   PRO   348      54.066   9.251 -26.001  1.00 91.55           O  
ATOM   2797  CB  PRO   348      56.493  10.693 -27.255  1.00 91.55           C  
ATOM   2798  CG  PRO   348      57.970  10.242 -27.271  1.00 91.55           C  
ATOM   2799  CD  PRO   348      58.065   9.165 -26.171  1.00 91.55           C  
ATOM   2800  N   HIS   349      54.012  11.222 -24.869  1.00134.20           N  
ATOM   2801  CA  HIS   349      52.654  11.165 -24.415  1.00134.20           C  
ATOM   2802  C   HIS   349      51.707  11.159 -25.573  1.00134.20           C  
ATOM   2803  O   HIS   349      50.786  10.343 -25.615  1.00134.20           O  
ATOM   2804  CB  HIS   349      52.251  12.410 -23.609  1.00134.20           C  
ATOM   2805  CG  HIS   349      53.258  12.839 -22.585  1.00134.20           C  
ATOM   2806  CD2 HIS   349      54.287  12.154 -22.016  1.00134.20           C  
ATOM   2807  ND1 HIS   349      53.301  14.103 -22.038  1.00134.20           N  
ATOM   2808  CE1 HIS   349      54.346  14.122 -21.175  1.00134.20           C  
ATOM   2809  NE2 HIS   349      54.976  12.961 -21.127  1.00134.20           N  
ATOM   2810  N   ILE   350      51.908  12.068 -26.552  1.00168.97           N  
ATOM   2811  CA  ILE   350      50.943  12.150 -27.609  1.00168.97           C  
ATOM   2812  C   ILE   350      51.412  11.390 -28.794  1.00168.97           C  
ATOM   2813  O   ILE   350      52.508  11.609 -29.308  1.00168.97           O  
ATOM   2814  CB  ILE   350      50.498  13.532 -28.032  1.00168.97           C  
ATOM   2815  CG1 ILE   350      51.660  14.435 -28.456  1.00168.97           C  
ATOM   2816  CG2 ILE   350      49.661  14.118 -26.882  1.00168.97           C  
ATOM   2817  CD1 ILE   350      52.435  14.996 -27.270  1.00168.97           C  
ATOM   2818  N   ARG   351      50.560  10.435 -29.228  1.00 91.93           N  
ATOM   2819  CA  ARG   351      50.882   9.572 -30.320  1.00 91.93           C  
ATOM   2820  C   ARG   351      49.743   9.552 -31.290  1.00 91.93           C  
ATOM   2821  O   ARG   351      48.604   9.249 -30.933  1.00 91.93           O  
ATOM   2822  CB  ARG   351      51.110   8.133 -29.851  1.00 91.93           C  
ATOM   2823  CG  ARG   351      52.284   8.042 -28.882  1.00 91.93           C  
ATOM   2824  CD  ARG   351      52.420   6.682 -28.205  1.00 91.93           C  
ATOM   2825  NE  ARG   351      53.747   6.688 -27.535  1.00 91.93           N  
ATOM   2826  CZ  ARG   351      54.857   6.346 -28.253  1.00 91.93           C  
ATOM   2827  NH1 ARG   351      54.728   5.932 -29.546  1.00 91.93           N1+
ATOM   2828  NH2 ARG   351      56.091   6.431 -27.678  1.00 91.93           N  
ATOM   2829  N   LEU   352      50.044   9.872 -32.563  1.00 76.60           N  
ATOM   2830  CA  LEU   352      49.065   9.867 -33.613  1.00 76.60           C  
ATOM   2831  C   LEU   352      49.587   8.901 -34.629  1.00 76.60           C  
ATOM   2832  O   LEU   352      50.786   8.886 -34.894  1.00 76.60           O  
ATOM   2833  CB  LEU   352      48.903  11.252 -34.263  1.00 76.60           C  
ATOM   2834  CG  LEU   352      47.872  11.327 -35.399  1.00 76.60           C  
ATOM   2835  CD1 LEU   352      46.462  10.972 -34.909  1.00 76.60           C  
ATOM   2836  CD2 LEU   352      47.916  12.709 -36.069  1.00 76.60           C  
ATOM   2837  N   MET   353      48.713   8.037 -35.197  1.00133.84           N  
ATOM   2838  CA  MET   353      49.192   7.067 -36.149  1.00133.84           C  
ATOM   2839  C   MET   353      48.162   6.915 -37.240  1.00133.84           C  
ATOM   2840  O   MET   353      46.980   7.189 -37.030  1.00133.84           O  
ATOM   2841  CB  MET   353      49.350   5.660 -35.541  1.00133.84           C  
ATOM   2842  CG  MET   353      50.093   5.609 -34.200  1.00133.84           C  
ATOM   2843  SD  MET   353      51.800   6.226 -34.193  1.00133.84           S  
ATOM   2844  CE  MET   353      52.180   5.628 -32.519  1.00133.84           C  
ATOM   2845  N   ARG   354      48.596   6.460 -38.444  1.00165.66           N  
ATOM   2846  CA  ARG   354      47.700   6.293 -39.565  1.00165.66           C  
ATOM   2847  C   ARG   354      48.007   4.997 -40.296  1.00165.66           C  
ATOM   2848  O   ARG   354      49.164   4.586 -40.366  1.00165.66           O  
ATOM   2849  CB  ARG   354      47.815   7.443 -40.583  1.00165.66           C  
ATOM   2850  CG  ARG   354      47.063   7.203 -41.892  1.00165.66           C  
ATOM   2851  CD  ARG   354      47.239   8.337 -42.903  1.00165.66           C  
ATOM   2852  NE  ARG   354      48.590   8.932 -42.687  1.00165.66           N  
ATOM   2853  CZ  ARG   354      49.694   8.401 -43.287  1.00165.66           C  
ATOM   2854  NH1 ARG   354      49.575   7.288 -44.068  1.00165.66           N1+
ATOM   2855  NH2 ARG   354      50.914   8.985 -43.107  1.00165.66           N  
ATOM   2856  N   VAL   355      46.953   4.310 -40.830  1.00178.19           N  
ATOM   2857  CA  VAL   355      47.032   3.105 -41.656  1.00178.19           C  
ATOM   2858  C   VAL   355      45.809   3.093 -42.617  1.00178.19           C  
ATOM   2859  O   VAL   355      44.782   3.638 -42.242  1.00178.19           O  
ATOM   2860  CB  VAL   355      46.981   1.849 -40.835  1.00178.19           C  
ATOM   2861  CG1 VAL   355      45.648   1.814 -40.072  1.00178.19           C  
ATOM   2862  CG2 VAL   355      47.203   0.644 -41.765  1.00178.19           C  
ATOM   2863  N   ASP   356      45.828   2.516 -43.873  1.00118.58           N  
ATOM   2864  CA  ASP   356      44.632   2.468 -44.727  1.00118.58           C  
ATOM   2865  C   ASP   356      43.708   1.393 -44.198  1.00118.58           C  
ATOM   2866  O   ASP   356      44.169   0.435 -43.582  1.00118.58           O  
ATOM   2867  CB  ASP   356      44.917   2.207 -46.219  1.00118.58           C  
ATOM   2868  CG  ASP   356      45.706   0.913 -46.335  1.00118.58           C  
ATOM   2869  OD1 ASP   356      46.850   0.886 -45.807  1.00118.58           O  
ATOM   2870  OD2 ASP   356      45.193  -0.053 -46.962  1.00118.58           O1-
ATOM   2871  N   THR   357      42.375   1.513 -44.433  1.00126.02           N  
ATOM   2872  CA  THR   357      41.402   0.642 -43.821  1.00126.02           C  
ATOM   2873  C   THR   357      41.550  -0.786 -44.263  1.00126.02           C  
ATOM   2874  O   THR   357      41.466  -1.698 -43.441  1.00126.02           O  
ATOM   2875  CB  THR   357      39.989   1.051 -44.120  1.00126.02           C  
ATOM   2876  CG2 THR   357      39.073   0.223 -43.211  1.00126.02           C  
ATOM   2877  OG1 THR   357      39.790   2.422 -43.815  1.00126.02           O  
ATOM   2878  N   GLU   358      41.747  -1.029 -45.575  1.00121.26           N  
ATOM   2879  CA  GLU   358      41.865  -2.378 -46.069  1.00121.26           C  
ATOM   2880  C   GLU   358      43.111  -2.998 -45.521  1.00121.26           C  
ATOM   2881  O   GLU   358      43.118  -4.163 -45.124  1.00121.26           O  
ATOM   2882  CB  GLU   358      41.929  -2.452 -47.605  1.00121.26           C  
ATOM   2883  CG  GLU   358      42.012  -3.883 -48.144  1.00121.26           C  
ATOM   2884  CD  GLU   358      40.733  -4.623 -47.768  1.00121.26           C  
ATOM   2885  OE1 GLU   358      40.700  -5.205 -46.651  1.00121.26           O  
ATOM   2886  OE2 GLU   358      39.777  -4.620 -48.590  1.00121.26           O1-
ATOM   2887  N   LYS   359      44.206  -2.222 -45.468  1.00 95.68           N  
ATOM   2888  CA  LYS   359      45.452  -2.754 -44.999  1.00 95.68           C  
ATOM   2889  C   LYS   359      45.271  -3.171 -43.573  1.00 95.68           C  
ATOM   2890  O   LYS   359      45.808  -4.187 -43.135  1.00 95.68           O  
ATOM   2891  CB  LYS   359      46.582  -1.721 -45.018  1.00 95.68           C  
ATOM   2892  CG  LYS   359      47.966  -2.303 -44.739  1.00 95.68           C  
ATOM   2893  CD  LYS   359      48.510  -3.154 -45.887  1.00 95.68           C  
ATOM   2894  CE  LYS   359      49.962  -3.594 -45.694  1.00 95.68           C  
ATOM   2895  NZ  LYS   359      50.053  -4.567 -44.583  1.00 95.68           N1+
ATOM   2896  N   SER   360      44.492  -2.383 -42.811  1.00 99.65           N  
ATOM   2897  CA  SER   360      44.332  -2.635 -41.410  1.00 99.65           C  
ATOM   2898  C   SER   360      43.720  -3.986 -41.165  1.00 99.65           C  
ATOM   2899  O   SER   360      44.309  -4.829 -40.494  1.00 99.65           O  
ATOM   2900  CB  SER   360      43.432  -1.595 -40.722  1.00 99.65           C  
ATOM   2901  OG  SER   360      44.004  -0.300 -40.836  1.00 99.65           O  
ATOM   2902  N   ILE   361      42.538  -4.219 -41.765  1.00237.87           N  
ATOM   2903  CA  ILE   361      41.634  -5.326 -41.593  1.00237.87           C  
ATOM   2904  C   ILE   361      42.194  -6.643 -42.052  1.00237.87           C  
ATOM   2905  O   ILE   361      41.737  -7.688 -41.600  1.00237.87           O  
ATOM   2906  CB  ILE   361      40.372  -5.143 -42.384  1.00237.87           C  
ATOM   2907  CG1 ILE   361      39.756  -3.758 -42.152  1.00237.87           C  
ATOM   2908  CG2 ILE   361      39.405  -6.237 -41.922  1.00237.87           C  
ATOM   2909  CD1 ILE   361      39.241  -3.557 -40.732  1.00237.87           C  
ATOM   2910  N   ARG   362      43.112  -6.645 -43.034  1.00146.91           N  
ATOM   2911  CA  ARG   362      43.589  -7.867 -43.631  1.00146.91           C  
ATOM   2912  C   ARG   362      43.981  -8.880 -42.595  1.00146.91           C  
ATOM   2913  O   ARG   362      44.636  -8.557 -41.607  1.00146.91           O  
ATOM   2914  CB  ARG   362      44.790  -7.635 -44.565  1.00146.91           C  
ATOM   2915  CG  ARG   362      45.982  -6.982 -43.863  1.00146.91           C  
ATOM   2916  CD  ARG   362      47.072  -6.517 -44.829  1.00146.91           C  
ATOM   2917  NE  ARG   362      46.441  -5.564 -45.784  1.00146.91           N  
ATOM   2918  CZ  ARG   362      46.541  -5.787 -47.127  1.00146.91           C  
ATOM   2919  NH1 ARG   362      47.255  -6.856 -47.587  1.00146.91           N1+
ATOM   2920  NH2 ARG   362      45.932  -4.943 -48.010  1.00146.91           N  
ATOM   2921  N   ARG   363      43.567 -10.145 -42.850  1.00153.22           N  
ATOM   2922  CA  ARG   363      43.753 -11.341 -42.064  1.00153.22           C  
ATOM   2923  C   ARG   363      43.110 -11.223 -40.716  1.00153.22           C  
ATOM   2924  O   ARG   363      43.655 -11.723 -39.732  1.00153.22           O  
ATOM   2925  CB  ARG   363      45.222 -11.764 -41.827  1.00153.22           C  
ATOM   2926  CG  ARG   363      46.053 -10.801 -40.975  1.00153.22           C  
ATOM   2927  CD  ARG   363      47.433 -11.339 -40.592  1.00153.22           C  
ATOM   2928  NE  ARG   363      48.322 -11.210 -41.780  1.00153.22           N  
ATOM   2929  CZ  ARG   363      49.428 -12.004 -41.887  1.00153.22           C  
ATOM   2930  NH1 ARG   363      49.693 -12.937 -40.927  1.00153.22           N1+
ATOM   2931  NH2 ARG   363      50.267 -11.868 -42.955  1.00153.22           N  
ATOM   2932  N   THR   364      41.923 -10.585 -40.622  1.00 66.55           N  
ATOM   2933  CA  THR   364      41.300 -10.506 -39.329  1.00 66.55           C  
ATOM   2934  C   THR   364      39.826 -10.740 -39.472  1.00 66.55           C  
ATOM   2935  O   THR   364      39.285 -10.820 -40.572  1.00 66.55           O  
ATOM   2936  CB  THR   364      41.465  -9.192 -38.626  1.00 66.55           C  
ATOM   2937  CG2 THR   364      42.960  -8.829 -38.601  1.00 66.55           C  
ATOM   2938  OG1 THR   364      40.729  -8.183 -39.296  1.00 66.55           O  
ATOM   2939  N   ARG   365      39.140 -10.823 -38.319  1.00105.43           N  
ATOM   2940  CA  ARG   365      37.734 -11.100 -38.198  1.00105.43           C  
ATOM   2941  C   ARG   365      36.954  -9.969 -38.808  1.00105.43           C  
ATOM   2942  O   ARG   365      35.766 -10.107 -39.095  1.00105.43           O  
ATOM   2943  CB  ARG   365      37.311 -11.267 -36.729  1.00105.43           C  
ATOM   2944  CG  ARG   365      38.068 -12.401 -36.028  1.00105.43           C  
ATOM   2945  CD  ARG   365      37.568 -13.807 -36.373  1.00105.43           C  
ATOM   2946  NE  ARG   365      38.457 -14.781 -35.676  1.00105.43           N  
ATOM   2947  CZ  ARG   365      39.452 -15.422 -36.359  1.00105.43           C  
ATOM   2948  NH1 ARG   365      39.596 -15.226 -37.702  1.00105.43           N1+
ATOM   2949  NH2 ARG   365      40.296 -16.274 -35.706  1.00105.43           N  
ATOM   2950  N   CYS   366      37.584  -8.786 -38.927  1.00 97.95           N  
ATOM   2951  CA  CYS   366      36.986  -7.594 -39.470  1.00 97.95           C  
ATOM   2952  C   CYS   366      36.765  -7.754 -40.955  1.00 97.95           C  
ATOM   2953  O   CYS   366      35.901  -7.096 -41.534  1.00 97.95           O  
ATOM   2954  CB  CYS   366      37.905  -6.351 -39.386  1.00 97.95           C  
ATOM   2955  SG  CYS   366      39.051  -6.285 -37.971  1.00 97.95           S  
ATOM   2956  N   GLU   367      37.584  -8.597 -41.618  1.00101.92           N  
ATOM   2957  CA  GLU   367      37.595  -8.720 -43.054  1.00101.92           C  
ATOM   2958  C   GLU   367      36.369  -9.403 -43.577  1.00101.92           C  
ATOM   2959  O   GLU   367      35.498  -9.838 -42.827  1.00101.92           O  
ATOM   2960  CB  GLU   367      38.833  -9.461 -43.598  1.00101.92           C  
ATOM   2961  CG  GLU   367      39.055  -9.255 -45.101  1.00101.92           C  
ATOM   2962  CD  GLU   367      40.242 -10.102 -45.541  1.00101.92           C  
ATOM   2963  OE1 GLU   367      40.853 -10.769 -44.664  1.00101.92           O  
ATOM   2964  OE2 GLU   367      40.555 -10.092 -46.762  1.00101.92           O1-
ATOM   2965  N   VAL   368      36.242  -9.393 -44.923  1.00 40.19           N  
ATOM   2966  CA  VAL   368      35.176 -10.022 -45.650  1.00 40.19           C  
ATOM   2967  C   VAL   368      35.328 -11.487 -45.466  1.00 40.19           C  
ATOM   2968  O   VAL   368      34.353 -12.218 -45.297  1.00 40.19           O  
ATOM   2969  CB  VAL   368      35.246  -9.753 -47.125  1.00 40.19           C  
ATOM   2970  CG1 VAL   368      34.114 -10.527 -47.825  1.00 40.19           C  
ATOM   2971  CG2 VAL   368      35.202  -8.233 -47.349  1.00 40.19           C  
ATOM   2972  N   LYS   369      36.590 -11.947 -45.504  1.00125.82           N  
ATOM   2973  CA  LYS   369      36.891 -13.332 -45.336  1.00125.82           C  
ATOM   2974  C   LYS   369      36.464 -13.738 -43.933  1.00125.82           C  
ATOM   2975  O   LYS   369      36.679 -14.930 -43.587  1.00125.82           O  
ATOM   2976  CB  LYS   369      38.395 -13.638 -45.446  1.00125.82           C  
ATOM   2977  CG  LYS   369      39.205 -13.076 -44.275  1.00125.82           C  
ATOM   2978  CD  LYS   369      40.627 -13.631 -44.179  1.00125.82           C  
ATOM   2979  CE  LYS   369      40.688 -15.161 -44.143  1.00125.82           C  
ATOM   2980  NZ  LYS   369      39.942 -15.675 -42.973  1.00125.82           N1+
ATOM   2981  OXT LYS   369      35.937 -12.874 -43.183  1.00125.82           O1-
END
