# Supplementary material for: The Diversity of Yellow-Related Proteins in Sand Flies (Diptera: Psychodidae)
Source: PLoS One. 2016 Nov 3;11(11):e0166191. doi: 10.1371/journal.pone.0166191 (PMC5094789; doi:10.1371/journal.pone.0166191)
Supplement: S1 Fig — Zipped PDB files of 32 sand fly yellow-related proteins calculated in MODELLER based on 3Q6K as the template structure. Protein codes refers to Table 1. (ZIP) [file pone.0166191.s001.zip › Parg.pdb]

ATOM      1  N   HIS     1      49.144  -2.637 -41.272  1.00 38.41           N  
ATOM      2  CA  HIS     1      49.504  -2.884 -39.860  1.00 38.41           C  
ATOM      3  C   HIS     1      50.574  -1.915 -39.475  1.00 38.41           C  
ATOM      4  O   HIS     1      50.569  -1.363 -38.376  1.00 38.41           O  
ATOM      5  CB  HIS     1      50.007  -4.327 -39.690  1.00 38.41           C  
ATOM      6  CG  HIS     1      49.987  -4.787 -38.261  1.00 38.41           C  
ATOM      7  CD2 HIS     1      48.960  -5.304 -37.531  1.00 38.41           C  
ATOM      8  ND1 HIS     1      51.067  -4.744 -37.408  1.00 38.41           N  
ATOM      9  CE1 HIS     1      50.644  -5.235 -36.215  1.00 38.41           C  
ATOM     10  NE2 HIS     1      49.372  -5.588 -36.241  1.00 38.41           N  
ATOM     11  N   VAL     2      51.528  -1.671 -40.393  1.00105.60           N  
ATOM     12  CA  VAL     2      52.542  -0.700 -40.120  1.00105.60           C  
ATOM     13  C   VAL     2      51.887   0.630 -40.277  1.00105.60           C  
ATOM     14  O   VAL     2      50.871   0.740 -40.962  1.00105.60           O  
ATOM     15  CB  VAL     2      53.721  -0.769 -41.049  1.00105.60           C  
ATOM     16  CG1 VAL     2      54.434  -2.114 -40.835  1.00105.60           C  
ATOM     17  CG2 VAL     2      53.226  -0.551 -42.488  1.00105.60           C  
ATOM     18  N   GLU     3      52.400   1.673 -39.597  1.00 65.25           N  
ATOM     19  CA  GLU     3      51.757   2.942 -39.768  1.00 65.25           C  
ATOM     20  C   GLU     3      52.765   4.051 -39.748  1.00 65.25           C  
ATOM     21  O   GLU     3      53.902   3.869 -39.312  1.00 65.25           O  
ATOM     22  CB  GLU     3      50.643   3.189 -38.738  1.00 65.25           C  
ATOM     23  CG  GLU     3      49.434   2.296 -39.035  1.00 65.25           C  
ATOM     24  CD  GLU     3      48.459   2.319 -37.867  1.00 65.25           C  
ATOM     25  OE1 GLU     3      48.871   2.727 -36.749  1.00 65.25           O  
ATOM     26  OE2 GLU     3      47.285   1.916 -38.081  1.00 65.25           O1-
ATOM     27  N   ARG     4      52.358   5.226 -40.285  1.00103.76           N  
ATOM     28  CA  ARG     4      53.165   6.419 -40.324  1.00103.76           C  
ATOM     29  C   ARG     4      52.538   7.347 -39.340  1.00103.76           C  
ATOM     30  O   ARG     4      51.352   7.204 -39.042  1.00103.76           O  
ATOM     31  CB  ARG     4      53.173   7.150 -41.678  1.00103.76           C  
ATOM     32  CG  ARG     4      53.929   6.415 -42.788  1.00103.76           C  
ATOM     33  CD  ARG     4      54.168   7.280 -44.027  1.00103.76           C  
ATOM     34  NE  ARG     4      54.947   6.467 -45.003  1.00103.76           N  
ATOM     35  CZ  ARG     4      54.301   5.699 -45.929  1.00103.76           C  
ATOM     36  NH1 ARG     4      52.938   5.692 -45.979  1.00103.76           N1+
ATOM     37  NH2 ARG     4      55.021   4.950 -46.815  1.00103.76           N  
ATOM     38  N   GLU     5      53.297   8.329 -38.800  1.00182.18           N  
ATOM     39  CA  GLU     5      52.644   9.016 -37.730  1.00182.18           C  
ATOM     40  C   GLU     5      53.537  10.029 -37.075  1.00182.18           C  
ATOM     41  O   GLU     5      54.700  10.188 -37.435  1.00182.18           O  
ATOM     42  CB  GLU     5      52.350   7.994 -36.622  1.00182.18           C  
ATOM     43  CG  GLU     5      53.602   7.368 -36.003  1.00182.18           C  
ATOM     44  CD  GLU     5      54.167   6.346 -36.981  1.00182.18           C  
ATOM     45  OE1 GLU     5      53.438   5.370 -37.307  1.00182.18           O  
ATOM     46  OE2 GLU     5      55.335   6.528 -37.418  1.00182.18           O1-
ATOM     47  N   TYR     6      52.982  10.724 -36.048  1.00 86.55           N  
ATOM     48  CA  TYR     6      53.720  11.711 -35.305  1.00 86.55           C  
ATOM     49  C   TYR     6      53.688  11.322 -33.853  1.00 86.55           C  
ATOM     50  O   TYR     6      52.751  10.665 -33.395  1.00 86.55           O  
ATOM     51  CB  TYR     6      53.117  13.129 -35.348  1.00 86.55           C  
ATOM     52  CG  TYR     6      53.051  13.639 -36.750  1.00 86.55           C  
ATOM     53  CD1 TYR     6      54.179  14.068 -37.415  1.00 86.55           C  
ATOM     54  CD2 TYR     6      51.837  13.716 -37.394  1.00 86.55           C  
ATOM     55  CE1 TYR     6      54.099  14.545 -38.704  1.00 86.55           C  
ATOM     56  CE2 TYR     6      51.751  14.191 -38.681  1.00 86.55           C  
ATOM     57  CZ  TYR     6      52.882  14.605 -39.339  1.00 86.55           C  
ATOM     58  OH  TYR     6      52.783  15.091 -40.659  1.00 86.55           O  
ATOM     59  N   ALA     7      54.749  11.699 -33.101  1.00 47.38           N  
ATOM     60  CA  ALA     7      54.812  11.452 -31.685  1.00 47.38           C  
ATOM     61  C   ALA     7      55.401  12.676 -31.046  1.00 47.38           C  
ATOM     62  O   ALA     7      56.360  13.246 -31.564  1.00 47.38           O  
ATOM     63  CB  ALA     7      55.716  10.267 -31.311  1.00 47.38           C  
ATOM     64  N   TRP     8      54.848  13.123 -29.896  1.00 89.69           N  
ATOM     65  CA  TRP     8      55.403  14.301 -29.278  1.00 89.69           C  
ATOM     66  C   TRP     8      55.559  14.076 -27.805  1.00 89.69           C  
ATOM     67  O   TRP     8      54.639  13.622 -27.124  1.00 89.69           O  
ATOM     68  CB  TRP     8      54.498  15.548 -29.399  1.00 89.69           C  
ATOM     69  CG  TRP     8      54.214  16.082 -30.791  1.00 89.69           C  
ATOM     70  CD1 TRP     8      54.878  17.048 -31.489  1.00 89.69           C  
ATOM     71  CD2 TRP     8      53.110  15.676 -31.622  1.00 89.69           C  
ATOM     72  CE2 TRP     8      53.163  16.440 -32.788  1.00 89.69           C  
ATOM     73  CE3 TRP     8      52.126  14.748 -31.431  1.00 89.69           C  
ATOM     74  NE1 TRP     8      54.252  17.280 -32.691  1.00 89.69           N  
ATOM     75  CZ2 TRP     8      52.233  16.289 -33.779  1.00 89.69           C  
ATOM     76  CZ3 TRP     8      51.195  14.593 -32.435  1.00 89.69           C  
ATOM     77  CH2 TRP     8      51.244  15.348 -33.588  1.00 89.69           C  
ATOM     78  N   ARG     9      56.764  14.357 -27.271  1.00161.47           N  
ATOM     79  CA  ARG     9      56.917  14.308 -25.848  1.00161.47           C  
ATOM     80  C   ARG     9      56.166  15.479 -25.302  1.00161.47           C  
ATOM     81  O   ARG     9      55.496  15.386 -24.274  1.00161.47           O  
ATOM     82  CB  ARG     9      58.372  14.395 -25.367  1.00161.47           C  
ATOM     83  CG  ARG     9      58.505  14.077 -23.877  1.00161.47           C  
ATOM     84  CD  ARG     9      59.947  13.837 -23.426  1.00161.47           C  
ATOM     85  NE  ARG     9      60.426  12.602 -24.112  1.00161.47           N  
ATOM     86  CZ  ARG     9      60.988  12.689 -25.352  1.00161.47           C  
ATOM     87  NH1 ARG     9      61.137  13.907 -25.950  1.00161.47           N1+
ATOM     88  NH2 ARG     9      61.403  11.558 -25.997  1.00161.47           N  
ATOM     89  N   ASN    10      56.282  16.632 -25.992  1.00 53.00           N  
ATOM     90  CA  ASN    10      55.589  17.814 -25.576  1.00 53.00           C  
ATOM     91  C   ASN    10      55.111  18.480 -26.821  1.00 53.00           C  
ATOM     92  O   ASN    10      55.737  18.376 -27.875  1.00 53.00           O  
ATOM     93  CB  ASN    10      56.488  18.831 -24.851  1.00 53.00           C  
ATOM     94  CG  ASN    10      56.928  18.220 -23.529  1.00 53.00           C  
ATOM     95  ND2 ASN    10      55.953  18.005 -22.605  1.00 53.00           N  
ATOM     96  OD1 ASN    10      58.108  17.938 -23.322  1.00 53.00           O  
ATOM     97  N   VAL    11      53.971  19.182 -26.725  1.00 54.16           N  
ATOM     98  CA  VAL    11      53.429  19.876 -27.852  1.00 54.16           C  
ATOM     99  C   VAL    11      54.021  21.250 -27.830  1.00 54.16           C  
ATOM    100  O   VAL    11      53.645  22.084 -27.007  1.00 54.16           O  
ATOM    101  CB  VAL    11      51.939  20.013 -27.736  1.00 54.16           C  
ATOM    102  CG1 VAL    11      51.411  20.956 -28.824  1.00 54.16           C  
ATOM    103  CG2 VAL    11      51.327  18.601 -27.776  1.00 54.16           C  
ATOM    104  N   THR    12      54.952  21.525 -28.769  1.00 42.78           N  
ATOM    105  CA  THR    12      55.631  22.790 -28.798  1.00 42.78           C  
ATOM    106  C   THR    12      55.040  23.603 -29.909  1.00 42.78           C  
ATOM    107  O   THR    12      54.566  23.060 -30.906  1.00 42.78           O  
ATOM    108  CB  THR    12      57.106  22.675 -29.051  1.00 42.78           C  
ATOM    109  CG2 THR    12      57.716  24.087 -29.019  1.00 42.78           C  
ATOM    110  OG1 THR    12      57.711  21.865 -28.053  1.00 42.78           O  
ATOM    111  N   PHE    13      55.042  24.943 -29.757  1.00 67.52           N  
ATOM    112  CA  PHE    13      54.420  25.779 -30.745  1.00 67.52           C  
ATOM    113  C   PHE    13      55.454  26.560 -31.481  1.00 67.52           C  
ATOM    114  O   PHE    13      56.473  26.969 -30.925  1.00 67.52           O  
ATOM    115  CB  PHE    13      53.448  26.813 -30.146  1.00 67.52           C  
ATOM    116  CG  PHE    13      52.239  26.102 -29.642  1.00 67.52           C  
ATOM    117  CD1 PHE    13      51.169  25.877 -30.477  1.00 67.52           C  
ATOM    118  CD2 PHE    13      52.172  25.661 -28.341  1.00 67.52           C  
ATOM    119  CE1 PHE    13      50.050  25.222 -30.025  1.00 67.52           C  
ATOM    120  CE2 PHE    13      51.053  25.006 -27.882  1.00 67.52           C  
ATOM    121  CZ  PHE    13      49.989  24.786 -28.724  1.00 67.52           C  
ATOM    122  N   GLU    14      55.214  26.763 -32.790  1.00 79.91           N  
ATOM    123  CA  GLU    14      56.114  27.560 -33.562  1.00 79.91           C  
ATOM    124  C   GLU    14      55.669  28.989 -33.456  1.00 79.91           C  
ATOM    125  O   GLU    14      54.475  29.281 -33.407  1.00 79.91           O  
ATOM    126  CB  GLU    14      56.151  27.169 -35.049  1.00 79.91           C  
ATOM    127  CG  GLU    14      57.252  27.873 -35.842  1.00 79.91           C  
ATOM    128  CD  GLU    14      57.289  27.233 -37.221  1.00 79.91           C  
ATOM    129  OE1 GLU    14      57.286  25.975 -37.283  1.00 79.91           O  
ATOM    130  OE2 GLU    14      57.314  27.990 -38.228  1.00 79.91           O1-
ATOM    131  N   GLY    15      56.637  29.926 -33.391  1.00 30.36           N  
ATOM    132  CA  GLY    15      56.329  31.329 -33.400  1.00 30.36           C  
ATOM    133  C   GLY    15      55.679  31.759 -32.120  1.00 30.36           C  
ATOM    134  O   GLY    15      54.834  32.654 -32.130  1.00 30.36           O  
ATOM    135  N   VAL    16      56.024  31.123 -30.986  1.00 44.01           N  
ATOM    136  CA  VAL    16      55.490  31.581 -29.737  1.00 44.01           C  
ATOM    137  C   VAL    16      56.666  31.751 -28.832  1.00 44.01           C  
ATOM    138  O   VAL    16      57.537  30.884 -28.777  1.00 44.01           O  
ATOM    139  CB  VAL    16      54.547  30.609 -29.089  1.00 44.01           C  
ATOM    140  CG1 VAL    16      54.100  31.186 -27.735  1.00 44.01           C  
ATOM    141  CG2 VAL    16      53.386  30.334 -30.058  1.00 44.01           C  
ATOM    142  N   ASN    17      56.702  32.869 -28.079  1.00 81.31           N  
ATOM    143  CA  ASN    17      57.822  33.176 -27.234  1.00 81.31           C  
ATOM    144  C   ASN    17      58.050  32.016 -26.328  1.00 81.31           C  
ATOM    145  O   ASN    17      57.124  31.472 -25.728  1.00 81.31           O  
ATOM    146  CB  ASN    17      57.581  34.411 -26.346  1.00 81.31           C  
ATOM    147  CG  ASN    17      58.819  34.666 -25.497  1.00 81.31           C  
ATOM    148  ND2 ASN    17      58.635  35.408 -24.371  1.00 81.31           N  
ATOM    149  OD1 ASN    17      59.916  34.213 -25.818  1.00 81.31           O  
ATOM    150  N   PRO    18      59.283  31.624 -26.227  1.00 67.62           N  
ATOM    151  CA  PRO    18      59.595  30.514 -25.376  1.00 67.62           C  
ATOM    152  C   PRO    18      59.436  30.904 -23.941  1.00 67.62           C  
ATOM    153  O   PRO    18      59.633  32.074 -23.612  1.00 67.62           O  
ATOM    154  CB  PRO    18      61.012  30.090 -25.751  1.00 67.62           C  
ATOM    155  CG  PRO    18      61.133  30.504 -27.229  1.00 67.62           C  
ATOM    156  CD  PRO    18      60.182  31.706 -27.367  1.00 67.62           C  
ATOM    157  N   SER    19      59.086  29.924 -23.084  1.00 49.25           N  
ATOM    158  CA  SER    19      58.911  30.101 -21.670  1.00 49.25           C  
ATOM    159  C   SER    19      57.679  30.907 -21.403  1.00 49.25           C  
ATOM    160  O   SER    19      57.369  31.216 -20.254  1.00 49.25           O  
ATOM    161  CB  SER    19      60.099  30.813 -21.004  1.00 49.25           C  
ATOM    162  OG  SER    19      61.265  30.007 -21.097  1.00 49.25           O  
ATOM    163  N   SER    20      56.934  31.257 -22.464  1.00 93.35           N  
ATOM    164  CA  SER    20      55.715  32.000 -22.324  1.00 93.35           C  
ATOM    165  C   SER    20      54.641  31.071 -21.838  1.00 93.35           C  
ATOM    166  O   SER    20      53.621  31.507 -21.307  1.00 93.35           O  
ATOM    167  CB  SER    20      55.248  32.591 -23.663  1.00 93.35           C  
ATOM    168  OG  SER    20      54.043  33.316 -23.478  1.00 93.35           O  
ATOM    169  N   TYR    21      54.823  29.754 -22.060  1.00 61.56           N  
ATOM    170  CA  TYR    21      53.861  28.768 -21.662  1.00 61.56           C  
ATOM    171  C   TYR    21      54.603  27.534 -21.249  1.00 61.56           C  
ATOM    172  O   TYR    21      55.783  27.370 -21.557  1.00 61.56           O  
ATOM    173  CB  TYR    21      52.915  28.376 -22.809  1.00 61.56           C  
ATOM    174  CG  TYR    21      53.762  27.887 -23.934  1.00 61.56           C  
ATOM    175  CD1 TYR    21      54.155  26.569 -24.011  1.00 61.56           C  
ATOM    176  CD2 TYR    21      54.172  28.758 -24.917  1.00 61.56           C  
ATOM    177  CE1 TYR    21      54.938  26.128 -25.053  1.00 61.56           C  
ATOM    178  CE2 TYR    21      54.955  28.324 -25.959  1.00 61.56           C  
ATOM    179  CZ  TYR    21      55.339  27.007 -26.030  1.00 61.56           C  
ATOM    180  OH  TYR    21      56.144  26.562 -27.101  1.00 61.56           O  
ATOM    181  N   ASN    22      53.917  26.625 -20.524  1.00 48.22           N  
ATOM    182  CA  ASN    22      54.537  25.397 -20.108  1.00 48.22           C  
ATOM    183  C   ASN    22      54.129  24.340 -21.098  1.00 48.22           C  
ATOM    184  O   ASN    22      52.944  24.110 -21.327  1.00 48.22           O  
ATOM    185  CB  ASN    22      54.075  24.935 -18.711  1.00 48.22           C  
ATOM    186  CG  ASN    22      54.893  23.725 -18.274  1.00 48.22           C  
ATOM    187  ND2 ASN    22      55.307  23.711 -16.979  1.00 48.22           N  
ATOM    188  OD1 ASN    22      55.155  22.815 -19.059  1.00 48.22           O  
ATOM    189  N   VAL    23      55.122  23.652 -21.697  1.00109.24           N  
ATOM    190  CA  VAL    23      54.915  22.669 -22.731  1.00109.24           C  
ATOM    191  C   VAL    23      54.138  21.485 -22.214  1.00109.24           C  
ATOM    192  O   VAL    23      53.421  20.839 -22.976  1.00109.24           O  
ATOM    193  CB  VAL    23      56.200  22.136 -23.294  1.00109.24           C  
ATOM    194  CG1 VAL    23      56.970  23.297 -23.946  1.00109.24           C  
ATOM    195  CG2 VAL    23      56.972  21.416 -22.177  1.00109.24           C  
ATOM    196  N   LEU    24      54.304  21.136 -20.923  1.00 60.17           N  
ATOM    197  CA  LEU    24      53.652  20.007 -20.314  1.00 60.17           C  
ATOM    198  C   LEU    24      52.165  20.219 -20.283  1.00 60.17           C  
ATOM    199  O   LEU    24      51.390  19.264 -20.335  1.00 60.17           O  
ATOM    200  CB  LEU    24      54.084  19.790 -18.854  1.00 60.17           C  
ATOM    201  CG  LEU    24      55.570  19.427 -18.687  1.00 60.17           C  
ATOM    202  CD1 LEU    24      55.928  19.229 -17.206  1.00 60.17           C  
ATOM    203  CD2 LEU    24      55.951  18.214 -19.551  1.00 60.17           C  
ATOM    204  N   HIS    25      51.748  21.487 -20.133  1.00 79.96           N  
ATOM    205  CA  HIS    25      50.383  21.931 -20.021  1.00 79.96           C  
ATOM    206  C   HIS    25      49.607  21.761 -21.295  1.00 79.96           C  
ATOM    207  O   HIS    25      48.380  21.673 -21.247  1.00 79.96           O  
ATOM    208  CB  HIS    25      50.264  23.406 -19.601  1.00 79.96           C  
ATOM    209  CG  HIS    25      50.575  23.644 -18.152  1.00 79.96           C  
ATOM    210  CD2 HIS    25      49.742  23.996 -17.133  1.00 79.96           C  
ATOM    211  ND1 HIS    25      51.830  23.551 -17.592  1.00 79.96           N  
ATOM    212  CE1 HIS    25      51.695  23.849 -16.274  1.00 79.96           C  
ATOM    213  NE2 HIS    25      50.446  24.126 -15.950  1.00 79.96           N  
ATOM    214  N   SER    26      50.267  21.772 -22.471  1.00 56.95           N  
ATOM    215  CA  SER    26      49.507  21.698 -23.692  1.00 56.95           C  
ATOM    216  C   SER    26      49.100  20.273 -23.912  1.00 56.95           C  
ATOM    217  O   SER    26      49.919  19.424 -24.257  1.00 56.95           O  
ATOM    218  CB  SER    26      50.291  22.163 -24.929  1.00 56.95           C  
ATOM    219  OG  SER    26      50.619  23.540 -24.811  1.00 56.95           O  
ATOM    220  N   ILE    27      47.793  19.979 -23.742  1.00 64.90           N  
ATOM    221  CA  ILE    27      47.363  18.619 -23.878  1.00 64.90           C  
ATOM    222  C   ILE    27      46.342  18.493 -24.973  1.00 64.90           C  
ATOM    223  O   ILE    27      45.231  19.009 -24.861  1.00 64.90           O  
ATOM    224  CB  ILE    27      46.746  18.087 -22.619  1.00 64.90           C  
ATOM    225  CG1 ILE    27      47.785  18.119 -21.485  1.00 64.90           C  
ATOM    226  CG2 ILE    27      46.183  16.687 -22.903  1.00 64.90           C  
ATOM    227  CD1 ILE    27      47.191  17.906 -20.099  1.00 64.90           C  
ATOM    228  N   PRO    28      46.713  17.833 -26.045  1.00173.74           N  
ATOM    229  CA  PRO    28      45.762  17.619 -27.111  1.00173.74           C  
ATOM    230  C   PRO    28      44.828  16.479 -26.827  1.00173.74           C  
ATOM    231  O   PRO    28      45.298  15.405 -26.457  1.00173.74           O  
ATOM    232  CB  PRO    28      46.576  17.412 -28.384  1.00173.74           C  
ATOM    233  CG  PRO    28      47.901  18.135 -28.090  1.00173.74           C  
ATOM    234  CD  PRO    28      48.056  18.035 -26.565  1.00173.74           C  
ATOM    235  N   THR    29      43.509  16.719 -26.933  1.00 99.84           N  
ATOM    236  CA  THR    29      42.448  15.764 -26.775  1.00 99.84           C  
ATOM    237  C   THR    29      42.002  15.140 -28.071  1.00 99.84           C  
ATOM    238  O   THR    29      41.370  14.085 -28.058  1.00 99.84           O  
ATOM    239  CB  THR    29      41.257  16.375 -26.101  1.00 99.84           C  
ATOM    240  CG2 THR    29      41.698  16.883 -24.718  1.00 99.84           C  
ATOM    241  OG1 THR    29      40.760  17.458 -26.869  1.00 99.84           O  
ATOM    242  N   GLY    30      42.234  15.802 -29.225  1.00 48.43           N  
ATOM    243  CA  GLY    30      41.677  15.281 -30.450  1.00 48.43           C  
ATOM    244  C   GLY    30      42.343  15.881 -31.654  1.00 48.43           C  
ATOM    245  O   GLY    30      43.091  16.852 -31.562  1.00 48.43           O  
ATOM    246  N   PHE    31      42.068  15.294 -32.841  1.00186.71           N  
ATOM    247  CA  PHE    31      42.657  15.781 -34.058  1.00186.71           C  
ATOM    248  C   PHE    31      41.664  15.615 -35.168  1.00186.71           C  
ATOM    249  O   PHE    31      40.575  15.076 -34.974  1.00186.71           O  
ATOM    250  CB  PHE    31      43.914  14.995 -34.479  1.00186.71           C  
ATOM    251  CG  PHE    31      43.488  13.618 -34.869  1.00186.71           C  
ATOM    252  CD1 PHE    31      43.366  12.627 -33.921  1.00186.71           C  
ATOM    253  CD2 PHE    31      43.194  13.316 -36.181  1.00186.71           C  
ATOM    254  CE1 PHE    31      42.971  11.361 -34.278  1.00186.71           C  
ATOM    255  CE2 PHE    31      42.797  12.051 -36.545  1.00186.71           C  
ATOM    256  CZ  PHE    31      42.684  11.069 -35.590  1.00186.71           C  
ATOM    257  N   ALA    32      42.008  16.152 -36.358  1.00 72.89           N  
ATOM    258  CA  ALA    32      41.257  15.918 -37.560  1.00 72.89           C  
ATOM    259  C   ALA    32      42.237  16.103 -38.671  1.00 72.89           C  
ATOM    260  O   ALA    32      43.004  17.065 -38.672  1.00 72.89           O  
ATOM    261  CB  ALA    32      40.111  16.916 -37.792  1.00 72.89           C  
ATOM    262  N   TYR    33      42.231  15.197 -39.667  1.00 85.86           N  
ATOM    263  CA  TYR    33      43.181  15.302 -40.733  1.00 85.86           C  
ATOM    264  C   TYR    33      42.418  15.553 -41.995  1.00 85.86           C  
ATOM    265  O   TYR    33      41.415  14.895 -42.270  1.00 85.86           O  
ATOM    266  CB  TYR    33      44.019  14.022 -40.893  1.00 85.86           C  
ATOM    267  CG  TYR    33      44.986  14.182 -42.015  1.00 85.86           C  
ATOM    268  CD1 TYR    33      46.088  14.997 -41.889  1.00 85.86           C  
ATOM    269  CD2 TYR    33      44.799  13.484 -43.186  1.00 85.86           C  
ATOM    270  CE1 TYR    33      46.981  15.129 -42.927  1.00 85.86           C  
ATOM    271  CE2 TYR    33      45.689  13.612 -44.226  1.00 85.86           C  
ATOM    272  CZ  TYR    33      46.780  14.435 -44.097  1.00 85.86           C  
ATOM    273  OH  TYR    33      47.689  14.563 -45.167  1.00 85.86           O  
ATOM    274  N   ASP    34      42.860  16.568 -42.765  1.00 58.62           N  
ATOM    275  CA  ASP    34      42.262  16.894 -44.030  1.00 58.62           C  
ATOM    276  C   ASP    34      43.193  16.329 -45.057  1.00 58.62           C  
ATOM    277  O   ASP    34      44.286  16.847 -45.273  1.00 58.62           O  
ATOM    278  CB  ASP    34      42.146  18.411 -44.256  1.00 58.62           C  
ATOM    279  CG  ASP    34      41.325  18.697 -45.508  1.00 58.62           C  
ATOM    280  OD1 ASP    34      40.964  17.732 -46.232  1.00 58.62           O  
ATOM    281  OD2 ASP    34      41.048  19.902 -45.754  1.00 58.62           O1-
ATOM    282  N   ALA    35      42.783  15.220 -45.697  1.00 41.85           N  
ATOM    283  CA  ALA    35      43.611  14.514 -46.636  1.00 41.85           C  
ATOM    284  C   ALA    35      43.900  15.346 -47.851  1.00 41.85           C  
ATOM    285  O   ALA    35      45.032  15.376 -48.330  1.00 41.85           O  
ATOM    286  CB  ALA    35      42.960  13.206 -47.117  1.00 41.85           C  
ATOM    287  N   GLU    36      42.886  16.056 -48.378  1.00 89.19           N  
ATOM    288  CA  GLU    36      43.042  16.794 -49.602  1.00 89.19           C  
ATOM    289  C   GLU    36      44.092  17.852 -49.408  1.00 89.19           C  
ATOM    290  O   GLU    36      44.972  18.025 -50.250  1.00 89.19           O  
ATOM    291  CB  GLU    36      41.746  17.528 -49.990  1.00 89.19           C  
ATOM    292  CG  GLU    36      40.528  16.611 -50.123  1.00 89.19           C  
ATOM    293  CD  GLU    36      40.673  15.762 -51.377  1.00 89.19           C  
ATOM    294  OE1 GLU    36      41.825  15.390 -51.720  1.00 89.19           O  
ATOM    295  OE2 GLU    36      39.621  15.475 -52.008  1.00 89.19           O1-
ATOM    296  N   THR    37      43.990  18.595 -48.289  1.00139.03           N  
ATOM    297  CA  THR    37      44.847  19.690 -47.914  1.00139.03           C  
ATOM    298  C   THR    37      46.174  19.219 -47.410  1.00139.03           C  
ATOM    299  O   THR    37      47.142  19.973 -47.450  1.00139.03           O  
ATOM    300  CB  THR    37      44.296  20.550 -46.820  1.00139.03           C  
ATOM    301  CG2 THR    37      42.960  21.144 -47.279  1.00139.03           C  
ATOM    302  OG1 THR    37      44.133  19.787 -45.635  1.00139.03           O  
ATOM    303  N   GLN    38      46.257  17.976 -46.901  1.00 77.49           N  
ATOM    304  CA  GLN    38      47.450  17.522 -46.243  1.00 77.49           C  
ATOM    305  C   GLN    38      47.672  18.382 -45.035  1.00 77.49           C  
ATOM    306  O   GLN    38      48.796  18.779 -44.732  1.00 77.49           O  
ATOM    307  CB  GLN    38      48.714  17.545 -47.124  1.00 77.49           C  
ATOM    308  CG  GLN    38      48.715  16.457 -48.203  1.00 77.49           C  
ATOM    309  CD  GLN    38      50.047  16.507 -48.936  1.00 77.49           C  
ATOM    310  NE2 GLN    38      50.029  16.171 -50.254  1.00 77.49           N  
ATOM    311  OE1 GLN    38      51.076  16.836 -48.351  1.00 77.49           O  
ATOM    312  N   LYS    39      46.576  18.694 -44.307  1.00 76.59           N  
ATOM    313  CA  LYS    39      46.704  19.476 -43.108  1.00 76.59           C  
ATOM    314  C   LYS    39      46.167  18.722 -41.934  1.00 76.59           C  
ATOM    315  O   LYS    39      45.225  17.939 -42.044  1.00 76.59           O  
ATOM    316  CB  LYS    39      46.029  20.849 -43.165  1.00 76.59           C  
ATOM    317  CG  LYS    39      46.835  21.806 -44.038  1.00 76.59           C  
ATOM    318  CD  LYS    39      46.243  23.201 -44.168  1.00 76.59           C  
ATOM    319  CE  LYS    39      47.156  24.151 -44.942  1.00 76.59           C  
ATOM    320  NZ  LYS    39      46.533  25.489 -45.035  1.00 76.59           N1+
ATOM    321  N   LEU    40      46.789  18.951 -40.758  1.00129.27           N  
ATOM    322  CA  LEU    40      46.413  18.267 -39.550  1.00129.27           C  
ATOM    323  C   LEU    40      45.935  19.314 -38.577  1.00129.27           C  
ATOM    324  O   LEU    40      46.567  20.359 -38.404  1.00129.27           O  
ATOM    325  CB  LEU    40      47.627  17.558 -38.917  1.00129.27           C  
ATOM    326  CG  LEU    40      47.347  16.504 -37.826  1.00129.27           C  
ATOM    327  CD1 LEU    40      46.475  17.043 -36.690  1.00129.27           C  
ATOM    328  CD2 LEU    40      46.848  15.184 -38.426  1.00129.27           C  
ATOM    329  N   PHE    41      44.784  19.061 -37.917  1.00 66.21           N  
ATOM    330  CA  PHE    41      44.251  20.004 -36.970  1.00 66.21           C  
ATOM    331  C   PHE    41      44.236  19.325 -35.635  1.00 66.21           C  
ATOM    332  O   PHE    41      43.807  18.175 -35.518  1.00 66.21           O  
ATOM    333  CB  PHE    41      42.799  20.415 -37.278  1.00 66.21           C  
ATOM    334  CG  PHE    41      42.752  21.026 -38.640  1.00 66.21           C  
ATOM    335  CD1 PHE    41      43.151  22.328 -38.845  1.00 66.21           C  
ATOM    336  CD2 PHE    41      42.295  20.297 -39.717  1.00 66.21           C  
ATOM    337  CE1 PHE    41      43.105  22.888 -40.101  1.00 66.21           C  
ATOM    338  CE2 PHE    41      42.245  20.852 -40.976  1.00 66.21           C  
ATOM    339  CZ  PHE    41      42.650  22.151 -41.169  1.00 66.21           C  
ATOM    340  N   VAL    42      44.709  20.025 -34.584  1.00 38.70           N  
ATOM    341  CA  VAL    42      44.747  19.425 -33.280  1.00 38.70           C  
ATOM    342  C   VAL    42      44.014  20.300 -32.317  1.00 38.70           C  
ATOM    343  O   VAL    42      44.136  21.525 -32.343  1.00 38.70           O  
ATOM    344  CB  VAL    42      46.140  19.264 -32.738  1.00 38.70           C  
ATOM    345  CG1 VAL    42      46.049  18.712 -31.306  1.00 38.70           C  
ATOM    346  CG2 VAL    42      46.943  18.376 -33.703  1.00 38.70           C  
ATOM    347  N   ALA    43      43.228  19.666 -31.424  1.00 45.64           N  
ATOM    348  CA  ALA    43      42.514  20.404 -30.427  1.00 45.64           C  
ATOM    349  C   ALA    43      43.337  20.378 -29.175  1.00 45.64           C  
ATOM    350  O   ALA    43      43.725  19.309 -28.696  1.00 45.64           O  
ATOM    351  CB  ALA    43      41.138  19.808 -30.082  1.00 45.64           C  
ATOM    352  N   VAL    44      43.662  21.583 -28.653  1.00 73.71           N  
ATOM    353  CA  VAL    44      44.342  21.711 -27.395  1.00 73.71           C  
ATOM    354  C   VAL    44      43.470  22.616 -26.559  1.00 73.71           C  
ATOM    355  O   VAL    44      43.570  23.840 -26.642  1.00 73.71           O  
ATOM    356  CB  VAL    44      45.683  22.378 -27.529  1.00 73.71           C  
ATOM    357  CG1 VAL    44      46.323  22.481 -26.134  1.00 73.71           C  
ATOM    358  CG2 VAL    44      46.525  21.599 -28.551  1.00 73.71           C  
ATOM    359  N   PRO    45      42.636  22.059 -25.720  1.00 84.73           N  
ATOM    360  CA  PRO    45      41.700  22.812 -24.921  1.00 84.73           C  
ATOM    361  C   PRO    45      42.393  23.675 -23.916  1.00 84.73           C  
ATOM    362  O   PRO    45      43.482  23.326 -23.463  1.00 84.73           O  
ATOM    363  CB  PRO    45      40.783  21.771 -24.277  1.00 84.73           C  
ATOM    364  CG  PRO    45      41.597  20.464 -24.326  1.00 84.73           C  
ATOM    365  CD  PRO    45      42.479  20.623 -25.578  1.00 84.73           C  
ATOM    366  N   ARG    46      41.785  24.815 -23.536  1.00184.24           N  
ATOM    367  CA  ARG    46      42.485  25.632 -22.598  1.00184.24           C  
ATOM    368  C   ARG    46      42.100  25.201 -21.216  1.00184.24           C  
ATOM    369  O   ARG    46      41.439  25.924 -20.471  1.00184.24           O  
ATOM    370  CB  ARG    46      42.216  27.134 -22.797  1.00184.24           C  
ATOM    371  CG  ARG    46      42.935  27.687 -24.036  1.00184.24           C  
ATOM    372  CD  ARG    46      42.707  29.180 -24.286  1.00184.24           C  
ATOM    373  NE  ARG    46      43.740  29.641 -25.259  1.00184.24           N  
ATOM    374  CZ  ARG    46      43.500  29.715 -26.603  1.00184.24           C  
ATOM    375  NH1 ARG    46      42.273  29.416 -27.116  1.00184.24           N1+
ATOM    376  NH2 ARG    46      44.503  30.103 -27.443  1.00184.24           N  
ATOM    377  N   ARG    47      42.483  23.953 -20.869  1.00175.11           N  
ATOM    378  CA  ARG    47      42.282  23.414 -19.558  1.00175.11           C  
ATOM    379  C   ARG    47      43.293  23.968 -18.599  1.00175.11           C  
ATOM    380  O   ARG    47      42.991  24.175 -17.426  1.00175.11           O  
ATOM    381  CB  ARG    47      42.197  21.875 -19.495  1.00175.11           C  
ATOM    382  CG  ARG    47      43.356  21.092 -20.099  1.00175.11           C  
ATOM    383  CD  ARG    47      43.121  19.579 -20.052  1.00175.11           C  
ATOM    384  NE  ARG    47      41.648  19.344 -20.082  1.00175.11           N  
ATOM    385  CZ  ARG    47      40.969  19.110 -18.921  1.00175.11           C  
ATOM    386  NH1 ARG    47      41.638  19.056 -17.731  1.00175.11           N1+
ATOM    387  NH2 ARG    47      39.617  18.918 -18.948  1.00175.11           N  
ATOM    388  N   TYR    48      44.524  24.233 -19.087  1.00123.10           N  
ATOM    389  CA  TYR    48      45.596  24.772 -18.291  1.00123.10           C  
ATOM    390  C   TYR    48      46.013  26.073 -18.904  1.00123.10           C  
ATOM    391  O   TYR    48      45.659  26.386 -20.037  1.00123.10           O  
ATOM    392  CB  TYR    48      46.857  23.896 -18.210  1.00123.10           C  
ATOM    393  CG  TYR    48      46.595  22.782 -17.261  1.00123.10           C  
ATOM    394  CD1 TYR    48      45.999  21.613 -17.675  1.00123.10           C  
ATOM    395  CD2 TYR    48      46.957  22.919 -15.941  1.00123.10           C  
ATOM    396  CE1 TYR    48      45.769  20.596 -16.776  1.00123.10           C  
ATOM    397  CE2 TYR    48      46.729  21.907 -15.041  1.00123.10           C  
ATOM    398  CZ  TYR    48      46.136  20.741 -15.460  1.00123.10           C  
ATOM    399  OH  TYR    48      45.902  19.700 -14.537  1.00123.10           O  
ATOM    400  N   PRO    49      46.765  26.834 -18.156  1.00 94.87           N  
ATOM    401  CA  PRO    49      47.113  28.173 -18.563  1.00 94.87           C  
ATOM    402  C   PRO    49      48.045  28.300 -19.732  1.00 94.87           C  
ATOM    403  O   PRO    49      48.854  27.406 -19.972  1.00 94.87           O  
ATOM    404  CB  PRO    49      47.669  28.853 -17.312  1.00 94.87           C  
ATOM    405  CG  PRO    49      47.007  28.096 -16.149  1.00 94.87           C  
ATOM    406  CD  PRO    49      46.754  26.688 -16.709  1.00 94.87           C  
ATOM    407  N   GLN    50      47.944  29.456 -20.427  1.00120.97           N  
ATOM    408  CA  GLN    50      48.760  29.922 -21.518  1.00120.97           C  
ATOM    409  C   GLN    50      48.778  29.060 -22.741  1.00120.97           C  
ATOM    410  O   GLN    50      49.844  28.839 -23.308  1.00120.97           O  
ATOM    411  CB  GLN    50      50.225  30.174 -21.126  1.00120.97           C  
ATOM    412  CG  GLN    50      50.418  31.340 -20.156  1.00120.97           C  
ATOM    413  CD  GLN    50      50.015  30.865 -18.769  1.00120.97           C  
ATOM    414  NE2 GLN    50      49.173  31.674 -18.071  1.00120.97           N  
ATOM    415  OE1 GLN    50      50.432  29.800 -18.317  1.00120.97           O  
ATOM    416  N   VAL    51      47.612  28.577 -23.210  1.00 77.39           N  
ATOM    417  CA  VAL    51      47.589  27.850 -24.448  1.00 77.39           C  
ATOM    418  C   VAL    51      47.474  28.895 -25.528  1.00 77.39           C  
ATOM    419  O   VAL    51      46.482  29.620 -25.593  1.00 77.39           O  
ATOM    420  CB  VAL    51      46.398  26.940 -24.575  1.00 77.39           C  
ATOM    421  CG1 VAL    51      46.382  26.331 -25.986  1.00 77.39           C  
ATOM    422  CG2 VAL    51      46.450  25.894 -23.447  1.00 77.39           C  
ATOM    423  N   PRO    52      48.481  29.015 -26.363  1.00132.83           N  
ATOM    424  CA  PRO    52      48.521  30.017 -27.398  1.00132.83           C  
ATOM    425  C   PRO    52      47.475  29.829 -28.445  1.00132.83           C  
ATOM    426  O   PRO    52      46.934  30.821 -28.935  1.00132.83           O  
ATOM    427  CB  PRO    52      49.922  29.942 -28.001  1.00132.83           C  
ATOM    428  CG  PRO    52      50.778  29.296 -26.898  1.00132.83           C  
ATOM    429  CD  PRO    52      49.786  28.430 -26.103  1.00132.83           C  
ATOM    430  N   HIS    53      47.201  28.563 -28.820  1.00 71.47           N  
ATOM    431  CA  HIS    53      46.252  28.304 -29.865  1.00 71.47           C  
ATOM    432  C   HIS    53      45.534  27.035 -29.509  1.00 71.47           C  
ATOM    433  O   HIS    53      46.149  25.976 -29.394  1.00 71.47           O  
ATOM    434  CB  HIS    53      46.934  28.039 -31.215  1.00 71.47           C  
ATOM    435  CG  HIS    53      47.953  29.085 -31.555  1.00 71.47           C  
ATOM    436  CD2 HIS    53      49.303  29.063 -31.397  1.00 71.47           C  
ATOM    437  ND1 HIS    53      47.658  30.316 -32.098  1.00 71.47           N  
ATOM    438  CE1 HIS    53      48.837  30.973 -32.238  1.00 71.47           C  
ATOM    439  NE2 HIS    53      49.866  30.253 -31.827  1.00 71.47           N  
ATOM    440  N   THR    54      44.206  27.131 -29.303  1.00134.84           N  
ATOM    441  CA  THR    54      43.343  26.028 -28.969  1.00134.84           C  
ATOM    442  C   THR    54      43.122  25.148 -30.171  1.00134.84           C  
ATOM    443  O   THR    54      42.931  23.940 -30.049  1.00134.84           O  
ATOM    444  CB  THR    54      42.015  26.483 -28.441  1.00134.84           C  
ATOM    445  CG2 THR    54      41.225  27.154 -29.577  1.00134.84           C  
ATOM    446  OG1 THR    54      41.295  25.379 -27.912  1.00134.84           O  
ATOM    447  N   LEU    55      43.061  25.763 -31.368  1.00 81.44           N  
ATOM    448  CA  LEU    55      42.965  25.027 -32.597  1.00 81.44           C  
ATOM    449  C   LEU    55      44.310  25.186 -33.253  1.00 81.44           C  
ATOM    450  O   LEU    55      44.678  26.289 -33.646  1.00 81.44           O  
ATOM    451  CB  LEU    55      41.879  25.582 -33.538  1.00 81.44           C  
ATOM    452  CG  LEU    55      41.745  24.817 -34.866  1.00 81.44           C  
ATOM    453  CD1 LEU    55      41.418  23.335 -34.632  1.00 81.44           C  
ATOM    454  CD2 LEU    55      40.725  25.501 -35.792  1.00 81.44           C  
ATOM    455  N   THR    56      45.096  24.090 -33.391  1.00127.39           N  
ATOM    456  CA  THR    56      46.408  24.251 -33.960  1.00127.39           C  
ATOM    457  C   THR    56      46.483  23.464 -35.231  1.00127.39           C  
ATOM    458  O   THR    56      45.730  22.511 -35.420  1.00127.39           O  
ATOM    459  CB  THR    56      47.516  23.768 -33.065  1.00127.39           C  
ATOM    460  CG2 THR    56      47.441  24.529 -31.732  1.00127.39           C  
ATOM    461  OG1 THR    56      47.392  22.372 -32.838  1.00127.39           O  
ATOM    462  N   GLU    57      47.384  23.859 -36.159  1.00 72.12           N  
ATOM    463  CA  GLU    57      47.459  23.127 -37.392  1.00 72.12           C  
ATOM    464  C   GLU    57      48.887  22.834 -37.735  1.00 72.12           C  
ATOM    465  O   GLU    57      49.807  23.556 -37.351  1.00 72.12           O  
ATOM    466  CB  GLU    57      46.807  23.820 -38.611  1.00 72.12           C  
ATOM    467  CG  GLU    57      47.475  25.115 -39.087  1.00 72.12           C  
ATOM    468  CD  GLU    57      46.689  25.628 -40.293  1.00 72.12           C  
ATOM    469  OE1 GLU    57      45.443  25.775 -40.173  1.00 72.12           O  
ATOM    470  OE2 GLU    57      47.324  25.872 -41.355  1.00 72.12           O1-
ATOM    471  N   ILE    58      49.099  21.708 -38.447  1.00146.97           N  
ATOM    472  CA  ILE    58      50.413  21.336 -38.888  1.00146.97           C  
ATOM    473  C   ILE    58      50.315  20.900 -40.319  1.00146.97           C  
ATOM    474  O   ILE    58      49.370  20.215 -40.709  1.00146.97           O  
ATOM    475  CB  ILE    58      50.999  20.221 -38.058  1.00146.97           C  
ATOM    476  CG1 ILE    58      52.491  19.991 -38.352  1.00146.97           C  
ATOM    477  CG2 ILE    58      50.125  18.976 -38.264  1.00146.97           C  
ATOM    478  CD1 ILE    58      52.770  19.377 -39.720  1.00146.97           C  
ATOM    479  N   GLU    59      51.298  21.316 -41.148  1.00 98.93           N  
ATOM    480  CA  GLU    59      51.326  20.936 -42.535  1.00 98.93           C  
ATOM    481  C   GLU    59      52.106  19.658 -42.634  1.00 98.93           C  
ATOM    482  O   GLU    59      53.312  19.631 -42.393  1.00 98.93           O  
ATOM    483  CB  GLU    59      52.009  21.987 -43.426  1.00 98.93           C  
ATOM    484  CG  GLU    59      52.061  21.617 -44.909  1.00 98.93           C  
ATOM    485  CD  GLU    59      52.754  22.753 -45.648  1.00 98.93           C  
ATOM    486  OE1 GLU    59      52.793  23.882 -45.089  1.00 98.93           O  
ATOM    487  OE2 GLU    59      53.250  22.510 -46.780  1.00 98.93           O1-
ATOM    488  N   ARG    60      51.398  18.569 -42.994  1.00171.18           N  
ATOM    489  CA  ARG    60      51.885  17.217 -43.096  1.00171.18           C  
ATOM    490  C   ARG    60      52.788  17.054 -44.275  1.00171.18           C  
ATOM    491  O   ARG    60      53.574  16.113 -44.322  1.00171.18           O  
ATOM    492  CB  ARG    60      50.765  16.170 -43.244  1.00171.18           C  
ATOM    493  CG  ARG    60      49.937  16.295 -44.529  1.00171.18           C  
ATOM    494  CD  ARG    60      50.626  15.746 -45.784  1.00171.18           C  
ATOM    495  NE  ARG    60      50.278  14.301 -45.901  1.00171.18           N  
ATOM    496  CZ  ARG    60      51.078  13.340 -45.354  1.00171.18           C  
ATOM    497  NH1 ARG    60      52.213  13.688 -44.681  1.00171.18           N1+
ATOM    498  NH2 ARG    60      50.733  12.026 -45.480  1.00171.18           N  
ATOM    499  N   LYS    61      52.661  17.926 -45.289  1.00 99.12           N  
ATOM    500  CA  LYS    61      53.379  17.741 -46.515  1.00 99.12           C  
ATOM    501  C   LYS    61      54.848  17.643 -46.250  1.00 99.12           C  
ATOM    502  O   LYS    61      55.488  16.697 -46.706  1.00 99.12           O  
ATOM    503  CB  LYS    61      53.162  18.917 -47.487  1.00 99.12           C  
ATOM    504  CG  LYS    61      53.846  18.749 -48.844  1.00 99.12           C  
ATOM    505  CD  LYS    61      53.411  19.785 -49.885  1.00 99.12           C  
ATOM    506  CE  LYS    61      52.210  19.361 -50.736  1.00 99.12           C  
ATOM    507  NZ  LYS    61      50.963  19.482 -49.949  1.00 99.12           N1+
ATOM    508  N   LYS    62      55.434  18.596 -45.502  1.00101.55           N  
ATOM    509  CA  LYS    62      56.850  18.516 -45.296  1.00101.55           C  
ATOM    510  C   LYS    62      57.177  17.305 -44.487  1.00101.55           C  
ATOM    511  O   LYS    62      58.044  16.520 -44.871  1.00101.55           O  
ATOM    512  CB  LYS    62      57.443  19.711 -44.527  1.00101.55           C  
ATOM    513  CG  LYS    62      57.369  21.049 -45.264  1.00101.55           C  
ATOM    514  CD  LYS    62      57.918  22.220 -44.443  1.00101.55           C  
ATOM    515  CE  LYS    62      57.214  22.429 -43.101  1.00101.55           C  
ATOM    516  NZ  LYS    62      57.840  23.556 -42.374  1.00101.55           N1+
ATOM    517  N   HIS    63      56.481  17.086 -43.352  1.00206.29           N  
ATOM    518  CA  HIS    63      56.951  15.989 -42.565  1.00206.29           C  
ATOM    519  C   HIS    63      55.857  15.231 -41.910  1.00206.29           C  
ATOM    520  O   HIS    63      55.279  15.657 -40.917  1.00206.29           O  
ATOM    521  CB  HIS    63      57.868  16.429 -41.417  1.00206.29           C  
ATOM    522  CG  HIS    63      59.133  17.072 -41.896  1.00206.29           C  
ATOM    523  CD2 HIS    63      59.396  18.374 -42.184  1.00206.29           C  
ATOM    524  ND1 HIS    63      60.301  16.385 -42.145  1.00206.29           N  
ATOM    525  CE1 HIS    63      61.207  17.301 -42.567  1.00206.29           C  
ATOM    526  NE2 HIS    63      60.705  18.522 -42.608  1.00206.29           N  
ATOM    527  N   PRO    64      55.593  14.087 -42.455  1.00214.52           N  
ATOM    528  CA  PRO    64      54.772  13.103 -41.807  1.00214.52           C  
ATOM    529  C   PRO    64      55.703  12.490 -40.777  1.00214.52           C  
ATOM    530  O   PRO    64      55.277  11.600 -40.047  1.00214.52           O  
ATOM    531  CB  PRO    64      54.331  12.133 -42.907  1.00214.52           C  
ATOM    532  CG  PRO    64      55.268  12.428 -44.093  1.00214.52           C  
ATOM    533  CD  PRO    64      55.647  13.903 -43.895  1.00214.52           C  
ATOM    534  N   GLU    65      56.979  12.948 -40.726  1.00187.02           N  
ATOM    535  CA  GLU    65      58.093  12.401 -39.991  1.00187.02           C  
ATOM    536  C   GLU    65      58.048  12.362 -38.484  1.00187.02           C  
ATOM    537  O   GLU    65      58.247  11.288 -37.927  1.00187.02           O  
ATOM    538  CB  GLU    65      59.418  13.071 -40.389  1.00187.02           C  
ATOM    539  CG  GLU    65      59.774  12.809 -41.852  1.00187.02           C  
ATOM    540  CD  GLU    65      59.730  11.303 -42.072  1.00187.02           C  
ATOM    541  OE1 GLU    65      60.043  10.556 -41.106  1.00187.02           O  
ATOM    542  OE2 GLU    65      59.375  10.879 -43.204  1.00187.02           O1-
ATOM    543  N   ARG    66      57.780  13.450 -37.738  1.00298.81           N  
ATOM    544  CA  ARG    66      57.992  13.211 -36.330  1.00298.81           C  
ATOM    545  C   ARG    66      57.188  14.130 -35.465  1.00298.81           C  
ATOM    546  O   ARG    66      55.972  13.984 -35.341  1.00298.81           O  
ATOM    547  CB  ARG    66      59.478  13.294 -35.924  1.00298.81           C  
ATOM    548  CG  ARG    66      60.177  14.602 -36.300  1.00298.81           C  
ATOM    549  CD  ARG    66      61.649  14.644 -35.884  1.00298.81           C  
ATOM    550  NE  ARG    66      62.337  13.507 -36.560  1.00298.81           N  
ATOM    551  CZ  ARG    66      63.700  13.478 -36.628  1.00298.81           C  
ATOM    552  NH1 ARG    66      64.431  14.499 -36.092  1.00298.81           N1+
ATOM    553  NH2 ARG    66      64.332  12.429 -37.232  1.00298.81           N  
ATOM    554  N   SER    67      57.870  15.040 -34.744  1.00125.39           N  
ATOM    555  CA  SER    67      57.131  15.941 -33.916  1.00125.39           C  
ATOM    556  C   SER    67      57.208  17.309 -34.518  1.00125.39           C  
ATOM    557  O   SER    67      58.142  18.074 -34.279  1.00125.39           O  
ATOM    558  CB  SER    67      57.669  16.015 -32.474  1.00125.39           C  
ATOM    559  OG  SER    67      59.018  16.462 -32.468  1.00125.39           O  
ATOM    560  N   PRO    68      56.215  17.648 -35.293  1.00 93.41           N  
ATOM    561  CA  PRO    68      56.180  18.944 -35.906  1.00 93.41           C  
ATOM    562  C   PRO    68      55.747  19.957 -34.894  1.00 93.41           C  
ATOM    563  O   PRO    68      55.057  19.594 -33.944  1.00 93.41           O  
ATOM    564  CB  PRO    68      55.234  18.825 -37.105  1.00 93.41           C  
ATOM    565  CG  PRO    68      54.456  17.522 -36.855  1.00 93.41           C  
ATOM    566  CD  PRO    68      55.434  16.670 -36.029  1.00 93.41           C  
ATOM    567  N   PRO    69      56.154  21.184 -35.062  1.00116.24           N  
ATOM    568  CA  PRO    69      55.722  22.218 -34.165  1.00116.24           C  
ATOM    569  C   PRO    69      54.317  22.586 -34.498  1.00116.24           C  
ATOM    570  O   PRO    69      53.927  22.452 -35.657  1.00116.24           O  
ATOM    571  CB  PRO    69      56.723  23.367 -34.314  1.00116.24           C  
ATOM    572  CG  PRO    69      57.565  22.995 -35.550  1.00116.24           C  
ATOM    573  CD  PRO    69      57.468  21.465 -35.610  1.00116.24           C  
ATOM    574  N   LEU    70      53.533  23.035 -33.504  1.00122.76           N  
ATOM    575  CA  LEU    70      52.176  23.375 -33.799  1.00122.76           C  
ATOM    576  C   LEU    70      52.116  24.803 -34.228  1.00122.76           C  
ATOM    577  O   LEU    70      52.886  25.642 -33.763  1.00122.76           O  
ATOM    578  CB  LEU    70      51.213  23.126 -32.632  1.00122.76           C  
ATOM    579  CG  LEU    70      51.242  21.641 -32.231  1.00122.76           C  
ATOM    580  CD1 LEU    70      52.547  21.297 -31.511  1.00122.76           C  
ATOM    581  CD2 LEU    70      49.995  21.208 -31.466  1.00122.76           C  
ATOM    582  N   SER    71      51.183  25.113 -35.149  1.00 35.39           N  
ATOM    583  CA  SER    71      51.090  26.456 -35.640  1.00 35.39           C  
ATOM    584  C   SER    71      49.703  26.954 -35.411  1.00 35.39           C  
ATOM    585  O   SER    71      48.779  26.186 -35.142  1.00 35.39           O  
ATOM    586  CB  SER    71      51.373  26.587 -37.145  1.00 35.39           C  
ATOM    587  OG  SER    71      52.714  26.213 -37.424  1.00 35.39           O  
ATOM    588  N   LYS    72      49.537  28.289 -35.493  1.00135.57           N  
ATOM    589  CA  LYS    72      48.242  28.875 -35.315  1.00135.57           C  
ATOM    590  C   LYS    72      47.392  28.461 -36.470  1.00135.57           C  
ATOM    591  O   LYS    72      47.882  28.232 -37.576  1.00135.57           O  
ATOM    592  CB  LYS    72      48.251  30.414 -35.221  1.00135.57           C  
ATOM    593  CG  LYS    72      48.729  31.146 -36.478  1.00135.57           C  
ATOM    594  CD  LYS    72      47.725  31.154 -37.630  1.00135.57           C  
ATOM    595  CE  LYS    72      48.175  31.981 -38.836  1.00135.57           C  
ATOM    596  NZ  LYS    72      49.079  31.180 -39.690  1.00135.57           N1+
ATOM    597  N   PHE    73      46.080  28.320 -36.216  1.00109.35           N  
ATOM    598  CA  PHE    73      45.158  27.918 -37.232  1.00109.35           C  
ATOM    599  C   PHE    73      45.155  28.974 -38.271  1.00109.35           C  
ATOM    600  O   PHE    73      44.944  30.153 -37.987  1.00109.35           O  
ATOM    601  CB  PHE    73      43.736  27.742 -36.656  1.00109.35           C  
ATOM    602  CG  PHE    73      42.743  27.384 -37.713  1.00109.35           C  
ATOM    603  CD1 PHE    73      42.776  26.157 -38.333  1.00109.35           C  
ATOM    604  CD2 PHE    73      41.744  28.271 -38.053  1.00109.35           C  
ATOM    605  CE1 PHE    73      41.847  25.829 -39.296  1.00109.35           C  
ATOM    606  CE2 PHE    73      40.813  27.950 -39.014  1.00109.35           C  
ATOM    607  CZ  PHE    73      40.866  26.728 -39.640  1.00109.35           C  
ATOM    608  N   SER    74      45.426  28.570 -39.523  1.00226.71           N  
ATOM    609  CA  SER    74      45.294  29.529 -40.560  1.00226.71           C  
ATOM    610  C   SER    74      43.828  29.704 -40.484  1.00226.71           C  
ATOM    611  O   SER    74      43.114  28.718 -40.380  1.00226.71           O  
ATOM    612  CB  SER    74      45.657  28.962 -41.941  1.00226.71           C  
ATOM    613  OG  SER    74      45.507  29.959 -42.937  1.00226.71           O  
ATOM    614  N   GLY    75      43.321  30.937 -40.501  1.00253.81           N  
ATOM    615  CA  GLY    75      41.925  31.141 -40.301  1.00253.81           C  
ATOM    616  C   GLY    75      41.737  31.980 -39.057  1.00253.81           C  
ATOM    617  O   GLY    75      40.651  32.526 -38.863  1.00253.81           O  
ATOM    618  N   LYS    76      42.764  32.132 -38.177  1.00164.96           N  
ATOM    619  CA  LYS    76      42.501  32.911 -36.984  1.00164.96           C  
ATOM    620  C   LYS    76      43.739  33.539 -36.395  1.00164.96           C  
ATOM    621  O   LYS    76      44.827  33.424 -36.962  1.00164.96           O  
ATOM    622  CB  LYS    76      41.857  32.086 -35.856  1.00164.96           C  
ATOM    623  CG  LYS    76      40.453  31.576 -36.190  1.00164.96           C  
ATOM    624  CD  LYS    76      39.939  30.505 -35.224  1.00164.96           C  
ATOM    625  CE  LYS    76      40.647  29.156 -35.366  1.00164.96           C  
ATOM    626  NZ  LYS    76      41.992  29.223 -34.754  1.00164.96           N1+
ATOM    627  N   SER    77      43.526  34.377 -35.334  1.00155.69           N  
ATOM    628  CA  SER    77      44.509  34.987 -34.457  1.00155.69           C  
ATOM    629  C   SER    77      44.937  34.050 -33.354  1.00155.69           C  
ATOM    630  O   SER    77      46.089  33.621 -33.297  1.00155.69           O  
ATOM    631  CB  SER    77      43.977  36.252 -33.766  1.00155.69           C  
ATOM    632  OG  SER    77      44.978  36.795 -32.918  1.00155.69           O  
ATOM    633  N   SER    78      43.990  33.733 -32.432  1.00130.09           N  
ATOM    634  CA  SER    78      44.215  32.910 -31.266  1.00130.09           C  
ATOM    635  C   SER    78      42.959  32.939 -30.440  1.00130.09           C  
ATOM    636  O   SER    78      42.492  31.918 -29.935  1.00130.09           O  
ATOM    637  CB  SER    78      45.304  33.442 -30.306  1.00130.09           C  
ATOM    638  OG  SER    78      46.612  33.230 -30.814  1.00130.09           O  
ATOM    639  N   LYS    79      42.446  34.169 -30.237  1.00140.49           N  
ATOM    640  CA  LYS    79      41.299  34.557 -29.459  1.00140.49           C  
ATOM    641  C   LYS    79      40.015  34.131 -30.106  1.00140.49           C  
ATOM    642  O   LYS    79      38.966  34.148 -29.465  1.00140.49           O  
ATOM    643  CB  LYS    79      41.205  36.081 -29.272  1.00140.49           C  
ATOM    644  CG  LYS    79      42.444  36.698 -28.619  1.00140.49           C  
ATOM    645  CD  LYS    79      42.768  36.132 -27.235  1.00140.49           C  
ATOM    646  CE  LYS    79      44.028  36.737 -26.610  1.00140.49           C  
ATOM    647  NZ  LYS    79      44.254  36.157 -25.268  1.00140.49           N1+
ATOM    648  N   ASP    80      40.046  33.805 -31.408  1.00106.12           N  
ATOM    649  CA  ASP    80      38.858  33.521 -32.168  1.00106.12           C  
ATOM    650  C   ASP    80      38.095  32.387 -31.548  1.00106.12           C  
ATOM    651  O   ASP    80      36.866  32.360 -31.608  1.00106.12           O  
ATOM    652  CB  ASP    80      39.192  33.124 -33.616  1.00106.12           C  
ATOM    653  CG  ASP    80      37.940  33.287 -34.463  1.00106.12           C  
ATOM    654  OD1 ASP    80      37.615  34.453 -34.807  1.00106.12           O  
ATOM    655  OD2 ASP    80      37.293  32.253 -34.783  1.00106.12           O1-
ATOM    656  N   LEU    81      38.797  31.388 -30.989  1.00 66.72           N  
ATOM    657  CA  LEU    81      38.142  30.304 -30.310  1.00 66.72           C  
ATOM    658  C   LEU    81      38.711  30.292 -28.923  1.00 66.72           C  
ATOM    659  O   LEU    81      39.916  30.469 -28.757  1.00 66.72           O  
ATOM    660  CB  LEU    81      38.429  28.929 -30.936  1.00 66.72           C  
ATOM    661  CG  LEU    81      37.875  28.756 -32.367  1.00 66.72           C  
ATOM    662  CD1 LEU    81      38.203  27.361 -32.924  1.00 66.72           C  
ATOM    663  CD2 LEU    81      36.375  29.074 -32.435  1.00 66.72           C  
ATOM    664  N   ILE    82      37.846  30.189 -27.886  1.00102.85           N  
ATOM    665  CA  ILE    82      38.324  30.159 -26.528  1.00102.85           C  
ATOM    666  C   ILE    82      38.925  28.831 -26.162  1.00102.85           C  
ATOM    667  O   ILE    82      40.087  28.766 -25.765  1.00102.85           O  
ATOM    668  CB  ILE    82      37.258  30.466 -25.516  1.00102.85           C  
ATOM    669  CG1 ILE    82      36.778  31.921 -25.672  1.00102.85           C  
ATOM    670  CG2 ILE    82      37.834  30.166 -24.120  1.00102.85           C  
ATOM    671  CD1 ILE    82      36.076  32.205 -26.997  1.00102.85           C  
ATOM    672  N   SER    83      38.156  27.725 -26.305  1.00 60.13           N  
ATOM    673  CA  SER    83      38.688  26.428 -25.964  1.00 60.13           C  
ATOM    674  C   SER    83      37.908  25.373 -26.704  1.00 60.13           C  
ATOM    675  O   SER    83      36.677  25.405 -26.717  1.00 60.13           O  
ATOM    676  CB  SER    83      38.590  26.100 -24.465  1.00 60.13           C  
ATOM    677  OG  SER    83      39.131  24.815 -24.202  1.00 60.13           O  
ATOM    678  N   ILE    84      38.612  24.395 -27.332  1.00 70.32           N  
ATOM    679  CA  ILE    84      37.929  23.350 -28.055  1.00 70.32           C  
ATOM    680  C   ILE    84      38.535  22.009 -27.735  1.00 70.32           C  
ATOM    681  O   ILE    84      39.728  21.901 -27.461  1.00 70.32           O  
ATOM    682  CB  ILE    84      37.993  23.488 -29.548  1.00 70.32           C  
ATOM    683  CG1 ILE    84      39.442  23.338 -30.041  1.00 70.32           C  
ATOM    684  CG2 ILE    84      37.334  24.823 -29.932  1.00 70.32           C  
ATOM    685  CD1 ILE    84      39.547  23.109 -31.549  1.00 70.32           C  
ATOM    686  N   TYR    85      37.668  20.984 -27.601  1.00125.09           N  
ATOM    687  CA  TYR    85      37.973  19.588 -27.397  1.00125.09           C  
ATOM    688  C   TYR    85      38.152  18.740 -28.640  1.00125.09           C  
ATOM    689  O   TYR    85      38.876  17.746 -28.598  1.00125.09           O  
ATOM    690  CB  TYR    85      36.970  18.894 -26.458  1.00125.09           C  
ATOM    691  CG  TYR    85      37.280  19.404 -25.089  1.00125.09           C  
ATOM    692  CD1 TYR    85      38.279  18.813 -24.349  1.00125.09           C  
ATOM    693  CD2 TYR    85      36.592  20.464 -24.544  1.00125.09           C  
ATOM    694  CE1 TYR    85      38.589  19.267 -23.088  1.00125.09           C  
ATOM    695  CE2 TYR    85      36.896  20.924 -23.281  1.00125.09           C  
ATOM    696  CZ  TYR    85      37.895  20.323 -22.551  1.00125.09           C  
ATOM    697  OH  TYR    85      38.214  20.787 -21.257  1.00125.09           O  
ATOM    698  N   GLN    86      37.434  19.028 -29.755  1.00107.72           N  
ATOM    699  CA  GLN    86      37.466  18.090 -30.855  1.00107.72           C  
ATOM    700  C   GLN    86      37.162  18.750 -32.180  1.00107.72           C  
ATOM    701  O   GLN    86      36.201  19.507 -32.309  1.00107.72           O  
ATOM    702  CB  GLN    86      36.414  16.978 -30.680  1.00107.72           C  
ATOM    703  CG  GLN    86      36.308  16.004 -31.854  1.00107.72           C  
ATOM    704  CD  GLN    86      37.528  15.098 -31.831  1.00107.72           C  
ATOM    705  NE2 GLN    86      38.099  14.829 -33.035  1.00107.72           N  
ATOM    706  OE1 GLN    86      37.965  14.647 -30.773  1.00107.72           O  
ATOM    707  N   PRO    87      38.014  18.522 -33.161  1.00146.32           N  
ATOM    708  CA  PRO    87      37.715  18.977 -34.503  1.00146.32           C  
ATOM    709  C   PRO    87      37.120  17.879 -35.343  1.00146.32           C  
ATOM    710  O   PRO    87      37.542  16.733 -35.196  1.00146.32           O  
ATOM    711  CB  PRO    87      39.026  19.508 -35.080  1.00146.32           C  
ATOM    712  CG  PRO    87      40.113  18.837 -34.226  1.00146.32           C  
ATOM    713  CD  PRO    87      39.434  18.639 -32.866  1.00146.32           C  
ATOM    714  N   VAL    88      36.186  18.200 -36.266  1.00142.87           N  
ATOM    715  CA  VAL    88      35.650  17.196 -37.147  1.00142.87           C  
ATOM    716  C   VAL    88      35.498  17.776 -38.510  1.00142.87           C  
ATOM    717  O   VAL    88      35.038  18.906 -38.675  1.00142.87           O  
ATOM    718  CB  VAL    88      34.287  16.699 -36.802  1.00142.87           C  
ATOM    719  CG1 VAL    88      34.357  15.777 -35.587  1.00142.87           C  
ATOM    720  CG2 VAL    88      33.422  17.939 -36.577  1.00142.87           C  
ATOM    721  N   ILE    89      35.868  16.982 -39.532  1.00143.74           N  
ATOM    722  CA  ILE    89      35.692  17.412 -40.885  1.00143.74           C  
ATOM    723  C   ILE    89      34.663  16.561 -41.548  1.00143.74           C  
ATOM    724  O   ILE    89      34.709  15.331 -41.508  1.00143.74           O  
ATOM    725  CB  ILE    89      36.950  17.496 -41.704  1.00143.74           C  
ATOM    726  CG1 ILE    89      37.764  16.203 -41.628  1.00143.74           C  
ATOM    727  CG2 ILE    89      37.705  18.766 -41.303  1.00143.74           C  
ATOM    728  CD1 ILE    89      39.043  16.269 -42.462  1.00143.74           C  
ATOM    729  N   ASP    90      33.671  17.251 -42.147  1.00 70.31           N  
ATOM    730  CA  ASP    90      32.545  16.648 -42.802  1.00 70.31           C  
ATOM    731  C   ASP    90      32.868  16.345 -44.236  1.00 70.31           C  
ATOM    732  O   ASP    90      34.001  16.487 -44.690  1.00 70.31           O  
ATOM    733  CB  ASP    90      31.264  17.511 -42.724  1.00 70.31           C  
ATOM    734  CG  ASP    90      31.491  18.877 -43.372  1.00 70.31           C  
ATOM    735  OD1 ASP    90      32.530  19.057 -44.060  1.00 70.31           O  
ATOM    736  OD2 ASP    90      30.621  19.767 -43.176  1.00 70.31           O1-
ATOM    737  N   GLU    91      31.838  15.885 -44.977  1.00113.75           N  
ATOM    738  CA  GLU    91      31.913  15.485 -46.356  1.00113.75           C  
ATOM    739  C   GLU    91      32.208  16.661 -47.248  1.00113.75           C  
ATOM    740  O   GLU    91      32.772  16.501 -48.327  1.00113.75           O  
ATOM    741  CB  GLU    91      30.638  14.757 -46.816  1.00113.75           C  
ATOM    742  CG  GLU    91      29.349  15.523 -46.527  1.00113.75           C  
ATOM    743  CD  GLU    91      28.202  14.526 -46.598  1.00113.75           C  
ATOM    744  OE1 GLU    91      28.474  13.326 -46.870  1.00113.75           O  
ATOM    745  OE2 GLU    91      27.040  14.951 -46.366  1.00113.75           O1-
ATOM    746  N   CYS    92      31.753  17.860 -46.846  1.00102.92           N  
ATOM    747  CA  CYS    92      31.902  19.115 -47.539  1.00102.92           C  
ATOM    748  C   CYS    92      33.275  19.716 -47.340  1.00102.92           C  
ATOM    749  O   CYS    92      33.597  20.739 -47.942  1.00102.92           O  
ATOM    750  CB  CYS    92      30.792  20.118 -47.151  1.00102.92           C  
ATOM    751  SG  CYS    92      29.150  19.375 -47.443  1.00102.92           S  
ATOM    752  N   ARG    93      34.104  19.130 -46.452  1.00134.83           N  
ATOM    753  CA  ARG    93      35.409  19.649 -46.127  1.00134.83           C  
ATOM    754  C   ARG    93      35.275  20.934 -45.371  1.00134.83           C  
ATOM    755  O   ARG    93      36.022  21.891 -45.575  1.00134.83           O  
ATOM    756  CB  ARG    93      36.340  19.818 -47.340  1.00134.83           C  
ATOM    757  CG  ARG    93      36.777  18.462 -47.905  1.00134.83           C  
ATOM    758  CD  ARG    93      37.892  18.534 -48.949  1.00134.83           C  
ATOM    759  NE  ARG    93      39.029  19.254 -48.314  1.00134.83           N  
ATOM    760  CZ  ARG    93      39.228  20.571 -48.601  1.00134.83           C  
ATOM    761  NH1 ARG    93      38.469  21.183 -49.555  1.00134.83           N1+
ATOM    762  NH2 ARG    93      40.179  21.279 -47.931  1.00134.83           N  
ATOM    763  N   ARG    94      34.288  20.959 -44.455  1.00 79.90           N  
ATOM    764  CA  ARG    94      34.131  22.045 -43.536  1.00 79.90           C  
ATOM    765  C   ARG    94      34.650  21.538 -42.221  1.00 79.90           C  
ATOM    766  O   ARG    94      34.364  20.408 -41.822  1.00 79.90           O  
ATOM    767  CB  ARG    94      32.673  22.496 -43.340  1.00 79.90           C  
ATOM    768  CG  ARG    94      32.088  23.203 -44.565  1.00 79.90           C  
ATOM    769  CD  ARG    94      30.637  23.650 -44.378  1.00 79.90           C  
ATOM    770  NE  ARG    94      29.826  22.417 -44.176  1.00 79.90           N  
ATOM    771  CZ  ARG    94      28.500  22.507 -43.865  1.00 79.90           C  
ATOM    772  NH1 ARG    94      27.907  23.731 -43.742  1.00 79.90           N1+
ATOM    773  NH2 ARG    94      27.772  21.369 -43.674  1.00 79.90           N  
ATOM    774  N   LEU    95      35.457  22.365 -41.525  1.00 64.82           N  
ATOM    775  CA  LEU    95      36.039  21.956 -40.276  1.00 64.82           C  
ATOM    776  C   LEU    95      35.188  22.485 -39.164  1.00 64.82           C  
ATOM    777  O   LEU    95      35.030  23.696 -38.998  1.00 64.82           O  
ATOM    778  CB  LEU    95      37.476  22.475 -40.089  1.00 64.82           C  
ATOM    779  CG  LEU    95      38.140  22.065 -38.763  1.00 64.82           C  
ATOM    780  CD1 LEU    95      38.325  20.541 -38.669  1.00 64.82           C  
ATOM    781  CD2 LEU    95      39.449  22.843 -38.548  1.00 64.82           C  
ATOM    782  N   TRP    96      34.634  21.558 -38.353  1.00 76.18           N  
ATOM    783  CA  TRP    96      33.737  21.927 -37.296  1.00 76.18           C  
ATOM    784  C   TRP    96      34.412  21.724 -35.971  1.00 76.18           C  
ATOM    785  O   TRP    96      35.093  20.725 -35.741  1.00 76.18           O  
ATOM    786  CB  TRP    96      32.460  21.064 -37.276  1.00 76.18           C  
ATOM    787  CG  TRP    96      31.584  21.191 -38.503  1.00 76.18           C  
ATOM    788  CD1 TRP    96      31.758  20.639 -39.739  1.00 76.18           C  
ATOM    789  CD2 TRP    96      30.344  21.916 -38.555  1.00 76.18           C  
ATOM    790  CE2 TRP    96      29.829  21.761 -39.842  1.00 76.18           C  
ATOM    791  CE3 TRP    96      29.685  22.647 -37.606  1.00 76.18           C  
ATOM    792  NE1 TRP    96      30.707  20.976 -40.558  1.00 76.18           N  
ATOM    793  CZ2 TRP    96      28.645  22.337 -40.201  1.00 76.18           C  
ATOM    794  CZ3 TRP    96      28.492  23.231 -37.974  1.00 76.18           C  
ATOM    795  CH2 TRP    96      27.983  23.077 -39.248  1.00 76.18           C  
ATOM    796  N   VAL    97      34.252  22.706 -35.058  1.00 55.83           N  
ATOM    797  CA  VAL    97      34.755  22.563 -33.721  1.00 55.83           C  
ATOM    798  C   VAL    97      33.671  23.039 -32.804  1.00 55.83           C  
ATOM    799  O   VAL    97      32.702  23.655 -33.248  1.00 55.83           O  
ATOM    800  CB  VAL    97      36.012  23.335 -33.423  1.00 55.83           C  
ATOM    801  CG1 VAL    97      37.135  22.792 -34.322  1.00 55.83           C  
ATOM    802  CG2 VAL    97      35.748  24.834 -33.600  1.00 55.83           C  
ATOM    803  N   VAL    98      33.768  22.694 -31.503  1.00 60.73           N  
ATOM    804  CA  VAL    98      32.794  23.156 -30.555  1.00 60.73           C  
ATOM    805  C   VAL    98      33.519  23.961 -29.519  1.00 60.73           C  
ATOM    806  O   VAL    98      34.204  23.413 -28.657  1.00 60.73           O  
ATOM    807  CB  VAL    98      32.093  22.034 -29.844  1.00 60.73           C  
ATOM    808  CG1 VAL    98      31.134  22.627 -28.797  1.00 60.73           C  
ATOM    809  CG2 VAL    98      31.391  21.157 -30.895  1.00 60.73           C  
ATOM    810  N   ASP    99      33.380  25.301 -29.576  1.00 52.93           N  
ATOM    811  CA  ASP    99      33.996  26.155 -28.600  1.00 52.93           C  
ATOM    812  C   ASP    99      33.156  26.044 -27.361  1.00 52.93           C  
ATOM    813  O   ASP    99      31.966  26.348 -27.378  1.00 52.93           O  
ATOM    814  CB  ASP    99      34.016  27.633 -29.039  1.00 52.93           C  
ATOM    815  CG  ASP    99      34.888  28.442 -28.089  1.00 52.93           C  
ATOM    816  OD1 ASP    99      35.282  27.893 -27.026  1.00 52.93           O  
ATOM    817  OD2 ASP    99      35.171  29.625 -28.419  1.00 52.93           O1-
ATOM    818  N   VAL   100      33.758  25.571 -26.254  1.00113.11           N  
ATOM    819  CA  VAL   100      33.060  25.412 -25.007  1.00113.11           C  
ATOM    820  C   VAL   100      32.730  26.766 -24.444  1.00113.11           C  
ATOM    821  O   VAL   100      31.739  26.919 -23.731  1.00113.11           O  
ATOM    822  CB  VAL   100      33.863  24.665 -23.985  1.00113.11           C  
ATOM    823  CG1 VAL   100      35.124  25.482 -23.659  1.00113.11           C  
ATOM    824  CG2 VAL   100      32.967  24.395 -22.765  1.00113.11           C  
ATOM    825  N   GLY   101      33.596  27.771 -24.690  1.00 41.22           N  
ATOM    826  CA  GLY   101      33.258  29.125 -24.334  1.00 41.22           C  
ATOM    827  C   GLY   101      33.963  29.629 -23.108  1.00 41.22           C  
ATOM    828  O   GLY   101      33.881  30.822 -22.819  1.00 41.22           O  
ATOM    829  N   MET   102      34.652  28.765 -22.339  1.00 94.84           N  
ATOM    830  CA  MET   102      35.339  29.261 -21.176  1.00 94.84           C  
ATOM    831  C   MET   102      36.568  28.430 -20.979  1.00 94.84           C  
ATOM    832  O   MET   102      36.646  27.305 -21.468  1.00 94.84           O  
ATOM    833  CB  MET   102      34.515  29.117 -19.885  1.00 94.84           C  
ATOM    834  CG  MET   102      34.223  27.653 -19.541  1.00 94.84           C  
ATOM    835  SD  MET   102      33.271  27.398 -18.013  1.00 94.84           S  
ATOM    836  CE  MET   102      34.694  27.638 -16.910  1.00 94.84           C  
ATOM    837  N   VAL   103      37.572  28.991 -20.271  1.00 67.68           N  
ATOM    838  CA  VAL   103      38.784  28.293 -19.942  1.00 67.68           C  
ATOM    839  C   VAL   103      38.564  27.615 -18.617  1.00 67.68           C  
ATOM    840  O   VAL   103      37.692  28.010 -17.846  1.00 67.68           O  
ATOM    841  CB  VAL   103      39.972  29.196 -19.812  1.00 67.68           C  
ATOM    842  CG1 VAL   103      40.243  29.836 -21.184  1.00 67.68           C  
ATOM    843  CG2 VAL   103      39.690  30.214 -18.694  1.00 67.68           C  
ATOM    844  N   ASP   104      39.318  26.524 -18.374  1.00 96.89           N  
ATOM    845  CA  ASP   104      39.271  25.661 -17.220  1.00 96.89           C  
ATOM    846  C   ASP   104      39.963  26.189 -15.993  1.00 96.89           C  
ATOM    847  O   ASP   104      39.735  25.666 -14.907  1.00 96.89           O  
ATOM    848  CB  ASP   104      39.866  24.273 -17.506  1.00 96.89           C  
ATOM    849  CG  ASP   104      38.922  23.578 -18.475  1.00 96.89           C  
ATOM    850  OD1 ASP   104      37.910  24.216 -18.867  1.00 96.89           O  
ATOM    851  OD2 ASP   104      39.197  22.401 -18.832  1.00 96.89           O1-
ATOM    852  N   TYR   105      40.862  27.185 -16.103  1.00166.98           N  
ATOM    853  CA  TYR   105      41.670  27.543 -14.965  1.00166.98           C  
ATOM    854  C   TYR   105      41.399  28.952 -14.537  1.00166.98           C  
ATOM    855  O   TYR   105      40.752  29.726 -15.241  1.00166.98           O  
ATOM    856  CB  TYR   105      43.164  27.431 -15.296  1.00166.98           C  
ATOM    857  CG  TYR   105      43.376  28.268 -16.514  1.00166.98           C  
ATOM    858  CD1 TYR   105      43.176  27.731 -17.767  1.00166.98           C  
ATOM    859  CD2 TYR   105      43.749  29.589 -16.409  1.00166.98           C  
ATOM    860  CE1 TYR   105      43.359  28.491 -18.898  1.00166.98           C  
ATOM    861  CE2 TYR   105      43.935  30.354 -17.539  1.00166.98           C  
ATOM    862  CZ  TYR   105      43.744  29.806 -18.785  1.00166.98           C  
ATOM    863  OH  TYR   105      43.934  30.589 -19.943  1.00166.98           O  
ATOM    864  N   LYS   106      41.861  29.287 -13.312  1.00108.37           N  
ATOM    865  CA  LYS   106      41.697  30.591 -12.738  1.00108.37           C  
ATOM    866  C   LYS   106      43.038  31.250 -12.714  1.00108.37           C  
ATOM    867  O   LYS   106      44.053  30.591 -12.494  1.00108.37           O  
ATOM    868  CB  LYS   106      41.226  30.555 -11.276  1.00108.37           C  
ATOM    869  CG  LYS   106      41.055  31.946 -10.664  1.00108.37           C  
ATOM    870  CD  LYS   106      40.419  31.925  -9.274  1.00108.37           C  
ATOM    871  CE  LYS   106      41.350  31.373  -8.193  1.00108.37           C  
ATOM    872  NZ  LYS   106      40.657  31.363  -6.886  1.00108.37           N1+
ATOM    873  N   GLU   107      43.063  32.581 -12.937  1.00326.04           N  
ATOM    874  CA  GLU   107      44.285  33.335 -12.941  1.00326.04           C  
ATOM    875  C   GLU   107      44.982  33.041 -14.233  1.00326.04           C  
ATOM    876  O   GLU   107      45.090  31.885 -14.637  1.00326.04           O  
ATOM    877  CB  GLU   107      45.240  32.960 -11.789  1.00326.04           C  
ATOM    878  CG  GLU   107      46.424  33.910 -11.602  1.00326.04           C  
ATOM    879  CD  GLU   107      46.008  34.985 -10.610  1.00326.04           C  
ATOM    880  OE1 GLU   107      44.895  34.860 -10.031  1.00326.04           O  
ATOM    881  OE2 GLU   107      46.802  35.942 -10.412  1.00326.04           O1-
ATOM    882  N   GLY   108      45.450  34.094 -14.933  1.00 92.88           N  
ATOM    883  CA  GLY   108      46.169  33.910 -16.166  1.00 92.88           C  
ATOM    884  C   GLY   108      45.158  33.666 -17.254  1.00 92.88           C  
ATOM    885  O   GLY   108      45.522  33.376 -18.396  1.00 92.88           O  
ATOM    886  N   GLN   109      43.869  33.661 -16.838  1.00143.76           N  
ATOM    887  CA  GLN   109      42.612  33.520 -17.543  1.00143.76           C  
ATOM    888  C   GLN   109      42.048  34.767 -18.198  1.00143.76           C  
ATOM    889  O   GLN   109      41.290  34.632 -19.158  1.00143.76           O  
ATOM    890  CB  GLN   109      41.513  32.909 -16.657  1.00143.76           C  
ATOM    891  CG  GLN   109      41.138  33.750 -15.437  1.00143.76           C  
ATOM    892  CD  GLN   109      40.052  32.980 -14.699  1.00143.76           C  
ATOM    893  NE2 GLN   109      39.317  32.114 -15.450  1.00143.76           N  
ATOM    894  OE1 GLN   109      39.867  33.135 -13.496  1.00143.76           O  
ATOM    895  N   PRO   110      42.303  35.974 -17.760  1.00155.19           N  
ATOM    896  CA  PRO   110      41.591  37.090 -18.340  1.00155.19           C  
ATOM    897  C   PRO   110      41.796  37.293 -19.808  1.00155.19           C  
ATOM    898  O   PRO   110      41.000  38.004 -20.421  1.00155.19           O  
ATOM    899  CB  PRO   110      41.938  38.294 -17.471  1.00155.19           C  
ATOM    900  CG  PRO   110      42.163  37.670 -16.080  1.00155.19           C  
ATOM    901  CD  PRO   110      42.652  36.240 -16.371  1.00155.19           C  
ATOM    902  N   LYS   111      42.842  36.692 -20.390  1.00 80.95           N  
ATOM    903  CA  LYS   111      43.143  36.833 -21.785  1.00 80.95           C  
ATOM    904  C   LYS   111      42.017  36.272 -22.603  1.00 80.95           C  
ATOM    905  O   LYS   111      41.769  36.738 -23.714  1.00 80.95           O  
ATOM    906  CB  LYS   111      44.408  36.054 -22.183  1.00 80.95           C  
ATOM    907  CG  LYS   111      45.672  36.559 -21.486  1.00 80.95           C  
ATOM    908  CD  LYS   111      46.839  35.572 -21.543  1.00 80.95           C  
ATOM    909  CE  LYS   111      47.519  35.495 -22.911  1.00 80.95           C  
ATOM    910  NZ  LYS   111      48.630  34.519 -22.865  1.00 80.95           N1+
ATOM    911  N   TYR   112      41.331  35.220 -22.113  1.00 88.38           N  
ATOM    912  CA  TYR   112      40.289  34.645 -22.919  1.00 88.38           C  
ATOM    913  C   TYR   112      38.974  34.832 -22.219  1.00 88.38           C  
ATOM    914  O   TYR   112      38.570  33.998 -21.407  1.00 88.38           O  
ATOM    915  CB  TYR   112      40.487  33.132 -23.121  1.00 88.38           C  
ATOM    916  CG  TYR   112      41.821  32.960 -23.767  1.00 88.38           C  
ATOM    917  CD1 TYR   112      41.960  32.983 -25.136  1.00 88.38           C  
ATOM    918  CD2 TYR   112      42.942  32.787 -22.987  1.00 88.38           C  
ATOM    919  CE1 TYR   112      43.200  32.828 -25.713  1.00 88.38           C  
ATOM    920  CE2 TYR   112      44.183  32.633 -23.559  1.00 88.38           C  
ATOM    921  CZ  TYR   112      44.313  32.654 -24.926  1.00 88.38           C  
ATOM    922  OH  TYR   112      45.582  32.498 -25.521  1.00 88.38           O  
ATOM    923  N   ARG   113      38.237  35.904 -22.577  1.00 94.71           N  
ATOM    924  CA  ARG   113      36.989  36.209 -21.936  1.00 94.71           C  
ATOM    925  C   ARG   113      35.997  35.150 -22.292  1.00 94.71           C  
ATOM    926  O   ARG   113      36.000  34.622 -23.402  1.00 94.71           O  
ATOM    927  CB  ARG   113      36.383  37.559 -22.353  1.00 94.71           C  
ATOM    928  CG  ARG   113      37.171  38.777 -21.869  1.00 94.71           C  
ATOM    929  CD  ARG   113      36.493  40.104 -22.216  1.00 94.71           C  
ATOM    930  NE  ARG   113      37.338  41.206 -21.681  1.00 94.71           N  
ATOM    931  CZ  ARG   113      36.831  42.470 -21.592  1.00 94.71           C  
ATOM    932  NH1 ARG   113      35.549  42.718 -21.992  1.00 94.71           N1+
ATOM    933  NH2 ARG   113      37.604  43.486 -21.107  1.00 94.71           N  
ATOM    934  N   LYS   114      35.111  34.825 -21.327  1.00108.73           N  
ATOM    935  CA  LYS   114      34.131  33.785 -21.473  1.00108.73           C  
ATOM    936  C   LYS   114      32.941  34.271 -22.236  1.00108.73           C  
ATOM    937  O   LYS   114      32.641  35.462 -22.268  1.00108.73           O  
ATOM    938  CB  LYS   114      33.631  33.237 -20.125  1.00108.73           C  
ATOM    939  CG  LYS   114      33.016  34.317 -19.232  1.00108.73           C  
ATOM    940  CD  LYS   114      32.262  33.765 -18.020  1.00108.73           C  
ATOM    941  CE  LYS   114      30.845  33.283 -18.337  1.00108.73           C  
ATOM    942  NZ  LYS   114      30.222  32.721 -17.117  1.00108.73           N1+
ATOM    943  N   GLN   115      32.254  33.320 -22.906  1.00 56.63           N  
ATOM    944  CA  GLN   115      31.052  33.583 -23.649  1.00 56.63           C  
ATOM    945  C   GLN   115      30.294  32.289 -23.709  1.00 56.63           C  
ATOM    946  O   GLN   115      30.701  31.295 -23.108  1.00 56.63           O  
ATOM    947  CB  GLN   115      31.275  34.034 -25.104  1.00 56.63           C  
ATOM    948  CG  GLN   115      31.889  32.960 -26.007  1.00 56.63           C  
ATOM    949  CD  GLN   115      31.828  33.468 -27.441  1.00 56.63           C  
ATOM    950  NE2 GLN   115      31.027  34.543 -27.672  1.00 56.63           N  
ATOM    951  OE1 GLN   115      32.474  32.921 -28.334  1.00 56.63           O  
ATOM    952  N   ASN   116      29.153  32.277 -24.430  1.00 55.92           N  
ATOM    953  CA  ASN   116      28.349  31.086 -24.549  1.00 55.92           C  
ATOM    954  C   ASN   116      29.024  30.136 -25.489  1.00 55.92           C  
ATOM    955  O   ASN   116      29.774  30.537 -26.377  1.00 55.92           O  
ATOM    956  CB  ASN   116      26.935  31.327 -25.113  1.00 55.92           C  
ATOM    957  CG  ASN   116      26.037  31.895 -24.024  1.00 55.92           C  
ATOM    958  ND2 ASN   116      25.688  31.046 -23.020  1.00 55.92           N  
ATOM    959  OD1 ASN   116      25.642  33.059 -24.070  1.00 55.92           O  
ATOM    960  N   PRO   117      28.742  28.870 -25.313  1.00 66.30           N  
ATOM    961  CA  PRO   117      29.333  27.841 -26.128  1.00 66.30           C  
ATOM    962  C   PRO   117      28.892  28.003 -27.544  1.00 66.30           C  
ATOM    963  O   PRO   117      27.772  28.459 -27.769  1.00 66.30           O  
ATOM    964  CB  PRO   117      28.926  26.518 -25.484  1.00 66.30           C  
ATOM    965  CG  PRO   117      28.745  26.885 -23.998  1.00 66.30           C  
ATOM    966  CD  PRO   117      28.329  28.366 -24.014  1.00 66.30           C  
ATOM    967  N   ALA   118      29.759  27.657 -28.518  1.00 41.07           N  
ATOM    968  CA  ALA   118      29.363  27.857 -29.879  1.00 41.07           C  
ATOM    969  C   ALA   118      29.870  26.749 -30.745  1.00 41.07           C  
ATOM    970  O   ALA   118      30.913  26.152 -30.484  1.00 41.07           O  
ATOM    971  CB  ALA   118      29.894  29.172 -30.478  1.00 41.07           C  
ATOM    972  N   ILE   119      29.096  26.450 -31.809  1.00 51.88           N  
ATOM    973  CA  ILE   119      29.481  25.506 -32.817  1.00 51.88           C  
ATOM    974  C   ILE   119      29.968  26.364 -33.946  1.00 51.88           C  
ATOM    975  O   ILE   119      29.240  27.230 -34.426  1.00 51.88           O  
ATOM    976  CB  ILE   119      28.330  24.688 -33.333  1.00 51.88           C  
ATOM    977  CG1 ILE   119      27.731  23.826 -32.208  1.00 51.88           C  
ATOM    978  CG2 ILE   119      28.814  23.875 -34.543  1.00 51.88           C  
ATOM    979  CD1 ILE   119      26.391  23.194 -32.578  1.00 51.88           C  
ATOM    980  N   ILE   120      31.231  26.163 -34.379  1.00 93.96           N  
ATOM    981  CA  ILE   120      31.775  26.999 -35.409  1.00 93.96           C  
ATOM    982  C   ILE   120      32.335  26.137 -36.495  1.00 93.96           C  
ATOM    983  O   ILE   120      32.809  25.029 -36.246  1.00 93.96           O  
ATOM    984  CB  ILE   120      32.864  27.917 -34.936  1.00 93.96           C  
ATOM    985  CG1 ILE   120      33.326  28.843 -36.075  1.00 93.96           C  
ATOM    986  CG2 ILE   120      33.978  27.062 -34.326  1.00 93.96           C  
ATOM    987  CD1 ILE   120      34.238  29.977 -35.609  1.00 93.96           C  
ATOM    988  N   ALA   121      32.263  26.633 -37.750  1.00 39.17           N  
ATOM    989  CA  ALA   121      32.753  25.864 -38.859  1.00 39.17           C  
ATOM    990  C   ALA   121      33.562  26.744 -39.768  1.00 39.17           C  
ATOM    991  O   ALA   121      33.270  27.925 -39.958  1.00 39.17           O  
ATOM    992  CB  ALA   121      31.632  25.236 -39.704  1.00 39.17           C  
ATOM    993  N   PHE   122      34.623  26.160 -40.363  1.00 53.66           N  
ATOM    994  CA  PHE   122      35.487  26.877 -41.256  1.00 53.66           C  
ATOM    995  C   PHE   122      35.492  26.119 -42.548  1.00 53.66           C  
ATOM    996  O   PHE   122      35.374  24.896 -42.547  1.00 53.66           O  
ATOM    997  CB  PHE   122      36.951  26.908 -40.781  1.00 53.66           C  
ATOM    998  CG  PHE   122      37.027  27.638 -39.483  1.00 53.66           C  
ATOM    999  CD1 PHE   122      37.156  29.007 -39.454  1.00 53.66           C  
ATOM   1000  CD2 PHE   122      36.976  26.950 -38.292  1.00 53.66           C  
ATOM   1001  CE1 PHE   122      37.228  29.678 -38.255  1.00 53.66           C  
ATOM   1002  CE2 PHE   122      37.047  27.615 -37.090  1.00 53.66           C  
ATOM   1003  CZ  PHE   122      37.175  28.983 -37.071  1.00 53.66           C  
ATOM   1004  N   ASP   123      35.621  26.837 -43.684  1.00 48.27           N  
ATOM   1005  CA  ASP   123      35.644  26.215 -44.977  1.00 48.27           C  
ATOM   1006  C   ASP   123      37.075  25.989 -45.374  1.00 48.27           C  
ATOM   1007  O   ASP   123      37.826  26.930 -45.626  1.00 48.27           O  
ATOM   1008  CB  ASP   123      34.987  27.094 -46.056  1.00 48.27           C  
ATOM   1009  CG  ASP   123      34.807  26.282 -47.329  1.00 48.27           C  
ATOM   1010  OD1 ASP   123      35.056  25.048 -47.291  1.00 48.27           O  
ATOM   1011  OD2 ASP   123      34.417  26.891 -48.361  1.00 48.27           O1-
ATOM   1012  N   LEU   124      37.484  24.707 -45.421  1.00 76.30           N  
ATOM   1013  CA  LEU   124      38.819  24.306 -45.775  1.00 76.30           C  
ATOM   1014  C   LEU   124      39.045  24.543 -47.234  1.00 76.30           C  
ATOM   1015  O   LEU   124      40.173  24.772 -47.665  1.00 76.30           O  
ATOM   1016  CB  LEU   124      39.086  22.818 -45.484  1.00 76.30           C  
ATOM   1017  CG  LEU   124      38.976  22.464 -43.986  1.00 76.30           C  
ATOM   1018  CD1 LEU   124      39.379  21.002 -43.721  1.00 76.30           C  
ATOM   1019  CD2 LEU   124      39.746  23.466 -43.107  1.00 76.30           C  
ATOM   1020  N   THR   125      37.972  24.446 -48.043  1.00 33.27           N  
ATOM   1021  CA  THR   125      38.098  24.596 -49.462  1.00 33.27           C  
ATOM   1022  C   THR   125      38.627  25.960 -49.776  1.00 33.27           C  
ATOM   1023  O   THR   125      39.553  26.092 -50.575  1.00 33.27           O  
ATOM   1024  CB  THR   125      36.790  24.448 -50.182  1.00 33.27           C  
ATOM   1025  CG2 THR   125      37.037  24.632 -51.689  1.00 33.27           C  
ATOM   1026  OG1 THR   125      36.233  23.167 -49.929  1.00 33.27           O  
ATOM   1027  N   LYS   126      38.058  27.016 -49.159  1.00130.43           N  
ATOM   1028  CA  LYS   126      38.531  28.341 -49.445  1.00130.43           C  
ATOM   1029  C   LYS   126      39.774  28.560 -48.646  1.00130.43           C  
ATOM   1030  O   LYS   126      39.889  28.096 -47.512  1.00130.43           O  
ATOM   1031  CB  LYS   126      37.527  29.451 -49.090  1.00130.43           C  
ATOM   1032  CG  LYS   126      36.241  29.391 -49.917  1.00130.43           C  
ATOM   1033  CD  LYS   126      36.464  29.531 -51.425  1.00130.43           C  
ATOM   1034  CE  LYS   126      36.623  30.979 -51.895  1.00130.43           C  
ATOM   1035  NZ  LYS   126      35.318  31.680 -51.837  1.00130.43           N1+
ATOM   1036  N   GLU   127      40.743  29.291 -49.232  1.00146.99           N  
ATOM   1037  CA  GLU   127      41.998  29.506 -48.575  1.00146.99           C  
ATOM   1038  C   GLU   127      41.908  30.742 -47.765  1.00146.99           C  
ATOM   1039  O   GLU   127      41.621  31.823 -48.279  1.00146.99           O  
ATOM   1040  CB  GLU   127      43.172  29.686 -49.556  1.00146.99           C  
ATOM   1041  CG  GLU   127      44.552  29.772 -48.895  1.00146.99           C  
ATOM   1042  CD  GLU   127      45.060  28.360 -48.631  1.00146.99           C  
ATOM   1043  OE1 GLU   127      44.326  27.391 -48.963  1.00146.99           O  
ATOM   1044  OE2 GLU   127      46.193  28.234 -48.094  1.00146.99           O1-
ATOM   1045  N   ASN   128      42.158  30.551 -46.459  1.00161.72           N  
ATOM   1046  CA  ASN   128      42.154  31.505 -45.406  1.00161.72           C  
ATOM   1047  C   ASN   128      41.254  30.900 -44.386  1.00161.72           C  
ATOM   1048  O   ASN   128      41.133  31.397 -43.267  1.00161.72           O  
ATOM   1049  CB  ASN   128      41.583  32.899 -45.754  1.00161.72           C  
ATOM   1050  CG  ASN   128      40.068  32.861 -45.931  1.00161.72           C  
ATOM   1051  ND2 ASN   128      39.339  33.323 -44.880  1.00161.72           N  
ATOM   1052  OD1 ASN   128      39.545  32.459 -46.968  1.00161.72           O  
ATOM   1053  N   TYR   129      40.627  29.767 -44.768  1.00119.92           N  
ATOM   1054  CA  TYR   129      39.710  29.056 -43.926  1.00119.92           C  
ATOM   1055  C   TYR   129      38.756  30.024 -43.283  1.00119.92           C  
ATOM   1056  O   TYR   129      38.867  30.288 -42.086  1.00119.92           O  
ATOM   1057  CB  TYR   129      40.371  28.243 -42.794  1.00119.92           C  
ATOM   1058  CG  TYR   129      41.268  27.202 -43.377  1.00119.92           C  
ATOM   1059  CD1 TYR   129      40.784  26.284 -44.278  1.00119.92           C  
ATOM   1060  CD2 TYR   129      42.587  27.115 -42.985  1.00119.92           C  
ATOM   1061  CE1 TYR   129      41.610  25.317 -44.802  1.00119.92           C  
ATOM   1062  CE2 TYR   129      43.418  26.150 -43.505  1.00119.92           C  
ATOM   1063  CZ  TYR   129      42.929  25.249 -44.420  1.00119.92           C  
ATOM   1064  OH  TYR   129      43.771  24.252 -44.959  1.00119.92           O  
ATOM   1065  N   PRO   130      37.843  30.588 -44.039  1.00 80.66           N  
ATOM   1066  CA  PRO   130      36.866  31.516 -43.520  1.00 80.66           C  
ATOM   1067  C   PRO   130      35.808  30.835 -42.696  1.00 80.66           C  
ATOM   1068  O   PRO   130      35.541  29.656 -42.920  1.00 80.66           O  
ATOM   1069  CB  PRO   130      36.296  32.250 -44.735  1.00 80.66           C  
ATOM   1070  CG  PRO   130      36.664  31.356 -45.933  1.00 80.66           C  
ATOM   1071  CD  PRO   130      37.958  30.657 -45.485  1.00 80.66           C  
ATOM   1072  N   GLU   131      35.182  31.570 -41.747  1.00 85.87           N  
ATOM   1073  CA  GLU   131      34.177  31.021 -40.872  1.00 85.87           C  
ATOM   1074  C   GLU   131      32.835  31.060 -41.547  1.00 85.87           C  
ATOM   1075  O   GLU   131      32.281  32.132 -41.789  1.00 85.87           O  
ATOM   1076  CB  GLU   131      34.033  31.821 -39.565  1.00 85.87           C  
ATOM   1077  CG  GLU   131      32.963  31.283 -38.612  1.00 85.87           C  
ATOM   1078  CD  GLU   131      32.828  32.264 -37.453  1.00 85.87           C  
ATOM   1079  OE1 GLU   131      33.852  32.514 -36.765  1.00 85.87           O  
ATOM   1080  OE2 GLU   131      31.698  32.783 -37.243  1.00 85.87           O1-
ATOM   1081  N   VAL   132      32.332  29.870 -41.939  1.00 80.38           N  
ATOM   1082  CA  VAL   132      31.042  29.659 -42.541  1.00 80.38           C  
ATOM   1083  C   VAL   132      29.908  29.588 -41.551  1.00 80.38           C  
ATOM   1084  O   VAL   132      28.804  30.037 -41.854  1.00 80.38           O  
ATOM   1085  CB  VAL   132      31.005  28.413 -43.373  1.00 80.38           C  
ATOM   1086  CG1 VAL   132      31.969  28.594 -44.558  1.00 80.38           C  
ATOM   1087  CG2 VAL   132      31.352  27.215 -42.477  1.00 80.38           C  
ATOM   1088  N   ASP   133      30.115  28.970 -40.363  1.00 61.31           N  
ATOM   1089  CA  ASP   133      29.009  28.802 -39.450  1.00 61.31           C  
ATOM   1090  C   ASP   133      29.411  29.230 -38.071  1.00 61.31           C  
ATOM   1091  O   ASP   133      30.535  28.981 -37.637  1.00 61.31           O  
ATOM   1092  CB  ASP   133      28.521  27.347 -39.355  1.00 61.31           C  
ATOM   1093  CG  ASP   133      27.873  26.989 -40.686  1.00 61.31           C  
ATOM   1094  OD1 ASP   133      27.336  27.917 -41.348  1.00 61.31           O  
ATOM   1095  OD2 ASP   133      27.914  25.789 -41.063  1.00 61.31           O1-
ATOM   1096  N   ARG   134      28.495  29.925 -37.356  1.00152.44           N  
ATOM   1097  CA  ARG   134      28.737  30.332 -35.999  1.00152.44           C  
ATOM   1098  C   ARG   134      27.411  30.266 -35.289  1.00152.44           C  
ATOM   1099  O   ARG   134      26.545  31.109 -35.517  1.00152.44           O  
ATOM   1100  CB  ARG   134      29.205  31.795 -35.908  1.00152.44           C  
ATOM   1101  CG  ARG   134      29.787  32.206 -34.553  1.00152.44           C  
ATOM   1102  CD  ARG   134      31.229  31.734 -34.351  1.00152.44           C  
ATOM   1103  NE  ARG   134      31.730  32.351 -33.094  1.00152.44           N  
ATOM   1104  CZ  ARG   134      33.065  32.579 -32.922  1.00152.44           C  
ATOM   1105  NH1 ARG   134      33.949  32.267 -33.912  1.00152.44           N1+
ATOM   1106  NH2 ARG   134      33.516  33.126 -31.757  1.00152.44           N  
ATOM   1107  N   TYR   135      27.215  29.283 -34.385  1.00 60.08           N  
ATOM   1108  CA  TYR   135      25.940  29.182 -33.725  1.00 60.08           C  
ATOM   1109  C   TYR   135      26.151  29.192 -32.241  1.00 60.08           C  
ATOM   1110  O   TYR   135      26.906  28.379 -31.713  1.00 60.08           O  
ATOM   1111  CB  TYR   135      25.207  27.874 -34.083  1.00 60.08           C  
ATOM   1112  CG  TYR   135      23.916  27.772 -33.343  1.00 60.08           C  
ATOM   1113  CD1 TYR   135      22.791  28.431 -33.786  1.00 60.08           C  
ATOM   1114  CD2 TYR   135      23.830  26.995 -32.211  1.00 60.08           C  
ATOM   1115  CE1 TYR   135      21.602  28.321 -33.103  1.00 60.08           C  
ATOM   1116  CE2 TYR   135      22.644  26.882 -31.525  1.00 60.08           C  
ATOM   1117  CZ  TYR   135      21.526  27.547 -31.970  1.00 60.08           C  
ATOM   1118  OH  TYR   135      20.306  27.433 -31.268  1.00 60.08           O  
ATOM   1119  N   GLU   136      25.485  30.127 -31.529  1.00 93.22           N  
ATOM   1120  CA  GLU   136      25.593  30.198 -30.095  1.00 93.22           C  
ATOM   1121  C   GLU   136      24.523  29.342 -29.490  1.00 93.22           C  
ATOM   1122  O   GLU   136      23.406  29.265 -29.999  1.00 93.22           O  
ATOM   1123  CB  GLU   136      25.350  31.601 -29.515  1.00 93.22           C  
ATOM   1124  CG  GLU   136      23.919  32.098 -29.746  1.00 93.22           C  
ATOM   1125  CD  GLU   136      23.667  33.312 -28.862  1.00 93.22           C  
ATOM   1126  OE1 GLU   136      24.576  33.670 -28.066  1.00 93.22           O  
ATOM   1127  OE2 GLU   136      22.556  33.897 -28.967  1.00 93.22           O1-
ATOM   1128  N   LEU   137      24.840  28.687 -28.357  1.00 46.67           N  
ATOM   1129  CA  LEU   137      23.871  27.884 -27.665  1.00 46.67           C  
ATOM   1130  C   LEU   137      22.975  28.806 -26.894  1.00 46.67           C  
ATOM   1131  O   LEU   137      23.424  29.815 -26.351  1.00 46.67           O  
ATOM   1132  CB  LEU   137      24.507  26.908 -26.661  1.00 46.67           C  
ATOM   1133  CG  LEU   137      25.456  25.885 -27.313  1.00 46.67           C  
ATOM   1134  CD1 LEU   137      26.052  24.928 -26.267  1.00 46.67           C  
ATOM   1135  CD2 LEU   137      24.771  25.155 -28.478  1.00 46.67           C  
ATOM   1136  N   PRO   138      21.706  28.494 -26.847  1.00162.19           N  
ATOM   1137  CA  PRO   138      20.810  29.285 -26.049  1.00162.19           C  
ATOM   1138  C   PRO   138      21.103  28.973 -24.616  1.00162.19           C  
ATOM   1139  O   PRO   138      21.420  27.827 -24.311  1.00162.19           O  
ATOM   1140  CB  PRO   138      19.401  28.910 -26.502  1.00162.19           C  
ATOM   1141  CG  PRO   138      19.599  28.459 -27.961  1.00162.19           C  
ATOM   1142  CD  PRO   138      21.036  27.912 -27.999  1.00162.19           C  
ATOM   1143  N   ALA   139      20.933  29.950 -23.713  1.00 34.03           N  
ATOM   1144  CA  ALA   139      21.319  29.793 -22.340  1.00 34.03           C  
ATOM   1145  C   ALA   139      20.589  28.639 -21.723  1.00 34.03           C  
ATOM   1146  O   ALA   139      21.143  27.919 -20.895  1.00 34.03           O  
ATOM   1147  CB  ALA   139      21.011  31.041 -21.493  1.00 34.03           C  
ATOM   1148  N   GLU   140      19.322  28.424 -22.105  1.00 81.49           N  
ATOM   1149  CA  GLU   140      18.554  27.391 -21.473  1.00 81.49           C  
ATOM   1150  C   GLU   140      19.197  26.048 -21.692  1.00 81.49           C  
ATOM   1151  O   GLU   140      19.173  25.193 -20.806  1.00 81.49           O  
ATOM   1152  CB  GLU   140      17.121  27.297 -22.021  1.00 81.49           C  
ATOM   1153  CG  GLU   140      16.297  26.206 -21.335  1.00 81.49           C  
ATOM   1154  CD  GLU   140      14.903  26.204 -21.943  1.00 81.49           C  
ATOM   1155  OE1 GLU   140      14.797  26.291 -23.194  1.00 81.49           O  
ATOM   1156  OE2 GLU   140      13.922  26.102 -21.157  1.00 81.49           O1-
ATOM   1157  N   VAL   141      19.763  25.818 -22.889  1.00125.65           N  
ATOM   1158  CA  VAL   141      20.303  24.535 -23.267  1.00125.65           C  
ATOM   1159  C   VAL   141      21.578  24.159 -22.561  1.00125.65           C  
ATOM   1160  O   VAL   141      21.849  22.971 -22.397  1.00125.65           O  
ATOM   1161  CB  VAL   141      20.575  24.406 -24.740  1.00125.65           C  
ATOM   1162  CG1 VAL   141      19.283  24.738 -25.506  1.00125.65           C  
ATOM   1163  CG2 VAL   141      21.808  25.241 -25.117  1.00125.65           C  
ATOM   1164  N   VAL   142      22.417  25.137 -22.158  1.00 57.25           N  
ATOM   1165  CA  VAL   142      23.714  24.827 -21.608  1.00 57.25           C  
ATOM   1166  C   VAL   142      23.615  23.830 -20.491  1.00 57.25           C  
ATOM   1167  O   VAL   142      22.803  23.966 -19.575  1.00 57.25           O  
ATOM   1168  CB  VAL   142      24.437  26.037 -21.091  1.00 57.25           C  
ATOM   1169  CG1 VAL   142      25.711  25.580 -20.365  1.00 57.25           C  
ATOM   1170  CG2 VAL   142      24.716  26.980 -22.275  1.00 57.25           C  
ATOM   1171  N   LYS   143      24.442  22.761 -20.580  1.00150.57           N  
ATOM   1172  CA  LYS   143      24.501  21.768 -19.547  1.00150.57           C  
ATOM   1173  C   LYS   143      25.895  21.206 -19.534  1.00150.57           C  
ATOM   1174  O   LYS   143      26.203  20.286 -20.291  1.00150.57           O  
ATOM   1175  CB  LYS   143      23.538  20.592 -19.783  1.00150.57           C  
ATOM   1176  CG  LYS   143      22.071  21.021 -19.784  1.00150.57           C  
ATOM   1177  CD  LYS   143      21.600  21.613 -18.455  1.00150.57           C  
ATOM   1178  CE  LYS   143      20.243  22.312 -18.555  1.00150.57           C  
ATOM   1179  NZ  LYS   143      19.263  21.423 -19.219  1.00150.57           N1+
ATOM   1180  N   ASN   144      26.752  21.728 -18.627  1.00 74.56           N  
ATOM   1181  CA  ASN   144      28.105  21.270 -18.432  1.00 74.56           C  
ATOM   1182  C   ASN   144      28.856  21.145 -19.734  1.00 74.56           C  
ATOM   1183  O   ASN   144      29.174  20.036 -20.152  1.00 74.56           O  
ATOM   1184  CB  ASN   144      28.162  19.897 -17.742  1.00 74.56           C  
ATOM   1185  CG  ASN   144      27.474  20.026 -16.391  1.00 74.56           C  
ATOM   1186  ND2 ASN   144      26.734  18.961 -15.984  1.00 74.56           N  
ATOM   1187  OD1 ASN   144      27.583  21.050 -15.720  1.00 74.56           O  
ATOM   1188  N   PRO   145      29.181  22.239 -20.378  1.00163.24           N  
ATOM   1189  CA  PRO   145      29.852  22.258 -21.658  1.00163.24           C  
ATOM   1190  C   PRO   145      31.217  21.637 -21.624  1.00163.24           C  
ATOM   1191  O   PRO   145      31.725  21.260 -22.679  1.00163.24           O  
ATOM   1192  CB  PRO   145      29.935  23.733 -22.055  1.00163.24           C  
ATOM   1193  CG  PRO   145      28.831  24.422 -21.234  1.00163.24           C  
ATOM   1194  CD  PRO   145      28.701  23.550 -19.976  1.00163.24           C  
ATOM   1195  N   LEU   146      31.841  21.557 -20.440  1.00123.33           N  
ATOM   1196  CA  LEU   146      33.166  21.032 -20.265  1.00123.33           C  
ATOM   1197  C   LEU   146      33.179  19.573 -20.632  1.00123.33           C  
ATOM   1198  O   LEU   146      34.210  19.028 -21.020  1.00123.33           O  
ATOM   1199  CB  LEU   146      33.644  21.108 -18.803  1.00123.33           C  
ATOM   1200  CG  LEU   146      33.669  22.531 -18.217  1.00123.33           C  
ATOM   1201  CD1 LEU   146      32.253  23.121 -18.123  1.00123.33           C  
ATOM   1202  CD2 LEU   146      34.409  22.566 -16.871  1.00123.33           C  
ATOM   1203  N   SER   147      32.043  18.888 -20.421  1.00 82.05           N  
ATOM   1204  CA  SER   147      31.889  17.471 -20.622  1.00 82.05           C  
ATOM   1205  C   SER   147      31.598  17.058 -22.044  1.00 82.05           C  
ATOM   1206  O   SER   147      31.209  15.909 -22.255  1.00 82.05           O  
ATOM   1207  CB  SER   147      30.776  16.877 -19.743  1.00 82.05           C  
ATOM   1208  OG  SER   147      31.099  17.045 -18.370  1.00 82.05           O  
ATOM   1209  N   PHE   148      31.705  17.946 -23.056  1.00 77.09           N  
ATOM   1210  CA  PHE   148      31.377  17.511 -24.392  1.00 77.09           C  
ATOM   1211  C   PHE   148      32.450  16.611 -24.925  1.00 77.09           C  
ATOM   1212  O   PHE   148      33.642  16.878 -24.781  1.00 77.09           O  
ATOM   1213  CB  PHE   148      31.175  18.643 -25.417  1.00 77.09           C  
ATOM   1214  CG  PHE   148      29.913  19.355 -25.076  1.00 77.09           C  
ATOM   1215  CD1 PHE   148      28.701  18.716 -25.200  1.00 77.09           C  
ATOM   1216  CD2 PHE   148      29.931  20.667 -24.665  1.00 77.09           C  
ATOM   1217  CE1 PHE   148      27.528  19.363 -24.894  1.00 77.09           C  
ATOM   1218  CE2 PHE   148      28.762  21.322 -24.358  1.00 77.09           C  
ATOM   1219  CZ  PHE   148      27.558  20.669 -24.469  1.00 77.09           C  
ATOM   1220  N   GLY   149      32.024  15.503 -25.571  1.00 44.22           N  
ATOM   1221  CA  GLY   149      32.919  14.538 -26.137  1.00 44.22           C  
ATOM   1222  C   GLY   149      32.881  14.673 -27.628  1.00 44.22           C  
ATOM   1223  O   GLY   149      32.858  15.766 -28.184  1.00 44.22           O  
ATOM   1224  N   CYS   150      32.865  13.523 -28.318  1.00 96.97           N  
ATOM   1225  CA  CYS   150      32.887  13.456 -29.744  1.00 96.97           C  
ATOM   1226  C   CYS   150      31.582  13.932 -30.287  1.00 96.97           C  
ATOM   1227  O   CYS   150      30.568  13.949 -29.591  1.00 96.97           O  
ATOM   1228  CB  CYS   150      33.133  12.035 -30.286  1.00 96.97           C  
ATOM   1229  SG  CYS   150      33.163  11.961 -32.102  1.00 96.97           S  
ATOM   1230  N   PHE   151      31.603  14.402 -31.552  1.00173.09           N  
ATOM   1231  CA  PHE   151      30.369  14.756 -32.188  1.00173.09           C  
ATOM   1232  C   PHE   151      30.429  14.360 -33.635  1.00173.09           C  
ATOM   1233  O   PHE   151      31.481  13.976 -34.148  1.00173.09           O  
ATOM   1234  CB  PHE   151      29.937  16.227 -32.001  1.00173.09           C  
ATOM   1235  CG  PHE   151      30.891  17.181 -32.631  1.00173.09           C  
ATOM   1236  CD1 PHE   151      32.044  17.562 -31.982  1.00173.09           C  
ATOM   1237  CD2 PHE   151      30.621  17.699 -33.876  1.00173.09           C  
ATOM   1238  CE1 PHE   151      32.917  18.450 -32.567  1.00173.09           C  
ATOM   1239  CE2 PHE   151      31.486  18.589 -34.462  1.00173.09           C  
ATOM   1240  CZ  PHE   151      32.637  18.966 -33.810  1.00173.09           C  
ATOM   1241  N   ALA   152      29.261  14.379 -34.314  1.00 51.75           N  
ATOM   1242  CA  ALA   152      29.200  13.981 -35.690  1.00 51.75           C  
ATOM   1243  C   ALA   152      28.461  15.026 -36.464  1.00 51.75           C  
ATOM   1244  O   ALA   152      27.532  15.662 -35.964  1.00 51.75           O  
ATOM   1245  CB  ALA   152      28.460  12.655 -35.897  1.00 51.75           C  
ATOM   1246  N   VAL   153      28.882  15.232 -37.727  1.00 52.22           N  
ATOM   1247  CA  VAL   153      28.242  16.190 -38.578  1.00 52.22           C  
ATOM   1248  C   VAL   153      27.481  15.407 -39.604  1.00 52.22           C  
ATOM   1249  O   VAL   153      28.059  14.633 -40.369  1.00 52.22           O  
ATOM   1250  CB  VAL   153      29.227  17.071 -39.297  1.00 52.22           C  
ATOM   1251  CG1 VAL   153      28.455  18.058 -40.190  1.00 52.22           C  
ATOM   1252  CG2 VAL   153      30.143  17.741 -38.256  1.00 52.22           C  
ATOM   1253  N   ASP   154      26.151  15.601 -39.645  1.00 57.74           N  
ATOM   1254  CA  ASP   154      25.298  14.877 -40.543  1.00 57.74           C  
ATOM   1255  C   ASP   154      24.904  15.805 -41.652  1.00 57.74           C  
ATOM   1256  O   ASP   154      24.094  16.710 -41.450  1.00 57.74           O  
ATOM   1257  CB  ASP   154      24.012  14.402 -39.836  1.00 57.74           C  
ATOM   1258  CG  ASP   154      23.304  13.338 -40.660  1.00 57.74           C  
ATOM   1259  OD1 ASP   154      23.846  12.933 -41.724  1.00 57.74           O  
ATOM   1260  OD2 ASP   154      22.202  12.909 -40.225  1.00 57.74           O1-
ATOM   1261  N   VAL   155      25.467  15.605 -42.865  1.00 56.04           N  
ATOM   1262  CA  VAL   155      25.100  16.495 -43.934  1.00 56.04           C  
ATOM   1263  C   VAL   155      24.187  15.758 -44.873  1.00 56.04           C  
ATOM   1264  O   VAL   155      24.582  14.807 -45.547  1.00 56.04           O  
ATOM   1265  CB  VAL   155      26.275  17.004 -44.720  1.00 56.04           C  
ATOM   1266  CG1 VAL   155      25.762  17.926 -45.838  1.00 56.04           C  
ATOM   1267  CG2 VAL   155      27.260  17.675 -43.750  1.00 56.04           C  
ATOM   1268  N   ILE   156      22.914  16.192 -44.933  1.00 44.57           N  
ATOM   1269  CA  ILE   156      21.942  15.559 -45.778  1.00 44.57           C  
ATOM   1270  C   ILE   156      22.282  15.769 -47.226  1.00 44.57           C  
ATOM   1271  O   ILE   156      22.223  14.821 -48.008  1.00 44.57           O  
ATOM   1272  CB  ILE   156      20.551  16.079 -45.565  1.00 44.57           C  
ATOM   1273  CG1 ILE   156      20.082  15.803 -44.127  1.00 44.57           C  
ATOM   1274  CG2 ILE   156      19.647  15.446 -46.635  1.00 44.57           C  
ATOM   1275  CD1 ILE   156      18.779  16.516 -43.766  1.00 44.57           C  
ATOM   1276  N   ASN   157      22.645  17.008 -47.638  1.00 76.91           N  
ATOM   1277  CA  ASN   157      22.894  17.217 -49.044  1.00 76.91           C  
ATOM   1278  C   ASN   157      24.325  17.612 -49.300  1.00 76.91           C  
ATOM   1279  O   ASN   157      24.658  18.786 -49.449  1.00 76.91           O  
ATOM   1280  CB  ASN   157      21.956  18.278 -49.663  1.00 76.91           C  
ATOM   1281  CG  ASN   157      22.100  19.599 -48.913  1.00 76.91           C  
ATOM   1282  ND2 ASN   157      21.899  20.736 -49.633  1.00 76.91           N  
ATOM   1283  OD1 ASN   157      22.379  19.622 -47.715  1.00 76.91           O  
ATOM   1284  N   PRO   158      25.180  16.632 -49.417  1.00169.35           N  
ATOM   1285  CA  PRO   158      26.590  16.820 -49.644  1.00169.35           C  
ATOM   1286  C   PRO   158      26.849  17.504 -50.955  1.00169.35           C  
ATOM   1287  O   PRO   158      27.876  18.168 -51.096  1.00169.35           O  
ATOM   1288  CB  PRO   158      27.193  15.417 -49.669  1.00169.35           C  
ATOM   1289  CG  PRO   158      26.137  14.518 -49.000  1.00169.35           C  
ATOM   1290  CD  PRO   158      24.806  15.239 -49.253  1.00169.35           C  
ATOM   1291  N   LYS   159      25.972  17.270 -51.946  1.00 82.93           N  
ATOM   1292  CA  LYS   159      26.109  17.788 -53.278  1.00 82.93           C  
ATOM   1293  C   LYS   159      25.823  19.257 -53.354  1.00 82.93           C  
ATOM   1294  O   LYS   159      26.445  19.974 -54.139  1.00 82.93           O  
ATOM   1295  CB  LYS   159      25.175  17.090 -54.276  1.00 82.93           C  
ATOM   1296  CG  LYS   159      25.492  15.604 -54.432  1.00 82.93           C  
ATOM   1297  CD  LYS   159      24.423  14.838 -55.206  1.00 82.93           C  
ATOM   1298  CE  LYS   159      24.354  15.241 -56.680  1.00 82.93           C  
ATOM   1299  NZ  LYS   159      23.300  14.465 -57.372  1.00 82.93           N1+
ATOM   1300  N   GLY   160      24.871  19.744 -52.537  1.00 39.06           N  
ATOM   1301  CA  GLY   160      24.410  21.096 -52.681  1.00 39.06           C  
ATOM   1302  C   GLY   160      25.169  22.038 -51.803  1.00 39.06           C  
ATOM   1303  O   GLY   160      26.397  22.020 -51.736  1.00 39.06           O  
ATOM   1304  N   GLY   161      24.396  22.929 -51.153  1.00 49.39           N  
ATOM   1305  CA  GLY   161      24.811  23.986 -50.276  1.00 49.39           C  
ATOM   1306  C   GLY   161      25.454  23.416 -49.049  1.00 49.39           C  
ATOM   1307  O   GLY   161      26.238  24.094 -48.387  1.00 49.39           O  
ATOM   1308  N   CYS   162      25.104  22.164 -48.696  1.00 67.04           N  
ATOM   1309  CA  CYS   162      25.596  21.514 -47.511  1.00 67.04           C  
ATOM   1310  C   CYS   162      24.975  22.150 -46.301  1.00 67.04           C  
ATOM   1311  O   CYS   162      25.481  22.004 -45.190  1.00 67.04           O  
ATOM   1312  CB  CYS   162      27.127  21.638 -47.323  1.00 67.04           C  
ATOM   1313  SG  CYS   162      28.106  20.724 -48.554  1.00 67.04           S  
ATOM   1314  N   SER   163      23.862  22.881 -46.504  1.00102.20           N  
ATOM   1315  CA  SER   163      23.124  23.570 -45.482  1.00102.20           C  
ATOM   1316  C   SER   163      22.286  22.655 -44.630  1.00102.20           C  
ATOM   1317  O   SER   163      22.081  22.934 -43.448  1.00102.20           O  
ATOM   1318  CB  SER   163      22.180  24.616 -46.094  1.00102.20           C  
ATOM   1319  OG  SER   163      21.461  25.278 -45.068  1.00102.20           O  
ATOM   1320  N   ASP   164      21.754  21.554 -45.205  1.00 61.04           N  
ATOM   1321  CA  ASP   164      20.892  20.669 -44.461  1.00 61.04           C  
ATOM   1322  C   ASP   164      21.785  19.818 -43.631  1.00 61.04           C  
ATOM   1323  O   ASP   164      22.125  18.700 -44.017  1.00 61.04           O  
ATOM   1324  CB  ASP   164      20.083  19.710 -45.355  1.00 61.04           C  
ATOM   1325  CG  ASP   164      19.056  20.502 -46.152  1.00 61.04           C  
ATOM   1326  OD1 ASP   164      18.472  21.463 -45.588  1.00 61.04           O  
ATOM   1327  OD2 ASP   164      18.836  20.144 -47.341  1.00 61.04           O1-
ATOM   1328  N   THR   165      22.163  20.319 -42.440  1.00 66.60           N  
ATOM   1329  CA  THR   165      23.143  19.604 -41.691  1.00 66.60           C  
ATOM   1330  C   THR   165      22.720  19.523 -40.258  1.00 66.60           C  
ATOM   1331  O   THR   165      22.127  20.453 -39.714  1.00 66.60           O  
ATOM   1332  CB  THR   165      24.468  20.312 -41.737  1.00 66.60           C  
ATOM   1333  CG2 THR   165      25.517  19.487 -40.974  1.00 66.60           C  
ATOM   1334  OG1 THR   165      24.876  20.487 -43.088  1.00 66.60           O  
ATOM   1335  N   PHE   166      23.023  18.380 -39.610  1.00143.31           N  
ATOM   1336  CA  PHE   166      22.722  18.192 -38.220  1.00143.31           C  
ATOM   1337  C   PHE   166      23.997  17.890 -37.501  1.00143.31           C  
ATOM   1338  O   PHE   166      24.881  17.222 -38.033  1.00143.31           O  
ATOM   1339  CB  PHE   166      21.765  17.018 -37.933  1.00143.31           C  
ATOM   1340  CG  PHE   166      20.359  17.467 -38.143  1.00143.31           C  
ATOM   1341  CD1 PHE   166      19.764  17.423 -39.382  1.00143.31           C  
ATOM   1342  CD2 PHE   166      19.636  17.942 -37.073  1.00143.31           C  
ATOM   1343  CE1 PHE   166      18.462  17.843 -39.544  1.00143.31           C  
ATOM   1344  CE2 PHE   166      18.336  18.362 -37.228  1.00143.31           C  
ATOM   1345  CZ  PHE   166      17.748  18.315 -38.468  1.00143.31           C  
ATOM   1346  N   LEU   167      24.129  18.406 -36.262  1.00153.86           N  
ATOM   1347  CA  LEU   167      25.294  18.132 -35.473  1.00153.86           C  
ATOM   1348  C   LEU   167      24.848  17.504 -34.187  1.00153.86           C  
ATOM   1349  O   LEU   167      23.994  18.045 -33.483  1.00153.86           O  
ATOM   1350  CB  LEU   167      26.110  19.390 -35.123  1.00153.86           C  
ATOM   1351  CG  LEU   167      26.797  20.037 -36.342  1.00153.86           C  
ATOM   1352  CD1 LEU   167      27.902  19.132 -36.908  1.00153.86           C  
ATOM   1353  CD2 LEU   167      25.773  20.455 -37.410  1.00153.86           C  
ATOM   1354  N   TYR   168      25.433  16.334 -33.848  1.00 83.95           N  
ATOM   1355  CA  TYR   168      25.077  15.630 -32.645  1.00 83.95           C  
ATOM   1356  C   TYR   168      26.302  15.665 -31.774  1.00 83.95           C  
ATOM   1357  O   TYR   168      27.340  15.117 -32.139  1.00 83.95           O  
ATOM   1358  CB  TYR   168      24.790  14.139 -32.896  1.00 83.95           C  
ATOM   1359  CG  TYR   168      23.889  14.013 -34.080  1.00 83.95           C  
ATOM   1360  CD1 TYR   168      22.573  14.414 -34.040  1.00 83.95           C  
ATOM   1361  CD2 TYR   168      24.377  13.458 -35.243  1.00 83.95           C  
ATOM   1362  CE1 TYR   168      21.769  14.278 -35.150  1.00 83.95           C  
ATOM   1363  CE2 TYR   168      23.580  13.318 -36.354  1.00 83.95           C  
ATOM   1364  CZ  TYR   168      22.271  13.732 -36.309  1.00 83.95           C  
ATOM   1365  OH  TYR   168      21.449  13.592 -37.448  1.00 83.95           O  
ATOM   1366  N   ILE   169      26.213  16.296 -30.583  1.00 52.38           N  
ATOM   1367  CA  ILE   169      27.378  16.421 -29.748  1.00 52.38           C  
ATOM   1368  C   ILE   169      27.138  15.663 -28.477  1.00 52.38           C  
ATOM   1369  O   ILE   169      26.133  15.876 -27.802  1.00 52.38           O  
ATOM   1370  CB  ILE   169      27.645  17.851 -29.369  1.00 52.38           C  
ATOM   1371  CG1 ILE   169      27.825  18.711 -30.629  1.00 52.38           C  
ATOM   1372  CG2 ILE   169      28.865  17.887 -28.435  1.00 52.38           C  
ATOM   1373  CD1 ILE   169      27.760  20.213 -30.356  1.00 52.38           C  
ATOM   1374  N   THR   170      28.070  14.755 -28.115  1.00 54.06           N  
ATOM   1375  CA  THR   170      27.905  13.954 -26.928  1.00 54.06           C  
ATOM   1376  C   THR   170      28.374  14.695 -25.711  1.00 54.06           C  
ATOM   1377  O   THR   170      29.186  15.618 -25.793  1.00 54.06           O  
ATOM   1378  CB  THR   170      28.644  12.645 -26.960  1.00 54.06           C  
ATOM   1379  CG2 THR   170      28.130  11.807 -28.142  1.00 54.06           C  
ATOM   1380  OG1 THR   170      30.040  12.869 -27.077  1.00 54.06           O  
ATOM   1381  N   ASN   171      27.810  14.317 -24.542  1.00 64.65           N  
ATOM   1382  CA  ASN   171      28.217  14.844 -23.268  1.00 64.65           C  
ATOM   1383  C   ASN   171      28.322  13.657 -22.356  1.00 64.65           C  
ATOM   1384  O   ASN   171      27.334  12.970 -22.107  1.00 64.65           O  
ATOM   1385  CB  ASN   171      27.197  15.827 -22.672  1.00 64.65           C  
ATOM   1386  CG  ASN   171      27.848  16.557 -21.506  1.00 64.65           C  
ATOM   1387  ND2 ASN   171      28.113  17.877 -21.693  1.00 64.65           N  
ATOM   1388  OD1 ASN   171      28.121  15.970 -20.461  1.00 64.65           O  
ATOM   1389  N   TYR   172      29.543  13.366 -21.863  1.00122.48           N  
ATOM   1390  CA  TYR   172      29.794  12.199 -21.056  1.00122.48           C  
ATOM   1391  C   TYR   172      29.275  12.289 -19.649  1.00122.48           C  
ATOM   1392  O   TYR   172      28.997  11.260 -19.031  1.00122.48           O  
ATOM   1393  CB  TYR   172      31.252  11.690 -21.079  1.00122.48           C  
ATOM   1394  CG  TYR   172      32.230  12.662 -20.519  1.00122.48           C  
ATOM   1395  CD1 TYR   172      32.843  13.579 -21.340  1.00122.48           C  
ATOM   1396  CD2 TYR   172      32.553  12.638 -19.183  1.00122.48           C  
ATOM   1397  CE1 TYR   172      33.758  14.470 -20.832  1.00122.48           C  
ATOM   1398  CE2 TYR   172      33.468  13.526 -18.668  1.00122.48           C  
ATOM   1399  CZ  TYR   172      34.069  14.445 -19.494  1.00122.48           C  
ATOM   1400  OH  TYR   172      35.008  15.359 -18.972  1.00122.48           O  
ATOM   1401  N   GLU   173      29.254  13.491 -19.041  1.00134.08           N  
ATOM   1402  CA  GLU   173      28.729  13.559 -17.703  1.00134.08           C  
ATOM   1403  C   GLU   173      27.241  13.337 -17.698  1.00134.08           C  
ATOM   1404  O   GLU   173      26.734  12.406 -17.073  1.00134.08           O  
ATOM   1405  CB  GLU   173      28.986  14.922 -17.038  1.00134.08           C  
ATOM   1406  CG  GLU   173      28.437  15.010 -15.614  1.00134.08           C  
ATOM   1407  CD  GLU   173      29.304  14.134 -14.722  1.00134.08           C  
ATOM   1408  OE1 GLU   173      29.696  13.028 -15.181  1.00134.08           O  
ATOM   1409  OE2 GLU   173      29.586  14.561 -13.571  1.00134.08           O1-
ATOM   1410  N   GLU   174      26.516  14.160 -18.479  1.00105.65           N  
ATOM   1411  CA  GLU   174      25.079  14.208 -18.514  1.00105.65           C  
ATOM   1412  C   GLU   174      24.492  12.986 -19.145  1.00105.65           C  
ATOM   1413  O   GLU   174      23.311  12.694 -18.951  1.00105.65           O  
ATOM   1414  CB  GLU   174      24.521  15.435 -19.251  1.00105.65           C  
ATOM   1415  CG  GLU   174      23.001  15.525 -19.128  1.00105.65           C  
ATOM   1416  CD  GLU   174      22.537  16.818 -19.771  1.00105.65           C  
ATOM   1417  OE1 GLU   174      23.400  17.616 -20.229  1.00105.65           O  
ATOM   1418  OE2 GLU   174      21.296  17.021 -19.804  1.00105.65           O1-
ATOM   1419  N   ASN   175      25.282  12.247 -19.941  1.00 86.59           N  
ATOM   1420  CA  ASN   175      24.715  11.150 -20.667  1.00 86.59           C  
ATOM   1421  C   ASN   175      23.674  11.759 -21.555  1.00 86.59           C  
ATOM   1422  O   ASN   175      22.519  11.335 -21.570  1.00 86.59           O  
ATOM   1423  CB  ASN   175      24.050  10.127 -19.736  1.00 86.59           C  
ATOM   1424  CG  ASN   175      25.139   9.651 -18.787  1.00 86.59           C  
ATOM   1425  ND2 ASN   175      26.420   9.842 -19.199  1.00 86.59           N  
ATOM   1426  OD1 ASN   175      24.864   9.146 -17.700  1.00 86.59           O  
ATOM   1427  N   THR   176      24.074  12.810 -22.310  1.00113.80           N  
ATOM   1428  CA  THR   176      23.123  13.497 -23.137  1.00113.80           C  
ATOM   1429  C   THR   176      23.689  13.810 -24.489  1.00113.80           C  
ATOM   1430  O   THR   176      24.902  13.863 -24.692  1.00113.80           O  
ATOM   1431  CB  THR   176      22.673  14.803 -22.551  1.00113.80           C  
ATOM   1432  CG2 THR   176      23.866  15.772 -22.533  1.00113.80           C  
ATOM   1433  OG1 THR   176      21.613  15.345 -23.322  1.00113.80           O  
ATOM   1434  N   ILE   177      22.780  14.011 -25.469  1.00137.15           N  
ATOM   1435  CA  ILE   177      23.191  14.405 -26.783  1.00137.15           C  
ATOM   1436  C   ILE   177      22.522  15.706 -27.098  1.00137.15           C  
ATOM   1437  O   ILE   177      21.304  15.847 -26.980  1.00137.15           O  
ATOM   1438  CB  ILE   177      22.887  13.387 -27.850  1.00137.15           C  
ATOM   1439  CG1 ILE   177      23.473  13.817 -29.204  1.00137.15           C  
ATOM   1440  CG2 ILE   177      21.380  13.140 -27.875  1.00137.15           C  
ATOM   1441  CD1 ILE   177      24.997  13.790 -29.247  1.00137.15           C  
ATOM   1442  N   VAL   178      23.339  16.712 -27.473  1.00 97.44           N  
ATOM   1443  CA  VAL   178      22.820  17.994 -27.850  1.00 97.44           C  
ATOM   1444  C   VAL   178      22.674  17.953 -29.338  1.00 97.44           C  
ATOM   1445  O   VAL   178      23.604  17.595 -30.057  1.00 97.44           O  
ATOM   1446  CB  VAL   178      23.713  19.147 -27.474  1.00 97.44           C  
ATOM   1447  CG1 VAL   178      25.053  19.023 -28.221  1.00 97.44           C  
ATOM   1448  CG2 VAL   178      22.957  20.456 -27.760  1.00 97.44           C  
ATOM   1449  N   VAL   179      21.475  18.306 -29.840  1.00 99.52           N  
ATOM   1450  CA  VAL   179      21.237  18.202 -31.251  1.00 99.52           C  
ATOM   1451  C   VAL   179      21.056  19.570 -31.827  1.00 99.52           C  
ATOM   1452  O   VAL   179      20.303  20.388 -31.301  1.00 99.52           O  
ATOM   1453  CB  VAL   179      20.011  17.411 -31.573  1.00 99.52           C  
ATOM   1454  CG1 VAL   179      18.820  18.113 -30.908  1.00 99.52           C  
ATOM   1455  CG2 VAL   179      19.895  17.282 -33.100  1.00 99.52           C  
ATOM   1456  N   TYR   180      21.758  19.841 -32.947  1.00 77.60           N  
ATOM   1457  CA  TYR   180      21.702  21.129 -33.574  1.00 77.60           C  
ATOM   1458  C   TYR   180      21.221  20.984 -34.985  1.00 77.60           C  
ATOM   1459  O   TYR   180      21.786  20.232 -35.778  1.00 77.60           O  
ATOM   1460  CB  TYR   180      23.079  21.825 -33.568  1.00 77.60           C  
ATOM   1461  CG  TYR   180      23.069  23.049 -34.420  1.00 77.60           C  
ATOM   1462  CD1 TYR   180      22.256  24.118 -34.124  1.00 77.60           C  
ATOM   1463  CD2 TYR   180      23.923  23.139 -35.498  1.00 77.60           C  
ATOM   1464  CE1 TYR   180      22.270  25.244 -34.913  1.00 77.60           C  
ATOM   1465  CE2 TYR   180      23.943  24.263 -36.289  1.00 77.60           C  
ATOM   1466  CZ  TYR   180      23.110  25.317 -35.999  1.00 77.60           C  
ATOM   1467  OH  TYR   180      23.124  26.474 -36.808  1.00 77.60           O  
ATOM   1468  N   ASP   181      20.134  21.718 -35.312  1.00 52.73           N  
ATOM   1469  CA  ASP   181      19.545  21.733 -36.624  1.00 52.73           C  
ATOM   1470  C   ASP   181      20.030  22.985 -37.287  1.00 52.73           C  
ATOM   1471  O   ASP   181      19.606  24.086 -36.938  1.00 52.73           O  
ATOM   1472  CB  ASP   181      18.004  21.790 -36.570  1.00 52.73           C  
ATOM   1473  CG  ASP   181      17.419  21.605 -37.965  1.00 52.73           C  
ATOM   1474  OD1 ASP   181      18.077  22.017 -38.957  1.00 52.73           O  
ATOM   1475  OD2 ASP   181      16.295  21.042 -38.053  1.00 52.73           O1-
ATOM   1476  N   LYS   182      20.954  22.845 -38.258  1.00102.73           N  
ATOM   1477  CA  LYS   182      21.530  23.982 -38.919  1.00102.73           C  
ATOM   1478  C   LYS   182      20.497  24.730 -39.705  1.00102.73           C  
ATOM   1479  O   LYS   182      20.472  25.960 -39.683  1.00102.73           O  
ATOM   1480  CB  LYS   182      22.659  23.609 -39.897  1.00102.73           C  
ATOM   1481  CG  LYS   182      23.228  24.819 -40.643  1.00102.73           C  
ATOM   1482  CD  LYS   182      23.948  25.826 -39.744  1.00102.73           C  
ATOM   1483  CE  LYS   182      24.451  27.061 -40.497  1.00102.73           C  
ATOM   1484  NZ  LYS   182      23.303  27.885 -40.940  1.00102.73           N1+
ATOM   1485  N   LYS   183      19.615  24.009 -40.425  1.00115.72           N  
ATOM   1486  CA  LYS   183      18.653  24.663 -41.270  1.00115.72           C  
ATOM   1487  C   LYS   183      17.739  25.530 -40.453  1.00115.72           C  
ATOM   1488  O   LYS   183      17.553  26.707 -40.761  1.00115.72           O  
ATOM   1489  CB  LYS   183      17.763  23.663 -42.030  1.00115.72           C  
ATOM   1490  CG  LYS   183      18.501  22.897 -43.128  1.00115.72           C  
ATOM   1491  CD  LYS   183      18.990  23.804 -44.257  1.00115.72           C  
ATOM   1492  CE  LYS   183      17.894  24.141 -45.271  1.00115.72           C  
ATOM   1493  NZ  LYS   183      18.418  25.059 -46.306  1.00115.72           N1+
ATOM   1494  N   ASN   184      17.149  24.958 -39.386  1.00 47.79           N  
ATOM   1495  CA  ASN   184      16.220  25.633 -38.518  1.00 47.79           C  
ATOM   1496  C   ASN   184      16.941  26.642 -37.685  1.00 47.79           C  
ATOM   1497  O   ASN   184      16.371  27.657 -37.288  1.00 47.79           O  
ATOM   1498  CB  ASN   184      15.488  24.684 -37.551  1.00 47.79           C  
ATOM   1499  CG  ASN   184      14.457  23.894 -38.342  1.00 47.79           C  
ATOM   1500  ND2 ASN   184      13.821  22.894 -37.674  1.00 47.79           N  
ATOM   1501  OD1 ASN   184      14.209  24.169 -39.515  1.00 47.79           O  
ATOM   1502  N   LYS   185      18.233  26.392 -37.410  1.00132.59           N  
ATOM   1503  CA  LYS   185      18.967  27.230 -36.510  1.00132.59           C  
ATOM   1504  C   LYS   185      18.352  27.075 -35.155  1.00132.59           C  
ATOM   1505  O   LYS   185      18.182  28.044 -34.416  1.00132.59           O  
ATOM   1506  CB  LYS   185      18.949  28.724 -36.888  1.00132.59           C  
ATOM   1507  CG  LYS   185      19.856  29.581 -36.002  1.00132.59           C  
ATOM   1508  CD  LYS   185      20.122  30.984 -36.554  1.00132.59           C  
ATOM   1509  CE  LYS   185      18.989  31.978 -36.292  1.00132.59           C  
ATOM   1510  NZ  LYS   185      18.946  32.334 -34.857  1.00132.59           N1+
ATOM   1511  N   ALA   186      18.001  25.819 -34.805  1.00 34.82           N  
ATOM   1512  CA  ALA   186      17.413  25.523 -33.530  1.00 34.82           C  
ATOM   1513  C   ALA   186      18.157  24.363 -32.936  1.00 34.82           C  
ATOM   1514  O   ALA   186      18.773  23.577 -33.655  1.00 34.82           O  
ATOM   1515  CB  ALA   186      15.932  25.121 -33.626  1.00 34.82           C  
ATOM   1516  N   SER   187      18.142  24.245 -31.587  1.00 87.01           N  
ATOM   1517  CA  SER   187      18.837  23.164 -30.941  1.00 87.01           C  
ATOM   1518  C   SER   187      18.018  22.691 -29.777  1.00 87.01           C  
ATOM   1519  O   SER   187      17.128  23.393 -29.298  1.00 87.01           O  
ATOM   1520  CB  SER   187      20.189  23.585 -30.341  1.00 87.01           C  
ATOM   1521  OG  SER   187      21.056  24.076 -31.351  1.00 87.01           O  
ATOM   1522  N   TRP   188      18.293  21.455 -29.307  1.00 80.57           N  
ATOM   1523  CA  TRP   188      17.621  20.922 -28.155  1.00 80.57           C  
ATOM   1524  C   TRP   188      18.464  19.814 -27.591  1.00 80.57           C  
ATOM   1525  O   TRP   188      19.338  19.276 -28.269  1.00 80.57           O  
ATOM   1526  CB  TRP   188      16.202  20.389 -28.449  1.00 80.57           C  
ATOM   1527  CG  TRP   188      16.112  19.290 -29.483  1.00 80.57           C  
ATOM   1528  CD1 TRP   188      16.070  17.938 -29.305  1.00 80.57           C  
ATOM   1529  CD2 TRP   188      16.042  19.514 -30.901  1.00 80.57           C  
ATOM   1530  CE2 TRP   188      15.950  18.264 -31.515  1.00 80.57           C  
ATOM   1531  CE3 TRP   188      16.058  20.666 -31.634  1.00 80.57           C  
ATOM   1532  NE1 TRP   188      15.964  17.306 -30.523  1.00 80.57           N  
ATOM   1533  CZ2 TRP   188      15.876  18.147 -32.874  1.00 80.57           C  
ATOM   1534  CZ3 TRP   188      15.976  20.545 -33.004  1.00 80.57           C  
ATOM   1535  CH2 TRP   188      15.886  19.309 -33.612  1.00 80.57           C  
ATOM   1536  N   LYS   189      18.228  19.451 -26.311  1.00139.62           N  
ATOM   1537  CA  LYS   189      19.012  18.429 -25.670  1.00139.62           C  
ATOM   1538  C   LYS   189      18.163  17.208 -25.475  1.00139.62           C  
ATOM   1539  O   LYS   189      16.947  17.304 -25.309  1.00139.62           O  
ATOM   1540  CB  LYS   189      19.526  18.882 -24.292  1.00139.62           C  
ATOM   1541  CG  LYS   189      18.389  19.289 -23.351  1.00139.62           C  
ATOM   1542  CD  LYS   189      18.850  19.706 -21.952  1.00139.62           C  
ATOM   1543  CE  LYS   189      19.475  18.565 -21.150  1.00139.62           C  
ATOM   1544  NZ  LYS   189      18.454  17.540 -20.831  1.00139.62           N1+
ATOM   1545  N   VAL   190      18.779  16.005 -25.538  1.00108.70           N  
ATOM   1546  CA  VAL   190      17.997  14.832 -25.263  1.00108.70           C  
ATOM   1547  C   VAL   190      18.808  13.865 -24.454  1.00108.70           C  
ATOM   1548  O   VAL   190      20.021  13.739 -24.624  1.00108.70           O  
ATOM   1549  CB  VAL   190      17.419  14.140 -26.471  1.00108.70           C  
ATOM   1550  CG1 VAL   190      18.532  13.477 -27.284  1.00108.70           C  
ATOM   1551  CG2 VAL   190      16.337  13.158 -25.992  1.00108.70           C  
ATOM   1552  N   SER   191      18.133  13.156 -23.526  1.00 35.81           N  
ATOM   1553  CA  SER   191      18.811  12.225 -22.672  1.00 35.81           C  
ATOM   1554  C   SER   191      18.114  10.902 -22.747  1.00 35.81           C  
ATOM   1555  O   SER   191      16.912  10.825 -23.001  1.00 35.81           O  
ATOM   1556  CB  SER   191      18.837  12.657 -21.193  1.00 35.81           C  
ATOM   1557  OG  SER   191      17.518  12.720 -20.675  1.00 35.81           O  
ATOM   1558  N   HIS   192      18.885   9.811 -22.555  1.00 57.50           N  
ATOM   1559  CA  HIS   192      18.333   8.488 -22.584  1.00 57.50           C  
ATOM   1560  C   HIS   192      19.150   7.656 -21.642  1.00 57.50           C  
ATOM   1561  O   HIS   192      20.348   7.875 -21.477  1.00 57.50           O  
ATOM   1562  CB  HIS   192      18.389   7.833 -23.978  1.00 57.50           C  
ATOM   1563  CG  HIS   192      17.585   6.568 -24.097  1.00 57.50           C  
ATOM   1564  CD2 HIS   192      16.316   6.381 -24.557  1.00 57.50           C  
ATOM   1565  ND1 HIS   192      18.044   5.319 -23.744  1.00 57.50           N  
ATOM   1566  CE1 HIS   192      17.039   4.444 -24.005  1.00 57.50           C  
ATOM   1567  NE2 HIS   192      15.971   5.042 -24.499  1.00 57.50           N  
ATOM   1568  N   ASP   193      18.519   6.641 -21.026  1.00 44.29           N  
ATOM   1569  CA  ASP   193      19.179   5.816 -20.057  1.00 44.29           C  
ATOM   1570  C   ASP   193      20.333   5.144 -20.728  1.00 44.29           C  
ATOM   1571  O   ASP   193      21.321   4.809 -20.078  1.00 44.29           O  
ATOM   1572  CB  ASP   193      18.275   4.717 -19.469  1.00 44.29           C  
ATOM   1573  CG  ASP   193      17.285   5.381 -18.523  1.00 44.29           C  
ATOM   1574  OD1 ASP   193      17.409   6.618 -18.318  1.00 44.29           O  
ATOM   1575  OD2 ASP   193      16.398   4.663 -17.987  1.00 44.29           O1-
ATOM   1576  N   SER   194      20.221   4.914 -22.049  1.00 62.15           N  
ATOM   1577  CA  SER   194      21.225   4.223 -22.814  1.00 62.15           C  
ATOM   1578  C   SER   194      22.502   5.013 -22.895  1.00 62.15           C  
ATOM   1579  O   SER   194      23.570   4.454 -23.139  1.00 62.15           O  
ATOM   1580  CB  SER   194      20.775   3.908 -24.251  1.00 62.15           C  
ATOM   1581  OG  SER   194      19.769   2.905 -24.240  1.00 62.15           O  
ATOM   1582  N   PHE   195      22.424   6.340 -22.710  1.00120.11           N  
ATOM   1583  CA  PHE   195      23.543   7.240 -22.803  1.00120.11           C  
ATOM   1584  C   PHE   195      24.469   7.116 -21.619  1.00120.11           C  
ATOM   1585  O   PHE   195      25.573   7.655 -21.655  1.00120.11           O  
ATOM   1586  CB  PHE   195      23.134   8.717 -22.947  1.00120.11           C  
ATOM   1587  CG  PHE   195      22.371   8.847 -24.223  1.00120.11           C  
ATOM   1588  CD1 PHE   195      22.914   8.435 -25.417  1.00120.11           C  
ATOM   1589  CD2 PHE   195      21.123   9.424 -24.235  1.00120.11           C  
ATOM   1590  CE1 PHE   195      22.214   8.565 -26.592  1.00120.11           C  
ATOM   1591  CE2 PHE   195      20.415   9.561 -25.407  1.00120.11           C  
ATOM   1592  CZ  PHE   195      20.960   9.129 -26.590  1.00120.11           C  
ATOM   1593  N   LYS   196      24.005   6.511 -20.502  1.00 76.88           N  
ATOM   1594  CA  LYS   196      24.756   6.435 -19.269  1.00 76.88           C  
ATOM   1595  C   LYS   196      25.785   5.336 -19.268  1.00 76.88           C  
ATOM   1596  O   LYS   196      25.738   4.380 -20.042  1.00 76.88           O  
ATOM   1597  CB  LYS   196      23.877   6.173 -18.033  1.00 76.88           C  
ATOM   1598  CG  LYS   196      22.864   7.273 -17.712  1.00 76.88           C  
ATOM   1599  CD  LYS   196      21.889   6.884 -16.597  1.00 76.88           C  
ATOM   1600  CE  LYS   196      21.038   8.048 -16.084  1.00 76.88           C  
ATOM   1601  NZ  LYS   196      20.239   7.617 -14.915  1.00 76.88           N1+
ATOM   1602  N   PRO   197      26.745   5.511 -18.377  1.00106.84           N  
ATOM   1603  CA  PRO   197      27.798   4.550 -18.158  1.00106.84           C  
ATOM   1604  C   PRO   197      27.282   3.313 -17.495  1.00106.84           C  
ATOM   1605  O   PRO   197      26.452   3.425 -16.594  1.00106.84           O  
ATOM   1606  CB  PRO   197      28.887   5.277 -17.365  1.00106.84           C  
ATOM   1607  CG  PRO   197      28.217   6.579 -16.885  1.00106.84           C  
ATOM   1608  CD  PRO   197      27.126   6.840 -17.935  1.00106.84           C  
ATOM   1609  N   GLU   198      27.689   2.118 -17.971  1.00152.73           N  
ATOM   1610  CA  GLU   198      27.211   0.943 -17.308  1.00152.73           C  
ATOM   1611  C   GLU   198      27.937   0.686 -16.038  1.00152.73           C  
ATOM   1612  O   GLU   198      27.398   0.852 -14.948  1.00152.73           O  
ATOM   1613  CB  GLU   198      27.269  -0.306 -18.207  1.00152.73           C  
ATOM   1614  CG  GLU   198      28.643  -0.599 -18.806  1.00152.73           C  
ATOM   1615  CD  GLU   198      28.443  -1.653 -19.890  1.00152.73           C  
ATOM   1616  OE1 GLU   198      28.051  -1.267 -21.022  1.00152.73           O  
ATOM   1617  OE2 GLU   198      28.665  -2.860 -19.598  1.00152.73           O1-
ATOM   1618  N   LYS   199      29.236   0.383 -16.156  1.00109.97           N  
ATOM   1619  CA  LYS   199      30.004   0.067 -15.003  1.00109.97           C  
ATOM   1620  C   LYS   199      31.068   1.080 -15.002  1.00109.97           C  
ATOM   1621  O   LYS   199      31.614   1.437 -16.046  1.00109.97           O  
ATOM   1622  CB  LYS   199      30.688  -1.308 -15.079  1.00109.97           C  
ATOM   1623  CG  LYS   199      31.485  -1.674 -13.828  1.00109.97           C  
ATOM   1624  CD  LYS   199      31.941  -3.134 -13.807  1.00109.97           C  
ATOM   1625  CE  LYS   199      32.741  -3.508 -12.558  1.00109.97           C  
ATOM   1626  NZ  LYS   199      31.820  -3.922 -11.477  1.00109.97           N1+
ATOM   1627  N   ASP   200      31.399   1.572 -13.809  1.00109.12           N  
ATOM   1628  CA  ASP   200      32.429   2.536 -13.758  1.00109.12           C  
ATOM   1629  C   ASP   200      33.642   1.748 -13.763  1.00109.12           C  
ATOM   1630  O   ASP   200      33.674   0.645 -14.322  1.00109.12           O  
ATOM   1631  CB  ASP   200      32.473   3.350 -12.456  1.00109.12           C  
ATOM   1632  CG  ASP   200      31.240   4.235 -12.382  1.00109.12           C  
ATOM   1633  OD1 ASP   200      30.305   4.013 -13.196  1.00109.12           O  
ATOM   1634  OD2 ASP   200      31.214   5.140 -11.502  1.00109.12           O1-
ATOM   1635  N   VAL   201      34.612   2.321 -13.034  1.00157.13           N  
ATOM   1636  CA  VAL   201      35.946   1.879 -13.030  1.00157.13           C  
ATOM   1637  C   VAL   201      36.201   1.427 -14.411  1.00157.13           C  
ATOM   1638  O   VAL   201      36.403   0.228 -14.631  1.00157.13           O  
ATOM   1639  CB  VAL   201      36.207   0.770 -12.040  1.00157.13           C  
ATOM   1640  CG1 VAL   201      35.175  -0.352 -12.253  1.00157.13           C  
ATOM   1641  CG2 VAL   201      37.663   0.295 -12.197  1.00157.13           C  
ATOM   1642  N   ASN   202      35.964   2.358 -15.382  1.00153.55           N  
ATOM   1643  CA  ASN   202      36.685   2.014 -16.535  1.00153.55           C  
ATOM   1644  C   ASN   202      37.995   2.013 -15.836  1.00153.55           C  
ATOM   1645  O   ASN   202      38.364   3.001 -15.198  1.00153.55           O  
ATOM   1646  CB  ASN   202      36.788   3.098 -17.614  1.00153.55           C  
ATOM   1647  CG  ASN   202      35.572   3.012 -18.504  1.00153.55           C  
ATOM   1648  ND2 ASN   202      34.801   1.905 -18.349  1.00153.55           N  
ATOM   1649  OD1 ASN   202      35.337   3.892 -19.332  1.00153.55           O  
ATOM   1650  N   ILE   203      38.649   0.843 -15.830  1.00115.53           N  
ATOM   1651  CA  ILE   203      39.816   0.694 -15.026  1.00115.53           C  
ATOM   1652  C   ILE   203      40.963   1.090 -15.857  1.00115.53           C  
ATOM   1653  O   ILE   203      41.127   0.547 -16.941  1.00115.53           O  
ATOM   1654  CB  ILE   203      40.030  -0.725 -14.564  1.00115.53           C  
ATOM   1655  CG1 ILE   203      41.288  -0.832 -13.688  1.00115.53           C  
ATOM   1656  CG2 ILE   203      40.019  -1.665 -15.780  1.00115.53           C  
ATOM   1657  CD1 ILE   203      41.461  -2.207 -13.043  1.00115.53           C  
ATOM   1658  N   VAL   204      41.755   2.069 -15.378  1.00 98.27           N  
ATOM   1659  CA  VAL   204      42.881   2.553 -16.121  1.00 98.27           C  
ATOM   1660  C   VAL   204      44.100   2.350 -15.290  1.00 98.27           C  
ATOM   1661  O   VAL   204      44.121   2.695 -14.111  1.00 98.27           O  
ATOM   1662  CB  VAL   204      42.793   4.018 -16.445  1.00 98.27           C  
ATOM   1663  CG1 VAL   204      42.721   4.821 -15.133  1.00 98.27           C  
ATOM   1664  CG2 VAL   204      43.993   4.397 -17.331  1.00 98.27           C  
ATOM   1665  N   LEU   205      45.166   1.798 -15.902  1.00 83.89           N  
ATOM   1666  CA  LEU   205      46.352   1.524 -15.148  1.00 83.89           C  
ATOM   1667  C   LEU   205      47.373   2.571 -15.467  1.00 83.89           C  
ATOM   1668  O   LEU   205      47.703   2.799 -16.630  1.00 83.89           O  
ATOM   1669  CB  LEU   205      46.982   0.161 -15.486  1.00 83.89           C  
ATOM   1670  CG  LEU   205      46.043  -1.041 -15.253  1.00 83.89           C  
ATOM   1671  CD1 LEU   205      45.652  -1.182 -13.772  1.00 83.89           C  
ATOM   1672  CD2 LEU   205      44.830  -0.992 -16.199  1.00 83.89           C  
ATOM   1673  N   ASP   206      47.884   3.257 -14.425  1.00 53.54           N  
ATOM   1674  CA  ASP   206      48.909   4.237 -14.637  1.00 53.54           C  
ATOM   1675  C   ASP   206      49.839   4.200 -13.465  1.00 53.54           C  
ATOM   1676  O   ASP   206      49.403   4.222 -12.315  1.00 53.54           O  
ATOM   1677  CB  ASP   206      48.370   5.673 -14.768  1.00 53.54           C  
ATOM   1678  CG  ASP   206      49.479   6.559 -15.325  1.00 53.54           C  
ATOM   1679  OD1 ASP   206      50.659   6.119 -15.320  1.00 53.54           O  
ATOM   1680  OD2 ASP   206      49.157   7.694 -15.768  1.00 53.54           O1-
ATOM   1681  N   GLY   207      51.154   4.091 -13.734  1.00 27.40           N  
ATOM   1682  CA  GLY   207      52.130   4.159 -12.684  1.00 27.40           C  
ATOM   1683  C   GLY   207      52.028   2.944 -11.817  1.00 27.40           C  
ATOM   1684  O   GLY   207      52.455   2.965 -10.665  1.00 27.40           O  
ATOM   1685  N   GLY   208      51.446   1.848 -12.336  1.00 15.84           N  
ATOM   1686  CA  GLY   208      51.374   0.650 -11.550  1.00 15.84           C  
ATOM   1687  C   GLY   208      50.235   0.776 -10.587  1.00 15.84           C  
ATOM   1688  O   GLY   208      50.083  -0.046  -9.685  1.00 15.84           O  
ATOM   1689  N   LYS   209      49.403   1.821 -10.757  1.00111.95           N  
ATOM   1690  CA  LYS   209      48.279   2.026  -9.887  1.00111.95           C  
ATOM   1691  C   LYS   209      47.043   1.797 -10.697  1.00111.95           C  
ATOM   1692  O   LYS   209      47.072   1.859 -11.925  1.00111.95           O  
ATOM   1693  CB  LYS   209      48.182   3.464  -9.346  1.00111.95           C  
ATOM   1694  CG  LYS   209      49.254   3.834  -8.320  1.00111.95           C  
ATOM   1695  CD  LYS   209      49.107   3.096  -6.991  1.00111.95           C  
ATOM   1696  CE  LYS   209      47.975   3.653  -6.126  1.00111.95           C  
ATOM   1697  NZ  LYS   209      47.884   2.893  -4.859  1.00111.95           N1+
ATOM   1698  N   LYS   210      45.919   1.501 -10.017  1.00 93.72           N  
ATOM   1699  CA  LYS   210      44.682   1.299 -10.715  1.00 93.72           C  
ATOM   1700  C   LYS   210      43.830   2.500 -10.454  1.00 93.72           C  
ATOM   1701  O   LYS   210      43.633   2.906  -9.309  1.00 93.72           O  
ATOM   1702  CB  LYS   210      43.908   0.061 -10.233  1.00 93.72           C  
ATOM   1703  CG  LYS   210      43.575   0.096  -8.739  1.00 93.72           C  
ATOM   1704  CD  LYS   210      42.564  -0.970  -8.310  1.00 93.72           C  
ATOM   1705  CE  LYS   210      42.377  -1.055  -6.793  1.00 93.72           C  
ATOM   1706  NZ  LYS   210      41.631   0.128  -6.308  1.00 93.72           N1+
ATOM   1707  N   TYR   211      43.290   3.095 -11.534  1.00 65.73           N  
ATOM   1708  CA  TYR   211      42.463   4.265 -11.426  1.00 65.73           C  
ATOM   1709  C   TYR   211      41.158   3.910 -12.058  1.00 65.73           C  
ATOM   1710  O   TYR   211      41.045   2.865 -12.696  1.00 65.73           O  
ATOM   1711  CB  TYR   211      43.005   5.492 -12.184  1.00 65.73           C  
ATOM   1712  CG  TYR   211      44.261   5.944 -11.522  1.00 65.73           C  
ATOM   1713  CD1 TYR   211      44.213   6.773 -10.424  1.00 65.73           C  
ATOM   1714  CD2 TYR   211      45.488   5.543 -12.000  1.00 65.73           C  
ATOM   1715  CE1 TYR   211      45.369   7.195  -9.811  1.00 65.73           C  
ATOM   1716  CE2 TYR   211      46.648   5.961 -11.391  1.00 65.73           C  
ATOM   1717  CZ  TYR   211      46.589   6.789 -10.296  1.00 65.73           C  
ATOM   1718  OH  TYR   211      47.777   7.219  -9.669  1.00 65.73           O  
ATOM   1719  N   SER   212      40.116   4.746 -11.858  1.00 88.39           N  
ATOM   1720  CA  SER   212      38.838   4.407 -12.420  1.00 88.39           C  
ATOM   1721  C   SER   212      38.110   5.659 -12.811  1.00 88.39           C  
ATOM   1722  O   SER   212      38.315   6.720 -12.222  1.00 88.39           O  
ATOM   1723  CB  SER   212      37.935   3.683 -11.412  1.00 88.39           C  
ATOM   1724  OG  SER   212      38.614   2.552 -10.889  1.00 88.39           O  
ATOM   1725  N   TYR   213      37.253   5.565 -13.855  1.00137.66           N  
ATOM   1726  CA  TYR   213      36.426   6.685 -14.215  1.00137.66           C  
ATOM   1727  C   TYR   213      35.093   6.174 -14.690  1.00137.66           C  
ATOM   1728  O   TYR   213      34.947   4.999 -15.027  1.00137.66           O  
ATOM   1729  CB  TYR   213      37.043   7.658 -15.249  1.00137.66           C  
ATOM   1730  CG  TYR   213      37.250   7.027 -16.583  1.00137.66           C  
ATOM   1731  CD1 TYR   213      36.236   7.023 -17.513  1.00137.66           C  
ATOM   1732  CD2 TYR   213      38.460   6.461 -16.912  1.00137.66           C  
ATOM   1733  CE1 TYR   213      36.419   6.452 -18.750  1.00137.66           C  
ATOM   1734  CE2 TYR   213      38.650   5.887 -18.148  1.00137.66           C  
ATOM   1735  CZ  TYR   213      37.628   5.882 -19.067  1.00137.66           C  
ATOM   1736  OH  TYR   213      37.818   5.294 -20.333  1.00137.66           O  
ATOM   1737  N   LYS   214      34.070   7.058 -14.682  1.00 97.35           N  
ATOM   1738  CA  LYS   214      32.722   6.700 -15.045  1.00 97.35           C  
ATOM   1739  C   LYS   214      32.227   7.692 -16.055  1.00 97.35           C  
ATOM   1740  O   LYS   214      31.801   8.783 -15.687  1.00 97.35           O  
ATOM   1741  CB  LYS   214      31.776   6.841 -13.839  1.00 97.35           C  
ATOM   1742  CG  LYS   214      30.290   6.606 -14.114  1.00 97.35           C  
ATOM   1743  CD  LYS   214      29.447   6.752 -12.844  1.00 97.35           C  
ATOM   1744  CE  LYS   214      27.948   6.528 -13.032  1.00 97.35           C  
ATOM   1745  NZ  LYS   214      27.602   5.129 -12.701  1.00 97.35           N1+
ATOM   1746  N   VAL   215      32.210   7.336 -17.355  1.00113.99           N  
ATOM   1747  CA  VAL   215      31.763   8.310 -18.314  1.00113.99           C  
ATOM   1748  C   VAL   215      30.630   7.770 -19.142  1.00113.99           C  
ATOM   1749  O   VAL   215      30.545   6.569 -19.399  1.00113.99           O  
ATOM   1750  CB  VAL   215      32.839   8.747 -19.261  1.00113.99           C  
ATOM   1751  CG1 VAL   215      33.942   9.460 -18.459  1.00113.99           C  
ATOM   1752  CG2 VAL   215      33.340   7.517 -20.032  1.00113.99           C  
ATOM   1753  N   GLY   216      29.735   8.689 -19.582  1.00 54.29           N  
ATOM   1754  CA  GLY   216      28.586   8.409 -20.415  1.00 54.29           C  
ATOM   1755  C   GLY   216      29.030   8.488 -21.857  1.00 54.29           C  
ATOM   1756  O   GLY   216      30.223   8.342 -22.115  1.00 54.29           O  
ATOM   1757  N   ILE   217      28.099   8.751 -22.827  1.00254.98           N  
ATOM   1758  CA  ILE   217      28.469   8.653 -24.232  1.00254.98           C  
ATOM   1759  C   ILE   217      29.496   9.666 -24.665  1.00254.98           C  
ATOM   1760  O   ILE   217      29.466  10.828 -24.274  1.00254.98           O  
ATOM   1761  CB  ILE   217      27.409   8.579 -25.310  1.00254.98           C  
ATOM   1762  CG1 ILE   217      26.607   9.863 -25.505  1.00254.98           C  
ATOM   1763  CG2 ILE   217      26.539   7.354 -24.996  1.00254.98           C  
ATOM   1764  CD1 ILE   217      25.585  10.100 -24.411  1.00254.98           C  
ATOM   1765  N   PHE   218      30.548   9.128 -25.325  1.00370.64           N  
ATOM   1766  CA  PHE   218      31.760   9.740 -25.820  1.00370.64           C  
ATOM   1767  C   PHE   218      32.076  10.240 -27.226  1.00370.64           C  
ATOM   1768  O   PHE   218      32.882  11.160 -27.293  1.00370.64           O  
ATOM   1769  CB  PHE   218      33.029   9.006 -25.360  1.00370.64           C  
ATOM   1770  CG  PHE   218      33.640   9.710 -24.194  1.00370.64           C  
ATOM   1771  CD1 PHE   218      34.294  10.901 -24.418  1.00370.64           C  
ATOM   1772  CD2 PHE   218      33.618   9.203 -22.916  1.00370.64           C  
ATOM   1773  CE1 PHE   218      34.889  11.594 -23.393  1.00370.64           C  
ATOM   1774  CE2 PHE   218      34.214   9.892 -21.884  1.00370.64           C  
ATOM   1775  CZ  PHE   218      34.851  11.086 -22.118  1.00370.64           C  
ATOM   1776  N   GLY   219      31.712   9.630 -28.388  1.00188.25           N  
ATOM   1777  CA  GLY   219      30.966   8.429 -28.529  1.00188.25           C  
ATOM   1778  C   GLY   219      29.954   8.468 -29.657  1.00188.25           C  
ATOM   1779  O   GLY   219      28.900   7.872 -29.473  1.00188.25           O  
ATOM   1780  N   ILE   220      30.153   9.188 -30.808  1.00159.55           N  
ATOM   1781  CA  ILE   220      29.149   9.031 -31.862  1.00159.55           C  
ATOM   1782  C   ILE   220      29.689   9.068 -33.286  1.00159.55           C  
ATOM   1783  O   ILE   220      30.418   9.982 -33.671  1.00159.55           O  
ATOM   1784  CB  ILE   220      28.032  10.028 -31.853  1.00159.55           C  
ATOM   1785  CG1 ILE   220      28.560  11.427 -32.150  1.00159.55           C  
ATOM   1786  CG2 ILE   220      27.267   9.916 -30.528  1.00159.55           C  
ATOM   1787  CD1 ILE   220      27.437  12.399 -32.487  1.00159.55           C  
ATOM   1788  N   THR   221      29.245   8.096 -34.138  1.00 88.28           N  
ATOM   1789  CA  THR   221      29.675   7.945 -35.520  1.00 88.28           C  
ATOM   1790  C   THR   221      28.483   7.666 -36.420  1.00 88.28           C  
ATOM   1791  O   THR   221      27.498   7.074 -35.983  1.00 88.28           O  
ATOM   1792  CB  THR   221      30.601   6.769 -35.673  1.00 88.28           C  
ATOM   1793  CG2 THR   221      30.987   6.584 -37.142  1.00 88.28           C  
ATOM   1794  OG1 THR   221      31.763   6.956 -34.885  1.00 88.28           O  
ATOM   1795  N   LEU   222      28.558   8.053 -37.723  1.00123.05           N  
ATOM   1796  CA  LEU   222      27.447   7.905 -38.649  1.00123.05           C  
ATOM   1797  C   LEU   222      27.724   6.877 -39.712  1.00123.05           C  
ATOM   1798  O   LEU   222      28.798   6.846 -40.310  1.00123.05           O  
ATOM   1799  CB  LEU   222      27.080   9.204 -39.394  1.00123.05           C  
ATOM   1800  CG  LEU   222      26.288  10.225 -38.558  1.00123.05           C  
ATOM   1801  CD1 LEU   222      24.827   9.789 -38.382  1.00123.05           C  
ATOM   1802  CD2 LEU   222      26.964  10.490 -37.214  1.00123.05           C  
ATOM   1803  N   GLY   223      26.706   6.031 -40.001  1.00 31.03           N  
ATOM   1804  CA  GLY   223      26.819   4.952 -40.950  1.00 31.03           C  
ATOM   1805  C   GLY   223      26.307   5.344 -42.306  1.00 31.03           C  
ATOM   1806  O   GLY   223      26.140   6.519 -42.621  1.00 31.03           O  
ATOM   1807  N   ASP   224      26.048   4.316 -43.146  1.00 44.72           N  
ATOM   1808  CA  ASP   224      25.600   4.479 -44.503  1.00 44.72           C  
ATOM   1809  C   ASP   224      24.220   5.062 -44.510  1.00 44.72           C  
ATOM   1810  O   ASP   224      23.366   4.693 -43.705  1.00 44.72           O  
ATOM   1811  CB  ASP   224      25.510   3.144 -45.272  1.00 44.72           C  
ATOM   1812  CG  ASP   224      26.904   2.565 -45.482  1.00 44.72           C  
ATOM   1813  OD1 ASP   224      27.880   3.359 -45.549  1.00 44.72           O  
ATOM   1814  OD2 ASP   224      27.009   1.312 -45.580  1.00 44.72           O1-
ATOM   1815  N   ARG   225      23.979   6.009 -45.438  1.00 60.10           N  
ATOM   1816  CA  ARG   225      22.691   6.624 -45.591  1.00 60.10           C  
ATOM   1817  C   ARG   225      21.868   5.809 -46.535  1.00 60.10           C  
ATOM   1818  O   ARG   225      22.388   5.109 -47.405  1.00 60.10           O  
ATOM   1819  CB  ARG   225      22.743   8.049 -46.170  1.00 60.10           C  
ATOM   1820  CG  ARG   225      23.261   9.111 -45.198  1.00 60.10           C  
ATOM   1821  CD  ARG   225      23.388  10.495 -45.838  1.00 60.10           C  
ATOM   1822  NE  ARG   225      24.546  10.438 -46.772  1.00 60.10           N  
ATOM   1823  CZ  ARG   225      25.644  11.217 -46.550  1.00 60.10           C  
ATOM   1824  NH1 ARG   225      25.646  12.123 -45.528  1.00 60.10           N1+
ATOM   1825  NH2 ARG   225      26.737  11.100 -47.357  1.00 60.10           N  
ATOM   1826  N   GLU   226      20.536   5.869 -46.342  1.00 90.06           N  
ATOM   1827  CA  GLU   226      19.570   5.232 -47.188  1.00 90.06           C  
ATOM   1828  C   GLU   226      19.112   6.262 -48.178  1.00 90.06           C  
ATOM   1829  O   GLU   226      19.625   7.380 -48.210  1.00 90.06           O  
ATOM   1830  CB  GLU   226      18.358   4.668 -46.424  1.00 90.06           C  
ATOM   1831  CG  GLU   226      17.647   5.680 -45.526  1.00 90.06           C  
ATOM   1832  CD  GLU   226      16.485   4.958 -44.859  1.00 90.06           C  
ATOM   1833  OE1 GLU   226      16.015   3.944 -45.439  1.00 90.06           O  
ATOM   1834  OE2 GLU   226      16.051   5.410 -43.766  1.00 90.06           O1-
ATOM   1835  N   ALA   227      18.133   5.899 -49.031  1.00 33.92           N  
ATOM   1836  CA  ALA   227      17.654   6.757 -50.080  1.00 33.92           C  
ATOM   1837  C   ALA   227      17.118   8.024 -49.485  1.00 33.92           C  
ATOM   1838  O   ALA   227      17.258   9.095 -50.075  1.00 33.92           O  
ATOM   1839  CB  ALA   227      16.522   6.113 -50.900  1.00 33.92           C  
ATOM   1840  N   THR   228      16.462   7.922 -48.314  1.00107.69           N  
ATOM   1841  CA  THR   228      15.882   9.045 -47.628  1.00107.69           C  
ATOM   1842  C   THR   228      16.965   9.963 -47.137  1.00107.69           C  
ATOM   1843  O   THR   228      16.770  11.176 -47.079  1.00107.69           O  
ATOM   1844  CB  THR   228      15.055   8.644 -46.439  1.00107.69           C  
ATOM   1845  CG2 THR   228      15.987   8.109 -45.339  1.00107.69           C  
ATOM   1846  OG1 THR   228      14.319   9.758 -45.955  1.00107.69           O  
ATOM   1847  N   GLY   229      18.147   9.420 -46.776  1.00 37.65           N  
ATOM   1848  CA  GLY   229      19.191  10.269 -46.270  1.00 37.65           C  
ATOM   1849  C   GLY   229      19.323  10.077 -44.787  1.00 37.65           C  
ATOM   1850  O   GLY   229      19.917  10.911 -44.103  1.00 37.65           O  
ATOM   1851  N   ASN   230      18.756   8.974 -44.256  1.00 69.87           N  
ATOM   1852  CA  ASN   230      18.843   8.668 -42.854  1.00 69.87           C  
ATOM   1853  C   ASN   230      19.853   7.571 -42.695  1.00 69.87           C  
ATOM   1854  O   ASN   230      20.106   6.811 -43.628  1.00 69.87           O  
ATOM   1855  CB  ASN   230      17.513   8.180 -42.255  1.00 69.87           C  
ATOM   1856  CG  ASN   230      16.545   9.353 -42.311  1.00 69.87           C  
ATOM   1857  ND2 ASN   230      16.964  10.514 -41.743  1.00 69.87           N  
ATOM   1858  OD1 ASN   230      15.449   9.248 -42.854  1.00 69.87           O  
ATOM   1859  N   ARG   231      20.478   7.475 -41.501  1.00 95.78           N  
ATOM   1860  CA  ARG   231      21.525   6.509 -41.313  1.00 95.78           C  
ATOM   1861  C   ARG   231      21.580   6.131 -39.864  1.00 95.78           C  
ATOM   1862  O   ARG   231      21.001   6.802 -39.011  1.00 95.78           O  
ATOM   1863  CB  ARG   231      22.888   7.110 -41.690  1.00 95.78           C  
ATOM   1864  CG  ARG   231      23.213   8.343 -40.843  1.00 95.78           C  
ATOM   1865  CD  ARG   231      23.927   9.470 -41.596  1.00 95.78           C  
ATOM   1866  NE  ARG   231      25.235   8.960 -42.088  1.00 95.78           N  
ATOM   1867  CZ  ARG   231      26.094   9.810 -42.723  1.00 95.78           C  
ATOM   1868  NH1 ARG   231      25.771  11.130 -42.850  1.00 95.78           N1+
ATOM   1869  NH2 ARG   231      27.273   9.342 -43.228  1.00 95.78           N  
ATOM   1870  N   MET   232      22.263   5.011 -39.543  1.00113.69           N  
ATOM   1871  CA  MET   232      22.384   4.665 -38.157  1.00113.69           C  
ATOM   1872  C   MET   232      23.494   5.479 -37.569  1.00113.69           C  
ATOM   1873  O   MET   232      24.524   5.694 -38.208  1.00113.69           O  
ATOM   1874  CB  MET   232      22.655   3.174 -37.859  1.00113.69           C  
ATOM   1875  CG  MET   232      23.897   2.538 -38.498  1.00113.69           C  
ATOM   1876  SD  MET   232      23.649   1.825 -40.156  1.00113.69           S  
ATOM   1877  CE  MET   232      23.918   3.346 -41.107  1.00113.69           C  
ATOM   1878  N   ALA   233      23.281   5.992 -36.336  1.00 51.27           N  
ATOM   1879  CA  ALA   233      24.318   6.715 -35.656  1.00 51.27           C  
ATOM   1880  C   ALA   233      24.767   5.839 -34.526  1.00 51.27           C  
ATOM   1881  O   ALA   233      24.037   5.620 -33.559  1.00 51.27           O  
ATOM   1882  CB  ALA   233      23.862   8.055 -35.049  1.00 51.27           C  
ATOM   1883  N   TYR   234      26.015   5.344 -34.610  1.00 66.40           N  
ATOM   1884  CA  TYR   234      26.535   4.429 -33.633  1.00 66.40           C  
ATOM   1885  C   TYR   234      27.094   5.224 -32.493  1.00 66.40           C  
ATOM   1886  O   TYR   234      27.812   6.202 -32.705  1.00 66.40           O  
ATOM   1887  CB  TYR   234      27.711   3.585 -34.159  1.00 66.40           C  
ATOM   1888  CG  TYR   234      27.275   2.822 -35.364  1.00 66.40           C  
ATOM   1889  CD1 TYR   234      26.539   1.665 -35.249  1.00 66.40           C  
ATOM   1890  CD2 TYR   234      27.620   3.267 -36.621  1.00 66.40           C  
ATOM   1891  CE1 TYR   234      26.148   0.968 -36.369  1.00 66.40           C  
ATOM   1892  CE2 TYR   234      27.231   2.574 -37.744  1.00 66.40           C  
ATOM   1893  CZ  TYR   234      26.490   1.424 -37.620  1.00 66.40           C  
ATOM   1894  OH  TYR   234      26.090   0.712 -38.771  1.00 66.40           O  
ATOM   1895  N   TYR   235      26.759   4.837 -31.242  1.00103.34           N  
ATOM   1896  CA  TYR   235      27.336   5.545 -30.132  1.00103.34           C  
ATOM   1897  C   TYR   235      27.703   4.597 -29.026  1.00103.34           C  
ATOM   1898  O   TYR   235      27.281   3.442 -29.000  1.00103.34           O  
ATOM   1899  CB  TYR   235      26.450   6.681 -29.567  1.00103.34           C  
ATOM   1900  CG  TYR   235      25.200   6.160 -28.951  1.00103.34           C  
ATOM   1901  CD1 TYR   235      25.183   5.755 -27.635  1.00103.34           C  
ATOM   1902  CD2 TYR   235      24.040   6.100 -29.686  1.00103.34           C  
ATOM   1903  CE1 TYR   235      24.025   5.284 -27.064  1.00103.34           C  
ATOM   1904  CE2 TYR   235      22.880   5.630 -29.122  1.00103.34           C  
ATOM   1905  CZ  TYR   235      22.872   5.221 -27.810  1.00103.34           C  
ATOM   1906  OH  TYR   235      21.679   4.740 -27.232  1.00103.34           O  
ATOM   1907  N   LEU   236      28.577   5.065 -28.106  1.00161.53           N  
ATOM   1908  CA  LEU   236      28.985   4.283 -26.970  1.00161.53           C  
ATOM   1909  C   LEU   236      29.375   5.197 -25.845  1.00161.53           C  
ATOM   1910  O   LEU   236      29.825   6.322 -26.060  1.00161.53           O  
ATOM   1911  CB  LEU   236      30.177   3.345 -27.246  1.00161.53           C  
ATOM   1912  CG  LEU   236      31.319   3.953 -28.090  1.00161.53           C  
ATOM   1913  CD1 LEU   236      31.907   5.226 -27.465  1.00161.53           C  
ATOM   1914  CD2 LEU   236      32.405   2.898 -28.359  1.00161.53           C  
ATOM   1915  N   ALA   237      29.152   4.733 -24.596  1.00 50.68           N  
ATOM   1916  CA  ALA   237      29.594   5.443 -23.432  1.00 50.68           C  
ATOM   1917  C   ALA   237      31.031   5.069 -23.229  1.00 50.68           C  
ATOM   1918  O   ALA   237      31.473   4.007 -23.669  1.00 50.68           O  
ATOM   1919  CB  ALA   237      28.821   5.071 -22.156  1.00 50.68           C  
ATOM   1920  N   GLY   238      31.810   5.963 -22.586  1.00 39.75           N  
ATOM   1921  CA  GLY   238      33.199   5.691 -22.340  1.00 39.75           C  
ATOM   1922  C   GLY   238      33.332   4.538 -21.393  1.00 39.75           C  
ATOM   1923  O   GLY   238      34.138   3.633 -21.616  1.00 39.75           O  
ATOM   1924  N   SER   239      32.536   4.542 -20.304  1.00 66.59           N  
ATOM   1925  CA  SER   239      32.633   3.476 -19.348  1.00 66.59           C  
ATOM   1926  C   SER   239      31.570   2.488 -19.676  1.00 66.59           C  
ATOM   1927  O   SER   239      30.504   2.481 -19.058  1.00 66.59           O  
ATOM   1928  CB  SER   239      32.406   3.933 -17.897  1.00 66.59           C  
ATOM   1929  OG  SER   239      33.429   4.835 -17.499  1.00 66.59           O  
ATOM   1930  N   SER   240      31.864   1.599 -20.646  1.00 77.84           N  
ATOM   1931  CA  SER   240      30.903   0.624 -21.072  1.00 77.84           C  
ATOM   1932  C   SER   240      31.506  -0.187 -22.189  1.00 77.84           C  
ATOM   1933  O   SER   240      32.511   0.201 -22.784  1.00 77.84           O  
ATOM   1934  CB  SER   240      29.603   1.247 -21.608  1.00 77.84           C  
ATOM   1935  OG  SER   240      29.869   2.006 -22.779  1.00 77.84           O  
ATOM   1936  N   THR   241      31.000  -1.428 -22.350  1.00170.15           N  
ATOM   1937  CA  THR   241      31.268  -2.379 -23.402  1.00170.15           C  
ATOM   1938  C   THR   241      30.250  -2.343 -24.523  1.00170.15           C  
ATOM   1939  O   THR   241      30.494  -2.854 -25.620  1.00170.15           O  
ATOM   1940  CB  THR   241      31.281  -3.778 -22.876  1.00170.15           C  
ATOM   1941  CG2 THR   241      32.377  -3.899 -21.799  1.00170.15           C  
ATOM   1942  OG1 THR   241      30.009  -4.084 -22.328  1.00170.15           O  
ATOM   1943  N   LYS   242      29.032  -1.843 -24.220  1.00 90.50           N  
ATOM   1944  CA  LYS   242      27.903  -1.904 -25.114  1.00 90.50           C  
ATOM   1945  C   LYS   242      27.969  -0.858 -26.184  1.00 90.50           C  
ATOM   1946  O   LYS   242      28.492   0.237 -25.984  1.00 90.50           O  
ATOM   1947  CB  LYS   242      26.557  -1.723 -24.390  1.00 90.50           C  
ATOM   1948  CG  LYS   242      26.230  -2.859 -23.417  1.00 90.50           C  
ATOM   1949  CD  LYS   242      25.100  -2.526 -22.439  1.00 90.50           C  
ATOM   1950  CE  LYS   242      24.731  -3.688 -21.514  1.00 90.50           C  
ATOM   1951  NZ  LYS   242      24.106  -4.774 -22.301  1.00 90.50           N1+
ATOM   1952  N   LEU   243      27.425  -1.201 -27.373  1.00 68.92           N  
ATOM   1953  CA  LEU   243      27.387  -0.286 -28.475  1.00 68.92           C  
ATOM   1954  C   LEU   243      25.969  -0.255 -28.970  1.00 68.92           C  
ATOM   1955  O   LEU   243      25.330  -1.296 -29.111  1.00 68.92           O  
ATOM   1956  CB  LEU   243      28.320  -0.710 -29.626  1.00 68.92           C  
ATOM   1957  CG  LEU   243      28.493   0.342 -30.739  1.00 68.92           C  
ATOM   1958  CD1 LEU   243      29.212   1.597 -30.219  1.00 68.92           C  
ATOM   1959  CD2 LEU   243      29.177  -0.264 -31.977  1.00 68.92           C  
ATOM   1960  N   TYR   244      25.438   0.953 -29.250  1.00 72.60           N  
ATOM   1961  CA  TYR   244      24.069   1.102 -29.657  1.00 72.60           C  
ATOM   1962  C   TYR   244      24.047   1.888 -30.923  1.00 72.60           C  
ATOM   1963  O   TYR   244      25.038   2.510 -31.304  1.00 72.60           O  
ATOM   1964  CB  TYR   244      23.223   1.944 -28.686  1.00 72.60           C  
ATOM   1965  CG  TYR   244      23.109   1.270 -27.363  1.00 72.60           C  
ATOM   1966  CD1 TYR   244      22.082   0.390 -27.110  1.00 72.60           C  
ATOM   1967  CD2 TYR   244      24.029   1.529 -26.373  1.00 72.60           C  
ATOM   1968  CE1 TYR   244      21.973  -0.225 -25.885  1.00 72.60           C  
ATOM   1969  CE2 TYR   244      23.927   0.916 -25.147  1.00 72.60           C  
ATOM   1970  CZ  TYR   244      22.898   0.038 -24.903  1.00 72.60           C  
ATOM   1971  OH  TYR   244      22.790  -0.591 -23.644  1.00 72.60           O  
ATOM   1972  N   LYS   245      22.905   1.819 -31.635  1.00 90.00           N  
ATOM   1973  CA  LYS   245      22.710   2.637 -32.791  1.00 90.00           C  
ATOM   1974  C   LYS   245      21.304   3.144 -32.738  1.00 90.00           C  
ATOM   1975  O   LYS   245      20.399   2.462 -32.257  1.00 90.00           O  
ATOM   1976  CB  LYS   245      22.959   1.905 -34.121  1.00 90.00           C  
ATOM   1977  CG  LYS   245      22.168   0.610 -34.311  1.00 90.00           C  
ATOM   1978  CD  LYS   245      22.357   0.011 -35.707  1.00 90.00           C  
ATOM   1979  CE  LYS   245      21.796  -1.401 -35.869  1.00 90.00           C  
ATOM   1980  NZ  LYS   245      22.069  -1.889 -37.240  1.00 90.00           N1+
ATOM   1981  N   VAL   246      21.104   4.398 -33.189  1.00 91.65           N  
ATOM   1982  CA  VAL   246      19.802   4.999 -33.233  1.00 91.65           C  
ATOM   1983  C   VAL   246      19.708   5.677 -34.562  1.00 91.65           C  
ATOM   1984  O   VAL   246      20.700   6.192 -35.074  1.00 91.65           O  
ATOM   1985  CB  VAL   246      19.588   6.033 -32.165  1.00 91.65           C  
ATOM   1986  CG1 VAL   246      20.611   7.162 -32.363  1.00 91.65           C  
ATOM   1987  CG2 VAL   246      18.123   6.500 -32.217  1.00 91.65           C  
ATOM   1988  N   SER   247      18.506   5.692 -35.166  1.00 75.44           N  
ATOM   1989  CA  SER   247      18.368   6.283 -36.464  1.00 75.44           C  
ATOM   1990  C   SER   247      18.413   7.774 -36.341  1.00 75.44           C  
ATOM   1991  O   SER   247      17.963   8.354 -35.354  1.00 75.44           O  
ATOM   1992  CB  SER   247      17.052   5.906 -37.169  1.00 75.44           C  
ATOM   1993  OG  SER   247      15.942   6.397 -36.432  1.00 75.44           O  
ATOM   1994  N   THR   248      18.964   8.429 -37.382  1.00 51.94           N  
ATOM   1995  CA  THR   248      19.084   9.857 -37.449  1.00 51.94           C  
ATOM   1996  C   THR   248      17.715  10.453 -37.557  1.00 51.94           C  
ATOM   1997  O   THR   248      17.503  11.602 -37.168  1.00 51.94           O  
ATOM   1998  CB  THR   248      19.890  10.324 -38.627  1.00 51.94           C  
ATOM   1999  CG2 THR   248      21.335   9.816 -38.477  1.00 51.94           C  
ATOM   2000  OG1 THR   248      19.315   9.848 -39.836  1.00 51.94           O  
ATOM   2001  N   GLY   249      16.760   9.698 -38.134  1.00 22.77           N  
ATOM   2002  CA  GLY   249      15.429  10.201 -38.321  1.00 22.77           C  
ATOM   2003  C   GLY   249      14.831  10.543 -36.991  1.00 22.77           C  
ATOM   2004  O   GLY   249      14.185  11.578 -36.845  1.00 22.77           O  
ATOM   2005  N   ALA   250      15.014   9.665 -35.989  1.00 32.96           N  
ATOM   2006  CA  ALA   250      14.474   9.892 -34.677  1.00 32.96           C  
ATOM   2007  C   ALA   250      15.136  11.092 -34.070  1.00 32.96           C  
ATOM   2008  O   ALA   250      14.497  11.866 -33.361  1.00 32.96           O  
ATOM   2009  CB  ALA   250      14.708   8.709 -33.721  1.00 32.96           C  
ATOM   2010  N   LEU   251      16.452  11.252 -34.314  1.00 51.91           N  
ATOM   2011  CA  LEU   251      17.250  12.300 -33.731  1.00 51.91           C  
ATOM   2012  C   LEU   251      16.832  13.673 -34.189  1.00 51.91           C  
ATOM   2013  O   LEU   251      16.784  14.615 -33.398  1.00 51.91           O  
ATOM   2014  CB  LEU   251      18.746  12.137 -34.056  1.00 51.91           C  
ATOM   2015  CG  LEU   251      19.369  10.869 -33.435  1.00 51.91           C  
ATOM   2016  CD1 LEU   251      20.861  10.747 -33.774  1.00 51.91           C  
ATOM   2017  CD2 LEU   251      19.105  10.804 -31.925  1.00 51.91           C  
ATOM   2018  N   LYS   252      16.526  13.820 -35.488  1.00 74.95           N  
ATOM   2019  CA  LYS   252      16.184  15.073 -36.105  1.00 74.95           C  
ATOM   2020  C   LYS   252      14.881  15.603 -35.579  1.00 74.95           C  
ATOM   2021  O   LYS   252      14.634  16.805 -35.651  1.00 74.95           O  
ATOM   2022  CB  LYS   252      16.077  14.961 -37.636  1.00 74.95           C  
ATOM   2023  CG  LYS   252      17.415  14.598 -38.284  1.00 74.95           C  
ATOM   2024  CD  LYS   252      17.300  14.109 -39.730  1.00 74.95           C  
ATOM   2025  CE  LYS   252      18.645  13.713 -40.340  1.00 74.95           C  
ATOM   2026  NZ  LYS   252      18.432  13.063 -41.653  1.00 74.95           N1+
ATOM   2027  N   LYS   253      13.982  14.730 -35.087  1.00178.93           N  
ATOM   2028  CA  LYS   253      12.701  15.202 -34.625  1.00178.93           C  
ATOM   2029  C   LYS   253      12.797  15.600 -33.183  1.00178.93           C  
ATOM   2030  O   LYS   253      12.979  14.755 -32.309  1.00178.93           O  
ATOM   2031  CB  LYS   253      11.604  14.127 -34.702  1.00178.93           C  
ATOM   2032  CG  LYS   253      11.166  13.770 -36.121  1.00178.93           C  
ATOM   2033  CD  LYS   253      10.491  14.932 -36.850  1.00178.93           C  
ATOM   2034  CE  LYS   253       9.220  15.425 -36.156  1.00178.93           C  
ATOM   2035  NZ  LYS   253       8.229  14.326 -36.073  1.00178.93           N1+
ATOM   2036  N   LYS   254      12.641  16.910 -32.891  1.00106.98           N  
ATOM   2037  CA  LYS   254      12.716  17.324 -31.520  1.00106.98           C  
ATOM   2038  C   LYS   254      11.435  16.958 -30.843  1.00106.98           C  
ATOM   2039  O   LYS   254      10.347  17.217 -31.355  1.00106.98           O  
ATOM   2040  CB  LYS   254      12.967  18.830 -31.310  1.00106.98           C  
ATOM   2041  CG  LYS   254      11.797  19.739 -31.677  1.00106.98           C  
ATOM   2042  CD  LYS   254      11.976  21.172 -31.174  1.00106.98           C  
ATOM   2043  CE  LYS   254      11.964  21.289 -29.648  1.00106.98           C  
ATOM   2044  NZ  LYS   254      12.314  22.669 -29.242  1.00106.98           N1+
ATOM   2045  N   GLY   255      11.547  16.333 -29.653  1.00 21.30           N  
ATOM   2046  CA  GLY   255      10.395  15.969 -28.881  1.00 21.30           C  
ATOM   2047  C   GLY   255       9.953  14.576 -29.226  1.00 21.30           C  
ATOM   2048  O   GLY   255       8.986  14.078 -28.652  1.00 21.30           O  
ATOM   2049  N   ALA   256      10.636  13.913 -30.178  1.00 29.13           N  
ATOM   2050  CA  ALA   256      10.257  12.582 -30.571  1.00 29.13           C  
ATOM   2051  C   ALA   256      10.877  11.583 -29.639  1.00 29.13           C  
ATOM   2052  O   ALA   256      11.845  11.875 -28.940  1.00 29.13           O  
ATOM   2053  CB  ALA   256      10.691  12.213 -32.001  1.00 29.13           C  
ATOM   2054  N   ARG   257      10.301  10.362 -29.599  1.00 72.88           N  
ATOM   2055  CA  ARG   257      10.804   9.307 -28.767  1.00 72.88           C  
ATOM   2056  C   ARG   257      11.946   8.660 -29.490  1.00 72.88           C  
ATOM   2057  O   ARG   257      11.978   8.641 -30.720  1.00 72.88           O  
ATOM   2058  CB  ARG   257       9.768   8.204 -28.485  1.00 72.88           C  
ATOM   2059  CG  ARG   257      10.172   7.282 -27.336  1.00 72.88           C  
ATOM   2060  CD  ARG   257      10.000   7.951 -25.970  1.00 72.88           C  
ATOM   2061  NE  ARG   257      10.587   7.058 -24.931  1.00 72.88           N  
ATOM   2062  CZ  ARG   257       9.884   5.985 -24.463  1.00 72.88           C  
ATOM   2063  NH1 ARG   257       8.676   5.662 -25.008  1.00 72.88           N1+
ATOM   2064  NH2 ARG   257      10.393   5.234 -23.444  1.00 72.88           N  
ATOM   2065  N   PHE   258      12.921   8.110 -28.737  1.00 97.85           N  
ATOM   2066  CA  PHE   258      14.049   7.475 -29.360  1.00 97.85           C  
ATOM   2067  C   PHE   258      13.980   6.008 -29.075  1.00 97.85           C  
ATOM   2068  O   PHE   258      13.533   5.591 -28.007  1.00 97.85           O  
ATOM   2069  CB  PHE   258      15.394   8.002 -28.838  1.00 97.85           C  
ATOM   2070  CG  PHE   258      15.454   9.438 -29.231  1.00 97.85           C  
ATOM   2071  CD1 PHE   258      14.891  10.404 -28.429  1.00 97.85           C  
ATOM   2072  CD2 PHE   258      16.065   9.818 -30.404  1.00 97.85           C  
ATOM   2073  CE1 PHE   258      14.941  11.730 -28.790  1.00 97.85           C  
ATOM   2074  CE2 PHE   258      16.117  11.142 -30.770  1.00 97.85           C  
ATOM   2075  CZ  PHE   258      15.557  12.102 -29.961  1.00 97.85           C  
ATOM   2076  N   ASP   259      14.394   5.173 -30.052  1.00 60.95           N  
ATOM   2077  CA  ASP   259      14.351   3.754 -29.835  1.00 60.95           C  
ATOM   2078  C   ASP   259      15.673   3.171 -30.243  1.00 60.95           C  
ATOM   2079  O   ASP   259      15.826   2.665 -31.354  1.00 60.95           O  
ATOM   2080  CB  ASP   259      13.249   3.065 -30.658  1.00 60.95           C  
ATOM   2081  CG  ASP   259      11.906   3.526 -30.101  1.00 60.95           C  
ATOM   2082  OD1 ASP   259      11.690   3.376 -28.869  1.00 60.95           O  
ATOM   2083  OD2 ASP   259      11.084   4.050 -30.900  1.00 60.95           O1-
ATOM   2084  N   PRO   260      16.635   3.217 -29.357  1.00 65.62           N  
ATOM   2085  CA  PRO   260      17.939   2.695 -29.681  1.00 65.62           C  
ATOM   2086  C   PRO   260      17.959   1.198 -29.692  1.00 65.62           C  
ATOM   2087  O   PRO   260      17.178   0.584 -28.967  1.00 65.62           O  
ATOM   2088  CB  PRO   260      18.897   3.296 -28.653  1.00 65.62           C  
ATOM   2089  CG  PRO   260      18.219   4.617 -28.248  1.00 65.62           C  
ATOM   2090  CD  PRO   260      16.719   4.346 -28.442  1.00 65.62           C  
ATOM   2091  N   ILE   261      18.856   0.588 -30.495  1.00118.81           N  
ATOM   2092  CA  ILE   261      18.935  -0.844 -30.555  1.00118.81           C  
ATOM   2093  C   ILE   261      20.294  -1.275 -30.092  1.00118.81           C  
ATOM   2094  O   ILE   261      21.300  -0.635 -30.394  1.00118.81           O  
ATOM   2095  CB  ILE   261      18.737  -1.412 -31.927  1.00118.81           C  
ATOM   2096  CG1 ILE   261      18.582  -2.941 -31.851  1.00118.81           C  
ATOM   2097  CG2 ILE   261      19.913  -0.951 -32.803  1.00118.81           C  
ATOM   2098  CD1 ILE   261      17.318  -3.395 -31.122  1.00118.81           C  
ATOM   2099  N   ARG   262      20.337  -2.378 -29.314  1.00138.22           N  
ATOM   2100  CA  ARG   262      21.558  -2.929 -28.787  1.00138.22           C  
ATOM   2101  C   ARG   262      22.264  -3.715 -29.862  1.00138.22           C  
ATOM   2102  O   ARG   262      21.625  -4.369 -30.685  1.00138.22           O  
ATOM   2103  CB  ARG   262      21.325  -3.842 -27.570  1.00138.22           C  
ATOM   2104  CG  ARG   262      20.380  -5.014 -27.846  1.00138.22           C  
ATOM   2105  CD  ARG   262      20.146  -5.900 -26.620  1.00138.22           C  
ATOM   2106  NE  ARG   262      19.090  -6.895 -26.966  1.00138.22           N  
ATOM   2107  CZ  ARG   262      19.417  -8.066 -27.585  1.00138.22           C  
ATOM   2108  NH1 ARG   262      20.710  -8.319 -27.944  1.00138.22           N1+
ATOM   2109  NH2 ARG   262      18.443  -8.985 -27.851  1.00138.22           N  
ATOM   2110  N   ILE   263      23.611  -3.563 -29.913  1.00203.38           N  
ATOM   2111  CA  ILE   263      24.536  -4.143 -30.866  1.00203.38           C  
ATOM   2112  C   ILE   263      24.994  -5.579 -30.661  1.00203.38           C  
ATOM   2113  O   ILE   263      25.146  -6.293 -31.654  1.00203.38           O  
ATOM   2114  CB  ILE   263      25.679  -3.230 -31.195  1.00203.38           C  
ATOM   2115  CG1 ILE   263      25.099  -1.923 -31.770  1.00203.38           C  
ATOM   2116  CG2 ILE   263      26.576  -3.931 -32.224  1.00203.38           C  
ATOM   2117  CD1 ILE   263      26.136  -0.840 -32.044  1.00203.38           C  
ATOM   2118  N   GLY   264      25.233  -6.092 -29.423  1.00200.21           N  
ATOM   2119  CA  GLY   264      25.298  -5.440 -28.142  1.00200.21           C  
ATOM   2120  C   GLY   264      26.644  -5.063 -27.537  1.00200.21           C  
ATOM   2121  O   GLY   264      26.804  -3.942 -27.062  1.00200.21           O  
ATOM   2122  N   ASP   265      27.645  -5.994 -27.510  1.00200.31           N  
ATOM   2123  CA  ASP   265      28.793  -5.807 -26.629  1.00200.31           C  
ATOM   2124  C   ASP   265      30.115  -6.231 -27.214  1.00200.31           C  
ATOM   2125  O   ASP   265      30.209  -7.200 -27.965  1.00200.31           O  
ATOM   2126  CB  ASP   265      28.762  -6.696 -25.370  1.00200.31           C  
ATOM   2127  CG  ASP   265      27.850  -6.178 -24.286  1.00200.31           C  
ATOM   2128  OD1 ASP   265      26.614  -6.077 -24.511  1.00200.31           O  
ATOM   2129  OD2 ASP   265      28.398  -5.904 -23.189  1.00200.31           O1-
ATOM   2130  N   ARG   266      31.178  -5.476 -26.843  1.00165.50           N  
ATOM   2131  CA  ARG   266      32.572  -5.679 -27.156  1.00165.50           C  
ATOM   2132  C   ARG   266      33.290  -6.679 -26.289  1.00165.50           C  
ATOM   2133  O   ARG   266      34.376  -7.124 -26.656  1.00165.50           O  
ATOM   2134  CB  ARG   266      33.393  -4.379 -27.168  1.00165.50           C  
ATOM   2135  CG  ARG   266      33.230  -3.585 -28.466  1.00165.50           C  
ATOM   2136  CD  ARG   266      34.105  -2.331 -28.535  1.00165.50           C  
ATOM   2137  NE  ARG   266      33.474  -1.302 -27.663  1.00165.50           N  
ATOM   2138  CZ  ARG   266      34.226  -0.370 -27.011  1.00165.50           C  
ATOM   2139  NH1 ARG   266      35.588  -0.407 -27.077  1.00165.50           N1+
ATOM   2140  NH2 ARG   266      33.606   0.609 -26.291  1.00165.50           N  
ATOM   2141  N   GLY   267      32.789  -7.001 -25.082  1.00 51.27           N  
ATOM   2142  CA  GLY   267      33.542  -7.884 -24.224  1.00 51.27           C  
ATOM   2143  C   GLY   267      34.154  -7.023 -23.153  1.00 51.27           C  
ATOM   2144  O   GLY   267      34.270  -5.811 -23.313  1.00 51.27           O  
ATOM   2145  N   PRO   268      34.574  -7.624 -22.070  1.00121.50           N  
ATOM   2146  CA  PRO   268      35.047  -6.876 -20.928  1.00121.50           C  
ATOM   2147  C   PRO   268      36.346  -6.123 -21.048  1.00121.50           C  
ATOM   2148  O   PRO   268      37.234  -6.544 -21.790  1.00121.50           O  
ATOM   2149  CB  PRO   268      35.023  -7.847 -19.744  1.00121.50           C  
ATOM   2150  CG  PRO   268      34.733  -9.228 -20.364  1.00121.50           C  
ATOM   2151  CD  PRO   268      34.002  -8.898 -21.672  1.00121.50           C  
ATOM   2152  N   TYR   269      36.432  -4.991 -20.308  1.00237.90           N  
ATOM   2153  CA  TYR   269      37.567  -4.119 -20.113  1.00237.90           C  
ATOM   2154  C   TYR   269      38.031  -3.499 -21.404  1.00237.90           C  
ATOM   2155  O   TYR   269      39.173  -3.058 -21.520  1.00237.90           O  
ATOM   2156  CB  TYR   269      38.748  -4.859 -19.462  1.00237.90           C  
ATOM   2157  CG  TYR   269      38.213  -5.430 -18.194  1.00237.90           C  
ATOM   2158  CD1 TYR   269      37.986  -4.628 -17.098  1.00237.90           C  
ATOM   2159  CD2 TYR   269      37.938  -6.776 -18.105  1.00237.90           C  
ATOM   2160  CE1 TYR   269      37.491  -5.165 -15.933  1.00237.90           C  
ATOM   2161  CE2 TYR   269      37.444  -7.320 -16.943  1.00237.90           C  
ATOM   2162  CZ  TYR   269      37.217  -6.511 -15.856  1.00237.90           C  
ATOM   2163  OH  TYR   269      36.708  -7.061 -14.660  1.00237.90           O  
ATOM   2164  N   THR   270      37.137  -3.475 -22.405  1.00140.54           N  
ATOM   2165  CA  THR   270      37.298  -2.970 -23.745  1.00140.54           C  
ATOM   2166  C   THR   270      37.009  -1.496 -23.863  1.00140.54           C  
ATOM   2167  O   THR   270      37.164  -0.943 -24.950  1.00140.54           O  
ATOM   2168  CB  THR   270      36.402  -3.729 -24.696  1.00140.54           C  
ATOM   2169  CG2 THR   270      36.698  -3.339 -26.157  1.00140.54           C  
ATOM   2170  OG1 THR   270      36.643  -5.121 -24.550  1.00140.54           O  
ATOM   2171  N   GLU   271      36.493  -0.850 -22.793  1.00149.84           N  
ATOM   2172  CA  GLU   271      36.017   0.517 -22.809  1.00149.84           C  
ATOM   2173  C   GLU   271      36.831   1.426 -23.690  1.00149.84           C  
ATOM   2174  O   GLU   271      38.063   1.413 -23.695  1.00149.84           O  
ATOM   2175  CB  GLU   271      35.937   1.153 -21.408  1.00149.84           C  
ATOM   2176  CG  GLU   271      37.266   1.143 -20.650  1.00149.84           C  
ATOM   2177  CD  GLU   271      37.491  -0.258 -20.100  1.00149.84           C  
ATOM   2178  OE1 GLU   271      36.549  -1.091 -20.183  1.00149.84           O  
ATOM   2179  OE2 GLU   271      38.613  -0.513 -19.586  1.00149.84           O1-
ATOM   2180  N   ALA   272      36.105   2.198 -24.530  1.00 65.00           N  
ATOM   2181  CA  ALA   272      36.710   3.129 -25.439  1.00 65.00           C  
ATOM   2182  C   ALA   272      35.880   4.379 -25.419  1.00 65.00           C  
ATOM   2183  O   ALA   272      34.675   4.330 -25.193  1.00 65.00           O  
ATOM   2184  CB  ALA   272      36.756   2.624 -26.892  1.00 65.00           C  
ATOM   2185  N   ILE   273      36.549   5.545 -25.498  1.00118.66           N  
ATOM   2186  CA  ILE   273      35.937   6.843 -25.590  1.00118.66           C  
ATOM   2187  C   ILE   273      35.584   7.207 -27.009  1.00118.66           C  
ATOM   2188  O   ILE   273      34.759   8.085 -27.248  1.00118.66           O  
ATOM   2189  CB  ILE   273      36.752   7.951 -24.985  1.00118.66           C  
ATOM   2190  CG1 ILE   273      38.061   8.188 -25.749  1.00118.66           C  
ATOM   2191  CG2 ILE   273      36.962   7.602 -23.501  1.00118.66           C  
ATOM   2192  CD1 ILE   273      38.730   9.509 -25.367  1.00118.66           C  
ATOM   2193  N   THR   274      36.305   6.664 -28.006  1.00124.94           N  
ATOM   2194  CA  THR   274      36.050   7.102 -29.356  1.00124.94           C  
ATOM   2195  C   THR   274      35.875   5.930 -30.280  1.00124.94           C  
ATOM   2196  O   THR   274      36.468   4.872 -30.073  1.00124.94           O  
ATOM   2197  CB  THR   274      37.162   7.935 -29.922  1.00124.94           C  
ATOM   2198  CG2 THR   274      38.392   7.034 -30.126  1.00124.94           C  
ATOM   2199  OG1 THR   274      36.764   8.507 -31.158  1.00124.94           O  
ATOM   2200  N   LEU   275      35.024   6.103 -31.323  1.00135.54           N  
ATOM   2201  CA  LEU   275      34.800   5.078 -32.313  1.00135.54           C  
ATOM   2202  C   LEU   275      34.587   5.736 -33.655  1.00135.54           C  
ATOM   2203  O   LEU   275      34.124   6.874 -33.718  1.00135.54           O  
ATOM   2204  CB  LEU   275      33.547   4.215 -32.080  1.00135.54           C  
ATOM   2205  CG  LEU   275      32.228   4.918 -32.455  1.00135.54           C  
ATOM   2206  CD1 LEU   275      31.021   4.005 -32.198  1.00135.54           C  
ATOM   2207  CD2 LEU   275      32.095   6.287 -31.765  1.00135.54           C  
ATOM   2208  N   VAL   276      34.949   5.048 -34.772  1.00124.85           N  
ATOM   2209  CA  VAL   276      34.684   5.595 -36.085  1.00124.85           C  
ATOM   2210  C   VAL   276      34.291   4.546 -37.078  1.00124.85           C  
ATOM   2211  O   VAL   276      34.901   3.483 -37.181  1.00124.85           O  
ATOM   2212  CB  VAL   276      35.776   6.392 -36.717  1.00124.85           C  
ATOM   2213  CG1 VAL   276      35.769   7.760 -36.040  1.00124.85           C  
ATOM   2214  CG2 VAL   276      37.101   5.621 -36.602  1.00124.85           C  
ATOM   2215  N   TYR   277      33.258   4.887 -37.877  1.00 65.69           N  
ATOM   2216  CA  TYR   277      32.686   4.047 -38.895  1.00 65.69           C  
ATOM   2217  C   TYR   277      33.335   4.364 -40.212  1.00 65.69           C  
ATOM   2218  O   TYR   277      33.485   5.528 -40.583  1.00 65.69           O  
ATOM   2219  CB  TYR   277      31.170   4.288 -39.038  1.00 65.69           C  
ATOM   2220  CG  TYR   277      30.595   3.442 -40.122  1.00 65.69           C  
ATOM   2221  CD1 TYR   277      30.229   2.135 -39.885  1.00 65.69           C  
ATOM   2222  CD2 TYR   277      30.402   3.968 -41.379  1.00 65.69           C  
ATOM   2223  CE1 TYR   277      29.694   1.364 -40.891  1.00 65.69           C  
ATOM   2224  CE2 TYR   277      29.866   3.201 -42.388  1.00 65.69           C  
ATOM   2225  CZ  TYR   277      29.511   1.896 -42.147  1.00 65.69           C  
ATOM   2226  OH  TYR   277      28.962   1.109 -43.181  1.00 65.69           O  
ATOM   2227  N   ASP   278      33.762   3.311 -40.944  1.00 67.60           N  
ATOM   2228  CA  ASP   278      34.375   3.466 -42.238  1.00 67.60           C  
ATOM   2229  C   ASP   278      33.389   3.001 -43.271  1.00 67.60           C  
ATOM   2230  O   ASP   278      32.883   1.883 -43.200  1.00 67.60           O  
ATOM   2231  CB  ASP   278      35.647   2.611 -42.397  1.00 67.60           C  
ATOM   2232  CG  ASP   278      36.243   2.835 -43.781  1.00 67.60           C  
ATOM   2233  OD1 ASP   278      35.889   3.853 -44.431  1.00 67.60           O  
ATOM   2234  OD2 ASP   278      37.061   1.977 -44.210  1.00 67.60           O1-
ATOM   2235  N   PRO   279      33.057   3.840 -44.217  1.00151.51           N  
ATOM   2236  CA  PRO   279      32.135   3.450 -45.247  1.00151.51           C  
ATOM   2237  C   PRO   279      32.669   2.396 -46.170  1.00151.51           C  
ATOM   2238  O   PRO   279      31.892   1.550 -46.610  1.00151.51           O  
ATOM   2239  CB  PRO   279      31.700   4.745 -45.942  1.00151.51           C  
ATOM   2240  CG  PRO   279      32.654   5.826 -45.394  1.00151.51           C  
ATOM   2241  CD  PRO   279      33.086   5.278 -44.026  1.00151.51           C  
ATOM   2242  N   LYS   280      33.981   2.415 -46.471  1.00 88.23           N  
ATOM   2243  CA  LYS   280      34.538   1.506 -47.434  1.00 88.23           C  
ATOM   2244  C   LYS   280      34.427   0.082 -46.963  1.00 88.23           C  
ATOM   2245  O   LYS   280      33.926  -0.776 -47.687  1.00 88.23           O  
ATOM   2246  CB  LYS   280      36.030   1.798 -47.680  1.00 88.23           C  
ATOM   2247  CG  LYS   280      36.673   0.984 -48.801  1.00 88.23           C  
ATOM   2248  CD  LYS   280      38.049   1.522 -49.204  1.00 88.23           C  
ATOM   2249  CE  LYS   280      38.677   0.801 -50.398  1.00 88.23           C  
ATOM   2250  NZ  LYS   280      38.148   1.364 -51.659  1.00 88.23           N1+
ATOM   2251  N   THR   281      34.952  -0.208 -45.754  1.00 90.37           N  
ATOM   2252  CA  THR   281      34.964  -1.513 -45.144  1.00 90.37           C  
ATOM   2253  C   THR   281      33.692  -1.855 -44.415  1.00 90.37           C  
ATOM   2254  O   THR   281      33.350  -3.029 -44.278  1.00 90.37           O  
ATOM   2255  CB  THR   281      36.124  -1.690 -44.204  1.00 90.37           C  
ATOM   2256  CG2 THR   281      37.429  -1.540 -45.006  1.00 90.37           C  
ATOM   2257  OG1 THR   281      36.078  -0.721 -43.169  1.00 90.37           O  
ATOM   2258  N   LYS   282      32.960  -0.839 -43.917  1.00127.94           N  
ATOM   2259  CA  LYS   282      31.800  -1.052 -43.091  1.00127.94           C  
ATOM   2260  C   LYS   282      32.229  -1.515 -41.728  1.00127.94           C  
ATOM   2261  O   LYS   282      31.437  -2.089 -40.979  1.00127.94           O  
ATOM   2262  CB  LYS   282      30.800  -2.067 -43.673  1.00127.94           C  
ATOM   2263  CG  LYS   282      29.997  -1.475 -44.829  1.00127.94           C  
ATOM   2264  CD  LYS   282      29.139  -2.471 -45.606  1.00127.94           C  
ATOM   2265  CE  LYS   282      28.207  -1.781 -46.602  1.00127.94           C  
ATOM   2266  NZ  LYS   282      28.932  -0.690 -47.294  1.00127.94           N1+
ATOM   2267  N   VAL   283      33.497  -1.237 -41.361  1.00 65.03           N  
ATOM   2268  CA  VAL   283      34.026  -1.579 -40.070  1.00 65.03           C  
ATOM   2269  C   VAL   283      33.965  -0.378 -39.159  1.00 65.03           C  
ATOM   2270  O   VAL   283      34.033   0.765 -39.609  1.00 65.03           O  
ATOM   2271  CB  VAL   283      35.462  -2.019 -40.126  1.00 65.03           C  
ATOM   2272  CG1 VAL   283      35.965  -2.235 -38.691  1.00 65.03           C  
ATOM   2273  CG2 VAL   283      35.566  -3.269 -41.019  1.00 65.03           C  
ATOM   2274  N   ILE   284      33.804  -0.616 -37.835  1.00 79.01           N  
ATOM   2275  CA  ILE   284      33.823   0.450 -36.863  1.00 79.01           C  
ATOM   2276  C   ILE   284      35.034   0.197 -36.016  1.00 79.01           C  
ATOM   2277  O   ILE   284      35.255  -0.921 -35.552  1.00 79.01           O  
ATOM   2278  CB  ILE   284      32.614   0.487 -35.971  1.00 79.01           C  
ATOM   2279  CG1 ILE   284      31.349   0.737 -36.809  1.00 79.01           C  
ATOM   2280  CG2 ILE   284      32.846   1.561 -34.893  1.00 79.01           C  
ATOM   2281  CD1 ILE   284      30.052   0.517 -36.035  1.00 79.01           C  
ATOM   2282  N   PHE   285      35.862   1.245 -35.820  1.00 72.05           N  
ATOM   2283  CA  PHE   285      37.101   1.110 -35.107  1.00 72.05           C  
ATOM   2284  C   PHE   285      36.987   1.781 -33.776  1.00 72.05           C  
ATOM   2285  O   PHE   285      36.375   2.839 -33.636  1.00 72.05           O  
ATOM   2286  CB  PHE   285      38.292   1.747 -35.847  1.00 72.05           C  
ATOM   2287  CG  PHE   285      38.518   0.999 -37.120  1.00 72.05           C  
ATOM   2288  CD1 PHE   285      39.275  -0.151 -37.137  1.00 72.05           C  
ATOM   2289  CD2 PHE   285      37.977   1.453 -38.304  1.00 72.05           C  
ATOM   2290  CE1 PHE   285      39.485  -0.840 -38.310  1.00 72.05           C  
ATOM   2291  CE2 PHE   285      38.185   0.767 -39.480  1.00 72.05           C  
ATOM   2292  CZ  PHE   285      38.942  -0.379 -39.486  1.00 72.05           C  
ATOM   2293  N   PHE   286      37.589   1.159 -32.745  1.00171.31           N  
ATOM   2294  CA  PHE   286      37.490   1.726 -31.434  1.00171.31           C  
ATOM   2295  C   PHE   286      38.878   2.011 -30.951  1.00171.31           C  
ATOM   2296  O   PHE   286      39.775   1.183 -31.103  1.00171.31           O  
ATOM   2297  CB  PHE   286      36.891   0.740 -30.418  1.00171.31           C  
ATOM   2298  CG  PHE   286      35.552   0.305 -30.911  1.00171.31           C  
ATOM   2299  CD1 PHE   286      35.449  -0.787 -31.743  1.00171.31           C  
ATOM   2300  CD2 PHE   286      34.407   0.977 -30.552  1.00171.31           C  
ATOM   2301  CE1 PHE   286      34.225  -1.207 -32.207  1.00171.31           C  
ATOM   2302  CE2 PHE   286      33.179   0.561 -31.012  1.00171.31           C  
ATOM   2303  CZ  PHE   286      33.087  -0.531 -31.841  1.00171.31           C  
ATOM   2304  N   ALA   287      39.094   3.212 -30.372  1.00 57.90           N  
ATOM   2305  CA  ALA   287      40.357   3.523 -29.757  1.00 57.90           C  
ATOM   2306  C   ALA   287      40.123   3.291 -28.293  1.00 57.90           C  
ATOM   2307  O   ALA   287      39.379   4.036 -27.657  1.00 57.90           O  
ATOM   2308  CB  ALA   287      40.783   4.990 -29.934  1.00 57.90           C  
ATOM   2309  N   GLU   288      40.782   2.263 -27.715  1.00 83.66           N  
ATOM   2310  CA  GLU   288      40.456   1.845 -26.376  1.00 83.66           C  
ATOM   2311  C   GLU   288      41.254   2.542 -25.313  1.00 83.66           C  
ATOM   2312  O   GLU   288      42.330   3.088 -25.553  1.00 83.66           O  
ATOM   2313  CB  GLU   288      40.516   0.315 -26.214  1.00 83.66           C  
ATOM   2314  CG  GLU   288      39.444  -0.338 -27.095  1.00 83.66           C  
ATOM   2315  CD  GLU   288      39.494  -1.857 -27.004  1.00 83.66           C  
ATOM   2316  OE1 GLU   288      40.264  -2.385 -26.159  1.00 83.66           O  
ATOM   2317  OE2 GLU   288      38.753  -2.510 -27.785  1.00 83.66           O1-
ATOM   2318  N   SER   289      40.668   2.581 -24.095  1.00 87.90           N  
ATOM   2319  CA  SER   289      41.219   3.263 -22.955  1.00 87.90           C  
ATOM   2320  C   SER   289      42.436   2.604 -22.350  1.00 87.90           C  
ATOM   2321  O   SER   289      43.474   3.232 -22.164  1.00 87.90           O  
ATOM   2322  CB  SER   289      40.185   3.438 -21.829  1.00 87.90           C  
ATOM   2323  OG  SER   289      39.758   2.169 -21.357  1.00 87.90           O  
ATOM   2324  N   ILE   290      42.257   1.379 -21.834  1.00227.65           N  
ATOM   2325  CA  ILE   290      43.272   0.628 -21.140  1.00227.65           C  
ATOM   2326  C   ILE   290      44.094  -0.374 -21.893  1.00227.65           C  
ATOM   2327  O   ILE   290      45.214  -0.687 -21.493  1.00227.65           O  
ATOM   2328  CB  ILE   290      42.721   0.076 -19.894  1.00227.65           C  
ATOM   2329  CG1 ILE   290      41.599  -0.949 -20.136  1.00227.65           C  
ATOM   2330  CG2 ILE   290      42.242   1.376 -19.240  1.00227.65           C  
ATOM   2331  CD1 ILE   290      42.079  -2.239 -20.799  1.00227.65           C  
ATOM   2332  N   THR   291      43.497  -0.977 -22.934  1.00 91.37           N  
ATOM   2333  CA  THR   291      43.979  -2.127 -23.654  1.00 91.37           C  
ATOM   2334  C   THR   291      45.234  -1.884 -24.435  1.00 91.37           C  
ATOM   2335  O   THR   291      45.887  -2.848 -24.831  1.00 91.37           O  
ATOM   2336  CB  THR   291      42.962  -2.657 -24.615  1.00 91.37           C  
ATOM   2337  CG2 THR   291      41.682  -2.986 -23.831  1.00 91.37           C  
ATOM   2338  OG1 THR   291      42.687  -1.687 -25.615  1.00 91.37           O  
ATOM   2339  N   ARG   292      45.557  -0.614 -24.736  1.00176.57           N  
ATOM   2340  CA  ARG   292      46.682  -0.214 -25.542  1.00176.57           C  
ATOM   2341  C   ARG   292      46.531  -0.772 -26.921  1.00176.57           C  
ATOM   2342  O   ARG   292      47.512  -1.136 -27.566  1.00176.57           O  
ATOM   2343  CB  ARG   292      48.093  -0.492 -24.959  1.00176.57           C  
ATOM   2344  CG  ARG   292      48.457  -1.944 -24.652  1.00176.57           C  
ATOM   2345  CD  ARG   292      48.181  -2.341 -23.199  1.00176.57           C  
ATOM   2346  NE  ARG   292      48.399  -3.811 -23.096  1.00176.57           N  
ATOM   2347  CZ  ARG   292      48.492  -4.412 -21.874  1.00176.57           C  
ATOM   2348  NH1 ARG   292      48.425  -3.663 -20.735  1.00176.57           N1+
ATOM   2349  NH2 ARG   292      48.653  -5.764 -21.794  1.00176.57           N  
ATOM   2350  N   GLN   293      45.276  -0.814 -27.423  1.00 68.94           N  
ATOM   2351  CA  GLN   293      45.043  -1.340 -28.736  1.00 68.94           C  
ATOM   2352  C   GLN   293      43.903  -0.615 -29.397  1.00 68.94           C  
ATOM   2353  O   GLN   293      43.148   0.122 -28.758  1.00 68.94           O  
ATOM   2354  CB  GLN   293      44.715  -2.842 -28.714  1.00 68.94           C  
ATOM   2355  CG  GLN   293      45.875  -3.687 -28.177  1.00 68.94           C  
ATOM   2356  CD  GLN   293      45.457  -5.149 -28.173  1.00 68.94           C  
ATOM   2357  NE2 GLN   293      46.249  -6.005 -28.869  1.00 68.94           N  
ATOM   2358  OE1 GLN   293      44.455  -5.520 -27.563  1.00 68.94           O  
ATOM   2359  N   VAL   294      43.803  -0.781 -30.737  1.00 56.20           N  
ATOM   2360  CA  VAL   294      42.724  -0.259 -31.528  1.00 56.20           C  
ATOM   2361  C   VAL   294      41.992  -1.476 -32.026  1.00 56.20           C  
ATOM   2362  O   VAL   294      42.605  -2.388 -32.585  1.00 56.20           O  
ATOM   2363  CB  VAL   294      43.194   0.519 -32.724  1.00 56.20           C  
ATOM   2364  CG1 VAL   294      41.967   0.962 -33.536  1.00 56.20           C  
ATOM   2365  CG2 VAL   294      44.067   1.689 -32.238  1.00 56.20           C  
ATOM   2366  N   SER   295      40.654  -1.519 -31.849  1.00 55.26           N  
ATOM   2367  CA  SER   295      39.909  -2.703 -32.189  1.00 55.26           C  
ATOM   2368  C   SER   295      38.951  -2.417 -33.307  1.00 55.26           C  
ATOM   2369  O   SER   295      38.743  -1.265 -33.681  1.00 55.26           O  
ATOM   2370  CB  SER   295      39.105  -3.273 -31.003  1.00 55.26           C  
ATOM   2371  OG  SER   295      38.157  -2.321 -30.541  1.00 55.26           O  
ATOM   2372  N   CYS   296      38.370  -3.486 -33.905  1.00 64.90           N  
ATOM   2373  CA  CYS   296      37.454  -3.294 -34.999  1.00 64.90           C  
ATOM   2374  C   CYS   296      36.325  -4.279 -34.937  1.00 64.90           C  
ATOM   2375  O   CYS   296      36.400  -5.313 -34.274  1.00 64.90           O  
ATOM   2376  CB  CYS   296      38.115  -3.404 -36.391  1.00 64.90           C  
ATOM   2377  SG  CYS   296      38.949  -4.992 -36.693  1.00 64.90           S  
ATOM   2378  N   TRP   297      35.209  -3.924 -35.610  1.00 94.34           N  
ATOM   2379  CA  TRP   297      34.054  -4.768 -35.715  1.00 94.34           C  
ATOM   2380  C   TRP   297      33.365  -4.450 -37.003  1.00 94.34           C  
ATOM   2381  O   TRP   297      32.994  -3.302 -37.250  1.00 94.34           O  
ATOM   2382  CB  TRP   297      33.041  -4.552 -34.577  1.00 94.34           C  
ATOM   2383  CG  TRP   297      31.715  -5.241 -34.790  1.00 94.34           C  
ATOM   2384  CD1 TRP   297      31.421  -6.568 -34.901  1.00 94.34           C  
ATOM   2385  CD2 TRP   297      30.467  -4.538 -34.882  1.00 94.34           C  
ATOM   2386  CE2 TRP   297      29.467  -5.494 -35.058  1.00 94.34           C  
ATOM   2387  CE3 TRP   297      30.179  -3.205 -34.821  1.00 94.34           C  
ATOM   2388  NE1 TRP   297      30.067  -6.735 -35.073  1.00 94.34           N  
ATOM   2389  CZ2 TRP   297      28.156  -5.129 -35.178  1.00 94.34           C  
ATOM   2390  CZ3 TRP   297      28.856  -2.840 -34.942  1.00 94.34           C  
ATOM   2391  CH2 TRP   297      27.865  -3.783 -35.117  1.00 94.34           C  
ATOM   2392  N   ASN   298      33.172  -5.475 -37.860  1.00 61.60           N  
ATOM   2393  CA  ASN   298      32.464  -5.262 -39.088  1.00 61.60           C  
ATOM   2394  C   ASN   298      31.016  -5.165 -38.710  1.00 61.60           C  
ATOM   2395  O   ASN   298      30.520  -5.948 -37.903  1.00 61.60           O  
ATOM   2396  CB  ASN   298      32.653  -6.400 -40.109  1.00 61.60           C  
ATOM   2397  CG  ASN   298      32.265  -5.878 -41.485  1.00 61.60           C  
ATOM   2398  ND2 ASN   298      33.266  -5.791 -42.403  1.00 61.60           N  
ATOM   2399  OD1 ASN   298      31.108  -5.547 -41.738  1.00 61.60           O  
ATOM   2400  N   THR   299      30.304  -4.182 -39.288  1.00 62.16           N  
ATOM   2401  CA  THR   299      28.926  -3.907 -38.978  1.00 62.16           C  
ATOM   2402  C   THR   299      28.051  -5.007 -39.477  1.00 62.16           C  
ATOM   2403  O   THR   299      26.939  -5.196 -38.989  1.00 62.16           O  
ATOM   2404  CB  THR   299      28.431  -2.614 -39.558  1.00 62.16           C  
ATOM   2405  CG2 THR   299      29.280  -1.467 -38.985  1.00 62.16           C  
ATOM   2406  OG1 THR   299      28.520  -2.638 -40.975  1.00 62.16           O  
ATOM   2407  N   GLN   300      28.527  -5.743 -40.489  1.00 67.31           N  
ATOM   2408  CA  GLN   300      27.764  -6.769 -41.130  1.00 67.31           C  
ATOM   2409  C   GLN   300      27.385  -7.831 -40.136  1.00 67.31           C  
ATOM   2410  O   GLN   300      26.283  -8.372 -40.215  1.00 67.31           O  
ATOM   2411  CB  GLN   300      28.544  -7.386 -42.303  1.00 67.31           C  
ATOM   2412  CG  GLN   300      28.861  -6.325 -43.365  1.00 67.31           C  
ATOM   2413  CD  GLN   300      29.696  -6.927 -44.484  1.00 67.31           C  
ATOM   2414  NE2 GLN   300      31.045  -6.907 -44.311  1.00 67.31           N  
ATOM   2415  OE1 GLN   300      29.165  -7.388 -45.493  1.00 67.31           O  
ATOM   2416  N   THR   301      28.259  -8.164 -39.163  1.00131.00           N  
ATOM   2417  CA  THR   301      27.895  -9.221 -38.248  1.00131.00           C  
ATOM   2418  C   THR   301      27.416  -8.638 -36.922  1.00131.00           C  
ATOM   2419  O   THR   301      27.687  -7.473 -36.645  1.00131.00           O  
ATOM   2420  CB  THR   301      29.030 -10.153 -37.951  1.00131.00           C  
ATOM   2421  CG2 THR   301      30.066  -9.419 -37.081  1.00131.00           C  
ATOM   2422  OG1 THR   301      28.543 -11.305 -37.281  1.00131.00           O  
ATOM   2423  N   PRO   302      26.691  -9.412 -36.103  1.00156.90           N  
ATOM   2424  CA  PRO   302      26.180  -8.980 -34.803  1.00156.90           C  
ATOM   2425  C   PRO   302      27.319  -8.751 -33.859  1.00156.90           C  
ATOM   2426  O   PRO   302      28.381  -9.327 -34.077  1.00156.90           O  
ATOM   2427  CB  PRO   302      25.211 -10.071 -34.353  1.00156.90           C  
ATOM   2428  CG  PRO   302      24.707 -10.679 -35.676  1.00156.90           C  
ATOM   2429  CD  PRO   302      25.866 -10.470 -36.668  1.00156.90           C  
ATOM   2430  N   LEU   303      27.144  -7.935 -32.797  1.00100.48           N  
ATOM   2431  CA  LEU   303      28.318  -7.612 -32.033  1.00100.48           C  
ATOM   2432  C   LEU   303      28.513  -8.449 -30.816  1.00100.48           C  
ATOM   2433  O   LEU   303      27.842  -8.287 -29.796  1.00100.48           O  
ATOM   2434  CB  LEU   303      28.380  -6.151 -31.569  1.00100.48           C  
ATOM   2435  CG  LEU   303      29.632  -5.788 -30.748  1.00100.48           C  
ATOM   2436  CD1 LEU   303      30.920  -5.957 -31.568  1.00100.48           C  
ATOM   2437  CD2 LEU   303      29.501  -4.384 -30.140  1.00100.48           C  
ATOM   2438  N   ASP   304      29.507  -9.352 -30.928  1.00 63.70           N  
ATOM   2439  CA  ASP   304      30.003 -10.185 -29.877  1.00 63.70           C  
ATOM   2440  C   ASP   304      31.489 -10.000 -29.945  1.00 63.70           C  
ATOM   2441  O   ASP   304      32.004  -9.500 -30.942  1.00 63.70           O  
ATOM   2442  CB  ASP   304      29.719 -11.682 -30.094  1.00 63.70           C  
ATOM   2443  CG  ASP   304      28.216 -11.895 -29.986  1.00 63.70           C  
ATOM   2444  OD1 ASP   304      27.607 -11.350 -29.028  1.00 63.70           O  
ATOM   2445  OD2 ASP   304      27.656 -12.611 -30.859  1.00 63.70           O1-
ATOM   2446  N   SER   305      32.219 -10.396 -28.886  1.00 69.16           N  
ATOM   2447  CA  SER   305      33.646 -10.221 -28.842  1.00 69.16           C  
ATOM   2448  C   SER   305      34.289 -11.031 -29.929  1.00 69.16           C  
ATOM   2449  O   SER   305      35.292 -10.617 -30.506  1.00 69.16           O  
ATOM   2450  CB  SER   305      34.260 -10.691 -27.512  1.00 69.16           C  
ATOM   2451  OG  SER   305      35.666 -10.494 -27.530  1.00 69.16           O  
ATOM   2452  N   ASN   306      33.700 -12.195 -30.263  1.00 46.03           N  
ATOM   2453  CA  ASN   306      34.273 -13.095 -31.225  1.00 46.03           C  
ATOM   2454  C   ASN   306      34.380 -12.382 -32.536  1.00 46.03           C  
ATOM   2455  O   ASN   306      35.306 -12.610 -33.311  1.00 46.03           O  
ATOM   2456  CB  ASN   306      33.397 -14.339 -31.450  1.00 46.03           C  
ATOM   2457  CG  ASN   306      33.325 -15.109 -30.138  1.00 46.03           C  
ATOM   2458  ND2 ASN   306      32.462 -16.160 -30.095  1.00 46.03           N  
ATOM   2459  OD1 ASN   306      34.023 -14.788 -29.177  1.00 46.03           O  
ATOM   2460  N   HIS   307      33.395 -11.511 -32.796  1.00 94.15           N  
ATOM   2461  CA  HIS   307      33.202 -10.731 -33.983  1.00 94.15           C  
ATOM   2462  C   HIS   307      34.184  -9.598 -34.105  1.00 94.15           C  
ATOM   2463  O   HIS   307      34.160  -8.888 -35.109  1.00 94.15           O  
ATOM   2464  CB  HIS   307      31.762 -10.221 -34.089  1.00 94.15           C  
ATOM   2465  CG  HIS   307      30.842 -11.400 -34.190  1.00 94.15           C  
ATOM   2466  CD2 HIS   307      30.390 -12.063 -35.287  1.00 94.15           C  
ATOM   2467  ND1 HIS   307      30.321 -12.072 -33.106  1.00 94.15           N  
ATOM   2468  CE1 HIS   307      29.584 -13.099 -33.598  1.00 94.15           C  
ATOM   2469  NE2 HIS   307      29.595 -13.134 -34.918  1.00 94.15           N  
ATOM   2470  N   THR   308      34.998  -9.314 -33.064  1.00 57.49           N  
ATOM   2471  CA  THR   308      35.930  -8.217 -33.156  1.00 57.49           C  
ATOM   2472  C   THR   308      37.346  -8.728 -33.160  1.00 57.49           C  
ATOM   2473  O   THR   308      37.612  -9.874 -32.798  1.00 57.49           O  
ATOM   2474  CB  THR   308      35.829  -7.259 -32.006  1.00 57.49           C  
ATOM   2475  CG2 THR   308      34.385  -6.735 -31.918  1.00 57.49           C  
ATOM   2476  OG1 THR   308      36.184  -7.911 -30.797  1.00 57.49           O  
ATOM   2477  N   ASP   309      38.294  -7.875 -33.626  1.00 95.67           N  
ATOM   2478  CA  ASP   309      39.689  -8.230 -33.655  1.00 95.67           C  
ATOM   2479  C   ASP   309      40.491  -6.982 -33.350  1.00 95.67           C  
ATOM   2480  O   ASP   309      39.925  -5.957 -32.972  1.00 95.67           O  
ATOM   2481  CB  ASP   309      40.121  -8.812 -35.007  1.00 95.67           C  
ATOM   2482  CG  ASP   309      41.304  -9.766 -34.843  1.00 95.67           C  
ATOM   2483  OD1 ASP   309      42.092  -9.614 -33.873  1.00 95.67           O  
ATOM   2484  OD2 ASP   309      41.422 -10.681 -35.701  1.00 95.67           O1-
ATOM   2485  N   VAL   310      41.841  -7.044 -33.469  1.00 71.93           N  
ATOM   2486  CA  VAL   310      42.693  -5.922 -33.157  1.00 71.93           C  
ATOM   2487  C   VAL   310      43.504  -5.529 -34.362  1.00 71.93           C  
ATOM   2488  O   VAL   310      44.158  -6.361 -34.991  1.00 71.93           O  
ATOM   2489  CB  VAL   310      43.675  -6.228 -32.059  1.00 71.93           C  
ATOM   2490  CG1 VAL   310      44.642  -5.043 -31.903  1.00 71.93           C  
ATOM   2491  CG2 VAL   310      42.891  -6.565 -30.780  1.00 71.93           C  
ATOM   2492  N   ILE   311      43.387  -4.245 -34.764  1.00194.34           N  
ATOM   2493  CA  ILE   311      44.133  -3.630 -35.835  1.00194.34           C  
ATOM   2494  C   ILE   311      45.508  -3.194 -35.397  1.00194.34           C  
ATOM   2495  O   ILE   311      46.461  -3.245 -36.177  1.00194.34           O  
ATOM   2496  CB  ILE   311      43.466  -2.396 -36.369  1.00194.34           C  
ATOM   2497  CG1 ILE   311      42.051  -2.710 -36.883  1.00194.34           C  
ATOM   2498  CG2 ILE   311      44.392  -1.797 -37.440  1.00194.34           C  
ATOM   2499  CD1 ILE   311      41.051  -3.012 -35.766  1.00194.34           C  
ATOM   2500  N   TYR   312      45.629  -2.648 -34.164  1.00 92.20           N  
ATOM   2501  CA  TYR   312      46.893  -2.094 -33.760  1.00 92.20           C  
ATOM   2502  C   TYR   312      47.151  -2.390 -32.312  1.00 92.20           C  
ATOM   2503  O   TYR   312      46.224  -2.448 -31.506  1.00 92.20           O  
ATOM   2504  CB  TYR   312      46.891  -0.566 -33.956  1.00 92.20           C  
ATOM   2505  CG  TYR   312      48.204   0.034 -33.590  1.00 92.20           C  
ATOM   2506  CD1 TYR   312      49.288  -0.123 -34.423  1.00 92.20           C  
ATOM   2507  CD2 TYR   312      48.340   0.780 -32.440  1.00 92.20           C  
ATOM   2508  CE1 TYR   312      50.500   0.438 -34.104  1.00 92.20           C  
ATOM   2509  CE2 TYR   312      49.551   1.344 -32.114  1.00 92.20           C  
ATOM   2510  CZ  TYR   312      50.632   1.171 -32.949  1.00 92.20           C  
ATOM   2511  OH  TYR   312      51.878   1.746 -32.625  1.00 92.20           O  
ATOM   2512  N   SER   313      48.435  -2.607 -31.949  1.00102.60           N  
ATOM   2513  CA  SER   313      48.763  -2.800 -30.563  1.00102.60           C  
ATOM   2514  C   SER   313      50.119  -2.217 -30.292  1.00102.60           C  
ATOM   2515  O   SER   313      51.083  -2.492 -31.008  1.00102.60           O  
ATOM   2516  CB  SER   313      48.725  -4.272 -30.122  1.00102.60           C  
ATOM   2517  OG  SER   313      49.546  -5.062 -30.963  1.00102.60           O  
ATOM   2518  N   ASP   314      50.214  -1.370 -29.242  1.00 61.89           N  
ATOM   2519  CA  ASP   314      51.448  -0.724 -28.885  1.00 61.89           C  
ATOM   2520  C   ASP   314      51.436  -0.489 -27.403  1.00 61.89           C  
ATOM   2521  O   ASP   314      50.483   0.059 -26.853  1.00 61.89           O  
ATOM   2522  CB  ASP   314      51.618   0.648 -29.568  1.00 61.89           C  
ATOM   2523  CG  ASP   314      53.029   1.184 -29.356  1.00 61.89           C  
ATOM   2524  OD1 ASP   314      53.750   0.660 -28.466  1.00 61.89           O  
ATOM   2525  OD2 ASP   314      53.403   2.136 -30.092  1.00 61.89           O1-
ATOM   2526  N   ALA   315      52.531  -0.863 -26.720  1.00 44.76           N  
ATOM   2527  CA  ALA   315      52.608  -0.709 -25.296  1.00 44.76           C  
ATOM   2528  C   ALA   315      52.439   0.751 -25.002  1.00 44.76           C  
ATOM   2529  O   ALA   315      51.931   1.135 -23.950  1.00 44.76           O  
ATOM   2530  CB  ALA   315      53.963  -1.150 -24.718  1.00 44.76           C  
ATOM   2531  N   ARG   316      52.922   1.592 -25.930  1.00186.14           N  
ATOM   2532  CA  ARG   316      52.930   3.030 -25.886  1.00186.14           C  
ATOM   2533  C   ARG   316      51.573   3.660 -26.054  1.00186.14           C  
ATOM   2534  O   ARG   316      51.397   4.828 -25.707  1.00186.14           O  
ATOM   2535  CB  ARG   316      53.857   3.641 -26.945  1.00186.14           C  
ATOM   2536  CG  ARG   316      55.335   3.428 -26.627  1.00186.14           C  
ATOM   2537  CD  ARG   316      55.798   4.248 -25.421  1.00186.14           C  
ATOM   2538  NE  ARG   316      55.522   3.445 -24.194  1.00186.14           N  
ATOM   2539  CZ  ARG   316      56.441   2.545 -23.740  1.00186.14           C  
ATOM   2540  NH1 ARG   316      57.633   2.394 -24.387  1.00186.14           N1+
ATOM   2541  NH2 ARG   316      56.173   1.787 -22.638  1.00186.14           N  
ATOM   2542  N   PHE   317      50.606   2.954 -26.666  1.00 98.41           N  
ATOM   2543  CA  PHE   317      49.317   3.533 -26.946  1.00 98.41           C  
ATOM   2544  C   PHE   317      48.519   3.617 -25.676  1.00 98.41           C  
ATOM   2545  O   PHE   317      47.542   2.894 -25.486  1.00 98.41           O  
ATOM   2546  CB  PHE   317      48.566   2.643 -27.959  1.00 98.41           C  
ATOM   2547  CG  PHE   317      47.368   3.320 -28.525  1.00 98.41           C  
ATOM   2548  CD1 PHE   317      47.511   4.299 -29.481  1.00 98.41           C  
ATOM   2549  CD2 PHE   317      46.104   2.950 -28.131  1.00 98.41           C  
ATOM   2550  CE1 PHE   317      46.408   4.919 -30.019  1.00 98.41           C  
ATOM   2551  CE2 PHE   317      44.997   3.566 -28.664  1.00 98.41           C  
ATOM   2552  CZ  PHE   317      45.148   4.551 -29.610  1.00 98.41           C  
ATOM   2553  N   LEU   318      48.868   4.575 -24.796  1.00177.35           N  
ATOM   2554  CA  LEU   318      48.162   4.668 -23.552  1.00177.35           C  
ATOM   2555  C   LEU   318      47.068   5.681 -23.702  1.00177.35           C  
ATOM   2556  O   LEU   318      47.316   6.849 -24.002  1.00177.35           O  
ATOM   2557  CB  LEU   318      49.051   5.077 -22.364  1.00177.35           C  
ATOM   2558  CG  LEU   318      50.123   4.022 -22.025  1.00177.35           C  
ATOM   2559  CD1 LEU   318      50.924   4.417 -20.775  1.00177.35           C  
ATOM   2560  CD2 LEU   318      49.510   2.616 -21.923  1.00177.35           C  
ATOM   2561  N   PHE   319      45.841   5.262 -23.326  1.00123.24           N  
ATOM   2562  CA  PHE   319      44.613   6.005 -23.436  1.00123.24           C  
ATOM   2563  C   PHE   319      44.296   6.557 -24.799  1.00123.24           C  
ATOM   2564  O   PHE   319      44.639   7.695 -25.124  1.00123.24           O  
ATOM   2565  CB  PHE   319      44.516   7.154 -22.418  1.00123.24           C  
ATOM   2566  CG  PHE   319      43.117   7.666 -22.430  1.00123.24           C  
ATOM   2567  CD1 PHE   319      42.122   6.957 -21.795  1.00123.24           C  
ATOM   2568  CD2 PHE   319      42.797   8.852 -23.049  1.00123.24           C  
ATOM   2569  CE1 PHE   319      40.825   7.414 -21.790  1.00123.24           C  
ATOM   2570  CE2 PHE   319      41.501   9.316 -23.048  1.00123.24           C  
ATOM   2571  CZ  PHE   319      40.515   8.598 -22.414  1.00123.24           C  
ATOM   2572  N   GLY   320      43.708   5.696 -25.669  1.00 66.35           N  
ATOM   2573  CA  GLY   320      43.210   6.097 -26.964  1.00 66.35           C  
ATOM   2574  C   GLY   320      42.108   7.102 -26.739  1.00 66.35           C  
ATOM   2575  O   GLY   320      41.175   6.862 -25.973  1.00 66.35           O  
ATOM   2576  N   THR   321      42.313   8.323 -27.279  1.00231.68           N  
ATOM   2577  CA  THR   321      41.448   9.478 -27.222  1.00231.68           C  
ATOM   2578  C   THR   321      40.616   9.791 -28.431  1.00231.68           C  
ATOM   2579  O   THR   321      39.631  10.522 -28.322  1.00231.68           O  
ATOM   2580  CB  THR   321      42.199  10.750 -26.992  1.00231.68           C  
ATOM   2581  CG2 THR   321      43.100  10.558 -25.780  1.00231.68           C  
ATOM   2582  OG1 THR   321      43.003  11.066 -28.116  1.00231.68           O  
ATOM   2583  N   ASP   322      41.065   9.392 -29.637  1.00128.79           N  
ATOM   2584  CA  ASP   322      40.387   9.879 -30.806  1.00128.79           C  
ATOM   2585  C   ASP   322      40.666   8.942 -31.932  1.00128.79           C  
ATOM   2586  O   ASP   322      41.723   8.315 -31.976  1.00128.79           O  
ATOM   2587  CB  ASP   322      40.919  11.265 -31.223  1.00128.79           C  
ATOM   2588  CG  ASP   322      39.993  11.907 -32.244  1.00128.79           C  
ATOM   2589  OD1 ASP   322      38.951  11.286 -32.577  1.00128.79           O  
ATOM   2590  OD2 ASP   322      40.315  13.039 -32.695  1.00128.79           O1-
ATOM   2591  N   ILE   323      39.682   8.782 -32.839  1.00 87.29           N  
ATOM   2592  CA  ILE   323      39.859   7.972 -34.005  1.00 87.29           C  
ATOM   2593  C   ILE   323      38.941   8.516 -35.053  1.00 87.29           C  
ATOM   2594  O   ILE   323      37.831   8.924 -34.724  1.00 87.29           O  
ATOM   2595  CB  ILE   323      39.498   6.537 -33.762  1.00 87.29           C  
ATOM   2596  CG1 ILE   323      39.981   5.647 -34.916  1.00 87.29           C  
ATOM   2597  CG2 ILE   323      37.987   6.465 -33.492  1.00 87.29           C  
ATOM   2598  CD1 ILE   323      39.956   4.157 -34.574  1.00 87.29           C  
ATOM   2599  N   SER   324      39.385   8.552 -36.331  1.00104.97           N  
ATOM   2600  CA  SER   324      38.548   9.016 -37.406  1.00104.97           C  
ATOM   2601  C   SER   324      39.082   8.410 -38.666  1.00104.97           C  
ATOM   2602  O   SER   324      40.218   7.944 -38.691  1.00104.97           O  
ATOM   2603  CB  SER   324      38.621  10.535 -37.633  1.00104.97           C  
ATOM   2604  OG  SER   324      38.218  11.238 -36.469  1.00104.97           O  
ATOM   2605  N   VAL   325      38.267   8.384 -39.743  1.00 69.56           N  
ATOM   2606  CA  VAL   325      38.742   7.907 -41.017  1.00 69.56           C  
ATOM   2607  C   VAL   325      38.760   9.099 -41.927  1.00 69.56           C  
ATOM   2608  O   VAL   325      37.793   9.856 -41.965  1.00 69.56           O  
ATOM   2609  CB  VAL   325      37.832   6.902 -41.658  1.00 69.56           C  
ATOM   2610  CG1 VAL   325      38.425   6.511 -43.016  1.00 69.56           C  
ATOM   2611  CG2 VAL   325      37.656   5.711 -40.711  1.00 69.56           C  
ATOM   2612  N   ASP   326      39.857   9.307 -42.692  1.00 78.72           N  
ATOM   2613  CA  ASP   326      39.912  10.491 -43.507  1.00 78.72           C  
ATOM   2614  C   ASP   326      39.363  10.262 -44.883  1.00 78.72           C  
ATOM   2615  O   ASP   326      38.801   9.213 -45.193  1.00 78.72           O  
ATOM   2616  CB  ASP   326      41.292  11.193 -43.587  1.00 78.72           C  
ATOM   2617  CG  ASP   326      42.348  10.385 -44.331  1.00 78.72           C  
ATOM   2618  OD1 ASP   326      41.984   9.526 -45.174  1.00 78.72           O  
ATOM   2619  OD2 ASP   326      43.554  10.634 -44.065  1.00 78.72           O1-
ATOM   2620  N   SER   327      39.521  11.291 -45.743  1.00 89.92           N  
ATOM   2621  CA  SER   327      38.993  11.338 -47.077  1.00 89.92           C  
ATOM   2622  C   SER   327      39.559  10.230 -47.915  1.00 89.92           C  
ATOM   2623  O   SER   327      38.822   9.617 -48.688  1.00 89.92           O  
ATOM   2624  CB  SER   327      39.321  12.663 -47.788  1.00 89.92           C  
ATOM   2625  OG  SER   327      38.781  12.666 -49.100  1.00 89.92           O  
ATOM   2626  N   ASN   328      40.876   9.943 -47.803  1.00118.85           N  
ATOM   2627  CA  ASN   328      41.428   8.917 -48.642  1.00118.85           C  
ATOM   2628  C   ASN   328      41.498   7.644 -47.860  1.00118.85           C  
ATOM   2629  O   ASN   328      42.475   6.900 -47.947  1.00118.85           O  
ATOM   2630  CB  ASN   328      42.850   9.240 -49.123  1.00118.85           C  
ATOM   2631  CG  ASN   328      42.749  10.378 -50.126  1.00118.85           C  
ATOM   2632  ND2 ASN   328      42.539  10.024 -51.422  1.00118.85           N  
ATOM   2633  OD1 ASN   328      42.853  11.550 -49.767  1.00118.85           O  
ATOM   2634  N   SER   329      40.427   7.364 -47.099  1.00107.96           N  
ATOM   2635  CA  SER   329      40.238   6.149 -46.359  1.00107.96           C  
ATOM   2636  C   SER   329      41.367   5.880 -45.410  1.00107.96           C  
ATOM   2637  O   SER   329      41.670   4.722 -45.124  1.00107.96           O  
ATOM   2638  CB  SER   329      40.045   4.912 -47.256  1.00107.96           C  
ATOM   2639  OG  SER   329      41.234   4.637 -47.982  1.00107.96           O  
ATOM   2640  N   THR   330      42.010   6.932 -44.869  1.00 46.18           N  
ATOM   2641  CA  THR   330      43.067   6.715 -43.923  1.00 46.18           C  
ATOM   2642  C   THR   330      42.442   6.540 -42.566  1.00 46.18           C  
ATOM   2643  O   THR   330      41.460   7.208 -42.236  1.00 46.18           O  
ATOM   2644  CB  THR   330      44.027   7.860 -43.821  1.00 46.18           C  
ATOM   2645  CG2 THR   330      45.110   7.496 -42.793  1.00 46.18           C  
ATOM   2646  OG1 THR   330      44.616   8.119 -45.086  1.00 46.18           O  
ATOM   2647  N   LEU   331      43.008   5.627 -41.741  1.00 83.49           N  
ATOM   2648  CA  LEU   331      42.500   5.379 -40.419  1.00 83.49           C  
ATOM   2649  C   LEU   331      43.418   6.029 -39.415  1.00 83.49           C  
ATOM   2650  O   LEU   331      44.561   5.618 -39.227  1.00 83.49           O  
ATOM   2651  CB  LEU   331      42.429   3.879 -40.088  1.00 83.49           C  
ATOM   2652  CG  LEU   331      41.893   3.575 -38.682  1.00 83.49           C  
ATOM   2653  CD1 LEU   331      40.454   4.084 -38.509  1.00 83.49           C  
ATOM   2654  CD2 LEU   331      42.033   2.082 -38.348  1.00 83.49           C  
ATOM   2655  N   TRP   332      42.920   7.055 -38.697  1.00 98.21           N  
ATOM   2656  CA  TRP   332      43.757   7.782 -37.781  1.00 98.21           C  
ATOM   2657  C   TRP   332      43.317   7.510 -36.371  1.00 98.21           C  
ATOM   2658  O   TRP   332      42.124   7.517 -36.058  1.00 98.21           O  
ATOM   2659  CB  TRP   332      43.667   9.302 -37.984  1.00 98.21           C  
ATOM   2660  CG  TRP   332      44.234   9.772 -39.301  1.00 98.21           C  
ATOM   2661  CD1 TRP   332      43.673   9.739 -40.544  1.00 98.21           C  
ATOM   2662  CD2 TRP   332      45.524  10.383 -39.453  1.00 98.21           C  
ATOM   2663  CE2 TRP   332      45.680  10.688 -40.805  1.00 98.21           C  
ATOM   2664  CE3 TRP   332      46.498  10.670 -38.541  1.00 98.21           C  
ATOM   2665  NE1 TRP   332      44.539  10.282 -41.464  1.00 98.21           N  
ATOM   2666  CZ2 TRP   332      46.818  11.287 -41.266  1.00 98.21           C  
ATOM   2667  CZ3 TRP   332      47.644  11.274 -39.012  1.00 98.21           C  
ATOM   2668  CH2 TRP   332      47.802  11.577 -40.348  1.00 98.21           C  
ATOM   2669  N   VAL   333      44.298   7.250 -35.475  1.00111.45           N  
ATOM   2670  CA  VAL   333      43.966   7.032 -34.093  1.00111.45           C  
ATOM   2671  C   VAL   333      44.989   7.717 -33.241  1.00111.45           C  
ATOM   2672  O   VAL   333      46.169   7.757 -33.587  1.00111.45           O  
ATOM   2673  CB  VAL   333      43.957   5.582 -33.700  1.00111.45           C  
ATOM   2674  CG1 VAL   333      45.376   5.016 -33.872  1.00111.45           C  
ATOM   2675  CG2 VAL   333      43.415   5.470 -32.265  1.00111.45           C  
ATOM   2676  N   MET   334      44.550   8.257 -32.081  1.00116.31           N  
ATOM   2677  CA  MET   334      45.423   9.027 -31.232  1.00116.31           C  
ATOM   2678  C   MET   334      45.276   8.635 -29.788  1.00116.31           C  
ATOM   2679  O   MET   334      44.183   8.318 -29.319  1.00116.31           O  
ATOM   2680  CB  MET   334      45.101  10.528 -31.248  1.00116.31           C  
ATOM   2681  CG  MET   334      46.013  11.364 -30.348  1.00116.31           C  
ATOM   2682  SD  MET   334      45.391  13.042 -30.023  1.00116.31           S  
ATOM   2683  CE  MET   334      45.308  13.509 -31.772  1.00116.31           C  
ATOM   2684  N   ALA   335      46.408   8.675 -29.046  1.00 62.55           N  
ATOM   2685  CA  ALA   335      46.443   8.441 -27.626  1.00 62.55           C  
ATOM   2686  C   ALA   335      47.184   9.594 -26.991  1.00 62.55           C  
ATOM   2687  O   ALA   335      48.048  10.202 -27.626  1.00 62.55           O  
ATOM   2688  CB  ALA   335      47.190   7.154 -27.233  1.00 62.55           C  
ATOM   2689  N   ASN   336      46.831   9.956 -25.730  1.00143.15           N  
ATOM   2690  CA  ASN   336      47.512  11.053 -25.080  1.00143.15           C  
ATOM   2691  C   ASN   336      47.669  10.833 -23.587  1.00143.15           C  
ATOM   2692  O   ASN   336      48.041  11.753 -22.856  1.00143.15           O  
ATOM   2693  CB  ASN   336      46.784  12.396 -25.279  1.00143.15           C  
ATOM   2694  CG  ASN   336      45.402  12.341 -24.635  1.00143.15           C  
ATOM   2695  ND2 ASN   336      44.613  13.433 -24.811  1.00143.15           N  
ATOM   2696  OD1 ASN   336      45.021  11.356 -24.005  1.00143.15           O  
ATOM   2697  N   GLY   337      47.365   9.625 -23.075  1.00 61.94           N  
ATOM   2698  CA  GLY   337      47.587   9.345 -21.676  1.00 61.94           C  
ATOM   2699  C   GLY   337      46.853  10.333 -20.809  1.00 61.94           C  
ATOM   2700  O   GLY   337      47.338  10.691 -19.732  1.00 61.94           O  
ATOM   2701  N   HIS   338      45.667  10.807 -21.253  1.00104.63           N  
ATOM   2702  CA  HIS   338      44.937  11.780 -20.479  1.00104.63           C  
ATOM   2703  C   HIS   338      43.508  11.336 -20.315  1.00104.63           C  
ATOM   2704  O   HIS   338      42.632  11.884 -20.981  1.00104.63           O  
ATOM   2705  CB  HIS   338      44.879  13.148 -21.183  1.00104.63           C  
ATOM   2706  CG  HIS   338      44.110  14.193 -20.431  1.00104.63           C  
ATOM   2707  CD2 HIS   338      43.467  14.123 -19.234  1.00104.63           C  
ATOM   2708  ND1 HIS   338      43.915  15.476 -20.889  1.00104.63           N  
ATOM   2709  CE1 HIS   338      43.165  16.115 -19.955  1.00104.63           C  
ATOM   2710  NE2 HIS   338      42.869  15.333 -18.932  1.00104.63           N  
ATOM   2711  N   PRO   339      43.215  10.401 -19.446  1.00104.12           N  
ATOM   2712  CA  PRO   339      41.856   9.955 -19.223  1.00104.12           C  
ATOM   2713  C   PRO   339      41.122  10.878 -18.297  1.00104.12           C  
ATOM   2714  O   PRO   339      41.788  11.606 -17.561  1.00104.12           O  
ATOM   2715  CB  PRO   339      41.972   8.541 -18.651  1.00104.12           C  
ATOM   2716  CG  PRO   339      43.404   8.471 -18.093  1.00104.12           C  
ATOM   2717  CD  PRO   339      44.195   9.423 -19.008  1.00104.12           C  
ATOM   2718  N   PRO   340      39.806  10.913 -18.329  1.00143.16           N  
ATOM   2719  CA  PRO   340      39.039  11.721 -17.420  1.00143.16           C  
ATOM   2720  C   PRO   340      39.243  11.201 -16.037  1.00143.16           C  
ATOM   2721  O   PRO   340      38.484  10.327 -15.624  1.00143.16           O  
ATOM   2722  CB  PRO   340      37.588  11.577 -17.880  1.00143.16           C  
ATOM   2723  CG  PRO   340      37.565  10.196 -18.568  1.00143.16           C  
ATOM   2724  CD  PRO   340      38.981  10.040 -19.148  1.00143.16           C  
ATOM   2725  N   VAL   341      40.193  11.769 -15.279  1.00112.57           N  
ATOM   2726  CA  VAL   341      40.454  11.327 -13.940  1.00112.57           C  
ATOM   2727  C   VAL   341      41.026  12.520 -13.269  1.00112.57           C  
ATOM   2728  O   VAL   341      41.490  13.426 -13.951  1.00112.57           O  
ATOM   2729  CB  VAL   341      41.483  10.241 -13.856  1.00112.57           C  
ATOM   2730  CG1 VAL   341      40.951   9.001 -14.595  1.00112.57           C  
ATOM   2731  CG2 VAL   341      42.804  10.786 -14.424  1.00112.57           C  
ATOM   2732  N   ASP   342      41.011  12.571 -11.925  1.00 43.12           N  
ATOM   2733  CA  ASP   342      41.513  13.748 -11.286  1.00 43.12           C  
ATOM   2734  C   ASP   342      42.993  13.830 -11.497  1.00 43.12           C  
ATOM   2735  O   ASP   342      43.729  12.863 -11.310  1.00 43.12           O  
ATOM   2736  CB  ASP   342      41.246  13.790  -9.772  1.00 43.12           C  
ATOM   2737  CG  ASP   342      39.740  13.890  -9.561  1.00 43.12           C  
ATOM   2738  OD1 ASP   342      38.989  13.680 -10.551  1.00 43.12           O  
ATOM   2739  OD2 ASP   342      39.319  14.179  -8.409  1.00 43.12           O1-
ATOM   2740  N   ASP   343      43.440  15.035 -11.894  1.00 97.47           N  
ATOM   2741  CA  ASP   343      44.805  15.410 -12.133  1.00 97.47           C  
ATOM   2742  C   ASP   343      45.493  14.515 -13.132  1.00 97.47           C  
ATOM   2743  O   ASP   343      46.681  14.235 -12.984  1.00 97.47           O  
ATOM   2744  CB  ASP   343      45.633  15.468 -10.839  1.00 97.47           C  
ATOM   2745  CG  ASP   343      46.852  16.326 -11.122  1.00 97.47           C  
ATOM   2746  OD1 ASP   343      47.022  16.736 -12.302  1.00 97.47           O  
ATOM   2747  OD2 ASP   343      47.637  16.578 -10.168  1.00 97.47           O1-
ATOM   2748  N   PRO   344      44.813  14.062 -14.151  1.00114.03           N  
ATOM   2749  CA  PRO   344      45.418  13.194 -15.132  1.00114.03           C  
ATOM   2750  C   PRO   344      46.486  13.950 -15.873  1.00114.03           C  
ATOM   2751  O   PRO   344      47.360  13.333 -16.484  1.00114.03           O  
ATOM   2752  CB  PRO   344      44.290  12.895 -16.109  1.00114.03           C  
ATOM   2753  CG  PRO   344      43.541  14.243 -16.158  1.00114.03           C  
ATOM   2754  CD  PRO   344      43.753  14.853 -14.759  1.00114.03           C  
ATOM   2755  N   ASP   345      46.381  15.290 -15.881  1.00 81.54           N  
ATOM   2756  CA  ASP   345      47.230  16.172 -16.622  1.00 81.54           C  
ATOM   2757  C   ASP   345      48.629  16.073 -16.109  1.00 81.54           C  
ATOM   2758  O   ASP   345      49.580  16.081 -16.890  1.00 81.54           O  
ATOM   2759  CB  ASP   345      46.759  17.624 -16.487  1.00 81.54           C  
ATOM   2760  CG  ASP   345      45.384  17.687 -17.137  1.00 81.54           C  
ATOM   2761  OD1 ASP   345      45.254  17.202 -18.292  1.00 81.54           O  
ATOM   2762  OD2 ASP   345      44.442  18.212 -16.486  1.00 81.54           O1-
ATOM   2763  N   ILE   346      48.790  16.018 -14.774  1.00348.25           N  
ATOM   2764  CA  ILE   346      50.103  15.885 -14.213  1.00348.25           C  
ATOM   2765  C   ILE   346      49.969  15.004 -13.022  1.00348.25           C  
ATOM   2766  O   ILE   346      48.970  15.083 -12.321  1.00348.25           O  
ATOM   2767  CB  ILE   346      50.691  17.185 -13.748  1.00348.25           C  
ATOM   2768  CG1 ILE   346      52.195  17.020 -13.475  1.00348.25           C  
ATOM   2769  CG2 ILE   346      49.886  17.666 -12.530  1.00348.25           C  
ATOM   2770  CD1 ILE   346      53.009  16.747 -14.738  1.00348.25           C  
ATOM   2771  N   VAL   347      50.970  14.141 -12.777  1.00168.98           N  
ATOM   2772  CA  VAL   347      50.998  13.164 -11.721  1.00168.98           C  
ATOM   2773  C   VAL   347      51.818  12.110 -12.370  1.00168.98           C  
ATOM   2774  O   VAL   347      52.904  12.404 -12.867  1.00168.98           O  
ATOM   2775  CB  VAL   347      49.634  12.641 -11.313  1.00168.98           C  
ATOM   2776  CG1 VAL   347      48.861  12.145 -12.549  1.00168.98           C  
ATOM   2777  CG2 VAL   347      49.799  11.610 -10.182  1.00168.98           C  
ATOM   2778  N   ASN   348      51.350  10.848 -12.405  1.00100.48           N  
ATOM   2779  CA  ASN   348      52.041   9.947 -13.273  1.00100.48           C  
ATOM   2780  C   ASN   348      51.414  10.138 -14.629  1.00100.48           C  
ATOM   2781  O   ASN   348      51.204   9.187 -15.379  1.00100.48           O  
ATOM   2782  CB  ASN   348      51.899   8.467 -12.880  1.00100.48           C  
ATOM   2783  CG  ASN   348      52.834   8.219 -11.704  1.00100.48           C  
ATOM   2784  ND2 ASN   348      52.510   7.195 -10.871  1.00100.48           N  
ATOM   2785  OD1 ASN   348      53.835   8.915 -11.539  1.00100.48           O  
ATOM   2786  N   ASN   349      51.109  11.411 -14.958  1.00189.25           N  
ATOM   2787  CA  ASN   349      50.631  11.863 -16.198  1.00189.25           C  
ATOM   2788  C   ASN   349      51.813  11.737 -17.098  1.00189.25           C  
ATOM   2789  O   ASN   349      51.711  11.846 -18.315  1.00189.25           O  
ATOM   2790  CB  ASN   349      50.254  13.352 -16.219  1.00189.25           C  
ATOM   2791  CG  ASN   349      51.553  14.137 -16.097  1.00189.25           C  
ATOM   2792  ND2 ASN   349      51.923  14.855 -17.191  1.00189.25           N  
ATOM   2793  OD1 ASN   349      52.232  14.099 -15.072  1.00189.25           O  
ATOM   2794  N   GLU   350      52.997  11.620 -16.472  1.00 95.31           N  
ATOM   2795  CA  GLU   350      54.257  11.498 -17.144  1.00 95.31           C  
ATOM   2796  C   GLU   350      54.418  10.110 -17.675  1.00 95.31           C  
ATOM   2797  O   GLU   350      53.902   9.148 -17.110  1.00 95.31           O  
ATOM   2798  CB  GLU   350      55.432  11.727 -16.183  1.00 95.31           C  
ATOM   2799  CG  GLU   350      55.413  10.715 -15.033  1.00 95.31           C  
ATOM   2800  CD  GLU   350      56.456  11.106 -13.995  1.00 95.31           C  
ATOM   2801  OE1 GLU   350      57.619  11.385 -14.388  1.00 95.31           O  
ATOM   2802  OE2 GLU   350      56.095  11.133 -12.787  1.00 95.31           O1-
ATOM   2803  N   PHE   351      55.157   9.986 -18.799  1.00 48.59           N  
ATOM   2804  CA  PHE   351      55.416   8.703 -19.388  1.00 48.59           C  
ATOM   2805  C   PHE   351      56.834   8.694 -19.868  1.00 48.59           C  
ATOM   2806  O   PHE   351      57.439   9.740 -20.097  1.00 48.59           O  
ATOM   2807  CB  PHE   351      54.539   8.401 -20.616  1.00 48.59           C  
ATOM   2808  CG  PHE   351      53.122   8.334 -20.158  1.00 48.59           C  
ATOM   2809  CD1 PHE   351      52.630   7.188 -19.580  1.00 48.59           C  
ATOM   2810  CD2 PHE   351      52.288   9.418 -20.315  1.00 48.59           C  
ATOM   2811  CE1 PHE   351      51.324   7.126 -19.159  1.00 48.59           C  
ATOM   2812  CE2 PHE   351      50.980   9.360 -19.896  1.00 48.59           C  
ATOM   2813  CZ  PHE   351      50.498   8.213 -19.316  1.00 48.59           C  
ATOM   2814  N   TYR   352      57.403   7.481 -20.012  1.00 93.17           N  
ATOM   2815  CA  TYR   352      58.751   7.284 -20.466  1.00 93.17           C  
ATOM   2816  C   TYR   352      58.872   7.730 -21.890  1.00 93.17           C  
ATOM   2817  O   TYR   352      59.871   8.345 -22.263  1.00 93.17           O  
ATOM   2818  CB  TYR   352      59.181   5.810 -20.416  1.00 93.17           C  
ATOM   2819  CG  TYR   352      59.257   5.434 -18.979  1.00 93.17           C  
ATOM   2820  CD1 TYR   352      58.117   5.113 -18.279  1.00 93.17           C  
ATOM   2821  CD2 TYR   352      60.471   5.403 -18.334  1.00 93.17           C  
ATOM   2822  CE1 TYR   352      58.188   4.769 -16.951  1.00 93.17           C  
ATOM   2823  CE2 TYR   352      60.549   5.060 -17.006  1.00 93.17           C  
ATOM   2824  CZ  TYR   352      59.405   4.742 -16.314  1.00 93.17           C  
ATOM   2825  OH  TYR   352      59.483   4.390 -14.950  1.00 93.17           O  
ATOM   2826  N   LYS   353      57.867   7.411 -22.730  1.00 84.44           N  
ATOM   2827  CA  LYS   353      57.935   7.772 -24.118  1.00 84.44           C  
ATOM   2828  C   LYS   353      56.986   8.899 -24.396  1.00 84.44           C  
ATOM   2829  O   LYS   353      56.285   9.378 -23.505  1.00 84.44           O  
ATOM   2830  CB  LYS   353      57.657   6.618 -25.104  1.00 84.44           C  
ATOM   2831  CG  LYS   353      58.882   5.727 -25.348  1.00 84.44           C  
ATOM   2832  CD  LYS   353      58.607   4.529 -26.261  1.00 84.44           C  
ATOM   2833  CE  LYS   353      59.860   3.737 -26.647  1.00 84.44           C  
ATOM   2834  NZ  LYS   353      59.481   2.579 -27.487  1.00 84.44           N1+
ATOM   2835  N   PRO   354      56.961   9.351 -25.627  1.00 90.35           N  
ATOM   2836  CA  PRO   354      56.139  10.481 -25.950  1.00 90.35           C  
ATOM   2837  C   PRO   354      54.693  10.240 -25.662  1.00 90.35           C  
ATOM   2838  O   PRO   354      54.131   9.243 -26.111  1.00 90.35           O  
ATOM   2839  CB  PRO   354      56.487  10.851 -27.387  1.00 90.35           C  
ATOM   2840  CG  PRO   354      57.965  10.424 -27.503  1.00 90.35           C  
ATOM   2841  CD  PRO   354      58.116   9.259 -26.507  1.00 90.35           C  
ATOM   2842  N   GLN   355      54.079  11.183 -24.921  1.00 58.88           N  
ATOM   2843  CA  GLN   355      52.729  11.064 -24.453  1.00 58.88           C  
ATOM   2844  C   GLN   355      51.743  11.126 -25.581  1.00 58.88           C  
ATOM   2845  O   GLN   355      50.783  10.356 -25.601  1.00 58.88           O  
ATOM   2846  CB  GLN   355      52.350  12.148 -23.428  1.00 58.88           C  
ATOM   2847  CG  GLN   355      50.943  11.962 -22.854  1.00 58.88           C  
ATOM   2848  CD  GLN   355      50.715  13.030 -21.794  1.00 58.88           C  
ATOM   2849  NE2 GLN   355      50.275  14.239 -22.238  1.00 58.88           N  
ATOM   2850  OE1 GLN   355      50.929  12.798 -20.606  1.00 58.88           O  
ATOM   2851  N   ILE   356      51.957  12.023 -26.566  1.00102.11           N  
ATOM   2852  CA  ILE   356      50.978  12.179 -27.604  1.00102.11           C  
ATOM   2853  C   ILE   356      51.410  11.410 -28.809  1.00102.11           C  
ATOM   2854  O   ILE   356      52.502  11.615 -29.338  1.00102.11           O  
ATOM   2855  CB  ILE   356      50.727  13.605 -28.001  1.00102.11           C  
ATOM   2856  CG1 ILE   356      49.537  13.694 -28.971  1.00102.11           C  
ATOM   2857  CG2 ILE   356      52.036  14.194 -28.537  1.00102.11           C  
ATOM   2858  CD1 ILE   356      49.021  15.117 -29.182  1.00102.11           C  
ATOM   2859  N   ARG   357      50.539  10.481 -29.263  1.00100.43           N  
ATOM   2860  CA  ARG   357      50.872   9.614 -30.355  1.00100.43           C  
ATOM   2861  C   ARG   357      49.730   9.614 -31.335  1.00100.43           C  
ATOM   2862  O   ARG   357      48.575   9.416 -30.954  1.00100.43           O  
ATOM   2863  CB  ARG   357      51.060   8.176 -29.860  1.00100.43           C  
ATOM   2864  CG  ARG   357      51.842   8.160 -28.543  1.00100.43           C  
ATOM   2865  CD  ARG   357      52.191   6.773 -28.012  1.00100.43           C  
ATOM   2866  NE  ARG   357      53.676   6.694 -27.986  1.00100.43           N  
ATOM   2867  CZ  ARG   357      54.364   6.240 -29.071  1.00100.43           C  
ATOM   2868  NH1 ARG   357      53.687   5.767 -30.157  1.00100.43           N1+
ATOM   2869  NH2 ARG   357      55.729   6.259 -29.059  1.00100.43           N  
ATOM   2870  N   LEU   358      50.028   9.833 -32.635  1.00 85.71           N  
ATOM   2871  CA  LEU   358      48.999   9.865 -33.648  1.00 85.71           C  
ATOM   2872  C   LEU   358      49.467   9.081 -34.844  1.00 85.71           C  
ATOM   2873  O   LEU   358      50.459   9.496 -35.431  1.00 85.71           O  
ATOM   2874  CB  LEU   358      48.726  11.303 -34.125  1.00 85.71           C  
ATOM   2875  CG  LEU   358      47.645  11.436 -35.210  1.00 85.71           C  
ATOM   2876  CD1 LEU   358      46.270  10.982 -34.697  1.00 85.71           C  
ATOM   2877  CD2 LEU   358      47.626  12.861 -35.794  1.00 85.71           C  
ATOM   2878  N   LEU   359      48.766   7.976 -35.256  1.00119.37           N  
ATOM   2879  CA  LEU   359      49.210   7.132 -36.367  1.00119.37           C  
ATOM   2880  C   LEU   359      48.117   6.852 -37.413  1.00119.37           C  
ATOM   2881  O   LEU   359      46.934   6.973 -37.089  1.00119.37           O  
ATOM   2882  CB  LEU   359      49.746   5.764 -35.907  1.00119.37           C  
ATOM   2883  CG  LEU   359      51.009   5.861 -35.029  1.00119.37           C  
ATOM   2884  CD1 LEU   359      50.712   6.600 -33.717  1.00119.37           C  
ATOM   2885  CD2 LEU   359      51.644   4.480 -34.797  1.00119.37           C  
ATOM   2886  N   TYR   360      48.498   6.503 -38.702  1.00180.10           N  
ATOM   2887  CA  TYR   360      47.577   6.192 -39.817  1.00180.10           C  
ATOM   2888  C   TYR   360      48.189   5.317 -40.966  1.00180.10           C  
ATOM   2889  O   TYR   360      49.387   5.050 -40.894  1.00180.10           O  
ATOM   2890  CB  TYR   360      47.005   7.456 -40.482  1.00180.10           C  
ATOM   2891  CG  TYR   360      48.139   8.222 -41.073  1.00180.10           C  
ATOM   2892  CD1 TYR   360      49.014   8.898 -40.256  1.00180.10           C  
ATOM   2893  CD2 TYR   360      48.319   8.286 -42.436  1.00180.10           C  
ATOM   2894  CE1 TYR   360      50.062   9.611 -40.788  1.00180.10           C  
ATOM   2895  CE2 TYR   360      49.366   8.999 -42.977  1.00180.10           C  
ATOM   2896  CZ  TYR   360      50.238   9.666 -42.149  1.00180.10           C  
ATOM   2897  OH  TYR   360      51.315  10.402 -42.689  1.00180.10           O  
ATOM   2898  N   VAL   361      47.371   4.854 -42.018  1.00263.30           N  
ATOM   2899  CA  VAL   361      47.611   4.072 -43.269  1.00263.30           C  
ATOM   2900  C   VAL   361      46.315   4.023 -44.136  1.00263.30           C  
ATOM   2901  O   VAL   361      45.886   5.050 -44.667  1.00263.30           O  
ATOM   2902  CB  VAL   361      48.075   2.642 -43.054  1.00263.30           C  
ATOM   2903  CG1 VAL   361      48.382   1.975 -44.411  1.00263.30           C  
ATOM   2904  CG2 VAL   361      49.311   2.640 -42.157  1.00263.30           C  
ATOM   2905  N   ASP   362      45.718   2.806 -44.401  1.00182.25           N  
ATOM   2906  CA  ASP   362      44.506   2.532 -45.180  1.00182.25           C  
ATOM   2907  C   ASP   362      43.705   1.464 -44.439  1.00182.25           C  
ATOM   2908  O   ASP   362      44.297   0.578 -43.827  1.00182.25           O  
ATOM   2909  CB  ASP   362      44.857   1.967 -46.572  1.00182.25           C  
ATOM   2910  CG  ASP   362      43.656   1.995 -47.507  1.00182.25           C  
ATOM   2911  OD1 ASP   362      42.497   2.072 -47.023  1.00182.25           O  
ATOM   2912  OD2 ASP   362      43.894   1.937 -48.742  1.00182.25           O1-
ATOM   2913  N   THR   363      42.343   1.505 -44.479  1.00 67.98           N  
ATOM   2914  CA  THR   363      41.460   0.602 -43.767  1.00 67.98           C  
ATOM   2915  C   THR   363      41.559  -0.824 -44.240  1.00 67.98           C  
ATOM   2916  O   THR   363      41.463  -1.746 -43.429  1.00 67.98           O  
ATOM   2917  CB  THR   363      40.015   1.021 -43.823  1.00 67.98           C  
ATOM   2918  CG2 THR   363      39.871   2.390 -43.137  1.00 67.98           C  
ATOM   2919  OG1 THR   363      39.559   1.087 -45.167  1.00 67.98           O  
ATOM   2920  N   ARG   364      41.711  -1.055 -45.558  1.00168.19           N  
ATOM   2921  CA  ARG   364      41.809  -2.393 -46.078  1.00168.19           C  
ATOM   2922  C   ARG   364      43.051  -3.017 -45.531  1.00168.19           C  
ATOM   2923  O   ARG   364      43.057  -4.180 -45.128  1.00168.19           O  
ATOM   2924  CB  ARG   364      41.934  -2.418 -47.610  1.00168.19           C  
ATOM   2925  CG  ARG   364      42.036  -3.827 -48.195  1.00168.19           C  
ATOM   2926  CD  ARG   364      40.694  -4.553 -48.279  1.00168.19           C  
ATOM   2927  NE  ARG   364      40.118  -4.259 -49.622  1.00168.19           N  
ATOM   2928  CZ  ARG   364      40.446  -5.044 -50.691  1.00168.19           C  
ATOM   2929  NH1 ARG   364      41.268  -6.121 -50.521  1.00168.19           N1+
ATOM   2930  NH2 ARG   364      39.955  -4.752 -51.931  1.00168.19           N  
ATOM   2931  N   LYS   365      44.145  -2.242 -45.492  1.00 61.33           N  
ATOM   2932  CA  LYS   365      45.398  -2.768 -45.039  1.00 61.33           C  
ATOM   2933  C   LYS   365      45.240  -3.172 -43.606  1.00 61.33           C  
ATOM   2934  O   LYS   365      45.787  -4.185 -43.173  1.00 61.33           O  
ATOM   2935  CB  LYS   365      46.540  -1.742 -45.139  1.00 61.33           C  
ATOM   2936  CG  LYS   365      47.926  -2.378 -45.036  1.00 61.33           C  
ATOM   2937  CD  LYS   365      49.057  -1.452 -45.488  1.00 61.33           C  
ATOM   2938  CE  LYS   365      50.413  -2.151 -45.608  1.00 61.33           C  
ATOM   2939  NZ  LYS   365      50.469  -2.928 -46.867  1.00 61.33           N1+
ATOM   2940  N   SER   366      44.471  -2.386 -42.830  1.00 95.69           N  
ATOM   2941  CA  SER   366      44.319  -2.650 -41.429  1.00 95.69           C  
ATOM   2942  C   SER   366      43.723  -4.012 -41.178  1.00 95.69           C  
ATOM   2943  O   SER   366      44.335  -4.855 -40.528  1.00 95.69           O  
ATOM   2944  CB  SER   366      43.409  -1.625 -40.732  1.00 95.69           C  
ATOM   2945  OG  SER   366      43.987  -0.331 -40.809  1.00 95.69           O  
ATOM   2946  N   ILE   367      42.515  -4.248 -41.723  1.00109.29           N  
ATOM   2947  CA  ILE   367      41.653  -5.385 -41.516  1.00109.29           C  
ATOM   2948  C   ILE   367      42.152  -6.690 -42.070  1.00109.29           C  
ATOM   2949  O   ILE   367      41.645  -7.735 -41.674  1.00109.29           O  
ATOM   2950  CB  ILE   367      40.242  -5.144 -41.980  1.00109.29           C  
ATOM   2951  CG1 ILE   367      40.162  -4.890 -43.492  1.00109.29           C  
ATOM   2952  CG2 ILE   367      39.681  -3.985 -41.138  1.00109.29           C  
ATOM   2953  CD1 ILE   367      38.724  -4.882 -44.008  1.00109.29           C  
ATOM   2954  N   ARG   368      43.057  -6.698 -43.065  1.00172.34           N  
ATOM   2955  CA  ARG   368      43.447  -7.946 -43.678  1.00172.34           C  
ATOM   2956  C   ARG   368      43.867  -8.981 -42.663  1.00172.34           C  
ATOM   2957  O   ARG   368      44.577  -8.697 -41.700  1.00172.34           O  
ATOM   2958  CB  ARG   368      44.596  -7.815 -44.688  1.00172.34           C  
ATOM   2959  CG  ARG   368      44.979  -9.152 -45.324  1.00172.34           C  
ATOM   2960  CD  ARG   368      46.229  -9.076 -46.198  1.00172.34           C  
ATOM   2961  NE  ARG   368      47.325  -8.552 -45.337  1.00172.34           N  
ATOM   2962  CZ  ARG   368      48.573  -9.099 -45.404  1.00172.34           C  
ATOM   2963  NH1 ARG   368      48.816 -10.134 -46.262  1.00172.34           N1+
ATOM   2964  NH2 ARG   368      49.572  -8.618 -44.609  1.00172.34           N  
ATOM   2965  N   ARG   369      43.435 -10.241 -42.914  1.00156.25           N  
ATOM   2966  CA  ARG   369      43.659 -11.402 -42.093  1.00156.25           C  
ATOM   2967  C   ARG   369      43.072 -11.185 -40.730  1.00156.25           C  
ATOM   2968  O   ARG   369      43.688 -11.513 -39.716  1.00156.25           O  
ATOM   2969  CB  ARG   369      45.151 -11.771 -41.964  1.00156.25           C  
ATOM   2970  CG  ARG   369      45.412 -13.061 -41.179  1.00156.25           C  
ATOM   2971  CD  ARG   369      46.880 -13.493 -41.160  1.00156.25           C  
ATOM   2972  NE  ARG   369      47.210 -14.025 -42.513  1.00156.25           N  
ATOM   2973  CZ  ARG   369      48.509 -14.059 -42.934  1.00156.25           C  
ATOM   2974  NH1 ARG   369      49.496 -13.539 -42.147  1.00156.25           N1+
ATOM   2975  NH2 ARG   369      48.821 -14.617 -44.140  1.00156.25           N  
ATOM   2976  N   THR   370      41.832 -10.650 -40.679  1.00165.30           N  
ATOM   2977  CA  THR   370      41.187 -10.324 -39.434  1.00165.30           C  
ATOM   2978  C   THR   370      39.743 -10.739 -39.514  1.00165.30           C  
ATOM   2979  O   THR   370      39.190 -10.936 -40.592  1.00165.30           O  
ATOM   2980  CB  THR   370      41.138  -8.829 -39.229  1.00165.30           C  
ATOM   2981  CG2 THR   370      40.525  -8.460 -37.890  1.00165.30           C  
ATOM   2982  OG1 THR   370      42.435  -8.277 -39.284  1.00165.30           O  
ATOM   2983  N   ARG   371      39.089 -10.835 -38.340  1.00106.09           N  
ATOM   2984  CA  ARG   371      37.703 -11.175 -38.172  1.00106.09           C  
ATOM   2985  C   ARG   371      36.886 -10.078 -38.790  1.00106.09           C  
ATOM   2986  O   ARG   371      35.706 -10.252 -39.091  1.00106.09           O  
ATOM   2987  CB  ARG   371      37.313 -11.269 -36.687  1.00106.09           C  
ATOM   2988  CG  ARG   371      38.134 -12.311 -35.927  1.00106.09           C  
ATOM   2989  CD  ARG   371      37.862 -12.336 -34.425  1.00106.09           C  
ATOM   2990  NE  ARG   371      38.806 -13.319 -33.822  1.00106.09           N  
ATOM   2991  CZ  ARG   371      39.286 -13.120 -32.561  1.00106.09           C  
ATOM   2992  NH1 ARG   371      38.890 -12.027 -31.843  1.00106.09           N1+
ATOM   2993  NH2 ARG   371      40.164 -14.012 -32.017  1.00106.09           N  
ATOM   2994  N   CYS   372      37.476  -8.876 -38.886  1.00 92.16           N  
ATOM   2995  CA  CYS   372      36.854  -7.709 -39.442  1.00 92.16           C  
ATOM   2996  C   CYS   372      36.732  -7.811 -40.939  1.00 92.16           C  
ATOM   2997  O   CYS   372      35.959  -7.071 -41.549  1.00 92.16           O  
ATOM   2998  CB  CYS   372      37.587  -6.422 -39.026  1.00 92.16           C  
ATOM   2999  SG  CYS   372      37.440  -6.239 -37.221  1.00 92.16           S  
ATOM   3000  N   ASP   373      37.518  -8.702 -41.580  1.00101.26           N  
ATOM   3001  CA  ASP   373      37.524  -8.847 -43.016  1.00101.26           C  
ATOM   3002  C   ASP   373      36.269  -9.467 -43.531  1.00101.26           C  
ATOM   3003  O   ASP   373      35.337  -9.777 -42.792  1.00101.26           O  
ATOM   3004  CB  ASP   373      38.651  -9.729 -43.572  1.00101.26           C  
ATOM   3005  CG  ASP   373      39.903  -8.891 -43.709  1.00101.26           C  
ATOM   3006  OD1 ASP   373      39.775  -7.697 -44.086  1.00101.26           O  
ATOM   3007  OD2 ASP   373      41.005  -9.437 -43.446  1.00101.26           O1-
ATOM   3008  N   VAL   374      36.218  -9.565 -44.879  1.00101.31           N  
ATOM   3009  CA  VAL   374      35.148 -10.154 -45.623  1.00101.31           C  
ATOM   3010  C   VAL   374      35.154 -11.622 -45.379  1.00101.31           C  
ATOM   3011  O   VAL   374      34.105 -12.240 -45.203  1.00101.31           O  
ATOM   3012  CB  VAL   374      35.279  -9.912 -47.099  1.00101.31           C  
ATOM   3013  CG1 VAL   374      36.607 -10.514 -47.592  1.00101.31           C  
ATOM   3014  CG2 VAL   374      34.037 -10.490 -47.795  1.00101.31           C  
ATOM   3015  N   ASN   375      36.358 -12.223 -45.360  1.00 46.87           N  
ATOM   3016  CA  ASN   375      36.461 -13.634 -45.148  1.00 46.87           C  
ATOM   3017  C   ASN   375      36.246 -13.914 -43.670  1.00 46.87           C  
ATOM   3018  O   ASN   375      37.172 -13.617 -42.870  1.00 46.87           O  
ATOM   3019  CB  ASN   375      37.839 -14.215 -45.520  1.00 46.87           C  
ATOM   3020  CG  ASN   375      37.992 -14.154 -47.031  1.00 46.87           C  
ATOM   3021  ND2 ASN   375      37.395 -15.148 -47.741  1.00 46.87           N  
ATOM   3022  OD1 ASN   375      38.623 -13.245 -47.569  1.00 46.87           O  
ATOM   3023  OXT ASN   375      35.156 -14.439 -43.318  1.00 46.87           O1-
END
