# Supplementary material for: The Diversity of Yellow-Related Proteins in Sand Flies (Diptera: Psychodidae)
Source: PLoS One. 2016 Nov 3;11(11):e0166191. doi: 10.1371/journal.pone.0166191 (PMC5094789; doi:10.1371/journal.pone.0166191)
Supplement: S1 Fig — Zipped PDB files of 32 sand fly yellow-related proteins calculated in MODELLER based on 3Q6K as the template structure. Protein codes refers to Table 1. (ZIP) [file pone.0166191.s001.zip › Pari1.pdb]

ATOM      1  N   HIS     1      48.616  -2.379 -41.003  1.00 27.74           N  
ATOM      2  CA  HIS     1      49.643  -2.962 -40.112  1.00 27.74           C  
ATOM      3  C   HIS     1      50.680  -1.929 -39.819  1.00 27.74           C  
ATOM      4  O   HIS     1      50.840  -1.494 -38.678  1.00 27.74           O  
ATOM      5  CB  HIS     1      50.322  -4.145 -40.823  1.00 27.74           C  
ATOM      6  CG  HIS     1      51.363  -4.827 -39.986  1.00 27.74           C  
ATOM      7  CD2 HIS     1      51.295  -5.985 -39.273  1.00 27.74           C  
ATOM      8  ND1 HIS     1      52.640  -4.346 -39.802  1.00 27.74           N  
ATOM      9  CE1 HIS     1      53.278  -5.230 -38.994  1.00 27.74           C  
ATOM     10  NE2 HIS     1      52.502  -6.242 -38.647  1.00 27.74           N  
ATOM     11  N   VAL     2      51.408  -1.505 -40.869  1.00 92.18           N  
ATOM     12  CA  VAL     2      52.428  -0.514 -40.710  1.00 92.18           C  
ATOM     13  C   VAL     2      51.749   0.788 -40.465  1.00 92.18           C  
ATOM     14  O   VAL     2      50.642   1.030 -40.945  1.00 92.18           O  
ATOM     15  CB  VAL     2      53.302  -0.345 -41.917  1.00 92.18           C  
ATOM     16  CG1 VAL     2      54.053  -1.663 -42.168  1.00 92.18           C  
ATOM     17  CG2 VAL     2      52.425   0.113 -43.093  1.00 92.18           C  
ATOM     18  N   GLU     3      52.398   1.656 -39.670  1.00 71.34           N  
ATOM     19  CA  GLU     3      51.802   2.917 -39.359  1.00 71.34           C  
ATOM     20  C   GLU     3      52.838   3.972 -39.544  1.00 71.34           C  
ATOM     21  O   GLU     3      54.032   3.726 -39.381  1.00 71.34           O  
ATOM     22  CB  GLU     3      51.364   3.011 -37.888  1.00 71.34           C  
ATOM     23  CG  GLU     3      50.285   1.997 -37.503  1.00 71.34           C  
ATOM     24  CD  GLU     3      48.929   2.562 -37.898  1.00 71.34           C  
ATOM     25  OE1 GLU     3      48.826   3.811 -38.020  1.00 71.34           O  
ATOM     26  OE2 GLU     3      47.975   1.756 -38.067  1.00 71.34           O1-
ATOM     27  N   ARG     4      52.388   5.180 -39.930  1.00109.65           N  
ATOM     28  CA  ARG     4      53.278   6.296 -40.037  1.00109.65           C  
ATOM     29  C   ARG     4      52.565   7.470 -39.450  1.00109.65           C  
ATOM     30  O   ARG     4      51.381   7.669 -39.725  1.00109.65           O  
ATOM     31  CB  ARG     4      53.663   6.629 -41.486  1.00109.65           C  
ATOM     32  CG  ARG     4      54.664   5.621 -42.058  1.00109.65           C  
ATOM     33  CD  ARG     4      54.913   5.745 -43.561  1.00109.65           C  
ATOM     34  NE  ARG     4      53.733   5.160 -44.257  1.00109.65           N  
ATOM     35  CZ  ARG     4      53.884   4.598 -45.492  1.00109.65           C  
ATOM     36  NH1 ARG     4      55.112   4.578 -46.086  1.00109.65           N1+
ATOM     37  NH2 ARG     4      52.809   4.051 -46.131  1.00109.65           N  
ATOM     38  N   GLU     5      53.255   8.249 -38.586  1.00159.31           N  
ATOM     39  CA  GLU     5      52.630   9.424 -38.046  1.00159.31           C  
ATOM     40  C   GLU     5      53.517  10.117 -37.042  1.00159.31           C  
ATOM     41  O   GLU     5      54.739  10.002 -37.116  1.00159.31           O  
ATOM     42  CB  GLU     5      51.228   9.213 -37.487  1.00159.31           C  
ATOM     43  CG  GLU     5      50.453  10.521 -37.440  1.00159.31           C  
ATOM     44  CD  GLU     5      50.365  10.970 -38.890  1.00159.31           C  
ATOM     45  OE1 GLU     5      49.877  10.161 -39.726  1.00159.31           O  
ATOM     46  OE2 GLU     5      50.777  12.121 -39.186  1.00159.31           O1-
ATOM     47  N   TYR     6      52.923  10.859 -36.067  1.00100.22           N  
ATOM     48  CA  TYR     6      53.735  11.714 -35.230  1.00100.22           C  
ATOM     49  C   TYR     6      53.677  11.294 -33.786  1.00100.22           C  
ATOM     50  O   TYR     6      52.739  10.632 -33.343  1.00100.22           O  
ATOM     51  CB  TYR     6      53.271  13.184 -35.207  1.00100.22           C  
ATOM     52  CG  TYR     6      53.190  13.730 -36.593  1.00100.22           C  
ATOM     53  CD1 TYR     6      54.314  13.995 -37.346  1.00100.22           C  
ATOM     54  CD2 TYR     6      51.954  14.013 -37.126  1.00100.22           C  
ATOM     55  CE1 TYR     6      54.192  14.507 -38.619  1.00100.22           C  
ATOM     56  CE2 TYR     6      51.827  14.523 -38.393  1.00100.22           C  
ATOM     57  CZ  TYR     6      52.946  14.772 -39.142  1.00100.22           C  
ATOM     58  OH  TYR     6      52.790  15.297 -40.442  1.00100.22           O  
ATOM     59  N   ALA     7      54.739  11.658 -33.022  1.00 50.28           N  
ATOM     60  CA  ALA     7      54.800  11.414 -31.605  1.00 50.28           C  
ATOM     61  C   ALA     7      55.404  12.629 -30.965  1.00 50.28           C  
ATOM     62  O   ALA     7      56.377  13.178 -31.476  1.00 50.28           O  
ATOM     63  CB  ALA     7      55.683  10.214 -31.224  1.00 50.28           C  
ATOM     64  N   TRP     8      54.853  13.092 -29.820  1.00 79.45           N  
ATOM     65  CA  TRP     8      55.423  14.263 -29.211  1.00 79.45           C  
ATOM     66  C   TRP     8      55.577  14.042 -27.737  1.00 79.45           C  
ATOM     67  O   TRP     8      54.655  13.596 -27.054  1.00 79.45           O  
ATOM     68  CB  TRP     8      54.539  15.521 -29.344  1.00 79.45           C  
ATOM     69  CG  TRP     8      54.265  16.032 -30.742  1.00 79.45           C  
ATOM     70  CD1 TRP     8      54.953  16.952 -31.481  1.00 79.45           C  
ATOM     71  CD2 TRP     8      53.139  15.635 -31.542  1.00 79.45           C  
ATOM     72  CE2 TRP     8      53.204  16.353 -32.737  1.00 79.45           C  
ATOM     73  CE3 TRP     8      52.124  14.753 -31.297  1.00 79.45           C  
ATOM     74  NE1 TRP     8      54.324  17.155 -32.688  1.00 79.45           N  
ATOM     75  CZ2 TRP     8      52.257  16.195 -33.709  1.00 79.45           C  
ATOM     76  CZ3 TRP     8      51.173  14.593 -32.281  1.00 79.45           C  
ATOM     77  CH2 TRP     8      51.238  15.300 -33.464  1.00 79.45           C  
ATOM     78  N   LYS     9      56.785  14.330 -27.217  1.00 65.66           N  
ATOM     79  CA  LYS     9      56.998  14.309 -25.801  1.00 65.66           C  
ATOM     80  C   LYS     9      56.215  15.460 -25.258  1.00 65.66           C  
ATOM     81  O   LYS     9      55.537  15.352 -24.238  1.00 65.66           O  
ATOM     82  CB  LYS     9      58.472  14.517 -25.405  1.00 65.66           C  
ATOM     83  CG  LYS     9      59.369  13.323 -25.740  1.00 65.66           C  
ATOM     84  CD  LYS     9      60.866  13.613 -25.613  1.00 65.66           C  
ATOM     85  CE  LYS     9      61.739  12.356 -25.673  1.00 65.66           C  
ATOM     86  NZ  LYS     9      61.810  11.845 -27.060  1.00 65.66           N1+
ATOM     87  N   ASN    10      56.297  16.611 -25.957  1.00 39.76           N  
ATOM     88  CA  ASN    10      55.584  17.781 -25.548  1.00 39.76           C  
ATOM     89  C   ASN    10      55.124  18.458 -26.798  1.00 39.76           C  
ATOM     90  O   ASN    10      55.750  18.342 -27.849  1.00 39.76           O  
ATOM     91  CB  ASN    10      56.458  18.779 -24.775  1.00 39.76           C  
ATOM     92  CG  ASN    10      56.834  18.159 -23.437  1.00 39.76           C  
ATOM     93  ND2 ASN    10      58.161  18.114 -23.146  1.00 39.76           N  
ATOM     94  OD1 ASN    10      55.974  17.721 -22.675  1.00 39.76           O  
ATOM     95  N   ILE    11      54.007  19.201 -26.710  1.00112.14           N  
ATOM     96  CA  ILE    11      53.498  19.862 -27.870  1.00112.14           C  
ATOM     97  C   ILE    11      54.066  21.245 -27.854  1.00112.14           C  
ATOM     98  O   ILE    11      53.678  22.085 -27.042  1.00112.14           O  
ATOM     99  CB  ILE    11      52.009  19.998 -27.849  1.00112.14           C  
ATOM    100  CG1 ILE    11      51.340  18.612 -27.844  1.00112.14           C  
ATOM    101  CG2 ILE    11      51.611  20.887 -29.032  1.00112.14           C  
ATOM    102  CD1 ILE    11      51.699  17.753 -29.057  1.00112.14           C  
ATOM    103  N   THR    12      55.008  21.512 -28.781  1.00115.98           N  
ATOM    104  CA  THR    12      55.651  22.791 -28.828  1.00115.98           C  
ATOM    105  C   THR    12      55.033  23.571 -29.946  1.00115.98           C  
ATOM    106  O   THR    12      54.548  23.000 -30.919  1.00115.98           O  
ATOM    107  CB  THR    12      57.130  22.713 -29.087  1.00115.98           C  
ATOM    108  CG2 THR    12      57.363  22.145 -30.497  1.00115.98           C  
ATOM    109  OG1 THR    12      57.719  23.999 -28.968  1.00115.98           O  
ATOM    110  N   PHE    13      55.026  24.914 -29.821  1.00161.36           N  
ATOM    111  CA  PHE    13      54.412  25.762 -30.803  1.00161.36           C  
ATOM    112  C   PHE    13      55.455  26.543 -31.530  1.00161.36           C  
ATOM    113  O   PHE    13      56.468  26.949 -30.962  1.00161.36           O  
ATOM    114  CB  PHE    13      53.442  26.803 -30.211  1.00161.36           C  
ATOM    115  CG  PHE    13      52.172  26.140 -29.792  1.00161.36           C  
ATOM    116  CD1 PHE    13      52.026  25.622 -28.526  1.00161.36           C  
ATOM    117  CD2 PHE    13      51.121  26.039 -30.673  1.00161.36           C  
ATOM    118  CE1 PHE    13      50.853  25.015 -28.144  1.00161.36           C  
ATOM    119  CE2 PHE    13      49.944  25.433 -30.299  1.00161.36           C  
ATOM    120  CZ  PHE    13      49.808  24.920 -29.032  1.00161.36           C  
ATOM    121  N   GLU    14      55.225  26.750 -32.843  1.00 78.40           N  
ATOM    122  CA  GLU    14      56.117  27.560 -33.613  1.00 78.40           C  
ATOM    123  C   GLU    14      55.691  28.988 -33.455  1.00 78.40           C  
ATOM    124  O   GLU    14      54.502  29.288 -33.355  1.00 78.40           O  
ATOM    125  CB  GLU    14      56.114  27.257 -35.121  1.00 78.40           C  
ATOM    126  CG  GLU    14      57.216  28.005 -35.877  1.00 78.40           C  
ATOM    127  CD  GLU    14      57.107  27.654 -37.353  1.00 78.40           C  
ATOM    128  OE1 GLU    14      56.033  27.943 -37.945  1.00 78.40           O  
ATOM    129  OE2 GLU    14      58.093  27.099 -37.907  1.00 78.40           O1-
ATOM    130  N   GLY    15      56.669  29.911 -33.409  1.00 30.39           N  
ATOM    131  CA  GLY    15      56.368  31.313 -33.389  1.00 30.39           C  
ATOM    132  C   GLY    15      55.804  31.750 -32.071  1.00 30.39           C  
ATOM    133  O   GLY    15      55.039  32.711 -32.025  1.00 30.39           O  
ATOM    134  N   ILE    16      56.130  31.055 -30.965  1.00 95.13           N  
ATOM    135  CA  ILE    16      55.682  31.526 -29.686  1.00 95.13           C  
ATOM    136  C   ILE    16      56.893  31.608 -28.813  1.00 95.13           C  
ATOM    137  O   ILE    16      57.753  30.731 -28.869  1.00 95.13           O  
ATOM    138  CB  ILE    16      54.714  30.626 -28.986  1.00 95.13           C  
ATOM    139  CG1 ILE    16      54.279  31.293 -27.669  1.00 95.13           C  
ATOM    140  CG2 ILE    16      55.370  29.245 -28.819  1.00 95.13           C  
ATOM    141  CD1 ILE    16      53.094  30.624 -26.985  1.00 95.13           C  
ATOM    142  N   ASP    17      56.981  32.656 -27.965  1.00 53.75           N  
ATOM    143  CA  ASP    17      58.150  32.823 -27.148  1.00 53.75           C  
ATOM    144  C   ASP    17      58.303  31.586 -26.324  1.00 53.75           C  
ATOM    145  O   ASP    17      57.328  31.017 -25.839  1.00 53.75           O  
ATOM    146  CB  ASP    17      58.084  34.020 -26.186  1.00 53.75           C  
ATOM    147  CG  ASP    17      58.157  35.300 -27.006  1.00 53.75           C  
ATOM    148  OD1 ASP    17      58.131  35.211 -28.263  1.00 53.75           O  
ATOM    149  OD2 ASP    17      58.237  36.389 -26.378  1.00 53.75           O1-
ATOM    150  N   GLN    18      59.564  31.160 -26.135  1.00195.07           N  
ATOM    151  CA  GLN    18      59.909  29.908 -25.523  1.00195.07           C  
ATOM    152  C   GLN    18      59.445  29.794 -24.098  1.00195.07           C  
ATOM    153  O   GLN    18      59.033  28.724 -23.673  1.00195.07           O  
ATOM    154  CB  GLN    18      61.428  29.667 -25.550  1.00195.07           C  
ATOM    155  CG  GLN    18      61.863  28.300 -25.021  1.00195.07           C  
ATOM    156  CD  GLN    18      63.376  28.222 -25.186  1.00195.07           C  
ATOM    157  NE2 GLN    18      63.981  29.314 -25.726  1.00195.07           N  
ATOM    158  OE1 GLN    18      64.002  27.218 -24.850  1.00195.07           O  
ATOM    159  N   ALA    19      59.579  30.854 -23.294  1.00181.30           N  
ATOM    160  CA  ALA    19      59.229  30.920 -21.895  1.00181.30           C  
ATOM    161  C   ALA    19      57.760  31.000 -21.618  1.00181.30           C  
ATOM    162  O   ALA    19      57.307  30.568 -20.559  1.00181.30           O  
ATOM    163  CB  ALA    19      59.878  32.122 -21.188  1.00181.30           C  
ATOM    164  N   SER    20      56.996  31.588 -22.554  1.00135.80           N  
ATOM    165  CA  SER    20      55.641  32.033 -22.365  1.00135.80           C  
ATOM    166  C   SER    20      54.695  30.986 -21.852  1.00135.80           C  
ATOM    167  O   SER    20      53.712  31.344 -21.209  1.00135.80           O  
ATOM    168  CB  SER    20      55.031  32.571 -23.667  1.00135.80           C  
ATOM    169  OG  SER    20      55.777  33.689 -24.120  1.00135.80           O  
ATOM    170  N   TYR    21      54.893  29.690 -22.146  1.00164.34           N  
ATOM    171  CA  TYR    21      53.952  28.729 -21.637  1.00164.34           C  
ATOM    172  C   TYR    21      54.693  27.483 -21.248  1.00164.34           C  
ATOM    173  O   TYR    21      55.865  27.322 -21.587  1.00164.34           O  
ATOM    174  CB  TYR    21      52.864  28.357 -22.665  1.00164.34           C  
ATOM    175  CG  TYR    21      53.516  27.677 -23.820  1.00164.34           C  
ATOM    176  CD1 TYR    21      54.079  28.406 -24.843  1.00164.34           C  
ATOM    177  CD2 TYR    21      53.573  26.304 -23.872  1.00164.34           C  
ATOM    178  CE1 TYR    21      54.682  27.770 -25.904  1.00164.34           C  
ATOM    179  CE2 TYR    21      54.173  25.662 -24.929  1.00164.34           C  
ATOM    180  CZ  TYR    21      54.727  26.395 -25.949  1.00164.34           C  
ATOM    181  OH  TYR    21      55.342  25.736 -27.033  1.00164.34           O  
ATOM    182  N   ASN    22      54.024  26.578 -20.494  1.00 72.17           N  
ATOM    183  CA  ASN    22      54.628  25.338 -20.086  1.00 72.17           C  
ATOM    184  C   ASN    22      54.238  24.317 -21.116  1.00 72.17           C  
ATOM    185  O   ASN    22      53.064  24.135 -21.414  1.00 72.17           O  
ATOM    186  CB  ASN    22      54.116  24.851 -18.717  1.00 72.17           C  
ATOM    187  CG  ASN    22      54.837  23.573 -18.307  1.00 72.17           C  
ATOM    188  ND2 ASN    22      54.711  23.214 -17.002  1.00 72.17           N  
ATOM    189  OD1 ASN    22      55.479  22.905 -19.117  1.00 72.17           O  
ATOM    190  N   ILE    23      55.229  23.615 -21.692  1.00117.50           N  
ATOM    191  CA  ILE    23      54.999  22.703 -22.773  1.00117.50           C  
ATOM    192  C   ILE    23      54.192  21.536 -22.299  1.00117.50           C  
ATOM    193  O   ILE    23      53.440  20.942 -23.068  1.00117.50           O  
ATOM    194  CB  ILE    23      56.262  22.208 -23.406  1.00117.50           C  
ATOM    195  CG1 ILE    23      55.969  21.678 -24.819  1.00117.50           C  
ATOM    196  CG2 ILE    23      56.892  21.174 -22.461  1.00117.50           C  
ATOM    197  CD1 ILE    23      57.227  21.483 -25.665  1.00117.50           C  
ATOM    198  N   GLU    24      54.382  21.133 -21.030  1.00 60.02           N  
ATOM    199  CA  GLU    24      53.676  20.013 -20.484  1.00 60.02           C  
ATOM    200  C   GLU    24      52.196  20.292 -20.405  1.00 60.02           C  
ATOM    201  O   GLU    24      51.393  19.372 -20.531  1.00 60.02           O  
ATOM    202  CB  GLU    24      54.170  19.609 -19.087  1.00 60.02           C  
ATOM    203  CG  GLU    24      55.574  19.001 -19.111  1.00 60.02           C  
ATOM    204  CD  GLU    24      55.967  18.637 -17.686  1.00 60.02           C  
ATOM    205  OE1 GLU    24      55.315  19.160 -16.743  1.00 60.02           O  
ATOM    206  OE2 GLU    24      56.921  17.833 -17.520  1.00 60.02           O1-
ATOM    207  N   ASN    25      51.787  21.554 -20.170  1.00143.05           N  
ATOM    208  CA  ASN    25      50.397  21.911 -20.009  1.00143.05           C  
ATOM    209  C   ASN    25      49.609  21.795 -21.287  1.00143.05           C  
ATOM    210  O   ASN    25      48.378  21.793 -21.251  1.00143.05           O  
ATOM    211  CB  ASN    25      50.140  23.290 -19.355  1.00143.05           C  
ATOM    212  CG  ASN    25      50.608  24.435 -20.236  1.00143.05           C  
ATOM    213  ND2 ASN    25      51.104  25.527 -19.595  1.00143.05           N  
ATOM    214  OD1 ASN    25      50.538  24.369 -21.462  1.00143.05           O  
ATOM    215  N   SER    26      50.280  21.766 -22.455  1.00 99.34           N  
ATOM    216  CA  SER    26      49.583  21.687 -23.714  1.00 99.34           C  
ATOM    217  C   SER    26      49.132  20.268 -23.912  1.00 99.34           C  
ATOM    218  O   SER    26      49.934  19.398 -24.253  1.00 99.34           O  
ATOM    219  CB  SER    26      50.500  22.037 -24.900  1.00 99.34           C  
ATOM    220  OG  SER    26      49.887  21.679 -26.130  1.00 99.34           O  
ATOM    221  N   ILE    27      47.819  19.997 -23.735  1.00 71.36           N  
ATOM    222  CA  ILE    27      47.357  18.642 -23.861  1.00 71.36           C  
ATOM    223  C   ILE    27      46.337  18.516 -24.958  1.00 71.36           C  
ATOM    224  O   ILE    27      45.227  19.034 -24.857  1.00 71.36           O  
ATOM    225  CB  ILE    27      46.721  18.144 -22.597  1.00 71.36           C  
ATOM    226  CG1 ILE    27      47.759  18.134 -21.464  1.00 71.36           C  
ATOM    227  CG2 ILE    27      46.079  16.774 -22.877  1.00 71.36           C  
ATOM    228  CD1 ILE    27      47.141  17.984 -20.075  1.00 71.36           C  
ATOM    229  N   PRO    28      46.712  17.844 -26.021  1.00104.09           N  
ATOM    230  CA  PRO    28      45.790  17.620 -27.109  1.00104.09           C  
ATOM    231  C   PRO    28      44.846  16.485 -26.844  1.00104.09           C  
ATOM    232  O   PRO    28      45.298  15.408 -26.461  1.00104.09           O  
ATOM    233  CB  PRO    28      46.634  17.434 -28.371  1.00104.09           C  
ATOM    234  CG  PRO    28      48.067  17.224 -27.850  1.00104.09           C  
ATOM    235  CD  PRO    28      48.079  17.955 -26.498  1.00104.09           C  
ATOM    236  N   THR    29      43.533  16.738 -26.980  1.00179.92           N  
ATOM    237  CA  THR    29      42.463  15.801 -26.812  1.00179.92           C  
ATOM    238  C   THR    29      42.032  15.157 -28.101  1.00179.92           C  
ATOM    239  O   THR    29      41.397  14.106 -28.090  1.00179.92           O  
ATOM    240  CB  THR    29      41.262  16.479 -26.251  1.00179.92           C  
ATOM    241  CG2 THR    29      40.265  15.390 -25.867  1.00179.92           C  
ATOM    242  OG1 THR    29      41.613  17.200 -25.082  1.00179.92           O  
ATOM    243  N   ALA    30      42.261  15.818 -29.253  1.00 71.84           N  
ATOM    244  CA  ALA    30      41.690  15.301 -30.470  1.00 71.84           C  
ATOM    245  C   ALA    30      42.360  15.894 -31.673  1.00 71.84           C  
ATOM    246  O   ALA    30      43.123  16.853 -31.575  1.00 71.84           O  
ATOM    247  CB  ALA    30      40.194  15.613 -30.606  1.00 71.84           C  
ATOM    248  N   PHE    31      42.091  15.306 -32.862  1.00174.71           N  
ATOM    249  CA  PHE    31      42.677  15.806 -34.076  1.00174.71           C  
ATOM    250  C   PHE    31      41.695  15.626 -35.199  1.00174.71           C  
ATOM    251  O   PHE    31      40.607  15.080 -35.013  1.00174.71           O  
ATOM    252  CB  PHE    31      43.954  15.047 -34.484  1.00174.71           C  
ATOM    253  CG  PHE    31      43.557  13.660 -34.870  1.00174.71           C  
ATOM    254  CD1 PHE    31      43.441  12.671 -33.921  1.00174.71           C  
ATOM    255  CD2 PHE    31      43.289  13.353 -36.185  1.00174.71           C  
ATOM    256  CE1 PHE    31      43.072  11.396 -34.282  1.00174.71           C  
ATOM    257  CE2 PHE    31      42.921  12.081 -36.553  1.00174.71           C  
ATOM    258  CZ  PHE    31      42.812  11.098 -35.599  1.00174.71           C  
ATOM    259  N   VAL    32      42.040  16.177 -36.385  1.00 92.03           N  
ATOM    260  CA  VAL    32      41.329  15.947 -37.615  1.00 92.03           C  
ATOM    261  C   VAL    32      42.337  16.086 -38.696  1.00 92.03           C  
ATOM    262  O   VAL    32      43.123  17.031 -38.684  1.00 92.03           O  
ATOM    263  CB  VAL    32      40.351  16.992 -38.017  1.00 92.03           C  
ATOM    264  CG1 VAL    32      39.895  16.700 -39.456  1.00 92.03           C  
ATOM    265  CG2 VAL    32      39.213  16.977 -37.028  1.00 92.03           C  
ATOM    266  N   HIS    33      42.317  15.176 -39.684  1.00 62.84           N  
ATOM    267  CA  HIS    33      43.241  15.330 -40.766  1.00 62.84           C  
ATOM    268  C   HIS    33      42.452  15.604 -42.007  1.00 62.84           C  
ATOM    269  O   HIS    33      41.437  14.960 -42.272  1.00 62.84           O  
ATOM    270  CB  HIS    33      44.123  14.104 -41.049  1.00 62.84           C  
ATOM    271  CG  HIS    33      45.106  14.360 -42.155  1.00 62.84           C  
ATOM    272  CD2 HIS    33      46.393  14.804 -42.099  1.00 62.84           C  
ATOM    273  ND1 HIS    33      44.830  14.180 -43.492  1.00 62.84           N  
ATOM    274  CE1 HIS    33      45.954  14.520 -44.174  1.00 62.84           C  
ATOM    275  NE2 HIS    33      46.928  14.906 -43.370  1.00 62.84           N  
ATOM    276  N   ASP    34      42.902  16.613 -42.776  1.00 55.07           N  
ATOM    277  CA  ASP    34      42.315  16.968 -44.037  1.00 55.07           C  
ATOM    278  C   ASP    34      43.231  16.377 -45.064  1.00 55.07           C  
ATOM    279  O   ASP    34      44.328  16.882 -45.287  1.00 55.07           O  
ATOM    280  CB  ASP    34      42.284  18.491 -44.267  1.00 55.07           C  
ATOM    281  CG  ASP    34      41.582  18.794 -45.584  1.00 55.07           C  
ATOM    282  OD1 ASP    34      41.089  17.836 -46.239  1.00 55.07           O  
ATOM    283  OD2 ASP    34      41.535  19.998 -45.953  1.00 55.07           O1-
ATOM    284  N   ALA    35      42.809  15.267 -45.700  1.00 40.47           N  
ATOM    285  CA  ALA    35      43.648  14.568 -46.633  1.00 40.47           C  
ATOM    286  C   ALA    35      43.944  15.396 -47.849  1.00 40.47           C  
ATOM    287  O   ALA    35      45.081  15.427 -48.316  1.00 40.47           O  
ATOM    288  CB  ALA    35      43.032  13.244 -47.112  1.00 40.47           C  
ATOM    289  N   LEU    36      42.933  16.098 -48.396  1.00 84.73           N  
ATOM    290  CA  LEU    36      43.129  16.838 -49.614  1.00 84.73           C  
ATOM    291  C   LEU    36      44.150  17.915 -49.395  1.00 84.73           C  
ATOM    292  O   LEU    36      45.054  18.092 -50.211  1.00 84.73           O  
ATOM    293  CB  LEU    36      41.845  17.537 -50.094  1.00 84.73           C  
ATOM    294  CG  LEU    36      40.712  16.566 -50.468  1.00 84.73           C  
ATOM    295  CD1 LEU    36      40.249  15.752 -49.249  1.00 84.73           C  
ATOM    296  CD2 LEU    36      39.554  17.300 -51.164  1.00 84.73           C  
ATOM    297  N   SER    37      44.008  18.671 -48.286  1.00 58.88           N  
ATOM    298  CA  SER    37      44.857  19.784 -47.942  1.00 58.88           C  
ATOM    299  C   SER    37      46.175  19.341 -47.382  1.00 58.88           C  
ATOM    300  O   SER    37      47.120  20.127 -47.363  1.00 58.88           O  
ATOM    301  CB  SER    37      44.241  20.719 -46.887  1.00 58.88           C  
ATOM    302  OG  SER    37      43.126  21.408 -47.427  1.00 58.88           O  
ATOM    303  N   LYS    38      46.287  18.083 -46.914  1.00134.47           N  
ATOM    304  CA  LYS    38      47.490  17.647 -46.257  1.00134.47           C  
ATOM    305  C   LYS    38      47.707  18.501 -45.041  1.00134.47           C  
ATOM    306  O   LYS    38      48.832  18.891 -44.730  1.00134.47           O  
ATOM    307  CB  LYS    38      48.738  17.700 -47.155  1.00134.47           C  
ATOM    308  CG  LYS    38      48.650  16.709 -48.318  1.00134.47           C  
ATOM    309  CD  LYS    38      48.464  15.260 -47.858  1.00134.47           C  
ATOM    310  CE  LYS    38      48.200  14.275 -48.998  1.00134.47           C  
ATOM    311  NZ  LYS    38      49.450  14.006 -49.739  1.00134.47           N1+
ATOM    312  N   LYS    39      46.608  18.794 -44.311  1.00125.82           N  
ATOM    313  CA  LYS    39      46.657  19.617 -43.132  1.00125.82           C  
ATOM    314  C   LYS    39      46.181  18.819 -41.952  1.00125.82           C  
ATOM    315  O   LYS    39      45.266  18.004 -42.058  1.00125.82           O  
ATOM    316  CB  LYS    39      45.739  20.849 -43.219  1.00125.82           C  
ATOM    317  CG  LYS    39      46.158  21.877 -44.272  1.00125.82           C  
ATOM    318  CD  LYS    39      47.531  22.503 -44.011  1.00125.82           C  
ATOM    319  CE  LYS    39      47.907  23.600 -45.010  1.00125.82           C  
ATOM    320  NZ  LYS    39      47.027  24.777 -44.821  1.00125.82           N1+
ATOM    321  N   ILE    40      46.800  19.048 -40.774  1.00 88.51           N  
ATOM    322  CA  ILE    40      46.402  18.358 -39.578  1.00 88.51           C  
ATOM    323  C   ILE    40      45.942  19.381 -38.581  1.00 88.51           C  
ATOM    324  O   ILE    40      46.574  20.420 -38.392  1.00 88.51           O  
ATOM    325  CB  ILE    40      47.515  17.569 -38.947  1.00 88.51           C  
ATOM    326  CG1 ILE    40      46.965  16.624 -37.865  1.00 88.51           C  
ATOM    327  CG2 ILE    40      48.582  18.554 -38.438  1.00 88.51           C  
ATOM    328  CD1 ILE    40      47.975  15.572 -37.404  1.00 88.51           C  
ATOM    329  N   ILE    41      44.795  19.108 -37.924  1.00121.53           N  
ATOM    330  CA  ILE    41      44.277  20.032 -36.957  1.00121.53           C  
ATOM    331  C   ILE    41      44.243  19.340 -35.631  1.00121.53           C  
ATOM    332  O   ILE    41      43.821  18.189 -35.520  1.00121.53           O  
ATOM    333  CB  ILE    41      42.890  20.512 -37.271  1.00121.53           C  
ATOM    334  CG1 ILE    41      42.535  21.710 -36.381  1.00121.53           C  
ATOM    335  CG2 ILE    41      41.923  19.326 -37.139  1.00121.53           C  
ATOM    336  CD1 ILE    41      43.363  22.956 -36.686  1.00121.53           C  
ATOM    337  N   ILE    42      44.717  20.038 -34.580  1.00 90.70           N  
ATOM    338  CA  ILE    42      44.767  19.438 -33.279  1.00 90.70           C  
ATOM    339  C   ILE    42      44.042  20.311 -32.308  1.00 90.70           C  
ATOM    340  O   ILE    42      44.164  21.537 -32.330  1.00 90.70           O  
ATOM    341  CB  ILE    42      46.165  19.268 -32.756  1.00 90.70           C  
ATOM    342  CG1 ILE    42      46.982  18.340 -33.673  1.00 90.70           C  
ATOM    343  CG2 ILE    42      46.067  18.763 -31.307  1.00 90.70           C  
ATOM    344  CD1 ILE    42      46.425  16.920 -33.776  1.00 90.70           C  
ATOM    345  N   ALA    43      43.251  19.674 -31.425  1.00 48.47           N  
ATOM    346  CA  ALA    43      42.543  20.411 -30.421  1.00 48.47           C  
ATOM    347  C   ALA    43      43.354  20.369 -29.162  1.00 48.47           C  
ATOM    348  O   ALA    43      43.716  19.296 -28.677  1.00 48.47           O  
ATOM    349  CB  ALA    43      41.159  19.826 -30.086  1.00 48.47           C  
ATOM    350  N   ILE    44      43.711  21.563 -28.645  1.00129.60           N  
ATOM    351  CA  ILE    44      44.335  21.705 -27.359  1.00129.60           C  
ATOM    352  C   ILE    44      43.451  22.610 -26.544  1.00129.60           C  
ATOM    353  O   ILE    44      43.525  23.836 -26.642  1.00129.60           O  
ATOM    354  CB  ILE    44      45.700  22.324 -27.402  1.00129.60           C  
ATOM    355  CG1 ILE    44      46.189  22.573 -25.966  1.00129.60           C  
ATOM    356  CG2 ILE    44      45.673  23.557 -28.312  1.00129.60           C  
ATOM    357  CD1 ILE    44      47.576  23.201 -25.900  1.00129.60           C  
ATOM    358  N   PRO    45      42.641  22.051 -25.688  1.00 90.93           N  
ATOM    359  CA  PRO    45      41.716  22.836 -24.912  1.00 90.93           C  
ATOM    360  C   PRO    45      42.405  23.687 -23.893  1.00 90.93           C  
ATOM    361  O   PRO    45      43.482  23.321 -23.424  1.00 90.93           O  
ATOM    362  CB  PRO    45      40.716  21.839 -24.319  1.00 90.93           C  
ATOM    363  CG  PRO    45      41.378  20.460 -24.511  1.00 90.93           C  
ATOM    364  CD  PRO    45      42.268  20.649 -25.749  1.00 90.93           C  
ATOM    365  N   ARG    46      41.808  24.837 -23.522  1.00181.55           N  
ATOM    366  CA  ARG    46      42.504  25.661 -22.584  1.00181.55           C  
ATOM    367  C   ARG    46      42.115  25.237 -21.202  1.00181.55           C  
ATOM    368  O   ARG    46      41.435  25.950 -20.465  1.00181.55           O  
ATOM    369  CB  ARG    46      42.244  27.164 -22.798  1.00181.55           C  
ATOM    370  CG  ARG    46      43.005  27.682 -24.027  1.00181.55           C  
ATOM    371  CD  ARG    46      42.621  29.081 -24.512  1.00181.55           C  
ATOM    372  NE  ARG    46      43.637  29.464 -25.534  1.00181.55           N  
ATOM    373  CZ  ARG    46      43.292  30.003 -26.741  1.00181.55           C  
ATOM    374  NH1 ARG    46      41.987  30.241 -27.058  1.00181.55           N1+
ATOM    375  NH2 ARG    46      44.273  30.302 -27.640  1.00181.55           N  
ATOM    376  N   LEU    47      42.538  24.002 -20.861  1.00118.30           N  
ATOM    377  CA  LEU    47      42.374  23.359 -19.591  1.00118.30           C  
ATOM    378  C   LEU    47      43.322  23.982 -18.614  1.00118.30           C  
ATOM    379  O   LEU    47      42.966  24.238 -17.464  1.00118.30           O  
ATOM    380  CB  LEU    47      42.693  21.844 -19.697  1.00118.30           C  
ATOM    381  CG  LEU    47      42.478  20.955 -18.445  1.00118.30           C  
ATOM    382  CD1 LEU    47      42.778  19.488 -18.784  1.00118.30           C  
ATOM    383  CD2 LEU    47      43.294  21.404 -17.220  1.00118.30           C  
ATOM    384  N   TYR    48      44.561  24.249 -19.073  1.00154.23           N  
ATOM    385  CA  TYR    48      45.613  24.730 -18.220  1.00154.23           C  
ATOM    386  C   TYR    48      46.049  26.042 -18.807  1.00154.23           C  
ATOM    387  O   TYR    48      45.724  26.348 -19.952  1.00154.23           O  
ATOM    388  CB  TYR    48      46.824  23.769 -18.188  1.00154.23           C  
ATOM    389  CG  TYR    48      47.617  24.053 -16.957  1.00154.23           C  
ATOM    390  CD1 TYR    48      47.197  23.540 -15.750  1.00154.23           C  
ATOM    391  CD2 TYR    48      48.762  24.816 -16.990  1.00154.23           C  
ATOM    392  CE1 TYR    48      47.897  23.782 -14.594  1.00154.23           C  
ATOM    393  CE2 TYR    48      49.468  25.065 -15.834  1.00154.23           C  
ATOM    394  CZ  TYR    48      49.036  24.549 -14.635  1.00154.23           C  
ATOM    395  OH  TYR    48      49.758  24.803 -13.451  1.00154.23           O  
ATOM    396  N   PRO    49      46.759  26.844 -18.059  1.00100.39           N  
ATOM    397  CA  PRO    49      47.085  28.160 -18.549  1.00100.39           C  
ATOM    398  C   PRO    49      48.059  28.274 -19.680  1.00100.39           C  
ATOM    399  O   PRO    49      48.878  27.379 -19.884  1.00100.39           O  
ATOM    400  CB  PRO    49      47.531  28.960 -17.327  1.00100.39           C  
ATOM    401  CG  PRO    49      46.761  28.313 -16.167  1.00100.39           C  
ATOM    402  CD  PRO    49      46.557  26.859 -16.616  1.00100.39           C  
ATOM    403  N   GLN    50      47.983  29.427 -20.384  1.00122.65           N  
ATOM    404  CA  GLN    50      48.875  29.857 -21.430  1.00122.65           C  
ATOM    405  C   GLN    50      48.829  29.037 -22.686  1.00122.65           C  
ATOM    406  O   GLN    50      49.874  28.834 -23.303  1.00122.65           O  
ATOM    407  CB  GLN    50      50.344  29.829 -20.971  1.00122.65           C  
ATOM    408  CG  GLN    50      50.627  30.614 -19.687  1.00122.65           C  
ATOM    409  CD  GLN    50      50.639  32.102 -20.006  1.00122.65           C  
ATOM    410  NE2 GLN    50      51.050  32.929 -19.007  1.00122.65           N  
ATOM    411  OE1 GLN    50      50.296  32.518 -21.111  1.00122.65           O  
ATOM    412  N   VAL    51      47.644  28.567 -23.131  1.00 78.59           N  
ATOM    413  CA  VAL    51      47.615  27.846 -24.381  1.00 78.59           C  
ATOM    414  C   VAL    51      47.495  28.864 -25.489  1.00 78.59           C  
ATOM    415  O   VAL    51      46.477  29.535 -25.662  1.00 78.59           O  
ATOM    416  CB  VAL    51      46.448  26.906 -24.507  1.00 78.59           C  
ATOM    417  CG1 VAL    51      46.429  26.329 -25.932  1.00 78.59           C  
ATOM    418  CG2 VAL    51      46.555  25.832 -23.411  1.00 78.59           C  
ATOM    419  N   PRO    52      48.558  28.997 -26.236  1.00154.62           N  
ATOM    420  CA  PRO    52      48.658  29.939 -27.321  1.00154.62           C  
ATOM    421  C   PRO    52      47.570  29.768 -28.333  1.00154.62           C  
ATOM    422  O   PRO    52      46.962  30.767 -28.723  1.00154.62           O  
ATOM    423  CB  PRO    52      50.015  29.673 -27.976  1.00154.62           C  
ATOM    424  CG  PRO    52      50.748  28.713 -27.015  1.00154.62           C  
ATOM    425  CD  PRO    52      49.617  28.005 -26.260  1.00154.62           C  
ATOM    426  N   ILE    53      47.340  28.522 -28.806  1.00137.98           N  
ATOM    427  CA  ILE    53      46.300  28.344 -29.784  1.00137.98           C  
ATOM    428  C   ILE    53      45.591  27.053 -29.482  1.00137.98           C  
ATOM    429  O   ILE    53      46.218  26.003 -29.407  1.00137.98           O  
ATOM    430  CB  ILE    53      46.822  28.292 -31.188  1.00137.98           C  
ATOM    431  CG1 ILE    53      47.743  29.490 -31.483  1.00137.98           C  
ATOM    432  CG2 ILE    53      45.590  28.330 -32.096  1.00137.98           C  
ATOM    433  CD1 ILE    53      47.026  30.840 -31.459  1.00137.98           C  
ATOM    434  N   THR    54      44.259  27.119 -29.273  1.00143.56           N  
ATOM    435  CA  THR    54      43.374  26.023 -28.963  1.00143.56           C  
ATOM    436  C   THR    54      43.147  25.161 -30.171  1.00143.56           C  
ATOM    437  O   THR    54      42.940  23.954 -30.051  1.00143.56           O  
ATOM    438  CB  THR    54      42.040  26.508 -28.471  1.00143.56           C  
ATOM    439  CG2 THR    54      41.301  27.188 -29.635  1.00143.56           C  
ATOM    440  OG1 THR    54      41.272  25.431 -27.955  1.00143.56           O  
ATOM    441  N   LEU    55      43.098  25.781 -31.367  1.00 82.75           N  
ATOM    442  CA  LEU    55      42.969  25.047 -32.593  1.00 82.75           C  
ATOM    443  C   LEU    55      44.307  25.197 -33.257  1.00 82.75           C  
ATOM    444  O   LEU    55      44.677  26.295 -33.658  1.00 82.75           O  
ATOM    445  CB  LEU    55      41.899  25.649 -33.522  1.00 82.75           C  
ATOM    446  CG  LEU    55      41.656  24.861 -34.819  1.00 82.75           C  
ATOM    447  CD1 LEU    55      41.099  23.466 -34.505  1.00 82.75           C  
ATOM    448  CD2 LEU    55      40.757  25.648 -35.789  1.00 82.75           C  
ATOM    449  N   THR    56      45.085  24.106 -33.404  1.00123.05           N  
ATOM    450  CA  THR    56      46.401  24.260 -33.957  1.00123.05           C  
ATOM    451  C   THR    56      46.483  23.472 -35.223  1.00123.05           C  
ATOM    452  O   THR    56      45.756  22.497 -35.401  1.00123.05           O  
ATOM    453  CB  THR    56      47.489  23.776 -33.047  1.00123.05           C  
ATOM    454  CG2 THR    56      47.399  24.561 -31.728  1.00123.05           C  
ATOM    455  OG1 THR    56      47.345  22.385 -32.804  1.00123.05           O  
ATOM    456  N   GLN    57      47.376  23.890 -36.148  1.00104.99           N  
ATOM    457  CA  GLN    57      47.443  23.236 -37.422  1.00104.99           C  
ATOM    458  C   GLN    57      48.871  22.919 -37.766  1.00104.99           C  
ATOM    459  O   GLN    57      49.794  23.634 -37.376  1.00104.99           O  
ATOM    460  CB  GLN    57      46.845  24.131 -38.528  1.00104.99           C  
ATOM    461  CG  GLN    57      46.620  23.453 -39.879  1.00104.99           C  
ATOM    462  CD  GLN    57      45.780  24.400 -40.729  1.00104.99           C  
ATOM    463  NE2 GLN    57      44.724  23.848 -41.386  1.00104.99           N  
ATOM    464  OE1 GLN    57      46.046  25.598 -40.792  1.00104.99           O  
ATOM    465  N   LEU    58      49.085  21.793 -38.483  1.00116.65           N  
ATOM    466  CA  LEU    58      50.411  21.428 -38.909  1.00116.65           C  
ATOM    467  C   LEU    58      50.330  21.000 -40.345  1.00116.65           C  
ATOM    468  O   LEU    58      49.389  20.315 -40.746  1.00116.65           O  
ATOM    469  CB  LEU    58      51.008  20.280 -38.067  1.00116.65           C  
ATOM    470  CG  LEU    58      52.435  19.833 -38.450  1.00116.65           C  
ATOM    471  CD1 LEU    58      52.460  19.049 -39.770  1.00116.65           C  
ATOM    472  CD2 LEU    58      53.418  21.018 -38.431  1.00116.65           C  
ATOM    473  N   ASP    59      51.319  21.417 -41.167  1.00 72.42           N  
ATOM    474  CA  ASP    59      51.349  21.022 -42.547  1.00 72.42           C  
ATOM    475  C   ASP    59      52.126  19.742 -42.616  1.00 72.42           C  
ATOM    476  O   ASP    59      53.324  19.712 -42.345  1.00 72.42           O  
ATOM    477  CB  ASP    59      52.041  22.038 -43.473  1.00 72.42           C  
ATOM    478  CG  ASP    59      51.748  21.627 -44.910  1.00 72.42           C  
ATOM    479  OD1 ASP    59      50.549  21.616 -45.295  1.00 72.42           O  
ATOM    480  OD2 ASP    59      52.724  21.325 -45.645  1.00 72.42           O1-
ATOM    481  N   THR    60      51.422  18.648 -42.964  1.00 78.22           N  
ATOM    482  CA  THR    60      51.893  17.290 -43.043  1.00 78.22           C  
ATOM    483  C   THR    60      52.766  17.053 -44.235  1.00 78.22           C  
ATOM    484  O   THR    60      53.536  16.096 -44.249  1.00 78.22           O  
ATOM    485  CB  THR    60      50.767  16.300 -43.097  1.00 78.22           C  
ATOM    486  CG2 THR    60      49.886  16.499 -41.850  1.00 78.22           C  
ATOM    487  OG1 THR    60      49.997  16.495 -44.274  1.00 78.22           O  
ATOM    488  N   THR    61      52.642  17.872 -45.291  1.00 48.76           N  
ATOM    489  CA  THR    61      53.354  17.585 -46.502  1.00 48.76           C  
ATOM    490  C   THR    61      54.820  17.490 -46.235  1.00 48.76           C  
ATOM    491  O   THR    61      55.449  16.496 -46.594  1.00 48.76           O  
ATOM    492  CB  THR    61      53.156  18.647 -47.541  1.00 48.76           C  
ATOM    493  CG2 THR    61      53.960  18.270 -48.796  1.00 48.76           C  
ATOM    494  OG1 THR    61      51.776  18.769 -47.858  1.00 48.76           O  
ATOM    495  N   LYS    62      55.412  18.508 -45.585  1.00 90.98           N  
ATOM    496  CA  LYS    62      56.827  18.468 -45.371  1.00 90.98           C  
ATOM    497  C   LYS    62      57.181  17.349 -44.452  1.00 90.98           C  
ATOM    498  O   LYS    62      58.088  16.573 -44.749  1.00 90.98           O  
ATOM    499  CB  LYS    62      57.391  19.756 -44.748  1.00 90.98           C  
ATOM    500  CG  LYS    62      57.349  20.962 -45.686  1.00 90.98           C  
ATOM    501  CD  LYS    62      57.713  22.280 -45.004  1.00 90.98           C  
ATOM    502  CE  LYS    62      59.181  22.352 -44.573  1.00 90.98           C  
ATOM    503  NZ  LYS    62      59.466  23.665 -43.951  1.00 90.98           N1+
ATOM    504  N   HIS    63      56.467  17.201 -43.316  1.00198.43           N  
ATOM    505  CA  HIS    63      56.967  16.206 -42.422  1.00198.43           C  
ATOM    506  C   HIS    63      55.909  15.351 -41.837  1.00198.43           C  
ATOM    507  O   HIS    63      55.300  15.693 -40.831  1.00198.43           O  
ATOM    508  CB  HIS    63      57.709  16.797 -41.212  1.00198.43           C  
ATOM    509  CG  HIS    63      58.950  17.551 -41.593  1.00198.43           C  
ATOM    510  CD2 HIS    63      59.152  18.889 -41.747  1.00198.43           C  
ATOM    511  ND1 HIS    63      60.163  16.957 -41.860  1.00198.43           N  
ATOM    512  CE1 HIS    63      61.032  17.957 -42.158  1.00198.43           C  
ATOM    513  NE2 HIS    63      60.464  19.147 -42.102  1.00198.43           N  
ATOM    514  N   PRO    64      55.705  14.216 -42.422  1.00242.32           N  
ATOM    515  CA  PRO    64      54.930  13.204 -41.764  1.00242.32           C  
ATOM    516  C   PRO    64      55.906  12.602 -40.759  1.00242.32           C  
ATOM    517  O   PRO    64      55.540  11.637 -40.096  1.00242.32           O  
ATOM    518  CB  PRO    64      54.496  12.229 -42.855  1.00242.32           C  
ATOM    519  CG  PRO    64      54.502  13.082 -44.134  1.00242.32           C  
ATOM    520  CD  PRO    64      55.574  14.151 -43.868  1.00242.32           C  
ATOM    521  N   GLU    65      57.155  13.139 -40.659  1.00144.12           N  
ATOM    522  CA  GLU    65      58.285  12.622 -39.922  1.00144.12           C  
ATOM    523  C   GLU    65      58.150  12.460 -38.431  1.00144.12           C  
ATOM    524  O   GLU    65      58.313  11.344 -37.951  1.00144.12           O  
ATOM    525  CB  GLU    65      59.563  13.451 -40.135  1.00144.12           C  
ATOM    526  CG  GLU    65      60.132  13.368 -41.553  1.00144.12           C  
ATOM    527  CD  GLU    65      61.461  14.110 -41.566  1.00144.12           C  
ATOM    528  OE1 GLU    65      61.632  15.034 -40.728  1.00144.12           O  
ATOM    529  OE2 GLU    65      62.325  13.758 -42.413  1.00144.12           O1-
ATOM    530  N   ARG    66      57.847  13.495 -37.619  1.00272.98           N  
ATOM    531  CA  ARG    66      57.916  13.143 -36.220  1.00272.98           C  
ATOM    532  C   ARG    66      57.168  14.111 -35.346  1.00272.98           C  
ATOM    533  O   ARG    66      55.960  13.978 -35.150  1.00272.98           O  
ATOM    534  CB  ARG    66      59.356  12.951 -35.677  1.00272.98           C  
ATOM    535  CG  ARG    66      60.315  14.144 -35.773  1.00272.98           C  
ATOM    536  CD  ARG    66      61.597  13.933 -34.961  1.00272.98           C  
ATOM    537  NE  ARG    66      62.197  15.270 -34.685  1.00272.98           N  
ATOM    538  CZ  ARG    66      63.234  15.380 -33.805  1.00272.98           C  
ATOM    539  NH1 ARG    66      63.783  14.258 -33.249  1.00272.98           N1+
ATOM    540  NH2 ARG    66      63.723  16.611 -33.475  1.00272.98           N  
ATOM    541  N   SER    67      57.885  15.060 -34.711  1.00 90.10           N  
ATOM    542  CA  SER    67      57.229  15.994 -33.845  1.00 90.10           C  
ATOM    543  C   SER    67      57.232  17.329 -34.521  1.00 90.10           C  
ATOM    544  O   SER    67      58.162  18.114 -34.343  1.00 90.10           O  
ATOM    545  CB  SER    67      57.983  16.215 -32.521  1.00 90.10           C  
ATOM    546  OG  SER    67      58.181  14.983 -31.844  1.00 90.10           O  
ATOM    547  N   PRO    68      56.212  17.633 -35.271  1.00 89.28           N  
ATOM    548  CA  PRO    68      56.150  18.918 -35.910  1.00 89.28           C  
ATOM    549  C   PRO    68      55.735  19.949 -34.910  1.00 89.28           C  
ATOM    550  O   PRO    68      55.046  19.595 -33.954  1.00 89.28           O  
ATOM    551  CB  PRO    68      55.170  18.771 -37.076  1.00 89.28           C  
ATOM    552  CG  PRO    68      54.426  17.454 -36.789  1.00 89.28           C  
ATOM    553  CD  PRO    68      55.441  16.630 -35.981  1.00 89.28           C  
ATOM    554  N   PRO    69      56.146  21.176 -35.086  1.00100.78           N  
ATOM    555  CA  PRO    69      55.716  22.205 -34.181  1.00100.78           C  
ATOM    556  C   PRO    69      54.304  22.580 -34.499  1.00100.78           C  
ATOM    557  O   PRO    69      53.914  22.477 -35.661  1.00100.78           O  
ATOM    558  CB  PRO    69      56.704  23.357 -34.344  1.00100.78           C  
ATOM    559  CG  PRO    69      57.991  22.661 -34.820  1.00100.78           C  
ATOM    560  CD  PRO    69      57.494  21.416 -35.573  1.00100.78           C  
ATOM    561  N   LEU    70      53.516  23.006 -33.492  1.00 70.20           N  
ATOM    562  CA  LEU    70      52.162  23.380 -33.778  1.00 70.20           C  
ATOM    563  C   LEU    70      52.137  24.796 -34.254  1.00 70.20           C  
ATOM    564  O   LEU    70      52.944  25.627 -33.839  1.00 70.20           O  
ATOM    565  CB  LEU    70      51.185  23.270 -32.595  1.00 70.20           C  
ATOM    566  CG  LEU    70      50.994  21.833 -32.079  1.00 70.20           C  
ATOM    567  CD1 LEU    70      49.766  21.744 -31.160  1.00 70.20           C  
ATOM    568  CD2 LEU    70      50.960  20.812 -33.227  1.00 70.20           C  
ATOM    569  N   GLU    71      51.178  25.105 -35.148  1.00105.53           N  
ATOM    570  CA  GLU    71      51.076  26.419 -35.705  1.00105.53           C  
ATOM    571  C   GLU    71      49.709  26.943 -35.407  1.00105.53           C  
ATOM    572  O   GLU    71      48.796  26.189 -35.072  1.00105.53           O  
ATOM    573  CB  GLU    71      51.214  26.420 -37.237  1.00105.53           C  
ATOM    574  CG  GLU    71      51.383  27.809 -37.855  1.00105.53           C  
ATOM    575  CD  GLU    71      52.863  28.157 -37.804  1.00105.53           C  
ATOM    576  OE1 GLU    71      53.651  27.307 -37.313  1.00105.53           O  
ATOM    577  OE2 GLU    71      53.227  29.274 -38.258  1.00105.53           O1-
ATOM    578  N   LYS    72      49.550  28.277 -35.508  1.00143.26           N  
ATOM    579  CA  LYS    72      48.279  28.907 -35.307  1.00143.26           C  
ATOM    580  C   LYS    72      47.393  28.482 -36.435  1.00143.26           C  
ATOM    581  O   LYS    72      47.857  28.216 -37.542  1.00143.26           O  
ATOM    582  CB  LYS    72      48.342  30.442 -35.382  1.00143.26           C  
ATOM    583  CG  LYS    72      49.118  31.107 -34.246  1.00143.26           C  
ATOM    584  CD  LYS    72      49.529  32.547 -34.565  1.00143.26           C  
ATOM    585  CE  LYS    72      48.523  33.298 -35.442  1.00143.26           C  
ATOM    586  NZ  LYS    72      47.289  33.586 -34.676  1.00143.26           N1+
ATOM    587  N   PHE    73      46.079  28.395 -36.160  1.00103.56           N  
ATOM    588  CA  PHE    73      45.112  28.075 -37.165  1.00103.56           C  
ATOM    589  C   PHE    73      45.120  29.277 -38.041  1.00103.56           C  
ATOM    590  O   PHE    73      45.628  30.339 -37.691  1.00103.56           O  
ATOM    591  CB  PHE    73      43.699  27.857 -36.578  1.00103.56           C  
ATOM    592  CG  PHE    73      42.722  27.476 -37.644  1.00103.56           C  
ATOM    593  CD1 PHE    73      42.783  26.238 -38.246  1.00103.56           C  
ATOM    594  CD2 PHE    73      41.713  28.336 -38.014  1.00103.56           C  
ATOM    595  CE1 PHE    73      41.878  25.879 -39.219  1.00103.56           C  
ATOM    596  CE2 PHE    73      40.804  27.983 -38.985  1.00103.56           C  
ATOM    597  CZ  PHE    73      40.886  26.753 -39.593  1.00103.56           C  
ATOM    598  N   PRO    74      44.577  29.156 -39.187  1.00218.06           N  
ATOM    599  CA  PRO    74      44.638  30.284 -40.060  1.00218.06           C  
ATOM    600  C   PRO    74      43.894  31.517 -39.554  1.00218.06           C  
ATOM    601  O   PRO    74      43.750  32.443 -40.352  1.00218.06           O  
ATOM    602  CB  PRO    74      44.204  29.760 -41.426  1.00218.06           C  
ATOM    603  CG  PRO    74      44.707  28.306 -41.409  1.00218.06           C  
ATOM    604  CD  PRO    74      44.667  27.908 -39.925  1.00218.06           C  
ATOM    605  N   GLY    75      43.384  31.546 -38.284  1.00100.16           N  
ATOM    606  CA  GLY    75      42.645  32.645 -37.669  1.00100.16           C  
ATOM    607  C   GLY    75      43.397  33.475 -36.670  1.00100.16           C  
ATOM    608  O   GLY    75      44.532  33.882 -36.912  1.00100.16           O  
ATOM    609  N   SER    76      42.679  33.801 -35.554  1.00220.31           N  
ATOM    610  CA  SER    76      43.062  34.588 -34.399  1.00220.31           C  
ATOM    611  C   SER    76      42.479  33.871 -33.176  1.00220.31           C  
ATOM    612  O   SER    76      42.041  32.732 -33.294  1.00220.31           O  
ATOM    613  CB  SER    76      42.480  36.013 -34.413  1.00220.31           C  
ATOM    614  OG  SER    76      42.994  36.738 -35.521  1.00220.31           O  
ATOM    615  N   ASP    77      42.411  34.559 -31.998  1.00193.59           N  
ATOM    616  CA  ASP    77      41.963  34.232 -30.643  1.00193.59           C  
ATOM    617  C   ASP    77      40.495  33.937 -30.667  1.00193.59           C  
ATOM    618  O   ASP    77      39.818  33.905 -29.639  1.00193.59           O  
ATOM    619  CB  ASP    77      42.166  35.392 -29.654  1.00193.59           C  
ATOM    620  CG  ASP    77      41.303  36.557 -30.123  1.00193.59           C  
ATOM    621  OD1 ASP    77      41.318  36.849 -31.350  1.00193.59           O  
ATOM    622  OD2 ASP    77      40.609  37.165 -29.268  1.00193.59           O1-
ATOM    623  N   LYS    78      39.972  33.787 -31.885  1.00153.75           N  
ATOM    624  CA  LYS    78      38.601  33.603 -32.234  1.00153.75           C  
ATOM    625  C   LYS    78      37.982  32.437 -31.510  1.00153.75           C  
ATOM    626  O   LYS    78      36.758  32.379 -31.400  1.00153.75           O  
ATOM    627  CB  LYS    78      38.448  33.323 -33.739  1.00153.75           C  
ATOM    628  CG  LYS    78      37.043  33.553 -34.296  1.00153.75           C  
ATOM    629  CD  LYS    78      36.695  35.035 -34.460  1.00153.75           C  
ATOM    630  CE  LYS    78      35.374  35.281 -35.190  1.00153.75           C  
ATOM    631  NZ  LYS    78      35.162  36.734 -35.381  1.00153.75           N1+
ATOM    632  N   LEU    79      38.768  31.431 -31.077  1.00 77.05           N  
ATOM    633  CA  LEU    79      38.180  30.307 -30.388  1.00 77.05           C  
ATOM    634  C   LEU    79      38.745  30.276 -28.993  1.00 77.05           C  
ATOM    635  O   LEU    79      39.957  30.404 -28.824  1.00 77.05           O  
ATOM    636  CB  LEU    79      38.559  29.002 -31.099  1.00 77.05           C  
ATOM    637  CG  LEU    79      38.120  29.019 -32.578  1.00 77.05           C  
ATOM    638  CD1 LEU    79      38.677  27.814 -33.348  1.00 77.05           C  
ATOM    639  CD2 LEU    79      36.590  29.148 -32.704  1.00 77.05           C  
ATOM    640  N   THR    80      37.881  30.210 -27.948  1.00147.89           N  
ATOM    641  CA  THR    80      38.386  30.168 -26.595  1.00147.89           C  
ATOM    642  C   THR    80      38.972  28.832 -26.223  1.00147.89           C  
ATOM    643  O   THR    80      40.142  28.755 -25.853  1.00147.89           O  
ATOM    644  CB  THR    80      37.381  30.533 -25.540  1.00147.89           C  
ATOM    645  CG2 THR    80      36.852  31.939 -25.849  1.00147.89           C  
ATOM    646  OG1 THR    80      36.313  29.601 -25.504  1.00147.89           O  
ATOM    647  N   SER    81      38.182  27.736 -26.321  1.00115.41           N  
ATOM    648  CA  SER    81      38.683  26.424 -25.982  1.00115.41           C  
ATOM    649  C   SER    81      37.914  25.390 -26.743  1.00115.41           C  
ATOM    650  O   SER    81      36.685  25.443 -26.800  1.00115.41           O  
ATOM    651  CB  SER    81      38.506  26.011 -24.511  1.00115.41           C  
ATOM    652  OG  SER    81      39.510  26.591 -23.701  1.00115.41           O  
ATOM    653  N   VAL    82      38.626  24.392 -27.314  1.00122.43           N  
ATOM    654  CA  VAL    82      37.954  23.353 -28.047  1.00122.43           C  
ATOM    655  C   VAL    82      38.566  22.016 -27.727  1.00122.43           C  
ATOM    656  O   VAL    82      39.756  21.910 -27.445  1.00122.43           O  
ATOM    657  CB  VAL    82      38.039  23.528 -29.533  1.00122.43           C  
ATOM    658  CG1 VAL    82      37.334  24.843 -29.905  1.00122.43           C  
ATOM    659  CG2 VAL    82      39.517  23.474 -29.952  1.00122.43           C  
ATOM    660  N   TYR    83      37.697  20.988 -27.604  1.00130.45           N  
ATOM    661  CA  TYR    83      37.986  19.586 -27.411  1.00130.45           C  
ATOM    662  C   TYR    83      38.177  18.736 -28.649  1.00130.45           C  
ATOM    663  O   TYR    83      38.910  17.748 -28.594  1.00130.45           O  
ATOM    664  CB  TYR    83      36.966  18.882 -26.504  1.00130.45           C  
ATOM    665  CG  TYR    83      37.395  19.152 -25.102  1.00130.45           C  
ATOM    666  CD1 TYR    83      38.318  18.313 -24.526  1.00130.45           C  
ATOM    667  CD2 TYR    83      36.910  20.214 -24.371  1.00130.45           C  
ATOM    668  CE1 TYR    83      38.750  18.511 -23.240  1.00130.45           C  
ATOM    669  CE2 TYR    83      37.341  20.418 -23.078  1.00130.45           C  
ATOM    670  CZ  TYR    83      38.260  19.564 -22.513  1.00130.45           C  
ATOM    671  OH  TYR    83      38.712  19.756 -21.192  1.00130.45           O  
ATOM    672  N   GLN    84      37.461  19.015 -29.767  1.00 94.08           N  
ATOM    673  CA  GLN    84      37.494  18.070 -30.861  1.00 94.08           C  
ATOM    674  C   GLN    84      37.185  18.726 -32.183  1.00 94.08           C  
ATOM    675  O   GLN    84      36.217  19.477 -32.305  1.00 94.08           O  
ATOM    676  CB  GLN    84      36.444  16.955 -30.678  1.00 94.08           C  
ATOM    677  CG  GLN    84      36.380  15.933 -31.815  1.00 94.08           C  
ATOM    678  CD  GLN    84      37.516  14.940 -31.639  1.00 94.08           C  
ATOM    679  NE2 GLN    84      38.281  14.700 -32.737  1.00 94.08           N  
ATOM    680  OE1 GLN    84      37.722  14.400 -30.554  1.00 94.08           O  
ATOM    681  N   PRO    85      38.032  18.501 -33.165  1.00135.41           N  
ATOM    682  CA  PRO    85      37.722  18.970 -34.499  1.00135.41           C  
ATOM    683  C   PRO    85      37.046  17.880 -35.284  1.00135.41           C  
ATOM    684  O   PRO    85      37.373  16.715 -35.049  1.00135.41           O  
ATOM    685  CB  PRO    85      39.051  19.356 -35.144  1.00135.41           C  
ATOM    686  CG  PRO    85      40.000  19.581 -33.957  1.00135.41           C  
ATOM    687  CD  PRO    85      39.448  18.653 -32.867  1.00135.41           C  
ATOM    688  N   MET    86      36.165  18.210 -36.257  1.00 91.08           N  
ATOM    689  CA  MET    86      35.627  17.171 -37.096  1.00 91.08           C  
ATOM    690  C   MET    86      35.471  17.719 -38.480  1.00 91.08           C  
ATOM    691  O   MET    86      35.016  18.847 -38.664  1.00 91.08           O  
ATOM    692  CB  MET    86      34.255  16.622 -36.671  1.00 91.08           C  
ATOM    693  CG  MET    86      33.992  15.239 -37.275  1.00 91.08           C  
ATOM    694  SD  MET    86      32.329  14.570 -36.987  1.00 91.08           S  
ATOM    695  CE  MET    86      31.603  15.475 -38.380  1.00 91.08           C  
ATOM    696  N   LEU    87      35.844  16.917 -39.501  1.00 91.62           N  
ATOM    697  CA  LEU    87      35.761  17.370 -40.863  1.00 91.62           C  
ATOM    698  C   LEU    87      34.677  16.565 -41.531  1.00 91.62           C  
ATOM    699  O   LEU    87      34.690  15.335 -41.489  1.00 91.62           O  
ATOM    700  CB  LEU    87      37.087  17.147 -41.615  1.00 91.62           C  
ATOM    701  CG  LEU    87      37.263  17.955 -42.916  1.00 91.62           C  
ATOM    702  CD1 LEU    87      38.488  17.469 -43.705  1.00 91.62           C  
ATOM    703  CD2 LEU    87      35.980  18.011 -43.749  1.00 91.62           C  
ATOM    704  N   ASP    88      33.702  17.259 -42.160  1.00 61.30           N  
ATOM    705  CA  ASP    88      32.569  16.636 -42.798  1.00 61.30           C  
ATOM    706  C   ASP    88      32.863  16.302 -44.235  1.00 61.30           C  
ATOM    707  O   ASP    88      33.992  16.398 -44.708  1.00 61.30           O  
ATOM    708  CB  ASP    88      31.281  17.482 -42.715  1.00 61.30           C  
ATOM    709  CG  ASP    88      31.492  18.836 -43.384  1.00 61.30           C  
ATOM    710  OD1 ASP    88      32.526  19.017 -44.080  1.00 61.30           O  
ATOM    711  OD2 ASP    88      30.613  19.719 -43.191  1.00 61.30           O1-
ATOM    712  N   GLU    89      31.817  15.862 -44.961  1.00101.87           N  
ATOM    713  CA  GLU    89      31.898  15.447 -46.334  1.00101.87           C  
ATOM    714  C   GLU    89      32.235  16.613 -47.224  1.00101.87           C  
ATOM    715  O   GLU    89      32.828  16.447 -48.288  1.00101.87           O  
ATOM    716  CB  GLU    89      30.584  14.815 -46.823  1.00101.87           C  
ATOM    717  CG  GLU    89      30.711  14.154 -48.193  1.00101.87           C  
ATOM    718  CD  GLU    89      29.451  13.341 -48.444  1.00101.87           C  
ATOM    719  OE1 GLU    89      28.670  13.142 -47.475  1.00101.87           O  
ATOM    720  OE2 GLU    89      29.257  12.901 -49.608  1.00101.87           O1-
ATOM    721  N   CYS    90      31.776  17.812 -46.835  1.00105.70           N  
ATOM    722  CA  CYS    90      31.924  19.073 -47.515  1.00105.70           C  
ATOM    723  C   CYS    90      33.289  19.682 -47.311  1.00105.70           C  
ATOM    724  O   CYS    90      33.599  20.713 -47.906  1.00105.70           O  
ATOM    725  CB  CYS    90      30.808  20.066 -47.129  1.00105.70           C  
ATOM    726  SG  CYS    90      29.174  19.303 -47.412  1.00105.70           S  
ATOM    727  N   ARG    91      34.131  19.103 -46.429  1.00134.39           N  
ATOM    728  CA  ARG    91      35.428  19.656 -46.135  1.00134.39           C  
ATOM    729  C   ARG    91      35.279  20.919 -45.350  1.00134.39           C  
ATOM    730  O   ARG    91      36.024  21.883 -45.530  1.00134.39           O  
ATOM    731  CB  ARG    91      36.289  19.924 -47.378  1.00134.39           C  
ATOM    732  CG  ARG    91      36.796  18.637 -48.035  1.00134.39           C  
ATOM    733  CD  ARG    91      37.823  18.886 -49.137  1.00134.39           C  
ATOM    734  NE  ARG    91      38.969  19.597 -48.505  1.00134.39           N  
ATOM    735  CZ  ARG    91      39.715  20.472 -49.238  1.00134.39           C  
ATOM    736  NH1 ARG    91      39.440  20.664 -50.561  1.00134.39           N1+
ATOM    737  NH2 ARG    91      40.731  21.163 -48.645  1.00134.39           N  
ATOM    738  N   ARG    92      34.286  20.926 -44.442  1.00 72.55           N  
ATOM    739  CA  ARG    92      34.115  22.002 -43.515  1.00 72.55           C  
ATOM    740  C   ARG    92      34.654  21.500 -42.208  1.00 72.55           C  
ATOM    741  O   ARG    92      34.394  20.362 -41.811  1.00 72.55           O  
ATOM    742  CB  ARG    92      32.647  22.403 -43.293  1.00 72.55           C  
ATOM    743  CG  ARG    92      32.002  23.089 -44.497  1.00 72.55           C  
ATOM    744  CD  ARG    92      30.543  23.481 -44.262  1.00 72.55           C  
ATOM    745  NE  ARG    92      29.799  22.223 -43.973  1.00 72.55           N  
ATOM    746  CZ  ARG    92      28.437  22.225 -43.888  1.00 72.55           C  
ATOM    747  NH1 ARG    92      27.736  23.379 -44.085  1.00 72.55           N1+
ATOM    748  NH2 ARG    92      27.778  21.062 -43.611  1.00 72.55           N  
ATOM    749  N   LEU    93      35.449  22.338 -41.516  1.00 55.96           N  
ATOM    750  CA  LEU    93      36.040  21.948 -40.267  1.00 55.96           C  
ATOM    751  C   LEU    93      35.159  22.446 -39.165  1.00 55.96           C  
ATOM    752  O   LEU    93      34.933  23.649 -39.024  1.00 55.96           O  
ATOM    753  CB  LEU    93      37.445  22.547 -40.061  1.00 55.96           C  
ATOM    754  CG  LEU    93      38.123  22.157 -38.734  1.00 55.96           C  
ATOM    755  CD1 LEU    93      38.367  20.642 -38.656  1.00 55.96           C  
ATOM    756  CD2 LEU    93      39.404  22.977 -38.507  1.00 55.96           C  
ATOM    757  N   TRP    94      34.649  21.514 -38.334  1.00 78.20           N  
ATOM    758  CA  TRP    94      33.741  21.887 -37.289  1.00 78.20           C  
ATOM    759  C   TRP    94      34.414  21.698 -35.961  1.00 78.20           C  
ATOM    760  O   TRP    94      35.092  20.699 -35.721  1.00 78.20           O  
ATOM    761  CB  TRP    94      32.474  21.011 -37.254  1.00 78.20           C  
ATOM    762  CG  TRP    94      31.590  21.105 -38.478  1.00 78.20           C  
ATOM    763  CD1 TRP    94      31.806  20.614 -39.732  1.00 78.20           C  
ATOM    764  CD2 TRP    94      30.286  21.710 -38.502  1.00 78.20           C  
ATOM    765  CE2 TRP    94      29.781  21.552 -39.793  1.00 78.20           C  
ATOM    766  CE3 TRP    94      29.569  22.342 -37.528  1.00 78.20           C  
ATOM    767  NE1 TRP    94      30.726  20.880 -40.537  1.00 78.20           N  
ATOM    768  CZ2 TRP    94      28.545  22.023 -40.129  1.00 78.20           C  
ATOM    769  CZ3 TRP    94      28.323  22.819 -37.872  1.00 78.20           C  
ATOM    770  CH2 TRP    94      27.821  22.662 -39.148  1.00 78.20           C  
ATOM    771  N   ILE    95      34.268  22.691 -35.061  1.00 68.10           N  
ATOM    772  CA  ILE    95      34.745  22.513 -33.721  1.00 68.10           C  
ATOM    773  C   ILE    95      33.678  23.025 -32.806  1.00 68.10           C  
ATOM    774  O   ILE    95      32.724  23.664 -33.249  1.00 68.10           O  
ATOM    775  CB  ILE    95      36.061  23.158 -33.388  1.00 68.10           C  
ATOM    776  CG1 ILE    95      35.997  24.678 -33.515  1.00 68.10           C  
ATOM    777  CG2 ILE    95      37.146  22.502 -34.259  1.00 68.10           C  
ATOM    778  CD1 ILE    95      37.166  25.352 -32.808  1.00 68.10           C  
ATOM    779  N   VAL    96      33.765  22.668 -31.508  1.00 58.59           N  
ATOM    780  CA  VAL    96      32.796  23.131 -30.558  1.00 58.59           C  
ATOM    781  C   VAL    96      33.525  23.947 -29.531  1.00 58.59           C  
ATOM    782  O   VAL    96      34.225  23.413 -28.673  1.00 58.59           O  
ATOM    783  CB  VAL    96      32.117  22.001 -29.841  1.00 58.59           C  
ATOM    784  CG1 VAL    96      31.129  22.581 -28.816  1.00 58.59           C  
ATOM    785  CG2 VAL    96      31.470  21.080 -30.892  1.00 58.59           C  
ATOM    786  N   ASP    97      33.369  25.283 -29.593  1.00 58.85           N  
ATOM    787  CA  ASP    97      33.995  26.146 -28.633  1.00 58.85           C  
ATOM    788  C   ASP    97      33.165  26.046 -27.387  1.00 58.85           C  
ATOM    789  O   ASP    97      31.974  26.349 -27.400  1.00 58.85           O  
ATOM    790  CB  ASP    97      34.015  27.613 -29.100  1.00 58.85           C  
ATOM    791  CG  ASP    97      34.948  28.401 -28.201  1.00 58.85           C  
ATOM    792  OD1 ASP    97      35.314  27.860 -27.123  1.00 58.85           O  
ATOM    793  OD2 ASP    97      35.310  29.547 -28.578  1.00 58.85           O1-
ATOM    794  N   VAL    98      33.774  25.585 -26.276  1.00114.76           N  
ATOM    795  CA  VAL    98      33.080  25.439 -25.024  1.00114.76           C  
ATOM    796  C   VAL    98      32.742  26.797 -24.481  1.00114.76           C  
ATOM    797  O   VAL    98      31.750  26.953 -23.770  1.00114.76           O  
ATOM    798  CB  VAL    98      33.892  24.728 -23.984  1.00114.76           C  
ATOM    799  CG1 VAL    98      35.138  25.577 -23.678  1.00114.76           C  
ATOM    800  CG2 VAL    98      33.001  24.487 -22.754  1.00114.76           C  
ATOM    801  N   GLY    99      33.609  27.799 -24.739  1.00 47.09           N  
ATOM    802  CA  GLY    99      33.279  29.158 -24.401  1.00 47.09           C  
ATOM    803  C   GLY    99      33.994  29.669 -23.190  1.00 47.09           C  
ATOM    804  O   GLY    99      33.930  30.868 -22.918  1.00 47.09           O  
ATOM    805  N   GLN   100      34.675  28.804 -22.413  1.00 93.80           N  
ATOM    806  CA  GLN   100      35.374  29.333 -21.275  1.00 93.80           C  
ATOM    807  C   GLN   100      36.576  28.475 -21.032  1.00 93.80           C  
ATOM    808  O   GLN   100      36.632  27.327 -21.466  1.00 93.80           O  
ATOM    809  CB  GLN   100      34.513  29.337 -20.000  1.00 93.80           C  
ATOM    810  CG  GLN   100      35.168  30.020 -18.800  1.00 93.80           C  
ATOM    811  CD  GLN   100      34.142  30.034 -17.676  1.00 93.80           C  
ATOM    812  NE2 GLN   100      34.083  31.161 -16.917  1.00 93.80           N  
ATOM    813  OE1 GLN   100      33.401  29.069 -17.485  1.00 93.80           O  
ATOM    814  N   VAL   101      37.593  29.047 -20.356  1.00 72.88           N  
ATOM    815  CA  VAL   101      38.805  28.362 -20.002  1.00 72.88           C  
ATOM    816  C   VAL   101      38.574  27.717 -18.663  1.00 72.88           C  
ATOM    817  O   VAL   101      37.716  28.148 -17.897  1.00 72.88           O  
ATOM    818  CB  VAL   101      39.981  29.286 -19.888  1.00 72.88           C  
ATOM    819  CG1 VAL   101      40.249  29.905 -21.272  1.00 72.88           C  
ATOM    820  CG2 VAL   101      39.672  30.330 -18.803  1.00 72.88           C  
ATOM    821  N   GLU   102      39.299  26.611 -18.397  1.00117.69           N  
ATOM    822  CA  GLU   102      39.208  25.782 -17.222  1.00117.69           C  
ATOM    823  C   GLU   102      39.930  26.282 -15.997  1.00117.69           C  
ATOM    824  O   GLU   102      39.699  25.760 -14.911  1.00117.69           O  
ATOM    825  CB  GLU   102      39.563  24.324 -17.531  1.00117.69           C  
ATOM    826  CG  GLU   102      38.465  23.751 -18.428  1.00117.69           C  
ATOM    827  CD  GLU   102      38.793  22.334 -18.848  1.00117.69           C  
ATOM    828  OE1 GLU   102      39.614  21.664 -18.167  1.00117.69           O  
ATOM    829  OE2 GLU   102      38.210  21.907 -19.878  1.00117.69           O1-
ATOM    830  N   TYR   103      40.859  27.249 -16.116  1.00176.57           N  
ATOM    831  CA  TYR   103      41.660  27.667 -14.990  1.00176.57           C  
ATOM    832  C   TYR   103      41.332  29.092 -14.645  1.00176.57           C  
ATOM    833  O   TYR   103      40.663  29.789 -15.405  1.00176.57           O  
ATOM    834  CB  TYR   103      43.154  27.618 -15.331  1.00176.57           C  
ATOM    835  CG  TYR   103      43.313  28.459 -16.555  1.00176.57           C  
ATOM    836  CD1 TYR   103      43.144  27.902 -17.803  1.00176.57           C  
ATOM    837  CD2 TYR   103      43.607  29.801 -16.464  1.00176.57           C  
ATOM    838  CE1 TYR   103      43.282  28.663 -18.941  1.00176.57           C  
ATOM    839  CE2 TYR   103      43.746  30.567 -17.599  1.00176.57           C  
ATOM    840  CZ  TYR   103      43.585  29.999 -18.840  1.00176.57           C  
ATOM    841  OH  TYR   103      43.727  30.784 -20.003  1.00176.57           O  
ATOM    842  N   LYS   104      41.752  29.546 -13.444  1.00121.09           N  
ATOM    843  CA  LYS   104      41.469  30.896 -13.040  1.00121.09           C  
ATOM    844  C   LYS   104      42.754  31.648 -12.903  1.00121.09           C  
ATOM    845  O   LYS   104      43.748  31.123 -12.400  1.00121.09           O  
ATOM    846  CB  LYS   104      40.740  30.994 -11.689  1.00121.09           C  
ATOM    847  CG  LYS   104      40.430  32.428 -11.247  1.00121.09           C  
ATOM    848  CD  LYS   104      39.428  33.167 -12.137  1.00121.09           C  
ATOM    849  CE  LYS   104      40.086  34.126 -13.135  1.00121.09           C  
ATOM    850  NZ  LYS   104      40.637  35.303 -12.422  1.00121.09           N1+
ATOM    851  N   GLY   105      42.759  32.916 -13.367  1.00 30.45           N  
ATOM    852  CA  GLY   105      43.918  33.753 -13.287  1.00 30.45           C  
ATOM    853  C   GLY   105      44.902  33.246 -14.288  1.00 30.45           C  
ATOM    854  O   GLY   105      44.570  32.447 -15.161  1.00 30.45           O  
ATOM    855  N   ASP   106      46.154  33.717 -14.176  1.00 87.08           N  
ATOM    856  CA  ASP   106      47.222  33.263 -15.016  1.00 87.08           C  
ATOM    857  C   ASP   106      46.907  33.478 -16.463  1.00 87.08           C  
ATOM    858  O   ASP   106      47.336  32.664 -17.281  1.00 87.08           O  
ATOM    859  CB  ASP   106      47.535  31.768 -14.826  1.00 87.08           C  
ATOM    860  CG  ASP   106      48.171  31.575 -13.455  1.00 87.08           C  
ATOM    861  OD1 ASP   106      49.165  32.290 -13.159  1.00 87.08           O  
ATOM    862  OD2 ASP   106      47.679  30.704 -12.691  1.00 87.08           O1-
ATOM    863  N   GLU   107      46.155  34.562 -16.791  1.00282.36           N  
ATOM    864  CA  GLU   107      45.841  35.039 -18.124  1.00282.36           C  
ATOM    865  C   GLU   107      44.356  35.250 -18.253  1.00282.36           C  
ATOM    866  O   GLU   107      43.604  34.286 -18.353  1.00282.36           O  
ATOM    867  CB  GLU   107      46.255  34.121 -19.293  1.00282.36           C  
ATOM    868  CG  GLU   107      46.006  34.703 -20.683  1.00282.36           C  
ATOM    869  CD  GLU   107      46.575  33.713 -21.689  1.00282.36           C  
ATOM    870  OE1 GLU   107      47.112  32.662 -21.250  1.00282.36           O  
ATOM    871  OE2 GLU   107      46.489  33.989 -22.912  1.00282.36           O1-
ATOM    872  N   GLN   108      43.905  36.526 -18.301  1.00191.18           N  
ATOM    873  CA  GLN   108      42.515  36.888 -18.438  1.00191.18           C  
ATOM    874  C   GLN   108      42.329  37.264 -19.873  1.00191.18           C  
ATOM    875  O   GLN   108      41.457  38.055 -20.233  1.00191.18           O  
ATOM    876  CB  GLN   108      42.164  38.120 -17.591  1.00191.18           C  
ATOM    877  CG  GLN   108      42.926  39.372 -18.034  1.00191.18           C  
ATOM    878  CD  GLN   108      42.599  40.503 -17.070  1.00191.18           C  
ATOM    879  NE2 GLN   108      41.974  41.588 -17.599  1.00191.18           N  
ATOM    880  OE1 GLN   108      42.888  40.421 -15.877  1.00191.18           O  
ATOM    881  N   LYS   109      43.166  36.653 -20.723  1.00135.65           N  
ATOM    882  CA  LYS   109      43.243  36.853 -22.138  1.00135.65           C  
ATOM    883  C   LYS   109      42.034  36.307 -22.831  1.00135.65           C  
ATOM    884  O   LYS   109      41.674  36.788 -23.903  1.00135.65           O  
ATOM    885  CB  LYS   109      44.459  36.141 -22.754  1.00135.65           C  
ATOM    886  CG  LYS   109      44.583  36.330 -24.268  1.00135.65           C  
ATOM    887  CD  LYS   109      45.892  35.805 -24.864  1.00135.65           C  
ATOM    888  CE  LYS   109      47.141  36.543 -24.378  1.00135.65           C  
ATOM    889  NZ  LYS   109      48.353  35.914 -24.949  1.00135.65           N1+
ATOM    890  N   TYR   110      41.399  35.254 -22.281  1.00 89.91           N  
ATOM    891  CA  TYR   110      40.328  34.656 -23.029  1.00 89.91           C  
ATOM    892  C   TYR   110      39.032  34.880 -22.316  1.00 89.91           C  
ATOM    893  O   TYR   110      38.658  34.112 -21.428  1.00 89.91           O  
ATOM    894  CB  TYR   110      40.508  33.134 -23.153  1.00 89.91           C  
ATOM    895  CG  TYR   110      41.874  32.923 -23.710  1.00 89.91           C  
ATOM    896  CD1 TYR   110      42.110  32.952 -25.065  1.00 89.91           C  
ATOM    897  CD2 TYR   110      42.932  32.710 -22.856  1.00 89.91           C  
ATOM    898  CE1 TYR   110      43.381  32.764 -25.558  1.00 89.91           C  
ATOM    899  CE2 TYR   110      44.203  32.520 -23.341  1.00 89.91           C  
ATOM    900  CZ  TYR   110      44.430  32.546 -24.695  1.00 89.91           C  
ATOM    901  OH  TYR   110      45.734  32.351 -25.197  1.00 89.91           O  
ATOM    902  N   PRO   111      38.305  35.883 -22.737  1.00151.60           N  
ATOM    903  CA  PRO   111      37.055  36.181 -22.096  1.00151.60           C  
ATOM    904  C   PRO   111      36.037  35.126 -22.372  1.00151.60           C  
ATOM    905  O   PRO   111      36.068  34.537 -23.450  1.00151.60           O  
ATOM    906  CB  PRO   111      36.659  37.576 -22.570  1.00151.60           C  
ATOM    907  CG  PRO   111      38.012  38.247 -22.866  1.00151.60           C  
ATOM    908  CD  PRO   111      38.936  37.082 -23.264  1.00151.60           C  
ATOM    909  N   LYS   112      35.128  34.890 -21.405  1.00152.28           N  
ATOM    910  CA  LYS   112      34.125  33.867 -21.488  1.00152.28           C  
ATOM    911  C   LYS   112      32.991  34.322 -22.345  1.00152.28           C  
ATOM    912  O   LYS   112      32.754  35.517 -22.507  1.00152.28           O  
ATOM    913  CB  LYS   112      33.533  33.490 -20.119  1.00152.28           C  
ATOM    914  CG  LYS   112      32.869  34.670 -19.404  1.00152.28           C  
ATOM    915  CD  LYS   112      33.846  35.797 -19.055  1.00152.28           C  
ATOM    916  CE  LYS   112      33.170  37.064 -18.528  1.00152.28           C  
ATOM    917  NZ  LYS   112      32.539  37.804 -19.644  1.00152.28           N1+
ATOM    918  N   LYS   113      32.282  33.341 -22.943  1.00132.43           N  
ATOM    919  CA  LYS   113      31.130  33.584 -23.764  1.00132.43           C  
ATOM    920  C   LYS   113      30.348  32.302 -23.774  1.00132.43           C  
ATOM    921  O   LYS   113      30.744  31.320 -23.148  1.00132.43           O  
ATOM    922  CB  LYS   113      31.476  33.921 -25.224  1.00132.43           C  
ATOM    923  CG  LYS   113      32.299  35.202 -25.371  1.00132.43           C  
ATOM    924  CD  LYS   113      31.608  36.452 -24.818  1.00132.43           C  
ATOM    925  CE  LYS   113      32.479  37.708 -24.885  1.00132.43           C  
ATOM    926  NZ  LYS   113      31.745  38.866 -24.325  1.00132.43           N1+
ATOM    927  N   ASN   114      29.195  32.281 -24.476  1.00 52.40           N  
ATOM    928  CA  ASN   114      28.390  31.091 -24.542  1.00 52.40           C  
ATOM    929  C   ASN   114      29.025  30.136 -25.505  1.00 52.40           C  
ATOM    930  O   ASN   114      29.748  30.535 -26.417  1.00 52.40           O  
ATOM    931  CB  ASN   114      26.944  31.339 -25.003  1.00 52.40           C  
ATOM    932  CG  ASN   114      26.206  32.017 -23.858  1.00 52.40           C  
ATOM    933  ND2 ASN   114      26.290  31.409 -22.643  1.00 52.40           N  
ATOM    934  OD1 ASN   114      25.569  33.054 -24.036  1.00 52.40           O  
ATOM    935  N   PRO   115      28.755  28.869 -25.316  1.00 67.60           N  
ATOM    936  CA  PRO   115      29.342  27.851 -26.147  1.00 67.60           C  
ATOM    937  C   PRO   115      28.879  27.988 -27.556  1.00 67.60           C  
ATOM    938  O   PRO   115      27.748  28.425 -27.769  1.00 67.60           O  
ATOM    939  CB  PRO   115      28.997  26.525 -25.481  1.00 67.60           C  
ATOM    940  CG  PRO   115      28.883  26.902 -23.993  1.00 67.60           C  
ATOM    941  CD  PRO   115      28.425  28.367 -23.993  1.00 67.60           C  
ATOM    942  N   ALA   116      29.740  27.645 -28.536  1.00 44.88           N  
ATOM    943  CA  ALA   116      29.327  27.825 -29.893  1.00 44.88           C  
ATOM    944  C   ALA   116      29.835  26.715 -30.758  1.00 44.88           C  
ATOM    945  O   ALA   116      30.891  26.133 -30.505  1.00 44.88           O  
ATOM    946  CB  ALA   116      29.826  29.141 -30.515  1.00 44.88           C  
ATOM    947  N   ILE   117      29.044  26.385 -31.805  1.00 98.58           N  
ATOM    948  CA  ILE   117      29.456  25.451 -32.815  1.00 98.58           C  
ATOM    949  C   ILE   117      29.937  26.314 -33.942  1.00 98.58           C  
ATOM    950  O   ILE   117      29.214  27.189 -34.414  1.00 98.58           O  
ATOM    951  CB  ILE   117      28.358  24.584 -33.383  1.00 98.58           C  
ATOM    952  CG1 ILE   117      27.734  23.656 -32.323  1.00 98.58           C  
ATOM    953  CG2 ILE   117      28.946  23.814 -34.576  1.00 98.58           C  
ATOM    954  CD1 ILE   117      26.701  24.331 -31.426  1.00 98.58           C  
ATOM    955  N   ILE   118      31.191  26.103 -34.386  1.00146.10           N  
ATOM    956  CA  ILE   118      31.755  26.942 -35.403  1.00146.10           C  
ATOM    957  C   ILE   118      32.319  26.083 -36.487  1.00146.10           C  
ATOM    958  O   ILE   118      32.794  24.976 -36.236  1.00146.10           O  
ATOM    959  CB  ILE   118      32.851  27.845 -34.907  1.00146.10           C  
ATOM    960  CG1 ILE   118      34.005  27.029 -34.305  1.00146.10           C  
ATOM    961  CG2 ILE   118      32.229  28.838 -33.913  1.00146.10           C  
ATOM    962  CD1 ILE   118      33.629  26.338 -32.994  1.00146.10           C  
ATOM    963  N   ALA   119      32.254  26.577 -37.743  1.00 45.63           N  
ATOM    964  CA  ALA   119      32.758  25.805 -38.841  1.00 45.63           C  
ATOM    965  C   ALA   119      33.520  26.694 -39.771  1.00 45.63           C  
ATOM    966  O   ALA   119      33.191  27.863 -39.974  1.00 45.63           O  
ATOM    967  CB  ALA   119      31.683  25.090 -39.678  1.00 45.63           C  
ATOM    968  N   TYR   120      34.575  26.119 -40.374  1.00 60.04           N  
ATOM    969  CA  TYR   120      35.428  26.838 -41.269  1.00 60.04           C  
ATOM    970  C   TYR   120      35.424  26.083 -42.554  1.00 60.04           C  
ATOM    971  O   TYR   120      35.235  24.869 -42.569  1.00 60.04           O  
ATOM    972  CB  TYR   120      36.896  26.874 -40.811  1.00 60.04           C  
ATOM    973  CG  TYR   120      36.984  27.603 -39.516  1.00 60.04           C  
ATOM    974  CD1 TYR   120      37.097  28.974 -39.489  1.00 60.04           C  
ATOM    975  CD2 TYR   120      36.957  26.911 -38.328  1.00 60.04           C  
ATOM    976  CE1 TYR   120      37.184  29.644 -38.291  1.00 60.04           C  
ATOM    977  CE2 TYR   120      37.043  27.575 -37.127  1.00 60.04           C  
ATOM    978  CZ  TYR   120      37.157  28.942 -37.110  1.00 60.04           C  
ATOM    979  OH  TYR   120      37.246  29.623 -35.878  1.00 60.04           O  
ATOM    980  N   ASP   121      35.618  26.805 -43.674  1.00 45.23           N  
ATOM    981  CA  ASP   121      35.615  26.193 -44.970  1.00 45.23           C  
ATOM    982  C   ASP   121      37.041  26.002 -45.394  1.00 45.23           C  
ATOM    983  O   ASP   121      37.751  26.955 -45.705  1.00 45.23           O  
ATOM    984  CB  ASP   121      34.912  27.069 -46.022  1.00 45.23           C  
ATOM    985  CG  ASP   121      34.597  26.226 -47.248  1.00 45.23           C  
ATOM    986  OD1 ASP   121      34.938  25.013 -47.244  1.00 45.23           O  
ATOM    987  OD2 ASP   121      34.008  26.789 -48.208  1.00 45.23           O1-
ATOM    988  N   LEU   122      37.489  24.735 -45.392  1.00 63.79           N  
ATOM    989  CA  LEU   122      38.818  24.339 -45.759  1.00 63.79           C  
ATOM    990  C   LEU   122      39.022  24.569 -47.223  1.00 63.79           C  
ATOM    991  O   LEU   122      40.145  24.805 -47.665  1.00 63.79           O  
ATOM    992  CB  LEU   122      39.083  22.854 -45.457  1.00 63.79           C  
ATOM    993  CG  LEU   122      38.960  22.509 -43.958  1.00 63.79           C  
ATOM    994  CD1 LEU   122      39.281  21.029 -43.694  1.00 63.79           C  
ATOM    995  CD2 LEU   122      39.782  23.472 -43.082  1.00 63.79           C  
ATOM    996  N   THR   123      37.946  24.457 -48.024  1.00102.51           N  
ATOM    997  CA  THR   123      38.089  24.613 -49.441  1.00102.51           C  
ATOM    998  C   THR   123      38.585  25.993 -49.765  1.00102.51           C  
ATOM    999  O   THR   123      39.514  26.137 -50.558  1.00102.51           O  
ATOM   1000  CB  THR   123      36.814  24.368 -50.200  1.00102.51           C  
ATOM   1001  CG2 THR   123      35.778  25.443 -49.837  1.00102.51           C  
ATOM   1002  OG1 THR   123      37.074  24.380 -51.596  1.00102.51           O  
ATOM   1003  N   LYS   124      38.001  27.050 -49.165  1.00 88.00           N  
ATOM   1004  CA  LYS   124      38.475  28.366 -49.494  1.00 88.00           C  
ATOM   1005  C   LYS   124      39.664  28.671 -48.641  1.00 88.00           C  
ATOM   1006  O   LYS   124      39.777  28.198 -47.512  1.00 88.00           O  
ATOM   1007  CB  LYS   124      37.439  29.490 -49.313  1.00 88.00           C  
ATOM   1008  CG  LYS   124      37.884  30.796 -49.975  1.00 88.00           C  
ATOM   1009  CD  LYS   124      36.767  31.825 -50.168  1.00 88.00           C  
ATOM   1010  CE  LYS   124      36.855  33.019 -49.215  1.00 88.00           C  
ATOM   1011  NZ  LYS   124      35.877  34.055 -49.614  1.00 88.00           N1+
ATOM   1012  N   ASP   125      40.595  29.474 -49.191  1.00113.63           N  
ATOM   1013  CA  ASP   125      41.810  29.803 -48.510  1.00113.63           C  
ATOM   1014  C   ASP   125      41.534  30.808 -47.452  1.00113.63           C  
ATOM   1015  O   ASP   125      40.685  31.685 -47.614  1.00113.63           O  
ATOM   1016  CB  ASP   125      42.877  30.408 -49.438  1.00113.63           C  
ATOM   1017  CG  ASP   125      44.179  30.535 -48.660  1.00113.63           C  
ATOM   1018  OD1 ASP   125      44.537  29.568 -47.934  1.00113.63           O  
ATOM   1019  OD2 ASP   125      44.843  31.597 -48.797  1.00113.63           O1-
ATOM   1020  N   ASN   126      42.363  30.727 -46.389  1.00222.31           N  
ATOM   1021  CA  ASN   126      42.294  31.483 -45.182  1.00222.31           C  
ATOM   1022  C   ASN   126      41.193  30.963 -44.311  1.00222.31           C  
ATOM   1023  O   ASN   126      40.905  31.560 -43.275  1.00222.31           O  
ATOM   1024  CB  ASN   126      42.057  32.985 -45.407  1.00222.31           C  
ATOM   1025  CG  ASN   126      43.337  33.575 -45.978  1.00222.31           C  
ATOM   1026  ND2 ASN   126      44.459  33.423 -45.224  1.00222.31           N  
ATOM   1027  OD1 ASN   126      43.341  34.155 -47.062  1.00222.31           O  
ATOM   1028  N   TYR   127      40.603  29.811 -44.693  1.00124.67           N  
ATOM   1029  CA  TYR   127      39.586  29.104 -43.958  1.00124.67           C  
ATOM   1030  C   TYR   127      38.617  30.062 -43.312  1.00124.67           C  
ATOM   1031  O   TYR   127      38.720  30.330 -42.115  1.00124.67           O  
ATOM   1032  CB  TYR   127      40.135  28.186 -42.851  1.00124.67           C  
ATOM   1033  CG  TYR   127      41.101  27.236 -43.470  1.00124.67           C  
ATOM   1034  CD1 TYR   127      40.707  26.350 -44.444  1.00124.67           C  
ATOM   1035  CD2 TYR   127      42.407  27.209 -43.041  1.00124.67           C  
ATOM   1036  CE1 TYR   127      41.611  25.474 -44.999  1.00124.67           C  
ATOM   1037  CE2 TYR   127      43.317  26.337 -43.589  1.00124.67           C  
ATOM   1038  CZ  TYR   127      42.919  25.468 -44.574  1.00124.67           C  
ATOM   1039  OH  TYR   127      43.849  24.571 -45.141  1.00124.67           O  
ATOM   1040  N   PRO   128      37.700  30.615 -44.064  1.00 81.32           N  
ATOM   1041  CA  PRO   128      36.706  31.532 -43.553  1.00 81.32           C  
ATOM   1042  C   PRO   128      35.664  30.837 -42.722  1.00 81.32           C  
ATOM   1043  O   PRO   128      35.403  29.660 -42.962  1.00 81.32           O  
ATOM   1044  CB  PRO   128      36.124  32.243 -44.778  1.00 81.32           C  
ATOM   1045  CG  PRO   128      36.522  31.353 -45.970  1.00 81.32           C  
ATOM   1046  CD  PRO   128      37.832  30.693 -45.508  1.00 81.32           C  
ATOM   1047  N   GLU   129      35.047  31.548 -41.751  1.00 82.36           N  
ATOM   1048  CA  GLU   129      34.047  30.970 -40.889  1.00 82.36           C  
ATOM   1049  C   GLU   129      32.719  30.967 -41.583  1.00 82.36           C  
ATOM   1050  O   GLU   129      32.147  32.019 -41.862  1.00 82.36           O  
ATOM   1051  CB  GLU   129      33.867  31.753 -39.574  1.00 82.36           C  
ATOM   1052  CG  GLU   129      32.807  31.165 -38.638  1.00 82.36           C  
ATOM   1053  CD  GLU   129      32.667  32.086 -37.431  1.00 82.36           C  
ATOM   1054  OE1 GLU   129      33.678  32.274 -36.701  1.00 82.36           O  
ATOM   1055  OE2 GLU   129      31.545  32.620 -37.228  1.00 82.36           O1-
ATOM   1056  N   ILE   130      32.255  29.752 -41.945  1.00201.73           N  
ATOM   1057  CA  ILE   130      30.982  29.475 -42.556  1.00201.73           C  
ATOM   1058  C   ILE   130      29.849  29.505 -41.568  1.00201.73           C  
ATOM   1059  O   ILE   130      28.788  30.042 -41.877  1.00201.73           O  
ATOM   1060  CB  ILE   130      30.951  28.121 -43.206  1.00201.73           C  
ATOM   1061  CG1 ILE   130      31.996  28.032 -44.334  1.00201.73           C  
ATOM   1062  CG2 ILE   130      29.511  27.862 -43.680  1.00201.73           C  
ATOM   1063  CD1 ILE   130      31.757  29.024 -45.471  1.00201.73           C  
ATOM   1064  N   ASP   131      29.996  28.878 -40.374  1.00141.31           N  
ATOM   1065  CA  ASP   131      28.868  28.915 -39.477  1.00141.31           C  
ATOM   1066  C   ASP   131      29.310  29.212 -38.077  1.00141.31           C  
ATOM   1067  O   ASP   131      30.409  28.857 -37.665  1.00141.31           O  
ATOM   1068  CB  ASP   131      27.933  27.679 -39.485  1.00141.31           C  
ATOM   1069  CG  ASP   131      28.573  26.445 -38.879  1.00141.31           C  
ATOM   1070  OD1 ASP   131      29.735  26.531 -38.415  1.00141.31           O  
ATOM   1071  OD2 ASP   131      27.890  25.387 -38.863  1.00141.31           O1-
ATOM   1072  N   ARG   132      28.459  29.952 -37.330  1.00 61.75           N  
ATOM   1073  CA  ARG   132      28.718  30.222 -35.947  1.00 61.75           C  
ATOM   1074  C   ARG   132      27.390  30.195 -35.251  1.00 61.75           C  
ATOM   1075  O   ARG   132      26.542  31.052 -35.491  1.00 61.75           O  
ATOM   1076  CB  ARG   132      29.348  31.604 -35.701  1.00 61.75           C  
ATOM   1077  CG  ARG   132      29.625  31.896 -34.224  1.00 61.75           C  
ATOM   1078  CD  ARG   132      30.265  33.263 -33.977  1.00 61.75           C  
ATOM   1079  NE  ARG   132      31.679  33.208 -34.453  1.00 61.75           N  
ATOM   1080  CZ  ARG   132      32.678  32.879 -33.583  1.00 61.75           C  
ATOM   1081  NH1 ARG   132      32.378  32.570 -32.288  1.00 61.75           N1+
ATOM   1082  NH2 ARG   132      33.978  32.862 -34.004  1.00 61.75           N  
ATOM   1083  N   TYR   133      27.170  29.211 -34.358  1.00 57.01           N  
ATOM   1084  CA  TYR   133      25.892  29.114 -33.709  1.00 57.01           C  
ATOM   1085  C   TYR   133      26.102  29.128 -32.227  1.00 57.01           C  
ATOM   1086  O   TYR   133      26.854  28.314 -31.691  1.00 57.01           O  
ATOM   1087  CB  TYR   133      25.164  27.805 -34.069  1.00 57.01           C  
ATOM   1088  CG  TYR   133      23.856  27.721 -33.356  1.00 57.01           C  
ATOM   1089  CD1 TYR   133      22.744  28.383 -33.828  1.00 57.01           C  
ATOM   1090  CD2 TYR   133      23.741  26.957 -32.218  1.00 57.01           C  
ATOM   1091  CE1 TYR   133      21.540  28.292 -33.168  1.00 57.01           C  
ATOM   1092  CE2 TYR   133      22.539  26.862 -31.554  1.00 57.01           C  
ATOM   1093  CZ  TYR   133      21.436  27.532 -32.029  1.00 57.01           C  
ATOM   1094  OH  TYR   133      20.202  27.436 -31.349  1.00 57.01           O  
ATOM   1095  N   GLU   134      25.448  30.076 -31.524  1.00 72.04           N  
ATOM   1096  CA  GLU   134      25.567  30.147 -30.096  1.00 72.04           C  
ATOM   1097  C   GLU   134      24.488  29.310 -29.484  1.00 72.04           C  
ATOM   1098  O   GLU   134      23.377  29.213 -30.005  1.00 72.04           O  
ATOM   1099  CB  GLU   134      25.408  31.570 -29.528  1.00 72.04           C  
ATOM   1100  CG  GLU   134      26.525  32.532 -29.939  1.00 72.04           C  
ATOM   1101  CD  GLU   134      26.232  33.017 -31.352  1.00 72.04           C  
ATOM   1102  OE1 GLU   134      25.151  32.658 -31.889  1.00 72.04           O  
ATOM   1103  OE2 GLU   134      27.087  33.752 -31.914  1.00 72.04           O1-
ATOM   1104  N   ILE   135      24.795  28.692 -28.329  1.00100.86           N  
ATOM   1105  CA  ILE   135      23.848  27.872 -27.631  1.00100.86           C  
ATOM   1106  C   ILE   135      22.967  28.771 -26.822  1.00100.86           C  
ATOM   1107  O   ILE   135      23.430  29.742 -26.225  1.00100.86           O  
ATOM   1108  CB  ILE   135      24.487  26.894 -26.684  1.00100.86           C  
ATOM   1109  CG1 ILE   135      23.458  25.849 -26.219  1.00100.86           C  
ATOM   1110  CG2 ILE   135      25.133  27.693 -25.541  1.00100.86           C  
ATOM   1111  CD1 ILE   135      24.076  24.660 -25.486  1.00100.86           C  
ATOM   1112  N   PRO   136      21.690  28.501 -26.823  1.00 84.90           N  
ATOM   1113  CA  PRO   136      20.789  29.259 -26.003  1.00 84.90           C  
ATOM   1114  C   PRO   136      21.069  28.879 -24.584  1.00 84.90           C  
ATOM   1115  O   PRO   136      21.364  27.714 -24.326  1.00 84.90           O  
ATOM   1116  CB  PRO   136      19.378  28.931 -26.500  1.00 84.90           C  
ATOM   1117  CG  PRO   136      19.566  27.735 -27.458  1.00 84.90           C  
ATOM   1118  CD  PRO   136      21.016  27.881 -27.948  1.00 84.90           C  
ATOM   1119  N   ILE   137      20.918  29.830 -23.646  1.00 86.08           N  
ATOM   1120  CA  ILE   137      21.294  29.647 -22.272  1.00 86.08           C  
ATOM   1121  C   ILE   137      20.549  28.501 -21.663  1.00 86.08           C  
ATOM   1122  O   ILE   137      21.105  27.753 -20.860  1.00 86.08           O  
ATOM   1123  CB  ILE   137      21.029  30.859 -21.427  1.00 86.08           C  
ATOM   1124  CG1 ILE   137      21.680  30.696 -20.043  1.00 86.08           C  
ATOM   1125  CG2 ILE   137      19.510  31.096 -21.384  1.00 86.08           C  
ATOM   1126  CD1 ILE   137      21.721  31.992 -19.234  1.00 86.08           C  
ATOM   1127  N   ASN   138      19.268  28.321 -22.020  1.00 56.27           N  
ATOM   1128  CA  ASN   138      18.485  27.293 -21.396  1.00 56.27           C  
ATOM   1129  C   ASN   138      19.132  25.961 -21.625  1.00 56.27           C  
ATOM   1130  O   ASN   138      19.087  25.081 -20.767  1.00 56.27           O  
ATOM   1131  CB  ASN   138      17.058  27.199 -21.964  1.00 56.27           C  
ATOM   1132  CG  ASN   138      16.298  28.458 -21.574  1.00 56.27           C  
ATOM   1133  ND2 ASN   138      16.377  28.838 -20.272  1.00 56.27           N  
ATOM   1134  OD1 ASN   138      15.647  29.086 -22.407  1.00 56.27           O  
ATOM   1135  N   ILE   139      19.724  25.778 -22.816  1.00113.46           N  
ATOM   1136  CA  ILE   139      20.324  24.552 -23.270  1.00113.46           C  
ATOM   1137  C   ILE   139      21.583  24.156 -22.545  1.00113.46           C  
ATOM   1138  O   ILE   139      21.836  22.963 -22.374  1.00113.46           O  
ATOM   1139  CB  ILE   139      20.649  24.588 -24.738  1.00113.46           C  
ATOM   1140  CG1 ILE   139      19.366  24.791 -25.562  1.00113.46           C  
ATOM   1141  CG2 ILE   139      21.402  23.295 -25.092  1.00113.46           C  
ATOM   1142  CD1 ILE   139      18.337  23.677 -25.369  1.00113.46           C  
ATOM   1143  N   ALA   140      22.434  25.121 -22.136  1.00 47.00           N  
ATOM   1144  CA  ALA   140      23.727  24.793 -21.590  1.00 47.00           C  
ATOM   1145  C   ALA   140      23.621  23.792 -20.478  1.00 47.00           C  
ATOM   1146  O   ALA   140      22.761  23.888 -19.605  1.00 47.00           O  
ATOM   1147  CB  ALA   140      24.498  26.013 -21.055  1.00 47.00           C  
ATOM   1148  N   GLY   141      24.509  22.771 -20.518  1.00 50.74           N  
ATOM   1149  CA  GLY   141      24.559  21.777 -19.488  1.00 50.74           C  
ATOM   1150  C   GLY   141      25.943  21.192 -19.495  1.00 50.74           C  
ATOM   1151  O   GLY   141      26.228  20.265 -20.252  1.00 50.74           O  
ATOM   1152  N   ASN   142      26.817  21.698 -18.595  1.00 69.84           N  
ATOM   1153  CA  ASN   142      28.172  21.239 -18.421  1.00 69.84           C  
ATOM   1154  C   ASN   142      28.893  21.081 -19.732  1.00 69.84           C  
ATOM   1155  O   ASN   142      29.169  19.968 -20.169  1.00 69.84           O  
ATOM   1156  CB  ASN   142      28.275  19.909 -17.654  1.00 69.84           C  
ATOM   1157  CG  ASN   142      27.893  20.172 -16.205  1.00 69.84           C  
ATOM   1158  ND2 ASN   142      26.959  19.345 -15.663  1.00 69.84           N  
ATOM   1159  OD1 ASN   142      28.410  21.091 -15.571  1.00 69.84           O  
ATOM   1160  N   GLN   143      29.258  22.209 -20.366  1.00102.19           N  
ATOM   1161  CA  GLN   143      29.893  22.281 -21.657  1.00102.19           C  
ATOM   1162  C   GLN   143      31.250  21.630 -21.643  1.00102.19           C  
ATOM   1163  O   GLN   143      31.734  21.179 -22.680  1.00102.19           O  
ATOM   1164  CB  GLN   143      30.086  23.727 -22.126  1.00102.19           C  
ATOM   1165  CG  GLN   143      28.770  24.501 -22.163  1.00102.19           C  
ATOM   1166  CD  GLN   143      28.465  24.955 -20.743  1.00102.19           C  
ATOM   1167  NE2 GLN   143      29.083  26.095 -20.331  1.00102.19           N  
ATOM   1168  OE1 GLN   143      27.707  24.313 -20.019  1.00102.19           O  
ATOM   1169  N   ILE   144      31.925  21.611 -20.482  1.00113.46           N  
ATOM   1170  CA  ILE   144      33.244  21.050 -20.331  1.00113.46           C  
ATOM   1171  C   ILE   144      33.232  19.583 -20.681  1.00113.46           C  
ATOM   1172  O   ILE   144      34.249  19.012 -21.070  1.00113.46           O  
ATOM   1173  CB  ILE   144      33.789  21.184 -18.938  1.00113.46           C  
ATOM   1174  CG1 ILE   144      35.274  20.793 -18.906  1.00113.46           C  
ATOM   1175  CG2 ILE   144      32.904  20.358 -17.991  1.00113.46           C  
ATOM   1176  CD1 ILE   144      35.970  21.153 -17.594  1.00113.46           C  
ATOM   1177  N   GLY   145      32.086  18.929 -20.448  1.00 89.67           N  
ATOM   1178  CA  GLY   145      31.766  17.535 -20.632  1.00 89.67           C  
ATOM   1179  C   GLY   145      31.668  17.068 -22.068  1.00 89.67           C  
ATOM   1180  O   GLY   145      31.511  15.868 -22.291  1.00 89.67           O  
ATOM   1181  N   PHE   146      31.589  17.972 -23.068  1.00 88.25           N  
ATOM   1182  CA  PHE   146      31.361  17.529 -24.424  1.00 88.25           C  
ATOM   1183  C   PHE   146      32.454  16.629 -24.933  1.00 88.25           C  
ATOM   1184  O   PHE   146      33.644  16.895 -24.775  1.00 88.25           O  
ATOM   1185  CB  PHE   146      31.190  18.665 -25.451  1.00 88.25           C  
ATOM   1186  CG  PHE   146      29.944  19.418 -25.125  1.00 88.25           C  
ATOM   1187  CD1 PHE   146      28.711  18.814 -25.220  1.00 88.25           C  
ATOM   1188  CD2 PHE   146      30.004  20.743 -24.762  1.00 88.25           C  
ATOM   1189  CE1 PHE   146      27.564  19.515 -24.927  1.00 88.25           C  
ATOM   1190  CE2 PHE   146      28.862  21.451 -24.468  1.00 88.25           C  
ATOM   1191  CZ  PHE   146      27.637  20.835 -24.547  1.00 88.25           C  
ATOM   1192  N   GLY   147      32.036  15.519 -25.585  1.00 39.20           N  
ATOM   1193  CA  GLY   147      32.928  14.546 -26.148  1.00 39.20           C  
ATOM   1194  C   GLY   147      32.885  14.671 -27.641  1.00 39.20           C  
ATOM   1195  O   GLY   147      32.863  15.761 -28.204  1.00 39.20           O  
ATOM   1196  N   GLY   148      32.862  13.518 -28.328  1.00 37.19           N  
ATOM   1197  CA  GLY   148      32.880  13.457 -29.754  1.00 37.19           C  
ATOM   1198  C   GLY   148      31.576  13.947 -30.290  1.00 37.19           C  
ATOM   1199  O   GLY   148      30.565  13.982 -29.589  1.00 37.19           O  
ATOM   1200  N   PHE   149      31.591  14.371 -31.571  1.00 65.41           N  
ATOM   1201  CA  PHE   149      30.385  14.787 -32.223  1.00 65.41           C  
ATOM   1202  C   PHE   149      30.424  14.340 -33.656  1.00 65.41           C  
ATOM   1203  O   PHE   149      31.472  13.938 -34.165  1.00 65.41           O  
ATOM   1204  CB  PHE   149      30.126  16.307 -32.166  1.00 65.41           C  
ATOM   1205  CG  PHE   149      31.251  17.047 -32.805  1.00 65.41           C  
ATOM   1206  CD1 PHE   149      31.283  17.244 -34.166  1.00 65.41           C  
ATOM   1207  CD2 PHE   149      32.269  17.557 -32.033  1.00 65.41           C  
ATOM   1208  CE1 PHE   149      32.322  17.933 -34.749  1.00 65.41           C  
ATOM   1209  CE2 PHE   149      33.310  18.247 -32.610  1.00 65.41           C  
ATOM   1210  CZ  PHE   149      33.337  18.435 -33.971  1.00 65.41           C  
ATOM   1211  N   THR   150      29.249  14.356 -34.328  1.00114.11           N  
ATOM   1212  CA  THR   150      29.150  13.955 -35.706  1.00114.11           C  
ATOM   1213  C   THR   150      28.451  15.034 -36.467  1.00114.11           C  
ATOM   1214  O   THR   150      27.544  15.690 -35.955  1.00114.11           O  
ATOM   1215  CB  THR   150      28.287  12.752 -35.937  1.00114.11           C  
ATOM   1216  CG2 THR   150      28.820  11.583 -35.108  1.00114.11           C  
ATOM   1217  OG1 THR   150      26.946  13.038 -35.568  1.00114.11           O  
ATOM   1218  N   VAL   151      28.862  15.233 -37.734  1.00 46.68           N  
ATOM   1219  CA  VAL   151      28.213  16.194 -38.577  1.00 46.68           C  
ATOM   1220  C   VAL   151      27.463  15.409 -39.610  1.00 46.68           C  
ATOM   1221  O   VAL   151      28.044  14.633 -40.368  1.00 46.68           O  
ATOM   1222  CB  VAL   151      29.171  17.108 -39.283  1.00 46.68           C  
ATOM   1223  CG1 VAL   151      28.389  18.001 -40.261  1.00 46.68           C  
ATOM   1224  CG2 VAL   151      29.942  17.905 -38.218  1.00 46.68           C  
ATOM   1225  N   ASP   152      26.132  15.602 -39.658  1.00 65.58           N  
ATOM   1226  CA  ASP   152      25.271  14.872 -40.547  1.00 65.58           C  
ATOM   1227  C   ASP   152      24.888  15.792 -41.668  1.00 65.58           C  
ATOM   1228  O   ASP   152      24.074  16.698 -41.482  1.00 65.58           O  
ATOM   1229  CB  ASP   152      23.983  14.421 -39.825  1.00 65.58           C  
ATOM   1230  CG  ASP   152      23.258  13.345 -40.621  1.00 65.58           C  
ATOM   1231  OD1 ASP   152      23.696  13.046 -41.762  1.00 65.58           O  
ATOM   1232  OD2 ASP   152      22.250  12.804 -40.090  1.00 65.58           O1-
ATOM   1233  N   VAL   153      25.469  15.585 -42.868  1.00 52.48           N  
ATOM   1234  CA  VAL   153      25.162  16.444 -43.983  1.00 52.48           C  
ATOM   1235  C   VAL   153      24.229  15.716 -44.897  1.00 52.48           C  
ATOM   1236  O   VAL   153      24.622  14.764 -45.572  1.00 52.48           O  
ATOM   1237  CB  VAL   153      26.378  16.802 -44.790  1.00 52.48           C  
ATOM   1238  CG1 VAL   153      25.956  17.713 -45.955  1.00 52.48           C  
ATOM   1239  CG2 VAL   153      27.425  17.426 -43.853  1.00 52.48           C  
ATOM   1240  N   THR   154      22.953  16.147 -44.954  1.00111.33           N  
ATOM   1241  CA  THR   154      22.020  15.464 -45.801  1.00111.33           C  
ATOM   1242  C   THR   154      22.353  15.690 -47.250  1.00111.33           C  
ATOM   1243  O   THR   154      22.296  14.752 -48.042  1.00111.33           O  
ATOM   1244  CB  THR   154      20.582  15.840 -45.574  1.00111.33           C  
ATOM   1245  CG2 THR   154      20.319  17.220 -46.184  1.00111.33           C  
ATOM   1246  OG1 THR   154      19.733  14.879 -46.183  1.00111.33           O  
ATOM   1247  N   ASN   155      22.712  16.932 -47.653  1.00 76.83           N  
ATOM   1248  CA  ASN   155      22.966  17.153 -49.055  1.00 76.83           C  
ATOM   1249  C   ASN   155      24.399  17.550 -49.291  1.00 76.83           C  
ATOM   1250  O   ASN   155      24.724  18.727 -49.442  1.00 76.83           O  
ATOM   1251  CB  ASN   155      22.034  18.222 -49.670  1.00 76.83           C  
ATOM   1252  CG  ASN   155      22.166  19.527 -48.894  1.00 76.83           C  
ATOM   1253  ND2 ASN   155      21.631  20.636 -49.471  1.00 76.83           N  
ATOM   1254  OD1 ASN   155      22.719  19.559 -47.796  1.00 76.83           O  
ATOM   1255  N   PRO   156      25.272  16.584 -49.381  1.00 81.17           N  
ATOM   1256  CA  PRO   156      26.671  16.834 -49.599  1.00 81.17           C  
ATOM   1257  C   PRO   156      26.954  17.406 -50.956  1.00 81.17           C  
ATOM   1258  O   PRO   156      27.992  18.045 -51.126  1.00 81.17           O  
ATOM   1259  CB  PRO   156      27.379  15.503 -49.333  1.00 81.17           C  
ATOM   1260  CG  PRO   156      26.258  14.448 -49.393  1.00 81.17           C  
ATOM   1261  CD  PRO   156      25.001  15.222 -48.960  1.00 81.17           C  
ATOM   1262  N   LYS   157      26.080  17.129 -51.940  1.00101.43           N  
ATOM   1263  CA  LYS   157      26.215  17.585 -53.296  1.00101.43           C  
ATOM   1264  C   LYS   157      25.937  19.051 -53.426  1.00101.43           C  
ATOM   1265  O   LYS   157      26.546  19.734 -54.251  1.00101.43           O  
ATOM   1266  CB  LYS   157      25.260  16.860 -54.257  1.00101.43           C  
ATOM   1267  CG  LYS   157      25.652  15.404 -54.509  1.00101.43           C  
ATOM   1268  CD  LYS   157      27.010  15.263 -55.201  1.00101.43           C  
ATOM   1269  CE  LYS   157      27.432  13.818 -55.467  1.00101.43           C  
ATOM   1270  NZ  LYS   157      28.724  13.794 -56.190  1.00101.43           N1+
ATOM   1271  N   GLU   158      25.001  19.572 -52.612  1.00 73.95           N  
ATOM   1272  CA  GLU   158      24.530  20.916 -52.792  1.00 73.95           C  
ATOM   1273  C   GLU   158      25.245  21.871 -51.888  1.00 73.95           C  
ATOM   1274  O   GLU   158      26.469  21.855 -51.774  1.00 73.95           O  
ATOM   1275  CB  GLU   158      23.014  21.041 -52.557  1.00 73.95           C  
ATOM   1276  CG  GLU   158      22.204  20.312 -53.634  1.00 73.95           C  
ATOM   1277  CD  GLU   158      20.724  20.412 -53.302  1.00 73.95           C  
ATOM   1278  OE1 GLU   158      20.396  20.619 -52.103  1.00 73.95           O  
ATOM   1279  OE2 GLU   158      19.899  20.277 -54.245  1.00 73.95           O1-
ATOM   1280  N   GLY   159      24.452  22.778 -51.283  1.00 49.22           N  
ATOM   1281  CA  GLY   159      24.850  23.851 -50.414  1.00 49.22           C  
ATOM   1282  C   GLY   159      25.486  23.316 -49.165  1.00 49.22           C  
ATOM   1283  O   GLY   159      26.278  24.008 -48.528  1.00 49.22           O  
ATOM   1284  N   CYS   160      25.124  22.083 -48.764  1.00 66.19           N  
ATOM   1285  CA  CYS   160      25.614  21.463 -47.559  1.00 66.19           C  
ATOM   1286  C   CYS   160      24.998  22.116 -46.352  1.00 66.19           C  
ATOM   1287  O   CYS   160      25.482  21.936 -45.236  1.00 66.19           O  
ATOM   1288  CB  CYS   160      27.148  21.576 -47.380  1.00 66.19           C  
ATOM   1289  SG  CYS   160      28.126  20.608 -48.573  1.00 66.19           S  
ATOM   1290  N   GLY   161      23.919  22.897 -46.553  1.00 49.63           N  
ATOM   1291  CA  GLY   161      23.186  23.583 -45.521  1.00 49.63           C  
ATOM   1292  C   GLY   161      22.379  22.668 -44.649  1.00 49.63           C  
ATOM   1293  O   GLY   161      22.236  22.923 -43.452  1.00 49.63           O  
ATOM   1294  N   LYS   162      21.778  21.607 -45.226  1.00 91.35           N  
ATOM   1295  CA  LYS   162      20.915  20.779 -44.433  1.00 91.35           C  
ATOM   1296  C   LYS   162      21.783  19.843 -43.669  1.00 91.35           C  
ATOM   1297  O   LYS   162      22.089  18.737 -44.115  1.00 91.35           O  
ATOM   1298  CB  LYS   162      19.913  19.989 -45.283  1.00 91.35           C  
ATOM   1299  CG  LYS   162      18.935  20.895 -46.035  1.00 91.35           C  
ATOM   1300  CD  LYS   162      18.169  20.184 -47.150  1.00 91.35           C  
ATOM   1301  CE  LYS   162      17.196  21.094 -47.905  1.00 91.35           C  
ATOM   1302  NZ  LYS   162      17.945  22.091 -48.705  1.00 91.35           N1+
ATOM   1303  N   THR   163      22.172  20.276 -42.454  1.00 67.52           N  
ATOM   1304  CA  THR   163      23.121  19.516 -41.712  1.00 67.52           C  
ATOM   1305  C   THR   163      22.697  19.459 -40.279  1.00 67.52           C  
ATOM   1306  O   THR   163      22.101  20.396 -39.749  1.00 67.52           O  
ATOM   1307  CB  THR   163      24.483  20.141 -41.766  1.00 67.52           C  
ATOM   1308  CG2 THR   163      25.477  19.259 -40.998  1.00 67.52           C  
ATOM   1309  OG1 THR   163      24.894  20.275 -43.119  1.00 67.52           O  
ATOM   1310  N   PHE   164      23.002  18.326 -39.617  1.00142.45           N  
ATOM   1311  CA  PHE   164      22.691  18.152 -38.227  1.00142.45           C  
ATOM   1312  C   PHE   164      23.963  17.859 -37.500  1.00142.45           C  
ATOM   1313  O   PHE   164      24.848  17.192 -38.031  1.00142.45           O  
ATOM   1314  CB  PHE   164      21.753  16.963 -37.941  1.00142.45           C  
ATOM   1315  CG  PHE   164      20.348  17.358 -38.239  1.00142.45           C  
ATOM   1316  CD1 PHE   164      19.828  17.273 -39.509  1.00142.45           C  
ATOM   1317  CD2 PHE   164      19.548  17.826 -37.221  1.00142.45           C  
ATOM   1318  CE1 PHE   164      18.526  17.646 -39.754  1.00142.45           C  
ATOM   1319  CE2 PHE   164      18.248  18.199 -37.459  1.00142.45           C  
ATOM   1320  CZ  PHE   164      17.733  18.108 -38.730  1.00142.45           C  
ATOM   1321  N   ILE   165      24.099  18.379 -36.262  1.00141.86           N  
ATOM   1322  CA  ILE   165      25.277  18.079 -35.503  1.00141.86           C  
ATOM   1323  C   ILE   165      24.833  17.476 -34.200  1.00141.86           C  
ATOM   1324  O   ILE   165      23.980  18.024 -33.501  1.00141.86           O  
ATOM   1325  CB  ILE   165      26.161  19.276 -35.244  1.00141.86           C  
ATOM   1326  CG1 ILE   165      27.573  18.836 -34.818  1.00141.86           C  
ATOM   1327  CG2 ILE   165      25.466  20.205 -34.239  1.00141.86           C  
ATOM   1328  CD1 ILE   165      27.633  18.061 -33.503  1.00141.86           C  
ATOM   1329  N   TYR   166      25.405  16.304 -33.852  1.00 91.25           N  
ATOM   1330  CA  TYR   166      25.047  15.631 -32.635  1.00 91.25           C  
ATOM   1331  C   TYR   166      26.281  15.654 -31.776  1.00 91.25           C  
ATOM   1332  O   TYR   166      27.309  15.087 -32.147  1.00 91.25           O  
ATOM   1333  CB  TYR   166      24.701  14.140 -32.837  1.00 91.25           C  
ATOM   1334  CG  TYR   166      23.757  13.987 -33.989  1.00 91.25           C  
ATOM   1335  CD1 TYR   166      22.457  14.441 -33.949  1.00 91.25           C  
ATOM   1336  CD2 TYR   166      24.191  13.347 -35.128  1.00 91.25           C  
ATOM   1337  CE1 TYR   166      21.624  14.272 -35.033  1.00 91.25           C  
ATOM   1338  CE2 TYR   166      23.365  13.174 -36.214  1.00 91.25           C  
ATOM   1339  CZ  TYR   166      22.076  13.641 -36.169  1.00 91.25           C  
ATOM   1340  OH  TYR   166      21.228  13.464 -37.283  1.00 91.25           O  
ATOM   1341  N   ILE   167      26.208  16.295 -30.588  1.00 52.63           N  
ATOM   1342  CA  ILE   167      27.374  16.417 -29.753  1.00 52.63           C  
ATOM   1343  C   ILE   167      27.135  15.662 -28.481  1.00 52.63           C  
ATOM   1344  O   ILE   167      26.130  15.870 -27.804  1.00 52.63           O  
ATOM   1345  CB  ILE   167      27.657  17.841 -29.373  1.00 52.63           C  
ATOM   1346  CG1 ILE   167      27.854  18.701 -30.633  1.00 52.63           C  
ATOM   1347  CG2 ILE   167      28.874  17.860 -28.434  1.00 52.63           C  
ATOM   1348  CD1 ILE   167      27.806  20.202 -30.359  1.00 52.63           C  
ATOM   1349  N   THR   168      28.072  14.759 -28.120  1.00 48.02           N  
ATOM   1350  CA  THR   168      27.923  13.952 -26.936  1.00 48.02           C  
ATOM   1351  C   THR   168      28.382  14.704 -25.719  1.00 48.02           C  
ATOM   1352  O   THR   168      29.183  15.634 -25.804  1.00 48.02           O  
ATOM   1353  CB  THR   168      28.710  12.675 -26.979  1.00 48.02           C  
ATOM   1354  CG2 THR   168      28.273  11.856 -28.205  1.00 48.02           C  
ATOM   1355  OG1 THR   168      30.098  12.958 -27.048  1.00 48.02           O  
ATOM   1356  N   ASN   169      27.823  14.325 -24.547  1.00 62.94           N  
ATOM   1357  CA  ASN   169      28.234  14.858 -23.276  1.00 62.94           C  
ATOM   1358  C   ASN   169      28.353  13.668 -22.365  1.00 62.94           C  
ATOM   1359  O   ASN   169      27.369  12.976 -22.110  1.00 62.94           O  
ATOM   1360  CB  ASN   169      27.209  15.833 -22.669  1.00 62.94           C  
ATOM   1361  CG  ASN   169      27.884  16.623 -21.556  1.00 62.94           C  
ATOM   1362  ND2 ASN   169      27.975  17.968 -21.741  1.00 62.94           N  
ATOM   1363  OD1 ASN   169      28.324  16.065 -20.551  1.00 62.94           O  
ATOM   1364  N   PHE   170      29.576  13.378 -21.876  1.00112.08           N  
ATOM   1365  CA  PHE   170      29.823  12.208 -21.073  1.00112.08           C  
ATOM   1366  C   PHE   170      29.332  12.298 -19.653  1.00112.08           C  
ATOM   1367  O   PHE   170      29.070  11.268 -19.028  1.00112.08           O  
ATOM   1368  CB  PHE   170      31.267  11.652 -21.165  1.00112.08           C  
ATOM   1369  CG  PHE   170      32.315  12.664 -20.852  1.00112.08           C  
ATOM   1370  CD1 PHE   170      32.763  12.846 -19.565  1.00112.08           C  
ATOM   1371  CD2 PHE   170      32.869  13.417 -21.863  1.00112.08           C  
ATOM   1372  CE1 PHE   170      33.739  13.775 -19.292  1.00112.08           C  
ATOM   1373  CE2 PHE   170      33.844  14.347 -21.593  1.00112.08           C  
ATOM   1374  CZ  PHE   170      34.281  14.528 -20.304  1.00112.08           C  
ATOM   1375  N   GLU   171      29.303  13.498 -19.041  1.00 62.51           N  
ATOM   1376  CA  GLU   171      28.775  13.531 -17.702  1.00 62.51           C  
ATOM   1377  C   GLU   171      27.284  13.321 -17.702  1.00 62.51           C  
ATOM   1378  O   GLU   171      26.772  12.401 -17.065  1.00 62.51           O  
ATOM   1379  CB  GLU   171      29.046  14.859 -16.974  1.00 62.51           C  
ATOM   1380  CG  GLU   171      28.522  14.864 -15.536  1.00 62.51           C  
ATOM   1381  CD  GLU   171      28.840  16.216 -14.915  1.00 62.51           C  
ATOM   1382  OE1 GLU   171      30.044  16.469 -14.639  1.00 62.51           O  
ATOM   1383  OE2 GLU   171      27.886  17.010 -14.708  1.00 62.51           O1-
ATOM   1384  N   ASP   172      26.573  14.146 -18.496  1.00 66.31           N  
ATOM   1385  CA  ASP   172      25.137  14.240 -18.557  1.00 66.31           C  
ATOM   1386  C   ASP   172      24.525  13.013 -19.156  1.00 66.31           C  
ATOM   1387  O   ASP   172      23.341  12.744 -18.945  1.00 66.31           O  
ATOM   1388  CB  ASP   172      24.664  15.436 -19.402  1.00 66.31           C  
ATOM   1389  CG  ASP   172      25.082  16.709 -18.681  1.00 66.31           C  
ATOM   1390  OD1 ASP   172      25.586  16.595 -17.532  1.00 66.31           O  
ATOM   1391  OD2 ASP   172      24.911  17.810 -19.270  1.00 66.31           O1-
ATOM   1392  N   ASN   173      25.303  12.239 -19.931  1.00 82.91           N  
ATOM   1393  CA  ASN   173      24.712  11.146 -20.644  1.00 82.91           C  
ATOM   1394  C   ASN   173      23.698  11.766 -21.554  1.00 82.91           C  
ATOM   1395  O   ASN   173      22.542  11.347 -21.592  1.00 82.91           O  
ATOM   1396  CB  ASN   173      23.972  10.165 -19.721  1.00 82.91           C  
ATOM   1397  CG  ASN   173      24.986   9.589 -18.750  1.00 82.91           C  
ATOM   1398  ND2 ASN   173      26.238   9.388 -19.238  1.00 82.91           N  
ATOM   1399  OD1 ASN   173      24.678   9.334 -17.587  1.00 82.91           O  
ATOM   1400  N   THR   174      24.111  12.812 -22.306  1.00116.67           N  
ATOM   1401  CA  THR   174      23.159  13.496 -23.134  1.00116.67           C  
ATOM   1402  C   THR   174      23.715  13.809 -24.493  1.00116.67           C  
ATOM   1403  O   THR   174      24.926  13.873 -24.702  1.00116.67           O  
ATOM   1404  CB  THR   174      22.706  14.797 -22.537  1.00116.67           C  
ATOM   1405  CG2 THR   174      23.908  15.755 -22.483  1.00116.67           C  
ATOM   1406  OG1 THR   174      21.663  15.361 -23.318  1.00116.67           O  
ATOM   1407  N   LEU   175      22.795  13.987 -25.468  1.00 72.89           N  
ATOM   1408  CA  LEU   175      23.134  14.395 -26.805  1.00 72.89           C  
ATOM   1409  C   LEU   175      22.508  15.729 -27.050  1.00 72.89           C  
ATOM   1410  O   LEU   175      21.305  15.914 -26.864  1.00 72.89           O  
ATOM   1411  CB  LEU   175      22.613  13.471 -27.924  1.00 72.89           C  
ATOM   1412  CG  LEU   175      23.437  12.195 -28.155  1.00 72.89           C  
ATOM   1413  CD1 LEU   175      22.835  11.341 -29.286  1.00 72.89           C  
ATOM   1414  CD2 LEU   175      24.910  12.545 -28.419  1.00 72.89           C  
ATOM   1415  N   ILE   176      23.329  16.698 -27.494  1.00138.14           N  
ATOM   1416  CA  ILE   176      22.818  17.993 -27.841  1.00138.14           C  
ATOM   1417  C   ILE   176      22.664  17.965 -29.329  1.00138.14           C  
ATOM   1418  O   ILE   176      23.600  17.623 -30.051  1.00138.14           O  
ATOM   1419  CB  ILE   176      23.733  19.129 -27.462  1.00138.14           C  
ATOM   1420  CG1 ILE   176      23.066  20.479 -27.766  1.00138.14           C  
ATOM   1421  CG2 ILE   176      25.092  18.922 -28.151  1.00138.14           C  
ATOM   1422  CD1 ILE   176      21.854  20.771 -26.883  1.00138.14           C  
ATOM   1423  N   VAL   177      21.451  18.282 -29.828  1.00 43.22           N  
ATOM   1424  CA  VAL   177      21.218  18.188 -31.242  1.00 43.22           C  
ATOM   1425  C   VAL   177      21.045  19.556 -31.813  1.00 43.22           C  
ATOM   1426  O   VAL   177      20.307  20.384 -31.280  1.00 43.22           O  
ATOM   1427  CB  VAL   177      19.994  17.402 -31.604  1.00 43.22           C  
ATOM   1428  CG1 VAL   177      19.808  17.481 -33.129  1.00 43.22           C  
ATOM   1429  CG2 VAL   177      20.153  15.969 -31.068  1.00 43.22           C  
ATOM   1430  N   TYR   178      21.732  19.813 -32.943  1.00 81.39           N  
ATOM   1431  CA  TYR   178      21.687  21.101 -33.571  1.00 81.39           C  
ATOM   1432  C   TYR   178      21.209  20.955 -34.985  1.00 81.39           C  
ATOM   1433  O   TYR   178      21.775  20.205 -35.778  1.00 81.39           O  
ATOM   1434  CB  TYR   178      23.076  21.775 -33.528  1.00 81.39           C  
ATOM   1435  CG  TYR   178      23.158  22.973 -34.409  1.00 81.39           C  
ATOM   1436  CD1 TYR   178      22.415  24.105 -34.160  1.00 81.39           C  
ATOM   1437  CD2 TYR   178      24.033  22.967 -35.473  1.00 81.39           C  
ATOM   1438  CE1 TYR   178      22.522  25.201 -34.986  1.00 81.39           C  
ATOM   1439  CE2 TYR   178      24.146  24.059 -36.299  1.00 81.39           C  
ATOM   1440  CZ  TYR   178      23.386  25.177 -36.057  1.00 81.39           C  
ATOM   1441  OH  TYR   178      23.497  26.301 -36.902  1.00 81.39           O  
ATOM   1442  N   ASP   179      20.117  21.678 -35.318  1.00 56.54           N  
ATOM   1443  CA  ASP   179      19.548  21.684 -36.640  1.00 56.54           C  
ATOM   1444  C   ASP   179      20.030  22.941 -37.295  1.00 56.54           C  
ATOM   1445  O   ASP   179      19.609  24.040 -36.938  1.00 56.54           O  
ATOM   1446  CB  ASP   179      18.007  21.713 -36.629  1.00 56.54           C  
ATOM   1447  CG  ASP   179      17.477  21.480 -38.040  1.00 56.54           C  
ATOM   1448  OD1 ASP   179      18.186  21.847 -39.015  1.00 56.54           O  
ATOM   1449  OD2 ASP   179      16.349  20.930 -38.159  1.00 56.54           O1-
ATOM   1450  N   GLN   180      20.952  22.805 -38.266  1.00 41.03           N  
ATOM   1451  CA  GLN   180      21.542  23.947 -38.906  1.00 41.03           C  
ATOM   1452  C   GLN   180      20.524  24.700 -39.710  1.00 41.03           C  
ATOM   1453  O   GLN   180      20.493  25.929 -39.677  1.00 41.03           O  
ATOM   1454  CB  GLN   180      22.693  23.557 -39.848  1.00 41.03           C  
ATOM   1455  CG  GLN   180      23.373  24.750 -40.523  1.00 41.03           C  
ATOM   1456  CD  GLN   180      24.500  24.205 -41.389  1.00 41.03           C  
ATOM   1457  NE2 GLN   180      25.536  25.051 -41.641  1.00 41.03           N  
ATOM   1458  OE1 GLN   180      24.464  23.056 -41.825  1.00 41.03           O  
ATOM   1459  N   GLU   181      19.663  23.987 -40.459  1.00 73.41           N  
ATOM   1460  CA  GLU   181      18.709  24.656 -41.303  1.00 73.41           C  
ATOM   1461  C   GLU   181      17.742  25.439 -40.467  1.00 73.41           C  
ATOM   1462  O   GLU   181      17.473  26.608 -40.740  1.00 73.41           O  
ATOM   1463  CB  GLU   181      17.883  23.677 -42.152  1.00 73.41           C  
ATOM   1464  CG  GLU   181      18.710  22.926 -43.195  1.00 73.41           C  
ATOM   1465  CD  GLU   181      19.149  23.925 -44.255  1.00 73.41           C  
ATOM   1466  OE1 GLU   181      19.890  24.881 -43.897  1.00 73.41           O  
ATOM   1467  OE2 GLU   181      18.749  23.749 -45.435  1.00 73.41           O1-
ATOM   1468  N   LYS   182      17.205  24.790 -39.420  1.00145.99           N  
ATOM   1469  CA  LYS   182      16.230  25.326 -38.513  1.00145.99           C  
ATOM   1470  C   LYS   182      16.869  26.408 -37.699  1.00145.99           C  
ATOM   1471  O   LYS   182      16.219  27.384 -37.327  1.00145.99           O  
ATOM   1472  CB  LYS   182      15.747  24.251 -37.524  1.00145.99           C  
ATOM   1473  CG  LYS   182      14.383  24.527 -36.898  1.00145.99           C  
ATOM   1474  CD  LYS   182      13.217  24.224 -37.840  1.00145.99           C  
ATOM   1475  CE  LYS   182      13.083  22.733 -38.160  1.00145.99           C  
ATOM   1476  NZ  LYS   182      11.940  22.505 -39.071  1.00145.99           N1+
ATOM   1477  N   LYS   183      18.179  26.260 -37.416  1.00 79.45           N  
ATOM   1478  CA  LYS   183      18.877  27.162 -36.544  1.00 79.45           C  
ATOM   1479  C   LYS   183      18.288  27.015 -35.174  1.00 79.45           C  
ATOM   1480  O   LYS   183      18.150  27.984 -34.428  1.00 79.45           O  
ATOM   1481  CB  LYS   183      18.783  28.630 -36.995  1.00 79.45           C  
ATOM   1482  CG  LYS   183      19.585  28.908 -38.270  1.00 79.45           C  
ATOM   1483  CD  LYS   183      19.259  30.252 -38.923  1.00 79.45           C  
ATOM   1484  CE  LYS   183      20.147  30.579 -40.127  1.00 79.45           C  
ATOM   1485  NZ  LYS   183      19.777  29.728 -41.280  1.00 79.45           N1+
ATOM   1486  N   ASP   184      17.925  25.762 -34.818  1.00 59.29           N  
ATOM   1487  CA  ASP   184      17.359  25.460 -33.534  1.00 59.29           C  
ATOM   1488  C   ASP   184      18.138  24.325 -32.928  1.00 59.29           C  
ATOM   1489  O   ASP   184      18.771  23.545 -33.641  1.00 59.29           O  
ATOM   1490  CB  ASP   184      15.888  25.015 -33.616  1.00 59.29           C  
ATOM   1491  CG  ASP   184      15.291  25.039 -32.219  1.00 59.29           C  
ATOM   1492  OD1 ASP   184      15.930  25.630 -31.308  1.00 59.29           O  
ATOM   1493  OD2 ASP   184      14.181  24.470 -32.045  1.00 59.29           O1-
ATOM   1494  N   SER   185      18.124  24.215 -31.578  1.00 90.58           N  
ATOM   1495  CA  SER   185      18.839  23.156 -30.916  1.00 90.58           C  
ATOM   1496  C   SER   185      18.020  22.668 -29.756  1.00 90.58           C  
ATOM   1497  O   SER   185      17.129  23.365 -29.273  1.00 90.58           O  
ATOM   1498  CB  SER   185      20.176  23.611 -30.304  1.00 90.58           C  
ATOM   1499  OG  SER   185      21.047  24.109 -31.308  1.00 90.58           O  
ATOM   1500  N   TRP   186      18.302  21.431 -29.289  1.00 80.91           N  
ATOM   1501  CA  TRP   186      17.609  20.881 -28.155  1.00 80.91           C  
ATOM   1502  C   TRP   186      18.464  19.787 -27.566  1.00 80.91           C  
ATOM   1503  O   TRP   186      19.355  19.263 -28.231  1.00 80.91           O  
ATOM   1504  CB  TRP   186      16.220  20.313 -28.514  1.00 80.91           C  
ATOM   1505  CG  TRP   186      16.226  19.212 -29.547  1.00 80.91           C  
ATOM   1506  CD1 TRP   186      16.240  17.862 -29.361  1.00 80.91           C  
ATOM   1507  CD2 TRP   186      16.216  19.426 -30.968  1.00 80.91           C  
ATOM   1508  CE2 TRP   186      16.228  18.170 -31.575  1.00 80.91           C  
ATOM   1509  CE3 TRP   186      16.201  20.573 -31.707  1.00 80.91           C  
ATOM   1510  NE1 TRP   186      16.245  17.219 -30.577  1.00 80.91           N  
ATOM   1511  CZ2 TRP   186      16.225  18.042 -32.936  1.00 80.91           C  
ATOM   1512  CZ3 TRP   186      16.193  20.440 -33.078  1.00 80.91           C  
ATOM   1513  CH2 TRP   186      16.205  19.200 -33.682  1.00 80.91           C  
ATOM   1514  N   LYS   187      18.207  19.428 -26.283  1.00 76.78           N  
ATOM   1515  CA  LYS   187      18.974  18.427 -25.582  1.00 76.78           C  
ATOM   1516  C   LYS   187      18.155  17.172 -25.463  1.00 76.78           C  
ATOM   1517  O   LYS   187      16.932  17.225 -25.347  1.00 76.78           O  
ATOM   1518  CB  LYS   187      19.328  18.853 -24.146  1.00 76.78           C  
ATOM   1519  CG  LYS   187      20.139  17.825 -23.354  1.00 76.78           C  
ATOM   1520  CD  LYS   187      20.727  18.396 -22.061  1.00 76.78           C  
ATOM   1521  CE  LYS   187      21.413  17.353 -21.175  1.00 76.78           C  
ATOM   1522  NZ  LYS   187      21.929  17.996 -19.946  1.00 76.78           N1+
ATOM   1523  N   ILE   188      18.822  15.993 -25.521  1.00 79.50           N  
ATOM   1524  CA  ILE   188      18.104  14.752 -25.393  1.00 79.50           C  
ATOM   1525  C   ILE   188      18.861  13.850 -24.458  1.00 79.50           C  
ATOM   1526  O   ILE   188      20.083  13.737 -24.547  1.00 79.50           O  
ATOM   1527  CB  ILE   188      17.983  13.999 -26.687  1.00 79.50           C  
ATOM   1528  CG1 ILE   188      17.329  14.866 -27.775  1.00 79.50           C  
ATOM   1529  CG2 ILE   188      17.210  12.701 -26.397  1.00 79.50           C  
ATOM   1530  CD1 ILE   188      18.237  15.983 -28.285  1.00 79.50           C  
ATOM   1531  N   SER   189      18.143  13.161 -23.541  1.00 76.04           N  
ATOM   1532  CA  SER   189      18.784  12.262 -22.617  1.00 76.04           C  
ATOM   1533  C   SER   189      18.135  10.919 -22.746  1.00 76.04           C  
ATOM   1534  O   SER   189      16.953  10.814 -23.074  1.00 76.04           O  
ATOM   1535  CB  SER   189      18.641  12.677 -21.141  1.00 76.04           C  
ATOM   1536  OG  SER   189      19.326  13.898 -20.901  1.00 76.04           O  
ATOM   1537  N   HIS   190      18.914   9.844 -22.507  1.00 56.55           N  
ATOM   1538  CA  HIS   190      18.381   8.512 -22.583  1.00 56.55           C  
ATOM   1539  C   HIS   190      19.178   7.673 -21.630  1.00 56.55           C  
ATOM   1540  O   HIS   190      20.373   7.891 -21.439  1.00 56.55           O  
ATOM   1541  CB  HIS   190      18.510   7.897 -23.989  1.00 56.55           C  
ATOM   1542  CG  HIS   190      17.732   6.629 -24.189  1.00 56.55           C  
ATOM   1543  CD2 HIS   190      16.485   6.445 -24.702  1.00 56.55           C  
ATOM   1544  ND1 HIS   190      18.197   5.371 -23.874  1.00 56.55           N  
ATOM   1545  CE1 HIS   190      17.216   4.496 -24.210  1.00 56.55           C  
ATOM   1546  NE2 HIS   190      16.158   5.101 -24.717  1.00 56.55           N  
ATOM   1547  N   GLY   191      18.535   6.657 -21.031  1.00 33.13           N  
ATOM   1548  CA  GLY   191      19.166   5.818 -20.052  1.00 33.13           C  
ATOM   1549  C   GLY   191      20.340   5.157 -20.694  1.00 33.13           C  
ATOM   1550  O   GLY   191      21.317   4.821 -20.027  1.00 33.13           O  
ATOM   1551  N   SER   192      20.240   4.917 -22.013  1.00 62.11           N  
ATOM   1552  CA  SER   192      21.244   4.231 -22.781  1.00 62.11           C  
ATOM   1553  C   SER   192      22.521   5.021 -22.857  1.00 62.11           C  
ATOM   1554  O   SER   192      23.583   4.454 -23.104  1.00 62.11           O  
ATOM   1555  CB  SER   192      20.801   3.939 -24.226  1.00 62.11           C  
ATOM   1556  OG  SER   192      19.779   2.954 -24.242  1.00 62.11           O  
ATOM   1557  N   PHE   193      22.450   6.349 -22.672  1.00120.36           N  
ATOM   1558  CA  PHE   193      23.582   7.235 -22.770  1.00120.36           C  
ATOM   1559  C   PHE   193      24.508   7.112 -21.589  1.00120.36           C  
ATOM   1560  O   PHE   193      25.611   7.653 -21.629  1.00120.36           O  
ATOM   1561  CB  PHE   193      23.218   8.722 -22.925  1.00120.36           C  
ATOM   1562  CG  PHE   193      22.483   8.855 -24.214  1.00120.36           C  
ATOM   1563  CD1 PHE   193      23.045   8.406 -25.385  1.00120.36           C  
ATOM   1564  CD2 PHE   193      21.252   9.465 -24.260  1.00120.36           C  
ATOM   1565  CE1 PHE   193      22.374   8.534 -26.578  1.00120.36           C  
ATOM   1566  CE2 PHE   193      20.578   9.597 -25.451  1.00120.36           C  
ATOM   1567  CZ  PHE   193      21.137   9.128 -26.614  1.00120.36           C  
ATOM   1568  N   LYS   194      24.046   6.510 -20.470  1.00104.26           N  
ATOM   1569  CA  LYS   194      24.803   6.462 -19.240  1.00104.26           C  
ATOM   1570  C   LYS   194      25.826   5.357 -19.214  1.00104.26           C  
ATOM   1571  O   LYS   194      25.768   4.384 -19.966  1.00104.26           O  
ATOM   1572  CB  LYS   194      23.925   6.250 -17.994  1.00104.26           C  
ATOM   1573  CG  LYS   194      22.838   7.310 -17.801  1.00104.26           C  
ATOM   1574  CD  LYS   194      21.850   6.963 -16.683  1.00104.26           C  
ATOM   1575  CE  LYS   194      21.256   5.558 -16.794  1.00104.26           C  
ATOM   1576  NZ  LYS   194      20.505   5.229 -15.562  1.00104.26           N1+
ATOM   1577  N   PRO   195      26.792   5.541 -18.332  1.00105.15           N  
ATOM   1578  CA  PRO   195      27.849   4.579 -18.117  1.00105.15           C  
ATOM   1579  C   PRO   195      27.384   3.344 -17.412  1.00105.15           C  
ATOM   1580  O   PRO   195      26.480   3.436 -16.580  1.00105.15           O  
ATOM   1581  CB  PRO   195      28.972   5.326 -17.390  1.00105.15           C  
ATOM   1582  CG  PRO   195      28.332   6.652 -16.938  1.00105.15           C  
ATOM   1583  CD  PRO   195      27.204   6.883 -17.955  1.00105.15           C  
ATOM   1584  N   GLU   196      27.909   2.163 -17.815  1.00 81.85           N  
ATOM   1585  CA  GLU   196      27.559   0.935 -17.158  1.00 81.85           C  
ATOM   1586  C   GLU   196      28.296   0.752 -15.865  1.00 81.85           C  
ATOM   1587  O   GLU   196      27.726   0.870 -14.784  1.00 81.85           O  
ATOM   1588  CB  GLU   196      27.860  -0.280 -18.052  1.00 81.85           C  
ATOM   1589  CG  GLU   196      27.024  -0.286 -19.335  1.00 81.85           C  
ATOM   1590  CD  GLU   196      27.559  -1.371 -20.262  1.00 81.85           C  
ATOM   1591  OE1 GLU   196      28.246  -2.298 -19.758  1.00 81.85           O  
ATOM   1592  OE2 GLU   196      27.282  -1.283 -21.488  1.00 81.85           O1-
ATOM   1593  N   HIS   197      29.628   0.558 -15.956  1.00 83.68           N  
ATOM   1594  CA  HIS   197      30.463   0.294 -14.819  1.00 83.68           C  
ATOM   1595  C   HIS   197      31.656   1.162 -15.012  1.00 83.68           C  
ATOM   1596  O   HIS   197      31.980   1.532 -16.138  1.00 83.68           O  
ATOM   1597  CB  HIS   197      30.989  -1.150 -14.754  1.00 83.68           C  
ATOM   1598  CG  HIS   197      29.912  -2.174 -14.556  1.00 83.68           C  
ATOM   1599  CD2 HIS   197      29.499  -2.806 -13.423  1.00 83.68           C  
ATOM   1600  ND1 HIS   197      29.125  -2.668 -15.571  1.00 83.68           N  
ATOM   1601  CE1 HIS   197      28.279  -3.568 -15.008  1.00 83.68           C  
ATOM   1602  NE2 HIS   197      28.469  -3.685 -13.706  1.00 83.68           N  
ATOM   1603  N   GLU   198      32.352   1.508 -13.915  1.00 66.90           N  
ATOM   1604  CA  GLU   198      33.469   2.390 -14.063  1.00 66.90           C  
ATOM   1605  C   GLU   198      34.548   1.698 -14.830  1.00 66.90           C  
ATOM   1606  O   GLU   198      34.726   0.484 -14.734  1.00 66.90           O  
ATOM   1607  CB  GLU   198      34.054   2.895 -12.731  1.00 66.90           C  
ATOM   1608  CG  GLU   198      33.149   3.908 -12.024  1.00 66.90           C  
ATOM   1609  CD  GLU   198      31.970   3.154 -11.429  1.00 66.90           C  
ATOM   1610  OE1 GLU   198      32.089   1.911 -11.263  1.00 66.90           O  
ATOM   1611  OE2 GLU   198      30.938   3.811 -11.129  1.00 66.90           O1-
ATOM   1612  N   SER   199      35.272   2.476 -15.663  1.00 34.20           N  
ATOM   1613  CA  SER   199      36.346   1.944 -16.447  1.00 34.20           C  
ATOM   1614  C   SER   199      37.554   1.886 -15.572  1.00 34.20           C  
ATOM   1615  O   SER   199      37.734   2.729 -14.694  1.00 34.20           O  
ATOM   1616  CB  SER   199      36.702   2.817 -17.662  1.00 34.20           C  
ATOM   1617  OG  SER   199      35.595   2.898 -18.547  1.00 34.20           O  
ATOM   1618  N   ASN   200      38.426   0.884 -15.798  1.00107.78           N  
ATOM   1619  CA  ASN   200      39.600   0.779 -14.983  1.00107.78           C  
ATOM   1620  C   ASN   200      40.752   1.231 -15.817  1.00107.78           C  
ATOM   1621  O   ASN   200      40.927   0.789 -16.951  1.00107.78           O  
ATOM   1622  CB  ASN   200      39.904  -0.653 -14.504  1.00107.78           C  
ATOM   1623  CG  ASN   200      40.891  -0.595 -13.343  1.00107.78           C  
ATOM   1624  ND2 ASN   200      42.065   0.057 -13.556  1.00107.78           N  
ATOM   1625  OD1 ASN   200      40.621  -1.119 -12.265  1.00107.78           O  
ATOM   1626  N   PHE   201      41.565   2.147 -15.261  1.00241.44           N  
ATOM   1627  CA  PHE   201      42.706   2.655 -15.962  1.00241.44           C  
ATOM   1628  C   PHE   201      43.918   2.253 -15.186  1.00241.44           C  
ATOM   1629  O   PHE   201      43.889   2.205 -13.956  1.00241.44           O  
ATOM   1630  CB  PHE   201      42.714   4.189 -16.068  1.00241.44           C  
ATOM   1631  CG  PHE   201      44.006   4.612 -16.675  1.00241.44           C  
ATOM   1632  CD1 PHE   201      44.185   4.602 -18.040  1.00241.44           C  
ATOM   1633  CD2 PHE   201      45.039   5.030 -15.868  1.00241.44           C  
ATOM   1634  CE1 PHE   201      45.383   4.999 -18.587  1.00241.44           C  
ATOM   1635  CE2 PHE   201      46.238   5.428 -16.411  1.00241.44           C  
ATOM   1636  CZ  PHE   201      46.411   5.411 -17.774  1.00241.44           C  
ATOM   1637  N   SER   202      45.018   1.934 -15.894  1.00104.15           N  
ATOM   1638  CA  SER   202      46.205   1.553 -15.192  1.00104.15           C  
ATOM   1639  C   SER   202      47.239   2.599 -15.456  1.00104.15           C  
ATOM   1640  O   SER   202      47.575   2.899 -16.602  1.00104.15           O  
ATOM   1641  CB  SER   202      46.787   0.207 -15.662  1.00104.15           C  
ATOM   1642  OG  SER   202      47.965  -0.101 -14.932  1.00104.15           O  
ATOM   1643  N   HIS   203      47.765   3.188 -14.369  1.00 63.83           N  
ATOM   1644  CA  HIS   203      48.813   4.154 -14.456  1.00 63.83           C  
ATOM   1645  C   HIS   203      49.972   3.459 -13.836  1.00 63.83           C  
ATOM   1646  O   HIS   203      49.841   2.315 -13.400  1.00 63.83           O  
ATOM   1647  CB  HIS   203      48.542   5.448 -13.666  1.00 63.83           C  
ATOM   1648  CG  HIS   203      49.538   6.535 -13.947  1.00 63.83           C  
ATOM   1649  CD2 HIS   203      49.566   7.455 -14.949  1.00 63.83           C  
ATOM   1650  ND1 HIS   203      50.667   6.769 -13.192  1.00 63.83           N  
ATOM   1651  CE1 HIS   203      51.316   7.809 -13.772  1.00 63.83           C  
ATOM   1652  NE2 HIS   203      50.686   8.259 -14.843  1.00 63.83           N  
ATOM   1653  N   ASN   204      51.136   4.125 -13.761  1.00138.67           N  
ATOM   1654  CA  ASN   204      52.290   3.437 -13.272  1.00138.67           C  
ATOM   1655  C   ASN   204      52.083   3.025 -11.855  1.00138.67           C  
ATOM   1656  O   ASN   204      52.147   3.832 -10.930  1.00138.67           O  
ATOM   1657  CB  ASN   204      53.585   4.265 -13.344  1.00138.67           C  
ATOM   1658  CG  ASN   204      54.737   3.315 -13.061  1.00138.67           C  
ATOM   1659  ND2 ASN   204      55.607   3.096 -14.082  1.00138.67           N  
ATOM   1660  OD1 ASN   204      54.852   2.769 -11.964  1.00138.67           O  
ATOM   1661  N   GLY   205      51.804   1.720 -11.675  1.00 35.77           N  
ATOM   1662  CA  GLY   205      51.711   1.116 -10.383  1.00 35.77           C  
ATOM   1663  C   GLY   205      50.443   1.496  -9.697  1.00 35.77           C  
ATOM   1664  O   GLY   205      50.314   1.290  -8.492  1.00 35.77           O  
ATOM   1665  N   ALA   206      49.465   2.068 -10.419  1.00 29.05           N  
ATOM   1666  CA  ALA   206      48.269   2.395  -9.702  1.00 29.05           C  
ATOM   1667  C   ALA   206      47.102   2.113 -10.583  1.00 29.05           C  
ATOM   1668  O   ALA   206      47.192   2.213 -11.806  1.00 29.05           O  
ATOM   1669  CB  ALA   206      48.178   3.877  -9.299  1.00 29.05           C  
ATOM   1670  N   GLN   207      45.967   1.726  -9.971  1.00 58.44           N  
ATOM   1671  CA  GLN   207      44.781   1.520 -10.744  1.00 58.44           C  
ATOM   1672  C   GLN   207      43.908   2.697 -10.498  1.00 58.44           C  
ATOM   1673  O   GLN   207      43.715   3.125  -9.361  1.00 58.44           O  
ATOM   1674  CB  GLN   207      43.942   0.288 -10.373  1.00 58.44           C  
ATOM   1675  CG  GLN   207      44.539  -1.033 -10.840  1.00 58.44           C  
ATOM   1676  CD  GLN   207      43.535  -2.127 -10.505  1.00 58.44           C  
ATOM   1677  NE2 GLN   207      43.584  -2.628  -9.242  1.00 58.44           N  
ATOM   1678  OE1 GLN   207      42.724  -2.517 -11.342  1.00 58.44           O  
ATOM   1679  N   TYR   208      43.348   3.243 -11.586  1.00 67.87           N  
ATOM   1680  CA  TYR   208      42.497   4.389 -11.487  1.00 67.87           C  
ATOM   1681  C   TYR   208      41.189   3.989 -12.080  1.00 67.87           C  
ATOM   1682  O   TYR   208      41.078   2.925 -12.688  1.00 67.87           O  
ATOM   1683  CB  TYR   208      42.976   5.605 -12.304  1.00 67.87           C  
ATOM   1684  CG  TYR   208      44.213   6.169 -11.693  1.00 67.87           C  
ATOM   1685  CD1 TYR   208      44.131   7.123 -10.703  1.00 67.87           C  
ATOM   1686  CD2 TYR   208      45.455   5.748 -12.111  1.00 67.87           C  
ATOM   1687  CE1 TYR   208      45.269   7.649 -10.138  1.00 67.87           C  
ATOM   1688  CE2 TYR   208      46.595   6.271 -11.549  1.00 67.87           C  
ATOM   1689  CZ  TYR   208      46.504   7.222 -10.562  1.00 67.87           C  
ATOM   1690  OH  TYR   208      47.677   7.757  -9.988  1.00 67.87           O  
ATOM   1691  N   LYS   209      40.144   4.816 -11.870  1.00 78.93           N  
ATOM   1692  CA  LYS   209      38.861   4.480 -12.414  1.00 78.93           C  
ATOM   1693  C   LYS   209      38.118   5.739 -12.766  1.00 78.93           C  
ATOM   1694  O   LYS   209      38.300   6.780 -12.134  1.00 78.93           O  
ATOM   1695  CB  LYS   209      37.983   3.696 -11.424  1.00 78.93           C  
ATOM   1696  CG  LYS   209      38.565   2.332 -11.041  1.00 78.93           C  
ATOM   1697  CD  LYS   209      37.857   1.678  -9.851  1.00 78.93           C  
ATOM   1698  CE  LYS   209      38.431   0.315  -9.460  1.00 78.93           C  
ATOM   1699  NZ  LYS   209      37.677  -0.239  -8.314  1.00 78.93           N1+
ATOM   1700  N   TYR   210      37.284   5.685 -13.832  1.00131.47           N  
ATOM   1701  CA  TYR   210      36.442   6.806 -14.154  1.00131.47           C  
ATOM   1702  C   TYR   210      35.129   6.285 -14.670  1.00131.47           C  
ATOM   1703  O   TYR   210      35.029   5.127 -15.070  1.00131.47           O  
ATOM   1704  CB  TYR   210      37.047   7.826 -15.148  1.00131.47           C  
ATOM   1705  CG  TYR   210      37.264   7.242 -16.503  1.00131.47           C  
ATOM   1706  CD1 TYR   210      36.239   7.209 -17.420  1.00131.47           C  
ATOM   1707  CD2 TYR   210      38.498   6.750 -16.863  1.00131.47           C  
ATOM   1708  CE1 TYR   210      36.439   6.683 -18.674  1.00131.47           C  
ATOM   1709  CE2 TYR   210      38.702   6.223 -18.116  1.00131.47           C  
ATOM   1710  CZ  TYR   210      37.670   6.188 -19.024  1.00131.47           C  
ATOM   1711  OH  TYR   210      37.874   5.648 -20.311  1.00131.47           O  
ATOM   1712  N   LYS   211      34.064   7.118 -14.624  1.00 79.60           N  
ATOM   1713  CA  LYS   211      32.783   6.669 -15.099  1.00 79.60           C  
ATOM   1714  C   LYS   211      32.252   7.692 -16.056  1.00 79.60           C  
ATOM   1715  O   LYS   211      31.808   8.765 -15.651  1.00 79.60           O  
ATOM   1716  CB  LYS   211      31.738   6.514 -13.978  1.00 79.60           C  
ATOM   1717  CG  LYS   211      30.421   5.904 -14.461  1.00 79.60           C  
ATOM   1718  CD  LYS   211      29.486   5.448 -13.337  1.00 79.60           C  
ATOM   1719  CE  LYS   211      28.382   6.455 -13.007  1.00 79.60           C  
ATOM   1720  NZ  LYS   211      27.424   5.858 -12.050  1.00 79.60           N1+
ATOM   1721  N   ALA   212      32.244   7.370 -17.366  1.00 48.24           N  
ATOM   1722  CA  ALA   212      31.797   8.348 -18.317  1.00 48.24           C  
ATOM   1723  C   ALA   212      30.675   7.803 -19.149  1.00 48.24           C  
ATOM   1724  O   ALA   212      30.589   6.606 -19.418  1.00 48.24           O  
ATOM   1725  CB  ALA   212      32.904   8.815 -19.281  1.00 48.24           C  
ATOM   1726  N   GLY   213      29.774   8.714 -19.577  1.00 47.10           N  
ATOM   1727  CA  GLY   213      28.649   8.394 -20.416  1.00 47.10           C  
ATOM   1728  C   GLY   213      29.104   8.494 -21.850  1.00 47.10           C  
ATOM   1729  O   GLY   213      30.295   8.371 -22.122  1.00 47.10           O  
ATOM   1730  N   ILE   214      28.157   8.754 -22.787  1.00116.32           N  
ATOM   1731  CA  ILE   214      28.338   8.759 -24.233  1.00116.32           C  
ATOM   1732  C   ILE   214      29.473   9.666 -24.677  1.00116.32           C  
ATOM   1733  O   ILE   214      29.559  10.816 -24.253  1.00116.32           O  
ATOM   1734  CB  ILE   214      27.075   9.151 -24.949  1.00116.32           C  
ATOM   1735  CG1 ILE   214      27.163   8.828 -26.446  1.00116.32           C  
ATOM   1736  CG2 ILE   214      26.771  10.625 -24.629  1.00116.32           C  
ATOM   1737  CD1 ILE   214      25.809   8.883 -27.148  1.00116.32           C  
ATOM   1738  N   PHE   215      30.460   9.079 -25.415  1.00343.64           N  
ATOM   1739  CA  PHE   215      31.709   9.707 -25.802  1.00343.64           C  
ATOM   1740  C   PHE   215      32.052  10.238 -27.204  1.00343.64           C  
ATOM   1741  O   PHE   215      32.840  11.171 -27.268  1.00343.64           O  
ATOM   1742  CB  PHE   215      32.905   8.856 -25.337  1.00343.64           C  
ATOM   1743  CG  PHE   215      33.853   9.766 -24.621  1.00343.64           C  
ATOM   1744  CD1 PHE   215      34.649  10.673 -25.282  1.00343.64           C  
ATOM   1745  CD2 PHE   215      33.951   9.697 -23.249  1.00343.64           C  
ATOM   1746  CE1 PHE   215      35.510  11.496 -24.593  1.00343.64           C  
ATOM   1747  CE2 PHE   215      34.810  10.516 -22.554  1.00343.64           C  
ATOM   1748  CZ  PHE   215      35.592  11.421 -23.225  1.00343.64           C  
ATOM   1749  N   GLY   216      31.709   9.629 -28.379  1.00177.75           N  
ATOM   1750  CA  GLY   216      30.982   8.415 -28.540  1.00177.75           C  
ATOM   1751  C   GLY   216      29.962   8.455 -29.663  1.00177.75           C  
ATOM   1752  O   GLY   216      28.901   7.865 -29.487  1.00177.75           O  
ATOM   1753  N   ILE   217      30.178   9.168 -30.812  1.00 88.79           N  
ATOM   1754  CA  ILE   217      29.156   9.072 -31.849  1.00 88.79           C  
ATOM   1755  C   ILE   217      29.691   9.063 -33.281  1.00 88.79           C  
ATOM   1756  O   ILE   217      30.458   9.947 -33.664  1.00 88.79           O  
ATOM   1757  CB  ILE   217      28.131  10.165 -31.741  1.00 88.79           C  
ATOM   1758  CG1 ILE   217      26.887   9.831 -32.578  1.00 88.79           C  
ATOM   1759  CG2 ILE   217      28.804  11.497 -32.112  1.00 88.79           C  
ATOM   1760  CD1 ILE   217      25.673  10.696 -32.238  1.00 88.79           C  
ATOM   1761  N   THR   218      29.242   8.088 -34.135  1.00146.55           N  
ATOM   1762  CA  THR   218      29.664   7.954 -35.525  1.00146.55           C  
ATOM   1763  C   THR   218      28.469   7.691 -36.412  1.00146.55           C  
ATOM   1764  O   THR   218      27.478   7.107 -35.974  1.00146.55           O  
ATOM   1765  CB  THR   218      30.524   6.756 -35.801  1.00146.55           C  
ATOM   1766  CG2 THR   218      31.709   6.744 -34.841  1.00146.55           C  
ATOM   1767  OG1 THR   218      29.766   5.568 -35.629  1.00146.55           O  
ATOM   1768  N   LEU   219      28.563   8.054 -37.719  1.00 65.32           N  
ATOM   1769  CA  LEU   219      27.438   7.914 -38.621  1.00 65.32           C  
ATOM   1770  C   LEU   219      27.714   6.906 -39.704  1.00 65.32           C  
ATOM   1771  O   LEU   219      28.778   6.898 -40.319  1.00 65.32           O  
ATOM   1772  CB  LEU   219      27.045   9.241 -39.293  1.00 65.32           C  
ATOM   1773  CG  LEU   219      26.576  10.312 -38.289  1.00 65.32           C  
ATOM   1774  CD1 LEU   219      26.197  11.618 -38.999  1.00 65.32           C  
ATOM   1775  CD2 LEU   219      25.451   9.786 -37.387  1.00 65.32           C  
ATOM   1776  N   GLY   220      26.710   6.042 -39.987  1.00 30.65           N  
ATOM   1777  CA  GLY   220      26.836   4.971 -40.943  1.00 30.65           C  
ATOM   1778  C   GLY   220      26.341   5.377 -42.298  1.00 30.65           C  
ATOM   1779  O   GLY   220      26.172   6.557 -42.597  1.00 30.65           O  
ATOM   1780  N   ASP   221      26.103   4.364 -43.160  1.00 43.90           N  
ATOM   1781  CA  ASP   221      25.674   4.585 -44.514  1.00 43.90           C  
ATOM   1782  C   ASP   221      24.276   5.114 -44.513  1.00 43.90           C  
ATOM   1783  O   ASP   221      23.440   4.719 -43.700  1.00 43.90           O  
ATOM   1784  CB  ASP   221      25.672   3.311 -45.382  1.00 43.90           C  
ATOM   1785  CG  ASP   221      27.109   2.876 -45.646  1.00 43.90           C  
ATOM   1786  OD1 ASP   221      28.041   3.654 -45.309  1.00 43.90           O  
ATOM   1787  OD2 ASP   221      27.292   1.758 -46.196  1.00 43.90           O1-
ATOM   1788  N   ARG   222      24.002   6.050 -45.442  1.00 71.14           N  
ATOM   1789  CA  ARG   222      22.697   6.625 -45.598  1.00 71.14           C  
ATOM   1790  C   ARG   222      21.929   5.811 -46.586  1.00 71.14           C  
ATOM   1791  O   ARG   222      22.502   5.184 -47.476  1.00 71.14           O  
ATOM   1792  CB  ARG   222      22.724   8.065 -46.138  1.00 71.14           C  
ATOM   1793  CG  ARG   222      23.177   9.101 -45.109  1.00 71.14           C  
ATOM   1794  CD  ARG   222      23.564  10.447 -45.723  1.00 71.14           C  
ATOM   1795  NE  ARG   222      24.829  10.227 -46.479  1.00 71.14           N  
ATOM   1796  CZ  ARG   222      25.827  11.157 -46.426  1.00 71.14           C  
ATOM   1797  NH1 ARG   222      25.661  12.299 -45.698  1.00 71.14           N1+
ATOM   1798  NH2 ARG   222      26.998  10.941 -47.094  1.00 71.14           N  
ATOM   1799  N   ASP   223      20.594   5.784 -46.408  1.00 65.93           N  
ATOM   1800  CA  ASP   223      19.701   5.145 -47.328  1.00 65.93           C  
ATOM   1801  C   ASP   223      19.296   6.184 -48.335  1.00 65.93           C  
ATOM   1802  O   ASP   223      19.796   7.307 -48.304  1.00 65.93           O  
ATOM   1803  CB  ASP   223      18.458   4.532 -46.651  1.00 65.93           C  
ATOM   1804  CG  ASP   223      17.723   5.604 -45.858  1.00 65.93           C  
ATOM   1805  OD1 ASP   223      18.110   6.800 -45.939  1.00 65.93           O  
ATOM   1806  OD2 ASP   223      16.753   5.231 -45.145  1.00 65.93           O1-
ATOM   1807  N   PRO   224      18.413   5.850 -49.240  1.00153.74           N  
ATOM   1808  CA  PRO   224      18.016   6.791 -50.254  1.00153.74           C  
ATOM   1809  C   PRO   224      17.337   8.004 -49.696  1.00153.74           C  
ATOM   1810  O   PRO   224      17.337   9.041 -50.360  1.00153.74           O  
ATOM   1811  CB  PRO   224      17.175   5.994 -51.249  1.00153.74           C  
ATOM   1812  CG  PRO   224      17.749   4.568 -51.138  1.00153.74           C  
ATOM   1813  CD  PRO   224      18.270   4.474 -49.691  1.00153.74           C  
ATOM   1814  N   GLU   225      16.707   7.871 -48.515  1.00 96.53           N  
ATOM   1815  CA  GLU   225      16.038   8.937 -47.825  1.00 96.53           C  
ATOM   1816  C   GLU   225      17.058   9.889 -47.267  1.00 96.53           C  
ATOM   1817  O   GLU   225      16.801  11.088 -47.165  1.00 96.53           O  
ATOM   1818  CB  GLU   225      15.151   8.415 -46.683  1.00 96.53           C  
ATOM   1819  CG  GLU   225      13.907   7.681 -47.189  1.00 96.53           C  
ATOM   1820  CD  GLU   225      14.349   6.423 -47.924  1.00 96.53           C  
ATOM   1821  OE1 GLU   225      15.234   5.702 -47.391  1.00 96.53           O  
ATOM   1822  OE2 GLU   225      13.814   6.171 -49.038  1.00 96.53           O1-
ATOM   1823  N   GLY   226      18.255   9.388 -46.895  1.00 33.86           N  
ATOM   1824  CA  GLY   226      19.251  10.258 -46.332  1.00 33.86           C  
ATOM   1825  C   GLY   226      19.344  10.058 -44.847  1.00 33.86           C  
ATOM   1826  O   GLY   226      19.900  10.901 -44.143  1.00 33.86           O  
ATOM   1827  N   ASN   227      18.797   8.937 -44.331  1.00 45.38           N  
ATOM   1828  CA  ASN   227      18.857   8.645 -42.924  1.00 45.38           C  
ATOM   1829  C   ASN   227      19.860   7.541 -42.744  1.00 45.38           C  
ATOM   1830  O   ASN   227      20.116   6.774 -43.671  1.00 45.38           O  
ATOM   1831  CB  ASN   227      17.519   8.141 -42.357  1.00 45.38           C  
ATOM   1832  CG  ASN   227      16.479   9.236 -42.555  1.00 45.38           C  
ATOM   1833  ND2 ASN   227      15.284   8.845 -43.075  1.00 45.38           N  
ATOM   1834  OD1 ASN   227      16.720  10.408 -42.267  1.00 45.38           O  
ATOM   1835  N   ARG   228      20.483   7.450 -41.548  1.00147.65           N  
ATOM   1836  CA  ARG   228      21.478   6.437 -41.328  1.00147.65           C  
ATOM   1837  C   ARG   228      21.578   6.122 -39.869  1.00147.65           C  
ATOM   1838  O   ARG   228      21.037   6.827 -39.020  1.00147.65           O  
ATOM   1839  CB  ARG   228      22.861   6.853 -41.855  1.00147.65           C  
ATOM   1840  CG  ARG   228      23.363   8.204 -41.335  1.00147.65           C  
ATOM   1841  CD  ARG   228      24.531   8.711 -42.181  1.00147.65           C  
ATOM   1842  NE  ARG   228      24.823  10.134 -41.861  1.00147.65           N  
ATOM   1843  CZ  ARG   228      25.902  10.724 -42.455  1.00147.65           C  
ATOM   1844  NH1 ARG   228      26.738   9.979 -43.237  1.00147.65           N1+
ATOM   1845  NH2 ARG   228      26.140  12.057 -42.286  1.00147.65           N  
ATOM   1846  N   PRO   229      22.225   5.025 -39.563  1.00 82.07           N  
ATOM   1847  CA  PRO   229      22.414   4.662 -38.188  1.00 82.07           C  
ATOM   1848  C   PRO   229      23.482   5.511 -37.580  1.00 82.07           C  
ATOM   1849  O   PRO   229      24.492   5.764 -38.238  1.00 82.07           O  
ATOM   1850  CB  PRO   229      22.724   3.163 -38.176  1.00 82.07           C  
ATOM   1851  CG  PRO   229      23.052   2.822 -39.642  1.00 82.07           C  
ATOM   1852  CD  PRO   229      22.262   3.870 -40.442  1.00 82.07           C  
ATOM   1853  N   ALA   230      23.278   5.956 -36.325  1.00 51.19           N  
ATOM   1854  CA  ALA   230      24.289   6.703 -35.639  1.00 51.19           C  
ATOM   1855  C   ALA   230      24.759   5.818 -34.526  1.00 51.19           C  
ATOM   1856  O   ALA   230      24.031   5.573 -33.566  1.00 51.19           O  
ATOM   1857  CB  ALA   230      23.758   7.999 -34.999  1.00 51.19           C  
ATOM   1858  N   TYR   231      26.016   5.345 -34.609  1.00 69.56           N  
ATOM   1859  CA  TYR   231      26.538   4.431 -33.632  1.00 69.56           C  
ATOM   1860  C   TYR   231      27.100   5.223 -32.495  1.00 69.56           C  
ATOM   1861  O   TYR   231      27.809   6.206 -32.706  1.00 69.56           O  
ATOM   1862  CB  TYR   231      27.714   3.584 -34.150  1.00 69.56           C  
ATOM   1863  CG  TYR   231      27.269   2.826 -35.351  1.00 69.56           C  
ATOM   1864  CD1 TYR   231      26.503   1.689 -35.229  1.00 69.56           C  
ATOM   1865  CD2 TYR   231      27.637   3.252 -36.607  1.00 69.56           C  
ATOM   1866  CE1 TYR   231      26.102   0.995 -36.347  1.00 69.56           C  
ATOM   1867  CE2 TYR   231      27.238   2.561 -37.727  1.00 69.56           C  
ATOM   1868  CZ  TYR   231      26.469   1.430 -37.597  1.00 69.56           C  
ATOM   1869  OH  TYR   231      26.058   0.718 -38.744  1.00 69.56           O  
ATOM   1870  N   TYR   232      26.775   4.823 -31.246  1.00 90.63           N  
ATOM   1871  CA  TYR   232      27.346   5.534 -30.135  1.00 90.63           C  
ATOM   1872  C   TYR   232      27.712   4.594 -29.025  1.00 90.63           C  
ATOM   1873  O   TYR   232      27.288   3.439 -28.996  1.00 90.63           O  
ATOM   1874  CB  TYR   232      26.443   6.652 -29.576  1.00 90.63           C  
ATOM   1875  CG  TYR   232      25.158   6.096 -29.066  1.00 90.63           C  
ATOM   1876  CD1 TYR   232      25.089   5.562 -27.801  1.00 90.63           C  
ATOM   1877  CD2 TYR   232      24.020   6.126 -29.841  1.00 90.63           C  
ATOM   1878  CE1 TYR   232      23.905   5.058 -27.320  1.00 90.63           C  
ATOM   1879  CE2 TYR   232      22.832   5.623 -29.364  1.00 90.63           C  
ATOM   1880  CZ  TYR   232      22.777   5.087 -28.100  1.00 90.63           C  
ATOM   1881  OH  TYR   232      21.564   4.571 -27.599  1.00 90.63           O  
ATOM   1882  N   LEU   233      28.581   5.069 -28.105  1.00195.45           N  
ATOM   1883  CA  LEU   233      28.996   4.285 -26.972  1.00195.45           C  
ATOM   1884  C   LEU   233      29.361   5.202 -25.843  1.00195.45           C  
ATOM   1885  O   LEU   233      29.813   6.325 -26.062  1.00195.45           O  
ATOM   1886  CB  LEU   233      30.264   3.445 -27.211  1.00195.45           C  
ATOM   1887  CG  LEU   233      31.529   4.295 -27.466  1.00195.45           C  
ATOM   1888  CD1 LEU   233      32.796   3.437 -27.466  1.00195.45           C  
ATOM   1889  CD2 LEU   233      31.430   5.090 -28.770  1.00195.45           C  
ATOM   1890  N   GLY   234      29.141   4.739 -24.593  1.00 41.77           N  
ATOM   1891  CA  GLY   234      29.593   5.461 -23.440  1.00 41.77           C  
ATOM   1892  C   GLY   234      31.030   5.087 -23.253  1.00 41.77           C  
ATOM   1893  O   GLY   234      31.463   4.024 -23.700  1.00 41.77           O  
ATOM   1894  N   GLY   235      31.809   5.968 -22.592  1.00 37.82           N  
ATOM   1895  CA  GLY   235      33.202   5.709 -22.352  1.00 37.82           C  
ATOM   1896  C   GLY   235      33.347   4.548 -21.417  1.00 37.82           C  
ATOM   1897  O   GLY   235      34.146   3.644 -21.660  1.00 37.82           O  
ATOM   1898  N   SER   236      32.565   4.540 -20.318  1.00 61.99           N  
ATOM   1899  CA  SER   236      32.684   3.458 -19.383  1.00 61.99           C  
ATOM   1900  C   SER   236      31.586   2.492 -19.685  1.00 61.99           C  
ATOM   1901  O   SER   236      30.537   2.509 -19.042  1.00 61.99           O  
ATOM   1902  CB  SER   236      32.527   3.898 -17.919  1.00 61.99           C  
ATOM   1903  OG  SER   236      33.578   4.782 -17.559  1.00 61.99           O  
ATOM   1904  N   SER   237      31.833   1.606 -20.674  1.00123.03           N  
ATOM   1905  CA  SER   237      30.872   0.629 -21.101  1.00123.03           C  
ATOM   1906  C   SER   237      31.485  -0.200 -22.196  1.00123.03           C  
ATOM   1907  O   SER   237      32.485   0.181 -22.803  1.00123.03           O  
ATOM   1908  CB  SER   237      29.588   1.215 -21.724  1.00123.03           C  
ATOM   1909  OG  SER   237      28.746   1.798 -20.743  1.00123.03           O  
ATOM   1910  N   THR   238      30.978  -1.441 -22.335  1.00168.38           N  
ATOM   1911  CA  THR   238      31.250  -2.394 -23.384  1.00168.38           C  
ATOM   1912  C   THR   238      30.234  -2.356 -24.501  1.00168.38           C  
ATOM   1913  O   THR   238      30.479  -2.866 -25.598  1.00168.38           O  
ATOM   1914  CB  THR   238      31.282  -3.804 -22.874  1.00168.38           C  
ATOM   1915  CG2 THR   238      32.352  -3.904 -21.774  1.00168.38           C  
ATOM   1916  OG1 THR   238      30.011  -4.165 -22.354  1.00168.38           O  
ATOM   1917  N   LYS   239      29.018  -1.848 -24.205  1.00 83.95           N  
ATOM   1918  CA  LYS   239      27.918  -1.925 -25.132  1.00 83.95           C  
ATOM   1919  C   LYS   239      27.960  -0.850 -26.173  1.00 83.95           C  
ATOM   1920  O   LYS   239      28.468   0.248 -25.956  1.00 83.95           O  
ATOM   1921  CB  LYS   239      26.540  -1.864 -24.450  1.00 83.95           C  
ATOM   1922  CG  LYS   239      26.196  -3.123 -23.648  1.00 83.95           C  
ATOM   1923  CD  LYS   239      24.974  -2.950 -22.744  1.00 83.95           C  
ATOM   1924  CE  LYS   239      24.561  -4.227 -22.010  1.00 83.95           C  
ATOM   1925  NZ  LYS   239      25.475  -4.470 -20.874  1.00 83.95           N1+
ATOM   1926  N   LEU   240      27.422  -1.187 -27.367  1.00162.20           N  
ATOM   1927  CA  LEU   240      27.321  -0.277 -28.470  1.00162.20           C  
ATOM   1928  C   LEU   240      25.896  -0.248 -28.910  1.00162.20           C  
ATOM   1929  O   LEU   240      25.241  -1.285 -28.969  1.00162.20           O  
ATOM   1930  CB  LEU   240      28.132  -0.693 -29.698  1.00162.20           C  
ATOM   1931  CG  LEU   240      29.635  -0.454 -29.539  1.00162.20           C  
ATOM   1932  CD1 LEU   240      30.381  -0.897 -30.803  1.00162.20           C  
ATOM   1933  CD2 LEU   240      29.910   1.016 -29.187  1.00162.20           C  
ATOM   1934  N   PHE   241      25.388   0.956 -29.240  1.00 64.07           N  
ATOM   1935  CA  PHE   241      24.024   1.106 -29.655  1.00 64.07           C  
ATOM   1936  C   PHE   241      24.008   1.886 -30.930  1.00 64.07           C  
ATOM   1937  O   PHE   241      25.002   2.507 -31.308  1.00 64.07           O  
ATOM   1938  CB  PHE   241      23.169   1.913 -28.664  1.00 64.07           C  
ATOM   1939  CG  PHE   241      22.998   1.139 -27.400  1.00 64.07           C  
ATOM   1940  CD1 PHE   241      21.940   0.270 -27.250  1.00 64.07           C  
ATOM   1941  CD2 PHE   241      23.892   1.283 -26.364  1.00 64.07           C  
ATOM   1942  CE1 PHE   241      21.776  -0.441 -26.085  1.00 64.07           C  
ATOM   1943  CE2 PHE   241      23.734   0.573 -25.199  1.00 64.07           C  
ATOM   1944  CZ  PHE   241      22.675  -0.291 -25.057  1.00 64.07           C  
ATOM   1945  N   GLU   242      22.870   1.817 -31.652  1.00130.80           N  
ATOM   1946  CA  GLU   242      22.690   2.632 -32.816  1.00130.80           C  
ATOM   1947  C   GLU   242      21.296   3.171 -32.727  1.00130.80           C  
ATOM   1948  O   GLU   242      20.396   2.511 -32.207  1.00130.80           O  
ATOM   1949  CB  GLU   242      22.796   1.897 -34.167  1.00130.80           C  
ATOM   1950  CG  GLU   242      21.586   1.031 -34.528  1.00130.80           C  
ATOM   1951  CD  GLU   242      21.738  -0.343 -33.898  1.00130.80           C  
ATOM   1952  OE1 GLU   242      21.937  -0.415 -32.659  1.00130.80           O  
ATOM   1953  OE2 GLU   242      21.654  -1.345 -34.659  1.00130.80           O1-
ATOM   1954  N   VAL   243      21.105   4.413 -33.208  1.00 70.19           N  
ATOM   1955  CA  VAL   243      19.827   5.068 -33.231  1.00 70.19           C  
ATOM   1956  C   VAL   243      19.714   5.666 -34.599  1.00 70.19           C  
ATOM   1957  O   VAL   243      20.706   6.134 -35.150  1.00 70.19           O  
ATOM   1958  CB  VAL   243      19.757   6.245 -32.299  1.00 70.19           C  
ATOM   1959  CG1 VAL   243      18.397   6.932 -32.457  1.00 70.19           C  
ATOM   1960  CG2 VAL   243      20.040   5.783 -30.869  1.00 70.19           C  
ATOM   1961  N   SER   244      18.502   5.679 -35.186  1.00 82.00           N  
ATOM   1962  CA  SER   244      18.351   6.233 -36.501  1.00 82.00           C  
ATOM   1963  C   SER   244      18.389   7.726 -36.396  1.00 82.00           C  
ATOM   1964  O   SER   244      17.906   8.303 -35.426  1.00 82.00           O  
ATOM   1965  CB  SER   244      17.015   5.869 -37.172  1.00 82.00           C  
ATOM   1966  OG  SER   244      15.937   6.451 -36.453  1.00 82.00           O  
ATOM   1967  N   THR   245      18.952   8.386 -37.430  1.00 52.15           N  
ATOM   1968  CA  THR   245      19.079   9.817 -37.484  1.00 52.15           C  
ATOM   1969  C   THR   245      17.715  10.426 -37.591  1.00 52.15           C  
ATOM   1970  O   THR   245      17.508  11.572 -37.192  1.00 52.15           O  
ATOM   1971  CB  THR   245      19.907  10.296 -38.645  1.00 52.15           C  
ATOM   1972  CG2 THR   245      21.339   9.751 -38.500  1.00 52.15           C  
ATOM   1973  OG1 THR   245      19.337   9.866 -39.872  1.00 52.15           O  
ATOM   1974  N   GLU   246      16.755   9.679 -38.170  1.00 33.65           N  
ATOM   1975  CA  GLU   246      15.426  10.187 -38.350  1.00 33.65           C  
ATOM   1976  C   GLU   246      14.845  10.525 -37.009  1.00 33.65           C  
ATOM   1977  O   GLU   246      14.211  11.568 -36.850  1.00 33.65           O  
ATOM   1978  CB  GLU   246      14.492   9.174 -39.033  1.00 33.65           C  
ATOM   1979  CG  GLU   246      13.077   9.706 -39.266  1.00 33.65           C  
ATOM   1980  CD  GLU   246      12.296   8.627 -40.000  1.00 33.65           C  
ATOM   1981  OE1 GLU   246      12.947   7.781 -40.669  1.00 33.65           O  
ATOM   1982  OE2 GLU   246      11.039   8.631 -39.901  1.00 33.65           O1-
ATOM   1983  N   ALA   247      15.047   9.648 -36.008  1.00 39.09           N  
ATOM   1984  CA  ALA   247      14.544   9.856 -34.678  1.00 39.09           C  
ATOM   1985  C   ALA   247      15.209  11.056 -34.065  1.00 39.09           C  
ATOM   1986  O   ALA   247      14.565  11.823 -33.350  1.00 39.09           O  
ATOM   1987  CB  ALA   247      14.830   8.663 -33.747  1.00 39.09           C  
ATOM   1988  N   LEU   248      16.526  11.238 -34.303  1.00111.23           N  
ATOM   1989  CA  LEU   248      17.243  12.324 -33.684  1.00111.23           C  
ATOM   1990  C   LEU   248      16.796  13.671 -34.177  1.00111.23           C  
ATOM   1991  O   LEU   248      16.714  14.625 -33.404  1.00111.23           O  
ATOM   1992  CB  LEU   248      18.775  12.319 -33.860  1.00111.23           C  
ATOM   1993  CG  LEU   248      19.538  11.216 -33.103  1.00111.23           C  
ATOM   1994  CD1 LEU   248      19.475   9.875 -33.832  1.00111.23           C  
ATOM   1995  CD2 LEU   248      20.975  11.649 -32.786  1.00111.23           C  
ATOM   1996  N   LYS   249      16.520  13.785 -35.485  1.00 70.89           N  
ATOM   1997  CA  LYS   249      16.170  15.022 -36.126  1.00 70.89           C  
ATOM   1998  C   LYS   249      14.868  15.551 -35.603  1.00 70.89           C  
ATOM   1999  O   LYS   249      14.620  16.752 -35.680  1.00 70.89           O  
ATOM   2000  CB  LYS   249      16.067  14.880 -37.652  1.00 70.89           C  
ATOM   2001  CG  LYS   249      17.424  14.586 -38.296  1.00 70.89           C  
ATOM   2002  CD  LYS   249      17.346  14.070 -39.734  1.00 70.89           C  
ATOM   2003  CE  LYS   249      18.721  13.790 -40.346  1.00 70.89           C  
ATOM   2004  NZ  LYS   249      18.571  13.086 -41.638  1.00 70.89           N1+
ATOM   2005  N   LYS   250      13.967  14.682 -35.106  1.00 75.52           N  
ATOM   2006  CA  LYS   250      12.707  15.209 -34.660  1.00 75.52           C  
ATOM   2007  C   LYS   250      12.786  15.561 -33.209  1.00 75.52           C  
ATOM   2008  O   LYS   250      12.944  14.695 -32.349  1.00 75.52           O  
ATOM   2009  CB  LYS   250      11.526  14.240 -34.831  1.00 75.52           C  
ATOM   2010  CG  LYS   250      10.202  14.875 -34.405  1.00 75.52           C  
ATOM   2011  CD  LYS   250       8.955  14.132 -34.885  1.00 75.52           C  
ATOM   2012  CE  LYS   250       7.661  14.873 -34.543  1.00 75.52           C  
ATOM   2013  NZ  LYS   250       7.655  16.202 -35.194  1.00 75.52           N1+
ATOM   2014  N   LYS   251      12.653  16.865 -32.893  1.00 89.46           N  
ATOM   2015  CA  LYS   251      12.722  17.260 -31.520  1.00 89.46           C  
ATOM   2016  C   LYS   251      11.433  16.909 -30.849  1.00 89.46           C  
ATOM   2017  O   LYS   251      10.349  17.159 -31.375  1.00 89.46           O  
ATOM   2018  CB  LYS   251      13.034  18.752 -31.311  1.00 89.46           C  
ATOM   2019  CG  LYS   251      12.052  19.714 -31.969  1.00 89.46           C  
ATOM   2020  CD  LYS   251      12.265  21.160 -31.524  1.00 89.46           C  
ATOM   2021  CE  LYS   251      11.372  22.167 -32.244  1.00 89.46           C  
ATOM   2022  NZ  LYS   251      11.659  23.528 -31.744  1.00 89.46           N1+
ATOM   2023  N   GLY   252      11.536  16.300 -29.651  1.00 20.97           N  
ATOM   2024  CA  GLY   252      10.378  15.946 -28.882  1.00 20.97           C  
ATOM   2025  C   GLY   252       9.947  14.544 -29.207  1.00 20.97           C  
ATOM   2026  O   GLY   252       8.983  14.045 -28.626  1.00 20.97           O  
ATOM   2027  N   ALA   253      10.638  13.873 -30.149  1.00 29.65           N  
ATOM   2028  CA  ALA   253      10.270  12.533 -30.519  1.00 29.65           C  
ATOM   2029  C   ALA   253      10.914  11.549 -29.588  1.00 29.65           C  
ATOM   2030  O   ALA   253      11.903  11.853 -28.923  1.00 29.65           O  
ATOM   2031  CB  ALA   253      10.692  12.153 -31.950  1.00 29.65           C  
ATOM   2032  N   LYS   254      10.335  10.332 -29.509  1.00 99.26           N  
ATOM   2033  CA  LYS   254      10.870   9.277 -28.692  1.00 99.26           C  
ATOM   2034  C   LYS   254      11.986   8.615 -29.441  1.00 99.26           C  
ATOM   2035  O   LYS   254      11.976   8.559 -30.669  1.00 99.26           O  
ATOM   2036  CB  LYS   254       9.840   8.192 -28.335  1.00 99.26           C  
ATOM   2037  CG  LYS   254      10.424   7.049 -27.503  1.00 99.26           C  
ATOM   2038  CD  LYS   254      10.916   7.468 -26.118  1.00 99.26           C  
ATOM   2039  CE  LYS   254       9.843   7.400 -25.031  1.00 99.26           C  
ATOM   2040  NZ  LYS   254      10.432   7.775 -23.726  1.00 99.26           N1+
ATOM   2041  N   PHE   255      12.993   8.098 -28.705  1.00 98.69           N  
ATOM   2042  CA  PHE   255      14.101   7.447 -29.346  1.00 98.69           C  
ATOM   2043  C   PHE   255      14.008   5.982 -29.059  1.00 98.69           C  
ATOM   2044  O   PHE   255      13.571   5.576 -27.983  1.00 98.69           O  
ATOM   2045  CB  PHE   255      15.472   7.921 -28.834  1.00 98.69           C  
ATOM   2046  CG  PHE   255      15.623   9.352 -29.222  1.00 98.69           C  
ATOM   2047  CD1 PHE   255      15.083  10.345 -28.438  1.00 98.69           C  
ATOM   2048  CD2 PHE   255      16.299   9.699 -30.369  1.00 98.69           C  
ATOM   2049  CE1 PHE   255      15.218  11.667 -28.793  1.00 98.69           C  
ATOM   2050  CE2 PHE   255      16.437  11.020 -30.729  1.00 98.69           C  
ATOM   2051  CZ  PHE   255      15.896  12.006 -29.939  1.00 98.69           C  
ATOM   2052  N   ASP   256      14.387   5.141 -30.043  1.00 62.27           N  
ATOM   2053  CA  ASP   256      14.341   3.725 -29.813  1.00 62.27           C  
ATOM   2054  C   ASP   256      15.660   3.144 -30.231  1.00 62.27           C  
ATOM   2055  O   ASP   256      15.813   2.642 -31.343  1.00 62.27           O  
ATOM   2056  CB  ASP   256      13.226   3.030 -30.614  1.00 62.27           C  
ATOM   2057  CG  ASP   256      11.894   3.512 -30.049  1.00 62.27           C  
ATOM   2058  OD1 ASP   256      11.728   3.464 -28.801  1.00 62.27           O  
ATOM   2059  OD2 ASP   256      11.023   3.933 -30.855  1.00 62.27           O1-
ATOM   2060  N   PRO   257      16.618   3.195 -29.344  1.00 67.28           N  
ATOM   2061  CA  PRO   257      17.924   2.677 -29.662  1.00 67.28           C  
ATOM   2062  C   PRO   257      17.952   1.183 -29.677  1.00 67.28           C  
ATOM   2063  O   PRO   257      17.177   0.560 -28.954  1.00 67.28           O  
ATOM   2064  CB  PRO   257      18.873   3.277 -28.629  1.00 67.28           C  
ATOM   2065  CG  PRO   257      18.194   4.599 -28.234  1.00 67.28           C  
ATOM   2066  CD  PRO   257      16.695   4.329 -28.437  1.00 67.28           C  
ATOM   2067  N   VAL   258      18.854   0.588 -30.486  1.00 34.36           N  
ATOM   2068  CA  VAL   258      18.955  -0.841 -30.565  1.00 34.36           C  
ATOM   2069  C   VAL   258      20.292  -1.255 -30.026  1.00 34.36           C  
ATOM   2070  O   VAL   258      21.291  -0.561 -30.209  1.00 34.36           O  
ATOM   2071  CB  VAL   258      18.889  -1.368 -31.967  1.00 34.36           C  
ATOM   2072  CG1 VAL   258      19.114  -2.889 -31.919  1.00 34.36           C  
ATOM   2073  CG2 VAL   258      17.549  -0.951 -32.595  1.00 34.36           C  
ATOM   2074  N   ARG   259      20.329  -2.406 -29.321  1.00156.04           N  
ATOM   2075  CA  ARG   259      21.554  -2.931 -28.776  1.00156.04           C  
ATOM   2076  C   ARG   259      22.274  -3.701 -29.853  1.00156.04           C  
ATOM   2077  O   ARG   259      21.641  -4.330 -30.701  1.00156.04           O  
ATOM   2078  CB  ARG   259      21.343  -3.868 -27.572  1.00156.04           C  
ATOM   2079  CG  ARG   259      20.473  -5.086 -27.883  1.00156.04           C  
ATOM   2080  CD  ARG   259      18.977  -4.768 -27.923  1.00156.04           C  
ATOM   2081  NE  ARG   259      18.565  -4.351 -26.552  1.00156.04           N  
ATOM   2082  CZ  ARG   259      18.105  -5.280 -25.665  1.00156.04           C  
ATOM   2083  NH1 ARG   259      18.033  -6.594 -26.027  1.00156.04           N1+
ATOM   2084  NH2 ARG   259      17.719  -4.897 -24.413  1.00156.04           N  
ATOM   2085  N   LEU   260      23.622  -3.560 -29.886  1.00252.09           N  
ATOM   2086  CA  LEU   260      24.554  -4.158 -30.821  1.00252.09           C  
ATOM   2087  C   LEU   260      24.983  -5.599 -30.606  1.00252.09           C  
ATOM   2088  O   LEU   260      25.137  -6.317 -31.597  1.00252.09           O  
ATOM   2089  CB  LEU   260      25.778  -3.269 -31.101  1.00252.09           C  
ATOM   2090  CG  LEU   260      25.439  -2.114 -32.071  1.00252.09           C  
ATOM   2091  CD1 LEU   260      24.306  -1.229 -31.537  1.00252.09           C  
ATOM   2092  CD2 LEU   260      26.687  -1.306 -32.449  1.00252.09           C  
ATOM   2093  N   GLY   261      25.193  -6.112 -29.365  1.00196.33           N  
ATOM   2094  CA  GLY   261      25.258  -5.469 -28.079  1.00196.33           C  
ATOM   2095  C   GLY   261      26.604  -5.052 -27.506  1.00196.33           C  
ATOM   2096  O   GLY   261      26.732  -3.933 -27.016  1.00196.33           O  
ATOM   2097  N   ASP   262      27.647  -5.935 -27.503  1.00108.62           N  
ATOM   2098  CA  ASP   262      28.801  -5.572 -26.697  1.00108.62           C  
ATOM   2099  C   ASP   262      30.105  -6.172 -27.165  1.00108.62           C  
ATOM   2100  O   ASP   262      30.145  -7.241 -27.773  1.00108.62           O  
ATOM   2101  CB  ASP   262      28.656  -5.953 -25.213  1.00108.62           C  
ATOM   2102  CG  ASP   262      28.645  -7.471 -25.099  1.00108.62           C  
ATOM   2103  OD1 ASP   262      27.814  -8.124 -25.785  1.00108.62           O  
ATOM   2104  OD2 ASP   262      29.474  -7.995 -24.308  1.00108.62           O1-
ATOM   2105  N   ARG   263      31.213  -5.430 -26.908  1.00282.93           N  
ATOM   2106  CA  ARG   263      32.570  -5.774 -27.260  1.00282.93           C  
ATOM   2107  C   ARG   263      33.316  -6.701 -26.339  1.00282.93           C  
ATOM   2108  O   ARG   263      34.417  -7.128 -26.682  1.00282.93           O  
ATOM   2109  CB  ARG   263      33.455  -4.610 -27.750  1.00282.93           C  
ATOM   2110  CG  ARG   263      33.660  -3.416 -26.832  1.00282.93           C  
ATOM   2111  CD  ARG   263      34.563  -2.370 -27.493  1.00282.93           C  
ATOM   2112  NE  ARG   263      33.685  -1.348 -28.111  1.00282.93           N  
ATOM   2113  CZ  ARG   263      33.352  -0.238 -27.395  1.00282.93           C  
ATOM   2114  NH1 ARG   263      33.929  -0.009 -26.180  1.00282.93           N1+
ATOM   2115  NH2 ARG   263      32.438   0.634 -27.903  1.00282.93           N  
ATOM   2116  N   GLY   264      32.832  -6.976 -25.116  1.00 46.93           N  
ATOM   2117  CA  GLY   264      33.599  -7.852 -24.264  1.00 46.93           C  
ATOM   2118  C   GLY   264      34.207  -6.992 -23.197  1.00 46.93           C  
ATOM   2119  O   GLY   264      34.313  -5.779 -23.354  1.00 46.93           O  
ATOM   2120  N   ARG   265      34.659  -7.623 -22.096  1.00188.23           N  
ATOM   2121  CA  ARG   265      35.100  -6.940 -20.907  1.00188.23           C  
ATOM   2122  C   ARG   265      36.386  -6.176 -21.085  1.00188.23           C  
ATOM   2123  O   ARG   265      37.260  -6.546 -21.867  1.00188.23           O  
ATOM   2124  CB  ARG   265      35.291  -7.897 -19.720  1.00188.23           C  
ATOM   2125  CG  ARG   265      33.984  -8.545 -19.262  1.00188.23           C  
ATOM   2126  CD  ARG   265      34.183  -9.714 -18.299  1.00188.23           C  
ATOM   2127  NE  ARG   265      34.837 -10.812 -19.066  1.00188.23           N  
ATOM   2128  CZ  ARG   265      35.785 -11.589 -18.466  1.00188.23           C  
ATOM   2129  NH1 ARG   265      36.150 -11.340 -17.174  1.00188.23           N1+
ATOM   2130  NH2 ARG   265      36.369 -12.609 -19.159  1.00188.23           N  
ATOM   2131  N   HIS   266      36.474  -5.051 -20.331  1.00 72.53           N  
ATOM   2132  CA  HIS   266      37.585  -4.145 -20.145  1.00 72.53           C  
ATOM   2133  C   HIS   266      38.033  -3.520 -21.434  1.00 72.53           C  
ATOM   2134  O   HIS   266      39.169  -3.064 -21.546  1.00 72.53           O  
ATOM   2135  CB  HIS   266      38.808  -4.829 -19.509  1.00 72.53           C  
ATOM   2136  CG  HIS   266      38.528  -5.400 -18.149  1.00 72.53           C  
ATOM   2137  CD2 HIS   266      38.155  -6.659 -17.790  1.00 72.53           C  
ATOM   2138  ND1 HIS   266      38.611  -4.683 -16.976  1.00 72.53           N  
ATOM   2139  CE1 HIS   266      38.289  -5.538 -15.971  1.00 72.53           C  
ATOM   2140  NE2 HIS   266      38.005  -6.749 -16.417  1.00 72.53           N  
ATOM   2141  N   THR   267      37.139  -3.492 -22.432  1.00114.68           N  
ATOM   2142  CA  THR   267      37.336  -2.983 -23.764  1.00114.68           C  
ATOM   2143  C   THR   267      37.028  -1.512 -23.887  1.00114.68           C  
ATOM   2144  O   THR   267      37.170  -0.961 -24.978  1.00114.68           O  
ATOM   2145  CB  THR   267      36.507  -3.749 -24.757  1.00114.68           C  
ATOM   2146  CG2 THR   267      36.983  -3.405 -26.178  1.00114.68           C  
ATOM   2147  OG1 THR   267      36.714  -5.141 -24.568  1.00114.68           O  
ATOM   2148  N   GLU   268      36.507  -0.866 -22.819  1.00145.12           N  
ATOM   2149  CA  GLU   268      36.015   0.496 -22.842  1.00145.12           C  
ATOM   2150  C   GLU   268      36.825   1.410 -23.718  1.00145.12           C  
ATOM   2151  O   GLU   268      38.056   1.406 -23.714  1.00145.12           O  
ATOM   2152  CB  GLU   268      35.921   1.136 -21.445  1.00145.12           C  
ATOM   2153  CG  GLU   268      37.258   1.208 -20.705  1.00145.12           C  
ATOM   2154  CD  GLU   268      37.540  -0.155 -20.088  1.00145.12           C  
ATOM   2155  OE1 GLU   268      36.649  -1.041 -20.180  1.00145.12           O  
ATOM   2156  OE2 GLU   268      38.649  -0.329 -19.517  1.00145.12           O1-
ATOM   2157  N   ALA   269      36.099   2.184 -24.559  1.00 60.96           N  
ATOM   2158  CA  ALA   269      36.691   3.114 -25.478  1.00 60.96           C  
ATOM   2159  C   ALA   269      35.866   4.367 -25.447  1.00 60.96           C  
ATOM   2160  O   ALA   269      34.659   4.326 -25.227  1.00 60.96           O  
ATOM   2161  CB  ALA   269      36.693   2.613 -26.932  1.00 60.96           C  
ATOM   2162  N   ILE   270      36.544   5.525 -25.524  1.00110.10           N  
ATOM   2163  CA  ILE   270      35.971   6.842 -25.593  1.00110.10           C  
ATOM   2164  C   ILE   270      35.591   7.220 -26.997  1.00110.10           C  
ATOM   2165  O   ILE   270      34.761   8.101 -27.207  1.00110.10           O  
ATOM   2166  CB  ILE   270      36.891   7.889 -25.044  1.00110.10           C  
ATOM   2167  CG1 ILE   270      38.168   8.006 -25.889  1.00110.10           C  
ATOM   2168  CG2 ILE   270      37.164   7.526 -23.574  1.00110.10           C  
ATOM   2169  CD1 ILE   270      38.981   9.258 -25.566  1.00110.10           C  
ATOM   2170  N   ALA   271      36.294   6.669 -28.005  1.00 56.53           N  
ATOM   2171  CA  ALA   271      36.051   7.113 -29.354  1.00 56.53           C  
ATOM   2172  C   ALA   271      35.888   5.943 -30.281  1.00 56.53           C  
ATOM   2173  O   ALA   271      36.489   4.888 -30.082  1.00 56.53           O  
ATOM   2174  CB  ALA   271      37.195   7.969 -29.921  1.00 56.53           C  
ATOM   2175  N   LEU   272      35.036   6.115 -31.322  1.00129.34           N  
ATOM   2176  CA  LEU   272      34.813   5.095 -32.313  1.00129.34           C  
ATOM   2177  C   LEU   272      34.616   5.765 -33.651  1.00129.34           C  
ATOM   2178  O   LEU   272      34.193   6.918 -33.704  1.00129.34           O  
ATOM   2179  CB  LEU   272      33.562   4.236 -32.060  1.00129.34           C  
ATOM   2180  CG  LEU   272      32.229   4.972 -32.291  1.00129.34           C  
ATOM   2181  CD1 LEU   272      31.034   4.046 -32.019  1.00129.34           C  
ATOM   2182  CD2 LEU   272      32.161   6.288 -31.502  1.00129.34           C  
ATOM   2183  N   VAL   273      34.959   5.072 -34.767  1.00 81.93           N  
ATOM   2184  CA  VAL   273      34.709   5.623 -36.080  1.00 81.93           C  
ATOM   2185  C   VAL   273      34.317   4.577 -37.075  1.00 81.93           C  
ATOM   2186  O   VAL   273      34.929   3.515 -37.185  1.00 81.93           O  
ATOM   2187  CB  VAL   273      35.806   6.439 -36.683  1.00 81.93           C  
ATOM   2188  CG1 VAL   273      35.569   6.531 -38.201  1.00 81.93           C  
ATOM   2189  CG2 VAL   273      35.695   7.833 -36.053  1.00 81.93           C  
ATOM   2190  N   TYR   274      33.275   4.913 -37.865  1.00 65.88           N  
ATOM   2191  CA  TYR   274      32.699   4.070 -38.876  1.00 65.88           C  
ATOM   2192  C   TYR   274      33.347   4.386 -40.193  1.00 65.88           C  
ATOM   2193  O   TYR   274      33.515   5.547 -40.557  1.00 65.88           O  
ATOM   2194  CB  TYR   274      31.184   4.315 -39.012  1.00 65.88           C  
ATOM   2195  CG  TYR   274      30.595   3.466 -40.088  1.00 65.88           C  
ATOM   2196  CD1 TYR   274      30.228   2.162 -39.845  1.00 65.88           C  
ATOM   2197  CD2 TYR   274      30.391   3.988 -41.343  1.00 65.88           C  
ATOM   2198  CE1 TYR   274      29.675   1.390 -40.843  1.00 65.88           C  
ATOM   2199  CE2 TYR   274      29.840   3.224 -42.344  1.00 65.88           C  
ATOM   2200  CZ  TYR   274      29.481   1.922 -42.096  1.00 65.88           C  
ATOM   2201  OH  TYR   274      28.913   1.137 -43.122  1.00 65.88           O  
ATOM   2202  N   ASP   275      33.753   3.329 -40.931  1.00 66.53           N  
ATOM   2203  CA  ASP   275      34.366   3.475 -42.224  1.00 66.53           C  
ATOM   2204  C   ASP   275      33.378   3.029 -43.262  1.00 66.53           C  
ATOM   2205  O   ASP   275      32.855   1.918 -43.201  1.00 66.53           O  
ATOM   2206  CB  ASP   275      35.610   2.584 -42.377  1.00 66.53           C  
ATOM   2207  CG  ASP   275      36.204   2.792 -43.758  1.00 66.53           C  
ATOM   2208  OD1 ASP   275      35.843   3.798 -44.422  1.00 66.53           O  
ATOM   2209  OD2 ASP   275      37.027   1.933 -44.169  1.00 66.53           O1-
ATOM   2210  N   PRO   276      33.072   3.884 -44.202  1.00 78.23           N  
ATOM   2211  CA  PRO   276      32.147   3.499 -45.234  1.00 78.23           C  
ATOM   2212  C   PRO   276      32.669   2.432 -46.148  1.00 78.23           C  
ATOM   2213  O   PRO   276      31.880   1.604 -46.600  1.00 78.23           O  
ATOM   2214  CB  PRO   276      31.768   4.794 -45.948  1.00 78.23           C  
ATOM   2215  CG  PRO   276      31.931   5.869 -44.859  1.00 78.23           C  
ATOM   2216  CD  PRO   276      33.026   5.312 -43.933  1.00 78.23           C  
ATOM   2217  N   LYS   277      33.987   2.422 -46.431  1.00189.52           N  
ATOM   2218  CA  LYS   277      34.533   1.514 -47.403  1.00189.52           C  
ATOM   2219  C   LYS   277      34.364   0.092 -46.954  1.00189.52           C  
ATOM   2220  O   LYS   277      33.824  -0.737 -47.681  1.00189.52           O  
ATOM   2221  CB  LYS   277      36.054   1.678 -47.562  1.00189.52           C  
ATOM   2222  CG  LYS   277      36.518   3.122 -47.731  1.00189.52           C  
ATOM   2223  CD  LYS   277      35.887   3.847 -48.915  1.00189.52           C  
ATOM   2224  CE  LYS   277      36.216   5.339 -48.939  1.00189.52           C  
ATOM   2225  NZ  LYS   277      35.622   6.003 -47.755  1.00189.52           N1+
ATOM   2226  N   THR   278      34.906  -0.221 -45.761  1.00 92.47           N  
ATOM   2227  CA  THR   278      34.899  -1.525 -45.153  1.00 92.47           C  
ATOM   2228  C   THR   278      33.635  -1.835 -44.407  1.00 92.47           C  
ATOM   2229  O   THR   278      33.271  -3.001 -44.260  1.00 92.47           O  
ATOM   2230  CB  THR   278      36.062  -1.728 -44.230  1.00 92.47           C  
ATOM   2231  CG2 THR   278      37.356  -1.616 -45.055  1.00 92.47           C  
ATOM   2232  OG1 THR   278      36.050  -0.752 -43.200  1.00 92.47           O  
ATOM   2233  N   LYS   279      32.938  -0.802 -43.902  1.00128.19           N  
ATOM   2234  CA  LYS   279      31.779  -0.990 -43.072  1.00128.19           C  
ATOM   2235  C   LYS   279      32.200  -1.474 -41.714  1.00128.19           C  
ATOM   2236  O   LYS   279      31.406  -2.057 -40.975  1.00128.19           O  
ATOM   2237  CB  LYS   279      30.749  -1.956 -43.685  1.00128.19           C  
ATOM   2238  CG  LYS   279      29.985  -1.289 -44.829  1.00128.19           C  
ATOM   2239  CD  LYS   279      29.137  -2.221 -45.691  1.00128.19           C  
ATOM   2240  CE  LYS   279      28.267  -1.455 -46.690  1.00128.19           C  
ATOM   2241  NZ  LYS   279      29.032  -0.318 -47.252  1.00128.19           N1+
ATOM   2242  N   VAL   280      33.469  -1.200 -41.343  1.00 64.82           N  
ATOM   2243  CA  VAL   280      34.001  -1.551 -40.056  1.00 64.82           C  
ATOM   2244  C   VAL   280      33.958  -0.347 -39.147  1.00 64.82           C  
ATOM   2245  O   VAL   280      34.035   0.794 -39.603  1.00 64.82           O  
ATOM   2246  CB  VAL   280      35.430  -2.014 -40.123  1.00 64.82           C  
ATOM   2247  CG1 VAL   280      35.935  -2.273 -38.695  1.00 64.82           C  
ATOM   2248  CG2 VAL   280      35.510  -3.244 -41.049  1.00 64.82           C  
ATOM   2249  N   ILE   281      33.798  -0.580 -37.823  1.00 68.25           N  
ATOM   2250  CA  ILE   281      33.838   0.482 -36.847  1.00 68.25           C  
ATOM   2251  C   ILE   281      35.060   0.225 -36.023  1.00 68.25           C  
ATOM   2252  O   ILE   281      35.290  -0.897 -35.571  1.00 68.25           O  
ATOM   2253  CB  ILE   281      32.658   0.532 -35.915  1.00 68.25           C  
ATOM   2254  CG1 ILE   281      31.368   0.830 -36.694  1.00 68.25           C  
ATOM   2255  CG2 ILE   281      32.948   1.581 -34.830  1.00 68.25           C  
ATOM   2256  CD1 ILE   281      30.109   0.731 -35.837  1.00 68.25           C  
ATOM   2257  N   PHE   282      35.885   1.273 -35.826  1.00 67.14           N  
ATOM   2258  CA  PHE   282      37.128   1.127 -35.124  1.00 67.14           C  
ATOM   2259  C   PHE   282      37.018   1.797 -33.791  1.00 67.14           C  
ATOM   2260  O   PHE   282      36.411   2.858 -33.653  1.00 67.14           O  
ATOM   2261  CB  PHE   282      38.316   1.765 -35.877  1.00 67.14           C  
ATOM   2262  CG  PHE   282      38.509   1.061 -37.187  1.00 67.14           C  
ATOM   2263  CD1 PHE   282      39.231  -0.110 -37.263  1.00 67.14           C  
ATOM   2264  CD2 PHE   282      37.973   1.574 -38.349  1.00 67.14           C  
ATOM   2265  CE1 PHE   282      39.410  -0.752 -38.467  1.00 67.14           C  
ATOM   2266  CE2 PHE   282      38.147   0.937 -39.557  1.00 67.14           C  
ATOM   2267  CZ  PHE   282      38.869  -0.231 -39.620  1.00 67.14           C  
ATOM   2268  N   PHE   283      37.612   1.173 -32.754  1.00 85.02           N  
ATOM   2269  CA  PHE   283      37.507   1.751 -31.446  1.00 85.02           C  
ATOM   2270  C   PHE   283      38.895   2.021 -30.952  1.00 85.02           C  
ATOM   2271  O   PHE   283      39.785   1.185 -31.096  1.00 85.02           O  
ATOM   2272  CB  PHE   283      36.883   0.795 -30.414  1.00 85.02           C  
ATOM   2273  CG  PHE   283      35.541   0.391 -30.914  1.00 85.02           C  
ATOM   2274  CD1 PHE   283      34.415   1.124 -30.615  1.00 85.02           C  
ATOM   2275  CD2 PHE   283      35.421  -0.733 -31.697  1.00 85.02           C  
ATOM   2276  CE1 PHE   283      33.187   0.731 -31.091  1.00 85.02           C  
ATOM   2277  CE2 PHE   283      34.197  -1.130 -32.174  1.00 85.02           C  
ATOM   2278  CZ  PHE   283      33.078  -0.397 -31.869  1.00 85.02           C  
ATOM   2279  N   ALA   284      39.113   3.221 -30.375  1.00 57.66           N  
ATOM   2280  CA  ALA   284      40.373   3.525 -29.751  1.00 57.66           C  
ATOM   2281  C   ALA   284      40.127   3.295 -28.286  1.00 57.66           C  
ATOM   2282  O   ALA   284      39.376   4.041 -27.659  1.00 57.66           O  
ATOM   2283  CB  ALA   284      40.799   4.990 -29.931  1.00 57.66           C  
ATOM   2284  N   GLU   285      40.780   2.268 -27.701  1.00 84.81           N  
ATOM   2285  CA  GLU   285      40.452   1.842 -26.363  1.00 84.81           C  
ATOM   2286  C   GLU   285      41.243   2.534 -25.287  1.00 84.81           C  
ATOM   2287  O   GLU   285      42.318   3.083 -25.519  1.00 84.81           O  
ATOM   2288  CB  GLU   285      40.513   0.311 -26.214  1.00 84.81           C  
ATOM   2289  CG  GLU   285      39.448  -0.339 -27.110  1.00 84.81           C  
ATOM   2290  CD  GLU   285      39.516  -1.858 -27.034  1.00 84.81           C  
ATOM   2291  OE1 GLU   285      40.168  -2.390 -26.099  1.00 84.81           O  
ATOM   2292  OE2 GLU   285      38.902  -2.507 -27.923  1.00 84.81           O1-
ATOM   2293  N   SER   286      40.654   2.572 -24.068  1.00119.53           N  
ATOM   2294  CA  SER   286      41.209   3.248 -22.925  1.00119.53           C  
ATOM   2295  C   SER   286      42.406   2.575 -22.295  1.00119.53           C  
ATOM   2296  O   SER   286      43.451   3.195 -22.118  1.00119.53           O  
ATOM   2297  CB  SER   286      40.174   3.444 -21.803  1.00119.53           C  
ATOM   2298  OG  SER   286      40.768   4.113 -20.700  1.00119.53           O  
ATOM   2299  N   ASP   287      42.214   1.349 -21.771  1.00115.96           N  
ATOM   2300  CA  ASP   287      43.222   0.599 -21.051  1.00115.96           C  
ATOM   2301  C   ASP   287      44.037  -0.391 -21.844  1.00115.96           C  
ATOM   2302  O   ASP   287      45.159  -0.719 -21.460  1.00115.96           O  
ATOM   2303  CB  ASP   287      42.608  -0.188 -19.880  1.00115.96           C  
ATOM   2304  CG  ASP   287      43.733  -0.675 -18.976  1.00115.96           C  
ATOM   2305  OD1 ASP   287      44.839  -0.072 -19.028  1.00115.96           O  
ATOM   2306  OD2 ASP   287      43.502  -1.657 -18.222  1.00115.96           O1-
ATOM   2307  N   SER   288      43.450  -0.949 -22.919  1.00 80.71           N  
ATOM   2308  CA  SER   288      43.955  -2.099 -23.635  1.00 80.71           C  
ATOM   2309  C   SER   288      45.191  -1.847 -24.440  1.00 80.71           C  
ATOM   2310  O   SER   288      45.854  -2.800 -24.851  1.00 80.71           O  
ATOM   2311  CB  SER   288      42.910  -2.682 -24.595  1.00 80.71           C  
ATOM   2312  OG  SER   288      42.600  -1.722 -25.592  1.00 80.71           O  
ATOM   2313  N   ARG   289      45.535  -0.577 -24.708  1.00114.81           N  
ATOM   2314  CA  ARG   289      46.710  -0.289 -25.481  1.00114.81           C  
ATOM   2315  C   ARG   289      46.516  -0.774 -26.888  1.00114.81           C  
ATOM   2316  O   ARG   289      47.488  -1.112 -27.562  1.00114.81           O  
ATOM   2317  CB  ARG   289      47.951  -0.984 -24.899  1.00114.81           C  
ATOM   2318  CG  ARG   289      48.205  -0.593 -23.443  1.00114.81           C  
ATOM   2319  CD  ARG   289      49.053  -1.610 -22.687  1.00114.81           C  
ATOM   2320  NE  ARG   289      48.983  -1.271 -21.238  1.00114.81           N  
ATOM   2321  CZ  ARG   289      49.075  -2.266 -20.310  1.00114.81           C  
ATOM   2322  NH1 ARG   289      49.249  -3.559 -20.715  1.00114.81           N1+
ATOM   2323  NH2 ARG   289      48.987  -1.973 -18.979  1.00114.81           N  
ATOM   2324  N   GLN   290      45.263  -0.802 -27.392  1.00134.27           N  
ATOM   2325  CA  GLN   290      45.079  -1.269 -28.737  1.00134.27           C  
ATOM   2326  C   GLN   290      43.913  -0.590 -29.400  1.00134.27           C  
ATOM   2327  O   GLN   290      43.137   0.118 -28.757  1.00134.27           O  
ATOM   2328  CB  GLN   290      44.919  -2.795 -28.815  1.00134.27           C  
ATOM   2329  CG  GLN   290      43.730  -3.335 -28.029  1.00134.27           C  
ATOM   2330  CD  GLN   290      43.883  -4.846 -27.959  1.00134.27           C  
ATOM   2331  NE2 GLN   290      44.993  -5.373 -28.544  1.00134.27           N  
ATOM   2332  OE1 GLN   290      43.043  -5.541 -27.390  1.00134.27           O  
ATOM   2333  N   ILE   291      43.819  -0.753 -30.743  1.00149.46           N  
ATOM   2334  CA  ILE   291      42.719  -0.246 -31.516  1.00149.46           C  
ATOM   2335  C   ILE   291      42.005  -1.461 -32.037  1.00149.46           C  
ATOM   2336  O   ILE   291      42.619  -2.372 -32.593  1.00149.46           O  
ATOM   2337  CB  ILE   291      43.138   0.642 -32.661  1.00149.46           C  
ATOM   2338  CG1 ILE   291      41.935   1.405 -33.247  1.00149.46           C  
ATOM   2339  CG2 ILE   291      43.899  -0.211 -33.689  1.00149.46           C  
ATOM   2340  CD1 ILE   291      40.888   0.516 -33.916  1.00149.46           C  
ATOM   2341  N   SER   292      40.670  -1.511 -31.856  1.00 50.40           N  
ATOM   2342  CA  SER   292      39.931  -2.695 -32.202  1.00 50.40           C  
ATOM   2343  C   SER   292      38.968  -2.405 -33.316  1.00 50.40           C  
ATOM   2344  O   SER   292      38.765  -1.253 -33.691  1.00 50.40           O  
ATOM   2345  CB  SER   292      39.128  -3.272 -31.020  1.00 50.40           C  
ATOM   2346  OG  SER   292      38.163  -2.330 -30.571  1.00 50.40           O  
ATOM   2347  N   CYS   293      38.377  -3.474 -33.905  1.00 63.05           N  
ATOM   2348  CA  CYS   293      37.458  -3.277 -34.993  1.00 63.05           C  
ATOM   2349  C   CYS   293      36.326  -4.264 -34.929  1.00 63.05           C  
ATOM   2350  O   CYS   293      36.403  -5.302 -34.272  1.00 63.05           O  
ATOM   2351  CB  CYS   293      38.115  -3.386 -36.385  1.00 63.05           C  
ATOM   2352  SG  CYS   293      38.887  -5.002 -36.689  1.00 63.05           S  
ATOM   2353  N   TRP   294      35.208  -3.907 -35.597  1.00 94.41           N  
ATOM   2354  CA  TRP   294      34.047  -4.744 -35.694  1.00 94.41           C  
ATOM   2355  C   TRP   294      33.349  -4.428 -36.977  1.00 94.41           C  
ATOM   2356  O   TRP   294      32.975  -3.281 -37.221  1.00 94.41           O  
ATOM   2357  CB  TRP   294      33.051  -4.507 -34.545  1.00 94.41           C  
ATOM   2358  CG  TRP   294      31.695  -5.136 -34.757  1.00 94.41           C  
ATOM   2359  CD1 TRP   294      31.341  -6.447 -34.875  1.00 94.41           C  
ATOM   2360  CD2 TRP   294      30.479  -4.376 -34.844  1.00 94.41           C  
ATOM   2361  CE2 TRP   294      29.437  -5.282 -35.025  1.00 94.41           C  
ATOM   2362  CE3 TRP   294      30.250  -3.030 -34.778  1.00 94.41           C  
ATOM   2363  NE1 TRP   294      29.980  -6.551 -35.044  1.00 94.41           N  
ATOM   2364  CZ2 TRP   294      28.144  -4.857 -35.141  1.00 94.41           C  
ATOM   2365  CZ3 TRP   294      28.946  -2.604 -34.899  1.00 94.41           C  
ATOM   2366  CH2 TRP   294      27.914  -3.500 -35.077  1.00 94.41           C  
ATOM   2367  N   ASN   295      33.155  -5.455 -37.832  1.00 61.05           N  
ATOM   2368  CA  ASN   295      32.437  -5.266 -39.059  1.00 61.05           C  
ATOM   2369  C   ASN   295      30.997  -5.137 -38.671  1.00 61.05           C  
ATOM   2370  O   ASN   295      30.492  -5.898 -37.849  1.00 61.05           O  
ATOM   2371  CB  ASN   295      32.577  -6.442 -40.040  1.00 61.05           C  
ATOM   2372  CG  ASN   295      32.051  -5.998 -41.395  1.00 61.05           C  
ATOM   2373  ND2 ASN   295      32.927  -5.334 -42.196  1.00 61.05           N  
ATOM   2374  OD1 ASN   295      30.890  -6.224 -41.731  1.00 61.05           O  
ATOM   2375  N   THR   296      30.300  -4.149 -39.258  1.00 61.28           N  
ATOM   2376  CA  THR   296      28.930  -3.851 -38.950  1.00 61.28           C  
ATOM   2377  C   THR   296      28.025  -4.930 -39.439  1.00 61.28           C  
ATOM   2378  O   THR   296      26.930  -5.114 -38.913  1.00 61.28           O  
ATOM   2379  CB  THR   296      28.465  -2.551 -39.534  1.00 61.28           C  
ATOM   2380  CG2 THR   296      29.333  -1.415 -38.960  1.00 61.28           C  
ATOM   2381  OG1 THR   296      28.564  -2.585 -40.950  1.00 61.28           O  
ATOM   2382  N   GLN   297      28.442  -5.651 -40.488  1.00 67.16           N  
ATOM   2383  CA  GLN   297      27.593  -6.638 -41.080  1.00 67.16           C  
ATOM   2384  C   GLN   297      27.259  -7.709 -40.079  1.00 67.16           C  
ATOM   2385  O   GLN   297      26.130  -8.193 -40.067  1.00 67.16           O  
ATOM   2386  CB  GLN   297      28.222  -7.230 -42.354  1.00 67.16           C  
ATOM   2387  CG  GLN   297      28.320  -6.154 -43.443  1.00 67.16           C  
ATOM   2388  CD  GLN   297      29.132  -6.668 -44.621  1.00 67.16           C  
ATOM   2389  NE2 GLN   297      30.479  -6.726 -44.447  1.00 67.16           N  
ATOM   2390  OE1 GLN   297      28.586  -6.992 -45.674  1.00 67.16           O  
ATOM   2391  N   LYS   298      28.204  -8.110 -39.202  1.00156.31           N  
ATOM   2392  CA  LYS   298      27.874  -9.149 -38.253  1.00156.31           C  
ATOM   2393  C   LYS   298      27.381  -8.539 -36.950  1.00156.31           C  
ATOM   2394  O   LYS   298      27.623  -7.361 -36.702  1.00156.31           O  
ATOM   2395  CB  LYS   298      29.050 -10.078 -37.911  1.00156.31           C  
ATOM   2396  CG  LYS   298      29.445 -11.012 -39.057  1.00156.31           C  
ATOM   2397  CD  LYS   298      30.102 -10.301 -40.242  1.00156.31           C  
ATOM   2398  CE  LYS   298      31.602 -10.078 -40.054  1.00156.31           C  
ATOM   2399  NZ  LYS   298      32.312 -11.378 -40.076  1.00156.31           N1+
ATOM   2400  N   PRO   299      26.681  -9.311 -36.115  1.00126.08           N  
ATOM   2401  CA  PRO   299      26.141  -8.917 -34.818  1.00126.08           C  
ATOM   2402  C   PRO   299      27.283  -8.667 -33.883  1.00126.08           C  
ATOM   2403  O   PRO   299      28.367  -9.188 -34.139  1.00126.08           O  
ATOM   2404  CB  PRO   299      25.224 -10.062 -34.382  1.00126.08           C  
ATOM   2405  CG  PRO   299      25.672 -11.260 -35.239  1.00126.08           C  
ATOM   2406  CD  PRO   299      26.203 -10.617 -36.530  1.00126.08           C  
ATOM   2407  N   LEU   300      27.096  -7.893 -32.792  1.00102.00           N  
ATOM   2408  CA  LEU   300      28.279  -7.554 -32.050  1.00102.00           C  
ATOM   2409  C   LEU   300      28.486  -8.393 -30.835  1.00102.00           C  
ATOM   2410  O   LEU   300      27.801  -8.249 -29.819  1.00102.00           O  
ATOM   2411  CB  LEU   300      28.324  -6.085 -31.586  1.00102.00           C  
ATOM   2412  CG  LEU   300      29.597  -5.730 -30.787  1.00102.00           C  
ATOM   2413  CD1 LEU   300      30.862  -5.866 -31.650  1.00102.00           C  
ATOM   2414  CD2 LEU   300      29.486  -4.348 -30.126  1.00102.00           C  
ATOM   2415  N   ASN   301      29.504  -9.273 -30.925  1.00 93.07           N  
ATOM   2416  CA  ASN   301      29.973 -10.090 -29.849  1.00 93.07           C  
ATOM   2417  C   ASN   301      31.463  -9.951 -29.916  1.00 93.07           C  
ATOM   2418  O   ASN   301      31.996  -9.454 -30.906  1.00 93.07           O  
ATOM   2419  CB  ASN   301      29.644 -11.585 -30.004  1.00 93.07           C  
ATOM   2420  CG  ASN   301      29.891 -12.255 -28.659  1.00 93.07           C  
ATOM   2421  ND2 ASN   301      30.086 -13.601 -28.678  1.00 93.07           N  
ATOM   2422  OD1 ASN   301      29.920 -11.597 -27.619  1.00 93.07           O  
ATOM   2423  N   HIS   302      32.181 -10.380 -28.863  1.00 60.51           N  
ATOM   2424  CA  HIS   302      33.610 -10.243 -28.838  1.00 60.51           C  
ATOM   2425  C   HIS   302      34.176 -11.061 -29.954  1.00 60.51           C  
ATOM   2426  O   HIS   302      35.168 -10.684 -30.577  1.00 60.51           O  
ATOM   2427  CB  HIS   302      34.241 -10.758 -27.533  1.00 60.51           C  
ATOM   2428  CG  HIS   302      35.681 -10.364 -27.396  1.00 60.51           C  
ATOM   2429  CD2 HIS   302      36.452  -9.576 -28.194  1.00 60.51           C  
ATOM   2430  ND1 HIS   302      36.493 -10.751 -26.352  1.00 60.51           N  
ATOM   2431  CE1 HIS   302      37.705 -10.182 -26.569  1.00 60.51           C  
ATOM   2432  NE2 HIS   302      37.729  -9.459 -27.674  1.00 60.51           N  
ATOM   2433  N   LYS   303      33.522 -12.195 -30.252  1.00127.25           N  
ATOM   2434  CA  LYS   303      33.993 -13.120 -31.237  1.00127.25           C  
ATOM   2435  C   LYS   303      34.155 -12.385 -32.524  1.00127.25           C  
ATOM   2436  O   LYS   303      35.092 -12.655 -33.275  1.00127.25           O  
ATOM   2437  CB  LYS   303      32.967 -14.219 -31.555  1.00127.25           C  
ATOM   2438  CG  LYS   303      32.571 -15.101 -30.376  1.00127.25           C  
ATOM   2439  CD  LYS   303      31.315 -15.918 -30.678  1.00127.25           C  
ATOM   2440  CE  LYS   303      31.311 -16.509 -32.090  1.00127.25           C  
ATOM   2441  NZ  LYS   303      30.075 -17.289 -32.310  1.00127.25           N1+
ATOM   2442  N   ASN   304      33.236 -11.448 -32.826  1.00116.23           N  
ATOM   2443  CA  ASN   304      33.317 -10.801 -34.103  1.00116.23           C  
ATOM   2444  C   ASN   304      34.121  -9.531 -34.050  1.00116.23           C  
ATOM   2445  O   ASN   304      33.883  -8.625 -34.849  1.00116.23           O  
ATOM   2446  CB  ASN   304      31.937 -10.435 -34.675  1.00116.23           C  
ATOM   2447  CG  ASN   304      31.264 -11.718 -35.146  1.00116.23           C  
ATOM   2448  ND2 ASN   304      30.076 -12.033 -34.564  1.00116.23           N  
ATOM   2449  OD1 ASN   304      31.783 -12.422 -36.011  1.00116.23           O  
ATOM   2450  N   THR   305      35.133  -9.445 -33.161  1.00 62.37           N  
ATOM   2451  CA  THR   305      35.964  -8.269 -33.122  1.00 62.37           C  
ATOM   2452  C   THR   305      37.390  -8.727 -33.190  1.00 62.37           C  
ATOM   2453  O   THR   305      37.694  -9.869 -32.846  1.00 62.37           O  
ATOM   2454  CB  THR   305      35.837  -7.460 -31.861  1.00 62.37           C  
ATOM   2455  CG2 THR   305      34.375  -7.016 -31.686  1.00 62.37           C  
ATOM   2456  OG1 THR   305      36.259  -8.225 -30.742  1.00 62.37           O  
ATOM   2457  N   ASP   306      38.295  -7.841 -33.668  1.00 81.96           N  
ATOM   2458  CA  ASP   306      39.693  -8.171 -33.773  1.00 81.96           C  
ATOM   2459  C   ASP   306      40.492  -6.942 -33.407  1.00 81.96           C  
ATOM   2460  O   ASP   306      39.931  -5.936 -32.974  1.00 81.96           O  
ATOM   2461  CB  ASP   306      40.094  -8.615 -35.191  1.00 81.96           C  
ATOM   2462  CG  ASP   306      41.336  -9.496 -35.101  1.00 81.96           C  
ATOM   2463  OD1 ASP   306      41.927  -9.589 -33.993  1.00 81.96           O  
ATOM   2464  OD2 ASP   306      41.696 -10.107 -36.143  1.00 81.96           O1-
ATOM   2465  N   VAL   307      41.841  -7.008 -33.540  1.00 66.43           N  
ATOM   2466  CA  VAL   307      42.697  -5.898 -33.198  1.00 66.43           C  
ATOM   2467  C   VAL   307      43.525  -5.502 -34.391  1.00 66.43           C  
ATOM   2468  O   VAL   307      44.189  -6.330 -35.013  1.00 66.43           O  
ATOM   2469  CB  VAL   307      43.658  -6.225 -32.094  1.00 66.43           C  
ATOM   2470  CG1 VAL   307      44.574  -5.013 -31.859  1.00 66.43           C  
ATOM   2471  CG2 VAL   307      42.856  -6.648 -30.852  1.00 66.43           C  
ATOM   2472  N   ILE   308      43.410  -4.218 -34.794  1.00196.51           N  
ATOM   2473  CA  ILE   308      44.166  -3.603 -35.857  1.00196.51           C  
ATOM   2474  C   ILE   308      45.541  -3.167 -35.412  1.00196.51           C  
ATOM   2475  O   ILE   308      46.497  -3.218 -36.186  1.00196.51           O  
ATOM   2476  CB  ILE   308      43.502  -2.369 -36.398  1.00196.51           C  
ATOM   2477  CG1 ILE   308      42.108  -2.695 -36.963  1.00196.51           C  
ATOM   2478  CG2 ILE   308      44.456  -1.748 -37.432  1.00196.51           C  
ATOM   2479  CD1 ILE   308      41.078  -3.063 -35.894  1.00196.51           C  
ATOM   2480  N   TYR   309      45.656  -2.628 -34.176  1.00 86.31           N  
ATOM   2481  CA  TYR   309      46.904  -2.034 -33.769  1.00 86.31           C  
ATOM   2482  C   TYR   309      47.183  -2.353 -32.331  1.00 86.31           C  
ATOM   2483  O   TYR   309      46.265  -2.434 -31.514  1.00 86.31           O  
ATOM   2484  CB  TYR   309      46.826  -0.500 -33.923  1.00 86.31           C  
ATOM   2485  CG  TYR   309      48.083   0.193 -33.518  1.00 86.31           C  
ATOM   2486  CD1 TYR   309      49.184   0.213 -34.343  1.00 86.31           C  
ATOM   2487  CD2 TYR   309      48.142   0.868 -32.319  1.00 86.31           C  
ATOM   2488  CE1 TYR   309      50.333   0.870 -33.963  1.00 86.31           C  
ATOM   2489  CE2 TYR   309      49.286   1.526 -31.934  1.00 86.31           C  
ATOM   2490  CZ  TYR   309      50.385   1.527 -32.757  1.00 86.31           C  
ATOM   2491  OH  TYR   309      51.560   2.203 -32.362  1.00 86.31           O  
ATOM   2492  N   ALA   310      48.476  -2.553 -31.987  1.00 46.76           N  
ATOM   2493  CA  ALA   310      48.819  -2.775 -30.610  1.00 46.76           C  
ATOM   2494  C   ALA   310      50.133  -2.103 -30.332  1.00 46.76           C  
ATOM   2495  O   ALA   310      51.078  -2.227 -31.112  1.00 46.76           O  
ATOM   2496  CB  ALA   310      48.970  -4.258 -30.241  1.00 46.76           C  
ATOM   2497  N   SER   311      50.221  -1.355 -29.207  1.00 54.44           N  
ATOM   2498  CA  SER   311      51.456  -0.719 -28.830  1.00 54.44           C  
ATOM   2499  C   SER   311      51.426  -0.496 -27.345  1.00 54.44           C  
ATOM   2500  O   SER   311      50.458   0.030 -26.797  1.00 54.44           O  
ATOM   2501  CB  SER   311      51.659   0.658 -29.484  1.00 54.44           C  
ATOM   2502  OG  SER   311      52.889   1.228 -29.059  1.00 54.44           O  
ATOM   2503  N   SER   312      52.524  -0.851 -26.651  1.00 78.76           N  
ATOM   2504  CA  SER   312      52.564  -0.699 -25.224  1.00 78.76           C  
ATOM   2505  C   SER   312      52.445   0.763 -24.925  1.00 78.76           C  
ATOM   2506  O   SER   312      51.994   1.162 -23.853  1.00 78.76           O  
ATOM   2507  CB  SER   312      53.890  -1.180 -24.614  1.00 78.76           C  
ATOM   2508  OG  SER   312      53.867  -0.993 -23.207  1.00 78.76           O  
ATOM   2509  N   LYS   313      52.890   1.586 -25.890  1.00115.29           N  
ATOM   2510  CA  LYS   313      52.939   3.023 -25.868  1.00115.29           C  
ATOM   2511  C   LYS   313      51.578   3.657 -25.995  1.00115.29           C  
ATOM   2512  O   LYS   313      51.404   4.827 -25.654  1.00115.29           O  
ATOM   2513  CB  LYS   313      53.807   3.574 -27.012  1.00115.29           C  
ATOM   2514  CG  LYS   313      55.224   2.993 -27.006  1.00115.29           C  
ATOM   2515  CD  LYS   313      56.001   3.238 -28.300  1.00115.29           C  
ATOM   2516  CE  LYS   313      57.255   2.372 -28.437  1.00115.29           C  
ATOM   2517  NZ  LYS   313      58.141   2.560 -27.267  1.00115.29           N1+
ATOM   2518  N   PHE   314      50.595   2.937 -26.563  1.00 98.95           N  
ATOM   2519  CA  PHE   314      49.314   3.528 -26.852  1.00 98.95           C  
ATOM   2520  C   PHE   314      48.500   3.612 -25.594  1.00 98.95           C  
ATOM   2521  O   PHE   314      47.529   2.881 -25.404  1.00 98.95           O  
ATOM   2522  CB  PHE   314      48.569   2.666 -27.890  1.00 98.95           C  
ATOM   2523  CG  PHE   314      47.355   3.349 -28.408  1.00 98.95           C  
ATOM   2524  CD1 PHE   314      47.466   4.395 -29.294  1.00 98.95           C  
ATOM   2525  CD2 PHE   314      46.105   2.913 -28.038  1.00 98.95           C  
ATOM   2526  CE1 PHE   314      46.343   5.015 -29.783  1.00 98.95           C  
ATOM   2527  CE2 PHE   314      44.978   3.529 -28.525  1.00 98.95           C  
ATOM   2528  CZ  PHE   314      45.096   4.584 -29.397  1.00 98.95           C  
ATOM   2529  N   ILE   315      48.820   4.597 -24.734  1.00131.55           N  
ATOM   2530  CA  ILE   315      48.128   4.703 -23.485  1.00131.55           C  
ATOM   2531  C   ILE   315      47.023   5.704 -23.649  1.00131.55           C  
ATOM   2532  O   ILE   315      47.252   6.872 -23.956  1.00131.55           O  
ATOM   2533  CB  ILE   315      49.017   5.140 -22.350  1.00131.55           C  
ATOM   2534  CG1 ILE   315      49.626   6.522 -22.633  1.00131.55           C  
ATOM   2535  CG2 ILE   315      50.064   4.040 -22.110  1.00131.55           C  
ATOM   2536  CD1 ILE   315      50.285   7.158 -21.414  1.00131.55           C  
ATOM   2537  N   PHE   316      45.796   5.265 -23.302  1.00124.96           N  
ATOM   2538  CA  PHE   316      44.561   5.997 -23.418  1.00124.96           C  
ATOM   2539  C   PHE   316      44.256   6.561 -24.781  1.00124.96           C  
ATOM   2540  O   PHE   316      44.602   7.699 -25.105  1.00124.96           O  
ATOM   2541  CB  PHE   316      44.433   7.116 -22.369  1.00124.96           C  
ATOM   2542  CG  PHE   316      43.018   7.586 -22.352  1.00124.96           C  
ATOM   2543  CD1 PHE   316      42.041   6.801 -21.783  1.00124.96           C  
ATOM   2544  CD2 PHE   316      42.665   8.807 -22.879  1.00124.96           C  
ATOM   2545  CE1 PHE   316      40.730   7.213 -21.748  1.00124.96           C  
ATOM   2546  CE2 PHE   316      41.355   9.227 -22.846  1.00124.96           C  
ATOM   2547  CZ  PHE   316      40.387   8.431 -22.282  1.00124.96           C  
ATOM   2548  N   GLY   317      43.682   5.696 -25.656  1.00 64.17           N  
ATOM   2549  CA  GLY   317      43.198   6.091 -26.955  1.00 64.17           C  
ATOM   2550  C   GLY   317      42.102   7.095 -26.736  1.00 64.17           C  
ATOM   2551  O   GLY   317      41.170   6.865 -25.968  1.00 64.17           O  
ATOM   2552  N   THR   318      42.315   8.305 -27.286  1.00153.46           N  
ATOM   2553  CA  THR   318      41.460   9.459 -27.210  1.00153.46           C  
ATOM   2554  C   THR   318      40.635   9.790 -28.430  1.00153.46           C  
ATOM   2555  O   THR   318      39.648  10.522 -28.333  1.00153.46           O  
ATOM   2556  CB  THR   318      42.265  10.679 -26.883  1.00153.46           C  
ATOM   2557  CG2 THR   318      41.299  11.827 -26.586  1.00153.46           C  
ATOM   2558  OG1 THR   318      43.038  10.446 -25.719  1.00153.46           O  
ATOM   2559  N   ASP   319      41.082   9.386 -29.635  1.00124.42           N  
ATOM   2560  CA  ASP   319      40.409   9.876 -30.807  1.00124.42           C  
ATOM   2561  C   ASP   319      40.691   8.943 -31.940  1.00124.42           C  
ATOM   2562  O   ASP   319      41.753   8.326 -31.997  1.00124.42           O  
ATOM   2563  CB  ASP   319      40.944  11.259 -31.219  1.00124.42           C  
ATOM   2564  CG  ASP   319      40.034  11.905 -32.250  1.00124.42           C  
ATOM   2565  OD1 ASP   319      38.998  11.288 -32.613  1.00124.42           O  
ATOM   2566  OD2 ASP   319      40.362  13.043 -32.680  1.00124.42           O1-
ATOM   2567  N   ILE   320      39.704   8.777 -32.846  1.00 80.94           N  
ATOM   2568  CA  ILE   320      39.887   7.976 -34.020  1.00 80.94           C  
ATOM   2569  C   ILE   320      38.961   8.508 -35.068  1.00 80.94           C  
ATOM   2570  O   ILE   320      37.838   8.888 -34.751  1.00 80.94           O  
ATOM   2571  CB  ILE   320      39.558   6.528 -33.794  1.00 80.94           C  
ATOM   2572  CG1 ILE   320      40.003   5.670 -34.987  1.00 80.94           C  
ATOM   2573  CG2 ILE   320      38.061   6.422 -33.456  1.00 80.94           C  
ATOM   2574  CD1 ILE   320      40.010   4.173 -34.681  1.00 80.94           C  
ATOM   2575  N   GLN   321      39.415   8.566 -36.339  1.00 62.05           N  
ATOM   2576  CA  GLN   321      38.575   9.015 -37.417  1.00 62.05           C  
ATOM   2577  C   GLN   321      39.117   8.423 -38.684  1.00 62.05           C  
ATOM   2578  O   GLN   321      40.251   7.953 -38.715  1.00 62.05           O  
ATOM   2579  CB  GLN   321      38.587  10.540 -37.610  1.00 62.05           C  
ATOM   2580  CG  GLN   321      37.965  11.319 -36.451  1.00 62.05           C  
ATOM   2581  CD  GLN   321      38.098  12.798 -36.783  1.00 62.05           C  
ATOM   2582  NE2 GLN   321      38.711  13.098 -37.959  1.00 62.05           N  
ATOM   2583  OE1 GLN   321      37.672  13.663 -36.019  1.00 62.05           O  
ATOM   2584  N   ILE   322      38.304   8.413 -39.762  1.00 99.95           N  
ATOM   2585  CA  ILE   322      38.763   7.931 -41.042  1.00 99.95           C  
ATOM   2586  C   ILE   322      38.763   9.121 -41.962  1.00 99.95           C  
ATOM   2587  O   ILE   322      37.782   9.861 -42.007  1.00 99.95           O  
ATOM   2588  CB  ILE   322      37.841   6.920 -41.671  1.00 99.95           C  
ATOM   2589  CG1 ILE   322      37.762   5.638 -40.829  1.00 99.95           C  
ATOM   2590  CG2 ILE   322      38.330   6.675 -43.107  1.00 99.95           C  
ATOM   2591  CD1 ILE   322      39.085   4.879 -40.777  1.00 99.95           C  
ATOM   2592  N   ASP   323      39.864   9.345 -42.718  1.00 71.03           N  
ATOM   2593  CA  ASP   323      39.925  10.527 -43.540  1.00 71.03           C  
ATOM   2594  C   ASP   323      39.364  10.301 -44.917  1.00 71.03           C  
ATOM   2595  O   ASP   323      38.828   9.240 -45.232  1.00 71.03           O  
ATOM   2596  CB  ASP   323      41.312  11.212 -43.644  1.00 71.03           C  
ATOM   2597  CG  ASP   323      42.347  10.397 -44.412  1.00 71.03           C  
ATOM   2598  OD1 ASP   323      41.968   9.552 -45.264  1.00 71.03           O  
ATOM   2599  OD2 ASP   323      43.557  10.644 -44.164  1.00 71.03           O1-
ATOM   2600  N   SER   324      39.486  11.337 -45.775  1.00 91.77           N  
ATOM   2601  CA  SER   324      38.921  11.338 -47.097  1.00 91.77           C  
ATOM   2602  C   SER   324      39.524  10.254 -47.941  1.00 91.77           C  
ATOM   2603  O   SER   324      38.819   9.631 -48.734  1.00 91.77           O  
ATOM   2604  CB  SER   324      39.101  12.677 -47.836  1.00 91.77           C  
ATOM   2605  OG  SER   324      40.469  12.896 -48.143  1.00 91.77           O  
ATOM   2606  N   ASP   325      40.839   9.984 -47.811  1.00100.85           N  
ATOM   2607  CA  ASP   325      41.411   8.972 -48.657  1.00100.85           C  
ATOM   2608  C   ASP   325      41.440   7.672 -47.913  1.00100.85           C  
ATOM   2609  O   ASP   325      42.354   6.866 -48.081  1.00100.85           O  
ATOM   2610  CB  ASP   325      42.850   9.290 -49.096  1.00100.85           C  
ATOM   2611  CG  ASP   325      42.772  10.426 -50.104  1.00100.85           C  
ATOM   2612  OD1 ASP   325      41.630  10.802 -50.477  1.00100.85           O  
ATOM   2613  OD2 ASP   325      43.851  10.927 -50.519  1.00100.85           O1-
ATOM   2614  N   SER   326      40.396   7.430 -47.100  1.00100.89           N  
ATOM   2615  CA  SER   326      40.212   6.202 -46.381  1.00100.89           C  
ATOM   2616  C   SER   326      41.354   5.919 -45.443  1.00100.89           C  
ATOM   2617  O   SER   326      41.662   4.760 -45.169  1.00100.89           O  
ATOM   2618  CB  SER   326      40.024   4.997 -47.323  1.00100.89           C  
ATOM   2619  OG  SER   326      39.730   3.819 -46.587  1.00100.89           O  
ATOM   2620  N   GLN   327      42.003   6.968 -44.900  1.00 87.32           N  
ATOM   2621  CA  GLN   327      43.078   6.769 -43.963  1.00 87.32           C  
ATOM   2622  C   GLN   327      42.470   6.585 -42.597  1.00 87.32           C  
ATOM   2623  O   GLN   327      41.489   7.240 -42.247  1.00 87.32           O  
ATOM   2624  CB  GLN   327      44.044   7.962 -43.873  1.00 87.32           C  
ATOM   2625  CG  GLN   327      44.752   8.293 -45.190  1.00 87.32           C  
ATOM   2626  CD  GLN   327      45.673   7.133 -45.536  1.00 87.32           C  
ATOM   2627  NE2 GLN   327      46.883   7.453 -46.068  1.00 87.32           N  
ATOM   2628  OE1 GLN   327      45.322   5.971 -45.340  1.00 87.32           O  
ATOM   2629  N   LEU   328      43.057   5.675 -41.786  1.00 86.15           N  
ATOM   2630  CA  LEU   328      42.587   5.380 -40.459  1.00 86.15           C  
ATOM   2631  C   LEU   328      43.509   6.043 -39.468  1.00 86.15           C  
ATOM   2632  O   LEU   328      44.669   5.667 -39.316  1.00 86.15           O  
ATOM   2633  CB  LEU   328      42.584   3.862 -40.198  1.00 86.15           C  
ATOM   2634  CG  LEU   328      42.123   3.443 -38.794  1.00 86.15           C  
ATOM   2635  CD1 LEU   328      40.696   3.930 -38.498  1.00 86.15           C  
ATOM   2636  CD2 LEU   328      42.281   1.924 -38.611  1.00 86.15           C  
ATOM   2637  N   TRP   329      42.995   7.047 -38.730  1.00 97.96           N  
ATOM   2638  CA  TRP   329      43.829   7.780 -37.821  1.00 97.96           C  
ATOM   2639  C   TRP   329      43.376   7.512 -36.413  1.00 97.96           C  
ATOM   2640  O   TRP   329      42.178   7.496 -36.121  1.00 97.96           O  
ATOM   2641  CB  TRP   329      43.728   9.296 -38.051  1.00 97.96           C  
ATOM   2642  CG  TRP   329      44.242   9.723 -39.404  1.00 97.96           C  
ATOM   2643  CD1 TRP   329      43.682   9.563 -40.639  1.00 97.96           C  
ATOM   2644  CD2 TRP   329      45.475  10.423 -39.608  1.00 97.96           C  
ATOM   2645  CE2 TRP   329      45.609  10.639 -40.980  1.00 97.96           C  
ATOM   2646  CE3 TRP   329      46.419  10.845 -38.722  1.00 97.96           C  
ATOM   2647  NE1 TRP   329      44.503  10.102 -41.600  1.00 97.96           N  
ATOM   2648  CZ2 TRP   329      46.698  11.284 -41.491  1.00 97.96           C  
ATOM   2649  CZ3 TRP   329      47.504  11.503 -39.244  1.00 97.96           C  
ATOM   2650  CH2 TRP   329      47.649  11.719 -40.597  1.00 97.96           C  
ATOM   2651  N   PHE   330      44.341   7.268 -35.499  1.00 85.05           N  
ATOM   2652  CA  PHE   330      43.998   7.067 -34.117  1.00 85.05           C  
ATOM   2653  C   PHE   330      45.025   7.709 -33.233  1.00 85.05           C  
ATOM   2654  O   PHE   330      46.211   7.719 -33.555  1.00 85.05           O  
ATOM   2655  CB  PHE   330      43.790   5.584 -33.743  1.00 85.05           C  
ATOM   2656  CG  PHE   330      44.920   4.771 -34.277  1.00 85.05           C  
ATOM   2657  CD1 PHE   330      46.066   4.548 -33.548  1.00 85.05           C  
ATOM   2658  CD2 PHE   330      44.815   4.222 -35.535  1.00 85.05           C  
ATOM   2659  CE1 PHE   330      47.089   3.790 -34.071  1.00 85.05           C  
ATOM   2660  CE2 PHE   330      45.833   3.464 -36.064  1.00 85.05           C  
ATOM   2661  CZ  PHE   330      46.973   3.247 -35.328  1.00 85.05           C  
ATOM   2662  N   LEU   331      44.576   8.269 -32.083  1.00120.65           N  
ATOM   2663  CA  LEU   331      45.457   9.027 -31.230  1.00120.65           C  
ATOM   2664  C   LEU   331      45.279   8.651 -29.780  1.00120.65           C  
ATOM   2665  O   LEU   331      44.176   8.353 -29.321  1.00120.65           O  
ATOM   2666  CB  LEU   331      45.232  10.554 -31.393  1.00120.65           C  
ATOM   2667  CG  LEU   331      46.131  11.521 -30.586  1.00120.65           C  
ATOM   2668  CD1 LEU   331      45.911  12.966 -31.064  1.00120.65           C  
ATOM   2669  CD2 LEU   331      45.913  11.428 -29.066  1.00120.65           C  
ATOM   2670  N   SER   332      46.409   8.652 -29.029  1.00 62.60           N  
ATOM   2671  CA  SER   332      46.443   8.428 -27.609  1.00 62.60           C  
ATOM   2672  C   SER   332      47.167   9.592 -26.982  1.00 62.60           C  
ATOM   2673  O   SER   332      48.022  10.213 -27.618  1.00 62.60           O  
ATOM   2674  CB  SER   332      47.196   7.148 -27.207  1.00 62.60           C  
ATOM   2675  OG  SER   332      48.558   7.233 -27.604  1.00 62.60           O  
ATOM   2676  N   ASN   333      46.813   9.944 -25.720  1.00141.49           N  
ATOM   2677  CA  ASN   333      47.470  11.057 -25.086  1.00141.49           C  
ATOM   2678  C   ASN   333      47.601  10.855 -23.598  1.00141.49           C  
ATOM   2679  O   ASN   333      47.923  11.800 -22.878  1.00141.49           O  
ATOM   2680  CB  ASN   333      46.716  12.383 -25.308  1.00141.49           C  
ATOM   2681  CG  ASN   333      45.315  12.286 -24.713  1.00141.49           C  
ATOM   2682  ND2 ASN   333      44.503  13.358 -24.916  1.00141.49           N  
ATOM   2683  OD1 ASN   333      44.941  11.288 -24.099  1.00141.49           O  
ATOM   2684  N   GLY   334      47.332   9.642 -23.079  1.00 61.88           N  
ATOM   2685  CA  GLY   334      47.540   9.366 -21.681  1.00 61.88           C  
ATOM   2686  C   GLY   334      46.786  10.343 -20.822  1.00 61.88           C  
ATOM   2687  O   GLY   334      47.244  10.669 -19.725  1.00 61.88           O  
ATOM   2688  N   GLN   335      45.623  10.853 -21.286  1.00 84.52           N  
ATOM   2689  CA  GLN   335      44.904  11.784 -20.455  1.00 84.52           C  
ATOM   2690  C   GLN   335      43.466  11.352 -20.326  1.00 84.52           C  
ATOM   2691  O   GLN   335      42.599  11.887 -21.015  1.00 84.52           O  
ATOM   2692  CB  GLN   335      44.865  13.214 -21.021  1.00 84.52           C  
ATOM   2693  CG  GLN   335      44.093  14.185 -20.120  1.00 84.52           C  
ATOM   2694  CD  GLN   335      44.091  15.562 -20.768  1.00 84.52           C  
ATOM   2695  NE2 GLN   335      43.164  15.763 -21.745  1.00 84.52           N  
ATOM   2696  OE1 GLN   335      44.885  16.433 -20.416  1.00 84.52           O  
ATOM   2697  N   PRO   336      43.172  10.430 -19.444  1.00 99.21           N  
ATOM   2698  CA  PRO   336      41.821   9.966 -19.222  1.00 99.21           C  
ATOM   2699  C   PRO   336      41.079  10.898 -18.313  1.00 99.21           C  
ATOM   2700  O   PRO   336      41.742  11.671 -17.622  1.00 99.21           O  
ATOM   2701  CB  PRO   336      41.952   8.569 -18.617  1.00 99.21           C  
ATOM   2702  CG  PRO   336      43.385   8.530 -18.061  1.00 99.21           C  
ATOM   2703  CD  PRO   336      44.162   9.468 -18.997  1.00 99.21           C  
ATOM   2704  N   PRO   337      39.764  10.890 -18.288  1.00134.54           N  
ATOM   2705  CA  PRO   337      39.051  11.744 -17.377  1.00134.54           C  
ATOM   2706  C   PRO   337      39.242  11.250 -15.981  1.00134.54           C  
ATOM   2707  O   PRO   337      38.461  10.409 -15.543  1.00134.54           O  
ATOM   2708  CB  PRO   337      37.595  11.750 -17.854  1.00134.54           C  
ATOM   2709  CG  PRO   337      37.496  10.544 -18.810  1.00134.54           C  
ATOM   2710  CD  PRO   337      38.924  10.386 -19.360  1.00134.54           C  
ATOM   2711  N   ILE   338      40.233  11.792 -15.250  1.00 65.62           N  
ATOM   2712  CA  ILE   338      40.483  11.400 -13.891  1.00 65.62           C  
ATOM   2713  C   ILE   338      41.146  12.583 -13.263  1.00 65.62           C  
ATOM   2714  O   ILE   338      41.750  13.383 -13.956  1.00 65.62           O  
ATOM   2715  CB  ILE   338      41.419  10.231 -13.768  1.00 65.62           C  
ATOM   2716  CG1 ILE   338      40.812   8.993 -14.449  1.00 65.62           C  
ATOM   2717  CG2 ILE   338      41.739  10.020 -12.278  1.00 65.62           C  
ATOM   2718  CD1 ILE   338      41.800   7.839 -14.610  1.00 65.62           C  
ATOM   2719  N   ASP   339      41.073  12.744 -11.929  1.00 36.39           N  
ATOM   2720  CA  ASP   339      41.685  13.922 -11.381  1.00 36.39           C  
ATOM   2721  C   ASP   339      43.174  13.828 -11.537  1.00 36.39           C  
ATOM   2722  O   ASP   339      43.756  12.748 -11.447  1.00 36.39           O  
ATOM   2723  CB  ASP   339      41.375  14.138  -9.891  1.00 36.39           C  
ATOM   2724  CG  ASP   339      39.914  14.551  -9.791  1.00 36.39           C  
ATOM   2725  OD1 ASP   339      39.322  14.856 -10.861  1.00 36.39           O  
ATOM   2726  OD2 ASP   339      39.370  14.567  -8.654  1.00 36.39           O1-
ATOM   2727  N   ASN   340      43.828  14.989 -11.756  1.00 47.38           N  
ATOM   2728  CA  ASN   340      45.257  15.074 -11.911  1.00 47.38           C  
ATOM   2729  C   ASN   340      45.694  14.236 -13.073  1.00 47.38           C  
ATOM   2730  O   ASN   340      46.708  13.543 -13.002  1.00 47.38           O  
ATOM   2731  CB  ASN   340      46.024  14.592 -10.667  1.00 47.38           C  
ATOM   2732  CG  ASN   340      45.743  15.557  -9.525  1.00 47.38           C  
ATOM   2733  ND2 ASN   340      45.141  15.033  -8.424  1.00 47.38           N  
ATOM   2734  OD1 ASN   340      46.050  16.746  -9.607  1.00 47.38           O  
ATOM   2735  N   LEU   341      44.932  14.314 -14.182  1.00138.44           N  
ATOM   2736  CA  LEU   341      45.153  13.550 -15.381  1.00138.44           C  
ATOM   2737  C   LEU   341      46.453  13.959 -16.012  1.00138.44           C  
ATOM   2738  O   LEU   341      47.197  13.122 -16.517  1.00138.44           O  
ATOM   2739  CB  LEU   341      44.256  13.950 -16.576  1.00138.44           C  
ATOM   2740  CG  LEU   341      42.775  14.256 -16.323  1.00138.44           C  
ATOM   2741  CD1 LEU   341      42.633  15.510 -15.442  1.00138.44           C  
ATOM   2742  CD2 LEU   341      41.993  14.399 -17.639  1.00138.44           C  
ATOM   2743  N   LYS   342      46.742  15.278 -16.033  1.00298.37           N  
ATOM   2744  CA  LYS   342      47.812  15.772 -16.866  1.00298.37           C  
ATOM   2745  C   LYS   342      49.191  15.441 -16.355  1.00298.37           C  
ATOM   2746  O   LYS   342      49.951  16.365 -16.080  1.00298.37           O  
ATOM   2747  CB  LYS   342      47.758  17.293 -17.093  1.00298.37           C  
ATOM   2748  CG  LYS   342      47.720  18.130 -15.811  1.00298.37           C  
ATOM   2749  CD  LYS   342      46.449  17.920 -14.987  1.00298.37           C  
ATOM   2750  CE  LYS   342      46.331  18.868 -13.791  1.00298.37           C  
ATOM   2751  NZ  LYS   342      47.409  18.587 -12.817  1.00298.37           N1+
ATOM   2752  N   LEU   343      49.590  14.138 -16.362  1.00262.63           N  
ATOM   2753  CA  LEU   343      50.837  13.658 -15.806  1.00262.63           C  
ATOM   2754  C   LEU   343      51.745  13.140 -16.906  1.00262.63           C  
ATOM   2755  O   LEU   343      51.528  13.452 -18.076  1.00262.63           O  
ATOM   2756  CB  LEU   343      50.619  12.563 -14.743  1.00262.63           C  
ATOM   2757  CG  LEU   343      51.868  12.215 -13.913  1.00262.63           C  
ATOM   2758  CD1 LEU   343      52.403  13.451 -13.170  1.00262.63           C  
ATOM   2759  CD2 LEU   343      51.590  11.037 -12.965  1.00262.63           C  
ATOM   2760  N   THR   344      52.804  12.350 -16.566  1.00142.84           N  
ATOM   2761  CA  THR   344      53.783  11.979 -17.565  1.00142.84           C  
ATOM   2762  C   THR   344      54.104  10.511 -17.613  1.00142.84           C  
ATOM   2763  O   THR   344      53.757   9.737 -16.721  1.00142.84           O  
ATOM   2764  CB  THR   344      55.087  12.708 -17.404  1.00142.84           C  
ATOM   2765  CG2 THR   344      55.800  12.171 -16.152  1.00142.84           C  
ATOM   2766  OG1 THR   344      55.905  12.530 -18.552  1.00142.84           O  
ATOM   2767  N   PHE   345      54.793  10.117 -18.714  1.00113.59           N  
ATOM   2768  CA  PHE   345      55.208   8.772 -19.016  1.00113.59           C  
ATOM   2769  C   PHE   345      56.603   8.814 -19.569  1.00113.59           C  
ATOM   2770  O   PHE   345      57.136   9.877 -19.883  1.00113.59           O  
ATOM   2771  CB  PHE   345      54.329   8.078 -20.071  1.00113.59           C  
ATOM   2772  CG  PHE   345      53.006   7.805 -19.446  1.00113.59           C  
ATOM   2773  CD1 PHE   345      52.024   8.769 -19.436  1.00113.59           C  
ATOM   2774  CD2 PHE   345      52.752   6.589 -18.855  1.00113.59           C  
ATOM   2775  CE1 PHE   345      50.803   8.520 -18.854  1.00113.59           C  
ATOM   2776  CE2 PHE   345      51.533   6.333 -18.274  1.00113.59           C  
ATOM   2777  CZ  PHE   345      50.555   7.297 -18.275  1.00113.59           C  
ATOM   2778  N   ASP   346      57.229   7.625 -19.674  1.00 83.40           N  
ATOM   2779  CA  ASP   346      58.578   7.442 -20.131  1.00 83.40           C  
ATOM   2780  C   ASP   346      58.699   7.805 -21.587  1.00 83.40           C  
ATOM   2781  O   ASP   346      59.702   8.387 -21.996  1.00 83.40           O  
ATOM   2782  CB  ASP   346      59.038   5.981 -19.962  1.00 83.40           C  
ATOM   2783  CG  ASP   346      60.559   5.912 -20.030  1.00 83.40           C  
ATOM   2784  OD1 ASP   346      61.163   6.675 -20.829  1.00 83.40           O  
ATOM   2785  OD2 ASP   346      61.137   5.093 -19.268  1.00 83.40           O1-
ATOM   2786  N   LYS   347      57.680   7.472 -22.412  1.00157.20           N  
ATOM   2787  CA  LYS   347      57.749   7.699 -23.836  1.00157.20           C  
ATOM   2788  C   LYS   347      56.893   8.881 -24.188  1.00157.20           C  
ATOM   2789  O   LYS   347      56.242   9.468 -23.325  1.00157.20           O  
ATOM   2790  CB  LYS   347      57.241   6.507 -24.674  1.00157.20           C  
ATOM   2791  CG  LYS   347      55.754   6.208 -24.472  1.00157.20           C  
ATOM   2792  CD  LYS   347      55.395   5.840 -23.033  1.00157.20           C  
ATOM   2793  CE  LYS   347      55.868   4.443 -22.626  1.00157.20           C  
ATOM   2794  NZ  LYS   347      55.487   4.170 -21.223  1.00157.20           N1+
ATOM   2795  N   PRO   348      56.886   9.251 -25.449  1.00 79.52           N  
ATOM   2796  CA  PRO   348      56.127  10.392 -25.882  1.00 79.52           C  
ATOM   2797  C   PRO   348      54.673  10.196 -25.584  1.00 79.52           C  
ATOM   2798  O   PRO   348      54.087   9.208 -26.019  1.00 79.52           O  
ATOM   2799  CB  PRO   348      56.472  10.583 -27.355  1.00 79.52           C  
ATOM   2800  CG  PRO   348      57.903  10.015 -27.460  1.00 79.52           C  
ATOM   2801  CD  PRO   348      57.984   8.946 -26.354  1.00 79.52           C  
ATOM   2802  N   HIS   349      54.076  11.164 -24.868  1.00 96.82           N  
ATOM   2803  CA  HIS   349      52.735  11.090 -24.370  1.00 96.82           C  
ATOM   2804  C   HIS   349      51.739  11.141 -25.494  1.00 96.82           C  
ATOM   2805  O   HIS   349      50.778  10.370 -25.511  1.00 96.82           O  
ATOM   2806  CB  HIS   349      52.478  12.243 -23.378  1.00 96.82           C  
ATOM   2807  CG  HIS   349      51.396  12.002 -22.369  1.00 96.82           C  
ATOM   2808  CD2 HIS   349      50.360  12.797 -21.986  1.00 96.82           C  
ATOM   2809  ND1 HIS   349      51.334  10.888 -21.561  1.00 96.82           N  
ATOM   2810  CE1 HIS   349      50.272  11.063 -20.734  1.00 96.82           C  
ATOM   2811  NE2 HIS   349      49.652  12.207 -20.953  1.00 96.82           N  
ATOM   2812  N   ILE   350      51.956  12.026 -26.490  1.00141.44           N  
ATOM   2813  CA  ILE   350      50.989  12.174 -27.543  1.00141.44           C  
ATOM   2814  C   ILE   350      51.425  11.397 -28.738  1.00141.44           C  
ATOM   2815  O   ILE   350      52.523  11.592 -29.259  1.00141.44           O  
ATOM   2816  CB  ILE   350      50.748  13.594 -27.957  1.00141.44           C  
ATOM   2817  CG1 ILE   350      49.632  13.656 -29.016  1.00141.44           C  
ATOM   2818  CG2 ILE   350      52.089  14.192 -28.400  1.00141.44           C  
ATOM   2819  CD1 ILE   350      48.268  13.206 -28.492  1.00141.44           C  
ATOM   2820  N   ARG   351      50.549  10.469 -29.188  1.00146.08           N  
ATOM   2821  CA  ARG   351      50.878   9.617 -30.287  1.00146.08           C  
ATOM   2822  C   ARG   351      49.740   9.615 -31.265  1.00146.08           C  
ATOM   2823  O   ARG   351      48.582   9.398 -30.905  1.00146.08           O  
ATOM   2824  CB  ARG   351      51.105   8.174 -29.825  1.00146.08           C  
ATOM   2825  CG  ARG   351      52.083   8.109 -28.651  1.00146.08           C  
ATOM   2826  CD  ARG   351      52.472   6.692 -28.246  1.00146.08           C  
ATOM   2827  NE  ARG   351      53.621   6.299 -29.109  1.00146.08           N  
ATOM   2828  CZ  ARG   351      54.886   6.625 -28.717  1.00146.08           C  
ATOM   2829  NH1 ARG   351      55.082   7.246 -27.519  1.00146.08           N1+
ATOM   2830  NH2 ARG   351      55.955   6.338 -29.516  1.00146.08           N  
ATOM   2831  N   LEU   352      50.064   9.865 -32.549  1.00 77.92           N  
ATOM   2832  CA  LEU   352      49.095   9.866 -33.609  1.00 77.92           C  
ATOM   2833  C   LEU   352      49.619   8.891 -34.617  1.00 77.92           C  
ATOM   2834  O   LEU   352      50.825   8.846 -34.846  1.00 77.92           O  
ATOM   2835  CB  LEU   352      48.966  11.243 -34.280  1.00 77.92           C  
ATOM   2836  CG  LEU   352      47.945  11.316 -35.427  1.00 77.92           C  
ATOM   2837  CD1 LEU   352      46.519  10.999 -34.946  1.00 77.92           C  
ATOM   2838  CD2 LEU   352      48.031  12.679 -36.130  1.00 77.92           C  
ATOM   2839  N   MET   353      48.745   8.047 -35.213  1.00 59.37           N  
ATOM   2840  CA  MET   353      49.215   7.109 -36.206  1.00 59.37           C  
ATOM   2841  C   MET   353      48.169   6.930 -37.273  1.00 59.37           C  
ATOM   2842  O   MET   353      46.988   7.173 -37.032  1.00 59.37           O  
ATOM   2843  CB  MET   353      49.505   5.698 -35.658  1.00 59.37           C  
ATOM   2844  CG  MET   353      50.693   5.608 -34.695  1.00 59.37           C  
ATOM   2845  SD  MET   353      50.394   6.287 -33.035  1.00 59.37           S  
ATOM   2846  CE  MET   353      52.013   5.788 -32.379  1.00 59.37           C  
ATOM   2847  N   ARG   354      48.596   6.491 -38.490  1.00113.29           N  
ATOM   2848  CA  ARG   354      47.689   6.301 -39.601  1.00113.29           C  
ATOM   2849  C   ARG   354      48.006   5.010 -40.343  1.00113.29           C  
ATOM   2850  O   ARG   354      49.168   4.622 -40.446  1.00113.29           O  
ATOM   2851  CB  ARG   354      47.766   7.437 -40.639  1.00113.29           C  
ATOM   2852  CG  ARG   354      46.816   7.258 -41.825  1.00113.29           C  
ATOM   2853  CD  ARG   354      47.094   8.216 -42.988  1.00113.29           C  
ATOM   2854  NE  ARG   354      48.463   7.915 -43.499  1.00113.29           N  
ATOM   2855  CZ  ARG   354      49.432   8.878 -43.471  1.00113.29           C  
ATOM   2856  NH1 ARG   354      49.135  10.138 -43.039  1.00113.29           N1+
ATOM   2857  NH2 ARG   354      50.701   8.582 -43.873  1.00113.29           N  
ATOM   2858  N   VAL   355      46.947   4.307 -40.850  1.00175.53           N  
ATOM   2859  CA  VAL   355      47.006   3.108 -41.686  1.00175.53           C  
ATOM   2860  C   VAL   355      45.783   3.101 -42.650  1.00175.53           C  
ATOM   2861  O   VAL   355      44.760   3.665 -42.295  1.00175.53           O  
ATOM   2862  CB  VAL   355      46.922   1.843 -40.889  1.00175.53           C  
ATOM   2863  CG1 VAL   355      45.561   1.811 -40.173  1.00175.53           C  
ATOM   2864  CG2 VAL   355      47.157   0.656 -41.838  1.00175.53           C  
ATOM   2865  N   ASP   356      45.806   2.493 -43.890  1.00166.11           N  
ATOM   2866  CA  ASP   356      44.635   2.421 -44.781  1.00166.11           C  
ATOM   2867  C   ASP   356      43.713   1.367 -44.202  1.00166.11           C  
ATOM   2868  O   ASP   356      44.196   0.409 -43.608  1.00166.11           O  
ATOM   2869  CB  ASP   356      45.008   1.994 -46.217  1.00166.11           C  
ATOM   2870  CG  ASP   356      43.815   2.163 -47.155  1.00166.11           C  
ATOM   2871  OD1 ASP   356      42.730   2.602 -46.695  1.00166.11           O  
ATOM   2872  OD2 ASP   356      43.985   1.849 -48.364  1.00166.11           O1-
ATOM   2873  N   THR   357      42.369   1.499 -44.352  1.00145.44           N  
ATOM   2874  CA  THR   357      41.442   0.589 -43.723  1.00145.44           C  
ATOM   2875  C   THR   357      41.511  -0.816 -44.258  1.00145.44           C  
ATOM   2876  O   THR   357      41.396  -1.762 -43.479  1.00145.44           O  
ATOM   2877  CB  THR   357      40.028   1.109 -43.689  1.00145.44           C  
ATOM   2878  CG2 THR   357      39.566   1.472 -45.094  1.00145.44           C  
ATOM   2879  OG1 THR   357      39.156   0.172 -43.079  1.00145.44           O  
ATOM   2880  N   LYS   358      41.680  -1.009 -45.581  1.00 97.98           N  
ATOM   2881  CA  LYS   358      41.766  -2.343 -46.120  1.00 97.98           C  
ATOM   2882  C   LYS   358      42.995  -2.991 -45.570  1.00 97.98           C  
ATOM   2883  O   LYS   358      42.983  -4.158 -45.182  1.00 97.98           O  
ATOM   2884  CB  LYS   358      41.904  -2.364 -47.653  1.00 97.98           C  
ATOM   2885  CG  LYS   358      40.710  -1.762 -48.399  1.00 97.98           C  
ATOM   2886  CD  LYS   358      40.573  -0.248 -48.218  1.00 97.98           C  
ATOM   2887  CE  LYS   358      39.487   0.379 -49.095  1.00 97.98           C  
ATOM   2888  NZ  LYS   358      38.149  -0.043 -48.624  1.00 97.98           N1+
ATOM   2889  N   ASN   359      44.099  -2.227 -45.512  1.00 66.95           N  
ATOM   2890  CA  ASN   359      45.351  -2.747 -45.045  1.00 66.95           C  
ATOM   2891  C   ASN   359      45.171  -3.165 -43.621  1.00 66.95           C  
ATOM   2892  O   ASN   359      45.688  -4.196 -43.196  1.00 66.95           O  
ATOM   2893  CB  ASN   359      46.475  -1.695 -45.077  1.00 66.95           C  
ATOM   2894  CG  ASN   359      47.802  -2.366 -44.736  1.00 66.95           C  
ATOM   2895  ND2 ASN   359      48.842  -2.103 -45.573  1.00 66.95           N  
ATOM   2896  OD1 ASN   359      47.910  -3.100 -43.754  1.00 66.95           O  
ATOM   2897  N   SER   360      44.407  -2.374 -42.848  1.00 91.30           N  
ATOM   2898  CA  SER   360      44.258  -2.633 -41.446  1.00 91.30           C  
ATOM   2899  C   SER   360      43.670  -3.997 -41.200  1.00 91.30           C  
ATOM   2900  O   SER   360      44.291  -4.843 -40.559  1.00 91.30           O  
ATOM   2901  CB  SER   360      43.333  -1.617 -40.751  1.00 91.30           C  
ATOM   2902  OG  SER   360      43.888  -0.313 -40.838  1.00 91.30           O  
ATOM   2903  N   ILE   361      42.464  -4.237 -41.744  1.00102.89           N  
ATOM   2904  CA  ILE   361      41.612  -5.379 -41.530  1.00102.89           C  
ATOM   2905  C   ILE   361      42.122  -6.681 -42.078  1.00102.89           C  
ATOM   2906  O   ILE   361      41.646  -7.729 -41.654  1.00102.89           O  
ATOM   2907  CB  ILE   361      40.199  -5.162 -41.999  1.00102.89           C  
ATOM   2908  CG1 ILE   361      40.119  -4.954 -43.517  1.00102.89           C  
ATOM   2909  CG2 ILE   361      39.626  -3.990 -41.183  1.00102.89           C  
ATOM   2910  CD1 ILE   361      38.683  -4.964 -44.040  1.00102.89           C  
ATOM   2911  N   ARG   362      43.007  -6.673 -43.094  1.00 98.72           N  
ATOM   2912  CA  ARG   362      43.453  -7.889 -43.732  1.00 98.72           C  
ATOM   2913  C   ARG   362      43.821  -8.953 -42.733  1.00 98.72           C  
ATOM   2914  O   ARG   362      44.541  -8.713 -41.765  1.00 98.72           O  
ATOM   2915  CB  ARG   362      44.692  -7.693 -44.628  1.00 98.72           C  
ATOM   2916  CG  ARG   362      44.446  -6.911 -45.920  1.00 98.72           C  
ATOM   2917  CD  ARG   362      45.720  -6.745 -46.753  1.00 98.72           C  
ATOM   2918  NE  ARG   362      45.353  -6.086 -48.037  1.00 98.72           N  
ATOM   2919  CZ  ARG   362      45.075  -6.852 -49.132  1.00 98.72           C  
ATOM   2920  NH1 ARG   362      45.117  -8.212 -49.035  1.00 98.72           N1+
ATOM   2921  NH2 ARG   362      44.756  -6.264 -50.322  1.00 98.72           N  
ATOM   2922  N   ARG   363      43.321 -10.181 -43.000  1.00108.13           N  
ATOM   2923  CA  ARG   363      43.517 -11.371 -42.216  1.00108.13           C  
ATOM   2924  C   ARG   363      42.969 -11.216 -40.831  1.00108.13           C  
ATOM   2925  O   ARG   363      43.584 -11.676 -39.869  1.00108.13           O  
ATOM   2926  CB  ARG   363      44.993 -11.791 -42.108  1.00108.13           C  
ATOM   2927  CG  ARG   363      45.613 -12.121 -43.465  1.00108.13           C  
ATOM   2928  CD  ARG   363      44.855 -13.210 -44.228  1.00108.13           C  
ATOM   2929  NE  ARG   363      45.562 -13.425 -45.521  1.00108.13           N  
ATOM   2930  CZ  ARG   363      45.011 -14.224 -46.481  1.00108.13           C  
ATOM   2931  NH1 ARG   363      43.815 -14.841 -46.260  1.00108.13           N1+
ATOM   2932  NH2 ARG   363      45.659 -14.396 -47.671  1.00108.13           N  
ATOM   2933  N   THR   364      41.785 -10.583 -40.686  1.00 61.75           N  
ATOM   2934  CA  THR   364      41.203 -10.455 -39.377  1.00 61.75           C  
ATOM   2935  C   THR   364      39.734 -10.746 -39.481  1.00 61.75           C  
ATOM   2936  O   THR   364      39.178 -10.870 -40.570  1.00 61.75           O  
ATOM   2937  CB  THR   364      41.305  -9.089 -38.756  1.00 61.75           C  
ATOM   2938  CG2 THR   364      42.769  -8.620 -38.833  1.00 61.75           C  
ATOM   2939  OG1 THR   364      40.457  -8.165 -39.423  1.00 61.75           O  
ATOM   2940  N   ARG   365      39.069 -10.830 -38.314  1.00104.61           N  
ATOM   2941  CA  ARG   365      37.673 -11.141 -38.165  1.00104.61           C  
ATOM   2942  C   ARG   365      36.856 -10.044 -38.781  1.00104.61           C  
ATOM   2943  O   ARG   365      35.678 -10.221 -39.082  1.00104.61           O  
ATOM   2944  CB  ARG   365      37.268 -11.283 -36.688  1.00104.61           C  
ATOM   2945  CG  ARG   365      37.943 -12.478 -36.009  1.00104.61           C  
ATOM   2946  CD  ARG   365      39.472 -12.380 -35.986  1.00104.61           C  
ATOM   2947  NE  ARG   365      40.012 -13.702 -35.563  1.00104.61           N  
ATOM   2948  CZ  ARG   365      40.363 -13.921 -34.263  1.00104.61           C  
ATOM   2949  NH1 ARG   365      40.237 -12.920 -33.342  1.00104.61           N1+
ATOM   2950  NH2 ARG   365      40.850 -15.139 -33.884  1.00104.61           N  
ATOM   2951  N   CYS   366      37.439  -8.842 -38.879  1.00 80.14           N  
ATOM   2952  CA  CYS   366      36.791  -7.689 -39.439  1.00 80.14           C  
ATOM   2953  C   CYS   366      36.651  -7.795 -40.936  1.00 80.14           C  
ATOM   2954  O   CYS   366      35.845  -7.082 -41.535  1.00 80.14           O  
ATOM   2955  CB  CYS   366      37.499  -6.387 -39.032  1.00 80.14           C  
ATOM   2956  SG  CYS   366      37.323  -6.168 -37.233  1.00 80.14           S  
ATOM   2957  N   GLU   367      37.460  -8.658 -41.585  1.00 92.87           N  
ATOM   2958  CA  GLU   367      37.456  -8.809 -43.021  1.00 92.87           C  
ATOM   2959  C   GLU   367      36.176  -9.459 -43.471  1.00 92.87           C  
ATOM   2960  O   GLU   367      35.321  -9.813 -42.662  1.00 92.87           O  
ATOM   2961  CB  GLU   367      38.642  -9.631 -43.563  1.00 92.87           C  
ATOM   2962  CG  GLU   367      38.796  -9.548 -45.086  1.00 92.87           C  
ATOM   2963  CD  GLU   367      40.046 -10.319 -45.498  1.00 92.87           C  
ATOM   2964  OE1 GLU   367      40.771 -10.815 -44.594  1.00 92.87           O  
ATOM   2965  OE2 GLU   367      40.290 -10.420 -46.731  1.00 92.87           O1-
ATOM   2966  N   VAL   368      35.982  -9.553 -44.806  1.00 43.54           N  
ATOM   2967  CA  VAL   368      34.780 -10.126 -45.356  1.00 43.54           C  
ATOM   2968  C   VAL   368      34.707 -11.552 -44.941  1.00 43.54           C  
ATOM   2969  O   VAL   368      33.667 -12.026 -44.484  1.00 43.54           O  
ATOM   2970  CB  VAL   368      34.730 -10.089 -46.857  1.00 43.54           C  
ATOM   2971  CG1 VAL   368      33.486 -10.863 -47.333  1.00 43.54           C  
ATOM   2972  CG2 VAL   368      34.752  -8.622 -47.311  1.00 43.54           C  
ATOM   2973  N   LYS   369      35.823 -12.282 -45.097  1.00 78.32           N  
ATOM   2974  CA  LYS   369      35.828 -13.643 -44.669  1.00 78.32           C  
ATOM   2975  C   LYS   369      37.203 -13.914 -44.079  1.00 78.32           C  
ATOM   2976  O   LYS   369      37.863 -14.885 -44.535  1.00 78.32           O  
ATOM   2977  CB  LYS   369      35.607 -14.653 -45.810  1.00 78.32           C  
ATOM   2978  CG  LYS   369      34.201 -14.594 -46.413  1.00 78.32           C  
ATOM   2979  CD  LYS   369      34.062 -15.381 -47.718  1.00 78.32           C  
ATOM   2980  CE  LYS   369      34.871 -14.801 -48.880  1.00 78.32           C  
ATOM   2981  NZ  LYS   369      36.315 -15.044 -48.663  1.00 78.32           N1+
ATOM   2982  OXT LYS   369      37.614 -13.152 -43.162  1.00 78.32           O1-
END
