# Supplementary material for: The Diversity of Yellow-Related Proteins in Sand Flies (Diptera: Psychodidae)
Source: PLoS One. 2016 Nov 3;11(11):e0166191. doi: 10.1371/journal.pone.0166191 (PMC5094789; doi:10.1371/journal.pone.0166191)
Supplement: S1 Fig — Zipped PDB files of 32 sand fly yellow-related proteins calculated in MODELLER based on 3Q6K as the template structure. Protein codes refers to Table 1. (ZIP) [file pone.0166191.s001.zip › Pari2.pdb]

ATOM      1  N   GLN     1      49.150  -2.752 -41.452  1.00 43.05           N  
ATOM      2  CA  GLN     1      49.412  -2.627 -40.005  1.00 43.05           C  
ATOM      3  C   GLN     1      50.588  -1.742 -39.759  1.00 43.05           C  
ATOM      4  O   GLN     1      50.805  -1.279 -38.639  1.00 43.05           O  
ATOM      5  CB  GLN     1      49.633  -4.018 -39.396  1.00 43.05           C  
ATOM      6  CG  GLN     1      48.367  -4.877 -39.492  1.00 43.05           C  
ATOM      7  CD  GLN     1      48.589  -6.207 -38.788  1.00 43.05           C  
ATOM      8  NE2 GLN     1      47.647  -6.565 -37.874  1.00 43.05           N  
ATOM      9  OE1 GLN     1      49.571  -6.905 -39.034  1.00 43.05           O  
ATOM     10  N   ILE     2      51.370  -1.460 -40.820  1.00111.58           N  
ATOM     11  CA  ILE     2      52.476  -0.567 -40.653  1.00111.58           C  
ATOM     12  C   ILE     2      51.882   0.792 -40.495  1.00111.58           C  
ATOM     13  O   ILE     2      50.853   1.104 -41.095  1.00111.58           O  
ATOM     14  CB  ILE     2      53.452  -0.533 -41.799  1.00111.58           C  
ATOM     15  CG1 ILE     2      52.799   0.009 -43.081  1.00111.58           C  
ATOM     16  CG2 ILE     2      54.036  -1.945 -41.958  1.00111.58           C  
ATOM     17  CD1 ILE     2      53.815   0.348 -44.175  1.00111.58           C  
ATOM     18  N   GLU     3      52.489   1.621 -39.626  1.00 78.86           N  
ATOM     19  CA  GLU     3      51.916   2.908 -39.375  1.00 78.86           C  
ATOM     20  C   GLU     3      52.930   3.964 -39.681  1.00 78.86           C  
ATOM     21  O   GLU     3      54.133   3.712 -39.693  1.00 78.86           O  
ATOM     22  CB  GLU     3      51.587   3.144 -37.896  1.00 78.86           C  
ATOM     23  CG  GLU     3      50.726   2.067 -37.229  1.00 78.86           C  
ATOM     24  CD  GLU     3      51.606   1.324 -36.230  1.00 78.86           C  
ATOM     25  OE1 GLU     3      52.419   2.008 -35.551  1.00 78.86           O  
ATOM     26  OE2 GLU     3      51.480   0.074 -36.128  1.00 78.86           O1-
ATOM     27  N   ARG     4      52.425   5.183 -39.960  1.00138.25           N  
ATOM     28  CA  ARG     4      53.229   6.359 -40.127  1.00138.25           C  
ATOM     29  C   ARG     4      52.497   7.412 -39.363  1.00138.25           C  
ATOM     30  O   ARG     4      51.271   7.372 -39.327  1.00138.25           O  
ATOM     31  CB  ARG     4      53.288   6.914 -41.562  1.00138.25           C  
ATOM     32  CG  ARG     4      54.034   6.051 -42.578  1.00138.25           C  
ATOM     33  CD  ARG     4      53.238   4.845 -43.072  1.00138.25           C  
ATOM     34  NE  ARG     4      54.066   4.178 -44.115  1.00138.25           N  
ATOM     35  CZ  ARG     4      55.026   3.287 -43.738  1.00138.25           C  
ATOM     36  NH1 ARG     4      55.204   3.005 -42.413  1.00138.25           N1+
ATOM     37  NH2 ARG     4      55.808   2.682 -44.677  1.00138.25           N  
ATOM     38  N   GLU     5      53.225   8.329 -38.685  1.00154.34           N  
ATOM     39  CA  GLU     5      52.638   9.479 -38.044  1.00154.34           C  
ATOM     40  C   GLU     5      53.547  10.114 -37.036  1.00154.34           C  
ATOM     41  O   GLU     5      54.765   9.970 -37.106  1.00154.34           O  
ATOM     42  CB  GLU     5      51.207   9.396 -37.490  1.00154.34           C  
ATOM     43  CG  GLU     5      50.113   9.699 -38.520  1.00154.34           C  
ATOM     44  CD  GLU     5      50.660  10.753 -39.476  1.00154.34           C  
ATOM     45  OE1 GLU     5      51.468  10.371 -40.364  1.00154.34           O  
ATOM     46  OE2 GLU     5      50.280  11.947 -39.336  1.00154.34           O1-
ATOM     47  N   TYR     6      52.962  10.846 -36.059  1.00101.63           N  
ATOM     48  CA  TYR     6      53.766  11.692 -35.216  1.00101.63           C  
ATOM     49  C   TYR     6      53.709  11.259 -33.778  1.00101.63           C  
ATOM     50  O   TYR     6      52.768  10.593 -33.342  1.00101.63           O  
ATOM     51  CB  TYR     6      53.275  13.149 -35.187  1.00101.63           C  
ATOM     52  CG  TYR     6      53.157  13.688 -36.573  1.00101.63           C  
ATOM     53  CD1 TYR     6      54.260  14.105 -37.281  1.00101.63           C  
ATOM     54  CD2 TYR     6      51.914  13.792 -37.153  1.00101.63           C  
ATOM     55  CE1 TYR     6      54.121  14.612 -38.552  1.00101.63           C  
ATOM     56  CE2 TYR     6      51.767  14.297 -38.422  1.00101.63           C  
ATOM     57  CZ  TYR     6      52.875  14.707 -39.123  1.00101.63           C  
ATOM     58  OH  TYR     6      52.731  15.229 -40.426  1.00101.63           O  
ATOM     59  N   ALA     7      54.771  11.624 -33.013  1.00 51.28           N  
ATOM     60  CA  ALA     7      54.848  11.374 -31.598  1.00 51.28           C  
ATOM     61  C   ALA     7      55.452  12.586 -30.948  1.00 51.28           C  
ATOM     62  O   ALA     7      56.425  13.147 -31.447  1.00 51.28           O  
ATOM     63  CB  ALA     7      55.735  10.174 -31.230  1.00 51.28           C  
ATOM     64  N   TRP     8      54.895  13.027 -29.800  1.00 81.95           N  
ATOM     65  CA  TRP     8      55.438  14.203 -29.179  1.00 81.95           C  
ATOM     66  C   TRP     8      55.613  13.984 -27.709  1.00 81.95           C  
ATOM     67  O   TRP     8      54.707  13.528 -27.010  1.00 81.95           O  
ATOM     68  CB  TRP     8      54.522  15.437 -29.275  1.00 81.95           C  
ATOM     69  CG  TRP     8      54.287  15.998 -30.657  1.00 81.95           C  
ATOM     70  CD1 TRP     8      54.958  16.975 -31.328  1.00 81.95           C  
ATOM     71  CD2 TRP     8      53.203  15.595 -31.504  1.00 81.95           C  
ATOM     72  CE2 TRP     8      53.267  16.374 -32.658  1.00 81.95           C  
ATOM     73  CE3 TRP     8      52.231  14.659 -31.331  1.00 81.95           C  
ATOM     74  NE1 TRP     8      54.348  17.218 -32.535  1.00 81.95           N  
ATOM     75  CZ2 TRP     8      52.353  16.226 -33.660  1.00 81.95           C  
ATOM     76  CZ3 TRP     8      51.310  14.506 -32.341  1.00 81.95           C  
ATOM     77  CH2 TRP     8      51.369  15.276 -33.484  1.00 81.95           C  
ATOM     78  N   LYS     9      56.823  14.297 -27.211  1.00127.63           N  
ATOM     79  CA  LYS     9      57.067  14.310 -25.801  1.00127.63           C  
ATOM     80  C   LYS     9      56.257  15.451 -25.274  1.00127.63           C  
ATOM     81  O   LYS     9      55.577  15.345 -24.253  1.00127.63           O  
ATOM     82  CB  LYS     9      58.526  14.657 -25.454  1.00127.63           C  
ATOM     83  CG  LYS     9      59.570  13.584 -25.768  1.00127.63           C  
ATOM     84  CD  LYS     9      59.423  12.314 -24.930  1.00127.63           C  
ATOM     85  CE  LYS     9      60.711  11.492 -24.846  1.00127.63           C  
ATOM     86  NZ  LYS     9      61.130  11.056 -26.196  1.00127.63           N1+
ATOM     87  N   ASN    10      56.317  16.592 -25.992  1.00 68.32           N  
ATOM     88  CA  ASN    10      55.629  17.778 -25.578  1.00 68.32           C  
ATOM     89  C   ASN    10      55.102  18.412 -26.823  1.00 68.32           C  
ATOM     90  O   ASN    10      55.678  18.263 -27.898  1.00 68.32           O  
ATOM     91  CB  ASN    10      56.571  18.831 -24.968  1.00 68.32           C  
ATOM     92  CG  ASN    10      57.346  18.199 -23.822  1.00 68.32           C  
ATOM     93  ND2 ASN    10      56.614  17.595 -22.848  1.00 68.32           N  
ATOM     94  OD1 ASN    10      58.575  18.242 -23.795  1.00 68.32           O  
ATOM     95  N   ILE    11      53.992  19.160 -26.705  1.00111.66           N  
ATOM     96  CA  ILE    11      53.466  19.838 -27.849  1.00111.66           C  
ATOM     97  C   ILE    11      54.044  21.213 -27.803  1.00111.66           C  
ATOM     98  O   ILE    11      53.655  22.036 -26.976  1.00111.66           O  
ATOM     99  CB  ILE    11      51.973  20.000 -27.809  1.00111.66           C  
ATOM    100  CG1 ILE    11      51.283  18.639 -27.956  1.00111.66           C  
ATOM    101  CG2 ILE    11      51.566  21.019 -28.878  1.00111.66           C  
ATOM    102  CD1 ILE    11      51.570  17.951 -29.289  1.00111.66           C  
ATOM    103  N   ILE    12      54.978  21.501 -28.730  1.00 95.78           N  
ATOM    104  CA  ILE    12      55.640  22.772 -28.742  1.00 95.78           C  
ATOM    105  C   ILE    12      55.090  23.563 -29.886  1.00 95.78           C  
ATOM    106  O   ILE    12      54.683  23.009 -30.906  1.00 95.78           O  
ATOM    107  CB  ILE    12      57.134  22.678 -28.893  1.00 95.78           C  
ATOM    108  CG1 ILE    12      57.742  22.008 -27.646  1.00 95.78           C  
ATOM    109  CG2 ILE    12      57.688  24.089 -29.160  1.00 95.78           C  
ATOM    110  CD1 ILE    12      57.357  20.540 -27.468  1.00 95.78           C  
ATOM    111  N   TYR    13      55.045  24.901 -29.726  1.00169.76           N  
ATOM    112  CA  TYR    13      54.446  25.734 -30.728  1.00169.76           C  
ATOM    113  C   TYR    13      55.478  26.560 -31.416  1.00169.76           C  
ATOM    114  O   TYR    13      56.460  27.000 -30.821  1.00169.76           O  
ATOM    115  CB  TYR    13      53.397  26.714 -30.167  1.00169.76           C  
ATOM    116  CG  TYR    13      52.148  25.962 -29.858  1.00169.76           C  
ATOM    117  CD1 TYR    13      51.953  25.372 -28.630  1.00169.76           C  
ATOM    118  CD2 TYR    13      51.165  25.847 -30.814  1.00169.76           C  
ATOM    119  CE1 TYR    13      50.794  24.683 -28.360  1.00169.76           C  
ATOM    120  CE2 TYR    13      50.005  25.161 -30.550  1.00169.76           C  
ATOM    121  CZ  TYR    13      49.818  24.578 -29.321  1.00169.76           C  
ATOM    122  OH  TYR    13      48.628  23.873 -29.046  1.00169.76           O  
ATOM    123  N   GLU    14      55.280  26.740 -32.736  1.00 68.48           N  
ATOM    124  CA  GLU    14      56.147  27.576 -33.508  1.00 68.48           C  
ATOM    125  C   GLU    14      55.708  28.998 -33.332  1.00 68.48           C  
ATOM    126  O   GLU    14      54.516  29.290 -33.255  1.00 68.48           O  
ATOM    127  CB  GLU    14      56.125  27.254 -35.013  1.00 68.48           C  
ATOM    128  CG  GLU    14      56.967  28.208 -35.865  1.00 68.48           C  
ATOM    129  CD  GLU    14      56.088  29.397 -36.231  1.00 68.48           C  
ATOM    130  OE1 GLU    14      54.839  29.226 -36.233  1.00 68.48           O  
ATOM    131  OE2 GLU    14      56.650  30.489 -36.519  1.00 68.48           O1-
ATOM    132  N   GLY    15      56.681  29.927 -33.249  1.00 26.63           N  
ATOM    133  CA  GLY    15      56.383  31.332 -33.204  1.00 26.63           C  
ATOM    134  C   GLY    15      55.758  31.723 -31.902  1.00 26.63           C  
ATOM    135  O   GLY    15      54.955  32.655 -31.863  1.00 26.63           O  
ATOM    136  N   ILE    16      56.079  31.018 -30.801  1.00 90.53           N  
ATOM    137  CA  ILE    16      55.573  31.425 -29.524  1.00 90.53           C  
ATOM    138  C   ILE    16      56.763  31.619 -28.651  1.00 90.53           C  
ATOM    139  O   ILE    16      57.655  30.773 -28.616  1.00 90.53           O  
ATOM    140  CB  ILE    16      54.681  30.416 -28.855  1.00 90.53           C  
ATOM    141  CG1 ILE    16      54.091  31.017 -27.569  1.00 90.53           C  
ATOM    142  CG2 ILE    16      55.468  29.114 -28.630  1.00 90.53           C  
ATOM    143  CD1 ILE    16      52.966  30.178 -26.968  1.00 90.53           C  
ATOM    144  N   ASP    17      56.799  32.742 -27.911  1.00 62.79           N  
ATOM    145  CA  ASP    17      57.950  33.029 -27.110  1.00 62.79           C  
ATOM    146  C   ASP    17      58.102  31.912 -26.134  1.00 62.79           C  
ATOM    147  O   ASP    17      57.139  31.477 -25.505  1.00 62.79           O  
ATOM    148  CB  ASP    17      57.834  34.345 -26.324  1.00 62.79           C  
ATOM    149  CG  ASP    17      59.227  34.739 -25.859  1.00 62.79           C  
ATOM    150  OD1 ASP    17      60.174  33.936 -26.073  1.00 62.79           O  
ATOM    151  OD2 ASP    17      59.363  35.858 -25.297  1.00 62.79           O1-
ATOM    152  N   GLN    18      59.341  31.412 -25.984  1.00 37.78           N  
ATOM    153  CA  GLN    18      59.546  30.304 -25.107  1.00 37.78           C  
ATOM    154  C   GLN    18      59.469  30.799 -23.699  1.00 37.78           C  
ATOM    155  O   GLN    18      59.978  31.871 -23.373  1.00 37.78           O  
ATOM    156  CB  GLN    18      60.901  29.601 -25.308  1.00 37.78           C  
ATOM    157  CG  GLN    18      61.061  29.007 -26.710  1.00 37.78           C  
ATOM    158  CD  GLN    18      62.411  28.304 -26.792  1.00 37.78           C  
ATOM    159  NE2 GLN    18      62.725  27.482 -25.755  1.00 37.78           N  
ATOM    160  OE1 GLN    18      63.157  28.463 -27.757  1.00 37.78           O  
ATOM    161  N   GLY    19      58.805  30.011 -22.829  1.00 23.91           N  
ATOM    162  CA  GLY    19      58.689  30.338 -21.437  1.00 23.91           C  
ATOM    163  C   GLY    19      57.367  30.990 -21.181  1.00 23.91           C  
ATOM    164  O   GLY    19      56.977  31.176 -20.029  1.00 23.91           O  
ATOM    165  N   SER    20      56.650  31.365 -22.254  1.00102.28           N  
ATOM    166  CA  SER    20      55.369  31.997 -22.124  1.00102.28           C  
ATOM    167  C   SER    20      54.359  30.985 -21.686  1.00102.28           C  
ATOM    168  O   SER    20      53.294  31.340 -21.184  1.00102.28           O  
ATOM    169  CB  SER    20      54.860  32.596 -23.444  1.00102.28           C  
ATOM    170  OG  SER    20      55.711  33.656 -23.851  1.00102.28           O  
ATOM    171  N   TYR    21      54.631  29.689 -21.919  1.00176.22           N  
ATOM    172  CA  TYR    21      53.686  28.699 -21.506  1.00176.22           C  
ATOM    173  C   TYR    21      54.431  27.463 -21.120  1.00176.22           C  
ATOM    174  O   TYR    21      55.604  27.312 -21.449  1.00176.22           O  
ATOM    175  CB  TYR    21      52.665  28.343 -22.606  1.00176.22           C  
ATOM    176  CG  TYR    21      53.355  27.632 -23.721  1.00176.22           C  
ATOM    177  CD1 TYR    21      54.012  28.317 -24.719  1.00176.22           C  
ATOM    178  CD2 TYR    21      53.350  26.258 -23.758  1.00176.22           C  
ATOM    179  CE1 TYR    21      54.642  27.636 -25.739  1.00176.22           C  
ATOM    180  CE2 TYR    21      53.974  25.573 -24.773  1.00176.22           C  
ATOM    181  CZ  TYR    21      54.625  26.261 -25.765  1.00176.22           C  
ATOM    182  OH  TYR    21      55.267  25.553 -26.803  1.00176.22           O  
ATOM    183  N   ASN    22      53.773  26.536 -20.390  1.00 68.09           N  
ATOM    184  CA  ASN    22      54.447  25.320 -20.018  1.00 68.09           C  
ATOM    185  C   ASN    22      54.085  24.285 -21.051  1.00 68.09           C  
ATOM    186  O   ASN    22      52.912  24.015 -21.300  1.00 68.09           O  
ATOM    187  CB  ASN    22      54.007  24.771 -18.646  1.00 68.09           C  
ATOM    188  CG  ASN    22      54.918  23.610 -18.259  1.00 68.09           C  
ATOM    189  ND2 ASN    22      55.278  23.532 -16.950  1.00 68.09           N  
ATOM    190  OD1 ASN    22      55.300  22.794 -19.096  1.00 68.09           O  
ATOM    191  N   ILE    23      55.110  23.653 -21.660  1.00170.31           N  
ATOM    192  CA  ILE    23      54.975  22.689 -22.727  1.00170.31           C  
ATOM    193  C   ILE    23      54.212  21.491 -22.252  1.00170.31           C  
ATOM    194  O   ILE    23      53.473  20.873 -23.016  1.00170.31           O  
ATOM    195  CB  ILE    23      56.297  22.211 -23.270  1.00170.31           C  
ATOM    196  CG1 ILE    23      57.087  21.419 -22.216  1.00170.31           C  
ATOM    197  CG2 ILE    23      57.053  23.439 -23.803  1.00170.31           C  
ATOM    198  CD1 ILE    23      57.442  22.219 -20.962  1.00170.31           C  
ATOM    199  N   GLU    24      54.410  21.101 -20.983  1.00 60.56           N  
ATOM    200  CA  GLU    24      53.746  19.947 -20.446  1.00 60.56           C  
ATOM    201  C   GLU    24      52.259  20.173 -20.394  1.00 60.56           C  
ATOM    202  O   GLU    24      51.474  19.234 -20.504  1.00 60.56           O  
ATOM    203  CB  GLU    24      54.216  19.577 -19.030  1.00 60.56           C  
ATOM    204  CG  GLU    24      55.643  19.022 -18.988  1.00 60.56           C  
ATOM    205  CD  GLU    24      55.893  18.483 -17.587  1.00 60.56           C  
ATOM    206  OE1 GLU    24      54.906  18.409 -16.806  1.00 60.56           O  
ATOM    207  OE2 GLU    24      57.064  18.136 -17.277  1.00 60.56           O1-
ATOM    208  N   ASN    25      51.834  21.431 -20.189  1.00 86.96           N  
ATOM    209  CA  ASN    25      50.454  21.809 -20.056  1.00 86.96           C  
ATOM    210  C   ASN    25      49.681  21.655 -21.338  1.00 86.96           C  
ATOM    211  O   ASN    25      48.451  21.594 -21.304  1.00 86.96           O  
ATOM    212  CB  ASN    25      50.273  23.245 -19.533  1.00 86.96           C  
ATOM    213  CG  ASN    25      50.595  23.197 -18.044  1.00 86.96           C  
ATOM    214  ND2 ASN    25      51.124  24.319 -17.487  1.00 86.96           N  
ATOM    215  OD1 ASN    25      50.383  22.174 -17.396  1.00 86.96           O  
ATOM    216  N   SER    26      50.346  21.645 -22.512  1.00 72.94           N  
ATOM    217  CA  SER    26      49.602  21.565 -23.744  1.00 72.94           C  
ATOM    218  C   SER    26      49.145  20.148 -23.941  1.00 72.94           C  
ATOM    219  O   SER    26      49.934  19.265 -24.278  1.00 72.94           O  
ATOM    220  CB  SER    26      50.429  21.983 -24.975  1.00 72.94           C  
ATOM    221  OG  SER    26      51.508  21.088 -25.191  1.00 72.94           O  
ATOM    222  N   ILE    27      47.825  19.905 -23.765  1.00 86.47           N  
ATOM    223  CA  ILE    27      47.316  18.566 -23.854  1.00 86.47           C  
ATOM    224  C   ILE    27      46.339  18.439 -24.988  1.00 86.47           C  
ATOM    225  O   ILE    27      45.214  18.928 -24.906  1.00 86.47           O  
ATOM    226  CB  ILE    27      46.566  18.175 -22.610  1.00 86.47           C  
ATOM    227  CG1 ILE    27      47.497  18.229 -21.387  1.00 86.47           C  
ATOM    228  CG2 ILE    27      45.909  16.804 -22.844  1.00 86.47           C  
ATOM    229  CD1 ILE    27      46.752  18.220 -20.054  1.00 86.47           C  
ATOM    230  N   PRO    28      46.741  17.795 -26.056  1.00181.77           N  
ATOM    231  CA  PRO    28      45.814  17.586 -27.144  1.00181.77           C  
ATOM    232  C   PRO    28      44.864  16.462 -26.862  1.00181.77           C  
ATOM    233  O   PRO    28      45.319  15.386 -26.481  1.00181.77           O  
ATOM    234  CB  PRO    28      46.662  17.364 -28.394  1.00181.77           C  
ATOM    235  CG  PRO    28      47.985  18.082 -28.070  1.00181.77           C  
ATOM    236  CD  PRO    28      48.098  17.994 -26.540  1.00181.77           C  
ATOM    237  N   THR    29      43.548  16.719 -26.971  1.00108.20           N  
ATOM    238  CA  THR    29      42.474  15.781 -26.801  1.00108.20           C  
ATOM    239  C   THR    29      42.024  15.148 -28.097  1.00108.20           C  
ATOM    240  O   THR    29      41.396  14.091 -28.086  1.00108.20           O  
ATOM    241  CB  THR    29      41.297  16.439 -26.146  1.00108.20           C  
ATOM    242  CG2 THR    29      41.736  16.966 -24.768  1.00108.20           C  
ATOM    243  OG1 THR    29      40.843  17.520 -26.944  1.00108.20           O  
ATOM    244  N   ALA    30      42.251  15.810 -29.253  1.00 72.23           N  
ATOM    245  CA  ALA    30      41.686  15.300 -30.477  1.00 72.23           C  
ATOM    246  C   ALA    30      42.373  15.878 -31.681  1.00 72.23           C  
ATOM    247  O   ALA    30      43.143  16.831 -31.583  1.00 72.23           O  
ATOM    248  CB  ALA    30      40.192  15.623 -30.620  1.00 72.23           C  
ATOM    249  N   PHE    31      42.114  15.282 -32.869  1.00177.59           N  
ATOM    250  CA  PHE    31      42.700  15.775 -34.086  1.00177.59           C  
ATOM    251  C   PHE    31      41.707  15.612 -35.198  1.00177.59           C  
ATOM    252  O   PHE    31      40.614  15.084 -34.999  1.00177.59           O  
ATOM    253  CB  PHE    31      43.967  15.009 -34.513  1.00177.59           C  
ATOM    254  CG  PHE    31      43.575  13.613 -34.869  1.00177.59           C  
ATOM    255  CD1 PHE    31      43.521  12.627 -33.910  1.00177.59           C  
ATOM    256  CD2 PHE    31      43.251  13.294 -36.169  1.00177.59           C  
ATOM    257  CE1 PHE    31      43.155  11.345 -34.250  1.00177.59           C  
ATOM    258  CE2 PHE    31      42.884  12.015 -36.514  1.00177.59           C  
ATOM    259  CZ  PHE    31      42.838  11.036 -35.551  1.00177.59           C  
ATOM    260  N   ALA    32      42.049  16.153 -36.388  1.00 70.29           N  
ATOM    261  CA  ALA    32      41.285  15.930 -37.583  1.00 70.29           C  
ATOM    262  C   ALA    32      42.262  16.111 -38.701  1.00 70.29           C  
ATOM    263  O   ALA    32      43.017  17.079 -38.714  1.00 70.29           O  
ATOM    264  CB  ALA    32      40.159  16.953 -37.801  1.00 70.29           C  
ATOM    265  N   HIS    33      42.264  15.188 -39.680  1.00 89.37           N  
ATOM    266  CA  HIS    33      43.183  15.287 -40.775  1.00 89.37           C  
ATOM    267  C   HIS    33      42.402  15.579 -42.014  1.00 89.37           C  
ATOM    268  O   HIS    33      41.376  14.955 -42.281  1.00 89.37           O  
ATOM    269  CB  HIS    33      43.957  13.985 -41.023  1.00 89.37           C  
ATOM    270  CG  HIS    33      44.914  14.081 -42.170  1.00 89.37           C  
ATOM    271  CD2 HIS    33      44.829  13.553 -43.421  1.00 89.37           C  
ATOM    272  ND1 HIS    33      46.105  14.770 -42.132  1.00 89.37           N  
ATOM    273  CE1 HIS    33      46.677  14.626 -43.354  1.00 89.37           C  
ATOM    274  NE2 HIS    33      45.940  13.895 -44.170  1.00 89.37           N  
ATOM    275  N   ASP    34      42.876  16.575 -42.787  1.00 62.67           N  
ATOM    276  CA  ASP    34      42.293  16.930 -44.049  1.00 62.67           C  
ATOM    277  C   ASP    34      43.216  16.342 -45.073  1.00 62.67           C  
ATOM    278  O   ASP    34      44.315  16.852 -45.286  1.00 62.67           O  
ATOM    279  CB  ASP    34      42.257  18.457 -44.272  1.00 62.67           C  
ATOM    280  CG  ASP    34      41.509  18.788 -45.558  1.00 62.67           C  
ATOM    281  OD1 ASP    34      41.051  17.839 -46.250  1.00 62.67           O  
ATOM    282  OD2 ASP    34      41.389  20.003 -45.870  1.00 62.67           O1-
ATOM    283  N   ALA    35      42.806  15.229 -45.712  1.00 41.81           N  
ATOM    284  CA  ALA    35      43.659  14.543 -46.645  1.00 41.81           C  
ATOM    285  C   ALA    35      43.938  15.375 -47.865  1.00 41.81           C  
ATOM    286  O   ALA    35      45.075  15.429 -48.331  1.00 41.81           O  
ATOM    287  CB  ALA    35      43.074  13.199 -47.118  1.00 41.81           C  
ATOM    288  N   ALA    36      42.914  16.054 -48.420  1.00 38.13           N  
ATOM    289  CA  ALA    36      43.111  16.789 -49.642  1.00 38.13           C  
ATOM    290  C   ALA    36      44.115  17.888 -49.433  1.00 38.13           C  
ATOM    291  O   ALA    36      44.999  18.095 -50.264  1.00 38.13           O  
ATOM    292  CB  ALA    36      41.818  17.448 -50.157  1.00 38.13           C  
ATOM    293  N   SER    37      43.978  18.628 -48.316  1.00 58.50           N  
ATOM    294  CA  SER    37      44.808  19.756 -47.984  1.00 58.50           C  
ATOM    295  C   SER    37      46.134  19.351 -47.413  1.00 58.50           C  
ATOM    296  O   SER    37      47.039  20.181 -47.352  1.00 58.50           O  
ATOM    297  CB  SER    37      44.161  20.694 -46.954  1.00 58.50           C  
ATOM    298  OG  SER    37      42.998  21.293 -47.503  1.00 58.50           O  
ATOM    299  N   LYS    38      46.306  18.088 -46.975  1.00131.53           N  
ATOM    300  CA  LYS    38      47.549  17.721 -46.344  1.00131.53           C  
ATOM    301  C   LYS    38      47.696  18.520 -45.077  1.00131.53           C  
ATOM    302  O   LYS    38      48.806  18.916 -44.725  1.00131.53           O  
ATOM    303  CB  LYS    38      48.782  18.066 -47.204  1.00131.53           C  
ATOM    304  CG  LYS    38      48.930  17.261 -48.498  1.00131.53           C  
ATOM    305  CD  LYS    38      49.373  15.812 -48.291  1.00131.53           C  
ATOM    306  CE  LYS    38      50.882  15.686 -48.074  1.00131.53           C  
ATOM    307  NZ  LYS    38      51.256  14.266 -47.902  1.00131.53           N1+
ATOM    308  N   LYS    39      46.585  18.768 -44.346  1.00127.68           N  
ATOM    309  CA  LYS    39      46.664  19.561 -43.144  1.00127.68           C  
ATOM    310  C   LYS    39      46.167  18.776 -41.965  1.00127.68           C  
ATOM    311  O   LYS    39      45.233  17.981 -42.070  1.00127.68           O  
ATOM    312  CB  LYS    39      45.831  20.853 -43.218  1.00127.68           C  
ATOM    313  CG  LYS    39      46.387  21.899 -44.188  1.00127.68           C  
ATOM    314  CD  LYS    39      47.769  22.433 -43.795  1.00127.68           C  
ATOM    315  CE  LYS    39      48.325  23.508 -44.738  1.00127.68           C  
ATOM    316  NZ  LYS    39      47.446  24.701 -44.735  1.00127.68           N1+
ATOM    317  N   ILE    40      46.801  18.995 -40.791  1.00 43.61           N  
ATOM    318  CA  ILE    40      46.407  18.320 -39.585  1.00 43.61           C  
ATOM    319  C   ILE    40      45.962  19.355 -38.594  1.00 43.61           C  
ATOM    320  O   ILE    40      46.615  20.381 -38.401  1.00 43.61           O  
ATOM    321  CB  ILE    40      47.513  17.528 -38.951  1.00 43.61           C  
ATOM    322  CG1 ILE    40      47.942  16.374 -39.873  1.00 43.61           C  
ATOM    323  CG2 ILE    40      47.032  17.069 -37.566  1.00 43.61           C  
ATOM    324  CD1 ILE    40      49.243  15.703 -39.433  1.00 43.61           C  
ATOM    325  N   PHE    41      44.803  19.104 -37.948  1.00 62.69           N  
ATOM    326  CA  PHE    41      44.278  20.025 -36.980  1.00 62.69           C  
ATOM    327  C   PHE    41      44.260  19.320 -35.657  1.00 62.69           C  
ATOM    328  O   PHE    41      43.831  18.170 -35.553  1.00 62.69           O  
ATOM    329  CB  PHE    41      42.824  20.444 -37.265  1.00 62.69           C  
ATOM    330  CG  PHE    41      42.765  21.053 -38.626  1.00 62.69           C  
ATOM    331  CD1 PHE    41      43.192  22.342 -38.848  1.00 62.69           C  
ATOM    332  CD2 PHE    41      42.262  20.332 -39.686  1.00 62.69           C  
ATOM    333  CE1 PHE    41      43.130  22.895 -40.107  1.00 62.69           C  
ATOM    334  CE2 PHE    41      42.197  20.877 -40.947  1.00 62.69           C  
ATOM    335  CZ  PHE    41      42.633  22.163 -41.159  1.00 62.69           C  
ATOM    336  N   ILE    42      44.731  20.008 -34.598  1.00 47.11           N  
ATOM    337  CA  ILE    42      44.749  19.399 -33.301  1.00 47.11           C  
ATOM    338  C   ILE    42      44.058  20.288 -32.319  1.00 47.11           C  
ATOM    339  O   ILE    42      44.231  21.506 -32.325  1.00 47.11           O  
ATOM    340  CB  ILE    42      46.134  19.110 -32.795  1.00 47.11           C  
ATOM    341  CG1 ILE    42      46.792  18.020 -33.658  1.00 47.11           C  
ATOM    342  CG2 ILE    42      46.032  18.752 -31.305  1.00 47.11           C  
ATOM    343  CD1 ILE    42      48.286  17.847 -33.396  1.00 47.11           C  
ATOM    344  N   THR    43      43.229  19.679 -31.447  1.00132.42           N  
ATOM    345  CA  THR    43      42.587  20.468 -30.441  1.00132.42           C  
ATOM    346  C   THR    43      43.352  20.378 -29.161  1.00132.42           C  
ATOM    347  O   THR    43      43.670  19.294 -28.668  1.00132.42           O  
ATOM    348  CB  THR    43      41.152  20.150 -30.155  1.00132.42           C  
ATOM    349  CG2 THR    43      40.280  20.706 -31.288  1.00132.42           C  
ATOM    350  OG1 THR    43      40.971  18.757 -29.948  1.00132.42           O  
ATOM    351  N   ILE    44      43.729  21.566 -28.645  1.00125.77           N  
ATOM    352  CA  ILE    44      44.343  21.683 -27.358  1.00125.77           C  
ATOM    353  C   ILE    44      43.464  22.604 -26.547  1.00125.77           C  
ATOM    354  O   ILE    44      43.513  23.826 -26.683  1.00125.77           O  
ATOM    355  CB  ILE    44      45.744  22.232 -27.408  1.00125.77           C  
ATOM    356  CG1 ILE    44      46.319  22.320 -25.988  1.00125.77           C  
ATOM    357  CG2 ILE    44      45.758  23.544 -28.214  1.00125.77           C  
ATOM    358  CD1 ILE    44      47.775  22.769 -25.962  1.00125.77           C  
ATOM    359  N   PRO    45      42.679  22.044 -25.664  1.00168.56           N  
ATOM    360  CA  PRO    45      41.747  22.837 -24.899  1.00168.56           C  
ATOM    361  C   PRO    45      42.462  23.769 -23.975  1.00168.56           C  
ATOM    362  O   PRO    45      43.557  23.438 -23.522  1.00168.56           O  
ATOM    363  CB  PRO    45      40.832  21.837 -24.200  1.00168.56           C  
ATOM    364  CG  PRO    45      40.844  20.621 -25.142  1.00168.56           C  
ATOM    365  CD  PRO    45      42.220  20.676 -25.830  1.00168.56           C  
ATOM    366  N   ARG    46      41.853  24.935 -23.663  1.00134.50           N  
ATOM    367  CA  ARG    46      42.569  25.902 -22.888  1.00134.50           C  
ATOM    368  C   ARG    46      42.440  25.608 -21.441  1.00134.50           C  
ATOM    369  O   ARG    46      41.612  26.179 -20.729  1.00134.50           O  
ATOM    370  CB  ARG    46      42.122  27.365 -23.094  1.00134.50           C  
ATOM    371  CG  ARG    46      42.328  27.919 -24.510  1.00134.50           C  
ATOM    372  CD  ARG    46      42.734  29.399 -24.511  1.00134.50           C  
ATOM    373  NE  ARG    46      42.464  29.998 -25.854  1.00134.50           N  
ATOM    374  CZ  ARG    46      43.265  29.755 -26.933  1.00134.50           C  
ATOM    375  NH1 ARG    46      44.266  28.832 -26.857  1.00134.50           N1+
ATOM    376  NH2 ARG    46      43.037  30.414 -28.106  1.00134.50           N  
ATOM    377  N   ILE    47      43.259  24.652 -20.987  1.00179.33           N  
ATOM    378  CA  ILE    47      43.381  24.378 -19.596  1.00179.33           C  
ATOM    379  C   ILE    47      44.179  25.536 -18.924  1.00179.33           C  
ATOM    380  O   ILE    47      43.807  25.909 -17.815  1.00179.33           O  
ATOM    381  CB  ILE    47      44.133  23.108 -19.324  1.00179.33           C  
ATOM    382  CG1 ILE    47      45.587  23.208 -19.822  1.00179.33           C  
ATOM    383  CG2 ILE    47      43.337  21.953 -19.953  1.00179.33           C  
ATOM    384  CD1 ILE    47      46.488  22.085 -19.310  1.00179.33           C  
ATOM    385  N   ASN    48      45.316  26.091 -19.509  1.00173.32           N  
ATOM    386  CA  ASN    48      46.101  27.214 -18.969  1.00173.32           C  
ATOM    387  C   ASN    48      47.247  27.613 -19.906  1.00173.32           C  
ATOM    388  O   ASN    48      48.115  26.807 -20.243  1.00173.32           O  
ATOM    389  CB  ASN    48      46.736  26.881 -17.604  1.00173.32           C  
ATOM    390  CG  ASN    48      47.463  28.105 -17.052  1.00173.32           C  
ATOM    391  ND2 ASN    48      46.992  28.619 -15.886  1.00173.32           N  
ATOM    392  OD1 ASN    48      48.428  28.593 -17.640  1.00173.32           O  
ATOM    393  N   GLN    49      47.326  28.914 -20.288  1.00154.25           N  
ATOM    394  CA  GLN    49      48.385  29.493 -21.097  1.00154.25           C  
ATOM    395  C   GLN    49      48.532  28.835 -22.444  1.00154.25           C  
ATOM    396  O   GLN    49      49.645  28.742 -22.961  1.00154.25           O  
ATOM    397  CB  GLN    49      49.766  29.439 -20.407  1.00154.25           C  
ATOM    398  CG  GLN    49      49.900  30.332 -19.169  1.00154.25           C  
ATOM    399  CD  GLN    49      49.988  31.774 -19.645  1.00154.25           C  
ATOM    400  NE2 GLN    49      49.980  32.734 -18.681  1.00154.25           N  
ATOM    401  OE1 GLN    49      50.056  32.041 -20.844  1.00154.25           O  
ATOM    402  N   VAL    50      47.428  28.413 -23.091  1.00 74.74           N  
ATOM    403  CA  VAL    50      47.573  27.768 -24.372  1.00 74.74           C  
ATOM    404  C   VAL    50      47.481  28.817 -25.447  1.00 74.74           C  
ATOM    405  O   VAL    50      46.479  29.521 -25.565  1.00 74.74           O  
ATOM    406  CB  VAL    50      46.497  26.757 -24.651  1.00 74.74           C  
ATOM    407  CG1 VAL    50      46.745  26.130 -26.035  1.00 74.74           C  
ATOM    408  CG2 VAL    50      46.446  25.748 -23.490  1.00 74.74           C  
ATOM    409  N   PRO    51      48.532  28.960 -26.218  1.00120.55           N  
ATOM    410  CA  PRO    51      48.601  29.921 -27.293  1.00120.55           C  
ATOM    411  C   PRO    51      47.536  29.746 -28.337  1.00120.55           C  
ATOM    412  O   PRO    51      46.941  30.743 -28.743  1.00120.55           O  
ATOM    413  CB  PRO    51      50.003  29.754 -27.883  1.00120.55           C  
ATOM    414  CG  PRO    51      50.336  28.275 -27.606  1.00120.55           C  
ATOM    415  CD  PRO    51      49.591  27.965 -26.296  1.00120.55           C  
ATOM    416  N   ILE    52      47.308  28.508 -28.827  1.00154.83           N  
ATOM    417  CA  ILE    52      46.269  28.329 -29.801  1.00154.83           C  
ATOM    418  C   ILE    52      45.560  27.045 -29.493  1.00154.83           C  
ATOM    419  O   ILE    52      46.176  25.987 -29.387  1.00154.83           O  
ATOM    420  CB  ILE    52      46.758  28.313 -31.222  1.00154.83           C  
ATOM    421  CG1 ILE    52      45.564  28.434 -32.185  1.00154.83           C  
ATOM    422  CG2 ILE    52      47.643  27.077 -31.434  1.00154.83           C  
ATOM    423  CD1 ILE    52      44.881  29.804 -32.164  1.00154.83           C  
ATOM    424  N   THR    53      44.231  27.128 -29.294  1.00138.87           N  
ATOM    425  CA  THR    53      43.382  26.008 -28.982  1.00138.87           C  
ATOM    426  C   THR    53      43.162  25.141 -30.187  1.00138.87           C  
ATOM    427  O   THR    53      42.967  23.933 -30.063  1.00138.87           O  
ATOM    428  CB  THR    53      42.054  26.418 -28.406  1.00138.87           C  
ATOM    429  CG2 THR    53      41.226  27.125 -29.484  1.00138.87           C  
ATOM    430  OG1 THR    53      41.358  25.283 -27.911  1.00138.87           O  
ATOM    431  N   LEU    54      43.104  25.754 -31.384  1.00 88.16           N  
ATOM    432  CA  LEU    54      43.010  25.026 -32.619  1.00 88.16           C  
ATOM    433  C   LEU    54      44.358  25.177 -33.263  1.00 88.16           C  
ATOM    434  O   LEU    54      44.729  26.281 -33.657  1.00 88.16           O  
ATOM    435  CB  LEU    54      41.941  25.585 -33.579  1.00 88.16           C  
ATOM    436  CG  LEU    54      41.828  24.817 -34.909  1.00 88.16           C  
ATOM    437  CD1 LEU    54      41.473  23.336 -34.685  1.00 88.16           C  
ATOM    438  CD2 LEU    54      40.856  25.526 -35.868  1.00 88.16           C  
ATOM    439  N   THR    55      45.134  24.074 -33.391  1.00141.73           N  
ATOM    440  CA  THR    55      46.465  24.188 -33.922  1.00141.73           C  
ATOM    441  C   THR    55      46.504  23.456 -35.222  1.00141.73           C  
ATOM    442  O   THR    55      45.694  22.564 -35.462  1.00141.73           O  
ATOM    443  CB  THR    55      47.514  23.553 -33.052  1.00141.73           C  
ATOM    444  CG2 THR    55      47.406  24.146 -31.637  1.00141.73           C  
ATOM    445  OG1 THR    55      47.330  22.144 -33.007  1.00141.73           O  
ATOM    446  N   GLU    56      47.457  23.824 -36.103  1.00113.19           N  
ATOM    447  CA  GLU    56      47.509  23.243 -37.413  1.00113.19           C  
ATOM    448  C   GLU    56      48.925  22.870 -37.735  1.00113.19           C  
ATOM    449  O   GLU    56      49.868  23.534 -37.305  1.00113.19           O  
ATOM    450  CB  GLU    56      47.048  24.249 -38.487  1.00113.19           C  
ATOM    451  CG  GLU    56      47.178  23.778 -39.933  1.00113.19           C  
ATOM    452  CD  GLU    56      46.679  24.910 -40.822  1.00113.19           C  
ATOM    453  OE1 GLU    56      45.466  25.241 -40.740  1.00113.19           O  
ATOM    454  OE2 GLU    56      47.510  25.464 -41.590  1.00113.19           O1-
ATOM    455  N   PHE    57      49.114  21.760 -38.481  1.00108.87           N  
ATOM    456  CA  PHE    57      50.438  21.432 -38.926  1.00108.87           C  
ATOM    457  C   PHE    57      50.356  20.975 -40.354  1.00108.87           C  
ATOM    458  O   PHE    57      49.441  20.243 -40.735  1.00108.87           O  
ATOM    459  CB  PHE    57      51.133  20.327 -38.110  1.00108.87           C  
ATOM    460  CG  PHE    57      52.511  20.190 -38.664  1.00108.87           C  
ATOM    461  CD1 PHE    57      53.465  21.142 -38.388  1.00108.87           C  
ATOM    462  CD2 PHE    57      52.859  19.117 -39.451  1.00108.87           C  
ATOM    463  CE1 PHE    57      54.740  21.032 -38.894  1.00108.87           C  
ATOM    464  CE2 PHE    57      54.135  19.001 -39.953  1.00108.87           C  
ATOM    465  CZ  PHE    57      55.080  19.962 -39.687  1.00108.87           C  
ATOM    466  N   ASP    58      51.330  21.421 -41.177  1.00 54.65           N  
ATOM    467  CA  ASP    58      51.420  21.087 -42.573  1.00 54.65           C  
ATOM    468  C   ASP    58      52.164  19.787 -42.670  1.00 54.65           C  
ATOM    469  O   ASP    58      53.377  19.738 -42.479  1.00 54.65           O  
ATOM    470  CB  ASP    58      52.206  22.150 -43.375  1.00 54.65           C  
ATOM    471  CG  ASP    58      52.099  21.863 -44.869  1.00 54.65           C  
ATOM    472  OD1 ASP    58      51.915  20.677 -45.250  1.00 54.65           O  
ATOM    473  OD2 ASP    58      52.198  22.841 -45.657  1.00 54.65           O1-
ATOM    474  N   SER    59      51.424  18.703 -42.976  1.00103.53           N  
ATOM    475  CA  SER    59      51.908  17.351 -43.056  1.00103.53           C  
ATOM    476  C   SER    59      52.684  17.101 -44.310  1.00103.53           C  
ATOM    477  O   SER    59      53.340  16.067 -44.424  1.00103.53           O  
ATOM    478  CB  SER    59      50.760  16.331 -43.036  1.00103.53           C  
ATOM    479  OG  SER    59      51.273  15.028 -43.260  1.00103.53           O  
ATOM    480  N   ILE    60      52.643  18.017 -45.292  1.00 46.43           N  
ATOM    481  CA  ILE    60      53.251  17.696 -46.550  1.00 46.43           C  
ATOM    482  C   ILE    60      54.709  17.442 -46.366  1.00 46.43           C  
ATOM    483  O   ILE    60      55.215  16.396 -46.768  1.00 46.43           O  
ATOM    484  CB  ILE    60      53.115  18.819 -47.537  1.00 46.43           C  
ATOM    485  CG1 ILE    60      51.632  19.123 -47.811  1.00 46.43           C  
ATOM    486  CG2 ILE    60      53.913  18.447 -48.797  1.00 46.43           C  
ATOM    487  CD1 ILE    60      51.411  20.462 -48.515  1.00 46.43           C  
ATOM    488  N   LYS    61      55.431  18.384 -45.742  1.00110.12           N  
ATOM    489  CA  LYS    61      56.837  18.183 -45.593  1.00110.12           C  
ATOM    490  C   LYS    61      57.127  17.107 -44.595  1.00110.12           C  
ATOM    491  O   LYS    61      57.938  16.222 -44.864  1.00110.12           O  
ATOM    492  CB  LYS    61      57.572  19.474 -45.196  1.00110.12           C  
ATOM    493  CG  LYS    61      57.101  20.093 -43.881  1.00110.12           C  
ATOM    494  CD  LYS    61      57.970  21.272 -43.445  1.00110.12           C  
ATOM    495  CE  LYS    61      57.559  21.897 -42.111  1.00110.12           C  
ATOM    496  NZ  LYS    61      58.524  22.958 -41.741  1.00110.12           N1+
ATOM    497  N   TYR    62      56.461  17.116 -43.419  1.00263.10           N  
ATOM    498  CA  TYR    62      56.896  16.145 -42.455  1.00263.10           C  
ATOM    499  C   TYR    62      55.857  15.142 -42.105  1.00263.10           C  
ATOM    500  O   TYR    62      55.232  15.291 -41.059  1.00263.10           O  
ATOM    501  CB  TYR    62      57.269  16.730 -41.077  1.00263.10           C  
ATOM    502  CG  TYR    62      58.497  17.575 -41.161  1.00263.10           C  
ATOM    503  CD1 TYR    62      58.401  18.920 -41.436  1.00263.10           C  
ATOM    504  CD2 TYR    62      59.742  17.020 -40.951  1.00263.10           C  
ATOM    505  CE1 TYR    62      59.532  19.698 -41.506  1.00263.10           C  
ATOM    506  CE2 TYR    62      60.875  17.796 -41.022  1.00263.10           C  
ATOM    507  CZ  TYR    62      60.768  19.138 -41.299  1.00263.10           C  
ATOM    508  OH  TYR    62      61.923  19.944 -41.372  1.00263.10           O  
ATOM    509  N   PRO    63      55.615  14.108 -42.840  1.00186.37           N  
ATOM    510  CA  PRO    63      54.831  13.102 -42.202  1.00186.37           C  
ATOM    511  C   PRO    63      55.951  12.603 -41.332  1.00186.37           C  
ATOM    512  O   PRO    63      57.051  12.446 -41.862  1.00186.37           O  
ATOM    513  CB  PRO    63      54.386  12.158 -43.314  1.00186.37           C  
ATOM    514  CG  PRO    63      54.359  13.067 -44.560  1.00186.37           C  
ATOM    515  CD  PRO    63      55.414  14.154 -44.277  1.00186.37           C  
ATOM    516  N   GLY    64      55.742  12.359 -40.024  1.00113.58           N  
ATOM    517  CA  GLY    64      56.843  11.883 -39.225  1.00113.58           C  
ATOM    518  C   GLY    64      57.391  12.951 -38.319  1.00113.58           C  
ATOM    519  O   GLY    64      57.329  14.146 -38.605  1.00113.58           O  
ATOM    520  N   GLY    65      57.955  12.497 -37.177  1.00103.81           N  
ATOM    521  CA  GLY    65      58.610  13.325 -36.204  1.00103.81           C  
ATOM    522  C   GLY    65      57.633  14.015 -35.311  1.00103.81           C  
ATOM    523  O   GLY    65      56.512  13.558 -35.083  1.00103.81           O  
ATOM    524  N   SER    66      58.099  15.132 -34.718  1.00107.29           N  
ATOM    525  CA  SER    66      57.261  15.922 -33.872  1.00107.29           C  
ATOM    526  C   SER    66      57.249  17.303 -34.450  1.00107.29           C  
ATOM    527  O   SER    66      58.140  18.116 -34.211  1.00107.29           O  
ATOM    528  CB  SER    66      57.779  16.002 -32.423  1.00107.29           C  
ATOM    529  OG  SER    66      59.089  16.549 -32.392  1.00107.29           O  
ATOM    530  N   PRO    67      56.231  17.585 -35.210  1.00 88.32           N  
ATOM    531  CA  PRO    67      56.105  18.864 -35.849  1.00 88.32           C  
ATOM    532  C   PRO    67      55.715  19.907 -34.847  1.00 88.32           C  
ATOM    533  O   PRO    67      55.033  19.573 -33.881  1.00 88.32           O  
ATOM    534  CB  PRO    67      55.068  18.668 -36.958  1.00 88.32           C  
ATOM    535  CG  PRO    67      54.350  17.355 -36.605  1.00 88.32           C  
ATOM    536  CD  PRO    67      55.414  16.559 -35.836  1.00 88.32           C  
ATOM    537  N   PRO    68      56.148  21.125 -35.044  1.00104.56           N  
ATOM    538  CA  PRO    68      55.753  22.175 -34.147  1.00104.56           C  
ATOM    539  C   PRO    68      54.348  22.558 -34.466  1.00104.56           C  
ATOM    540  O   PRO    68      53.947  22.422 -35.621  1.00104.56           O  
ATOM    541  CB  PRO    68      56.760  23.301 -34.348  1.00104.56           C  
ATOM    542  CG  PRO    68      58.027  22.571 -34.829  1.00104.56           C  
ATOM    543  CD  PRO    68      57.493  21.329 -35.557  1.00104.56           C  
ATOM    544  N   LEU    69      53.568  23.027 -33.476  1.00129.71           N  
ATOM    545  CA  LEU    69      52.217  23.354 -33.813  1.00129.71           C  
ATOM    546  C   LEU    69      52.150  24.789 -34.215  1.00129.71           C  
ATOM    547  O   LEU    69      52.926  25.617 -33.741  1.00129.71           O  
ATOM    548  CB  LEU    69      51.197  23.022 -32.715  1.00129.71           C  
ATOM    549  CG  LEU    69      51.239  21.513 -32.411  1.00129.71           C  
ATOM    550  CD1 LEU    69      52.517  21.151 -31.650  1.00129.71           C  
ATOM    551  CD2 LEU    69      49.971  20.996 -31.740  1.00129.71           C  
ATOM    552  N   SER    70      51.217  25.120 -35.129  1.00 81.76           N  
ATOM    553  CA  SER    70      51.129  26.473 -35.593  1.00 81.76           C  
ATOM    554  C   SER    70      49.739  26.976 -35.375  1.00 81.76           C  
ATOM    555  O   SER    70      48.808  26.212 -35.123  1.00 81.76           O  
ATOM    556  CB  SER    70      51.439  26.636 -37.095  1.00 81.76           C  
ATOM    557  OG  SER    70      50.433  26.017 -37.884  1.00 81.76           O  
ATOM    558  N   LYS    71      49.582  28.312 -35.448  1.00 99.24           N  
ATOM    559  CA  LYS    71      48.300  28.934 -35.298  1.00 99.24           C  
ATOM    560  C   LYS    71      47.446  28.482 -36.435  1.00 99.24           C  
ATOM    561  O   LYS    71      47.937  28.232 -37.535  1.00 99.24           O  
ATOM    562  CB  LYS    71      48.371  30.472 -35.351  1.00 99.24           C  
ATOM    563  CG  LYS    71      47.017  31.167 -35.191  1.00 99.24           C  
ATOM    564  CD  LYS    71      47.116  32.682 -34.978  1.00 99.24           C  
ATOM    565  CE  LYS    71      47.331  33.489 -36.264  1.00 99.24           C  
ATOM    566  NZ  LYS    71      46.056  33.619 -37.010  1.00 99.24           N1+
ATOM    567  N   PHE    72      46.133  28.330 -36.176  1.00121.35           N  
ATOM    568  CA  PHE    72      45.216  27.924 -37.199  1.00121.35           C  
ATOM    569  C   PHE    72      45.154  29.046 -38.168  1.00121.35           C  
ATOM    570  O   PHE    72      44.945  30.203 -37.800  1.00121.35           O  
ATOM    571  CB  PHE    72      43.816  27.619 -36.610  1.00121.35           C  
ATOM    572  CG  PHE    72      42.803  27.321 -37.666  1.00121.35           C  
ATOM    573  CD1 PHE    72      42.884  26.193 -38.449  1.00121.35           C  
ATOM    574  CD2 PHE    72      41.725  28.161 -37.830  1.00121.35           C  
ATOM    575  CE1 PHE    72      41.930  25.937 -39.408  1.00121.35           C  
ATOM    576  CE2 PHE    72      40.768  27.910 -38.785  1.00121.35           C  
ATOM    577  CZ  PHE    72      40.873  26.797 -39.580  1.00121.35           C  
ATOM    578  N   PRO    73      45.371  28.740 -39.412  1.00296.67           N  
ATOM    579  CA  PRO    73      45.185  29.769 -40.374  1.00296.67           C  
ATOM    580  C   PRO    73      43.717  29.890 -40.230  1.00296.67           C  
ATOM    581  O   PRO    73      43.082  28.854 -40.105  1.00296.67           O  
ATOM    582  CB  PRO    73      45.702  29.199 -41.693  1.00296.67           C  
ATOM    583  CG  PRO    73      46.803  28.216 -41.239  1.00296.67           C  
ATOM    584  CD  PRO    73      46.363  27.763 -39.833  1.00296.67           C  
ATOM    585  N   GLY    74      43.134  31.089 -40.238  1.00266.55           N  
ATOM    586  CA  GLY    74      41.729  31.196 -40.008  1.00266.55           C  
ATOM    587  C   GLY    74      41.434  32.192 -38.896  1.00266.55           C  
ATOM    588  O   GLY    74      40.504  32.972 -39.085  1.00266.55           O  
ATOM    589  N   SER    75      42.156  32.233 -37.729  1.00193.23           N  
ATOM    590  CA  SER    75      41.811  33.248 -36.729  1.00193.23           C  
ATOM    591  C   SER    75      42.487  32.987 -35.407  1.00193.23           C  
ATOM    592  O   SER    75      43.629  32.549 -35.420  1.00193.23           O  
ATOM    593  CB  SER    75      40.302  33.338 -36.402  1.00193.23           C  
ATOM    594  OG  SER    75      39.988  34.572 -35.768  1.00193.23           O  
ATOM    595  N   ASP    76      41.810  33.376 -34.266  1.00266.95           N  
ATOM    596  CA  ASP    76      42.143  33.140 -32.867  1.00266.95           C  
ATOM    597  C   ASP    76      40.904  33.417 -32.074  1.00266.95           C  
ATOM    598  O   ASP    76      40.923  33.620 -30.857  1.00266.95           O  
ATOM    599  CB  ASP    76      43.271  34.043 -32.340  1.00266.95           C  
ATOM    600  CG  ASP    76      43.801  33.389 -31.073  1.00266.95           C  
ATOM    601  OD1 ASP    76      43.147  32.425 -30.595  1.00266.95           O  
ATOM    602  OD2 ASP    76      44.862  33.836 -30.564  1.00266.95           O1-
ATOM    603  N   ASN    77      39.755  33.404 -32.762  1.00205.97           N  
ATOM    604  CA  ASN    77      38.568  33.704 -32.043  1.00205.97           C  
ATOM    605  C   ASN    77      37.907  32.426 -31.665  1.00205.97           C  
ATOM    606  O   ASN    77      36.742  32.191 -31.979  1.00205.97           O  
ATOM    607  CB  ASN    77      37.576  34.595 -32.825  1.00205.97           C  
ATOM    608  CG  ASN    77      37.070  33.913 -34.091  1.00205.97           C  
ATOM    609  ND2 ASN    77      37.928  33.108 -34.772  1.00205.97           N  
ATOM    610  OD1 ASN    77      35.920  34.114 -34.480  1.00205.97           O  
ATOM    611  N   ILE    78      38.668  31.552 -30.984  1.00136.03           N  
ATOM    612  CA  ILE    78      38.134  30.345 -30.432  1.00136.03           C  
ATOM    613  C   ILE    78      38.729  30.254 -29.065  1.00136.03           C  
ATOM    614  O   ILE    78      39.950  30.300 -28.917  1.00136.03           O  
ATOM    615  CB  ILE    78      38.470  29.138 -31.263  1.00136.03           C  
ATOM    616  CG1 ILE    78      39.991  28.972 -31.416  1.00136.03           C  
ATOM    617  CG2 ILE    78      37.730  29.287 -32.604  1.00136.03           C  
ATOM    618  CD1 ILE    78      40.401  27.748 -32.236  1.00136.03           C  
ATOM    619  N   ILE    79      37.870  30.220 -28.024  1.00103.97           N  
ATOM    620  CA  ILE    79      38.357  30.184 -26.672  1.00103.97           C  
ATOM    621  C   ILE    79      38.944  28.851 -26.311  1.00103.97           C  
ATOM    622  O   ILE    79      40.110  28.777 -25.931  1.00103.97           O  
ATOM    623  CB  ILE    79      37.295  30.504 -25.659  1.00103.97           C  
ATOM    624  CG1 ILE    79      36.843  31.968 -25.802  1.00103.97           C  
ATOM    625  CG2 ILE    79      37.852  30.177 -24.264  1.00103.97           C  
ATOM    626  CD1 ILE    79      36.130  32.267 -27.119  1.00103.97           C  
ATOM    627  N   SER    80      38.172  27.750 -26.450  1.00 62.21           N  
ATOM    628  CA  SER    80      38.709  26.465 -26.078  1.00 62.21           C  
ATOM    629  C   SER    80      37.930  25.400 -26.793  1.00 62.21           C  
ATOM    630  O   SER    80      36.700  25.441 -26.818  1.00 62.21           O  
ATOM    631  CB  SER    80      38.591  26.167 -24.573  1.00 62.21           C  
ATOM    632  OG  SER    80      39.135  24.888 -24.279  1.00 62.21           O  
ATOM    633  N   VAL    81      38.632  24.401 -27.379  1.00123.98           N  
ATOM    634  CA  VAL    81      37.962  23.344 -28.091  1.00123.98           C  
ATOM    635  C   VAL    81      38.568  22.012 -27.752  1.00123.98           C  
ATOM    636  O   VAL    81      39.759  21.903 -27.472  1.00123.98           O  
ATOM    637  CB  VAL    81      38.073  23.428 -29.578  1.00123.98           C  
ATOM    638  CG1 VAL    81      39.568  23.445 -29.948  1.00123.98           C  
ATOM    639  CG2 VAL    81      37.339  22.202 -30.153  1.00123.98           C  
ATOM    640  N   TYR    82      37.695  20.994 -27.628  1.00124.94           N  
ATOM    641  CA  TYR    82      37.978  19.598 -27.417  1.00124.94           C  
ATOM    642  C   TYR    82      38.171  18.748 -28.661  1.00124.94           C  
ATOM    643  O   TYR    82      38.896  17.753 -28.607  1.00124.94           O  
ATOM    644  CB  TYR    82      36.921  18.920 -26.525  1.00124.94           C  
ATOM    645  CG  TYR    82      37.181  19.356 -25.120  1.00124.94           C  
ATOM    646  CD1 TYR    82      38.088  18.657 -24.358  1.00124.94           C  
ATOM    647  CD2 TYR    82      36.544  20.441 -24.557  1.00124.94           C  
ATOM    648  CE1 TYR    82      38.360  19.023 -23.061  1.00124.94           C  
ATOM    649  CE2 TYR    82      36.812  20.814 -23.257  1.00124.94           C  
ATOM    650  CZ  TYR    82      37.721  20.105 -22.507  1.00124.94           C  
ATOM    651  OH  TYR    82      37.999  20.482 -21.176  1.00124.94           O  
ATOM    652  N   GLN    83      37.468  19.034 -29.786  1.00103.92           N  
ATOM    653  CA  GLN    83      37.498  18.089 -30.881  1.00103.92           C  
ATOM    654  C   GLN    83      37.203  18.742 -32.210  1.00103.92           C  
ATOM    655  O   GLN    83      36.261  19.525 -32.334  1.00103.92           O  
ATOM    656  CB  GLN    83      36.438  16.989 -30.703  1.00103.92           C  
ATOM    657  CG  GLN    83      36.368  15.981 -31.849  1.00103.92           C  
ATOM    658  CD  GLN    83      37.463  14.949 -31.663  1.00103.92           C  
ATOM    659  NE2 GLN    83      38.220  14.685 -32.759  1.00103.92           N  
ATOM    660  OE1 GLN    83      37.641  14.394 -30.579  1.00103.92           O  
ATOM    661  N   PRO    84      38.022  18.468 -33.207  1.00142.78           N  
ATOM    662  CA  PRO    84      37.750  18.954 -34.542  1.00142.78           C  
ATOM    663  C   PRO    84      37.119  17.867 -35.370  1.00142.78           C  
ATOM    664  O   PRO    84      37.528  16.715 -35.219  1.00142.78           O  
ATOM    665  CB  PRO    84      39.096  19.392 -35.113  1.00142.78           C  
ATOM    666  CG  PRO    84      40.114  18.545 -34.330  1.00142.78           C  
ATOM    667  CD  PRO    84      39.447  18.347 -32.962  1.00142.78           C  
ATOM    668  N   VAL    85      36.190  18.199 -36.294  1.00 55.64           N  
ATOM    669  CA  VAL    85      35.629  17.180 -37.143  1.00 55.64           C  
ATOM    670  C   VAL    85      35.480  17.733 -38.528  1.00 55.64           C  
ATOM    671  O   VAL    85      35.037  18.866 -38.710  1.00 55.64           O  
ATOM    672  CB  VAL    85      34.269  16.708 -36.720  1.00 55.64           C  
ATOM    673  CG1 VAL    85      33.713  15.776 -37.810  1.00 55.64           C  
ATOM    674  CG2 VAL    85      34.396  16.032 -35.344  1.00 55.64           C  
ATOM    675  N   ILE    86      35.831  16.924 -39.550  1.00 44.59           N  
ATOM    676  CA  ILE    86      35.726  17.361 -40.917  1.00 44.59           C  
ATOM    677  C   ILE    86      34.652  16.554 -41.590  1.00 44.59           C  
ATOM    678  O   ILE    86      34.676  15.324 -41.569  1.00 44.59           O  
ATOM    679  CB  ILE    86      37.000  17.186 -41.693  1.00 44.59           C  
ATOM    680  CG1 ILE    86      38.103  18.074 -41.099  1.00 44.59           C  
ATOM    681  CG2 ILE    86      36.717  17.470 -43.176  1.00 44.59           C  
ATOM    682  CD1 ILE    86      39.487  17.765 -41.664  1.00 44.59           C  
ATOM    683  N   ASP    87      33.671  17.254 -42.202  1.00 60.24           N  
ATOM    684  CA  ASP    87      32.545  16.638 -42.856  1.00 60.24           C  
ATOM    685  C   ASP    87      32.852  16.343 -44.301  1.00 60.24           C  
ATOM    686  O   ASP    87      33.988  16.465 -44.754  1.00 60.24           O  
ATOM    687  CB  ASP    87      31.257  17.484 -42.771  1.00 60.24           C  
ATOM    688  CG  ASP    87      31.455  18.853 -43.424  1.00 60.24           C  
ATOM    689  OD1 ASP    87      32.454  19.047 -44.168  1.00 60.24           O  
ATOM    690  OD2 ASP    87      30.592  19.736 -43.169  1.00 60.24           O1-
ATOM    691  N   GLU    88      31.816  15.912 -45.055  1.00114.87           N  
ATOM    692  CA  GLU    88      31.929  15.545 -46.443  1.00114.87           C  
ATOM    693  C   GLU    88      32.243  16.727 -47.314  1.00114.87           C  
ATOM    694  O   GLU    88      32.829  16.576 -48.383  1.00114.87           O  
ATOM    695  CB  GLU    88      30.692  14.832 -47.004  1.00114.87           C  
ATOM    696  CG  GLU    88      30.737  13.343 -46.684  1.00114.87           C  
ATOM    697  CD  GLU    88      31.970  12.811 -47.410  1.00114.87           C  
ATOM    698  OE1 GLU    88      32.432  13.497 -48.362  1.00114.87           O  
ATOM    699  OE2 GLU    88      32.469  11.721 -47.022  1.00114.87           O1-
ATOM    700  N   CYS    89      31.779  17.921 -46.911  1.00105.88           N  
ATOM    701  CA  CYS    89      31.944  19.177 -47.592  1.00105.88           C  
ATOM    702  C   CYS    89      33.323  19.765 -47.396  1.00105.88           C  
ATOM    703  O   CYS    89      33.651  20.793 -47.989  1.00105.88           O  
ATOM    704  CB  CYS    89      30.871  20.193 -47.164  1.00105.88           C  
ATOM    705  SG  CYS    89      29.214  19.481 -47.417  1.00105.88           S  
ATOM    706  N   ARG    90      34.149  19.168 -46.519  1.00171.21           N  
ATOM    707  CA  ARG    90      35.447  19.691 -46.161  1.00171.21           C  
ATOM    708  C   ARG    90      35.290  20.955 -45.376  1.00171.21           C  
ATOM    709  O   ARG    90      36.031  21.923 -45.555  1.00171.21           O  
ATOM    710  CB  ARG    90      36.426  19.934 -47.327  1.00171.21           C  
ATOM    711  CG  ARG    90      37.033  18.637 -47.872  1.00171.21           C  
ATOM    712  CD  ARG    90      38.498  18.763 -48.304  1.00171.21           C  
ATOM    713  NE  ARG    90      38.570  19.640 -49.505  1.00171.21           N  
ATOM    714  CZ  ARG    90      39.670  20.423 -49.713  1.00171.21           C  
ATOM    715  NH1 ARG    90      40.678  20.451 -48.792  1.00171.21           N1+
ATOM    716  NH2 ARG    90      39.763  21.178 -50.845  1.00171.21           N  
ATOM    717  N   ARG    91      34.291  20.959 -44.471  1.00 83.08           N  
ATOM    718  CA  ARG    91      34.114  22.027 -43.534  1.00 83.08           C  
ATOM    719  C   ARG    91      34.650  21.510 -42.233  1.00 83.08           C  
ATOM    720  O   ARG    91      34.384  20.373 -41.845  1.00 83.08           O  
ATOM    721  CB  ARG    91      32.643  22.416 -43.301  1.00 83.08           C  
ATOM    722  CG  ARG    91      31.988  23.121 -44.494  1.00 83.08           C  
ATOM    723  CD  ARG    91      30.525  23.499 -44.255  1.00 83.08           C  
ATOM    724  NE  ARG    91      29.784  22.228 -44.016  1.00 83.08           N  
ATOM    725  CZ  ARG    91      28.511  22.256 -43.524  1.00 83.08           C  
ATOM    726  NH1 ARG    91      27.916  23.450 -43.237  1.00 83.08           N1+
ATOM    727  NH2 ARG    91      27.834  21.089 -43.317  1.00 83.08           N  
ATOM    728  N   LEU    92      35.448  22.347 -41.540  1.00 60.42           N  
ATOM    729  CA  LEU    92      36.051  21.975 -40.292  1.00 60.42           C  
ATOM    730  C   LEU    92      35.170  22.468 -39.188  1.00 60.42           C  
ATOM    731  O   LEU    92      34.969  23.673 -39.026  1.00 60.42           O  
ATOM    732  CB  LEU    92      37.444  22.604 -40.115  1.00 60.42           C  
ATOM    733  CG  LEU    92      38.140  22.266 -38.786  1.00 60.42           C  
ATOM    734  CD1 LEU    92      38.367  20.752 -38.641  1.00 60.42           C  
ATOM    735  CD2 LEU    92      39.437  23.077 -38.629  1.00 60.42           C  
ATOM    736  N   TRP    93      34.635  21.522 -38.389  1.00 78.30           N  
ATOM    737  CA  TRP    93      33.730  21.854 -37.325  1.00 78.30           C  
ATOM    738  C   TRP    93      34.423  21.666 -36.009  1.00 78.30           C  
ATOM    739  O   TRP    93      35.133  20.689 -35.778  1.00 78.30           O  
ATOM    740  CB  TRP    93      32.477  20.957 -37.299  1.00 78.30           C  
ATOM    741  CG  TRP    93      31.554  21.120 -38.486  1.00 78.30           C  
ATOM    742  CD1 TRP    93      31.643  20.569 -39.732  1.00 78.30           C  
ATOM    743  CD2 TRP    93      30.356  21.909 -38.475  1.00 78.30           C  
ATOM    744  CE2 TRP    93      29.769  21.788 -39.734  1.00 78.30           C  
ATOM    745  CE3 TRP    93      29.787  22.671 -37.495  1.00 78.30           C  
ATOM    746  NE1 TRP    93      30.569  20.961 -40.495  1.00 78.30           N  
ATOM    747  CZ2 TRP    93      28.600  22.430 -40.031  1.00 78.30           C  
ATOM    748  CZ3 TRP    93      28.612  23.320 -37.801  1.00 78.30           C  
ATOM    749  CH2 TRP    93      28.028  23.203 -39.046  1.00 78.30           C  
ATOM    750  N   ILE    94      34.238  22.648 -35.106  1.00183.71           N  
ATOM    751  CA  ILE    94      34.785  22.625 -33.780  1.00183.71           C  
ATOM    752  C   ILE    94      33.682  23.051 -32.856  1.00183.71           C  
ATOM    753  O   ILE    94      32.698  23.645 -33.296  1.00183.71           O  
ATOM    754  CB  ILE    94      35.948  23.582 -33.670  1.00183.71           C  
ATOM    755  CG1 ILE    94      37.183  23.012 -34.396  1.00183.71           C  
ATOM    756  CG2 ILE    94      36.187  23.962 -32.205  1.00183.71           C  
ATOM    757  CD1 ILE    94      37.066  22.954 -35.918  1.00183.71           C  
ATOM    758  N   VAL    95      33.767  22.673 -31.560  1.00 65.50           N  
ATOM    759  CA  VAL    95      32.801  23.123 -30.596  1.00 65.50           C  
ATOM    760  C   VAL    95      33.534  23.952 -29.578  1.00 65.50           C  
ATOM    761  O   VAL    95      34.235  23.418 -28.718  1.00 65.50           O  
ATOM    762  CB  VAL    95      32.156  21.991 -29.846  1.00 65.50           C  
ATOM    763  CG1 VAL    95      31.200  22.567 -28.785  1.00 65.50           C  
ATOM    764  CG2 VAL    95      31.471  21.063 -30.861  1.00 65.50           C  
ATOM    765  N   ASP    96      33.382  25.289 -29.644  1.00 58.41           N  
ATOM    766  CA  ASP    96      34.007  26.155 -28.682  1.00 58.41           C  
ATOM    767  C   ASP    96      33.181  26.061 -27.437  1.00 58.41           C  
ATOM    768  O   ASP    96      31.988  26.360 -27.448  1.00 58.41           O  
ATOM    769  CB  ASP    96      34.026  27.628 -29.136  1.00 58.41           C  
ATOM    770  CG  ASP    96      34.886  28.456 -28.188  1.00 58.41           C  
ATOM    771  OD1 ASP    96      35.332  27.906 -27.146  1.00 58.41           O  
ATOM    772  OD2 ASP    96      35.102  29.659 -28.496  1.00 58.41           O1-
ATOM    773  N   ALA    97      33.795  25.602 -26.333  1.00 64.75           N  
ATOM    774  CA  ALA    97      33.120  25.463 -25.070  1.00 64.75           C  
ATOM    775  C   ALA    97      32.770  26.826 -24.548  1.00 64.75           C  
ATOM    776  O   ALA    97      31.776  26.985 -23.839  1.00 64.75           O  
ATOM    777  CB  ALA    97      33.972  24.750 -24.008  1.00 64.75           C  
ATOM    778  N   GLY    98      33.634  27.830 -24.818  1.00 50.17           N  
ATOM    779  CA  GLY    98      33.295  29.190 -24.499  1.00 50.17           C  
ATOM    780  C   GLY    98      33.992  29.710 -23.283  1.00 50.17           C  
ATOM    781  O   GLY    98      33.905  30.905 -23.003  1.00 50.17           O  
ATOM    782  N   GLN    99      34.686  28.854 -22.514  1.00105.11           N  
ATOM    783  CA  GLN    99      35.361  29.389 -21.368  1.00105.11           C  
ATOM    784  C   GLN    99      36.567  28.540 -21.124  1.00105.11           C  
ATOM    785  O   GLN    99      36.627  27.391 -21.557  1.00105.11           O  
ATOM    786  CB  GLN    99      34.498  29.353 -20.093  1.00105.11           C  
ATOM    787  CG  GLN    99      35.182  29.947 -18.859  1.00105.11           C  
ATOM    788  CD  GLN    99      34.209  29.841 -17.690  1.00105.11           C  
ATOM    789  NE2 GLN    99      33.166  28.980 -17.840  1.00105.11           N  
ATOM    790  OE1 GLN    99      34.365  30.514 -16.673  1.00105.11           O  
ATOM    791  N   VAL   100      37.573  29.122 -20.442  1.00 83.91           N  
ATOM    792  CA  VAL   100      38.784  28.446 -20.077  1.00 83.91           C  
ATOM    793  C   VAL   100      38.545  27.770 -18.754  1.00 83.91           C  
ATOM    794  O   VAL   100      37.664  28.166 -17.994  1.00 83.91           O  
ATOM    795  CB  VAL   100      39.934  29.394 -19.938  1.00 83.91           C  
ATOM    796  CG1 VAL   100      40.243  29.980 -21.327  1.00 83.91           C  
ATOM    797  CG2 VAL   100      39.537  30.468 -18.912  1.00 83.91           C  
ATOM    798  N   GLU   101      39.281  26.666 -18.508  1.00113.08           N  
ATOM    799  CA  GLU   101      39.201  25.823 -17.343  1.00113.08           C  
ATOM    800  C   GLU   101      39.929  26.356 -16.137  1.00113.08           C  
ATOM    801  O   GLU   101      39.602  25.982 -15.011  1.00113.08           O  
ATOM    802  CB  GLU   101      39.642  24.385 -17.665  1.00113.08           C  
ATOM    803  CG  GLU   101      38.698  23.757 -18.701  1.00113.08           C  
ATOM    804  CD  GLU   101      39.142  22.336 -19.016  1.00113.08           C  
ATOM    805  OE1 GLU   101      38.915  21.443 -18.158  1.00113.08           O  
ATOM    806  OE2 GLU   101      39.701  22.120 -20.127  1.00113.08           O1-
ATOM    807  N   TYR   102      40.929  27.237 -16.323  1.00171.16           N  
ATOM    808  CA  TYR   102      41.806  27.628 -15.249  1.00171.16           C  
ATOM    809  C   TYR   102      41.508  29.024 -14.805  1.00171.16           C  
ATOM    810  O   TYR   102      40.980  29.839 -15.558  1.00171.16           O  
ATOM    811  CB  TYR   102      43.265  27.656 -15.729  1.00171.16           C  
ATOM    812  CG  TYR   102      43.337  28.706 -16.796  1.00171.16           C  
ATOM    813  CD1 TYR   102      42.879  28.458 -18.073  1.00171.16           C  
ATOM    814  CD2 TYR   102      43.827  29.962 -16.518  1.00171.16           C  
ATOM    815  CE1 TYR   102      42.936  29.416 -19.056  1.00171.16           C  
ATOM    816  CE2 TYR   102      43.888  30.928 -17.496  1.00171.16           C  
ATOM    817  CZ  TYR   102      43.446  30.657 -18.768  1.00171.16           C  
ATOM    818  OH  TYR   102      43.509  31.648 -19.772  1.00171.16           O  
ATOM    819  N   LYS   103      41.816  29.308 -13.521  1.00142.19           N  
ATOM    820  CA  LYS   103      41.688  30.636 -13.001  1.00142.19           C  
ATOM    821  C   LYS   103      43.081  31.184 -13.004  1.00142.19           C  
ATOM    822  O   LYS   103      44.036  30.459 -12.729  1.00142.19           O  
ATOM    823  CB  LYS   103      41.223  30.704 -11.537  1.00142.19           C  
ATOM    824  CG  LYS   103      39.840  30.111 -11.267  1.00142.19           C  
ATOM    825  CD  LYS   103      39.802  28.589 -11.399  1.00142.19           C  
ATOM    826  CE  LYS   103      38.616  27.950 -10.680  1.00142.19           C  
ATOM    827  NZ  LYS   103      38.828  28.017  -9.215  1.00142.19           N1+
ATOM    828  N   GLY   104      43.249  32.480 -13.322  1.00 69.36           N  
ATOM    829  CA  GLY   104      44.585  32.998 -13.345  1.00 69.36           C  
ATOM    830  C   GLY   104      44.718  33.829 -14.576  1.00 69.36           C  
ATOM    831  O   GLY   104      43.949  34.765 -14.779  1.00 69.36           O  
ATOM    832  N   ASP   105      45.720  33.506 -15.424  1.00160.59           N  
ATOM    833  CA  ASP   105      45.951  34.246 -16.635  1.00160.59           C  
ATOM    834  C   ASP   105      44.933  33.822 -17.647  1.00160.59           C  
ATOM    835  O   ASP   105      45.281  33.448 -18.769  1.00160.59           O  
ATOM    836  CB  ASP   105      47.344  34.016 -17.244  1.00160.59           C  
ATOM    837  CG  ASP   105      48.354  34.686 -16.326  1.00160.59           C  
ATOM    838  OD1 ASP   105      47.926  35.199 -15.257  1.00160.59           O  
ATOM    839  OD2 ASP   105      49.563  34.698 -16.681  1.00160.59           O1-
ATOM    840  N   GLU   106      43.660  33.826 -17.194  1.00123.36           N  
ATOM    841  CA  GLU   106      42.399  33.575 -17.840  1.00123.36           C  
ATOM    842  C   GLU   106      41.904  34.766 -18.619  1.00123.36           C  
ATOM    843  O   GLU   106      41.223  34.623 -19.634  1.00123.36           O  
ATOM    844  CB  GLU   106      41.317  33.237 -16.804  1.00123.36           C  
ATOM    845  CG  GLU   106      39.944  32.964 -17.404  1.00123.36           C  
ATOM    846  CD  GLU   106      38.983  32.732 -16.249  1.00123.36           C  
ATOM    847  OE1 GLU   106      39.230  31.792 -15.448  1.00123.36           O  
ATOM    848  OE2 GLU   106      37.989  33.501 -16.151  1.00123.36           O1-
ATOM    849  N   GLN   107      42.253  35.985 -18.169  1.00 93.21           N  
ATOM    850  CA  GLN   107      41.670  37.204 -18.661  1.00 93.21           C  
ATOM    851  C   GLN   107      41.852  37.328 -20.138  1.00 93.21           C  
ATOM    852  O   GLN   107      41.005  37.901 -20.825  1.00 93.21           O  
ATOM    853  CB  GLN   107      42.266  38.461 -18.002  1.00 93.21           C  
ATOM    854  CG  GLN   107      41.494  39.740 -18.331  1.00 93.21           C  
ATOM    855  CD  GLN   107      42.131  40.908 -17.587  1.00 93.21           C  
ATOM    856  NE2 GLN   107      43.479  41.044 -17.703  1.00 93.21           N  
ATOM    857  OE1 GLN   107      41.443  41.683 -16.923  1.00 93.21           O  
ATOM    858  N   LYS   108      42.956  36.794 -20.677  1.00175.21           N  
ATOM    859  CA  LYS   108      43.225  36.956 -22.071  1.00175.21           C  
ATOM    860  C   LYS   108      42.093  36.391 -22.883  1.00175.21           C  
ATOM    861  O   LYS   108      41.788  36.919 -23.951  1.00175.21           O  
ATOM    862  CB  LYS   108      44.514  36.248 -22.525  1.00175.21           C  
ATOM    863  CG  LYS   108      45.038  36.765 -23.868  1.00175.21           C  
ATOM    864  CD  LYS   108      45.717  38.140 -23.808  1.00175.21           C  
ATOM    865  CE  LYS   108      45.129  39.107 -22.777  1.00175.21           C  
ATOM    866  NZ  LYS   108      45.867  38.998 -21.498  1.00175.21           N1+
ATOM    867  N   TYR   109      41.444  35.296 -22.437  1.00 86.77           N  
ATOM    868  CA  TYR   109      40.410  34.759 -23.279  1.00 86.77           C  
ATOM    869  C   TYR   109      39.081  34.917 -22.599  1.00 86.77           C  
ATOM    870  O   TYR   109      38.652  34.079 -21.807  1.00 86.77           O  
ATOM    871  CB  TYR   109      40.631  33.267 -23.566  1.00 86.77           C  
ATOM    872  CG  TYR   109      42.011  33.160 -24.128  1.00 86.77           C  
ATOM    873  CD1 TYR   109      42.263  33.419 -25.457  1.00 86.77           C  
ATOM    874  CD2 TYR   109      43.064  32.807 -23.312  1.00 86.77           C  
ATOM    875  CE1 TYR   109      43.539  33.322 -25.962  1.00 86.77           C  
ATOM    876  CE2 TYR   109      44.343  32.708 -23.811  1.00 86.77           C  
ATOM    877  CZ  TYR   109      44.581  32.965 -25.141  1.00 86.77           C  
ATOM    878  OH  TYR   109      45.887  32.868 -25.666  1.00 86.77           O  
ATOM    879  N   PRO   110      38.405  35.975 -22.962  1.00 76.84           N  
ATOM    880  CA  PRO   110      37.127  36.328 -22.404  1.00 76.84           C  
ATOM    881  C   PRO   110      36.147  35.224 -22.650  1.00 76.84           C  
ATOM    882  O   PRO   110      36.224  34.578 -23.692  1.00 76.84           O  
ATOM    883  CB  PRO   110      36.714  37.601 -23.136  1.00 76.84           C  
ATOM    884  CG  PRO   110      37.372  37.436 -24.518  1.00 76.84           C  
ATOM    885  CD  PRO   110      38.660  36.650 -24.222  1.00 76.84           C  
ATOM    886  N   LYS   111      35.215  35.005 -21.702  1.00107.95           N  
ATOM    887  CA  LYS   111      34.246  33.950 -21.787  1.00107.95           C  
ATOM    888  C   LYS   111      33.088  34.376 -22.630  1.00107.95           C  
ATOM    889  O   LYS   111      32.849  35.566 -22.836  1.00107.95           O  
ATOM    890  CB  LYS   111      33.680  33.544 -20.418  1.00107.95           C  
ATOM    891  CG  LYS   111      32.699  32.372 -20.484  1.00107.95           C  
ATOM    892  CD  LYS   111      32.261  31.861 -19.109  1.00107.95           C  
ATOM    893  CE  LYS   111      31.199  32.737 -18.441  1.00107.95           C  
ATOM    894  NZ  LYS   111      30.693  32.085 -17.210  1.00107.95           N1+
ATOM    895  N   LYS   112      32.366  33.376 -23.174  1.00143.34           N  
ATOM    896  CA  LYS   112      31.179  33.601 -23.950  1.00143.34           C  
ATOM    897  C   LYS   112      30.384  32.324 -23.907  1.00143.34           C  
ATOM    898  O   LYS   112      30.774  31.359 -23.251  1.00143.34           O  
ATOM    899  CB  LYS   112      31.459  33.929 -25.426  1.00143.34           C  
ATOM    900  CG  LYS   112      30.220  34.409 -26.181  1.00143.34           C  
ATOM    901  CD  LYS   112      30.539  35.107 -27.502  1.00143.34           C  
ATOM    902  CE  LYS   112      30.804  34.147 -28.662  1.00143.34           C  
ATOM    903  NZ  LYS   112      29.603  33.322 -28.918  1.00143.34           N1+
ATOM    904  N   ASN   113      29.225  32.293 -24.595  1.00 61.21           N  
ATOM    905  CA  ASN   113      28.401  31.112 -24.609  1.00 61.21           C  
ATOM    906  C   ASN   113      29.030  30.126 -25.548  1.00 61.21           C  
ATOM    907  O   ASN   113      29.761  30.510 -26.458  1.00 61.21           O  
ATOM    908  CB  ASN   113      26.966  31.365 -25.102  1.00 61.21           C  
ATOM    909  CG  ASN   113      26.302  32.345 -24.142  1.00 61.21           C  
ATOM    910  ND2 ASN   113      25.595  31.816 -23.108  1.00 61.21           N  
ATOM    911  OD1 ASN   113      26.408  33.558 -24.311  1.00 61.21           O  
ATOM    912  N   PRO   114      28.749  28.861 -25.359  1.00 67.85           N  
ATOM    913  CA  PRO   114      29.329  27.829 -26.179  1.00 67.85           C  
ATOM    914  C   PRO   114      28.880  27.981 -27.596  1.00 67.85           C  
ATOM    915  O   PRO   114      27.760  28.439 -27.816  1.00 67.85           O  
ATOM    916  CB  PRO   114      28.925  26.508 -25.528  1.00 67.85           C  
ATOM    917  CG  PRO   114      28.758  26.878 -24.042  1.00 67.85           C  
ATOM    918  CD  PRO   114      28.350  28.362 -24.053  1.00 67.85           C  
ATOM    919  N   ALA   115      29.737  27.618 -28.575  1.00 43.89           N  
ATOM    920  CA  ALA   115      29.335  27.815 -29.933  1.00 43.89           C  
ATOM    921  C   ALA   115      29.842  26.707 -30.801  1.00 43.89           C  
ATOM    922  O   ALA   115      30.896  26.125 -30.549  1.00 43.89           O  
ATOM    923  CB  ALA   115      29.857  29.133 -30.531  1.00 43.89           C  
ATOM    924  N   ILE   116      29.056  26.385 -31.851  1.00 54.27           N  
ATOM    925  CA  ILE   116      29.457  25.441 -32.850  1.00 54.27           C  
ATOM    926  C   ILE   116      29.918  26.297 -33.986  1.00 54.27           C  
ATOM    927  O   ILE   116      29.182  27.162 -34.462  1.00 54.27           O  
ATOM    928  CB  ILE   116      28.337  24.577 -33.356  1.00 54.27           C  
ATOM    929  CG1 ILE   116      27.759  23.720 -32.214  1.00 54.27           C  
ATOM    930  CG2 ILE   116      28.881  23.746 -34.530  1.00 54.27           C  
ATOM    931  CD1 ILE   116      26.435  23.042 -32.568  1.00 54.27           C  
ATOM    932  N   ILE   117      31.171  26.090 -34.431  1.00132.62           N  
ATOM    933  CA  ILE   117      31.741  26.937 -35.436  1.00132.62           C  
ATOM    934  C   ILE   117      32.280  26.081 -36.532  1.00132.62           C  
ATOM    935  O   ILE   117      32.755  24.972 -36.288  1.00132.62           O  
ATOM    936  CB  ILE   117      32.905  27.736 -34.927  1.00132.62           C  
ATOM    937  CG1 ILE   117      33.387  28.753 -35.978  1.00132.62           C  
ATOM    938  CG2 ILE   117      33.989  26.739 -34.487  1.00132.62           C  
ATOM    939  CD1 ILE   117      32.452  29.945 -36.173  1.00132.62           C  
ATOM    940  N   ALA   118      32.205  26.584 -37.784  1.00 42.01           N  
ATOM    941  CA  ALA   118      32.701  25.822 -38.890  1.00 42.01           C  
ATOM    942  C   ALA   118      33.508  26.710 -39.790  1.00 42.01           C  
ATOM    943  O   ALA   118      33.181  27.877 -40.006  1.00 42.01           O  
ATOM    944  CB  ALA   118      31.584  25.208 -39.747  1.00 42.01           C  
ATOM    945  N   TYR   119      34.592  26.145 -40.363  1.00 62.49           N  
ATOM    946  CA  TYR   119      35.469  26.876 -41.233  1.00 62.49           C  
ATOM    947  C   TYR   119      35.504  26.119 -42.520  1.00 62.49           C  
ATOM    948  O   TYR   119      35.403  24.895 -42.520  1.00 62.49           O  
ATOM    949  CB  TYR   119      36.923  26.924 -40.725  1.00 62.49           C  
ATOM    950  CG  TYR   119      36.958  27.651 -39.423  1.00 62.49           C  
ATOM    951  CD1 TYR   119      37.026  29.024 -39.389  1.00 62.49           C  
ATOM    952  CD2 TYR   119      36.933  26.956 -38.234  1.00 62.49           C  
ATOM    953  CE1 TYR   119      37.056  29.697 -38.191  1.00 62.49           C  
ATOM    954  CE2 TYR   119      36.964  27.624 -37.031  1.00 62.49           C  
ATOM    955  CZ  TYR   119      37.029  28.997 -37.009  1.00 62.49           C  
ATOM    956  OH  TYR   119      37.060  29.694 -35.783  1.00 62.49           O  
ATOM    957  N   ASP   120      35.624  26.842 -43.654  1.00 50.41           N  
ATOM    958  CA  ASP   120      35.665  26.210 -44.940  1.00 50.41           C  
ATOM    959  C   ASP   120      37.099  26.020 -45.331  1.00 50.41           C  
ATOM    960  O   ASP   120      37.843  26.973 -45.564  1.00 50.41           O  
ATOM    961  CB  ASP   120      34.961  27.034 -46.032  1.00 50.41           C  
ATOM    962  CG  ASP   120      34.672  26.130 -47.222  1.00 50.41           C  
ATOM    963  OD1 ASP   120      35.119  24.952 -47.208  1.00 50.41           O  
ATOM    964  OD2 ASP   120      33.988  26.611 -48.163  1.00 50.41           O1-
ATOM    965  N   LEU   121      37.521  24.745 -45.383  1.00 75.94           N  
ATOM    966  CA  LEU   121      38.864  24.364 -45.722  1.00 75.94           C  
ATOM    967  C   LEU   121      39.115  24.624 -47.171  1.00 75.94           C  
ATOM    968  O   LEU   121      40.249  24.876 -47.571  1.00 75.94           O  
ATOM    969  CB  LEU   121      39.147  22.875 -45.447  1.00 75.94           C  
ATOM    970  CG  LEU   121      39.064  22.511 -43.949  1.00 75.94           C  
ATOM    971  CD1 LEU   121      39.477  21.052 -43.698  1.00 75.94           C  
ATOM    972  CD2 LEU   121      39.854  23.508 -43.085  1.00 75.94           C  
ATOM    973  N   THR   122      38.062  24.524 -48.005  1.00103.91           N  
ATOM    974  CA  THR   122      38.240  24.683 -49.417  1.00103.91           C  
ATOM    975  C   THR   122      38.775  26.051 -49.716  1.00103.91           C  
ATOM    976  O   THR   122      39.713  26.187 -50.500  1.00103.91           O  
ATOM    977  CB  THR   122      36.972  24.474 -50.198  1.00103.91           C  
ATOM    978  CG2 THR   122      35.953  25.563 -49.822  1.00103.91           C  
ATOM    979  OG1 THR   122      37.247  24.507 -51.591  1.00103.91           O  
ATOM    980  N   LYS   123      38.203  27.105 -49.099  1.00 39.83           N  
ATOM    981  CA  LYS   123      38.662  28.441 -49.352  1.00 39.83           C  
ATOM    982  C   LYS   123      39.868  28.674 -48.504  1.00 39.83           C  
ATOM    983  O   LYS   123      39.895  28.294 -47.333  1.00 39.83           O  
ATOM    984  CB  LYS   123      37.652  29.525 -48.944  1.00 39.83           C  
ATOM    985  CG  LYS   123      36.303  29.427 -49.653  1.00 39.83           C  
ATOM    986  CD  LYS   123      35.211  30.218 -48.931  1.00 39.83           C  
ATOM    987  CE  LYS   123      33.837  30.119 -49.591  1.00 39.83           C  
ATOM    988  NZ  LYS   123      32.832  30.830 -48.768  1.00 39.83           N1+
ATOM    989  N   ASP   124      40.909  29.300 -49.085  1.00 74.63           N  
ATOM    990  CA  ASP   124      42.069  29.585 -48.302  1.00 74.63           C  
ATOM    991  C   ASP   124      41.791  30.785 -47.484  1.00 74.63           C  
ATOM    992  O   ASP   124      41.174  31.741 -47.959  1.00 74.63           O  
ATOM    993  CB  ASP   124      43.345  29.817 -49.128  1.00 74.63           C  
ATOM    994  CG  ASP   124      43.766  28.460 -49.678  1.00 74.63           C  
ATOM    995  OD1 ASP   124      43.502  27.440 -48.985  1.00 74.63           O  
ATOM    996  OD2 ASP   124      44.352  28.425 -50.794  1.00 74.63           O1-
ATOM    997  N   ASN   125      42.280  30.712 -46.228  1.00225.21           N  
ATOM    998  CA  ASN   125      42.124  31.651 -45.170  1.00225.21           C  
ATOM    999  C   ASN   125      41.206  30.990 -44.200  1.00225.21           C  
ATOM   1000  O   ASN   125      41.047  31.449 -43.072  1.00225.21           O  
ATOM   1001  CB  ASN   125      41.461  32.989 -45.547  1.00225.21           C  
ATOM   1002  CG  ASN   125      42.409  33.782 -46.432  1.00225.21           C  
ATOM   1003  ND2 ASN   125      43.731  33.721 -46.119  1.00225.21           N  
ATOM   1004  OD1 ASN   125      41.983  34.448 -47.375  1.00225.21           O  
ATOM   1005  N   TYR   126      40.602  29.862 -44.631  1.00120.31           N  
ATOM   1006  CA  TYR   126      39.681  29.114 -43.830  1.00120.31           C  
ATOM   1007  C   TYR   126      38.687  30.052 -43.201  1.00120.31           C  
ATOM   1008  O   TYR   126      38.748  30.308 -41.999  1.00120.31           O  
ATOM   1009  CB  TYR   126      40.344  28.302 -42.698  1.00120.31           C  
ATOM   1010  CG  TYR   126      41.323  27.333 -43.278  1.00120.31           C  
ATOM   1011  CD1 TYR   126      40.915  26.350 -44.150  1.00120.31           C  
ATOM   1012  CD2 TYR   126      42.651  27.375 -42.912  1.00120.31           C  
ATOM   1013  CE1 TYR   126      41.821  25.454 -44.670  1.00120.31           C  
ATOM   1014  CE2 TYR   126      43.562  26.481 -43.427  1.00120.31           C  
ATOM   1015  CZ  TYR   126      43.147  25.519 -44.314  1.00120.31           C  
ATOM   1016  OH  TYR   126      44.072  24.595 -44.850  1.00120.31           O  
ATOM   1017  N   PRO   127      37.801  30.607 -43.996  1.00 79.19           N  
ATOM   1018  CA  PRO   127      36.765  31.524 -43.573  1.00 79.19           C  
ATOM   1019  C   PRO   127      35.727  30.844 -42.724  1.00 79.19           C  
ATOM   1020  O   PRO   127      35.508  29.649 -42.902  1.00 79.19           O  
ATOM   1021  CB  PRO   127      36.147  32.054 -44.866  1.00 79.19           C  
ATOM   1022  CG  PRO   127      36.410  30.930 -45.886  1.00 79.19           C  
ATOM   1023  CD  PRO   127      37.737  30.309 -45.417  1.00 79.19           C  
ATOM   1024  N   GLU   128      35.056  31.597 -41.822  1.00 95.99           N  
ATOM   1025  CA  GLU   128      34.058  31.066 -40.926  1.00 95.99           C  
ATOM   1026  C   GLU   128      32.724  31.056 -41.601  1.00 95.99           C  
ATOM   1027  O   GLU   128      32.137  32.109 -41.843  1.00 95.99           O  
ATOM   1028  CB  GLU   128      33.886  31.945 -39.677  1.00 95.99           C  
ATOM   1029  CG  GLU   128      32.658  31.592 -38.835  1.00 95.99           C  
ATOM   1030  CD  GLU   128      32.322  32.802 -37.973  1.00 95.99           C  
ATOM   1031  OE1 GLU   128      33.234  33.288 -37.252  1.00 95.99           O  
ATOM   1032  OE2 GLU   128      31.153  33.268 -38.035  1.00 95.99           O1-
ATOM   1033  N   ILE   129      32.259  29.851 -41.994  1.00159.21           N  
ATOM   1034  CA  ILE   129      30.965  29.634 -42.581  1.00159.21           C  
ATOM   1035  C   ILE   129      29.842  29.577 -41.578  1.00159.21           C  
ATOM   1036  O   ILE   129      28.756  30.082 -41.853  1.00159.21           O  
ATOM   1037  CB  ILE   129      30.901  28.402 -43.432  1.00159.21           C  
ATOM   1038  CG1 ILE   129      29.638  28.446 -44.311  1.00159.21           C  
ATOM   1039  CG2 ILE   129      30.988  27.170 -42.517  1.00159.21           C  
ATOM   1040  CD1 ILE   129      29.649  27.443 -45.465  1.00159.21           C  
ATOM   1041  N   ASP   130      30.030  28.910 -40.412  1.00 99.55           N  
ATOM   1042  CA  ASP   130      28.910  28.773 -39.509  1.00 99.55           C  
ATOM   1043  C   ASP   130      29.310  29.174 -38.121  1.00 99.55           C  
ATOM   1044  O   ASP   130      30.424  28.891 -37.687  1.00 99.55           O  
ATOM   1045  CB  ASP   130      28.350  27.341 -39.434  1.00 99.55           C  
ATOM   1046  CG  ASP   130      26.937  27.407 -38.859  1.00 99.55           C  
ATOM   1047  OD1 ASP   130      26.473  28.533 -38.539  1.00 99.55           O  
ATOM   1048  OD2 ASP   130      26.298  26.329 -38.736  1.00 99.55           O1-
ATOM   1049  N   ARG   131      28.406  29.885 -37.407  1.00 70.91           N  
ATOM   1050  CA  ARG   131      28.625  30.265 -36.039  1.00 70.91           C  
ATOM   1051  C   ARG   131      27.301  30.201 -35.328  1.00 70.91           C  
ATOM   1052  O   ARG   131      26.430  31.039 -35.551  1.00 70.91           O  
ATOM   1053  CB  ARG   131      29.129  31.710 -35.904  1.00 70.91           C  
ATOM   1054  CG  ARG   131      29.257  32.174 -34.455  1.00 70.91           C  
ATOM   1055  CD  ARG   131      29.761  33.609 -34.333  1.00 70.91           C  
ATOM   1056  NE  ARG   131      31.140  33.624 -34.889  1.00 70.91           N  
ATOM   1057  CZ  ARG   131      32.179  33.247 -34.092  1.00 70.91           C  
ATOM   1058  NH1 ARG   131      31.957  32.919 -32.786  1.00 70.91           N1+
ATOM   1059  NH2 ARG   131      33.441  33.177 -34.603  1.00 70.91           N  
ATOM   1060  N   TYR   132      27.118  29.220 -34.420  1.00 76.51           N  
ATOM   1061  CA  TYR   132      25.857  29.092 -33.739  1.00 76.51           C  
ATOM   1062  C   TYR   132      26.100  29.095 -32.261  1.00 76.51           C  
ATOM   1063  O   TYR   132      26.854  28.269 -31.749  1.00 76.51           O  
ATOM   1064  CB  TYR   132      25.156  27.768 -34.109  1.00 76.51           C  
ATOM   1065  CG  TYR   132      23.981  27.477 -33.232  1.00 76.51           C  
ATOM   1066  CD1 TYR   132      22.734  28.015 -33.476  1.00 76.51           C  
ATOM   1067  CD2 TYR   132      24.132  26.630 -32.157  1.00 76.51           C  
ATOM   1068  CE1 TYR   132      21.668  27.707 -32.657  1.00 76.51           C  
ATOM   1069  CE2 TYR   132      23.072  26.320 -31.337  1.00 76.51           C  
ATOM   1070  CZ  TYR   132      21.836  26.867 -31.582  1.00 76.51           C  
ATOM   1071  OH  TYR   132      20.748  26.549 -30.740  1.00 76.51           O  
ATOM   1072  N   GLU   133      25.473  30.041 -31.526  1.00120.48           N  
ATOM   1073  CA  GLU   133      25.639  30.038 -30.099  1.00120.48           C  
ATOM   1074  C   GLU   133      24.526  29.252 -29.480  1.00120.48           C  
ATOM   1075  O   GLU   133      23.403  29.226 -29.984  1.00120.48           O  
ATOM   1076  CB  GLU   133      25.655  31.423 -29.423  1.00120.48           C  
ATOM   1077  CG  GLU   133      24.372  32.239 -29.600  1.00120.48           C  
ATOM   1078  CD  GLU   133      24.583  33.184 -30.772  1.00120.48           C  
ATOM   1079  OE1 GLU   133      25.723  33.704 -30.910  1.00120.48           O  
ATOM   1080  OE2 GLU   133      23.609  33.413 -31.535  1.00120.48           O1-
ATOM   1081  N   ILE   134      24.820  28.595 -28.343  1.00111.81           N  
ATOM   1082  CA  ILE   134      23.838  27.808 -27.656  1.00111.81           C  
ATOM   1083  C   ILE   134      22.988  28.718 -26.832  1.00111.81           C  
ATOM   1084  O   ILE   134      23.470  29.679 -26.234  1.00111.81           O  
ATOM   1085  CB  ILE   134      24.423  26.759 -26.752  1.00111.81           C  
ATOM   1086  CG1 ILE   134      25.265  27.406 -25.643  1.00111.81           C  
ATOM   1087  CG2 ILE   134      25.202  25.756 -27.620  1.00111.81           C  
ATOM   1088  CD1 ILE   134      25.642  26.422 -24.537  1.00111.81           C  
ATOM   1089  N   PRO   135      21.709  28.455 -26.835  1.00161.89           N  
ATOM   1090  CA  PRO   135      20.805  29.223 -26.028  1.00161.89           C  
ATOM   1091  C   PRO   135      21.104  28.888 -24.603  1.00161.89           C  
ATOM   1092  O   PRO   135      21.413  27.734 -24.319  1.00161.89           O  
ATOM   1093  CB  PRO   135      19.402  28.833 -26.485  1.00161.89           C  
ATOM   1094  CG  PRO   135      19.609  28.399 -27.949  1.00161.89           C  
ATOM   1095  CD  PRO   135      21.053  27.873 -27.996  1.00161.89           C  
ATOM   1096  N   ILE   136      20.953  29.857 -23.686  1.00 40.51           N  
ATOM   1097  CA  ILE   136      21.344  29.697 -22.313  1.00 40.51           C  
ATOM   1098  C   ILE   136      20.619  28.541 -21.697  1.00 40.51           C  
ATOM   1099  O   ILE   136      21.189  27.793 -20.905  1.00 40.51           O  
ATOM   1100  CB  ILE   136      21.025  30.903 -21.478  1.00 40.51           C  
ATOM   1101  CG1 ILE   136      21.801  32.137 -21.973  1.00 40.51           C  
ATOM   1102  CG2 ILE   136      21.292  30.541 -20.009  1.00 40.51           C  
ATOM   1103  CD1 ILE   136      21.315  33.447 -21.353  1.00 40.51           C  
ATOM   1104  N   ASN   137      19.339  28.351 -22.043  1.00 41.48           N  
ATOM   1105  CA  ASN   137      18.572  27.320 -21.406  1.00 41.48           C  
ATOM   1106  C   ASN   137      19.215  25.982 -21.635  1.00 41.48           C  
ATOM   1107  O   ASN   137      19.211  25.121 -20.757  1.00 41.48           O  
ATOM   1108  CB  ASN   137      17.140  27.231 -21.955  1.00 41.48           C  
ATOM   1109  CG  ASN   137      16.398  28.506 -21.579  1.00 41.48           C  
ATOM   1110  ND2 ASN   137      15.688  29.107 -22.571  1.00 41.48           N  
ATOM   1111  OD1 ASN   137      16.448  28.957 -20.436  1.00 41.48           O  
ATOM   1112  N   ILE   138      19.769  25.771 -22.841  1.00156.23           N  
ATOM   1113  CA  ILE   138      20.313  24.506 -23.266  1.00156.23           C  
ATOM   1114  C   ILE   138      21.572  24.110 -22.531  1.00156.23           C  
ATOM   1115  O   ILE   138      21.786  22.922 -22.290  1.00156.23           O  
ATOM   1116  CB  ILE   138      20.581  24.471 -24.752  1.00156.23           C  
ATOM   1117  CG1 ILE   138      20.514  23.041 -25.332  1.00156.23           C  
ATOM   1118  CG2 ILE   138      21.947  25.132 -24.985  1.00156.23           C  
ATOM   1119  CD1 ILE   138      21.607  22.077 -24.878  1.00156.23           C  
ATOM   1120  N   ALA   139      22.448  25.076 -22.172  1.00 50.97           N  
ATOM   1121  CA  ALA   139      23.747  24.784 -21.611  1.00 50.97           C  
ATOM   1122  C   ALA   139      23.651  23.784 -20.497  1.00 50.97           C  
ATOM   1123  O   ALA   139      22.800  23.886 -19.615  1.00 50.97           O  
ATOM   1124  CB  ALA   139      24.459  26.031 -21.050  1.00 50.97           C  
ATOM   1125  N   GLY   140      24.533  22.758 -20.544  1.00 50.49           N  
ATOM   1126  CA  GLY   140      24.585  21.769 -19.508  1.00 50.49           C  
ATOM   1127  C   GLY   140      25.966  21.177 -19.517  1.00 50.49           C  
ATOM   1128  O   GLY   140      26.235  20.230 -20.256  1.00 50.49           O  
ATOM   1129  N   ASN   141      26.852  21.700 -18.640  1.00 88.57           N  
ATOM   1130  CA  ASN   141      28.204  21.230 -18.466  1.00 88.57           C  
ATOM   1131  C   ASN   141      28.962  21.126 -19.767  1.00 88.57           C  
ATOM   1132  O   ASN   141      29.353  20.029 -20.155  1.00 88.57           O  
ATOM   1133  CB  ASN   141      28.274  19.836 -17.810  1.00 88.57           C  
ATOM   1134  CG  ASN   141      27.841  19.933 -16.353  1.00 88.57           C  
ATOM   1135  ND2 ASN   141      28.715  20.537 -15.504  1.00 88.57           N  
ATOM   1136  OD1 ASN   141      26.765  19.471 -15.978  1.00 88.57           O  
ATOM   1137  N   PRO   142      29.214  22.218 -20.442  1.00 78.08           N  
ATOM   1138  CA  PRO   142      29.907  22.246 -21.712  1.00 78.08           C  
ATOM   1139  C   PRO   142      31.293  21.651 -21.679  1.00 78.08           C  
ATOM   1140  O   PRO   142      31.791  21.266 -22.735  1.00 78.08           O  
ATOM   1141  CB  PRO   142      29.948  23.720 -22.108  1.00 78.08           C  
ATOM   1142  CG  PRO   142      29.924  24.456 -20.756  1.00 78.08           C  
ATOM   1143  CD  PRO   142      29.094  23.535 -19.844  1.00 78.08           C  
ATOM   1144  N   LEU   143      31.942  21.591 -20.502  1.00124.06           N  
ATOM   1145  CA  LEU   143      33.274  21.070 -20.313  1.00124.06           C  
ATOM   1146  C   LEU   143      33.279  19.612 -20.684  1.00124.06           C  
ATOM   1147  O   LEU   143      34.301  19.056 -21.083  1.00124.06           O  
ATOM   1148  CB  LEU   143      33.706  21.221 -18.834  1.00124.06           C  
ATOM   1149  CG  LEU   143      35.082  20.666 -18.394  1.00124.06           C  
ATOM   1150  CD1 LEU   143      35.393  21.116 -16.958  1.00124.06           C  
ATOM   1151  CD2 LEU   143      35.170  19.132 -18.484  1.00124.06           C  
ATOM   1152  N   GLY   144      32.127  18.959 -20.477  1.00 91.27           N  
ATOM   1153  CA  GLY   144      31.796  17.570 -20.660  1.00 91.27           C  
ATOM   1154  C   GLY   144      31.685  17.098 -22.091  1.00 91.27           C  
ATOM   1155  O   GLY   144      31.494  15.901 -22.307  1.00 91.27           O  
ATOM   1156  N   PHE   145      31.621  18.001 -23.091  1.00 90.33           N  
ATOM   1157  CA  PHE   145      31.386  17.553 -24.442  1.00 90.33           C  
ATOM   1158  C   PHE   145      32.470  16.646 -24.950  1.00 90.33           C  
ATOM   1159  O   PHE   145      33.661  16.903 -24.790  1.00 90.33           O  
ATOM   1160  CB  PHE   145      31.203  18.682 -25.476  1.00 90.33           C  
ATOM   1161  CG  PHE   145      29.963  19.441 -25.135  1.00 90.33           C  
ATOM   1162  CD1 PHE   145      28.728  18.837 -25.202  1.00 90.33           C  
ATOM   1163  CD2 PHE   145      30.032  20.769 -24.782  1.00 90.33           C  
ATOM   1164  CE1 PHE   145      27.584  19.541 -24.897  1.00 90.33           C  
ATOM   1165  CE2 PHE   145      28.893  21.478 -24.477  1.00 90.33           C  
ATOM   1166  CZ  PHE   145      27.665  20.863 -24.530  1.00 90.33           C  
ATOM   1167  N   GLY   146      32.046  15.539 -25.601  1.00 44.69           N  
ATOM   1168  CA  GLY   146      32.930  14.558 -26.161  1.00 44.69           C  
ATOM   1169  C   GLY   146      32.896  14.678 -27.653  1.00 44.69           C  
ATOM   1170  O   GLY   146      32.875  15.766 -28.218  1.00 44.69           O  
ATOM   1171  N   GLY   147      32.878  13.524 -28.336  1.00 41.31           N  
ATOM   1172  CA  GLY   147      32.899  13.474 -29.763  1.00 41.31           C  
ATOM   1173  C   GLY   147      31.594  13.956 -30.307  1.00 41.31           C  
ATOM   1174  O   GLY   147      30.582  13.993 -29.609  1.00 41.31           O  
ATOM   1175  N   PHE   148      31.608  14.370 -31.593  1.00164.46           N  
ATOM   1176  CA  PHE   148      30.392  14.767 -32.241  1.00164.46           C  
ATOM   1177  C   PHE   148      30.438  14.333 -33.679  1.00164.46           C  
ATOM   1178  O   PHE   148      31.493  13.949 -34.187  1.00164.46           O  
ATOM   1179  CB  PHE   148      30.095  16.279 -32.157  1.00164.46           C  
ATOM   1180  CG  PHE   148      31.157  17.057 -32.856  1.00164.46           C  
ATOM   1181  CD1 PHE   148      32.273  17.480 -32.171  1.00164.46           C  
ATOM   1182  CD2 PHE   148      31.034  17.367 -34.190  1.00164.46           C  
ATOM   1183  CE1 PHE   148      33.252  18.204 -32.808  1.00164.46           C  
ATOM   1184  CE2 PHE   148      32.010  18.091 -34.833  1.00164.46           C  
ATOM   1185  CZ  PHE   148      33.122  18.509 -34.142  1.00164.46           C  
ATOM   1186  N   THR   149      29.265  14.327 -34.354  1.00126.06           N  
ATOM   1187  CA  THR   149      29.200  13.966 -35.744  1.00126.06           C  
ATOM   1188  C   THR   149      28.462  15.025 -36.493  1.00126.06           C  
ATOM   1189  O   THR   149      27.543  15.659 -35.975  1.00126.06           O  
ATOM   1190  CB  THR   149      28.460  12.697 -36.052  1.00126.06           C  
ATOM   1191  CG2 THR   149      29.230  11.495 -35.505  1.00126.06           C  
ATOM   1192  OG1 THR   149      27.141  12.752 -35.529  1.00126.06           O  
ATOM   1193  N   VAL   150      28.871  15.235 -37.758  1.00 50.82           N  
ATOM   1194  CA  VAL   150      28.225  16.190 -38.606  1.00 50.82           C  
ATOM   1195  C   VAL   150      27.465  15.407 -39.633  1.00 50.82           C  
ATOM   1196  O   VAL   150      28.038  14.638 -40.404  1.00 50.82           O  
ATOM   1197  CB  VAL   150      29.193  17.079 -39.334  1.00 50.82           C  
ATOM   1198  CG1 VAL   150      28.411  18.015 -40.271  1.00 50.82           C  
ATOM   1199  CG2 VAL   150      30.051  17.821 -38.295  1.00 50.82           C  
ATOM   1200  N   ASP   151      26.135  15.602 -39.666  1.00 69.02           N  
ATOM   1201  CA  ASP   151      25.265  14.879 -40.550  1.00 69.02           C  
ATOM   1202  C   ASP   151      24.882  15.805 -41.666  1.00 69.02           C  
ATOM   1203  O   ASP   151      24.075  16.714 -41.472  1.00 69.02           O  
ATOM   1204  CB  ASP   151      23.983  14.438 -39.815  1.00 69.02           C  
ATOM   1205  CG  ASP   151      23.235  13.366 -40.593  1.00 69.02           C  
ATOM   1206  OD1 ASP   151      23.607  13.094 -41.766  1.00 69.02           O  
ATOM   1207  OD2 ASP   151      22.275  12.794 -40.012  1.00 69.02           O1-
ATOM   1208  N   VAL   152      25.462  15.600 -42.872  1.00 54.77           N  
ATOM   1209  CA  VAL   152      25.148  16.472 -43.974  1.00 54.77           C  
ATOM   1210  C   VAL   152      24.216  15.739 -44.892  1.00 54.77           C  
ATOM   1211  O   VAL   152      24.615  14.796 -45.572  1.00 54.77           O  
ATOM   1212  CB  VAL   152      26.368  16.850 -44.771  1.00 54.77           C  
ATOM   1213  CG1 VAL   152      25.941  17.774 -45.923  1.00 54.77           C  
ATOM   1214  CG2 VAL   152      27.407  17.475 -43.828  1.00 54.77           C  
ATOM   1215  N   THR   153      22.935  16.154 -44.930  1.00112.25           N  
ATOM   1216  CA  THR   153      21.984  15.499 -45.782  1.00112.25           C  
ATOM   1217  C   THR   153      22.309  15.741 -47.229  1.00112.25           C  
ATOM   1218  O   THR   153      22.230  14.819 -48.040  1.00112.25           O  
ATOM   1219  CB  THR   153      20.558  15.914 -45.551  1.00112.25           C  
ATOM   1220  CG2 THR   153      20.350  17.345 -46.066  1.00112.25           C  
ATOM   1221  OG1 THR   153      19.685  15.024 -46.232  1.00112.25           O  
ATOM   1222  N   ASN   154      22.685  16.980 -47.611  1.00 80.85           N  
ATOM   1223  CA  ASN   154      22.921  17.215 -49.014  1.00 80.85           C  
ATOM   1224  C   ASN   154      24.347  17.618 -49.264  1.00 80.85           C  
ATOM   1225  O   ASN   154      24.665  18.797 -49.425  1.00 80.85           O  
ATOM   1226  CB  ASN   154      21.976  18.285 -49.598  1.00 80.85           C  
ATOM   1227  CG  ASN   154      22.115  19.581 -48.805  1.00 80.85           C  
ATOM   1228  ND2 ASN   154      21.466  20.669 -49.302  1.00 80.85           N  
ATOM   1229  OD1 ASN   154      22.773  19.624 -47.767  1.00 80.85           O  
ATOM   1230  N   PRO   155      25.216  16.646 -49.356  1.00164.45           N  
ATOM   1231  CA  PRO   155      26.610  16.917 -49.589  1.00164.45           C  
ATOM   1232  C   PRO   155      26.845  17.445 -50.962  1.00164.45           C  
ATOM   1233  O   PRO   155      27.915  18.001 -51.213  1.00164.45           O  
ATOM   1234  CB  PRO   155      27.342  15.603 -49.318  1.00164.45           C  
ATOM   1235  CG  PRO   155      26.425  14.877 -48.320  1.00164.45           C  
ATOM   1236  CD  PRO   155      25.014  15.392 -48.653  1.00164.45           C  
ATOM   1237  N   LYS   156      25.876  17.224 -51.865  1.00148.28           N  
ATOM   1238  CA  LYS   156      25.957  17.600 -53.244  1.00148.28           C  
ATOM   1239  C   LYS   156      25.972  19.088 -53.404  1.00148.28           C  
ATOM   1240  O   LYS   156      26.791  19.622 -54.154  1.00148.28           O  
ATOM   1241  CB  LYS   156      24.739  17.091 -54.028  1.00148.28           C  
ATOM   1242  CG  LYS   156      24.870  17.208 -55.543  1.00148.28           C  
ATOM   1243  CD  LYS   156      25.769  16.143 -56.173  1.00148.28           C  
ATOM   1244  CE  LYS   156      27.230  16.562 -56.334  1.00148.28           C  
ATOM   1245  NZ  LYS   156      27.992  15.472 -56.983  1.00148.28           N1+
ATOM   1246  N   GLU   157      25.067  19.813 -52.713  1.00230.47           N  
ATOM   1247  CA  GLU   157      25.047  21.224 -52.975  1.00230.47           C  
ATOM   1248  C   GLU   157      24.549  21.996 -51.814  1.00230.47           C  
ATOM   1249  O   GLU   157      23.475  21.710 -51.309  1.00230.47           O  
ATOM   1250  CB  GLU   157      24.118  21.598 -54.143  1.00230.47           C  
ATOM   1251  CG  GLU   157      23.661  23.062 -54.115  1.00230.47           C  
ATOM   1252  CD  GLU   157      24.829  23.985 -54.432  1.00230.47           C  
ATOM   1253  OE1 GLU   157      25.645  23.635 -55.327  1.00230.47           O  
ATOM   1254  OE2 GLU   157      24.918  25.062 -53.783  1.00230.47           O1-
ATOM   1255  N   GLY   158      25.322  23.007 -51.372  1.00201.73           N  
ATOM   1256  CA  GLY   158      24.909  23.927 -50.353  1.00201.73           C  
ATOM   1257  C   GLY   158      25.408  23.462 -49.019  1.00201.73           C  
ATOM   1258  O   GLY   158      25.960  24.246 -48.249  1.00201.73           O  
ATOM   1259  N   CYS   159      25.228  22.162 -48.725  1.00 90.23           N  
ATOM   1260  CA  CYS   159      25.671  21.548 -47.503  1.00 90.23           C  
ATOM   1261  C   CYS   159      24.973  22.154 -46.313  1.00 90.23           C  
ATOM   1262  O   CYS   159      25.430  21.991 -45.182  1.00 90.23           O  
ATOM   1263  CB  CYS   159      27.185  21.715 -47.264  1.00 90.23           C  
ATOM   1264  SG  CYS   159      28.201  20.864 -48.506  1.00 90.23           S  
ATOM   1265  N   GLY   160      23.858  22.876 -46.540  1.00 55.97           N  
ATOM   1266  CA  GLY   160      23.081  23.547 -45.532  1.00 55.97           C  
ATOM   1267  C   GLY   160      22.286  22.640 -44.642  1.00 55.97           C  
ATOM   1268  O   GLY   160      22.162  22.918 -43.448  1.00 55.97           O  
ATOM   1269  N   LYS   161      21.675  21.564 -45.187  1.00135.27           N  
ATOM   1270  CA  LYS   161      20.847  20.783 -44.318  1.00135.27           C  
ATOM   1271  C   LYS   161      21.732  19.837 -43.604  1.00135.27           C  
ATOM   1272  O   LYS   161      22.052  18.750 -44.085  1.00135.27           O  
ATOM   1273  CB  LYS   161      19.700  20.010 -44.989  1.00135.27           C  
ATOM   1274  CG  LYS   161      18.691  19.512 -43.948  1.00135.27           C  
ATOM   1275  CD  LYS   161      17.323  19.132 -44.516  1.00135.27           C  
ATOM   1276  CE  LYS   161      16.294  18.789 -43.434  1.00135.27           C  
ATOM   1277  NZ  LYS   161      16.063  19.967 -42.566  1.00135.27           N1+
ATOM   1278  N   THR   162      22.129  20.255 -42.391  1.00 69.83           N  
ATOM   1279  CA  THR   162      23.102  19.512 -41.674  1.00 69.83           C  
ATOM   1280  C   THR   162      22.680  19.449 -40.244  1.00 69.83           C  
ATOM   1281  O   THR   162      22.079  20.381 -39.712  1.00 69.83           O  
ATOM   1282  CB  THR   162      24.444  20.179 -41.734  1.00 69.83           C  
ATOM   1283  CG2 THR   162      25.474  19.340 -40.963  1.00 69.83           C  
ATOM   1284  OG1 THR   162      24.844  20.325 -43.090  1.00 69.83           O  
ATOM   1285  N   PHE   163      22.981  18.311 -39.594  1.00145.63           N  
ATOM   1286  CA  PHE   163      22.669  18.132 -38.209  1.00145.63           C  
ATOM   1287  C   PHE   163      23.945  17.838 -37.495  1.00145.63           C  
ATOM   1288  O   PHE   163      24.831  17.180 -38.036  1.00145.63           O  
ATOM   1289  CB  PHE   163      21.735  16.937 -37.923  1.00145.63           C  
ATOM   1290  CG  PHE   163      20.323  17.309 -38.227  1.00145.63           C  
ATOM   1291  CD1 PHE   163      19.807  17.189 -39.497  1.00145.63           C  
ATOM   1292  CD2 PHE   163      19.515  17.785 -37.219  1.00145.63           C  
ATOM   1293  CE1 PHE   163      18.502  17.543 -39.750  1.00145.63           C  
ATOM   1294  CE2 PHE   163      18.210  18.140 -37.467  1.00145.63           C  
ATOM   1295  CZ  PHE   163      17.701  18.013 -38.736  1.00145.63           C  
ATOM   1296  N   ILE   164      24.080  18.351 -36.255  1.00142.02           N  
ATOM   1297  CA  ILE   164      25.261  18.056 -35.504  1.00142.02           C  
ATOM   1298  C   ILE   164      24.832  17.447 -34.200  1.00142.02           C  
ATOM   1299  O   ILE   164      23.981  17.987 -33.492  1.00142.02           O  
ATOM   1300  CB  ILE   164      26.135  19.257 -35.250  1.00142.02           C  
ATOM   1301  CG1 ILE   164      27.555  18.822 -34.843  1.00142.02           C  
ATOM   1302  CG2 ILE   164      25.434  20.183 -34.244  1.00142.02           C  
ATOM   1303  CD1 ILE   164      27.637  18.040 -33.532  1.00142.02           C  
ATOM   1304  N   TYR   165      25.416  16.278 -33.859  1.00 91.82           N  
ATOM   1305  CA  TYR   165      25.074  15.601 -32.639  1.00 91.82           C  
ATOM   1306  C   TYR   165      26.309  15.646 -31.787  1.00 91.82           C  
ATOM   1307  O   TYR   165      27.340  15.085 -32.156  1.00 91.82           O  
ATOM   1308  CB  TYR   165      24.766  14.101 -32.826  1.00 91.82           C  
ATOM   1309  CG  TYR   165      23.817  13.941 -33.967  1.00 91.82           C  
ATOM   1310  CD1 TYR   165      22.515  14.380 -33.897  1.00 91.82           C  
ATOM   1311  CD2 TYR   165      24.248  13.319 -35.117  1.00 91.82           C  
ATOM   1312  CE1 TYR   165      21.668  14.217 -34.970  1.00 91.82           C  
ATOM   1313  CE2 TYR   165      23.408  13.153 -36.191  1.00 91.82           C  
ATOM   1314  CZ  TYR   165      22.114  13.608 -36.119  1.00 91.82           C  
ATOM   1315  OH  TYR   165      21.245  13.444 -37.217  1.00 91.82           O  
ATOM   1316  N   ILE   166      26.229  16.300 -30.607  1.00 52.66           N  
ATOM   1317  CA  ILE   166      27.389  16.434 -29.767  1.00 52.66           C  
ATOM   1318  C   ILE   166      27.140  15.682 -28.501  1.00 52.66           C  
ATOM   1319  O   ILE   166      26.129  15.878 -27.830  1.00 52.66           O  
ATOM   1320  CB  ILE   166      27.679  17.860 -29.393  1.00 52.66           C  
ATOM   1321  CG1 ILE   166      27.887  18.696 -30.666  1.00 52.66           C  
ATOM   1322  CG2 ILE   166      28.890  17.882 -28.445  1.00 52.66           C  
ATOM   1323  CD1 ILE   166      27.875  20.205 -30.427  1.00 52.66           C  
ATOM   1324  N   THR   167      28.079  14.791 -28.140  1.00129.47           N  
ATOM   1325  CA  THR   167      27.906  13.967 -26.980  1.00129.47           C  
ATOM   1326  C   THR   167      28.392  14.675 -25.744  1.00129.47           C  
ATOM   1327  O   THR   167      29.226  15.579 -25.815  1.00129.47           O  
ATOM   1328  CB  THR   167      28.603  12.657 -27.165  1.00129.47           C  
ATOM   1329  CG2 THR   167      30.119  12.880 -27.146  1.00129.47           C  
ATOM   1330  OG1 THR   167      28.211  11.747 -26.162  1.00129.47           O  
ATOM   1331  N   ASN   168      27.815  14.315 -24.571  1.00 63.96           N  
ATOM   1332  CA  ASN   168      28.246  14.841 -23.303  1.00 63.96           C  
ATOM   1333  C   ASN   168      28.354  13.660 -22.381  1.00 63.96           C  
ATOM   1334  O   ASN   168      27.369  12.971 -22.124  1.00 63.96           O  
ATOM   1335  CB  ASN   168      27.254  15.845 -22.687  1.00 63.96           C  
ATOM   1336  CG  ASN   168      27.953  16.579 -21.549  1.00 63.96           C  
ATOM   1337  ND2 ASN   168      28.265  17.883 -21.774  1.00 63.96           N  
ATOM   1338  OD1 ASN   168      28.219  16.011 -20.491  1.00 63.96           O  
ATOM   1339  N   PHE   169      29.576  13.384 -21.882  1.00115.20           N  
ATOM   1340  CA  PHE   169      29.841  12.232 -21.061  1.00115.20           C  
ATOM   1341  C   PHE   169      29.332  12.321 -19.647  1.00115.20           C  
ATOM   1342  O   PHE   169      29.058  11.291 -19.029  1.00115.20           O  
ATOM   1343  CB  PHE   169      31.304  11.728 -21.133  1.00115.20           C  
ATOM   1344  CG  PHE   169      32.290  12.832 -20.974  1.00115.20           C  
ATOM   1345  CD1 PHE   169      32.670  13.279 -19.731  1.00115.20           C  
ATOM   1346  CD2 PHE   169      32.853  13.405 -22.092  1.00115.20           C  
ATOM   1347  CE1 PHE   169      33.590  14.293 -19.610  1.00115.20           C  
ATOM   1348  CE2 PHE   169      33.773  14.420 -21.977  1.00115.20           C  
ATOM   1349  CZ  PHE   169      34.143  14.866 -20.731  1.00115.20           C  
ATOM   1350  N   GLU   170      29.293  13.525 -19.043  1.00 95.66           N  
ATOM   1351  CA  GLU   170      28.760  13.588 -17.707  1.00 95.66           C  
ATOM   1352  C   GLU   170      27.277  13.341 -17.704  1.00 95.66           C  
ATOM   1353  O   GLU   170      26.784  12.408 -17.072  1.00 95.66           O  
ATOM   1354  CB  GLU   170      28.955  14.970 -17.059  1.00 95.66           C  
ATOM   1355  CG  GLU   170      30.396  15.284 -16.668  1.00 95.66           C  
ATOM   1356  CD  GLU   170      30.647  14.640 -15.315  1.00 95.66           C  
ATOM   1357  OE1 GLU   170      30.602  13.385 -15.233  1.00 95.66           O  
ATOM   1358  OE2 GLU   170      30.880  15.408 -14.343  1.00 95.66           O1-
ATOM   1359  N   ASP   171      26.543  14.155 -18.485  1.00101.20           N  
ATOM   1360  CA  ASP   171      25.106  14.203 -18.482  1.00101.20           C  
ATOM   1361  C   ASP   171      24.517  12.984 -19.122  1.00101.20           C  
ATOM   1362  O   ASP   171      23.340  12.681 -18.922  1.00101.20           O  
ATOM   1363  CB  ASP   171      24.558  15.462 -19.180  1.00101.20           C  
ATOM   1364  CG  ASP   171      23.218  15.832 -18.553  1.00101.20           C  
ATOM   1365  OD1 ASP   171      22.465  14.917 -18.127  1.00101.20           O  
ATOM   1366  OD2 ASP   171      22.940  17.058 -18.469  1.00101.20           O1-
ATOM   1367  N   ASN   172      25.309  12.242 -19.914  1.00 68.11           N  
ATOM   1368  CA  ASN   172      24.741  11.151 -20.649  1.00 68.11           C  
ATOM   1369  C   ASN   172      23.719  11.770 -21.552  1.00 68.11           C  
ATOM   1370  O   ASN   172      22.559  11.356 -21.575  1.00 68.11           O  
ATOM   1371  CB  ASN   172      24.000  10.145 -19.754  1.00 68.11           C  
ATOM   1372  CG  ASN   172      24.979   9.597 -18.726  1.00 68.11           C  
ATOM   1373  ND2 ASN   172      24.587   9.671 -17.425  1.00 68.11           N  
ATOM   1374  OD1 ASN   172      26.066   9.133 -19.065  1.00 68.11           O  
ATOM   1375  N   THR   173      24.134  12.813 -22.305  1.00115.95           N  
ATOM   1376  CA  THR   173      23.178  13.498 -23.126  1.00115.95           C  
ATOM   1377  C   THR   173      23.736  13.807 -24.486  1.00115.95           C  
ATOM   1378  O   THR   173      24.947  13.858 -24.702  1.00115.95           O  
ATOM   1379  CB  THR   173      22.736  14.801 -22.522  1.00115.95           C  
ATOM   1380  CG2 THR   173      23.926  15.775 -22.527  1.00115.95           C  
ATOM   1381  OG1 THR   173      21.654  15.349 -23.258  1.00115.95           O  
ATOM   1382  N   LEU   174      22.810  13.992 -25.455  1.00 75.42           N  
ATOM   1383  CA  LEU   174      23.134  14.387 -26.796  1.00 75.42           C  
ATOM   1384  C   LEU   174      22.519  15.726 -27.044  1.00 75.42           C  
ATOM   1385  O   LEU   174      21.317  15.921 -26.855  1.00 75.42           O  
ATOM   1386  CB  LEU   174      22.578  13.457 -27.894  1.00 75.42           C  
ATOM   1387  CG  LEU   174      23.361  12.147 -28.100  1.00 75.42           C  
ATOM   1388  CD1 LEU   174      22.732  11.286 -29.212  1.00 75.42           C  
ATOM   1389  CD2 LEU   174      24.843  12.442 -28.380  1.00 75.42           C  
ATOM   1390  N   ILE   175      23.348  16.684 -27.497  1.00103.61           N  
ATOM   1391  CA  ILE   175      22.859  17.988 -27.847  1.00103.61           C  
ATOM   1392  C   ILE   175      22.691  17.938 -29.334  1.00103.61           C  
ATOM   1393  O   ILE   175      23.617  17.580 -30.060  1.00103.61           O  
ATOM   1394  CB  ILE   175      23.834  19.098 -27.554  1.00103.61           C  
ATOM   1395  CG1 ILE   175      24.194  19.131 -26.058  1.00103.61           C  
ATOM   1396  CG2 ILE   175      23.224  20.413 -28.068  1.00103.61           C  
ATOM   1397  CD1 ILE   175      22.999  19.361 -25.135  1.00103.61           C  
ATOM   1398  N   VAL   176      21.483  18.271 -29.826  1.00105.68           N  
ATOM   1399  CA  VAL   176      21.230  18.161 -31.234  1.00105.68           C  
ATOM   1400  C   VAL   176      21.020  19.521 -31.813  1.00105.68           C  
ATOM   1401  O   VAL   176      20.253  20.331 -31.293  1.00105.68           O  
ATOM   1402  CB  VAL   176      20.036  17.311 -31.525  1.00105.68           C  
ATOM   1403  CG1 VAL   176      20.374  15.869 -31.105  1.00105.68           C  
ATOM   1404  CG2 VAL   176      18.846  17.894 -30.752  1.00105.68           C  
ATOM   1405  N   TYR   177      21.717  19.793 -32.933  1.00 80.49           N  
ATOM   1406  CA  TYR   177      21.656  21.076 -33.566  1.00 80.49           C  
ATOM   1407  C   TYR   177      21.170  20.922 -34.974  1.00 80.49           C  
ATOM   1408  O   TYR   177      21.730  20.162 -35.763  1.00 80.49           O  
ATOM   1409  CB  TYR   177      23.039  21.756 -33.554  1.00 80.49           C  
ATOM   1410  CG  TYR   177      23.059  22.958 -34.426  1.00 80.49           C  
ATOM   1411  CD1 TYR   177      22.275  24.049 -34.142  1.00 80.49           C  
ATOM   1412  CD2 TYR   177      23.909  23.003 -35.509  1.00 80.49           C  
ATOM   1413  CE1 TYR   177      22.313  25.159 -34.950  1.00 80.49           C  
ATOM   1414  CE2 TYR   177      23.954  24.111 -36.320  1.00 80.49           C  
ATOM   1415  CZ  TYR   177      23.150  25.190 -36.039  1.00 80.49           C  
ATOM   1416  OH  TYR   177      23.187  26.334 -36.864  1.00 80.49           O  
ATOM   1417  N   ASP   178      20.087  21.659 -35.305  1.00 58.50           N  
ATOM   1418  CA  ASP   178      19.506  21.663 -36.619  1.00 58.50           C  
ATOM   1419  C   ASP   178      19.972  22.928 -37.274  1.00 58.50           C  
ATOM   1420  O   ASP   178      19.539  24.022 -36.917  1.00 58.50           O  
ATOM   1421  CB  ASP   178      17.967  21.679 -36.579  1.00 58.50           C  
ATOM   1422  CG  ASP   178      17.419  21.430 -37.976  1.00 58.50           C  
ATOM   1423  OD1 ASP   178      18.089  21.818 -38.970  1.00 58.50           O  
ATOM   1424  OD2 ASP   178      16.311  20.837 -38.058  1.00 58.50           O1-
ATOM   1425  N   GLN   179      20.898  22.807 -38.248  1.00 90.66           N  
ATOM   1426  CA  GLN   179      21.487  23.955 -38.883  1.00 90.66           C  
ATOM   1427  C   GLN   179      20.450  24.682 -39.689  1.00 90.66           C  
ATOM   1428  O   GLN   179      20.396  25.911 -39.681  1.00 90.66           O  
ATOM   1429  CB  GLN   179      22.662  23.565 -39.802  1.00 90.66           C  
ATOM   1430  CG  GLN   179      23.637  24.700 -40.139  1.00 90.66           C  
ATOM   1431  CD  GLN   179      23.156  25.475 -41.359  1.00 90.66           C  
ATOM   1432  NE2 GLN   179      23.710  25.129 -42.552  1.00 90.66           N  
ATOM   1433  OE1 GLN   179      22.327  26.377 -41.256  1.00 90.66           O  
ATOM   1434  N   GLU   180      19.582  23.933 -40.396  1.00110.75           N  
ATOM   1435  CA  GLU   180      18.583  24.515 -41.251  1.00110.75           C  
ATOM   1436  C   GLU   180      17.669  25.390 -40.444  1.00110.75           C  
ATOM   1437  O   GLU   180      17.479  26.565 -40.759  1.00110.75           O  
ATOM   1438  CB  GLU   180      17.690  23.429 -41.875  1.00110.75           C  
ATOM   1439  CG  GLU   180      16.597  23.957 -42.803  1.00110.75           C  
ATOM   1440  CD  GLU   180      17.129  23.939 -44.228  1.00110.75           C  
ATOM   1441  OE1 GLU   180      18.360  24.128 -44.417  1.00110.75           O  
ATOM   1442  OE2 GLU   180      16.299  23.720 -45.151  1.00110.75           O1-
ATOM   1443  N   LYS   181      17.086  24.827 -39.369  1.00113.67           N  
ATOM   1444  CA  LYS   181      16.156  25.499 -38.500  1.00113.67           C  
ATOM   1445  C   LYS   181      16.850  26.529 -37.664  1.00113.67           C  
ATOM   1446  O   LYS   181      16.239  27.529 -37.284  1.00113.67           O  
ATOM   1447  CB  LYS   181      15.409  24.550 -37.541  1.00113.67           C  
ATOM   1448  CG  LYS   181      14.304  23.725 -38.215  1.00113.67           C  
ATOM   1449  CD  LYS   181      13.765  22.579 -37.350  1.00113.67           C  
ATOM   1450  CE  LYS   181      13.449  22.989 -35.909  1.00113.67           C  
ATOM   1451  NZ  LYS   181      12.293  23.911 -35.876  1.00113.67           N1+
ATOM   1452  N   LYS   182      18.148  26.322 -37.363  1.00128.10           N  
ATOM   1453  CA  LYS   182      18.832  27.201 -36.457  1.00128.10           C  
ATOM   1454  C   LYS   182      18.225  26.986 -35.100  1.00128.10           C  
ATOM   1455  O   LYS   182      18.062  27.917 -34.313  1.00128.10           O  
ATOM   1456  CB  LYS   182      18.683  28.687 -36.847  1.00128.10           C  
ATOM   1457  CG  LYS   182      19.408  29.670 -35.930  1.00128.10           C  
ATOM   1458  CD  LYS   182      20.930  29.582 -36.012  1.00128.10           C  
ATOM   1459  CE  LYS   182      21.642  30.565 -35.083  1.00128.10           C  
ATOM   1460  NZ  LYS   182      23.105  30.400 -35.214  1.00128.10           N1+
ATOM   1461  N   ASP   183      17.864  25.719 -34.802  1.00 61.63           N  
ATOM   1462  CA  ASP   183      17.271  25.369 -33.542  1.00 61.63           C  
ATOM   1463  C   ASP   183      18.093  24.278 -32.918  1.00 61.63           C  
ATOM   1464  O   ASP   183      18.778  23.530 -33.616  1.00 61.63           O  
ATOM   1465  CB  ASP   183      15.839  24.825 -33.690  1.00 61.63           C  
ATOM   1466  CG  ASP   183      15.221  24.667 -32.308  1.00 61.63           C  
ATOM   1467  OD1 ASP   183      15.680  25.367 -31.367  1.00 61.63           O  
ATOM   1468  OD2 ASP   183      14.283  23.835 -32.176  1.00 61.63           O1-
ATOM   1469  N   SER   184      18.056  24.168 -31.571  1.00 95.46           N  
ATOM   1470  CA  SER   184      18.827  23.149 -30.914  1.00 95.46           C  
ATOM   1471  C   SER   184      18.041  22.659 -29.728  1.00 95.46           C  
ATOM   1472  O   SER   184      17.172  23.365 -29.216  1.00 95.46           O  
ATOM   1473  CB  SER   184      20.171  23.710 -30.411  1.00 95.46           C  
ATOM   1474  OG  SER   184      20.946  22.709 -29.776  1.00 95.46           O  
ATOM   1475  N   TRP   185      18.300  21.409 -29.280  1.00 80.36           N  
ATOM   1476  CA  TRP   185      17.622  20.878 -28.127  1.00 80.36           C  
ATOM   1477  C   TRP   185      18.463  19.776 -27.553  1.00 80.36           C  
ATOM   1478  O   TRP   185      19.327  19.227 -28.238  1.00 80.36           O  
ATOM   1479  CB  TRP   185      16.220  20.325 -28.439  1.00 80.36           C  
ATOM   1480  CG  TRP   185      16.150  19.192 -29.440  1.00 80.36           C  
ATOM   1481  CD1 TRP   185      16.113  17.848 -29.213  1.00 80.36           C  
ATOM   1482  CD2 TRP   185      16.076  19.365 -30.866  1.00 80.36           C  
ATOM   1483  CE2 TRP   185      15.989  18.091 -31.432  1.00 80.36           C  
ATOM   1484  CE3 TRP   185      16.075  20.487 -31.645  1.00 80.36           C  
ATOM   1485  NE1 TRP   185      16.010  17.171 -30.405  1.00 80.36           N  
ATOM   1486  CZ2 TRP   185      15.902  17.922 -32.784  1.00 80.36           C  
ATOM   1487  CZ3 TRP   185      15.993  20.312 -33.010  1.00 80.36           C  
ATOM   1488  CH2 TRP   185      15.908  19.053 -33.571  1.00 80.36           C  
ATOM   1489  N   LYS   186      18.239  19.426 -26.265  1.00118.34           N  
ATOM   1490  CA  LYS   186      19.033  18.391 -25.657  1.00118.34           C  
ATOM   1491  C   LYS   186      18.190  17.165 -25.459  1.00118.34           C  
ATOM   1492  O   LYS   186      16.974  17.250 -25.293  1.00118.34           O  
ATOM   1493  CB  LYS   186      19.653  18.808 -24.306  1.00118.34           C  
ATOM   1494  CG  LYS   186      18.641  19.096 -23.196  1.00118.34           C  
ATOM   1495  CD  LYS   186      19.297  19.353 -21.838  1.00118.34           C  
ATOM   1496  CE  LYS   186      20.247  18.242 -21.391  1.00118.34           C  
ATOM   1497  NZ  LYS   186      20.952  18.648 -20.155  1.00118.34           N1+
ATOM   1498  N   ILE   187      18.824  15.970 -25.525  1.00 94.73           N  
ATOM   1499  CA  ILE   187      18.093  14.743 -25.344  1.00 94.73           C  
ATOM   1500  C   ILE   187      18.869  13.833 -24.435  1.00 94.73           C  
ATOM   1501  O   ILE   187      20.092  13.734 -24.527  1.00 94.73           O  
ATOM   1502  CB  ILE   187      17.870  13.990 -26.621  1.00 94.73           C  
ATOM   1503  CG1 ILE   187      19.217  13.548 -27.216  1.00 94.73           C  
ATOM   1504  CG2 ILE   187      17.034  14.882 -27.557  1.00 94.73           C  
ATOM   1505  CD1 ILE   187      19.086  12.508 -28.328  1.00 94.73           C  
ATOM   1506  N   SER   188      18.160  13.128 -23.529  1.00 70.72           N  
ATOM   1507  CA  SER   188      18.818  12.231 -22.620  1.00 70.72           C  
ATOM   1508  C   SER   188      18.170  10.888 -22.748  1.00 70.72           C  
ATOM   1509  O   SER   188      16.987  10.788 -23.069  1.00 70.72           O  
ATOM   1510  CB  SER   188      18.691  12.653 -21.147  1.00 70.72           C  
ATOM   1511  OG  SER   188      19.361  11.719 -20.315  1.00 70.72           O  
ATOM   1512  N   HIS   189      18.953   9.812 -22.523  1.00 58.85           N  
ATOM   1513  CA  HIS   189      18.415   8.484 -22.588  1.00 58.85           C  
ATOM   1514  C   HIS   189      19.210   7.651 -21.627  1.00 58.85           C  
ATOM   1515  O   HIS   189      20.401   7.877 -21.427  1.00 58.85           O  
ATOM   1516  CB  HIS   189      18.539   7.855 -23.988  1.00 58.85           C  
ATOM   1517  CG  HIS   189      17.747   6.593 -24.159  1.00 58.85           C  
ATOM   1518  CD2 HIS   189      16.488   6.407 -24.645  1.00 58.85           C  
ATOM   1519  ND1 HIS   189      18.210   5.340 -23.829  1.00 58.85           N  
ATOM   1520  CE1 HIS   189      17.217   4.463 -24.130  1.00 58.85           C  
ATOM   1521  NE2 HIS   189      16.153   5.064 -24.628  1.00 58.85           N  
ATOM   1522  N   GLY   190      18.565   6.632 -21.033  1.00 34.48           N  
ATOM   1523  CA  GLY   190      19.188   5.794 -20.050  1.00 34.48           C  
ATOM   1524  C   GLY   190      20.364   5.136 -20.691  1.00 34.48           C  
ATOM   1525  O   GLY   190      21.339   4.799 -20.023  1.00 34.48           O  
ATOM   1526  N   SER   191      20.266   4.902 -22.011  1.00 64.58           N  
ATOM   1527  CA  SER   191      21.270   4.224 -22.785  1.00 64.58           C  
ATOM   1528  C   SER   191      22.547   5.018 -22.856  1.00 64.58           C  
ATOM   1529  O   SER   191      23.611   4.454 -23.097  1.00 64.58           O  
ATOM   1530  CB  SER   191      20.819   3.946 -24.231  1.00 64.58           C  
ATOM   1531  OG  SER   191      19.788   2.971 -24.248  1.00 64.58           O  
ATOM   1532  N   PHE   192      22.476   6.346 -22.671  1.00120.04           N  
ATOM   1533  CA  PHE   192      23.605   7.239 -22.762  1.00120.04           C  
ATOM   1534  C   PHE   192      24.534   7.103 -21.585  1.00120.04           C  
ATOM   1535  O   PHE   192      25.639   7.642 -21.624  1.00120.04           O  
ATOM   1536  CB  PHE   192      23.228   8.726 -22.872  1.00120.04           C  
ATOM   1537  CG  PHE   192      22.500   8.906 -24.159  1.00120.04           C  
ATOM   1538  CD1 PHE   192      23.095   8.565 -25.349  1.00120.04           C  
ATOM   1539  CD2 PHE   192      21.237   9.451 -24.182  1.00120.04           C  
ATOM   1540  CE1 PHE   192      22.433   8.736 -26.541  1.00120.04           C  
ATOM   1541  CE2 PHE   192      20.570   9.627 -25.372  1.00120.04           C  
ATOM   1542  CZ  PHE   192      21.167   9.268 -26.555  1.00120.04           C  
ATOM   1543  N   LYS   193      24.070   6.503 -20.467  1.00 94.92           N  
ATOM   1544  CA  LYS   193      24.826   6.429 -19.241  1.00 94.92           C  
ATOM   1545  C   LYS   193      25.841   5.324 -19.247  1.00 94.92           C  
ATOM   1546  O   LYS   193      25.776   4.367 -20.018  1.00 94.92           O  
ATOM   1547  CB  LYS   193      23.958   6.179 -18.000  1.00 94.92           C  
ATOM   1548  CG  LYS   193      22.977   7.304 -17.676  1.00 94.92           C  
ATOM   1549  CD  LYS   193      21.946   6.898 -16.622  1.00 94.92           C  
ATOM   1550  CE  LYS   193      21.087   8.060 -16.123  1.00 94.92           C  
ATOM   1551  NZ  LYS   193      21.914   8.982 -15.316  1.00 94.92           N1+
ATOM   1552  N   PRO   194      26.807   5.494 -18.366  1.00107.38           N  
ATOM   1553  CA  PRO   194      27.858   4.531 -18.156  1.00107.38           C  
ATOM   1554  C   PRO   194      27.345   3.297 -17.486  1.00107.38           C  
ATOM   1555  O   PRO   194      26.501   3.414 -16.599  1.00107.38           O  
ATOM   1556  CB  PRO   194      28.957   5.255 -17.373  1.00107.38           C  
ATOM   1557  CG  PRO   194      28.293   6.551 -16.874  1.00107.38           C  
ATOM   1558  CD  PRO   194      27.190   6.815 -17.908  1.00107.38           C  
ATOM   1559  N   GLU   195      27.770   2.099 -17.941  1.00 92.17           N  
ATOM   1560  CA  GLU   195      27.298   0.920 -17.277  1.00 92.17           C  
ATOM   1561  C   GLU   195      27.984   0.734 -15.976  1.00 92.17           C  
ATOM   1562  O   GLU   195      27.414   0.928 -14.906  1.00 92.17           O  
ATOM   1563  CB  GLU   195      27.539  -0.365 -18.090  1.00 92.17           C  
ATOM   1564  CG  GLU   195      26.668  -0.490 -19.341  1.00 92.17           C  
ATOM   1565  CD  GLU   195      27.054  -1.789 -20.033  1.00 92.17           C  
ATOM   1566  OE1 GLU   195      28.245  -1.918 -20.417  1.00 92.17           O  
ATOM   1567  OE2 GLU   195      26.167  -2.670 -20.190  1.00 92.17           O1-
ATOM   1568  N   HIS   196      29.291   0.443 -16.054  1.00 81.10           N  
ATOM   1569  CA  HIS   196      30.042   0.189 -14.874  1.00 81.10           C  
ATOM   1570  C   HIS   196      31.210   1.076 -14.982  1.00 81.10           C  
ATOM   1571  O   HIS   196      31.774   1.284 -16.057  1.00 81.10           O  
ATOM   1572  CB  HIS   196      30.524  -1.264 -14.730  1.00 81.10           C  
ATOM   1573  CG  HIS   196      29.381  -2.217 -14.518  1.00 81.10           C  
ATOM   1574  CD2 HIS   196      28.049  -1.964 -14.400  1.00 81.10           C  
ATOM   1575  ND1 HIS   196      29.516  -3.583 -14.401  1.00 81.10           N  
ATOM   1576  CE1 HIS   196      28.268  -4.085 -14.220  1.00 81.10           C  
ATOM   1577  NE2 HIS   196      27.344  -3.141 -14.212  1.00 81.10           N  
ATOM   1578  N   GLU   197      31.594   1.641 -13.840  1.00187.60           N  
ATOM   1579  CA  GLU   197      32.668   2.557 -13.881  1.00187.60           C  
ATOM   1580  C   GLU   197      33.891   1.761 -13.828  1.00187.60           C  
ATOM   1581  O   GLU   197      33.991   0.684 -14.425  1.00187.60           O  
ATOM   1582  CB  GLU   197      32.677   3.543 -12.700  1.00187.60           C  
ATOM   1583  CG  GLU   197      32.672   2.871 -11.323  1.00187.60           C  
ATOM   1584  CD  GLU   197      31.229   2.575 -10.928  1.00187.60           C  
ATOM   1585  OE1 GLU   197      30.692   1.528 -11.377  1.00187.60           O  
ATOM   1586  OE2 GLU   197      30.645   3.394 -10.168  1.00187.60           O1-
ATOM   1587  N   SER   198      34.839   2.339 -13.081  1.00196.08           N  
ATOM   1588  CA  SER   198      36.150   1.840 -12.968  1.00196.08           C  
ATOM   1589  C   SER   198      36.574   1.475 -14.335  1.00196.08           C  
ATOM   1590  O   SER   198      37.119   0.387 -14.527  1.00196.08           O  
ATOM   1591  CB  SER   198      36.263   0.600 -12.068  1.00196.08           C  
ATOM   1592  OG  SER   198      37.614   0.168 -12.005  1.00196.08           O  
ATOM   1593  N   ILE   199      36.246   2.330 -15.342  1.00219.63           N  
ATOM   1594  CA  ILE   199      37.032   2.059 -16.490  1.00219.63           C  
ATOM   1595  C   ILE   199      38.398   2.362 -15.872  1.00219.63           C  
ATOM   1596  O   ILE   199      38.508   3.374 -15.184  1.00219.63           O  
ATOM   1597  CB  ILE   199      36.767   2.981 -17.647  1.00219.63           C  
ATOM   1598  CG1 ILE   199      37.087   4.440 -17.277  1.00219.63           C  
ATOM   1599  CG2 ILE   199      35.316   2.749 -18.102  1.00219.63           C  
ATOM   1600  CD1 ILE   199      37.108   5.390 -18.474  1.00219.63           C  
ATOM   1601  N   LEU   200      39.431   1.475 -15.995  1.00225.31           N  
ATOM   1602  CA  LEU   200      40.641   1.637 -15.178  1.00225.31           C  
ATOM   1603  C   LEU   200      41.993   1.299 -15.870  1.00225.31           C  
ATOM   1604  O   LEU   200      41.940   0.681 -16.934  1.00225.31           O  
ATOM   1605  CB  LEU   200      40.496   0.793 -13.885  1.00225.31           C  
ATOM   1606  CG  LEU   200      41.698   0.630 -12.930  1.00225.31           C  
ATOM   1607  CD1 LEU   200      41.211   0.076 -11.581  1.00225.31           C  
ATOM   1608  CD2 LEU   200      42.788  -0.290 -13.505  1.00225.31           C  
ATOM   1609  N   ILE   201      43.188   1.810 -15.325  1.00230.67           N  
ATOM   1610  CA  ILE   201      44.607   1.419 -15.521  1.00230.67           C  
ATOM   1611  C   ILE   201      45.653   2.546 -15.480  1.00230.67           C  
ATOM   1612  O   ILE   201      45.615   3.496 -16.261  1.00230.67           O  
ATOM   1613  CB  ILE   201      44.862   0.617 -16.770  1.00230.67           C  
ATOM   1614  CG1 ILE   201      46.225  -0.090 -16.667  1.00230.67           C  
ATOM   1615  CG2 ILE   201      44.757   1.555 -17.980  1.00230.67           C  
ATOM   1616  CD1 ILE   201      46.437  -1.172 -17.726  1.00230.67           C  
ATOM   1617  N   HIS   202      46.670   2.435 -14.577  1.00125.06           N  
ATOM   1618  CA  HIS   202      47.799   3.349 -14.480  1.00125.06           C  
ATOM   1619  C   HIS   202      48.961   2.511 -14.026  1.00125.06           C  
ATOM   1620  O   HIS   202      48.790   1.325 -13.753  1.00125.06           O  
ATOM   1621  CB  HIS   202      47.609   4.481 -13.455  1.00125.06           C  
ATOM   1622  CG  HIS   202      48.703   5.509 -13.494  1.00125.06           C  
ATOM   1623  CD2 HIS   202      49.795   5.654 -12.695  1.00125.06           C  
ATOM   1624  ND1 HIS   202      48.767   6.536 -14.408  1.00125.06           N  
ATOM   1625  CE1 HIS   202      49.887   7.248 -14.118  1.00125.06           C  
ATOM   1626  NE2 HIS   202      50.542   6.750 -13.085  1.00125.06           N  
ATOM   1627  N   ASN   203      50.177   3.095 -13.924  1.00172.56           N  
ATOM   1628  CA  ASN   203      51.314   2.293 -13.562  1.00172.56           C  
ATOM   1629  C   ASN   203      51.290   1.993 -12.106  1.00172.56           C  
ATOM   1630  O   ASN   203      51.624   2.830 -11.268  1.00172.56           O  
ATOM   1631  CB  ASN   203      52.677   2.934 -13.863  1.00172.56           C  
ATOM   1632  CG  ASN   203      53.738   1.931 -13.426  1.00172.56           C  
ATOM   1633  ND2 ASN   203      53.472   0.621 -13.682  1.00172.56           N  
ATOM   1634  OD1 ASN   203      54.776   2.300 -12.879  1.00172.56           O  
ATOM   1635  N   GLY   204      50.874   0.757 -11.780  1.00 34.84           N  
ATOM   1636  CA  GLY   204      50.892   0.294 -10.432  1.00 34.84           C  
ATOM   1637  C   GLY   204      49.765   0.931  -9.698  1.00 34.84           C  
ATOM   1638  O   GLY   204      49.581   0.698  -8.506  1.00 34.84           O  
ATOM   1639  N   VAL   205      48.970   1.758 -10.398  1.00 32.44           N  
ATOM   1640  CA  VAL   205      47.889   2.405  -9.724  1.00 32.44           C  
ATOM   1641  C   VAL   205      46.639   2.077 -10.467  1.00 32.44           C  
ATOM   1642  O   VAL   205      46.632   2.013 -11.695  1.00 32.44           O  
ATOM   1643  CB  VAL   205      48.004   3.903  -9.731  1.00 32.44           C  
ATOM   1644  CG1 VAL   205      46.732   4.499  -9.109  1.00 32.44           C  
ATOM   1645  CG2 VAL   205      49.302   4.305  -9.011  1.00 32.44           C  
ATOM   1646  N   ASP   206      45.540   1.844  -9.725  1.00 53.82           N  
ATOM   1647  CA  ASP   206      44.285   1.583 -10.366  1.00 53.82           C  
ATOM   1648  C   ASP   206      43.489   2.838 -10.238  1.00 53.82           C  
ATOM   1649  O   ASP   206      43.278   3.346  -9.137  1.00 53.82           O  
ATOM   1650  CB  ASP   206      43.448   0.477  -9.703  1.00 53.82           C  
ATOM   1651  CG  ASP   206      44.128  -0.860  -9.942  1.00 53.82           C  
ATOM   1652  OD1 ASP   206      45.346  -0.858 -10.262  1.00 53.82           O  
ATOM   1653  OD2 ASP   206      43.437  -1.906  -9.806  1.00 53.82           O1-
ATOM   1654  N   HIS   207      43.044   3.373 -11.386  1.00 87.36           N  
ATOM   1655  CA  HIS   207      42.249   4.565 -11.399  1.00 87.36           C  
ATOM   1656  C   HIS   207      40.865   4.168 -11.788  1.00 87.36           C  
ATOM   1657  O   HIS   207      40.617   3.027 -12.168  1.00 87.36           O  
ATOM   1658  CB  HIS   207      42.655   5.608 -12.455  1.00 87.36           C  
ATOM   1659  CG  HIS   207      43.816   6.482 -12.097  1.00 87.36           C  
ATOM   1660  CD2 HIS   207      45.124   6.411 -12.461  1.00 87.36           C  
ATOM   1661  ND1 HIS   207      43.705   7.607 -11.308  1.00 87.36           N  
ATOM   1662  CE1 HIS   207      44.942   8.157 -11.236  1.00 87.36           C  
ATOM   1663  NE2 HIS   207      45.838   7.467 -11.921  1.00 87.36           N  
ATOM   1664  N   ILE   208      39.906   5.106 -11.656  1.00 68.10           N  
ATOM   1665  CA  ILE   208      38.555   4.796 -12.025  1.00 68.10           C  
ATOM   1666  C   ILE   208      37.949   6.000 -12.667  1.00 68.10           C  
ATOM   1667  O   ILE   208      38.205   7.135 -12.260  1.00 68.10           O  
ATOM   1668  CB  ILE   208      37.692   4.501 -10.835  1.00 68.10           C  
ATOM   1669  CG1 ILE   208      38.257   3.322 -10.032  1.00 68.10           C  
ATOM   1670  CG2 ILE   208      36.253   4.284 -11.329  1.00 68.10           C  
ATOM   1671  CD1 ILE   208      37.665   3.213  -8.629  1.00 68.10           C  
ATOM   1672  N   LEU   209      37.132   5.773 -13.714  1.00124.30           N  
ATOM   1673  CA  LEU   209      36.430   6.858 -14.334  1.00124.30           C  
ATOM   1674  C   LEU   209      35.086   6.315 -14.709  1.00124.30           C  
ATOM   1675  O   LEU   209      34.959   5.132 -15.024  1.00124.30           O  
ATOM   1676  CB  LEU   209      37.064   7.323 -15.659  1.00124.30           C  
ATOM   1677  CG  LEU   209      38.541   7.745 -15.565  1.00124.30           C  
ATOM   1678  CD1 LEU   209      39.430   6.559 -15.159  1.00124.30           C  
ATOM   1679  CD2 LEU   209      39.015   8.387 -16.879  1.00124.30           C  
ATOM   1680  N   LYS   210      34.035   7.159 -14.656  1.00114.43           N  
ATOM   1681  CA  LYS   210      32.746   6.698 -15.093  1.00114.43           C  
ATOM   1682  C   LYS   210      32.222   7.710 -16.059  1.00114.43           C  
ATOM   1683  O   LYS   210      31.748   8.772 -15.658  1.00114.43           O  
ATOM   1684  CB  LYS   210      31.701   6.570 -13.968  1.00114.43           C  
ATOM   1685  CG  LYS   210      30.347   6.047 -14.457  1.00114.43           C  
ATOM   1686  CD  LYS   210      29.394   5.606 -13.342  1.00114.43           C  
ATOM   1687  CE  LYS   210      28.893   6.753 -12.465  1.00114.43           C  
ATOM   1688  NZ  LYS   210      29.915   7.091 -11.450  1.00114.43           N1+
ATOM   1689  N   LEU   211      32.266   7.397 -17.368  1.00160.33           N  
ATOM   1690  CA  LEU   211      31.814   8.365 -18.325  1.00160.33           C  
ATOM   1691  C   LEU   211      30.687   7.810 -19.135  1.00160.33           C  
ATOM   1692  O   LEU   211      30.603   6.607 -19.378  1.00160.33           O  
ATOM   1693  CB  LEU   211      32.908   8.830 -19.305  1.00160.33           C  
ATOM   1694  CG  LEU   211      34.050   9.597 -18.613  1.00160.33           C  
ATOM   1695  CD1 LEU   211      33.553  10.929 -18.031  1.00160.33           C  
ATOM   1696  CD2 LEU   211      34.758   8.722 -17.566  1.00160.33           C  
ATOM   1697  N   GLY   212      29.784   8.718 -19.566  1.00 51.25           N  
ATOM   1698  CA  GLY   212      28.656   8.399 -20.397  1.00 51.25           C  
ATOM   1699  C   GLY   212      29.119   8.500 -21.830  1.00 51.25           C  
ATOM   1700  O   GLY   212      30.312   8.385 -22.097  1.00 51.25           O  
ATOM   1701  N   ILE   213      28.173   8.746 -22.772  1.00128.66           N  
ATOM   1702  CA  ILE   213      28.357   8.774 -24.217  1.00128.66           C  
ATOM   1703  C   ILE   213      29.495   9.682 -24.654  1.00128.66           C  
ATOM   1704  O   ILE   213      29.602  10.823 -24.209  1.00128.66           O  
ATOM   1705  CB  ILE   213      27.082   9.162 -24.913  1.00128.66           C  
ATOM   1706  CG1 ILE   213      27.237   9.147 -26.439  1.00128.66           C  
ATOM   1707  CG2 ILE   213      26.577  10.483 -24.310  1.00128.66           C  
ATOM   1708  CD1 ILE   213      25.893   9.227 -27.160  1.00128.66           C  
ATOM   1709  N   PHE   214      30.467   9.093 -25.409  1.00354.42           N  
ATOM   1710  CA  PHE   214      31.714   9.716 -25.803  1.00354.42           C  
ATOM   1711  C   PHE   214      32.054  10.249 -27.204  1.00354.42           C  
ATOM   1712  O   PHE   214      32.846  11.179 -27.267  1.00354.42           O  
ATOM   1713  CB  PHE   214      32.904   8.859 -25.344  1.00354.42           C  
ATOM   1714  CG  PHE   214      33.862   9.779 -24.655  1.00354.42           C  
ATOM   1715  CD1 PHE   214      34.705  10.624 -25.339  1.00354.42           C  
ATOM   1716  CD2 PHE   214      33.913   9.784 -23.281  1.00354.42           C  
ATOM   1717  CE1 PHE   214      35.571  11.455 -24.665  1.00354.42           C  
ATOM   1718  CE2 PHE   214      34.774  10.609 -22.598  1.00354.42           C  
ATOM   1719  CZ  PHE   214      35.608  11.451 -23.291  1.00354.42           C  
ATOM   1720  N   GLY   215      31.708   9.644 -28.379  1.00179.38           N  
ATOM   1721  CA  GLY   215      30.980   8.430 -28.547  1.00179.38           C  
ATOM   1722  C   GLY   215      29.961   8.468 -29.669  1.00179.38           C  
ATOM   1723  O   GLY   215      28.904   7.871 -29.494  1.00179.38           O  
ATOM   1724  N   ILE   216      30.171   9.186 -30.813  1.00 94.14           N  
ATOM   1725  CA  ILE   216      29.152   9.074 -31.851  1.00 94.14           C  
ATOM   1726  C   ILE   216      29.692   9.080 -33.275  1.00 94.14           C  
ATOM   1727  O   ILE   216      30.478   9.951 -33.638  1.00 94.14           O  
ATOM   1728  CB  ILE   216      28.079  10.124 -31.742  1.00 94.14           C  
ATOM   1729  CG1 ILE   216      26.856   9.720 -32.583  1.00 94.14           C  
ATOM   1730  CG2 ILE   216      28.681  11.486 -32.124  1.00 94.14           C  
ATOM   1731  CD1 ILE   216      25.594  10.517 -32.247  1.00 94.14           C  
ATOM   1732  N   THR   217      29.227   8.123 -34.137  1.00 86.05           N  
ATOM   1733  CA  THR   217      29.671   7.963 -35.514  1.00 86.05           C  
ATOM   1734  C   THR   217      28.488   7.668 -36.421  1.00 86.05           C  
ATOM   1735  O   THR   217      27.513   7.051 -35.994  1.00 86.05           O  
ATOM   1736  CB  THR   217      30.608   6.795 -35.646  1.00 86.05           C  
ATOM   1737  CG2 THR   217      31.031   6.635 -37.105  1.00 86.05           C  
ATOM   1738  OG1 THR   217      31.753   6.985 -34.835  1.00 86.05           O  
ATOM   1739  N   LEU   218      28.563   8.061 -37.723  1.00123.59           N  
ATOM   1740  CA  LEU   218      27.451   7.914 -38.648  1.00123.59           C  
ATOM   1741  C   LEU   218      27.725   6.899 -39.726  1.00123.59           C  
ATOM   1742  O   LEU   218      28.791   6.883 -40.337  1.00123.59           O  
ATOM   1743  CB  LEU   218      27.067   9.231 -39.354  1.00123.59           C  
ATOM   1744  CG  LEU   218      26.246  10.220 -38.497  1.00123.59           C  
ATOM   1745  CD1 LEU   218      24.784   9.771 -38.371  1.00123.59           C  
ATOM   1746  CD2 LEU   218      26.880  10.451 -37.123  1.00123.59           C  
ATOM   1747  N   GLY   219      26.711   6.048 -40.013  1.00 28.96           N  
ATOM   1748  CA  GLY   219      26.821   4.972 -40.968  1.00 28.96           C  
ATOM   1749  C   GLY   219      26.322   5.378 -42.324  1.00 28.96           C  
ATOM   1750  O   GLY   219      26.152   6.560 -42.620  1.00 28.96           O  
ATOM   1751  N   ASP   220      26.076   4.369 -43.194  1.00 39.42           N  
ATOM   1752  CA  ASP   220      25.636   4.609 -44.542  1.00 39.42           C  
ATOM   1753  C   ASP   220      24.242   5.143 -44.529  1.00 39.42           C  
ATOM   1754  O   ASP   220      23.413   4.757 -43.707  1.00 39.42           O  
ATOM   1755  CB  ASP   220      25.630   3.356 -45.439  1.00 39.42           C  
ATOM   1756  CG  ASP   220      27.068   2.980 -45.776  1.00 39.42           C  
ATOM   1757  OD1 ASP   220      27.980   3.801 -45.490  1.00 39.42           O  
ATOM   1758  OD2 ASP   220      27.275   1.870 -46.334  1.00 39.42           O1-
ATOM   1759  N   ARG   221      23.968   6.076 -45.461  1.00 61.27           N  
ATOM   1760  CA  ARG   221      22.672   6.676 -45.607  1.00 61.27           C  
ATOM   1761  C   ARG   221      21.849   5.846 -46.540  1.00 61.27           C  
ATOM   1762  O   ARG   221      22.373   5.182 -47.434  1.00 61.27           O  
ATOM   1763  CB  ARG   221      22.713   8.096 -46.204  1.00 61.27           C  
ATOM   1764  CG  ARG   221      23.263   9.172 -45.261  1.00 61.27           C  
ATOM   1765  CD  ARG   221      23.416  10.545 -45.922  1.00 61.27           C  
ATOM   1766  NE  ARG   221      24.624  10.490 -46.796  1.00 61.27           N  
ATOM   1767  CZ  ARG   221      25.764  11.148 -46.435  1.00 61.27           C  
ATOM   1768  NH1 ARG   221      25.782  11.922 -45.310  1.00 61.27           N1+
ATOM   1769  NH2 ARG   221      26.887  11.042 -47.204  1.00 61.27           N  
ATOM   1770  N   ASP   222      20.518   5.848 -46.315  1.00 63.33           N  
ATOM   1771  CA  ASP   222      19.590   5.194 -47.190  1.00 63.33           C  
ATOM   1772  C   ASP   222      19.122   6.213 -48.189  1.00 63.33           C  
ATOM   1773  O   ASP   222      19.652   7.322 -48.247  1.00 63.33           O  
ATOM   1774  CB  ASP   222      18.390   4.554 -46.457  1.00 63.33           C  
ATOM   1775  CG  ASP   222      17.633   5.607 -45.656  1.00 63.33           C  
ATOM   1776  OD1 ASP   222      17.991   6.811 -45.750  1.00 63.33           O  
ATOM   1777  OD2 ASP   222      16.681   5.213 -44.931  1.00 63.33           O1-
ATOM   1778  N   SER   223      18.112   5.857 -49.007  1.00 77.47           N  
ATOM   1779  CA  SER   223      17.631   6.703 -50.068  1.00 77.47           C  
ATOM   1780  C   SER   223      17.100   7.986 -49.501  1.00 77.47           C  
ATOM   1781  O   SER   223      17.225   9.043 -50.121  1.00 77.47           O  
ATOM   1782  CB  SER   223      16.488   6.051 -50.860  1.00 77.47           C  
ATOM   1783  OG  SER   223      16.047   6.928 -51.884  1.00 77.47           O  
ATOM   1784  N   GLU   224      16.471   7.907 -48.315  1.00 95.19           N  
ATOM   1785  CA  GLU   224      15.888   9.031 -47.638  1.00 95.19           C  
ATOM   1786  C   GLU   224      16.962   9.959 -47.146  1.00 95.19           C  
ATOM   1787  O   GLU   224      16.750  11.169 -47.073  1.00 95.19           O  
ATOM   1788  CB  GLU   224      15.015   8.609 -46.444  1.00 95.19           C  
ATOM   1789  CG  GLU   224      13.727   7.907 -46.879  1.00 95.19           C  
ATOM   1790  CD  GLU   224      14.094   6.531 -47.416  1.00 95.19           C  
ATOM   1791  OE1 GLU   224      14.855   5.814 -46.714  1.00 95.19           O  
ATOM   1792  OE2 GLU   224      13.630   6.182 -48.533  1.00 95.19           O1-
ATOM   1793  N   GLY   225      18.155   9.429 -46.801  1.00 34.31           N  
ATOM   1794  CA  GLY   225      19.189  10.284 -46.288  1.00 34.31           C  
ATOM   1795  C   GLY   225      19.315  10.086 -44.805  1.00 34.31           C  
ATOM   1796  O   GLY   225      19.892  10.921 -44.109  1.00 34.31           O  
ATOM   1797  N   ASN   226      18.766   8.969 -44.286  1.00 51.04           N  
ATOM   1798  CA  ASN   226      18.849   8.659 -42.884  1.00 51.04           C  
ATOM   1799  C   ASN   226      19.845   7.548 -42.719  1.00 51.04           C  
ATOM   1800  O   ASN   226      20.085   6.772 -43.642  1.00 51.04           O  
ATOM   1801  CB  ASN   226      17.518   8.170 -42.291  1.00 51.04           C  
ATOM   1802  CG  ASN   226      16.514   9.311 -42.384  1.00 51.04           C  
ATOM   1803  ND2 ASN   226      15.283   8.989 -42.864  1.00 51.04           N  
ATOM   1804  OD1 ASN   226      16.816  10.456 -42.050  1.00 51.04           O  
ATOM   1805  N   ARG   227      20.484   7.462 -41.533  1.00151.57           N  
ATOM   1806  CA  ARG   227      21.470   6.439 -41.320  1.00151.57           C  
ATOM   1807  C   ARG   227      21.577   6.126 -39.860  1.00151.57           C  
ATOM   1808  O   ARG   227      21.050   6.838 -39.006  1.00151.57           O  
ATOM   1809  CB  ARG   227      22.853   6.833 -41.863  1.00151.57           C  
ATOM   1810  CG  ARG   227      23.380   8.172 -41.336  1.00151.57           C  
ATOM   1811  CD  ARG   227      24.509   8.716 -42.214  1.00151.57           C  
ATOM   1812  NE  ARG   227      24.769  10.141 -41.878  1.00151.57           N  
ATOM   1813  CZ  ARG   227      25.873  10.752 -42.404  1.00151.57           C  
ATOM   1814  NH1 ARG   227      26.786  10.027 -43.116  1.00151.57           N1+
ATOM   1815  NH2 ARG   227      26.054  12.093 -42.240  1.00151.57           N  
ATOM   1816  N   PRO   228      22.213   5.024 -39.561  1.00 81.45           N  
ATOM   1817  CA  PRO   228      22.415   4.657 -38.188  1.00 81.45           C  
ATOM   1818  C   PRO   228      23.482   5.510 -37.582  1.00 81.45           C  
ATOM   1819  O   PRO   228      24.490   5.767 -38.241  1.00 81.45           O  
ATOM   1820  CB  PRO   228      22.733   3.159 -38.187  1.00 81.45           C  
ATOM   1821  CG  PRO   228      23.023   2.817 -39.661  1.00 81.45           C  
ATOM   1822  CD  PRO   228      22.218   3.870 -40.439  1.00 81.45           C  
ATOM   1823  N   ALA   229      23.277   5.958 -36.330  1.00 52.42           N  
ATOM   1824  CA  ALA   229      24.283   6.711 -35.643  1.00 52.42           C  
ATOM   1825  C   ALA   229      24.749   5.835 -34.524  1.00 52.42           C  
ATOM   1826  O   ALA   229      24.021   5.604 -33.559  1.00 52.42           O  
ATOM   1827  CB  ALA   229      23.746   8.008 -35.013  1.00 52.42           C  
ATOM   1828  N   TYR   230      26.004   5.358 -34.607  1.00 69.26           N  
ATOM   1829  CA  TYR   230      26.530   4.449 -33.629  1.00 69.26           C  
ATOM   1830  C   TYR   230      27.079   5.241 -32.487  1.00 69.26           C  
ATOM   1831  O   TYR   230      27.789   6.227 -32.693  1.00 69.26           O  
ATOM   1832  CB  TYR   230      27.709   3.616 -34.163  1.00 69.26           C  
ATOM   1833  CG  TYR   230      27.244   2.887 -35.376  1.00 69.26           C  
ATOM   1834  CD1 TYR   230      26.465   1.759 -35.260  1.00 69.26           C  
ATOM   1835  CD2 TYR   230      27.594   3.333 -36.630  1.00 69.26           C  
ATOM   1836  CE1 TYR   230      26.036   1.089 -36.381  1.00 69.26           C  
ATOM   1837  CE2 TYR   230      27.168   2.666 -37.755  1.00 69.26           C  
ATOM   1838  CZ  TYR   230      26.385   1.543 -37.630  1.00 69.26           C  
ATOM   1839  OH  TYR   230      25.943   0.855 -38.780  1.00 69.26           O  
ATOM   1840  N   TYR   231      26.745   4.843 -31.239  1.00 96.04           N  
ATOM   1841  CA  TYR   231      27.313   5.547 -30.125  1.00 96.04           C  
ATOM   1842  C   TYR   231      27.711   4.599 -29.033  1.00 96.04           C  
ATOM   1843  O   TYR   231      27.369   3.417 -29.043  1.00 96.04           O  
ATOM   1844  CB  TYR   231      26.436   6.681 -29.556  1.00 96.04           C  
ATOM   1845  CG  TYR   231      25.172   6.175 -28.955  1.00 96.04           C  
ATOM   1846  CD1 TYR   231      25.155   5.719 -27.657  1.00 96.04           C  
ATOM   1847  CD2 TYR   231      24.005   6.180 -29.684  1.00 96.04           C  
ATOM   1848  CE1 TYR   231      23.988   5.266 -27.092  1.00 96.04           C  
ATOM   1849  CE2 TYR   231      22.835   5.728 -29.126  1.00 96.04           C  
ATOM   1850  CZ  TYR   231      22.830   5.271 -27.829  1.00 96.04           C  
ATOM   1851  OH  TYR   231      21.631   4.808 -27.250  1.00 96.04           O  
ATOM   1852  N   LEU   232      28.482   5.128 -28.059  1.00140.02           N  
ATOM   1853  CA  LEU   232      29.099   4.326 -27.041  1.00140.02           C  
ATOM   1854  C   LEU   232      29.419   5.210 -25.864  1.00140.02           C  
ATOM   1855  O   LEU   232      29.856   6.344 -26.053  1.00140.02           O  
ATOM   1856  CB  LEU   232      30.436   3.874 -27.656  1.00140.02           C  
ATOM   1857  CG  LEU   232      31.401   3.008 -26.851  1.00140.02           C  
ATOM   1858  CD1 LEU   232      30.845   1.598 -26.642  1.00140.02           C  
ATOM   1859  CD2 LEU   232      32.791   3.017 -27.510  1.00140.02           C  
ATOM   1860  N   GLY   233      29.187   4.729 -24.617  1.00 51.64           N  
ATOM   1861  CA  GLY   233      29.615   5.457 -23.452  1.00 51.64           C  
ATOM   1862  C   GLY   233      31.057   5.095 -23.234  1.00 51.64           C  
ATOM   1863  O   GLY   233      31.501   4.025 -23.647  1.00 51.64           O  
ATOM   1864  N   GLY   234      31.832   5.986 -22.581  1.00 43.54           N  
ATOM   1865  CA  GLY   234      33.226   5.728 -22.332  1.00 43.54           C  
ATOM   1866  C   GLY   234      33.382   4.577 -21.384  1.00 43.54           C  
ATOM   1867  O   GLY   234      34.192   3.675 -21.606  1.00 43.54           O  
ATOM   1868  N   SER   235      32.602   4.575 -20.285  1.00 72.81           N  
ATOM   1869  CA  SER   235      32.742   3.502 -19.344  1.00 72.81           C  
ATOM   1870  C   SER   235      31.658   2.523 -19.639  1.00 72.81           C  
ATOM   1871  O   SER   235      30.639   2.496 -18.953  1.00 72.81           O  
ATOM   1872  CB  SER   235      32.579   3.952 -17.881  1.00 72.81           C  
ATOM   1873  OG  SER   235      33.585   4.895 -17.542  1.00 72.81           O  
ATOM   1874  N   SER   236      31.883   1.675 -20.662  1.00131.86           N  
ATOM   1875  CA  SER   236      30.924   0.683 -21.068  1.00131.86           C  
ATOM   1876  C   SER   236      31.534  -0.159 -22.155  1.00131.86           C  
ATOM   1877  O   SER   236      32.567   0.191 -22.729  1.00131.86           O  
ATOM   1878  CB  SER   236      29.628   1.250 -21.685  1.00131.86           C  
ATOM   1879  OG  SER   236      28.858   1.960 -20.727  1.00131.86           O  
ATOM   1880  N   THR   237      30.988  -1.387 -22.307  1.00108.50           N  
ATOM   1881  CA  THR   237      31.246  -2.368 -23.339  1.00108.50           C  
ATOM   1882  C   THR   237      30.246  -2.315 -24.476  1.00108.50           C  
ATOM   1883  O   THR   237      30.508  -2.797 -25.582  1.00108.50           O  
ATOM   1884  CB  THR   237      31.194  -3.772 -22.799  1.00108.50           C  
ATOM   1885  CG2 THR   237      31.481  -4.764 -23.938  1.00108.50           C  
ATOM   1886  OG1 THR   237      32.145  -3.939 -21.757  1.00108.50           O  
ATOM   1887  N   LYS   238      29.023  -1.818 -24.190  1.00 92.55           N  
ATOM   1888  CA  LYS   238      27.943  -1.909 -25.134  1.00 92.55           C  
ATOM   1889  C   LYS   238      27.993  -0.838 -26.176  1.00 92.55           C  
ATOM   1890  O   LYS   238      28.518   0.254 -25.964  1.00 92.55           O  
ATOM   1891  CB  LYS   238      26.544  -1.869 -24.490  1.00 92.55           C  
ATOM   1892  CG  LYS   238      26.240  -3.085 -23.612  1.00 92.55           C  
ATOM   1893  CD  LYS   238      24.901  -2.996 -22.880  1.00 92.55           C  
ATOM   1894  CE  LYS   238      23.734  -3.549 -23.698  1.00 92.55           C  
ATOM   1895  NZ  LYS   238      22.470  -3.421 -22.937  1.00 92.55           N1+
ATOM   1896  N   LEU   239      27.445  -1.177 -27.363  1.00118.53           N  
ATOM   1897  CA  LEU   239      27.353  -0.266 -28.467  1.00118.53           C  
ATOM   1898  C   LEU   239      25.924  -0.237 -28.906  1.00118.53           C  
ATOM   1899  O   LEU   239      25.264  -1.273 -28.971  1.00118.53           O  
ATOM   1900  CB  LEU   239      28.183  -0.678 -29.692  1.00118.53           C  
ATOM   1901  CG  LEU   239      29.700  -0.621 -29.473  1.00118.53           C  
ATOM   1902  CD1 LEU   239      30.163  -1.649 -28.429  1.00118.53           C  
ATOM   1903  CD2 LEU   239      30.430  -0.760 -30.812  1.00118.53           C  
ATOM   1904  N   PHE   240      25.415   0.972 -29.221  1.00 64.92           N  
ATOM   1905  CA  PHE   240      24.051   1.133 -29.627  1.00 64.92           C  
ATOM   1906  C   PHE   240      24.045   1.911 -30.902  1.00 64.92           C  
ATOM   1907  O   PHE   240      25.046   2.514 -31.290  1.00 64.92           O  
ATOM   1908  CB  PHE   240      23.214   1.972 -28.643  1.00 64.92           C  
ATOM   1909  CG  PHE   240      23.106   1.265 -27.336  1.00 64.92           C  
ATOM   1910  CD1 PHE   240      22.079   0.379 -27.108  1.00 64.92           C  
ATOM   1911  CD2 PHE   240      24.026   1.490 -26.337  1.00 64.92           C  
ATOM   1912  CE1 PHE   240      21.972  -0.278 -25.905  1.00 64.92           C  
ATOM   1913  CE2 PHE   240      23.923   0.835 -25.131  1.00 64.92           C  
ATOM   1914  CZ  PHE   240      22.893  -0.048 -24.911  1.00 64.92           C  
ATOM   1915  N   GLU   241      22.905   1.855 -31.618  1.00 92.39           N  
ATOM   1916  CA  GLU   241      22.718   2.658 -32.787  1.00 92.39           C  
ATOM   1917  C   GLU   241      21.308   3.152 -32.740  1.00 92.39           C  
ATOM   1918  O   GLU   241      20.412   2.451 -32.268  1.00 92.39           O  
ATOM   1919  CB  GLU   241      22.956   1.901 -34.107  1.00 92.39           C  
ATOM   1920  CG  GLU   241      22.126   0.629 -34.258  1.00 92.39           C  
ATOM   1921  CD  GLU   241      22.524  -0.029 -35.572  1.00 92.39           C  
ATOM   1922  OE1 GLU   241      23.186   0.659 -36.393  1.00 92.39           O  
ATOM   1923  OE2 GLU   241      22.180  -1.226 -35.769  1.00 92.39           O1-
ATOM   1924  N   VAL   242      21.098   4.411 -33.176  1.00116.04           N  
ATOM   1925  CA  VAL   242      19.792   5.008 -33.245  1.00116.04           C  
ATOM   1926  C   VAL   242      19.702   5.628 -34.600  1.00116.04           C  
ATOM   1927  O   VAL   242      20.701   6.094 -35.143  1.00116.04           O  
ATOM   1928  CB  VAL   242      19.562   6.144 -32.289  1.00116.04           C  
ATOM   1929  CG1 VAL   242      19.676   5.624 -30.857  1.00116.04           C  
ATOM   1930  CG2 VAL   242      20.561   7.262 -32.610  1.00116.04           C  
ATOM   1931  N   ASN   243      18.493   5.655 -35.186  1.00 47.99           N  
ATOM   1932  CA  ASN   243      18.332   6.210 -36.497  1.00 47.99           C  
ATOM   1933  C   ASN   243      18.352   7.705 -36.382  1.00 47.99           C  
ATOM   1934  O   ASN   243      17.846   8.273 -35.416  1.00 47.99           O  
ATOM   1935  CB  ASN   243      17.002   5.784 -37.152  1.00 47.99           C  
ATOM   1936  CG  ASN   243      17.071   6.037 -38.651  1.00 47.99           C  
ATOM   1937  ND2 ASN   243      17.813   5.158 -39.377  1.00 47.99           N  
ATOM   1938  OD1 ASN   243      16.485   6.987 -39.165  1.00 47.99           O  
ATOM   1939  N   THR   244      18.938   8.378 -37.394  1.00 57.29           N  
ATOM   1940  CA  THR   244      19.066   9.810 -37.446  1.00 57.29           C  
ATOM   1941  C   THR   244      17.699  10.413 -37.558  1.00 57.29           C  
ATOM   1942  O   THR   244      17.481  11.558 -37.162  1.00 57.29           O  
ATOM   1943  CB  THR   244      19.907  10.286 -38.601  1.00 57.29           C  
ATOM   1944  CG2 THR   244      21.337   9.741 -38.434  1.00 57.29           C  
ATOM   1945  OG1 THR   244      19.354   9.849 -39.835  1.00 57.29           O  
ATOM   1946  N   LYS   245      16.750   9.656 -38.139  1.00 69.61           N  
ATOM   1947  CA  LYS   245      15.403  10.125 -38.309  1.00 69.61           C  
ATOM   1948  C   LYS   245      14.836  10.482 -36.967  1.00 69.61           C  
ATOM   1949  O   LYS   245      14.230  11.540 -36.803  1.00 69.61           O  
ATOM   1950  CB  LYS   245      14.490   9.041 -38.908  1.00 69.61           C  
ATOM   1951  CG  LYS   245      13.014   9.441 -38.966  1.00 69.61           C  
ATOM   1952  CD  LYS   245      12.147   8.455 -39.750  1.00 69.61           C  
ATOM   1953  CE  LYS   245      10.649   8.615 -39.488  1.00 69.61           C  
ATOM   1954  NZ  LYS   245      10.180   9.932 -39.975  1.00 69.61           N1+
ATOM   1955  N   ALA   246      15.025   9.603 -35.966  1.00 40.07           N  
ATOM   1956  CA  ALA   246      14.517   9.824 -34.640  1.00 40.07           C  
ATOM   1957  C   ALA   246      15.188  11.021 -34.029  1.00 40.07           C  
ATOM   1958  O   ALA   246      14.551  11.785 -33.305  1.00 40.07           O  
ATOM   1959  CB  ALA   246      14.775   8.631 -33.704  1.00 40.07           C  
ATOM   1960  N   LEU   247      16.502  11.202 -34.273  1.00115.18           N  
ATOM   1961  CA  LEU   247      17.225  12.289 -33.661  1.00115.18           C  
ATOM   1962  C   LEU   247      16.781  13.640 -34.145  1.00115.18           C  
ATOM   1963  O   LEU   247      16.707  14.591 -33.368  1.00115.18           O  
ATOM   1964  CB  LEU   247      18.752  12.261 -33.857  1.00115.18           C  
ATOM   1965  CG  LEU   247      19.505  11.168 -33.070  1.00115.18           C  
ATOM   1966  CD1 LEU   247      19.354   9.781 -33.698  1.00115.18           C  
ATOM   1967  CD2 LEU   247      20.967  11.567 -32.844  1.00115.18           C  
ATOM   1968  N   LYS   248      16.496  13.763 -35.450  1.00 99.27           N  
ATOM   1969  CA  LYS   248      16.144  15.007 -36.078  1.00 99.27           C  
ATOM   1970  C   LYS   248      14.840  15.533 -35.546  1.00 99.27           C  
ATOM   1971  O   LYS   248      14.596  16.735 -35.618  1.00 99.27           O  
ATOM   1972  CB  LYS   248      16.017  14.869 -37.602  1.00 99.27           C  
ATOM   1973  CG  LYS   248      17.337  14.485 -38.281  1.00 99.27           C  
ATOM   1974  CD  LYS   248      17.148  13.955 -39.705  1.00 99.27           C  
ATOM   1975  CE  LYS   248      18.438  13.466 -40.366  1.00 99.27           C  
ATOM   1976  NZ  LYS   248      19.251  14.614 -40.821  1.00 99.27           N1+
ATOM   1977  N   LYS   249      13.934  14.669 -35.047  1.00111.77           N  
ATOM   1978  CA  LYS   249      12.670  15.207 -34.617  1.00111.77           C  
ATOM   1979  C   LYS   249      12.720  15.575 -33.166  1.00111.77           C  
ATOM   1980  O   LYS   249      12.891  14.724 -32.295  1.00111.77           O  
ATOM   1981  CB  LYS   249      11.479  14.250 -34.808  1.00111.77           C  
ATOM   1982  CG  LYS   249      10.134  14.916 -34.507  1.00111.77           C  
ATOM   1983  CD  LYS   249       9.751  16.002 -35.516  1.00111.77           C  
ATOM   1984  CE  LYS   249       8.519  16.814 -35.115  1.00111.77           C  
ATOM   1985  NZ  LYS   249       7.305  15.969 -35.183  1.00111.77           N1+
ATOM   1986  N   LYS   250      12.540  16.880 -32.872  1.00 50.63           N  
ATOM   1987  CA  LYS   250      12.559  17.340 -31.515  1.00 50.63           C  
ATOM   1988  C   LYS   250      11.328  16.832 -30.832  1.00 50.63           C  
ATOM   1989  O   LYS   250      10.232  16.865 -31.391  1.00 50.63           O  
ATOM   1990  CB  LYS   250      12.550  18.870 -31.372  1.00 50.63           C  
ATOM   1991  CG  LYS   250      12.570  19.337 -29.915  1.00 50.63           C  
ATOM   1992  CD  LYS   250      12.833  20.834 -29.752  1.00 50.63           C  
ATOM   1993  CE  LYS   250      12.735  21.318 -28.306  1.00 50.63           C  
ATOM   1994  NZ  LYS   250      13.170  22.730 -28.218  1.00 50.63           N1+
ATOM   1995  N   GLU   251      11.499  16.385 -29.572  1.00 90.88           N  
ATOM   1996  CA  GLU   251      10.456  15.871 -28.727  1.00 90.88           C  
ATOM   1997  C   GLU   251       9.955  14.545 -29.219  1.00 90.88           C  
ATOM   1998  O   GLU   251       8.863  14.115 -28.850  1.00 90.88           O  
ATOM   1999  CB  GLU   251       9.249  16.822 -28.617  1.00 90.88           C  
ATOM   2000  CG  GLU   251       8.243  16.428 -27.530  1.00 90.88           C  
ATOM   2001  CD  GLU   251       7.089  17.419 -27.567  1.00 90.88           C  
ATOM   2002  OE1 GLU   251       7.023  18.198 -28.553  1.00 90.88           O  
ATOM   2003  OE2 GLU   251       6.259  17.406 -26.619  1.00 90.88           O1-
ATOM   2004  N   GLY   252      10.734  13.836 -30.053  1.00 26.67           N  
ATOM   2005  CA  GLY   252      10.293  12.528 -30.450  1.00 26.67           C  
ATOM   2006  C   GLY   252      10.912  11.540 -29.506  1.00 26.67           C  
ATOM   2007  O   GLY   252      11.909  11.839 -28.851  1.00 26.67           O  
ATOM   2008  N   GLU   253      10.344  10.320 -29.418  1.00 39.22           N  
ATOM   2009  CA  GLU   253      10.954   9.339 -28.566  1.00 39.22           C  
ATOM   2010  C   GLU   253      12.009   8.645 -29.362  1.00 39.22           C  
ATOM   2011  O   GLU   253      11.963   8.633 -30.592  1.00 39.22           O  
ATOM   2012  CB  GLU   253      10.004   8.262 -28.021  1.00 39.22           C  
ATOM   2013  CG  GLU   253      10.676   7.361 -26.979  1.00 39.22           C  
ATOM   2014  CD  GLU   253       9.617   6.453 -26.375  1.00 39.22           C  
ATOM   2015  OE1 GLU   253       8.457   6.478 -26.866  1.00 39.22           O  
ATOM   2016  OE2 GLU   253       9.962   5.719 -25.410  1.00 39.22           O1-
ATOM   2017  N   ILE   254      13.006   8.053 -28.676  1.00 91.47           N  
ATOM   2018  CA  ILE   254      14.047   7.386 -29.400  1.00 91.47           C  
ATOM   2019  C   ILE   254      14.022   5.939 -29.030  1.00 91.47           C  
ATOM   2020  O   ILE   254      13.688   5.583 -27.902  1.00 91.47           O  
ATOM   2021  CB  ILE   254      15.425   7.905 -29.107  1.00 91.47           C  
ATOM   2022  CG1 ILE   254      16.422   7.366 -30.144  1.00 91.47           C  
ATOM   2023  CG2 ILE   254      15.777   7.550 -27.652  1.00 91.47           C  
ATOM   2024  CD1 ILE   254      17.763   8.097 -30.132  1.00 91.47           C  
ATOM   2025  N   GLU   255      14.300   5.049 -30.008  1.00101.61           N  
ATOM   2026  CA  GLU   255      14.378   3.659 -29.661  1.00101.61           C  
ATOM   2027  C   GLU   255      15.699   3.142 -30.132  1.00101.61           C  
ATOM   2028  O   GLU   255      15.844   2.716 -31.277  1.00101.61           O  
ATOM   2029  CB  GLU   255      13.313   2.756 -30.308  1.00101.61           C  
ATOM   2030  CG  GLU   255      13.403   1.309 -29.807  1.00101.61           C  
ATOM   2031  CD  GLU   255      12.420   0.449 -30.584  1.00101.61           C  
ATOM   2032  OE1 GLU   255      12.076   0.830 -31.735  1.00101.61           O  
ATOM   2033  OE2 GLU   255      12.006  -0.611 -30.041  1.00101.61           O1-
ATOM   2034  N   PRO   256      16.666   3.149 -29.258  1.00 67.07           N  
ATOM   2035  CA  PRO   256      17.961   2.664 -29.653  1.00 67.07           C  
ATOM   2036  C   PRO   256      17.994   1.168 -29.684  1.00 67.07           C  
ATOM   2037  O   PRO   256      17.231   0.539 -28.954  1.00 67.07           O  
ATOM   2038  CB  PRO   256      18.960   3.279 -28.675  1.00 67.07           C  
ATOM   2039  CG  PRO   256      18.268   4.578 -28.221  1.00 67.07           C  
ATOM   2040  CD  PRO   256      16.770   4.258 -28.323  1.00 67.07           C  
ATOM   2041  N   ILE   257      18.882   0.579 -30.512  1.00 86.65           N  
ATOM   2042  CA  ILE   257      18.974  -0.850 -30.609  1.00 86.65           C  
ATOM   2043  C   ILE   257      20.322  -1.274 -30.112  1.00 86.65           C  
ATOM   2044  O   ILE   257      21.330  -0.622 -30.382  1.00 86.65           O  
ATOM   2045  CB  ILE   257      18.820  -1.371 -32.010  1.00 86.65           C  
ATOM   2046  CG1 ILE   257      18.682  -2.901 -32.007  1.00 86.65           C  
ATOM   2047  CG2 ILE   257      19.995  -0.848 -32.852  1.00 86.65           C  
ATOM   2048  CD1 ILE   257      18.238  -3.469 -33.355  1.00 86.65           C  
ATOM   2049  N   THR   258      20.351  -2.376 -29.332  1.00 51.79           N  
ATOM   2050  CA  THR   258      21.567  -2.910 -28.780  1.00 51.79           C  
ATOM   2051  C   THR   258      22.281  -3.692 -29.847  1.00 51.79           C  
ATOM   2052  O   THR   258      21.648  -4.338 -30.681  1.00 51.79           O  
ATOM   2053  CB  THR   258      21.336  -3.834 -27.618  1.00 51.79           C  
ATOM   2054  CG2 THR   258      22.696  -4.350 -27.123  1.00 51.79           C  
ATOM   2055  OG1 THR   258      20.663  -3.153 -26.569  1.00 51.79           O  
ATOM   2056  N   LEU   259      23.629  -3.546 -29.886  1.00263.20           N  
ATOM   2057  CA  LEU   259      24.536  -4.173 -30.822  1.00263.20           C  
ATOM   2058  C   LEU   259      24.968  -5.608 -30.588  1.00263.20           C  
ATOM   2059  O   LEU   259      25.113  -6.334 -31.572  1.00263.20           O  
ATOM   2060  CB  LEU   259      25.762  -3.330 -31.211  1.00263.20           C  
ATOM   2061  CG  LEU   259      25.416  -2.229 -32.238  1.00263.20           C  
ATOM   2062  CD1 LEU   259      24.650  -2.837 -33.421  1.00263.20           C  
ATOM   2063  CD2 LEU   259      24.711  -1.009 -31.636  1.00263.20           C  
ATOM   2064  N   GLY   260      25.192  -6.110 -29.343  1.00200.57           N  
ATOM   2065  CA  GLY   260      25.265  -5.461 -28.059  1.00200.57           C  
ATOM   2066  C   GLY   260      26.609  -5.062 -27.467  1.00200.57           C  
ATOM   2067  O   GLY   260      26.746  -3.937 -26.993  1.00200.57           O  
ATOM   2068  N   ASP   261      27.639  -5.962 -27.431  1.00110.68           N  
ATOM   2069  CA  ASP   261      28.775  -5.617 -26.585  1.00110.68           C  
ATOM   2070  C   ASP   261      30.095  -6.215 -27.023  1.00110.68           C  
ATOM   2071  O   ASP   261      30.155  -7.288 -27.623  1.00110.68           O  
ATOM   2072  CB  ASP   261      28.592  -6.017 -25.110  1.00110.68           C  
ATOM   2073  CG  ASP   261      28.616  -7.534 -25.005  1.00110.68           C  
ATOM   2074  OD1 ASP   261      27.877  -8.205 -25.773  1.00110.68           O  
ATOM   2075  OD2 ASP   261      29.379  -8.041 -24.140  1.00110.68           O1-
ATOM   2076  N   ARG   262      31.182  -5.448 -26.764  1.00130.02           N  
ATOM   2077  CA  ARG   262      32.565  -5.668 -27.119  1.00130.02           C  
ATOM   2078  C   ARG   262      33.333  -6.639 -26.263  1.00130.02           C  
ATOM   2079  O   ARG   262      34.412  -7.073 -26.662  1.00130.02           O  
ATOM   2080  CB  ARG   262      33.371  -4.358 -27.201  1.00130.02           C  
ATOM   2081  CG  ARG   262      32.771  -3.351 -28.188  1.00130.02           C  
ATOM   2082  CD  ARG   262      33.800  -2.471 -28.911  1.00130.02           C  
ATOM   2083  NE  ARG   262      34.627  -1.762 -27.895  1.00130.02           N  
ATOM   2084  CZ  ARG   262      34.206  -0.567 -27.388  1.00130.02           C  
ATOM   2085  NH1 ARG   262      32.973  -0.092 -27.725  1.00130.02           N1+
ATOM   2086  NH2 ARG   262      35.018   0.148 -26.555  1.00130.02           N  
ATOM   2087  N   GLY   263      32.883  -6.952 -25.035  1.00 77.10           N  
ATOM   2088  CA  GLY   263      33.689  -7.795 -24.186  1.00 77.10           C  
ATOM   2089  C   GLY   263      34.188  -6.940 -23.038  1.00 77.10           C  
ATOM   2090  O   GLY   263      34.156  -5.715 -23.089  1.00 77.10           O  
ATOM   2091  N   PRO   264      34.720  -7.607 -22.045  1.00289.41           N  
ATOM   2092  CA  PRO   264      35.025  -7.114 -20.711  1.00289.41           C  
ATOM   2093  C   PRO   264      35.765  -5.858 -20.312  1.00289.41           C  
ATOM   2094  O   PRO   264      35.266  -5.202 -19.410  1.00289.41           O  
ATOM   2095  CB  PRO   264      35.601  -8.320 -19.962  1.00289.41           C  
ATOM   2096  CG  PRO   264      35.091  -9.546 -20.735  1.00289.41           C  
ATOM   2097  CD  PRO   264      34.931  -9.038 -22.172  1.00289.41           C  
ATOM   2098  N   HIS   265      36.935  -5.462 -20.831  1.00284.01           N  
ATOM   2099  CA  HIS   265      37.475  -4.252 -20.256  1.00284.01           C  
ATOM   2100  C   HIS   265      37.978  -3.470 -21.419  1.00284.01           C  
ATOM   2101  O   HIS   265      39.078  -2.920 -21.401  1.00284.01           O  
ATOM   2102  CB  HIS   265      38.671  -4.522 -19.330  1.00284.01           C  
ATOM   2103  CG  HIS   265      38.977  -3.374 -18.415  1.00284.01           C  
ATOM   2104  CD2 HIS   265      38.826  -3.269 -17.066  1.00284.01           C  
ATOM   2105  ND1 HIS   265      39.477  -2.167 -18.832  1.00284.01           N  
ATOM   2106  CE1 HIS   265      39.606  -1.390 -17.726  1.00284.01           C  
ATOM   2107  NE2 HIS   265      39.222  -2.017 -16.630  1.00284.01           N  
ATOM   2108  N   SER   266      37.159  -3.467 -22.482  1.00117.10           N  
ATOM   2109  CA  SER   266      37.428  -2.869 -23.757  1.00117.10           C  
ATOM   2110  C   SER   266      36.972  -1.449 -23.872  1.00117.10           C  
ATOM   2111  O   SER   266      36.924  -0.943 -24.993  1.00117.10           O  
ATOM   2112  CB  SER   266      36.767  -3.640 -24.908  1.00117.10           C  
ATOM   2113  OG  SER   266      37.334  -4.937 -25.004  1.00117.10           O  
ATOM   2114  N   GLU   267      36.609  -0.783 -22.756  1.00105.21           N  
ATOM   2115  CA  GLU   267      36.043   0.544 -22.798  1.00105.21           C  
ATOM   2116  C   GLU   267      36.830   1.446 -23.708  1.00105.21           C  
ATOM   2117  O   GLU   267      38.060   1.429 -23.740  1.00105.21           O  
ATOM   2118  CB  GLU   267      35.987   1.221 -21.418  1.00105.21           C  
ATOM   2119  CG  GLU   267      35.057   0.516 -20.430  1.00105.21           C  
ATOM   2120  CD  GLU   267      35.758  -0.730 -19.911  1.00105.21           C  
ATOM   2121  OE1 GLU   267      36.878  -0.594 -19.350  1.00105.21           O  
ATOM   2122  OE2 GLU   267      35.179  -1.839 -20.066  1.00105.21           O1-
ATOM   2123  N   ALA   268      36.099   2.217 -24.541  1.00 67.90           N  
ATOM   2124  CA  ALA   268      36.708   3.143 -25.455  1.00 67.90           C  
ATOM   2125  C   ALA   268      35.880   4.392 -25.435  1.00 67.90           C  
ATOM   2126  O   ALA   268      34.671   4.337 -25.225  1.00 67.90           O  
ATOM   2127  CB  ALA   268      36.747   2.637 -26.907  1.00 67.90           C  
ATOM   2128  N   ILE   269      36.538   5.567 -25.492  1.00184.42           N  
ATOM   2129  CA  ILE   269      35.891   6.847 -25.605  1.00184.42           C  
ATOM   2130  C   ILE   269      35.560   7.228 -27.022  1.00184.42           C  
ATOM   2131  O   ILE   269      34.729   8.105 -27.248  1.00184.42           O  
ATOM   2132  CB  ILE   269      36.560   7.982 -24.882  1.00184.42           C  
ATOM   2133  CG1 ILE   269      38.003   8.172 -25.326  1.00184.42           C  
ATOM   2134  CG2 ILE   269      36.447   7.676 -23.379  1.00184.42           C  
ATOM   2135  CD1 ILE   269      38.840   7.040 -24.768  1.00184.42           C  
ATOM   2136  N   ALA   270      36.295   6.698 -28.019  1.00 58.63           N  
ATOM   2137  CA  ALA   270      36.051   7.128 -29.373  1.00 58.63           C  
ATOM   2138  C   ALA   270      35.875   5.950 -30.291  1.00 58.63           C  
ATOM   2139  O   ALA   270      36.477   4.895 -30.090  1.00 58.63           O  
ATOM   2140  CB  ALA   270      37.194   7.978 -29.951  1.00 58.63           C  
ATOM   2141  N   LEU   271      35.007   6.108 -31.322  1.00147.43           N  
ATOM   2142  CA  LEU   271      34.776   5.082 -32.311  1.00147.43           C  
ATOM   2143  C   LEU   271      34.581   5.734 -33.655  1.00147.43           C  
ATOM   2144  O   LEU   271      34.140   6.881 -33.725  1.00147.43           O  
ATOM   2145  CB  LEU   271      33.537   4.195 -32.051  1.00147.43           C  
ATOM   2146  CG  LEU   271      32.172   4.904 -32.153  1.00147.43           C  
ATOM   2147  CD1 LEU   271      31.025   3.915 -31.881  1.00147.43           C  
ATOM   2148  CD2 LEU   271      32.102   6.134 -31.237  1.00147.43           C  
ATOM   2149  N   ALA   272      34.923   5.027 -34.766  1.00 51.94           N  
ATOM   2150  CA  ALA   272      34.755   5.611 -36.077  1.00 51.94           C  
ATOM   2151  C   ALA   272      34.307   4.571 -37.070  1.00 51.94           C  
ATOM   2152  O   ALA   272      34.874   3.482 -37.163  1.00 51.94           O  
ATOM   2153  CB  ALA   272      36.050   6.229 -36.638  1.00 51.94           C  
ATOM   2154  N   TYR   273      33.291   4.932 -37.884  1.00 69.49           N  
ATOM   2155  CA  TYR   273      32.690   4.091 -38.887  1.00 69.49           C  
ATOM   2156  C   TYR   273      33.337   4.377 -40.214  1.00 69.49           C  
ATOM   2157  O   TYR   273      33.496   5.535 -40.596  1.00 69.49           O  
ATOM   2158  CB  TYR   273      31.181   4.386 -39.005  1.00 69.49           C  
ATOM   2159  CG  TYR   273      30.563   3.647 -40.139  1.00 69.49           C  
ATOM   2160  CD1 TYR   273      30.172   2.338 -39.992  1.00 69.49           C  
ATOM   2161  CD2 TYR   273      30.356   4.277 -41.345  1.00 69.49           C  
ATOM   2162  CE1 TYR   273      29.592   1.664 -41.041  1.00 69.49           C  
ATOM   2163  CE2 TYR   273      29.776   3.607 -42.397  1.00 69.49           C  
ATOM   2164  CZ  TYR   273      29.392   2.298 -42.243  1.00 69.49           C  
ATOM   2165  OH  TYR   273      28.796   1.601 -43.315  1.00 69.49           O  
ATOM   2166  N   ASP   274      33.746   3.316 -40.947  1.00 64.84           N  
ATOM   2167  CA  ASP   274      34.360   3.478 -42.243  1.00 64.84           C  
ATOM   2168  C   ASP   274      33.383   3.015 -43.287  1.00 64.84           C  
ATOM   2169  O   ASP   274      32.889   1.890 -43.231  1.00 64.84           O  
ATOM   2170  CB  ASP   274      35.633   2.628 -42.404  1.00 64.84           C  
ATOM   2171  CG  ASP   274      36.238   2.885 -43.778  1.00 64.84           C  
ATOM   2172  OD1 ASP   274      35.859   3.899 -44.422  1.00 64.84           O  
ATOM   2173  OD2 ASP   274      37.091   2.062 -44.203  1.00 64.84           O1-
ATOM   2174  N   PRO   275      33.057   3.867 -44.226  1.00 78.29           N  
ATOM   2175  CA  PRO   275      32.134   3.482 -45.262  1.00 78.29           C  
ATOM   2176  C   PRO   275      32.648   2.408 -46.172  1.00 78.29           C  
ATOM   2177  O   PRO   275      31.865   1.554 -46.582  1.00 78.29           O  
ATOM   2178  CB  PRO   275      31.760   4.773 -45.984  1.00 78.29           C  
ATOM   2179  CG  PRO   275      31.922   5.854 -44.899  1.00 78.29           C  
ATOM   2180  CD  PRO   275      33.009   5.295 -43.963  1.00 78.29           C  
ATOM   2181  N   LYS   276      33.955   2.424 -46.492  1.00 73.43           N  
ATOM   2182  CA  LYS   276      34.519   1.506 -47.441  1.00 73.43           C  
ATOM   2183  C   LYS   276      34.418   0.082 -46.963  1.00 73.43           C  
ATOM   2184  O   LYS   276      33.921  -0.774 -47.692  1.00 73.43           O  
ATOM   2185  CB  LYS   276      36.009   1.797 -47.685  1.00 73.43           C  
ATOM   2186  CG  LYS   276      36.688   0.862 -48.688  1.00 73.43           C  
ATOM   2187  CD  LYS   276      38.073   1.356 -49.116  1.00 73.43           C  
ATOM   2188  CE  LYS   276      38.837   0.386 -50.021  1.00 73.43           C  
ATOM   2189  NZ  LYS   276      40.139   0.977 -50.399  1.00 73.43           N1+
ATOM   2190  N   THR   277      34.944  -0.211 -45.755  1.00 99.89           N  
ATOM   2191  CA  THR   277      34.954  -1.518 -45.149  1.00 99.89           C  
ATOM   2192  C   THR   277      33.679  -1.859 -44.429  1.00 99.89           C  
ATOM   2193  O   THR   277      33.333  -3.032 -44.299  1.00 99.89           O  
ATOM   2194  CB  THR   277      36.104  -1.712 -44.200  1.00 99.89           C  
ATOM   2195  CG2 THR   277      37.424  -1.631 -44.989  1.00 99.89           C  
ATOM   2196  OG1 THR   277      36.073  -0.731 -43.175  1.00 99.89           O  
ATOM   2197  N   LYS   278      32.947  -0.846 -43.929  1.00159.64           N  
ATOM   2198  CA  LYS   278      31.770  -1.053 -43.124  1.00159.64           C  
ATOM   2199  C   LYS   278      32.189  -1.503 -41.752  1.00159.64           C  
ATOM   2200  O   LYS   278      31.388  -2.063 -41.003  1.00159.64           O  
ATOM   2201  CB  LYS   278      30.815  -2.120 -43.699  1.00159.64           C  
ATOM   2202  CG  LYS   278      30.361  -1.808 -45.130  1.00159.64           C  
ATOM   2203  CD  LYS   278      29.659  -0.458 -45.283  1.00159.64           C  
ATOM   2204  CE  LYS   278      29.582   0.038 -46.731  1.00159.64           C  
ATOM   2205  NZ  LYS   278      28.434  -0.574 -47.430  1.00159.64           N1+
ATOM   2206  N   VAL   279      33.461  -1.237 -41.379  1.00 75.50           N  
ATOM   2207  CA  VAL   279      33.982  -1.580 -40.084  1.00 75.50           C  
ATOM   2208  C   VAL   279      33.954  -0.377 -39.177  1.00 75.50           C  
ATOM   2209  O   VAL   279      34.053   0.763 -39.630  1.00 75.50           O  
ATOM   2210  CB  VAL   279      35.395  -2.105 -40.140  1.00 75.50           C  
ATOM   2211  CG1 VAL   279      35.938  -2.257 -38.711  1.00 75.50           C  
ATOM   2212  CG2 VAL   279      35.384  -3.429 -40.927  1.00 75.50           C  
ATOM   2213  N   ILE   280      33.774  -0.612 -37.854  1.00 80.67           N  
ATOM   2214  CA  ILE   280      33.810   0.458 -36.886  1.00 80.67           C  
ATOM   2215  C   ILE   280      35.020   0.200 -36.042  1.00 80.67           C  
ATOM   2216  O   ILE   280      35.235  -0.918 -35.575  1.00 80.67           O  
ATOM   2217  CB  ILE   280      32.616   0.521 -35.976  1.00 80.67           C  
ATOM   2218  CG1 ILE   280      31.334   0.774 -36.787  1.00 80.67           C  
ATOM   2219  CG2 ILE   280      32.887   1.614 -34.928  1.00 80.67           C  
ATOM   2220  CD1 ILE   280      30.056   0.673 -35.954  1.00 80.67           C  
ATOM   2221  N   PHE   281      35.850   1.244 -35.847  1.00 81.12           N  
ATOM   2222  CA  PHE   281      37.090   1.108 -35.136  1.00 81.12           C  
ATOM   2223  C   PHE   281      36.978   1.782 -33.805  1.00 81.12           C  
ATOM   2224  O   PHE   281      36.376   2.847 -33.668  1.00 81.12           O  
ATOM   2225  CB  PHE   281      38.281   1.734 -35.886  1.00 81.12           C  
ATOM   2226  CG  PHE   281      38.490   0.971 -37.154  1.00 81.12           C  
ATOM   2227  CD1 PHE   281      39.261  -0.168 -37.171  1.00 81.12           C  
ATOM   2228  CD2 PHE   281      37.916   1.395 -38.332  1.00 81.12           C  
ATOM   2229  CE1 PHE   281      39.458  -0.871 -38.338  1.00 81.12           C  
ATOM   2230  CE2 PHE   281      38.109   0.697 -39.502  1.00 81.12           C  
ATOM   2231  CZ  PHE   281      38.881  -0.440 -39.509  1.00 81.12           C  
ATOM   2232  N   PHE   282      37.569   1.154 -32.770  1.00169.55           N  
ATOM   2233  CA  PHE   282      37.473   1.715 -31.455  1.00169.55           C  
ATOM   2234  C   PHE   282      38.863   2.009 -30.981  1.00169.55           C  
ATOM   2235  O   PHE   282      39.768   1.194 -31.149  1.00169.55           O  
ATOM   2236  CB  PHE   282      36.871   0.720 -30.448  1.00169.55           C  
ATOM   2237  CG  PHE   282      35.545   0.307 -30.986  1.00169.55           C  
ATOM   2238  CD1 PHE   282      35.450  -0.775 -31.832  1.00169.55           C  
ATOM   2239  CD2 PHE   282      34.404   1.004 -30.665  1.00169.55           C  
ATOM   2240  CE1 PHE   282      34.236  -1.166 -32.345  1.00169.55           C  
ATOM   2241  CE2 PHE   282      33.187   0.620 -31.172  1.00169.55           C  
ATOM   2242  CZ  PHE   282      33.102  -0.465 -32.015  1.00169.55           C  
ATOM   2243  N   THR   283      39.069   3.200 -30.382  1.00 66.11           N  
ATOM   2244  CA  THR   283      40.342   3.528 -29.806  1.00 66.11           C  
ATOM   2245  C   THR   283      40.128   3.323 -28.335  1.00 66.11           C  
ATOM   2246  O   THR   283      39.399   4.083 -27.699  1.00 66.11           O  
ATOM   2247  CB  THR   283      40.720   4.953 -30.061  1.00 66.11           C  
ATOM   2248  CG2 THR   283      42.161   5.149 -29.580  1.00 66.11           C  
ATOM   2249  OG1 THR   283      40.663   5.223 -31.454  1.00 66.11           O  
ATOM   2250  N   GLU   284      40.764   2.278 -27.762  1.00 87.25           N  
ATOM   2251  CA  GLU   284      40.459   1.846 -26.424  1.00 87.25           C  
ATOM   2252  C   GLU   284      41.234   2.562 -25.353  1.00 87.25           C  
ATOM   2253  O   GLU   284      42.302   3.129 -25.579  1.00 87.25           O  
ATOM   2254  CB  GLU   284      40.605   0.322 -26.267  1.00 87.25           C  
ATOM   2255  CG  GLU   284      39.557  -0.415 -27.113  1.00 87.25           C  
ATOM   2256  CD  GLU   284      39.828  -1.912 -27.108  1.00 87.25           C  
ATOM   2257  OE1 GLU   284      40.950  -2.313 -26.705  1.00 87.25           O  
ATOM   2258  OE2 GLU   284      38.915  -2.677 -27.515  1.00 87.25           O1-
ATOM   2259  N   TYR   285      40.624   2.588 -24.147  1.00218.03           N  
ATOM   2260  CA  TYR   285      41.106   3.256 -22.964  1.00218.03           C  
ATOM   2261  C   TYR   285      42.295   2.606 -22.311  1.00218.03           C  
ATOM   2262  O   TYR   285      43.276   3.285 -22.003  1.00218.03           O  
ATOM   2263  CB  TYR   285      40.007   3.318 -21.890  1.00218.03           C  
ATOM   2264  CG  TYR   285      40.533   3.919 -20.629  1.00218.03           C  
ATOM   2265  CD1 TYR   285      41.098   3.120 -19.659  1.00218.03           C  
ATOM   2266  CD2 TYR   285      40.453   5.275 -20.411  1.00218.03           C  
ATOM   2267  CE1 TYR   285      41.580   3.665 -18.492  1.00218.03           C  
ATOM   2268  CE2 TYR   285      40.933   5.826 -19.244  1.00218.03           C  
ATOM   2269  CZ  TYR   285      41.498   5.020 -18.285  1.00218.03           C  
ATOM   2270  OH  TYR   285      41.991   5.582 -17.089  1.00218.03           O  
ATOM   2271  N   ASN   286      42.253   1.279 -22.062  1.00205.25           N  
ATOM   2272  CA  ASN   286      43.332   0.751 -21.269  1.00205.25           C  
ATOM   2273  C   ASN   286      43.970  -0.459 -21.893  1.00205.25           C  
ATOM   2274  O   ASN   286      44.964  -0.971 -21.379  1.00205.25           O  
ATOM   2275  CB  ASN   286      42.855   0.358 -19.867  1.00205.25           C  
ATOM   2276  CG  ASN   286      41.761  -0.677 -20.019  1.00205.25           C  
ATOM   2277  ND2 ASN   286      40.573  -0.229 -20.504  1.00205.25           N  
ATOM   2278  OD1 ASN   286      41.967  -1.850 -19.717  1.00205.25           O  
ATOM   2279  N   SER   287      43.423  -0.937 -23.020  1.00131.68           N  
ATOM   2280  CA  SER   287      43.873  -2.117 -23.703  1.00131.68           C  
ATOM   2281  C   SER   287      45.147  -1.893 -24.461  1.00131.68           C  
ATOM   2282  O   SER   287      45.829  -2.852 -24.824  1.00131.68           O  
ATOM   2283  CB  SER   287      42.813  -2.566 -24.712  1.00131.68           C  
ATOM   2284  OG  SER   287      43.336  -3.555 -25.576  1.00131.68           O  
ATOM   2285  N   LYS   288      45.507  -0.627 -24.726  1.00114.17           N  
ATOM   2286  CA  LYS   288      46.669  -0.312 -25.521  1.00114.17           C  
ATOM   2287  C   LYS   288      46.462  -0.810 -26.919  1.00114.17           C  
ATOM   2288  O   LYS   288      47.433  -1.137 -27.602  1.00114.17           O  
ATOM   2289  CB  LYS   288      47.981  -0.929 -24.995  1.00114.17           C  
ATOM   2290  CG  LYS   288      48.571  -0.224 -23.769  1.00114.17           C  
ATOM   2291  CD  LYS   288      47.763  -0.408 -22.485  1.00114.17           C  
ATOM   2292  CE  LYS   288      48.374   0.309 -21.279  1.00114.17           C  
ATOM   2293  NZ  LYS   288      47.501   0.141 -20.092  1.00114.17           N1+
ATOM   2294  N   LYS   289      45.196  -0.848 -27.400  1.00133.11           N  
ATOM   2295  CA  LYS   289      44.957  -1.364 -28.723  1.00133.11           C  
ATOM   2296  C   LYS   289      43.856  -0.594 -29.397  1.00133.11           C  
ATOM   2297  O   LYS   289      43.119   0.164 -28.769  1.00133.11           O  
ATOM   2298  CB  LYS   289      44.447  -2.811 -28.722  1.00133.11           C  
ATOM   2299  CG  LYS   289      45.352  -3.812 -28.014  1.00133.11           C  
ATOM   2300  CD  LYS   289      46.749  -3.937 -28.616  1.00133.11           C  
ATOM   2301  CE  LYS   289      47.570  -5.064 -27.991  1.00133.11           C  
ATOM   2302  NZ  LYS   289      47.168  -6.357 -28.591  1.00133.11           N1+
ATOM   2303  N   ILE   290      43.752  -0.769 -30.734  1.00114.65           N  
ATOM   2304  CA  ILE   290      42.654  -0.244 -31.493  1.00114.65           C  
ATOM   2305  C   ILE   290      41.961  -1.443 -32.069  1.00114.65           C  
ATOM   2306  O   ILE   290      42.586  -2.308 -32.685  1.00114.65           O  
ATOM   2307  CB  ILE   290      43.040   0.728 -32.569  1.00114.65           C  
ATOM   2308  CG1 ILE   290      43.988   0.062 -33.560  1.00114.65           C  
ATOM   2309  CG2 ILE   290      43.612   1.996 -31.911  1.00114.65           C  
ATOM   2310  CD1 ILE   290      44.310   0.936 -34.770  1.00114.65           C  
ATOM   2311  N   SER   291      40.631  -1.529 -31.859  1.00 55.41           N  
ATOM   2312  CA  SER   291      39.896  -2.709 -32.223  1.00 55.41           C  
ATOM   2313  C   SER   291      38.933  -2.413 -33.332  1.00 55.41           C  
ATOM   2314  O   SER   291      38.730  -1.259 -33.700  1.00 55.41           O  
ATOM   2315  CB  SER   291      39.093  -3.295 -31.046  1.00 55.41           C  
ATOM   2316  OG  SER   291      38.138  -2.350 -30.584  1.00 55.41           O  
ATOM   2317  N   CYS   292      38.343  -3.480 -33.927  1.00 71.55           N  
ATOM   2318  CA  CYS   292      37.418  -3.287 -35.013  1.00 71.55           C  
ATOM   2319  C   CYS   292      36.287  -4.270 -34.938  1.00 71.55           C  
ATOM   2320  O   CYS   292      36.357  -5.292 -34.257  1.00 71.55           O  
ATOM   2321  CB  CYS   292      38.059  -3.382 -36.418  1.00 71.55           C  
ATOM   2322  SG  CYS   292      38.901  -4.955 -36.772  1.00 71.55           S  
ATOM   2323  N   TRP   293      35.175  -3.926 -35.626  1.00114.43           N  
ATOM   2324  CA  TRP   293      34.010  -4.758 -35.724  1.00114.43           C  
ATOM   2325  C   TRP   293      33.329  -4.461 -37.023  1.00114.43           C  
ATOM   2326  O   TRP   293      32.957  -3.316 -37.280  1.00114.43           O  
ATOM   2327  CB  TRP   293      32.995  -4.469 -34.608  1.00114.43           C  
ATOM   2328  CG  TRP   293      31.647  -5.110 -34.809  1.00114.43           C  
ATOM   2329  CD1 TRP   293      31.314  -6.429 -34.875  1.00114.43           C  
ATOM   2330  CD2 TRP   293      30.413  -4.374 -34.894  1.00114.43           C  
ATOM   2331  CE2 TRP   293      29.386  -5.307 -35.019  1.00114.43           C  
ATOM   2332  CE3 TRP   293      30.157  -3.033 -34.862  1.00114.43           C  
ATOM   2333  NE1 TRP   293      29.952  -6.564 -35.011  1.00114.43           N  
ATOM   2334  CZ2 TRP   293      28.078  -4.916 -35.115  1.00114.43           C  
ATOM   2335  CZ3 TRP   293      28.840  -2.641 -34.966  1.00114.43           C  
ATOM   2336  CH2 TRP   293      27.821  -3.562 -35.089  1.00114.43           C  
ATOM   2337  N   ASN   294      33.141  -5.489 -37.880  1.00118.76           N  
ATOM   2338  CA  ASN   294      32.409  -5.246 -39.089  1.00118.76           C  
ATOM   2339  C   ASN   294      30.967  -5.164 -38.700  1.00118.76           C  
ATOM   2340  O   ASN   294      30.468  -5.949 -37.898  1.00118.76           O  
ATOM   2341  CB  ASN   294      32.587  -6.302 -40.197  1.00118.76           C  
ATOM   2342  CG  ASN   294      32.100  -7.643 -39.692  1.00118.76           C  
ATOM   2343  ND2 ASN   294      33.037  -8.435 -39.106  1.00118.76           N  
ATOM   2344  OD1 ASN   294      30.923  -7.979 -39.816  1.00118.76           O  
ATOM   2345  N   ILE   295      30.270  -4.168 -39.267  1.00116.99           N  
ATOM   2346  CA  ILE   295      28.900  -3.851 -38.982  1.00116.99           C  
ATOM   2347  C   ILE   295      27.998  -4.947 -39.431  1.00116.99           C  
ATOM   2348  O   ILE   295      26.929  -5.157 -38.865  1.00116.99           O  
ATOM   2349  CB  ILE   295      28.447  -2.591 -39.649  1.00116.99           C  
ATOM   2350  CG1 ILE   295      28.489  -2.749 -41.174  1.00116.99           C  
ATOM   2351  CG2 ILE   295      29.322  -1.438 -39.127  1.00116.99           C  
ATOM   2352  CD1 ILE   295      27.718  -1.650 -41.902  1.00116.99           C  
ATOM   2353  N   LYS   296      28.389  -5.649 -40.500  1.00 52.06           N  
ATOM   2354  CA  LYS   296      27.548  -6.644 -41.088  1.00 52.06           C  
ATOM   2355  C   LYS   296      27.173  -7.679 -40.066  1.00 52.06           C  
ATOM   2356  O   LYS   296      26.016  -8.090 -40.013  1.00 52.06           O  
ATOM   2357  CB  LYS   296      28.259  -7.336 -42.257  1.00 52.06           C  
ATOM   2358  CG  LYS   296      28.579  -6.356 -43.388  1.00 52.06           C  
ATOM   2359  CD  LYS   296      29.637  -6.856 -44.372  1.00 52.06           C  
ATOM   2360  CE  LYS   296      29.929  -5.859 -45.495  1.00 52.06           C  
ATOM   2361  NZ  LYS   296      31.146  -6.261 -46.231  1.00 52.06           N1+
ATOM   2362  N   LYS   297      28.120  -8.116 -39.208  1.00109.81           N  
ATOM   2363  CA  LYS   297      27.829  -9.183 -38.277  1.00109.81           C  
ATOM   2364  C   LYS   297      27.345  -8.629 -36.939  1.00109.81           C  
ATOM   2365  O   LYS   297      27.599  -7.465 -36.640  1.00109.81           O  
ATOM   2366  CB  LYS   297      29.050 -10.091 -38.050  1.00109.81           C  
ATOM   2367  CG  LYS   297      28.733 -11.410 -37.348  1.00109.81           C  
ATOM   2368  CD  LYS   297      29.847 -12.447 -37.476  1.00109.81           C  
ATOM   2369  CE  LYS   297      29.544 -13.763 -36.757  1.00109.81           C  
ATOM   2370  NZ  LYS   297      30.673 -14.703 -36.933  1.00109.81           N1+
ATOM   2371  N   PRO   298      26.641  -9.428 -36.129  1.00140.69           N  
ATOM   2372  CA  PRO   298      26.115  -9.045 -34.822  1.00140.69           C  
ATOM   2373  C   PRO   298      27.237  -8.769 -33.874  1.00140.69           C  
ATOM   2374  O   PRO   298      28.326  -9.302 -34.069  1.00140.69           O  
ATOM   2375  CB  PRO   298      25.163 -10.171 -34.402  1.00140.69           C  
ATOM   2376  CG  PRO   298      25.392 -11.294 -35.432  1.00140.69           C  
ATOM   2377  CD  PRO   298      25.909 -10.557 -36.675  1.00140.69           C  
ATOM   2378  N   LEU   299      27.008  -7.961 -32.820  1.00178.74           N  
ATOM   2379  CA  LEU   299      28.155  -7.500 -32.101  1.00178.74           C  
ATOM   2380  C   LEU   299      28.427  -8.280 -30.852  1.00178.74           C  
ATOM   2381  O   LEU   299      27.773  -8.117 -29.821  1.00178.74           O  
ATOM   2382  CB  LEU   299      27.994  -6.001 -31.797  1.00178.74           C  
ATOM   2383  CG  LEU   299      29.241  -5.300 -31.253  1.00178.74           C  
ATOM   2384  CD1 LEU   299      29.542  -5.744 -29.840  1.00178.74           C  
ATOM   2385  CD2 LEU   299      30.451  -5.518 -32.159  1.00178.74           C  
ATOM   2386  N   ILE   300      29.463  -9.141 -30.940  1.00 64.32           N  
ATOM   2387  CA  ILE   300      29.946  -9.962 -29.869  1.00 64.32           C  
ATOM   2388  C   ILE   300      31.443  -9.848 -29.947  1.00 64.32           C  
ATOM   2389  O   ILE   300      31.978  -9.404 -30.959  1.00 64.32           O  
ATOM   2390  CB  ILE   300      29.544 -11.401 -30.036  1.00 64.32           C  
ATOM   2391  CG1 ILE   300      28.008 -11.501 -30.058  1.00 64.32           C  
ATOM   2392  CG2 ILE   300      30.182 -12.238 -28.916  1.00 64.32           C  
ATOM   2393  CD1 ILE   300      27.480 -12.864 -30.501  1.00 64.32           C  
ATOM   2394  N   HIS   301      32.159 -10.229 -28.870  1.00 44.36           N  
ATOM   2395  CA  HIS   301      33.594 -10.139 -28.818  1.00 44.36           C  
ATOM   2396  C   HIS   301      34.202 -10.970 -29.905  1.00 44.36           C  
ATOM   2397  O   HIS   301      35.180 -10.565 -30.529  1.00 44.36           O  
ATOM   2398  CB  HIS   301      34.161 -10.656 -27.485  1.00 44.36           C  
ATOM   2399  CG  HIS   301      35.659 -10.620 -27.427  1.00 44.36           C  
ATOM   2400  CD2 HIS   301      36.508  -9.631 -27.026  1.00 44.36           C  
ATOM   2401  ND1 HIS   301      36.462 -11.669 -27.809  1.00 44.36           N  
ATOM   2402  CE1 HIS   301      37.747 -11.270 -27.624  1.00 44.36           C  
ATOM   2403  NE2 HIS   301      37.823 -10.040 -27.150  1.00 44.36           N  
ATOM   2404  N   ASP   302      33.620 -12.149 -30.179  1.00 89.61           N  
ATOM   2405  CA  ASP   302      34.182 -13.059 -31.141  1.00 89.61           C  
ATOM   2406  C   ASP   302      34.246 -12.358 -32.460  1.00 89.61           C  
ATOM   2407  O   ASP   302      35.138 -12.606 -33.269  1.00 89.61           O  
ATOM   2408  CB  ASP   302      33.315 -14.320 -31.318  1.00 89.61           C  
ATOM   2409  CG  ASP   302      34.103 -15.379 -32.078  1.00 89.61           C  
ATOM   2410  OD1 ASP   302      35.198 -15.054 -32.607  1.00 89.61           O  
ATOM   2411  OD2 ASP   302      33.610 -16.537 -32.137  1.00 89.61           O1-
ATOM   2412  N   ASN   303      33.270 -11.474 -32.704  1.00138.32           N  
ATOM   2413  CA  ASN   303      33.112 -10.729 -33.917  1.00138.32           C  
ATOM   2414  C   ASN   303      34.128  -9.622 -34.065  1.00138.32           C  
ATOM   2415  O   ASN   303      34.128  -8.945 -35.092  1.00138.32           O  
ATOM   2416  CB  ASN   303      31.723 -10.117 -34.057  1.00138.32           C  
ATOM   2417  CG  ASN   303      31.535  -9.947 -35.546  1.00138.32           C  
ATOM   2418  ND2 ASN   303      30.644  -9.005 -35.934  1.00138.32           N  
ATOM   2419  OD1 ASN   303      32.170 -10.632 -36.346  1.00138.32           O  
ATOM   2420  N   MET   304      34.932  -9.307 -33.024  1.00 91.95           N  
ATOM   2421  CA  MET   304      35.877  -8.219 -33.139  1.00 91.95           C  
ATOM   2422  C   MET   304      37.291  -8.738 -33.159  1.00 91.95           C  
ATOM   2423  O   MET   304      37.557  -9.883 -32.792  1.00 91.95           O  
ATOM   2424  CB  MET   304      35.813  -7.229 -31.960  1.00 91.95           C  
ATOM   2425  CG  MET   304      34.528  -6.407 -31.877  1.00 91.95           C  
ATOM   2426  SD  MET   304      34.497  -5.260 -30.467  1.00 91.95           S  
ATOM   2427  CE  MET   304      32.899  -4.501 -30.876  1.00 91.95           C  
ATOM   2428  N   ASP   305      38.235  -7.886 -33.639  1.00 93.91           N  
ATOM   2429  CA  ASP   305      39.634  -8.232 -33.683  1.00 93.91           C  
ATOM   2430  C   ASP   305      40.439  -6.984 -33.380  1.00 93.91           C  
ATOM   2431  O   ASP   305      39.873  -5.958 -33.000  1.00 93.91           O  
ATOM   2432  CB  ASP   305      40.064  -8.803 -35.043  1.00 93.91           C  
ATOM   2433  CG  ASP   305      41.268  -9.726 -34.855  1.00 93.91           C  
ATOM   2434  OD1 ASP   305      41.946  -9.636 -33.797  1.00 93.91           O  
ATOM   2435  OD2 ASP   305      41.512 -10.561 -35.766  1.00 93.91           O1-
ATOM   2436  N   LYS   306      41.790  -7.042 -33.505  1.00 96.47           N  
ATOM   2437  CA  LYS   306      42.608  -5.894 -33.201  1.00 96.47           C  
ATOM   2438  C   LYS   306      43.473  -5.541 -34.376  1.00 96.47           C  
ATOM   2439  O   LYS   306      44.148  -6.390 -34.957  1.00 96.47           O  
ATOM   2440  CB  LYS   306      43.533  -6.093 -31.986  1.00 96.47           C  
ATOM   2441  CG  LYS   306      42.780  -6.299 -30.667  1.00 96.47           C  
ATOM   2442  CD  LYS   306      43.690  -6.718 -29.509  1.00 96.47           C  
ATOM   2443  CE  LYS   306      42.936  -7.086 -28.230  1.00 96.47           C  
ATOM   2444  NZ  LYS   306      42.064  -5.965 -27.813  1.00 96.47           N1+
ATOM   2445  N   ILE   307      43.357  -4.272 -34.824  1.00100.17           N  
ATOM   2446  CA  ILE   307      44.156  -3.710 -35.881  1.00100.17           C  
ATOM   2447  C   ILE   307      45.507  -3.210 -35.427  1.00100.17           C  
ATOM   2448  O   ILE   307      46.465  -3.242 -36.198  1.00100.17           O  
ATOM   2449  CB  ILE   307      43.443  -2.662 -36.694  1.00100.17           C  
ATOM   2450  CG1 ILE   307      42.977  -1.476 -35.849  1.00100.17           C  
ATOM   2451  CG2 ILE   307      42.300  -3.358 -37.447  1.00100.17           C  
ATOM   2452  CD1 ILE   307      42.460  -0.325 -36.709  1.00100.17           C  
ATOM   2453  N   TYR   308      45.612  -2.650 -34.198  1.00 88.36           N  
ATOM   2454  CA  TYR   308      46.866  -2.062 -33.790  1.00 88.36           C  
ATOM   2455  C   TYR   308      47.154  -2.369 -32.351  1.00 88.36           C  
ATOM   2456  O   TYR   308      46.241  -2.465 -31.532  1.00 88.36           O  
ATOM   2457  CB  TYR   308      46.825  -0.535 -34.000  1.00 88.36           C  
ATOM   2458  CG  TYR   308      47.989   0.204 -33.444  1.00 88.36           C  
ATOM   2459  CD1 TYR   308      49.159   0.327 -34.158  1.00 88.36           C  
ATOM   2460  CD2 TYR   308      47.885   0.807 -32.214  1.00 88.36           C  
ATOM   2461  CE1 TYR   308      50.218   1.035 -33.637  1.00 88.36           C  
ATOM   2462  CE2 TYR   308      48.937   1.514 -31.689  1.00 88.36           C  
ATOM   2463  CZ  TYR   308      50.109   1.621 -32.399  1.00 88.36           C  
ATOM   2464  OH  TYR   308      51.186   2.351 -31.853  1.00 88.36           O  
ATOM   2465  N   ALA   309      48.452  -2.550 -32.013  1.00 44.91           N  
ATOM   2466  CA  ALA   309      48.831  -2.822 -30.650  1.00 44.91           C  
ATOM   2467  C   ALA   309      50.122  -2.104 -30.361  1.00 44.91           C  
ATOM   2468  O   ALA   309      51.047  -2.143 -31.172  1.00 44.91           O  
ATOM   2469  CB  ALA   309      49.101  -4.313 -30.390  1.00 44.91           C  
ATOM   2470  N   SER   310      50.211  -1.414 -29.194  1.00 57.56           N  
ATOM   2471  CA  SER   310      51.438  -0.766 -28.800  1.00 57.56           C  
ATOM   2472  C   SER   310      51.390  -0.546 -27.312  1.00 57.56           C  
ATOM   2473  O   SER   310      50.411  -0.031 -26.777  1.00 57.56           O  
ATOM   2474  CB  SER   310      51.645   0.618 -29.442  1.00 57.56           C  
ATOM   2475  OG  SER   310      52.878   1.179 -29.013  1.00 57.56           O  
ATOM   2476  N   PRO   311      52.439  -0.890 -26.616  1.00155.80           N  
ATOM   2477  CA  PRO   311      52.456  -0.707 -25.187  1.00155.80           C  
ATOM   2478  C   PRO   311      52.399   0.754 -24.851  1.00155.80           C  
ATOM   2479  O   PRO   311      52.021   1.110 -23.735  1.00155.80           O  
ATOM   2480  CB  PRO   311      53.713  -1.425 -24.703  1.00155.80           C  
ATOM   2481  CG  PRO   311      53.926  -2.534 -25.752  1.00155.80           C  
ATOM   2482  CD  PRO   311      53.310  -1.971 -27.043  1.00155.80           C  
ATOM   2483  N   GLU   312      52.828   1.594 -25.807  1.00 79.93           N  
ATOM   2484  CA  GLU   312      52.899   3.029 -25.768  1.00 79.93           C  
ATOM   2485  C   GLU   312      51.548   3.660 -25.922  1.00 79.93           C  
ATOM   2486  O   GLU   312      51.372   4.830 -25.585  1.00 79.93           O  
ATOM   2487  CB  GLU   312      53.793   3.590 -26.886  1.00 79.93           C  
ATOM   2488  CG  GLU   312      55.266   3.210 -26.725  1.00 79.93           C  
ATOM   2489  CD  GLU   312      56.010   3.678 -27.968  1.00 79.93           C  
ATOM   2490  OE1 GLU   312      55.629   3.241 -29.087  1.00 79.93           O  
ATOM   2491  OE2 GLU   312      56.968   4.483 -27.816  1.00 79.93           O1-
ATOM   2492  N   PHE   313      50.581   2.927 -26.510  1.00103.29           N  
ATOM   2493  CA  PHE   313      49.292   3.481 -26.840  1.00103.29           C  
ATOM   2494  C   PHE   313      48.478   3.579 -25.585  1.00103.29           C  
ATOM   2495  O   PHE   313      47.501   2.854 -25.393  1.00103.29           O  
ATOM   2496  CB  PHE   313      48.564   2.541 -27.828  1.00103.29           C  
ATOM   2497  CG  PHE   313      47.302   3.127 -28.360  1.00103.29           C  
ATOM   2498  CD1 PHE   313      47.341   4.003 -29.420  1.00103.29           C  
ATOM   2499  CD2 PHE   313      46.082   2.773 -27.831  1.00103.29           C  
ATOM   2500  CE1 PHE   313      46.183   4.543 -29.929  1.00103.29           C  
ATOM   2501  CE2 PHE   313      44.922   3.311 -28.337  1.00103.29           C  
ATOM   2502  CZ  PHE   313      44.968   4.197 -29.388  1.00103.29           C  
ATOM   2503  N   ILE   314      48.805   4.565 -24.731  1.00168.58           N  
ATOM   2504  CA  ILE   314      48.113   4.679 -23.488  1.00168.58           C  
ATOM   2505  C   ILE   314      47.008   5.681 -23.657  1.00168.58           C  
ATOM   2506  O   ILE   314      47.243   6.856 -23.937  1.00168.58           O  
ATOM   2507  CB  ILE   314      49.007   5.098 -22.339  1.00168.58           C  
ATOM   2508  CG1 ILE   314      48.254   5.008 -21.000  1.00168.58           C  
ATOM   2509  CG2 ILE   314      49.623   6.477 -22.644  1.00168.58           C  
ATOM   2510  CD1 ILE   314      47.961   3.572 -20.567  1.00168.58           C  
ATOM   2511  N   PHE   315      45.771   5.251 -23.337  1.00129.28           N  
ATOM   2512  CA  PHE   315      44.572   6.035 -23.481  1.00129.28           C  
ATOM   2513  C   PHE   315      44.286   6.577 -24.854  1.00129.28           C  
ATOM   2514  O   PHE   315      44.613   7.719 -25.177  1.00129.28           O  
ATOM   2515  CB  PHE   315      44.527   7.199 -22.476  1.00129.28           C  
ATOM   2516  CG  PHE   315      43.177   7.822 -22.529  1.00129.28           C  
ATOM   2517  CD1 PHE   315      42.099   7.172 -21.974  1.00129.28           C  
ATOM   2518  CD2 PHE   315      42.991   9.056 -23.105  1.00129.28           C  
ATOM   2519  CE1 PHE   315      40.846   7.731 -22.004  1.00129.28           C  
ATOM   2520  CE2 PHE   315      41.739   9.622 -23.139  1.00129.28           C  
ATOM   2521  CZ  PHE   315      40.666   8.961 -22.590  1.00129.28           C  
ATOM   2522  N   GLY   316      43.733   5.698 -25.732  1.00 70.30           N  
ATOM   2523  CA  GLY   316      43.258   6.109 -27.032  1.00 70.30           C  
ATOM   2524  C   GLY   316      42.159   7.106 -26.802  1.00 70.30           C  
ATOM   2525  O   GLY   316      41.236   6.857 -26.033  1.00 70.30           O  
ATOM   2526  N   THR   317      42.346   8.334 -27.324  1.00195.50           N  
ATOM   2527  CA  THR   317      41.439   9.450 -27.231  1.00195.50           C  
ATOM   2528  C   THR   317      40.632   9.795 -28.455  1.00195.50           C  
ATOM   2529  O   THR   317      39.654  10.536 -28.350  1.00195.50           O  
ATOM   2530  CB  THR   317      42.113  10.704 -26.763  1.00195.50           C  
ATOM   2531  CG2 THR   317      43.015  11.245 -27.880  1.00195.50           C  
ATOM   2532  OG1 THR   317      41.137  11.668 -26.403  1.00195.50           O  
ATOM   2533  N   ASP   318      41.080   9.402 -29.663  1.00120.74           N  
ATOM   2534  CA  ASP   318      40.395   9.879 -30.835  1.00120.74           C  
ATOM   2535  C   ASP   318      40.678   8.940 -31.959  1.00120.74           C  
ATOM   2536  O   ASP   318      41.736   8.313 -32.007  1.00120.74           O  
ATOM   2537  CB  ASP   318      40.893  11.273 -31.265  1.00120.74           C  
ATOM   2538  CG  ASP   318      39.961  11.890 -32.299  1.00120.74           C  
ATOM   2539  OD1 ASP   318      38.912  11.270 -32.624  1.00120.74           O  
ATOM   2540  OD2 ASP   318      40.291  13.012 -32.770  1.00120.74           O1-
ATOM   2541  N   ILE   319      39.687   8.777 -32.859  1.00 82.88           N  
ATOM   2542  CA  ILE   319      39.854   7.964 -34.026  1.00 82.88           C  
ATOM   2543  C   ILE   319      38.928   8.490 -35.083  1.00 82.88           C  
ATOM   2544  O   ILE   319      37.784   8.833 -34.787  1.00 82.88           O  
ATOM   2545  CB  ILE   319      39.505   6.518 -33.790  1.00 82.88           C  
ATOM   2546  CG1 ILE   319      39.958   5.645 -34.974  1.00 82.88           C  
ATOM   2547  CG2 ILE   319      38.001   6.428 -33.470  1.00 82.88           C  
ATOM   2548  CD1 ILE   319      39.971   4.148 -34.669  1.00 82.88           C  
ATOM   2549  N   SER   320      39.394   8.563 -36.349  1.00102.35           N  
ATOM   2550  CA  SER   320      38.548   9.022 -37.417  1.00102.35           C  
ATOM   2551  C   SER   320      39.085   8.421 -38.676  1.00102.35           C  
ATOM   2552  O   SER   320      40.222   7.959 -38.699  1.00102.35           O  
ATOM   2553  CB  SER   320      38.618  10.541 -37.642  1.00102.35           C  
ATOM   2554  OG  SER   320      38.244  11.240 -36.467  1.00102.35           O  
ATOM   2555  N   VAL   321      38.275   8.381 -39.757  1.00121.61           N  
ATOM   2556  CA  VAL   321      38.817   7.912 -41.007  1.00121.61           C  
ATOM   2557  C   VAL   321      38.771   9.089 -41.945  1.00121.61           C  
ATOM   2558  O   VAL   321      37.783   9.823 -41.978  1.00121.61           O  
ATOM   2559  CB  VAL   321      38.067   6.761 -41.623  1.00121.61           C  
ATOM   2560  CG1 VAL   321      38.059   5.587 -40.624  1.00121.61           C  
ATOM   2561  CG2 VAL   321      36.676   7.240 -42.065  1.00121.61           C  
ATOM   2562  N   ASP   322      39.852   9.319 -42.727  1.00 71.71           N  
ATOM   2563  CA  ASP   322      39.899  10.498 -43.558  1.00 71.71           C  
ATOM   2564  C   ASP   322      39.344  10.253 -44.937  1.00 71.71           C  
ATOM   2565  O   ASP   322      38.803   9.191 -45.233  1.00 71.71           O  
ATOM   2566  CB  ASP   322      41.289  11.172 -43.656  1.00 71.71           C  
ATOM   2567  CG  ASP   322      42.324  10.327 -44.385  1.00 71.71           C  
ATOM   2568  OD1 ASP   322      41.953   9.510 -45.266  1.00 71.71           O  
ATOM   2569  OD2 ASP   322      43.529  10.515 -44.065  1.00 71.71           O1-
ATOM   2570  N   SER   323      39.463  11.276 -45.820  1.00 89.09           N  
ATOM   2571  CA  SER   323      38.934  11.264 -47.165  1.00 89.09           C  
ATOM   2572  C   SER   323      39.595  10.188 -47.987  1.00 89.09           C  
ATOM   2573  O   SER   323      38.946   9.553 -48.818  1.00 89.09           O  
ATOM   2574  CB  SER   323      39.129  12.600 -47.907  1.00 89.09           C  
ATOM   2575  OG  SER   323      40.507  12.816 -48.165  1.00 89.09           O  
ATOM   2576  N   GLU   324      40.910   9.978 -47.773  1.00 98.88           N  
ATOM   2577  CA  GLU   324      41.762   9.008 -48.419  1.00 98.88           C  
ATOM   2578  C   GLU   324      41.435   7.635 -47.925  1.00 98.88           C  
ATOM   2579  O   GLU   324      41.996   6.657 -48.413  1.00 98.88           O  
ATOM   2580  CB  GLU   324      43.269   9.209 -48.175  1.00 98.88           C  
ATOM   2581  CG  GLU   324      43.888  10.363 -48.965  1.00 98.88           C  
ATOM   2582  CD  GLU   324      45.400  10.178 -48.927  1.00 98.88           C  
ATOM   2583  OE1 GLU   324      45.861   9.036 -49.198  1.00 98.88           O  
ATOM   2584  OE2 GLU   324      46.113  11.173 -48.631  1.00 98.88           O1-
ATOM   2585  N   SER   325      40.557   7.526 -46.912  1.00106.94           N  
ATOM   2586  CA  SER   325      40.246   6.267 -46.294  1.00106.94           C  
ATOM   2587  C   SER   325      41.371   5.903 -45.377  1.00106.94           C  
ATOM   2588  O   SER   325      41.599   4.735 -45.066  1.00106.94           O  
ATOM   2589  CB  SER   325      40.021   5.119 -47.298  1.00106.94           C  
ATOM   2590  OG  SER   325      39.712   3.913 -46.614  1.00106.94           O  
ATOM   2591  N   LYS   326      42.107   6.929 -44.907  1.00 83.89           N  
ATOM   2592  CA  LYS   326      43.135   6.707 -43.928  1.00 83.89           C  
ATOM   2593  C   LYS   326      42.470   6.531 -42.588  1.00 83.89           C  
ATOM   2594  O   LYS   326      41.463   7.176 -42.288  1.00 83.89           O  
ATOM   2595  CB  LYS   326      44.141   7.859 -43.761  1.00 83.89           C  
ATOM   2596  CG  LYS   326      45.171   7.985 -44.882  1.00 83.89           C  
ATOM   2597  CD  LYS   326      45.966   9.292 -44.806  1.00 83.89           C  
ATOM   2598  CE  LYS   326      47.258   9.284 -45.625  1.00 83.89           C  
ATOM   2599  NZ  LYS   326      48.263   8.417 -44.965  1.00 83.89           N1+
ATOM   2600  N   LEU   327      43.043   5.645 -41.742  1.00168.11           N  
ATOM   2601  CA  LEU   327      42.507   5.347 -40.442  1.00168.11           C  
ATOM   2602  C   LEU   327      43.415   6.001 -39.425  1.00168.11           C  
ATOM   2603  O   LEU   327      44.548   5.571 -39.214  1.00168.11           O  
ATOM   2604  CB  LEU   327      42.533   3.824 -40.199  1.00168.11           C  
ATOM   2605  CG  LEU   327      41.662   3.286 -39.052  1.00168.11           C  
ATOM   2606  CD1 LEU   327      42.018   3.876 -37.687  1.00168.11           C  
ATOM   2607  CD2 LEU   327      40.177   3.418 -39.400  1.00168.11           C  
ATOM   2608  N   TRP   328      42.930   7.051 -38.732  1.00102.43           N  
ATOM   2609  CA  TRP   328      43.771   7.784 -37.824  1.00102.43           C  
ATOM   2610  C   TRP   328      43.333   7.514 -36.414  1.00102.43           C  
ATOM   2611  O   TRP   328      42.140   7.513 -36.102  1.00102.43           O  
ATOM   2612  CB  TRP   328      43.662   9.302 -38.040  1.00102.43           C  
ATOM   2613  CG  TRP   328      44.162   9.763 -39.386  1.00102.43           C  
ATOM   2614  CD1 TRP   328      43.517   9.760 -40.588  1.00102.43           C  
ATOM   2615  CD2 TRP   328      45.463  10.323 -39.627  1.00102.43           C  
ATOM   2616  CE2 TRP   328      45.538  10.634 -40.981  1.00102.43           C  
ATOM   2617  CE3 TRP   328      46.512  10.561 -38.781  1.00102.43           C  
ATOM   2618  NE1 TRP   328      44.335  10.282 -41.560  1.00102.43           N  
ATOM   2619  CZ2 TRP   328      46.663  11.188 -41.519  1.00102.43           C  
ATOM   2620  CZ3 TRP   328      47.646  11.119 -39.328  1.00102.43           C  
ATOM   2621  CH2 TRP   328      47.720  11.428 -40.671  1.00102.43           C  
ATOM   2622  N   PHE   329      44.309   7.250 -35.516  1.00 94.31           N  
ATOM   2623  CA  PHE   329      43.977   7.043 -34.132  1.00 94.31           C  
ATOM   2624  C   PHE   329      45.016   7.675 -33.262  1.00 94.31           C  
ATOM   2625  O   PHE   329      46.202   7.685 -33.587  1.00 94.31           O  
ATOM   2626  CB  PHE   329      43.739   5.564 -33.754  1.00 94.31           C  
ATOM   2627  CG  PHE   329      44.840   4.719 -34.295  1.00 94.31           C  
ATOM   2628  CD1 PHE   329      45.993   4.485 -33.581  1.00 94.31           C  
ATOM   2629  CD2 PHE   329      44.694   4.149 -35.540  1.00 94.31           C  
ATOM   2630  CE1 PHE   329      46.987   3.696 -34.114  1.00 94.31           C  
ATOM   2631  CE2 PHE   329      45.682   3.362 -36.077  1.00 94.31           C  
ATOM   2632  CZ  PHE   329      46.830   3.135 -35.360  1.00 94.31           C  
ATOM   2633  N   PHE   330      44.572   8.217 -32.108  1.00 81.63           N  
ATOM   2634  CA  PHE   330      45.429   9.020 -31.281  1.00 81.63           C  
ATOM   2635  C   PHE   330      45.282   8.638 -29.829  1.00 81.63           C  
ATOM   2636  O   PHE   330      44.184   8.329 -29.365  1.00 81.63           O  
ATOM   2637  CB  PHE   330      44.995  10.486 -31.431  1.00 81.63           C  
ATOM   2638  CG  PHE   330      45.848  11.414 -30.654  1.00 81.63           C  
ATOM   2639  CD1 PHE   330      46.969  11.957 -31.234  1.00 81.63           C  
ATOM   2640  CD2 PHE   330      45.512  11.752 -29.363  1.00 81.63           C  
ATOM   2641  CE1 PHE   330      47.751  12.825 -30.516  1.00 81.63           C  
ATOM   2642  CE2 PHE   330      46.292  12.619 -28.640  1.00 81.63           C  
ATOM   2643  CZ  PHE   330      47.407  13.158 -29.225  1.00 81.63           C  
ATOM   2644  N   SER   331      46.416   8.652 -29.082  1.00116.02           N  
ATOM   2645  CA  SER   331      46.457   8.423 -27.660  1.00116.02           C  
ATOM   2646  C   SER   331      47.185   9.578 -27.038  1.00116.02           C  
ATOM   2647  O   SER   331      48.045  10.192 -27.671  1.00116.02           O  
ATOM   2648  CB  SER   331      47.241   7.174 -27.236  1.00116.02           C  
ATOM   2649  OG  SER   331      46.516   6.008 -27.581  1.00116.02           O  
ATOM   2650  N   ASN   332      46.832   9.922 -25.775  1.00144.47           N  
ATOM   2651  CA  ASN   332      47.500  11.021 -25.132  1.00144.47           C  
ATOM   2652  C   ASN   332      47.604  10.810 -23.641  1.00144.47           C  
ATOM   2653  O   ASN   332      47.931  11.748 -22.914  1.00144.47           O  
ATOM   2654  CB  ASN   332      46.777  12.359 -25.383  1.00144.47           C  
ATOM   2655  CG  ASN   332      45.356  12.230 -24.858  1.00144.47           C  
ATOM   2656  ND2 ASN   332      44.543  13.308 -25.017  1.00144.47           N  
ATOM   2657  OD1 ASN   332      44.974  11.185 -24.333  1.00144.47           O  
ATOM   2658  N   GLY   333      47.316   9.593 -23.130  1.00 79.92           N  
ATOM   2659  CA  GLY   333      47.500   9.299 -21.725  1.00 79.92           C  
ATOM   2660  C   GLY   333      46.766  10.292 -20.863  1.00 79.92           C  
ATOM   2661  O   GLY   333      47.223  10.603 -19.762  1.00 79.92           O  
ATOM   2662  N   HIS   334      45.600  10.794 -21.324  1.00105.61           N  
ATOM   2663  CA  HIS   334      44.904  11.845 -20.621  1.00105.61           C  
ATOM   2664  C   HIS   334      43.471  11.416 -20.401  1.00105.61           C  
ATOM   2665  O   HIS   334      42.580  11.954 -21.053  1.00105.61           O  
ATOM   2666  CB  HIS   334      44.907  13.086 -21.548  1.00105.61           C  
ATOM   2667  CG  HIS   334      44.358  14.382 -21.040  1.00105.61           C  
ATOM   2668  CD2 HIS   334      43.127  14.942 -21.213  1.00105.61           C  
ATOM   2669  ND1 HIS   334      45.080  15.288 -20.297  1.00105.61           N  
ATOM   2670  CE1 HIS   334      44.261  16.344 -20.062  1.00105.61           C  
ATOM   2671  NE2 HIS   334      43.066  16.179 -20.599  1.00105.61           N  
ATOM   2672  N   PRO   335      43.180  10.494 -19.512  1.00111.55           N  
ATOM   2673  CA  PRO   335      41.817  10.059 -19.279  1.00111.55           C  
ATOM   2674  C   PRO   335      41.081  10.981 -18.354  1.00111.55           C  
ATOM   2675  O   PRO   335      41.752  11.697 -17.612  1.00111.55           O  
ATOM   2676  CB  PRO   335      41.919   8.646 -18.707  1.00111.55           C  
ATOM   2677  CG  PRO   335      43.353   8.567 -18.157  1.00111.55           C  
ATOM   2678  CD  PRO   335      44.149   9.504 -19.083  1.00111.55           C  
ATOM   2679  N   PRO   336      39.766  11.015 -18.350  1.00140.21           N  
ATOM   2680  CA  PRO   336      39.102  11.899 -17.431  1.00140.21           C  
ATOM   2681  C   PRO   336      39.265  11.435 -16.021  1.00140.21           C  
ATOM   2682  O   PRO   336      38.412  10.697 -15.533  1.00140.21           O  
ATOM   2683  CB  PRO   336      37.654  12.029 -17.916  1.00140.21           C  
ATOM   2684  CG  PRO   336      37.523  10.974 -19.037  1.00140.21           C  
ATOM   2685  CD  PRO   336      38.965  10.773 -19.535  1.00140.21           C  
ATOM   2686  N   ILE   337      40.321  11.908 -15.336  1.00 72.28           N  
ATOM   2687  CA  ILE   337      40.588  11.558 -13.974  1.00 72.28           C  
ATOM   2688  C   ILE   337      41.309  12.747 -13.420  1.00 72.28           C  
ATOM   2689  O   ILE   337      42.008  13.440 -14.157  1.00 72.28           O  
ATOM   2690  CB  ILE   337      41.520  10.381 -13.821  1.00 72.28           C  
ATOM   2691  CG1 ILE   337      40.931   9.109 -14.457  1.00 72.28           C  
ATOM   2692  CG2 ILE   337      41.848  10.229 -12.323  1.00 72.28           C  
ATOM   2693  CD1 ILE   337      41.951   7.977 -14.590  1.00 72.28           C  
ATOM   2694  N   GLU   338      41.179  13.020 -12.109  1.00 44.48           N  
ATOM   2695  CA  GLU   338      41.854  14.180 -11.598  1.00 44.48           C  
ATOM   2696  C   GLU   338      43.332  13.926 -11.589  1.00 44.48           C  
ATOM   2697  O   GLU   338      43.788  12.809 -11.347  1.00 44.48           O  
ATOM   2698  CB  GLU   338      41.439  14.587 -10.175  1.00 44.48           C  
ATOM   2699  CG  GLU   338      42.110  15.882  -9.713  1.00 44.48           C  
ATOM   2700  CD  GLU   338      41.500  16.275  -8.378  1.00 44.48           C  
ATOM   2701  OE1 GLU   338      41.003  15.369  -7.656  1.00 44.48           O  
ATOM   2702  OE2 GLU   338      41.520  17.495  -8.067  1.00 44.48           O1-
ATOM   2703  N   ASN   339      44.117  14.993 -11.848  1.00 63.84           N  
ATOM   2704  CA  ASN   339      45.553  14.937 -11.896  1.00 63.84           C  
ATOM   2705  C   ASN   339      46.013  13.975 -12.944  1.00 63.84           C  
ATOM   2706  O   ASN   339      47.004  13.266 -12.775  1.00 63.84           O  
ATOM   2707  CB  ASN   339      46.218  14.590 -10.551  1.00 63.84           C  
ATOM   2708  CG  ASN   339      46.287  15.876  -9.736  1.00 63.84           C  
ATOM   2709  ND2 ASN   339      45.962  15.792  -8.417  1.00 63.84           N  
ATOM   2710  OD1 ASN   339      46.625  16.934 -10.263  1.00 63.84           O  
ATOM   2711  N   LEU   340      45.279  13.960 -14.066  1.00157.27           N  
ATOM   2712  CA  LEU   340      45.521  13.196 -15.255  1.00157.27           C  
ATOM   2713  C   LEU   340      46.742  13.687 -15.994  1.00157.27           C  
ATOM   2714  O   LEU   340      47.436  12.939 -16.677  1.00157.27           O  
ATOM   2715  CB  LEU   340      44.276  13.230 -16.170  1.00157.27           C  
ATOM   2716  CG  LEU   340      44.418  14.054 -17.466  1.00157.27           C  
ATOM   2717  CD1 LEU   340      43.175  13.905 -18.351  1.00157.27           C  
ATOM   2718  CD2 LEU   340      44.633  15.545 -17.153  1.00157.27           C  
ATOM   2719  N   GLN   341      47.047  14.977 -15.844  1.00156.22           N  
ATOM   2720  CA  GLN   341      48.046  15.730 -16.553  1.00156.22           C  
ATOM   2721  C   GLN   341      49.470  15.239 -16.344  1.00156.22           C  
ATOM   2722  O   GLN   341      50.339  15.563 -17.153  1.00156.22           O  
ATOM   2723  CB  GLN   341      47.996  17.213 -16.146  1.00156.22           C  
ATOM   2724  CG  GLN   341      48.288  17.426 -14.656  1.00156.22           C  
ATOM   2725  CD  GLN   341      47.897  18.851 -14.298  1.00156.22           C  
ATOM   2726  NE2 GLN   341      48.879  19.647 -13.795  1.00156.22           N  
ATOM   2727  OE1 GLN   341      46.746  19.248 -14.464  1.00156.22           O  
ATOM   2728  N   LEU   342      49.755  14.481 -15.260  1.00125.54           N  
ATOM   2729  CA  LEU   342      51.086  14.212 -14.739  1.00125.54           C  
ATOM   2730  C   LEU   342      52.201  13.606 -15.603  1.00125.54           C  
ATOM   2731  O   LEU   342      53.154  14.347 -15.825  1.00125.54           O  
ATOM   2732  CB  LEU   342      51.013  13.338 -13.478  1.00125.54           C  
ATOM   2733  CG  LEU   342      50.125  13.958 -12.383  1.00125.54           C  
ATOM   2734  CD1 LEU   342      50.181  13.139 -11.085  1.00125.54           C  
ATOM   2735  CD2 LEU   342      50.434  15.449 -12.177  1.00125.54           C  
ATOM   2736  N   SER   343      52.206  12.337 -16.136  1.00 90.96           N  
ATOM   2737  CA  SER   343      53.449  11.975 -16.835  1.00 90.96           C  
ATOM   2738  C   SER   343      53.550  10.549 -17.332  1.00 90.96           C  
ATOM   2739  O   SER   343      52.822   9.660 -16.896  1.00 90.96           O  
ATOM   2740  CB  SER   343      54.724  12.134 -15.981  1.00 90.96           C  
ATOM   2741  OG  SER   343      54.712  11.201 -14.911  1.00 90.96           O  
ATOM   2742  N   SER   344      54.530  10.320 -18.259  1.00 60.76           N  
ATOM   2743  CA  SER   344      54.871   9.047 -18.853  1.00 60.76           C  
ATOM   2744  C   SER   344      56.313   9.088 -19.276  1.00 60.76           C  
ATOM   2745  O   SER   344      56.884  10.151 -19.518  1.00 60.76           O  
ATOM   2746  CB  SER   344      54.058   8.721 -20.118  1.00 60.76           C  
ATOM   2747  OG  SER   344      52.684   8.574 -19.798  1.00 60.76           O  
ATOM   2748  N   ASP   345      56.936   7.892 -19.352  1.00106.50           N  
ATOM   2749  CA  ASP   345      58.308   7.697 -19.735  1.00106.50           C  
ATOM   2750  C   ASP   345      58.522   7.966 -21.198  1.00106.50           C  
ATOM   2751  O   ASP   345      59.604   8.406 -21.582  1.00106.50           O  
ATOM   2752  CB  ASP   345      58.820   6.274 -19.437  1.00106.50           C  
ATOM   2753  CG  ASP   345      57.968   5.290 -20.223  1.00106.50           C  
ATOM   2754  OD1 ASP   345      56.719   5.325 -20.057  1.00106.50           O  
ATOM   2755  OD2 ASP   345      58.551   4.497 -21.010  1.00106.50           O1-
ATOM   2756  N   LYS   346      57.512   7.696 -22.056  1.00142.41           N  
ATOM   2757  CA  LYS   346      57.693   7.793 -23.485  1.00142.41           C  
ATOM   2758  C   LYS   346      56.857   8.942 -23.992  1.00142.41           C  
ATOM   2759  O   LYS   346      56.131   9.551 -23.210  1.00142.41           O  
ATOM   2760  CB  LYS   346      57.245   6.489 -24.179  1.00142.41           C  
ATOM   2761  CG  LYS   346      58.003   6.152 -25.463  1.00142.41           C  
ATOM   2762  CD  LYS   346      59.479   5.847 -25.192  1.00142.41           C  
ATOM   2763  CE  LYS   346      59.696   4.931 -23.982  1.00142.41           C  
ATOM   2764  NZ  LYS   346      61.143   4.773 -23.711  1.00142.41           N1+
ATOM   2765  N   PRO   347      56.928   9.284 -25.265  1.00 89.16           N  
ATOM   2766  CA  PRO   347      56.146  10.383 -25.761  1.00 89.16           C  
ATOM   2767  C   PRO   347      54.688  10.165 -25.516  1.00 89.16           C  
ATOM   2768  O   PRO   347      54.138   9.153 -25.943  1.00 89.16           O  
ATOM   2769  CB  PRO   347      56.573  10.571 -27.214  1.00 89.16           C  
ATOM   2770  CG  PRO   347      58.052  10.138 -27.191  1.00 89.16           C  
ATOM   2771  CD  PRO   347      58.143   9.111 -26.046  1.00 89.16           C  
ATOM   2772  N   HIS   348      54.054  11.143 -24.846  1.00126.62           N  
ATOM   2773  CA  HIS   348      52.689  11.074 -24.404  1.00126.62           C  
ATOM   2774  C   HIS   348      51.743  11.051 -25.558  1.00126.62           C  
ATOM   2775  O   HIS   348      50.793  10.270 -25.577  1.00126.62           O  
ATOM   2776  CB  HIS   348      52.252  12.317 -23.608  1.00126.62           C  
ATOM   2777  CG  HIS   348      53.077  12.600 -22.392  1.00126.62           C  
ATOM   2778  CD2 HIS   348      52.775  12.466 -21.072  1.00126.62           C  
ATOM   2779  ND1 HIS   348      54.355  13.109 -22.436  1.00126.62           N  
ATOM   2780  CE1 HIS   348      54.761  13.259 -21.150  1.00126.62           C  
ATOM   2781  NE2 HIS   348      53.835  12.883 -20.285  1.00126.62           N  
ATOM   2782  N   ILE   349      51.994  11.916 -26.554  1.00 57.93           N  
ATOM   2783  CA  ILE   349      51.074  12.132 -27.628  1.00 57.93           C  
ATOM   2784  C   ILE   349      51.491  11.312 -28.803  1.00 57.93           C  
ATOM   2785  O   ILE   349      52.588  11.490 -29.331  1.00 57.93           O  
ATOM   2786  CB  ILE   349      51.062  13.578 -28.019  1.00 57.93           C  
ATOM   2787  CG1 ILE   349      50.508  14.411 -26.853  1.00 57.93           C  
ATOM   2788  CG2 ILE   349      50.288  13.731 -29.330  1.00 57.93           C  
ATOM   2789  CD1 ILE   349      50.780  15.907 -26.980  1.00 57.93           C  
ATOM   2790  N   HIS   350      50.607  10.375 -29.226  1.00 58.38           N  
ATOM   2791  CA  HIS   350      50.892   9.511 -30.339  1.00 58.38           C  
ATOM   2792  C   HIS   350      49.754   9.566 -31.317  1.00 58.38           C  
ATOM   2793  O   HIS   350      48.592   9.400 -30.949  1.00 58.38           O  
ATOM   2794  CB  HIS   350      51.020   8.021 -29.964  1.00 58.38           C  
ATOM   2795  CG  HIS   350      52.193   7.690 -29.090  1.00 58.38           C  
ATOM   2796  CD2 HIS   350      52.218   7.267 -27.797  1.00 58.38           C  
ATOM   2797  ND1 HIS   350      53.509   7.745 -29.495  1.00 58.38           N  
ATOM   2798  CE1 HIS   350      54.259   7.353 -28.433  1.00 58.38           C  
ATOM   2799  NE2 HIS   350      53.520   7.051 -27.381  1.00 58.38           N  
ATOM   2800  N   LEU   351      50.082   9.793 -32.607  1.00 81.44           N  
ATOM   2801  CA  LEU   351      49.120   9.829 -33.677  1.00 81.44           C  
ATOM   2802  C   LEU   351      49.617   8.838 -34.702  1.00 81.44           C  
ATOM   2803  O   LEU   351      50.826   8.732 -34.894  1.00 81.44           O  
ATOM   2804  CB  LEU   351      49.022  11.219 -34.330  1.00 81.44           C  
ATOM   2805  CG  LEU   351      48.006  11.319 -35.483  1.00 81.44           C  
ATOM   2806  CD1 LEU   351      46.581  10.972 -35.022  1.00 81.44           C  
ATOM   2807  CD2 LEU   351      48.078  12.708 -36.138  1.00 81.44           C  
ATOM   2808  N   ILE   352      48.719   8.053 -35.351  1.00133.00           N  
ATOM   2809  CA  ILE   352      49.139   7.036 -36.303  1.00133.00           C  
ATOM   2810  C   ILE   352      48.119   6.874 -37.440  1.00133.00           C  
ATOM   2811  O   ILE   352      46.939   7.138 -37.203  1.00133.00           O  
ATOM   2812  CB  ILE   352      49.279   5.713 -35.614  1.00133.00           C  
ATOM   2813  CG1 ILE   352      50.453   5.752 -34.616  1.00133.00           C  
ATOM   2814  CG2 ILE   352      49.361   4.621 -36.679  1.00133.00           C  
ATOM   2815  CD1 ILE   352      51.798   6.090 -35.259  1.00133.00           C  
ATOM   2816  N   SER   353      48.544   6.430 -38.684  1.00151.65           N  
ATOM   2817  CA  SER   353      47.668   6.259 -39.860  1.00151.65           C  
ATOM   2818  C   SER   353      48.171   5.223 -40.928  1.00151.65           C  
ATOM   2819  O   SER   353      49.242   4.648 -40.731  1.00151.65           O  
ATOM   2820  CB  SER   353      47.423   7.578 -40.618  1.00151.65           C  
ATOM   2821  OG  SER   353      48.637   8.059 -41.175  1.00151.65           O  
ATOM   2822  N   VAL   354      47.386   4.952 -42.063  1.00334.19           N  
ATOM   2823  CA  VAL   354      47.567   4.023 -43.210  1.00334.19           C  
ATOM   2824  C   VAL   354      46.298   3.980 -44.112  1.00334.19           C  
ATOM   2825  O   VAL   354      45.862   5.024 -44.602  1.00334.19           O  
ATOM   2826  CB  VAL   354      47.923   2.633 -42.752  1.00334.19           C  
ATOM   2827  CG1 VAL   354      46.765   2.033 -41.931  1.00334.19           C  
ATOM   2828  CG2 VAL   354      48.365   1.816 -43.975  1.00334.19           C  
ATOM   2829  N   ASP   355      45.749   2.762 -44.461  1.00185.28           N  
ATOM   2830  CA  ASP   355      44.508   2.514 -45.207  1.00185.28           C  
ATOM   2831  C   ASP   355      43.694   1.469 -44.447  1.00185.28           C  
ATOM   2832  O   ASP   355      44.267   0.630 -43.756  1.00185.28           O  
ATOM   2833  CB  ASP   355      44.752   1.936 -46.611  1.00185.28           C  
ATOM   2834  CG  ASP   355      43.411   1.758 -47.306  1.00185.28           C  
ATOM   2835  OD1 ASP   355      42.574   2.695 -47.233  1.00185.28           O  
ATOM   2836  OD2 ASP   355      43.202   0.672 -47.910  1.00185.28           O1-
ATOM   2837  N   THR   356      42.334   1.492 -44.561  1.00132.81           N  
ATOM   2838  CA  THR   356      41.407   0.640 -43.837  1.00132.81           C  
ATOM   2839  C   THR   356      41.527  -0.802 -44.258  1.00132.81           C  
ATOM   2840  O   THR   356      41.444  -1.705 -43.426  1.00132.81           O  
ATOM   2841  CB  THR   356      39.973   1.045 -44.055  1.00132.81           C  
ATOM   2842  CG2 THR   356      39.104   0.316 -43.018  1.00132.81           C  
ATOM   2843  OG1 THR   356      39.820   2.440 -43.843  1.00132.81           O  
ATOM   2844  N   GLU   357      41.694  -1.057 -45.571  1.00120.73           N  
ATOM   2845  CA  GLU   357      41.792  -2.393 -46.102  1.00120.73           C  
ATOM   2846  C   GLU   357      43.026  -3.028 -45.551  1.00120.73           C  
ATOM   2847  O   GLU   357      43.035  -4.193 -45.154  1.00120.73           O  
ATOM   2848  CB  GLU   357      41.934  -2.390 -47.633  1.00120.73           C  
ATOM   2849  CG  GLU   357      41.934  -3.781 -48.268  1.00120.73           C  
ATOM   2850  CD  GLU   357      40.494  -4.263 -48.358  1.00120.73           C  
ATOM   2851  OE1 GLU   357      39.816  -4.324 -47.298  1.00120.73           O  
ATOM   2852  OE2 GLU   357      40.050  -4.569 -49.496  1.00120.73           O1-
ATOM   2853  N   LYS   358      44.113  -2.248 -45.506  1.00101.75           N  
ATOM   2854  CA  LYS   358      45.358  -2.760 -45.030  1.00101.75           C  
ATOM   2855  C   LYS   358      45.178  -3.184 -43.609  1.00101.75           C  
ATOM   2856  O   LYS   358      45.713  -4.208 -43.189  1.00101.75           O  
ATOM   2857  CB  LYS   358      46.466  -1.698 -45.040  1.00101.75           C  
ATOM   2858  CG  LYS   358      46.995  -1.351 -46.429  1.00101.75           C  
ATOM   2859  CD  LYS   358      47.875  -0.103 -46.423  1.00101.75           C  
ATOM   2860  CE  LYS   358      49.020  -0.186 -47.427  1.00101.75           C  
ATOM   2861  NZ  LYS   358      49.906  -1.312 -47.054  1.00101.75           N1+
ATOM   2862  N   ALA   359      44.416  -2.398 -42.825  1.00 68.57           N  
ATOM   2863  CA  ALA   359      44.321  -2.680 -41.422  1.00 68.57           C  
ATOM   2864  C   ALA   359      43.701  -4.021 -41.148  1.00 68.57           C  
ATOM   2865  O   ALA   359      44.301  -4.871 -40.494  1.00 68.57           O  
ATOM   2866  CB  ALA   359      43.481  -1.622 -40.682  1.00 68.57           C  
ATOM   2867  N   ILE   360      42.503  -4.243 -41.707  1.00211.11           N  
ATOM   2868  CA  ILE   360      41.601  -5.346 -41.535  1.00211.11           C  
ATOM   2869  C   ILE   360      42.053  -6.650 -42.131  1.00211.11           C  
ATOM   2870  O   ILE   360      41.548  -7.695 -41.741  1.00211.11           O  
ATOM   2871  CB  ILE   360      40.220  -4.951 -41.981  1.00211.11           C  
ATOM   2872  CG1 ILE   360      39.217  -6.097 -41.965  1.00211.11           C  
ATOM   2873  CG2 ILE   360      40.322  -4.206 -43.307  1.00211.11           C  
ATOM   2874  CD1 ILE   360      37.834  -5.602 -42.387  1.00211.11           C  
ATOM   2875  N   ARG   361      42.934  -6.667 -43.144  1.00168.85           N  
ATOM   2876  CA  ARG   361      43.220  -7.936 -43.766  1.00168.85           C  
ATOM   2877  C   ARG   361      43.713  -8.962 -42.783  1.00168.85           C  
ATOM   2878  O   ARG   361      44.499  -8.673 -41.882  1.00168.85           O  
ATOM   2879  CB  ARG   361      44.230  -7.869 -44.918  1.00168.85           C  
ATOM   2880  CG  ARG   361      44.196  -9.142 -45.768  1.00168.85           C  
ATOM   2881  CD  ARG   361      45.341  -9.270 -46.771  1.00168.85           C  
ATOM   2882  NE  ARG   361      46.459  -9.951 -46.059  1.00168.85           N  
ATOM   2883  CZ  ARG   361      47.606 -10.250 -46.730  1.00168.85           C  
ATOM   2884  NH1 ARG   361      47.727  -9.918 -48.049  1.00168.85           N1+
ATOM   2885  NH2 ARG   361      48.641 -10.860 -46.081  1.00168.85           N  
ATOM   2886  N   GLY   362      43.204 -10.206 -42.947  1.00 35.18           N  
ATOM   2887  CA  GLY   362      43.559 -11.342 -42.139  1.00 35.18           C  
ATOM   2888  C   GLY   362      42.919 -11.232 -40.789  1.00 35.18           C  
ATOM   2889  O   GLY   362      43.478 -11.707 -39.802  1.00 35.18           O  
ATOM   2890  N   THR   363      41.721 -10.618 -40.701  1.00157.74           N  
ATOM   2891  CA  THR   363      41.134 -10.410 -39.404  1.00157.74           C  
ATOM   2892  C   THR   363      39.668 -10.764 -39.458  1.00157.74           C  
ATOM   2893  O   THR   363      39.099 -10.944 -40.531  1.00157.74           O  
ATOM   2894  CB  THR   363      41.210  -8.965 -39.009  1.00157.74           C  
ATOM   2895  CG2 THR   363      40.001  -8.246 -39.603  1.00157.74           C  
ATOM   2896  OG1 THR   363      41.120  -8.810 -37.613  1.00157.74           O  
ATOM   2897  N   LYS   364      39.021 -10.844 -38.274  1.00 91.20           N  
ATOM   2898  CA  LYS   364      37.625 -11.181 -38.119  1.00 91.20           C  
ATOM   2899  C   LYS   364      36.795 -10.107 -38.754  1.00 91.20           C  
ATOM   2900  O   LYS   364      35.619 -10.298 -39.054  1.00 91.20           O  
ATOM   2901  CB  LYS   364      37.177 -11.265 -36.651  1.00 91.20           C  
ATOM   2902  CG  LYS   364      37.913 -12.328 -35.835  1.00 91.20           C  
ATOM   2903  CD  LYS   364      37.636 -12.219 -34.336  1.00 91.20           C  
ATOM   2904  CE  LYS   364      38.456 -13.183 -33.475  1.00 91.20           C  
ATOM   2905  NZ  LYS   364      39.680 -12.506 -32.991  1.00 91.20           N1+
ATOM   2906  N   CYS   365      37.372  -8.904 -38.860  1.00 89.34           N  
ATOM   2907  CA  CYS   365      36.758  -7.739 -39.428  1.00 89.34           C  
ATOM   2908  C   CYS   365      36.616  -7.854 -40.923  1.00 89.34           C  
ATOM   2909  O   CYS   365      35.771  -7.179 -41.511  1.00 89.34           O  
ATOM   2910  CB  CYS   365      37.520  -6.463 -39.035  1.00 89.34           C  
ATOM   2911  SG  CYS   365      37.387  -6.220 -37.236  1.00 89.34           S  
ATOM   2912  N   GLU   366      37.461  -8.679 -41.580  1.00105.55           N  
ATOM   2913  CA  GLU   366      37.439  -8.871 -43.012  1.00105.55           C  
ATOM   2914  C   GLU   366      36.196  -9.579 -43.454  1.00105.55           C  
ATOM   2915  O   GLU   366      35.414 -10.080 -42.648  1.00105.55           O  
ATOM   2916  CB  GLU   366      38.622  -9.700 -43.554  1.00105.55           C  
ATOM   2917  CG  GLU   366      39.882  -8.899 -43.879  1.00105.55           C  
ATOM   2918  CD  GLU   366      39.808  -8.556 -45.363  1.00105.55           C  
ATOM   2919  OE1 GLU   366      38.821  -7.885 -45.766  1.00105.55           O  
ATOM   2920  OE2 GLU   366      40.729  -8.969 -46.116  1.00105.55           O1-
ATOM   2921  N   VAL   367      35.915  -9.484 -44.770  1.00112.57           N  
ATOM   2922  CA  VAL   367      34.838 -10.193 -45.402  1.00112.57           C  
ATOM   2923  C   VAL   367      35.235 -11.619 -45.592  1.00112.57           C  
ATOM   2924  O   VAL   367      34.440 -12.533 -45.375  1.00112.57           O  
ATOM   2925  CB  VAL   367      34.468  -9.617 -46.733  1.00112.57           C  
ATOM   2926  CG1 VAL   367      33.917  -8.200 -46.499  1.00112.57           C  
ATOM   2927  CG2 VAL   367      35.698  -9.663 -47.652  1.00112.57           C  
ATOM   2928  N   LYS   368      36.498 -11.840 -46.008  1.00 88.65           N  
ATOM   2929  CA  LYS   368      36.950 -13.172 -46.257  1.00 88.65           C  
ATOM   2930  C   LYS   368      37.434 -13.779 -44.951  1.00 88.65           C  
ATOM   2931  O   LYS   368      36.692 -14.615 -44.370  1.00 88.65           O  
ATOM   2932  CB  LYS   368      38.126 -13.266 -47.256  1.00 88.65           C  
ATOM   2933  CG  LYS   368      38.452 -14.711 -47.659  1.00 88.65           C  
ATOM   2934  CD  LYS   368      39.448 -14.856 -48.816  1.00 88.65           C  
ATOM   2935  CE  LYS   368      40.775 -15.501 -48.400  1.00 88.65           C  
ATOM   2936  NZ  LYS   368      41.573 -15.853 -49.598  1.00 88.65           N1+
ATOM   2937  OXT LYS   368      38.565 -13.426 -44.524  1.00 88.65           O1-
END
