# Supplementary material for: The Diversity of Yellow-Related Proteins in Sand Flies (Diptera: Psychodidae)
Source: PLoS One. 2016 Nov 3;11(11):e0166191. doi: 10.1371/journal.pone.0166191 (PMC5094789; doi:10.1371/journal.pone.0166191)
Supplement: S1 Fig — Zipped PDB files of 32 sand fly yellow-related proteins calculated in MODELLER based on 3Q6K as the template structure. Protein codes refers to Table 1. (ZIP) [file pone.0166191.s001.zip › Pdub1.pdb]

ATOM      1  N   ASP     1      48.851  -2.678 -40.990  1.00 25.82           N  
ATOM      2  CA  ASP     1      49.733  -3.005 -39.847  1.00 25.82           C  
ATOM      3  C   ASP     1      50.705  -1.900 -39.618  1.00 25.82           C  
ATOM      4  O   ASP     1      50.756  -1.313 -38.539  1.00 25.82           O  
ATOM      5  CB  ASP     1      50.535  -4.283 -40.145  1.00 25.82           C  
ATOM      6  CG  ASP     1      49.592  -5.472 -40.047  1.00 25.82           C  
ATOM      7  OD1 ASP     1      48.702  -5.443 -39.156  1.00 25.82           O  
ATOM      8  OD2 ASP     1      49.754  -6.427 -40.852  1.00 25.82           O1-
ATOM      9  N   VAL     2      51.502  -1.581 -40.653  1.00 90.34           N  
ATOM     10  CA  VAL     2      52.476  -0.544 -40.518  1.00 90.34           C  
ATOM     11  C   VAL     2      51.751   0.753 -40.410  1.00 90.34           C  
ATOM     12  O   VAL     2      50.657   0.921 -40.947  1.00 90.34           O  
ATOM     13  CB  VAL     2      53.427  -0.452 -41.675  1.00 90.34           C  
ATOM     14  CG1 VAL     2      52.630  -0.105 -42.944  1.00 90.34           C  
ATOM     15  CG2 VAL     2      54.520   0.572 -41.323  1.00 90.34           C  
ATOM     16  N   GLU     3      52.333   1.699 -39.654  1.00112.02           N  
ATOM     17  CA  GLU     3      51.698   2.972 -39.515  1.00112.02           C  
ATOM     18  C   GLU     3      52.739   4.035 -39.638  1.00112.02           C  
ATOM     19  O   GLU     3      53.917   3.806 -39.364  1.00112.02           O  
ATOM     20  CB  GLU     3      50.960   3.137 -38.169  1.00112.02           C  
ATOM     21  CG  GLU     3      51.837   2.908 -36.937  1.00112.02           C  
ATOM     22  CD  GLU     3      52.552   4.208 -36.600  1.00112.02           C  
ATOM     23  OE1 GLU     3      52.232   5.248 -37.234  1.00112.02           O  
ATOM     24  OE2 GLU     3      53.425   4.181 -35.694  1.00112.02           O1-
ATOM     25  N   ARG     4      52.312   5.230 -40.093  1.00 89.04           N  
ATOM     26  CA  ARG     4      53.190   6.356 -40.216  1.00 89.04           C  
ATOM     27  C   ARG     4      52.492   7.474 -39.511  1.00 89.04           C  
ATOM     28  O   ARG     4      51.275   7.597 -39.649  1.00 89.04           O  
ATOM     29  CB  ARG     4      53.351   6.839 -41.666  1.00 89.04           C  
ATOM     30  CG  ARG     4      53.737   5.738 -42.656  1.00 89.04           C  
ATOM     31  CD  ARG     4      52.613   4.721 -42.881  1.00 89.04           C  
ATOM     32  NE  ARG     4      52.998   3.859 -44.034  1.00 89.04           N  
ATOM     33  CZ  ARG     4      52.636   4.220 -45.299  1.00 89.04           C  
ATOM     34  NH1 ARG     4      51.924   5.368 -45.504  1.00 89.04           N1+
ATOM     35  NH2 ARG     4      52.986   3.438 -46.361  1.00 89.04           N  
ATOM     36  N   ALA     5      53.232   8.300 -38.729  1.00 75.69           N  
ATOM     37  CA  ALA     5      52.598   9.413 -38.070  1.00 75.69           C  
ATOM     38  C   ALA     5      53.524  10.096 -37.099  1.00 75.69           C  
ATOM     39  O   ALA     5      54.743  10.000 -37.218  1.00 75.69           O  
ATOM     40  CB  ALA     5      51.263   9.108 -37.394  1.00 75.69           C  
ATOM     41  N   TYR     6      52.951  10.826 -36.109  1.00 93.20           N  
ATOM     42  CA  TYR     6      53.735  11.698 -35.266  1.00 93.20           C  
ATOM     43  C   TYR     6      53.706  11.259 -33.825  1.00 93.20           C  
ATOM     44  O   TYR     6      52.790  10.565 -33.386  1.00 93.20           O  
ATOM     45  CB  TYR     6      53.173  13.129 -35.215  1.00 93.20           C  
ATOM     46  CG  TYR     6      53.036  13.681 -36.592  1.00 93.20           C  
ATOM     47  CD1 TYR     6      54.117  14.205 -37.256  1.00 93.20           C  
ATOM     48  CD2 TYR     6      51.808  13.688 -37.215  1.00 93.20           C  
ATOM     49  CE1 TYR     6      53.970  14.720 -38.521  1.00 93.20           C  
ATOM     50  CE2 TYR     6      51.655  14.203 -38.482  1.00 93.20           C  
ATOM     51  CZ  TYR     6      52.745  14.718 -39.139  1.00 93.20           C  
ATOM     52  OH  TYR     6      52.610  15.251 -40.438  1.00 93.20           O  
ATOM     53  N   ALA     7      54.757  11.655 -33.060  1.00 50.58           N  
ATOM     54  CA  ALA     7      54.845  11.405 -31.644  1.00 50.58           C  
ATOM     55  C   ALA     7      55.443  12.627 -30.996  1.00 50.58           C  
ATOM     56  O   ALA     7      56.408  13.192 -31.508  1.00 50.58           O  
ATOM     57  CB  ALA     7      55.757  10.218 -31.289  1.00 50.58           C  
ATOM     58  N   TRP     8      54.898  13.076 -29.840  1.00 81.55           N  
ATOM     59  CA  TRP     8      55.453  14.260 -29.237  1.00 81.55           C  
ATOM     60  C   TRP     8      55.604  14.065 -27.757  1.00 81.55           C  
ATOM     61  O   TRP     8      54.688  13.607 -27.074  1.00 81.55           O  
ATOM     62  CB  TRP     8      54.562  15.510 -29.382  1.00 81.55           C  
ATOM     63  CG  TRP     8      54.298  16.008 -30.785  1.00 81.55           C  
ATOM     64  CD1 TRP     8      54.991  16.923 -31.520  1.00 81.55           C  
ATOM     65  CD2 TRP     8      53.177  15.607 -31.592  1.00 81.55           C  
ATOM     66  CE2 TRP     8      53.253  16.318 -32.789  1.00 81.55           C  
ATOM     67  CE3 TRP     8      52.165  14.721 -31.352  1.00 81.55           C  
ATOM     68  NE1 TRP     8      54.370  17.123 -32.732  1.00 81.55           N  
ATOM     69  CZ2 TRP     8      52.311  16.157 -33.766  1.00 81.55           C  
ATOM     70  CZ3 TRP     8      51.221  14.556 -32.342  1.00 81.55           C  
ATOM     71  CH2 TRP     8      51.292  15.262 -33.526  1.00 81.55           C  
ATOM     72  N   ARG     9      56.800  14.394 -27.227  1.00158.41           N  
ATOM     73  CA  ARG     9      57.001  14.375 -25.807  1.00158.41           C  
ATOM     74  C   ARG     9      56.186  15.506 -25.267  1.00158.41           C  
ATOM     75  O   ARG     9      55.504  15.382 -24.251  1.00158.41           O  
ATOM     76  CB  ARG     9      58.459  14.632 -25.378  1.00158.41           C  
ATOM     77  CG  ARG     9      58.996  16.008 -25.779  1.00158.41           C  
ATOM     78  CD  ARG     9      60.239  16.433 -24.990  1.00158.41           C  
ATOM     79  NE  ARG     9      61.446  16.106 -25.798  1.00158.41           N  
ATOM     80  CZ  ARG     9      61.922  17.014 -26.700  1.00158.41           C  
ATOM     81  NH1 ARG     9      61.268  18.196 -26.886  1.00158.41           N1+
ATOM     82  NH2 ARG     9      63.056  16.744 -27.410  1.00158.41           N  
ATOM     83  N   ASN    10      56.250  16.660 -25.960  1.00 39.43           N  
ATOM     84  CA  ASN    10      55.510  17.820 -25.565  1.00 39.43           C  
ATOM     85  C   ASN    10      55.075  18.481 -26.826  1.00 39.43           C  
ATOM     86  O   ASN    10      55.738  18.372 -27.857  1.00 39.43           O  
ATOM     87  CB  ASN    10      56.345  18.846 -24.779  1.00 39.43           C  
ATOM     88  CG  ASN    10      56.641  18.259 -23.406  1.00 39.43           C  
ATOM     89  ND2 ASN    10      57.949  18.182 -23.045  1.00 39.43           N  
ATOM     90  OD1 ASN    10      55.729  17.873 -22.677  1.00 39.43           O  
ATOM     91  N   ILE    11      53.938  19.197 -26.781  1.00163.56           N  
ATOM     92  CA  ILE    11      53.509  19.840 -27.981  1.00163.56           C  
ATOM     93  C   ILE    11      54.002  21.251 -27.926  1.00163.56           C  
ATOM     94  O   ILE    11      53.552  22.070 -27.126  1.00163.56           O  
ATOM     95  CB  ILE    11      52.021  19.719 -28.236  1.00163.56           C  
ATOM     96  CG1 ILE    11      51.587  20.376 -29.557  1.00163.56           C  
ATOM     97  CG2 ILE    11      51.248  20.203 -27.013  1.00163.56           C  
ATOM     98  CD1 ILE    11      51.674  21.902 -29.596  1.00163.56           C  
ATOM     99  N   SER    12      54.984  21.547 -28.806  1.00 82.74           N  
ATOM    100  CA  SER    12      55.624  22.828 -28.850  1.00 82.74           C  
ATOM    101  C   SER    12      55.012  23.613 -29.967  1.00 82.74           C  
ATOM    102  O   SER    12      54.517  23.047 -30.940  1.00 82.74           O  
ATOM    103  CB  SER    12      57.136  22.745 -29.120  1.00 82.74           C  
ATOM    104  OG  SER    12      57.785  22.051 -28.065  1.00 82.74           O  
ATOM    105  N   PHE    13      55.034  24.957 -29.848  1.00 63.03           N  
ATOM    106  CA  PHE    13      54.405  25.786 -30.838  1.00 63.03           C  
ATOM    107  C   PHE    13      55.429  26.561 -31.602  1.00 63.03           C  
ATOM    108  O   PHE    13      56.474  26.943 -31.077  1.00 63.03           O  
ATOM    109  CB  PHE    13      53.450  26.842 -30.246  1.00 63.03           C  
ATOM    110  CG  PHE    13      52.220  26.183 -29.719  1.00 63.03           C  
ATOM    111  CD1 PHE    13      51.141  25.969 -30.544  1.00 63.03           C  
ATOM    112  CD2 PHE    13      52.140  25.786 -28.404  1.00 63.03           C  
ATOM    113  CE1 PHE    13      50.000  25.366 -30.067  1.00 63.03           C  
ATOM    114  CE2 PHE    13      51.002  25.182 -27.922  1.00 63.03           C  
ATOM    115  CZ  PHE    13      49.929  24.971 -28.755  1.00 63.03           C  
ATOM    116  N   VAL    14      55.137  26.794 -32.897  1.00 45.91           N  
ATOM    117  CA  VAL    14      55.980  27.605 -33.724  1.00 45.91           C  
ATOM    118  C   VAL    14      55.591  29.031 -33.479  1.00 45.91           C  
ATOM    119  O   VAL    14      54.425  29.333 -33.230  1.00 45.91           O  
ATOM    120  CB  VAL    14      55.779  27.402 -35.198  1.00 45.91           C  
ATOM    121  CG1 VAL    14      56.654  28.421 -35.949  1.00 45.91           C  
ATOM    122  CG2 VAL    14      56.071  25.941 -35.559  1.00 45.91           C  
ATOM    123  N   ASP    15      56.581  29.940 -33.549  1.00 52.27           N  
ATOM    124  CA  ASP    15      56.367  31.357 -33.433  1.00 52.27           C  
ATOM    125  C   ASP    15      55.707  31.726 -32.140  1.00 52.27           C  
ATOM    126  O   ASP    15      54.835  32.595 -32.121  1.00 52.27           O  
ATOM    127  CB  ASP    15      55.491  31.921 -34.566  1.00 52.27           C  
ATOM    128  CG  ASP    15      56.262  31.816 -35.875  1.00 52.27           C  
ATOM    129  OD1 ASP    15      57.520  31.843 -35.828  1.00 52.27           O  
ATOM    130  OD2 ASP    15      55.598  31.706 -36.941  1.00 52.27           O1-
ATOM    131  N   THR    16      56.088  31.077 -31.024  1.00 40.62           N  
ATOM    132  CA  THR    16      55.587  31.490 -29.747  1.00 40.62           C  
ATOM    133  C   THR    16      56.805  31.652 -28.899  1.00 40.62           C  
ATOM    134  O   THR    16      57.664  30.772 -28.882  1.00 40.62           O  
ATOM    135  CB  THR    16      54.707  30.472 -29.084  1.00 40.62           C  
ATOM    136  CG2 THR    16      54.239  31.031 -27.730  1.00 40.62           C  
ATOM    137  OG1 THR    16      53.587  30.184 -29.909  1.00 40.62           O  
ATOM    138  N   ARG    17      56.909  32.774 -28.160  1.00 63.82           N  
ATOM    139  CA  ARG    17      58.098  33.011 -27.393  1.00 63.82           C  
ATOM    140  C   ARG    17      58.250  31.877 -26.438  1.00 63.82           C  
ATOM    141  O   ARG    17      57.299  31.478 -25.771  1.00 63.82           O  
ATOM    142  CB  ARG    17      58.045  34.311 -26.571  1.00 63.82           C  
ATOM    143  CG  ARG    17      58.110  35.588 -27.413  1.00 63.82           C  
ATOM    144  CD  ARG    17      56.944  35.749 -28.390  1.00 63.82           C  
ATOM    145  NE  ARG    17      57.080  37.088 -29.033  1.00 63.82           N  
ATOM    146  CZ  ARG    17      56.348  38.144 -28.573  1.00 63.82           C  
ATOM    147  NH1 ARG    17      55.448  37.962 -27.561  1.00 63.82           N1+
ATOM    148  NH2 ARG    17      56.506  39.380 -29.128  1.00 63.82           N  
ATOM    149  N   GLU    18      59.472  31.319 -26.357  1.00 56.18           N  
ATOM    150  CA  GLU    18      59.681  30.216 -25.471  1.00 56.18           C  
ATOM    151  C   GLU    18      59.654  30.738 -24.073  1.00 56.18           C  
ATOM    152  O   GLU    18      60.138  31.835 -23.795  1.00 56.18           O  
ATOM    153  CB  GLU    18      61.019  29.485 -25.683  1.00 56.18           C  
ATOM    154  CG  GLU    18      61.092  28.692 -26.992  1.00 56.18           C  
ATOM    155  CD  GLU    18      60.253  27.431 -26.835  1.00 56.18           C  
ATOM    156  OE1 GLU    18      59.550  27.311 -25.797  1.00 56.18           O  
ATOM    157  OE2 GLU    18      60.305  26.570 -27.753  1.00 56.18           O1-
ATOM    158  N   GLY    19      59.060  29.948 -23.156  1.00 17.70           N  
ATOM    159  CA  GLY    19      59.006  30.307 -21.769  1.00 17.70           C  
ATOM    160  C   GLY    19      57.699  30.976 -21.479  1.00 17.70           C  
ATOM    161  O   GLY    19      57.339  31.166 -20.319  1.00 17.70           O  
ATOM    162  N   THR    20      56.958  31.354 -22.535  1.00113.86           N  
ATOM    163  CA  THR    20      55.692  32.011 -22.385  1.00113.86           C  
ATOM    164  C   THR    20      54.687  31.039 -21.846  1.00113.86           C  
ATOM    165  O   THR    20      53.723  31.438 -21.196  1.00113.86           O  
ATOM    166  CB  THR    20      55.161  32.573 -23.671  1.00113.86           C  
ATOM    167  CG2 THR    20      54.808  31.417 -24.618  1.00113.86           C  
ATOM    168  OG1 THR    20      54.014  33.369 -23.416  1.00113.86           O  
ATOM    169  N   TYR    21      54.841  29.737 -22.162  1.00 60.08           N  
ATOM    170  CA  TYR    21      53.912  28.749 -21.683  1.00 60.08           C  
ATOM    171  C   TYR    21      54.687  27.517 -21.319  1.00 60.08           C  
ATOM    172  O   TYR    21      55.853  27.377 -21.684  1.00 60.08           O  
ATOM    173  CB  TYR    21      52.874  28.350 -22.747  1.00 60.08           C  
ATOM    174  CG  TYR    21      53.620  27.774 -23.904  1.00 60.08           C  
ATOM    175  CD1 TYR    21      53.896  26.428 -23.972  1.00 60.08           C  
ATOM    176  CD2 TYR    21      54.054  28.586 -24.926  1.00 60.08           C  
ATOM    177  CE1 TYR    21      54.589  25.905 -25.039  1.00 60.08           C  
ATOM    178  CE2 TYR    21      54.748  28.071 -25.996  1.00 60.08           C  
ATOM    179  CZ  TYR    21      55.017  26.726 -26.053  1.00 60.08           C  
ATOM    180  OH  TYR    21      55.729  26.187 -27.147  1.00 60.08           O  
ATOM    181  N   ASN    22      54.057  26.591 -20.563  1.00 52.37           N  
ATOM    182  CA  ASN    22      54.713  25.363 -20.202  1.00 52.37           C  
ATOM    183  C   ASN    22      54.266  24.324 -21.191  1.00 52.37           C  
ATOM    184  O   ASN    22      53.071  24.111 -21.394  1.00 52.37           O  
ATOM    185  CB  ASN    22      54.338  24.861 -18.793  1.00 52.37           C  
ATOM    186  CG  ASN    22      55.182  23.641 -18.439  1.00 52.37           C  
ATOM    187  ND2 ASN    22      55.325  23.374 -17.112  1.00 52.37           N  
ATOM    188  OD1 ASN    22      55.691  22.935 -19.307  1.00 52.37           O  
ATOM    189  N   PRO    23      55.213  23.675 -21.821  1.00 67.49           N  
ATOM    190  CA  PRO    23      54.899  22.689 -22.824  1.00 67.49           C  
ATOM    191  C   PRO    23      54.196  21.477 -22.292  1.00 67.49           C  
ATOM    192  O   PRO    23      53.549  20.777 -23.067  1.00 67.49           O  
ATOM    193  CB  PRO    23      56.221  22.372 -23.521  1.00 67.49           C  
ATOM    194  CG  PRO    23      57.027  23.675 -23.368  1.00 67.49           C  
ATOM    195  CD  PRO    23      56.503  24.300 -22.064  1.00 67.49           C  
ATOM    196  N   GLU    24      54.340  21.178 -20.992  1.00 54.77           N  
ATOM    197  CA  GLU    24      53.692  20.039 -20.411  1.00 54.77           C  
ATOM    198  C   GLU    24      52.210  20.283 -20.364  1.00 54.77           C  
ATOM    199  O   GLU    24      51.411  19.352 -20.441  1.00 54.77           O  
ATOM    200  CB  GLU    24      54.210  19.746 -18.994  1.00 54.77           C  
ATOM    201  CG  GLU    24      55.666  19.267 -19.004  1.00 54.77           C  
ATOM    202  CD  GLU    24      56.172  19.196 -17.570  1.00 54.77           C  
ATOM    203  OE1 GLU    24      55.492  19.760 -16.672  1.00 54.77           O  
ATOM    204  OE2 GLU    24      57.251  18.582 -17.356  1.00 54.77           O1-
ATOM    205  N   ASP    25      51.814  21.558 -20.211  1.00 75.59           N  
ATOM    206  CA  ASP    25      50.456  22.018 -20.063  1.00 75.59           C  
ATOM    207  C   ASP    25      49.650  21.836 -21.312  1.00 75.59           C  
ATOM    208  O   ASP    25      48.423  21.762 -21.248  1.00 75.59           O  
ATOM    209  CB  ASP    25      50.391  23.520 -19.738  1.00 75.59           C  
ATOM    210  CG  ASP    25      51.021  23.728 -18.374  1.00 75.59           C  
ATOM    211  OD1 ASP    25      50.939  22.797 -17.532  1.00 75.59           O  
ATOM    212  OD2 ASP    25      51.590  24.829 -18.152  1.00 75.59           O1-
ATOM    213  N   VAL    26      50.295  21.832 -22.492  1.00125.62           N  
ATOM    214  CA  VAL    26      49.528  21.735 -23.699  1.00125.62           C  
ATOM    215  C   VAL    26      49.155  20.306 -23.961  1.00125.62           C  
ATOM    216  O   VAL    26      49.982  19.471 -24.325  1.00125.62           O  
ATOM    217  CB  VAL    26      50.246  22.358 -24.856  1.00125.62           C  
ATOM    218  CG1 VAL    26      50.102  23.885 -24.734  1.00125.62           C  
ATOM    219  CG2 VAL    26      51.727  21.971 -24.730  1.00125.62           C  
ATOM    220  N   ILE    27      47.852  19.990 -23.772  1.00195.16           N  
ATOM    221  CA  ILE    27      47.410  18.635 -23.955  1.00195.16           C  
ATOM    222  C   ILE    27      46.367  18.530 -25.021  1.00195.16           C  
ATOM    223  O   ILE    27      45.257  19.041 -24.878  1.00195.16           O  
ATOM    224  CB  ILE    27      46.833  17.975 -22.732  1.00195.16           C  
ATOM    225  CG1 ILE    27      45.716  18.826 -22.108  1.00195.16           C  
ATOM    226  CG2 ILE    27      47.972  17.583 -21.791  1.00195.16           C  
ATOM    227  CD1 ILE    27      46.200  20.127 -21.472  1.00195.16           C  
ATOM    228  N   PRO    28      46.725  17.876 -26.102  1.00107.77           N  
ATOM    229  CA  PRO    28      45.780  17.634 -27.155  1.00107.77           C  
ATOM    230  C   PRO    28      44.863  16.486 -26.851  1.00107.77           C  
ATOM    231  O   PRO    28      45.342  15.424 -26.455  1.00107.77           O  
ATOM    232  CB  PRO    28      46.592  17.443 -28.438  1.00107.77           C  
ATOM    233  CG  PRO    28      48.040  17.248 -27.954  1.00107.77           C  
ATOM    234  CD  PRO    28      48.080  17.996 -26.615  1.00107.77           C  
ATOM    235  N   THR    29      43.541  16.719 -26.956  1.00103.66           N  
ATOM    236  CA  THR    29      42.482  15.764 -26.791  1.00103.66           C  
ATOM    237  C   THR    29      42.025  15.141 -28.086  1.00103.66           C  
ATOM    238  O   THR    29      41.388  14.088 -28.073  1.00103.66           O  
ATOM    239  CB  THR    29      41.302  16.375 -26.100  1.00103.66           C  
ATOM    240  CG2 THR    29      41.775  16.879 -24.725  1.00103.66           C  
ATOM    241  OG1 THR    29      40.791  17.456 -26.862  1.00103.66           O  
ATOM    242  N   GLY    30      42.250  15.804 -29.241  1.00 41.98           N  
ATOM    243  CA  GLY    30      41.687  15.286 -30.463  1.00 41.98           C  
ATOM    244  C   GLY    30      42.361  15.878 -31.667  1.00 41.98           C  
ATOM    245  O   GLY    30      43.115  16.844 -31.577  1.00 41.98           O  
ATOM    246  N   VAL    31      42.081  15.292 -32.853  1.00107.62           N  
ATOM    247  CA  VAL    31      42.688  15.746 -34.071  1.00107.62           C  
ATOM    248  C   VAL    31      41.692  15.587 -35.185  1.00107.62           C  
ATOM    249  O   VAL    31      40.603  15.048 -34.993  1.00107.62           O  
ATOM    250  CB  VAL    31      43.890  14.917 -34.432  1.00107.62           C  
ATOM    251  CG1 VAL    31      43.403  13.493 -34.752  1.00107.62           C  
ATOM    252  CG2 VAL    31      44.664  15.582 -35.581  1.00107.62           C  
ATOM    253  N   THR    32      42.015  16.157 -36.366  1.00124.27           N  
ATOM    254  CA  THR    32      41.258  15.932 -37.564  1.00124.27           C  
ATOM    255  C   THR    32      42.231  16.100 -38.691  1.00124.27           C  
ATOM    256  O   THR    32      43.005  17.055 -38.707  1.00124.27           O  
ATOM    257  CB  THR    32      40.128  16.902 -37.766  1.00124.27           C  
ATOM    258  CG2 THR    32      40.695  18.320 -37.944  1.00124.27           C  
ATOM    259  OG1 THR    32      39.364  16.528 -38.903  1.00124.27           O  
ATOM    260  N   HIS    33      42.222  15.175 -39.672  1.00 77.11           N  
ATOM    261  CA  HIS    33      43.151  15.279 -40.760  1.00 77.11           C  
ATOM    262  C   HIS    33      42.379  15.562 -42.011  1.00 77.11           C  
ATOM    263  O   HIS    33      41.357  14.930 -42.286  1.00 77.11           O  
ATOM    264  CB  HIS    33      43.958  13.990 -40.995  1.00 77.11           C  
ATOM    265  CG  HIS    33      45.109  14.181 -41.939  1.00 77.11           C  
ATOM    266  CD2 HIS    33      45.186  13.983 -43.283  1.00 77.11           C  
ATOM    267  ND1 HIS    33      46.356  14.616 -41.548  1.00 77.11           N  
ATOM    268  CE1 HIS    33      47.121  14.661 -42.668  1.00 77.11           C  
ATOM    269  NE2 HIS    33      46.455  14.286 -43.745  1.00 77.11           N  
ATOM    270  N   ASP    34      42.854  16.555 -42.790  1.00 53.57           N  
ATOM    271  CA  ASP    34      42.258  16.925 -44.042  1.00 53.57           C  
ATOM    272  C   ASP    34      43.153  16.339 -45.094  1.00 53.57           C  
ATOM    273  O   ASP    34      44.264  16.817 -45.310  1.00 53.57           O  
ATOM    274  CB  ASP    34      42.230  18.450 -44.240  1.00 53.57           C  
ATOM    275  CG  ASP    34      41.485  18.791 -45.521  1.00 53.57           C  
ATOM    276  OD1 ASP    34      41.105  17.855 -46.274  1.00 53.57           O  
ATOM    277  OD2 ASP    34      41.293  20.013 -45.762  1.00 53.57           O1-
ATOM    278  N   ALA    35      42.692  15.263 -45.759  1.00 44.40           N  
ATOM    279  CA  ALA    35      43.491  14.560 -46.727  1.00 44.40           C  
ATOM    280  C   ALA    35      43.813  15.411 -47.916  1.00 44.40           C  
ATOM    281  O   ALA    35      44.957  15.443 -48.365  1.00 44.40           O  
ATOM    282  CB  ALA    35      42.776  13.337 -47.310  1.00 44.40           C  
ATOM    283  N   LYS    36      42.811  16.121 -48.464  1.00125.47           N  
ATOM    284  CA  LYS    36      43.026  16.851 -49.682  1.00125.47           C  
ATOM    285  C   LYS    36      44.039  17.936 -49.464  1.00125.47           C  
ATOM    286  O   LYS    36      44.946  18.120 -50.275  1.00125.47           O  
ATOM    287  CB  LYS    36      41.738  17.503 -50.215  1.00125.47           C  
ATOM    288  CG  LYS    36      40.646  16.481 -50.535  1.00125.47           C  
ATOM    289  CD  LYS    36      41.108  15.374 -51.484  1.00125.47           C  
ATOM    290  CE  LYS    36      41.604  15.885 -52.837  1.00125.47           C  
ATOM    291  NZ  LYS    36      42.123  14.757 -53.642  1.00125.47           N1+
ATOM    292  N   THR    37      43.885  18.688 -48.358  1.00 59.85           N  
ATOM    293  CA  THR    37      44.712  19.804 -47.981  1.00 59.85           C  
ATOM    294  C   THR    37      46.037  19.348 -47.459  1.00 59.85           C  
ATOM    295  O   THR    37      47.007  20.104 -47.485  1.00 59.85           O  
ATOM    296  CB  THR    37      44.086  20.678 -46.935  1.00 59.85           C  
ATOM    297  CG2 THR    37      45.058  21.821 -46.595  1.00 59.85           C  
ATOM    298  OG1 THR    37      42.864  21.211 -47.422  1.00 59.85           O  
ATOM    299  N   LYS    38      46.108  18.108 -46.948  1.00102.76           N  
ATOM    300  CA  LYS    38      47.314  17.635 -46.335  1.00102.76           C  
ATOM    301  C   LYS    38      47.579  18.457 -45.112  1.00102.76           C  
ATOM    302  O   LYS    38      48.722  18.799 -44.812  1.00102.76           O  
ATOM    303  CB  LYS    38      48.531  17.686 -47.270  1.00102.76           C  
ATOM    304  CG  LYS    38      48.456  16.627 -48.367  1.00102.76           C  
ATOM    305  CD  LYS    38      49.570  16.737 -49.401  1.00102.76           C  
ATOM    306  CE  LYS    38      50.077  15.365 -49.839  1.00102.76           C  
ATOM    307  NZ  LYS    38      50.575  14.631 -48.654  1.00102.76           N1+
ATOM    308  N   LYS    39      46.506  18.794 -44.362  1.00 76.94           N  
ATOM    309  CA  LYS    39      46.696  19.521 -43.141  1.00 76.94           C  
ATOM    310  C   LYS    39      46.125  18.772 -41.976  1.00 76.94           C  
ATOM    311  O   LYS    39      45.144  18.036 -42.092  1.00 76.94           O  
ATOM    312  CB  LYS    39      46.155  20.955 -43.151  1.00 76.94           C  
ATOM    313  CG  LYS    39      47.100  21.879 -43.920  1.00 76.94           C  
ATOM    314  CD  LYS    39      46.655  23.334 -44.007  1.00 76.94           C  
ATOM    315  CE  LYS    39      47.699  24.227 -44.679  1.00 76.94           C  
ATOM    316  NZ  LYS    39      47.259  25.639 -44.638  1.00 76.94           N1+
ATOM    317  N   LEU    40      46.771  18.945 -40.803  1.00 56.26           N  
ATOM    318  CA  LEU    40      46.380  18.259 -39.601  1.00 56.26           C  
ATOM    319  C   LEU    40      45.949  19.289 -38.597  1.00 56.26           C  
ATOM    320  O   LEU    40      46.621  20.301 -38.398  1.00 56.26           O  
ATOM    321  CB  LEU    40      47.547  17.440 -39.019  1.00 56.26           C  
ATOM    322  CG  LEU    40      47.211  16.571 -37.796  1.00 56.26           C  
ATOM    323  CD1 LEU    40      46.146  15.513 -38.129  1.00 56.26           C  
ATOM    324  CD2 LEU    40      48.490  15.937 -37.228  1.00 56.26           C  
ATOM    325  N   TYR    41      44.799  19.048 -37.933  1.00 57.83           N  
ATOM    326  CA  TYR    41      44.282  19.988 -36.977  1.00 57.83           C  
ATOM    327  C   TYR    41      44.244  19.306 -35.643  1.00 57.83           C  
ATOM    328  O   TYR    41      43.778  18.174 -35.524  1.00 57.83           O  
ATOM    329  CB  TYR    41      42.838  20.434 -37.281  1.00 57.83           C  
ATOM    330  CG  TYR    41      42.800  21.048 -38.641  1.00 57.83           C  
ATOM    331  CD1 TYR    41      43.255  22.329 -38.856  1.00 57.83           C  
ATOM    332  CD2 TYR    41      42.289  20.339 -39.705  1.00 57.83           C  
ATOM    333  CE1 TYR    41      43.211  22.886 -40.114  1.00 57.83           C  
ATOM    334  CE2 TYR    41      42.241  20.890 -40.964  1.00 57.83           C  
ATOM    335  CZ  TYR    41      42.704  22.166 -41.170  1.00 57.83           C  
ATOM    336  OH  TYR    41      42.658  22.738 -42.461  1.00 57.83           O  
ATOM    337  N   PHE    42      44.755  19.988 -34.597  1.00 61.79           N  
ATOM    338  CA  PHE    42      44.759  19.438 -33.268  1.00 61.79           C  
ATOM    339  C   PHE    42      44.003  20.320 -32.335  1.00 61.79           C  
ATOM    340  O   PHE    42      44.094  21.548 -32.384  1.00 61.79           O  
ATOM    341  CB  PHE    42      46.149  19.289 -32.626  1.00 61.79           C  
ATOM    342  CG  PHE    42      46.734  17.960 -32.952  1.00 61.79           C  
ATOM    343  CD1 PHE    42      47.375  17.717 -34.142  1.00 61.79           C  
ATOM    344  CD2 PHE    42      46.642  16.948 -32.023  1.00 61.79           C  
ATOM    345  CE1 PHE    42      47.906  16.474 -34.394  1.00 61.79           C  
ATOM    346  CE2 PHE    42      47.172  15.705 -32.272  1.00 61.79           C  
ATOM    347  CZ  PHE    42      47.807  15.466 -33.464  1.00 61.79           C  
ATOM    348  N   GLY    43      43.240  19.681 -31.427  1.00 38.08           N  
ATOM    349  CA  GLY    43      42.517  20.419 -30.438  1.00 38.08           C  
ATOM    350  C   GLY    43      43.329  20.382 -29.181  1.00 38.08           C  
ATOM    351  O   GLY    43      43.686  19.309 -28.690  1.00 38.08           O  
ATOM    352  N   VAL    44      43.673  21.578 -28.657  1.00 71.51           N  
ATOM    353  CA  VAL    44      44.349  21.706 -27.395  1.00 71.51           C  
ATOM    354  C   VAL    44      43.467  22.599 -26.562  1.00 71.51           C  
ATOM    355  O   VAL    44      43.542  23.824 -26.663  1.00 71.51           O  
ATOM    356  CB  VAL    44      45.685  22.380 -27.520  1.00 71.51           C  
ATOM    357  CG1 VAL    44      46.312  22.509 -26.123  1.00 71.51           C  
ATOM    358  CG2 VAL    44      46.541  21.586 -28.523  1.00 71.51           C  
ATOM    359  N   PRO    45      42.660  22.036 -25.703  1.00 96.27           N  
ATOM    360  CA  PRO    45      41.736  22.837 -24.942  1.00 96.27           C  
ATOM    361  C   PRO    45      42.408  23.654 -23.883  1.00 96.27           C  
ATOM    362  O   PRO    45      43.490  23.292 -23.426  1.00 96.27           O  
ATOM    363  CB  PRO    45      40.651  21.882 -24.445  1.00 96.27           C  
ATOM    364  CG  PRO    45      41.231  20.474 -24.682  1.00 96.27           C  
ATOM    365  CD  PRO    45      42.191  20.673 -25.866  1.00 96.27           C  
ATOM    366  N   ARG    46      41.785  24.777 -23.477  1.00144.68           N  
ATOM    367  CA  ARG    46      42.449  25.609 -22.520  1.00144.68           C  
ATOM    368  C   ARG    46      42.114  25.112 -21.149  1.00144.68           C  
ATOM    369  O   ARG    46      41.449  25.800 -20.376  1.00144.68           O  
ATOM    370  CB  ARG    46      41.991  27.078 -22.579  1.00144.68           C  
ATOM    371  CG  ARG    46      42.283  27.753 -23.919  1.00144.68           C  
ATOM    372  CD  ARG    46      42.033  29.264 -23.935  1.00144.68           C  
ATOM    373  NE  ARG    46      42.483  29.745 -25.268  1.00144.68           N  
ATOM    374  CZ  ARG    46      43.736  30.251 -25.386  1.00144.68           C  
ATOM    375  NH1 ARG    46      44.452  30.472 -24.244  1.00144.68           N1+
ATOM    376  NH2 ARG    46      44.248  30.542 -26.617  1.00144.68           N  
ATOM    377  N   LEU    47      42.555  23.875 -20.838  1.00113.76           N  
ATOM    378  CA  LEU    47      42.406  23.281 -19.540  1.00113.76           C  
ATOM    379  C   LEU    47      43.367  23.896 -18.575  1.00113.76           C  
ATOM    380  O   LEU    47      43.042  24.093 -17.404  1.00113.76           O  
ATOM    381  CB  LEU    47      42.658  21.761 -19.502  1.00113.76           C  
ATOM    382  CG  LEU    47      41.515  20.916 -20.088  1.00113.76           C  
ATOM    383  CD1 LEU    47      41.313  21.207 -21.577  1.00113.76           C  
ATOM    384  CD2 LEU    47      41.715  19.419 -19.798  1.00113.76           C  
ATOM    385  N   TYR    48      44.589  24.202 -19.052  1.00152.13           N  
ATOM    386  CA  TYR    48      45.627  24.705 -18.195  1.00152.13           C  
ATOM    387  C   TYR    48      46.058  26.019 -18.789  1.00152.13           C  
ATOM    388  O   TYR    48      45.742  26.315 -19.939  1.00152.13           O  
ATOM    389  CB  TYR    48      46.844  23.756 -18.113  1.00152.13           C  
ATOM    390  CG  TYR    48      47.609  24.098 -16.881  1.00152.13           C  
ATOM    391  CD1 TYR    48      47.183  23.625 -15.660  1.00152.13           C  
ATOM    392  CD2 TYR    48      48.734  24.888 -16.928  1.00152.13           C  
ATOM    393  CE1 TYR    48      47.865  23.929 -14.505  1.00152.13           C  
ATOM    394  CE2 TYR    48      49.423  25.198 -15.778  1.00152.13           C  
ATOM    395  CZ  TYR    48      48.988  24.718 -14.565  1.00152.13           C  
ATOM    396  OH  TYR    48      49.692  25.035 -13.384  1.00152.13           O  
ATOM    397  N   PRO    49      46.751  26.832 -18.036  1.00100.68           N  
ATOM    398  CA  PRO    49      47.070  28.147 -18.541  1.00100.68           C  
ATOM    399  C   PRO    49      48.054  28.280 -19.665  1.00100.68           C  
ATOM    400  O   PRO    49      48.888  27.400 -19.865  1.00100.68           O  
ATOM    401  CB  PRO    49      47.469  28.976 -17.322  1.00100.68           C  
ATOM    402  CG  PRO    49      46.661  28.346 -16.179  1.00100.68           C  
ATOM    403  CD  PRO    49      46.482  26.881 -16.603  1.00100.68           C  
ATOM    404  N   ASN    50      47.958  29.428 -20.372  1.00 81.65           N  
ATOM    405  CA  ASN    50      48.835  29.885 -21.417  1.00 81.65           C  
ATOM    406  C   ASN    50      48.840  29.036 -22.651  1.00 81.65           C  
ATOM    407  O   ASN    50      49.901  28.807 -23.228  1.00 81.65           O  
ATOM    408  CB  ASN    50      50.295  30.001 -20.945  1.00 81.65           C  
ATOM    409  CG  ASN    50      50.367  31.056 -19.850  1.00 81.65           C  
ATOM    410  ND2 ASN    50      50.996  30.690 -18.702  1.00 81.65           N  
ATOM    411  OD1 ASN    50      49.877  32.173 -20.009  1.00 81.65           O  
ATOM    412  N   ILE    51      47.665  28.599 -23.136  1.00180.60           N  
ATOM    413  CA  ILE    51      47.646  27.826 -24.347  1.00180.60           C  
ATOM    414  C   ILE    51      47.496  28.817 -25.480  1.00180.60           C  
ATOM    415  O   ILE    51      46.483  29.493 -25.619  1.00180.60           O  
ATOM    416  CB  ILE    51      46.532  26.811 -24.291  1.00180.60           C  
ATOM    417  CG1 ILE    51      46.604  25.799 -25.436  1.00180.60           C  
ATOM    418  CG2 ILE    51      45.204  27.563 -24.161  1.00180.60           C  
ATOM    419  CD1 ILE    51      46.400  26.430 -26.799  1.00180.60           C  
ATOM    420  N   PRO    52      48.516  28.971 -26.285  1.00134.45           N  
ATOM    421  CA  PRO    52      48.536  29.948 -27.348  1.00134.45           C  
ATOM    422  C   PRO    52      47.480  29.767 -28.389  1.00134.45           C  
ATOM    423  O   PRO    52      46.913  30.768 -28.825  1.00134.45           O  
ATOM    424  CB  PRO    52      49.938  29.874 -27.952  1.00134.45           C  
ATOM    425  CG  PRO    52      50.803  29.258 -26.838  1.00134.45           C  
ATOM    426  CD  PRO    52      49.824  28.397 -26.025  1.00134.45           C  
ATOM    427  N   TYR    53      47.238  28.518 -28.840  1.00 90.35           N  
ATOM    428  CA  TYR    53      46.254  28.305 -29.869  1.00 90.35           C  
ATOM    429  C   TYR    53      45.499  27.051 -29.533  1.00 90.35           C  
ATOM    430  O   TYR    53      46.090  25.972 -29.470  1.00 90.35           O  
ATOM    431  CB  TYR    53      46.886  28.048 -31.246  1.00 90.35           C  
ATOM    432  CG  TYR    53      47.847  29.154 -31.503  1.00 90.35           C  
ATOM    433  CD1 TYR    53      47.411  30.423 -31.799  1.00 90.35           C  
ATOM    434  CD2 TYR    53      49.200  28.910 -31.454  1.00 90.35           C  
ATOM    435  CE1 TYR    53      48.314  31.431 -32.035  1.00 90.35           C  
ATOM    436  CE2 TYR    53      50.109  29.914 -31.688  1.00 90.35           C  
ATOM    437  CZ  TYR    53      49.664  31.179 -31.979  1.00 90.35           C  
ATOM    438  OH  TYR    53      50.587  32.218 -32.222  1.00 90.35           O  
ATOM    439  N   THR    54      44.174  27.165 -29.312  1.00155.99           N  
ATOM    440  CA  THR    54      43.321  26.050 -28.987  1.00155.99           C  
ATOM    441  C   THR    54      43.116  25.189 -30.197  1.00155.99           C  
ATOM    442  O   THR    54      42.943  23.975 -30.082  1.00155.99           O  
ATOM    443  CB  THR    54      41.956  26.440 -28.474  1.00155.99           C  
ATOM    444  CG2 THR    54      42.116  27.307 -27.225  1.00155.99           C  
ATOM    445  OG1 THR    54      41.218  27.148 -29.456  1.00155.99           O  
ATOM    446  N   LEU    55      43.047  25.816 -31.388  1.00 69.73           N  
ATOM    447  CA  LEU    55      42.957  25.072 -32.607  1.00 69.73           C  
ATOM    448  C   LEU    55      44.295  25.255 -33.267  1.00 69.73           C  
ATOM    449  O   LEU    55      44.678  26.375 -33.599  1.00 69.73           O  
ATOM    450  CB  LEU    55      41.861  25.588 -33.556  1.00 69.73           C  
ATOM    451  CG  LEU    55      41.749  24.796 -34.873  1.00 69.73           C  
ATOM    452  CD1 LEU    55      41.403  23.322 -34.612  1.00 69.73           C  
ATOM    453  CD2 LEU    55      40.756  25.470 -35.837  1.00 69.73           C  
ATOM    454  N   ALA    56      45.054  24.157 -33.472  1.00 40.87           N  
ATOM    455  CA  ALA    56      46.380  24.293 -34.012  1.00 40.87           C  
ATOM    456  C   ALA    56      46.478  23.465 -35.258  1.00 40.87           C  
ATOM    457  O   ALA    56      45.769  22.472 -35.407  1.00 40.87           O  
ATOM    458  CB  ALA    56      47.479  23.808 -33.050  1.00 40.87           C  
ATOM    459  N   GLU    57      47.357  23.866 -36.207  1.00 96.43           N  
ATOM    460  CA  GLU    57      47.450  23.103 -37.422  1.00 96.43           C  
ATOM    461  C   GLU    57      48.882  22.809 -37.769  1.00 96.43           C  
ATOM    462  O   GLU    57      49.801  23.529 -37.378  1.00 96.43           O  
ATOM    463  CB  GLU    57      46.820  23.796 -38.642  1.00 96.43           C  
ATOM    464  CG  GLU    57      47.534  25.081 -39.066  1.00 96.43           C  
ATOM    465  CD  GLU    57      46.798  25.644 -40.276  1.00 96.43           C  
ATOM    466  OE1 GLU    57      45.625  25.241 -40.490  1.00 96.43           O  
ATOM    467  OE2 GLU    57      47.396  26.487 -40.997  1.00 96.43           O1-
ATOM    468  N   ILE    58      49.098  21.690 -38.495  1.00 82.34           N  
ATOM    469  CA  ILE    58      50.413  21.327 -38.956  1.00 82.34           C  
ATOM    470  C   ILE    58      50.312  20.910 -40.394  1.00 82.34           C  
ATOM    471  O   ILE    58      49.346  20.267 -40.800  1.00 82.34           O  
ATOM    472  CB  ILE    58      51.027  20.176 -38.212  1.00 82.34           C  
ATOM    473  CG1 ILE    58      51.225  20.532 -36.731  1.00 82.34           C  
ATOM    474  CG2 ILE    58      52.336  19.807 -38.928  1.00 82.34           C  
ATOM    475  CD1 ILE    58      49.912  20.706 -35.975  1.00 82.34           C  
ATOM    476  N   ASP    59      51.326  21.283 -41.205  1.00 49.40           N  
ATOM    477  CA  ASP    59      51.367  20.915 -42.595  1.00 49.40           C  
ATOM    478  C   ASP    59      52.110  19.615 -42.674  1.00 49.40           C  
ATOM    479  O   ASP    59      53.308  19.542 -42.404  1.00 49.40           O  
ATOM    480  CB  ASP    59      52.091  21.947 -43.479  1.00 49.40           C  
ATOM    481  CG  ASP    59      51.820  21.622 -44.942  1.00 49.40           C  
ATOM    482  OD1 ASP    59      51.234  20.541 -45.214  1.00 49.40           O  
ATOM    483  OD2 ASP    59      52.200  22.453 -45.810  1.00 49.40           O1-
ATOM    484  N   THR    60      51.369  18.548 -43.022  1.00 78.05           N  
ATOM    485  CA  THR    60      51.777  17.173 -43.112  1.00 78.05           C  
ATOM    486  C   THR    60      52.596  16.874 -44.329  1.00 78.05           C  
ATOM    487  O   THR    60      53.249  15.834 -44.372  1.00 78.05           O  
ATOM    488  CB  THR    60      50.611  16.228 -43.119  1.00 78.05           C  
ATOM    489  CG2 THR    60      49.769  16.490 -41.858  1.00 78.05           C  
ATOM    490  OG1 THR    60      49.818  16.426 -44.280  1.00 78.05           O  
ATOM    491  N   ASN    61      52.549  17.725 -45.370  1.00 97.61           N  
ATOM    492  CA  ASN    61      53.169  17.370 -46.618  1.00 97.61           C  
ATOM    493  C   ASN    61      54.611  17.019 -46.423  1.00 97.61           C  
ATOM    494  O   ASN    61      55.038  15.941 -46.831  1.00 97.61           O  
ATOM    495  CB  ASN    61      53.107  18.501 -47.657  1.00 97.61           C  
ATOM    496  CG  ASN    61      53.542  17.926 -48.999  1.00 97.61           C  
ATOM    497  ND2 ASN    61      54.838  18.130 -49.357  1.00 97.61           N  
ATOM    498  OD1 ASN    61      52.750  17.312 -49.710  1.00 97.61           O  
ATOM    499  N   LYS    62      55.408  17.905 -45.799  1.00 73.46           N  
ATOM    500  CA  LYS    62      56.794  17.580 -45.627  1.00 73.46           C  
ATOM    501  C   LYS    62      56.977  16.461 -44.642  1.00 73.46           C  
ATOM    502  O   LYS    62      57.655  15.477 -44.931  1.00 73.46           O  
ATOM    503  CB  LYS    62      57.628  18.760 -45.101  1.00 73.46           C  
ATOM    504  CG  LYS    62      57.805  19.896 -46.111  1.00 73.46           C  
ATOM    505  CD  LYS    62      58.380  21.172 -45.493  1.00 73.46           C  
ATOM    506  CE  LYS    62      58.715  22.253 -46.520  1.00 73.46           C  
ATOM    507  NZ  LYS    62      57.471  22.767 -47.135  1.00 73.46           N1+
ATOM    508  N   TYR    63      56.338  16.584 -43.462  1.00123.95           N  
ATOM    509  CA  TYR    63      56.582  15.720 -42.333  1.00123.95           C  
ATOM    510  C   TYR    63      56.178  14.287 -42.491  1.00123.95           C  
ATOM    511  O   TYR    63      57.006  13.409 -42.264  1.00123.95           O  
ATOM    512  CB  TYR    63      55.890  16.203 -41.046  1.00123.95           C  
ATOM    513  CG  TYR    63      56.563  17.442 -40.563  1.00123.95           C  
ATOM    514  CD1 TYR    63      56.221  18.678 -41.064  1.00123.95           C  
ATOM    515  CD2 TYR    63      57.540  17.364 -39.596  1.00123.95           C  
ATOM    516  CE1 TYR    63      56.846  19.815 -40.608  1.00123.95           C  
ATOM    517  CE2 TYR    63      58.168  18.496 -39.138  1.00123.95           C  
ATOM    518  CZ  TYR    63      57.821  19.725 -39.644  1.00123.95           C  
ATOM    519  OH  TYR    63      58.465  20.890 -39.173  1.00123.95           O  
ATOM    520  N   ASN    64      54.929  14.012 -42.923  1.00131.68           N  
ATOM    521  CA  ASN    64      54.376  12.681 -42.886  1.00131.68           C  
ATOM    522  C   ASN    64      55.311  11.685 -43.508  1.00131.68           C  
ATOM    523  O   ASN    64      55.802  11.872 -44.619  1.00131.68           O  
ATOM    524  CB  ASN    64      53.019  12.572 -43.605  1.00131.68           C  
ATOM    525  CG  ASN    64      52.511  11.145 -43.461  1.00131.68           C  
ATOM    526  ND2 ASN    64      51.860  10.625 -44.536  1.00131.68           N  
ATOM    527  OD1 ASN    64      52.695  10.506 -42.426  1.00131.68           O  
ATOM    528  N   SER    65      55.579  10.590 -42.765  1.00210.42           N  
ATOM    529  CA  SER    65      56.426   9.505 -43.183  1.00210.42           C  
ATOM    530  C   SER    65      57.797   9.990 -43.587  1.00210.42           C  
ATOM    531  O   SER    65      58.309   9.603 -44.635  1.00210.42           O  
ATOM    532  CB  SER    65      55.821   8.700 -44.350  1.00210.42           C  
ATOM    533  OG  SER    65      56.668   7.618 -44.707  1.00210.42           O  
ATOM    534  N   SER    66      58.442  10.838 -42.754  1.00118.69           N  
ATOM    535  CA  SER    66      59.772  11.334 -43.030  1.00118.69           C  
ATOM    536  C   SER    66      60.450  11.464 -41.695  1.00118.69           C  
ATOM    537  O   SER    66      60.083  10.764 -40.754  1.00118.69           O  
ATOM    538  CB  SER    66      59.777  12.729 -43.677  1.00118.69           C  
ATOM    539  OG  SER    66      59.151  12.679 -44.952  1.00118.69           O  
ATOM    540  N   GLU    67      61.471  12.356 -41.556  1.00181.34           N  
ATOM    541  CA  GLU    67      62.073  12.638 -40.262  1.00181.34           C  
ATOM    542  C   GLU    67      61.147  13.635 -39.618  1.00181.34           C  
ATOM    543  O   GLU    67      61.520  14.713 -39.155  1.00181.34           O  
ATOM    544  CB  GLU    67      63.462  13.287 -40.383  1.00181.34           C  
ATOM    545  CG  GLU    67      63.450  14.604 -41.159  1.00181.34           C  
ATOM    546  CD  GLU    67      64.884  15.105 -41.266  1.00181.34           C  
ATOM    547  OE1 GLU    67      65.582  15.138 -40.218  1.00181.34           O  
ATOM    548  OE2 GLU    67      65.302  15.453 -42.403  1.00181.34           O1-
ATOM    549  N   ILE    68      59.890  13.183 -39.604  1.00178.07           N  
ATOM    550  CA  ILE    68      58.569  13.620 -39.303  1.00178.07           C  
ATOM    551  C   ILE    68      58.241  13.844 -37.875  1.00178.07           C  
ATOM    552  O   ILE    68      57.433  14.720 -37.572  1.00178.07           O  
ATOM    553  CB  ILE    68      57.588  12.573 -39.730  1.00178.07           C  
ATOM    554  CG1 ILE    68      56.152  13.083 -39.606  1.00178.07           C  
ATOM    555  CG2 ILE    68      57.865  11.303 -38.909  1.00178.07           C  
ATOM    556  CD1 ILE    68      55.106  12.084 -40.095  1.00178.07           C  
ATOM    557  N   ARG    69      58.884  13.093 -36.972  1.00202.44           N  
ATOM    558  CA  ARG    69      58.334  12.782 -35.686  1.00202.44           C  
ATOM    559  C   ARG    69      57.645  13.905 -34.970  1.00202.44           C  
ATOM    560  O   ARG    69      56.481  13.726 -34.610  1.00202.44           O  
ATOM    561  CB  ARG    69      59.406  12.235 -34.730  1.00202.44           C  
ATOM    562  CG  ARG    69      60.556  13.220 -34.513  1.00202.44           C  
ATOM    563  CD  ARG    69      61.722  12.653 -33.702  1.00202.44           C  
ATOM    564  NE  ARG    69      62.283  11.508 -34.471  1.00202.44           N  
ATOM    565  CZ  ARG    69      63.626  11.432 -34.704  1.00202.44           C  
ATOM    566  NH1 ARG    69      64.450  12.432 -34.277  1.00202.44           N1+
ATOM    567  NH2 ARG    69      64.141  10.356 -35.367  1.00202.44           N  
ATOM    568  N   SER    70      58.258  15.079 -34.736  1.00 77.48           N  
ATOM    569  CA  SER    70      57.463  15.994 -33.958  1.00 77.48           C  
ATOM    570  C   SER    70      57.386  17.332 -34.631  1.00 77.48           C  
ATOM    571  O   SER    70      58.276  18.163 -34.465  1.00 77.48           O  
ATOM    572  CB  SER    70      58.065  16.255 -32.566  1.00 77.48           C  
ATOM    573  OG  SER    70      58.178  15.041 -31.839  1.00 77.48           O  
ATOM    574  N   PRO    71      56.326  17.595 -35.347  1.00 85.01           N  
ATOM    575  CA  PRO    71      56.184  18.876 -35.983  1.00 85.01           C  
ATOM    576  C   PRO    71      55.762  19.894 -34.972  1.00 85.01           C  
ATOM    577  O   PRO    71      55.099  19.524 -34.003  1.00 85.01           O  
ATOM    578  CB  PRO    71      55.172  18.681 -37.114  1.00 85.01           C  
ATOM    579  CG  PRO    71      54.497  17.333 -36.804  1.00 85.01           C  
ATOM    580  CD  PRO    71      55.576  16.558 -36.029  1.00 85.01           C  
ATOM    581  N   PRO    72      56.133  21.132 -35.146  1.00107.69           N  
ATOM    582  CA  PRO    72      55.693  22.139 -34.222  1.00107.69           C  
ATOM    583  C   PRO    72      54.291  22.529 -34.565  1.00107.69           C  
ATOM    584  O   PRO    72      53.909  22.408 -35.728  1.00107.69           O  
ATOM    585  CB  PRO    72      56.715  23.272 -34.299  1.00107.69           C  
ATOM    586  CG  PRO    72      57.541  22.971 -35.562  1.00107.69           C  
ATOM    587  CD  PRO    72      57.433  21.447 -35.712  1.00107.69           C  
ATOM    588  N   PHE    73      53.501  22.981 -33.573  1.00 64.47           N  
ATOM    589  CA  PHE    73      52.148  23.375 -33.843  1.00 64.47           C  
ATOM    590  C   PHE    73      52.105  24.803 -34.270  1.00 64.47           C  
ATOM    591  O   PHE    73      52.885  25.633 -33.809  1.00 64.47           O  
ATOM    592  CB  PHE    73      51.190  23.168 -32.659  1.00 64.47           C  
ATOM    593  CG  PHE    73      50.727  21.754 -32.741  1.00 64.47           C  
ATOM    594  CD1 PHE    73      51.582  20.710 -32.476  1.00 64.47           C  
ATOM    595  CD2 PHE    73      49.440  21.474 -33.138  1.00 64.47           C  
ATOM    596  CE1 PHE    73      51.143  19.410 -32.566  1.00 64.47           C  
ATOM    597  CE2 PHE    73      48.996  20.176 -33.225  1.00 64.47           C  
ATOM    598  CZ  PHE    73      49.847  19.138 -32.934  1.00 64.47           C  
ATOM    599  N   SER    74      51.169  25.117 -35.188  1.00 31.57           N  
ATOM    600  CA  SER    74      51.061  26.454 -35.690  1.00 31.57           C  
ATOM    601  C   SER    74      49.671  26.938 -35.445  1.00 31.57           C  
ATOM    602  O   SER    74      48.763  26.163 -35.150  1.00 31.57           O  
ATOM    603  CB  SER    74      51.313  26.567 -37.203  1.00 31.57           C  
ATOM    604  OG  SER    74      52.651  26.200 -37.506  1.00 31.57           O  
ATOM    605  N   LYS    75      49.487  28.267 -35.541  1.00 94.02           N  
ATOM    606  CA  LYS    75      48.198  28.854 -35.356  1.00 94.02           C  
ATOM    607  C   LYS    75      47.351  28.470 -36.530  1.00 94.02           C  
ATOM    608  O   LYS    75      47.849  28.258 -37.635  1.00 94.02           O  
ATOM    609  CB  LYS    75      48.256  30.387 -35.247  1.00 94.02           C  
ATOM    610  CG  LYS    75      46.907  31.079 -35.051  1.00 94.02           C  
ATOM    611  CD  LYS    75      47.072  32.494 -34.492  1.00 94.02           C  
ATOM    612  CE  LYS    75      48.243  33.254 -35.119  1.00 94.02           C  
ATOM    613  NZ  LYS    75      48.739  34.296 -34.189  1.00 94.02           N1+
ATOM    614  N   PHE    76      46.033  28.335 -36.291  1.00 87.80           N  
ATOM    615  CA  PHE    76      45.070  27.987 -37.299  1.00 87.80           C  
ATOM    616  C   PHE    76      44.868  29.217 -38.124  1.00 87.80           C  
ATOM    617  O   PHE    76      45.391  30.278 -37.796  1.00 87.80           O  
ATOM    618  CB  PHE    76      43.718  27.563 -36.686  1.00 87.80           C  
ATOM    619  CG  PHE    76      42.742  27.208 -37.759  1.00 87.80           C  
ATOM    620  CD1 PHE    76      42.783  25.983 -38.379  1.00 87.80           C  
ATOM    621  CD2 PHE    76      41.771  28.111 -38.140  1.00 87.80           C  
ATOM    622  CE1 PHE    76      41.878  25.662 -39.365  1.00 87.80           C  
ATOM    623  CE2 PHE    76      40.864  27.797 -39.124  1.00 87.80           C  
ATOM    624  CZ  PHE    76      40.916  26.571 -39.740  1.00 87.80           C  
ATOM    625  N   ASN    77      44.162  29.115 -39.267  1.00164.57           N  
ATOM    626  CA  ASN    77      43.968  30.325 -39.999  1.00164.57           C  
ATOM    627  C   ASN    77      42.989  31.129 -39.205  1.00164.57           C  
ATOM    628  O   ASN    77      41.774  30.965 -39.307  1.00164.57           O  
ATOM    629  CB  ASN    77      43.407  30.116 -41.413  1.00164.57           C  
ATOM    630  CG  ASN    77      43.715  31.380 -42.201  1.00164.57           C  
ATOM    631  ND2 ASN    77      44.127  31.207 -43.485  1.00164.57           N  
ATOM    632  OD1 ASN    77      43.614  32.491 -41.683  1.00164.57           O  
ATOM    633  N   SER    78      43.553  32.023 -38.375  1.00 79.34           N  
ATOM    634  CA  SER    78      42.913  32.892 -37.440  1.00 79.34           C  
ATOM    635  C   SER    78      43.916  33.967 -37.207  1.00 79.34           C  
ATOM    636  O   SER    78      44.993  33.950 -37.800  1.00 79.34           O  
ATOM    637  CB  SER    78      42.622  32.230 -36.084  1.00 79.34           C  
ATOM    638  OG  SER    78      41.683  31.176 -36.250  1.00 79.34           O  
ATOM    639  N   GLN    79      43.593  34.933 -36.332  1.00142.27           N  
ATOM    640  CA  GLN    79      44.500  36.014 -36.107  1.00142.27           C  
ATOM    641  C   GLN    79      45.202  35.773 -34.808  1.00142.27           C  
ATOM    642  O   GLN    79      46.235  35.110 -34.772  1.00142.27           O  
ATOM    643  CB  GLN    79      43.801  37.381 -36.030  1.00142.27           C  
ATOM    644  CG  GLN    79      44.773  38.554 -35.888  1.00142.27           C  
ATOM    645  CD  GLN    79      43.965  39.842 -35.935  1.00142.27           C  
ATOM    646  NE2 GLN    79      44.332  40.752 -36.876  1.00142.27           N  
ATOM    647  OE1 GLN    79      43.026  40.032 -35.162  1.00142.27           O  
ATOM    648  N   GLY    80      44.664  36.350 -33.716  1.00 45.70           N  
ATOM    649  CA  GLY    80      45.231  36.301 -32.395  1.00 45.70           C  
ATOM    650  C   GLY    80      45.248  34.925 -31.791  1.00 45.70           C  
ATOM    651  O   GLY    80      46.228  34.558 -31.145  1.00 45.70           O  
ATOM    652  N   GLY    81      44.182  34.118 -31.986  1.00 43.78           N  
ATOM    653  CA  GLY    81      44.091  32.850 -31.308  1.00 43.78           C  
ATOM    654  C   GLY    81      42.975  32.963 -30.305  1.00 43.78           C  
ATOM    655  O   GLY    81      42.643  32.005 -29.608  1.00 43.78           O  
ATOM    656  N   LYS    82      42.427  34.187 -30.175  1.00150.46           N  
ATOM    657  CA  LYS    82      41.307  34.580 -29.360  1.00150.46           C  
ATOM    658  C   LYS    82      40.000  34.168 -29.980  1.00150.46           C  
ATOM    659  O   LYS    82      38.963  34.210 -29.320  1.00150.46           O  
ATOM    660  CB  LYS    82      41.258  36.100 -29.125  1.00150.46           C  
ATOM    661  CG  LYS    82      42.393  36.589 -28.225  1.00150.46           C  
ATOM    662  CD  LYS    82      43.781  36.383 -28.833  1.00150.46           C  
ATOM    663  CE  LYS    82      44.924  36.858 -27.934  1.00150.46           C  
ATOM    664  NZ  LYS    82      44.842  38.321 -27.751  1.00150.46           N1+
ATOM    665  N   GLU    83      40.000  33.835 -31.286  1.00 89.61           N  
ATOM    666  CA  GLU    83      38.804  33.547 -32.039  1.00 89.61           C  
ATOM    667  C   GLU    83      38.053  32.401 -31.430  1.00 89.61           C  
ATOM    668  O   GLU    83      36.824  32.370 -31.483  1.00 89.61           O  
ATOM    669  CB  GLU    83      39.097  33.182 -33.505  1.00 89.61           C  
ATOM    670  CG  GLU    83      39.602  34.357 -34.350  1.00 89.61           C  
ATOM    671  CD  GLU    83      41.084  34.572 -34.071  1.00 89.61           C  
ATOM    672  OE1 GLU    83      41.669  33.758 -33.308  1.00 89.61           O  
ATOM    673  OE2 GLU    83      41.649  35.553 -34.623  1.00 89.61           O1-
ATOM    674  N   PHE    84      38.766  31.392 -30.897  1.00 67.35           N  
ATOM    675  CA  PHE    84      38.107  30.314 -30.217  1.00 67.35           C  
ATOM    676  C   PHE    84      38.693  30.271 -28.846  1.00 67.35           C  
ATOM    677  O   PHE    84      39.904  30.429 -28.692  1.00 67.35           O  
ATOM    678  CB  PHE    84      38.315  28.951 -30.887  1.00 67.35           C  
ATOM    679  CG  PHE    84      37.589  29.096 -32.173  1.00 67.35           C  
ATOM    680  CD1 PHE    84      38.192  29.736 -33.229  1.00 67.35           C  
ATOM    681  CD2 PHE    84      36.309  28.614 -32.316  1.00 67.35           C  
ATOM    682  CE1 PHE    84      37.528  29.887 -34.420  1.00 67.35           C  
ATOM    683  CE2 PHE    84      35.639  28.761 -33.505  1.00 67.35           C  
ATOM    684  CZ  PHE    84      36.250  29.398 -34.558  1.00 67.35           C  
ATOM    685  N   THR    85      37.829  30.178 -27.809  1.00144.88           N  
ATOM    686  CA  THR    85      38.330  30.131 -26.466  1.00144.88           C  
ATOM    687  C   THR    85      38.924  28.795 -26.133  1.00144.88           C  
ATOM    688  O   THR    85      40.099  28.713 -25.791  1.00144.88           O  
ATOM    689  CB  THR    85      37.300  30.459 -25.421  1.00144.88           C  
ATOM    690  CG2 THR    85      36.706  31.839 -25.736  1.00144.88           C  
ATOM    691  OG1 THR    85      36.272  29.484 -25.402  1.00144.88           O  
ATOM    692  N   SER    86      38.144  27.697 -26.251  1.00 67.12           N  
ATOM    693  CA  SER    86      38.680  26.399 -25.933  1.00 67.12           C  
ATOM    694  C   SER    86      37.900  25.348 -26.674  1.00 67.12           C  
ATOM    695  O   SER    86      36.670  25.379 -26.695  1.00 67.12           O  
ATOM    696  CB  SER    86      38.584  26.049 -24.441  1.00 67.12           C  
ATOM    697  OG  SER    86      39.137  24.761 -24.211  1.00 67.12           O  
ATOM    698  N   ILE    87      38.610  24.370 -27.288  1.00 74.68           N  
ATOM    699  CA  ILE    87      37.948  23.330 -28.033  1.00 74.68           C  
ATOM    700  C   ILE    87      38.549  21.988 -27.715  1.00 74.68           C  
ATOM    701  O   ILE    87      39.739  21.875 -27.439  1.00 74.68           O  
ATOM    702  CB  ILE    87      38.066  23.501 -29.521  1.00 74.68           C  
ATOM    703  CG1 ILE    87      39.533  23.383 -29.963  1.00 74.68           C  
ATOM    704  CG2 ILE    87      37.415  24.841 -29.898  1.00 74.68           C  
ATOM    705  CD1 ILE    87      39.692  23.218 -31.474  1.00 74.68           C  
ATOM    706  N   TYR    88      37.680  20.963 -27.594  1.00120.76           N  
ATOM    707  CA  TYR    88      37.974  19.560 -27.406  1.00120.76           C  
ATOM    708  C   TYR    88      38.175  18.725 -28.650  1.00120.76           C  
ATOM    709  O   TYR    88      38.914  17.742 -28.607  1.00120.76           O  
ATOM    710  CB  TYR    88      36.925  18.830 -26.549  1.00120.76           C  
ATOM    711  CG  TYR    88      37.234  19.124 -25.124  1.00120.76           C  
ATOM    712  CD1 TYR    88      38.157  18.348 -24.463  1.00120.76           C  
ATOM    713  CD2 TYR    88      36.622  20.154 -24.449  1.00120.76           C  
ATOM    714  CE1 TYR    88      38.470  18.587 -23.146  1.00120.76           C  
ATOM    715  CE2 TYR    88      36.931  20.400 -23.130  1.00120.76           C  
ATOM    716  CZ  TYR    88      37.854  19.616 -22.478  1.00120.76           C  
ATOM    717  OH  TYR    88      38.173  19.866 -21.126  1.00120.76           O  
ATOM    718  N   GLN    89      37.455  19.011 -29.762  1.00112.63           N  
ATOM    719  CA  GLN    89      37.482  18.070 -30.860  1.00112.63           C  
ATOM    720  C   GLN    89      37.180  18.730 -32.183  1.00112.63           C  
ATOM    721  O   GLN    89      36.218  19.486 -32.306  1.00112.63           O  
ATOM    722  CB  GLN    89      36.413  16.973 -30.683  1.00112.63           C  
ATOM    723  CG  GLN    89      36.225  16.047 -31.888  1.00112.63           C  
ATOM    724  CD  GLN    89      37.246  14.926 -31.819  1.00112.63           C  
ATOM    725  NE2 GLN    89      37.713  14.466 -33.012  1.00112.63           N  
ATOM    726  OE1 GLN    89      37.613  14.467 -30.739  1.00112.63           O  
ATOM    727  N   PRO    90      38.029  18.504 -33.164  1.00142.84           N  
ATOM    728  CA  PRO    90      37.729  18.963 -34.505  1.00142.84           C  
ATOM    729  C   PRO    90      37.123  17.863 -35.336  1.00142.84           C  
ATOM    730  O   PRO    90      37.545  16.717 -35.184  1.00142.84           O  
ATOM    731  CB  PRO    90      39.046  19.475 -35.091  1.00142.84           C  
ATOM    732  CG  PRO    90      40.127  18.791 -34.240  1.00142.84           C  
ATOM    733  CD  PRO    90      39.451  18.601 -32.877  1.00142.84           C  
ATOM    734  N   VAL    91      36.183  18.180 -36.255  1.00139.45           N  
ATOM    735  CA  VAL    91      35.640  17.172 -37.132  1.00139.45           C  
ATOM    736  C   VAL    91      35.512  17.751 -38.501  1.00139.45           C  
ATOM    737  O   VAL    91      35.095  18.896 -38.673  1.00139.45           O  
ATOM    738  CB  VAL    91      34.260  16.709 -36.811  1.00139.45           C  
ATOM    739  CG1 VAL    91      34.259  15.865 -35.536  1.00139.45           C  
ATOM    740  CG2 VAL    91      33.398  17.967 -36.725  1.00139.45           C  
ATOM    741  N   ILE    92      35.841  16.936 -39.523  1.00 50.95           N  
ATOM    742  CA  ILE    92      35.726  17.375 -40.882  1.00 50.95           C  
ATOM    743  C   ILE    92      34.640  16.568 -41.524  1.00 50.95           C  
ATOM    744  O   ILE    92      34.656  15.338 -41.479  1.00 50.95           O  
ATOM    745  CB  ILE    92      36.979  17.180 -41.685  1.00 50.95           C  
ATOM    746  CG1 ILE    92      38.129  18.002 -41.079  1.00 50.95           C  
ATOM    747  CG2 ILE    92      36.672  17.542 -43.147  1.00 50.95           C  
ATOM    748  CD1 ILE    92      39.502  17.653 -41.650  1.00 50.95           C  
ATOM    749  N   ASP    93      33.658  17.268 -42.130  1.00 76.67           N  
ATOM    750  CA  ASP    93      32.529  16.651 -42.771  1.00 76.67           C  
ATOM    751  C   ASP    93      32.834  16.348 -44.212  1.00 76.67           C  
ATOM    752  O   ASP    93      33.972  16.459 -44.669  1.00 76.67           O  
ATOM    753  CB  ASP    93      31.236  17.497 -42.685  1.00 76.67           C  
ATOM    754  CG  ASP    93      31.424  18.848 -43.368  1.00 76.67           C  
ATOM    755  OD1 ASP    93      32.481  19.058 -44.020  1.00 76.67           O  
ATOM    756  OD2 ASP    93      30.502  19.697 -43.237  1.00 76.67           O1-
ATOM    757  N   ASP    94      31.789  15.926 -44.954  1.00 59.69           N  
ATOM    758  CA  ASP    94      31.835  15.530 -46.337  1.00 59.69           C  
ATOM    759  C   ASP    94      32.188  16.706 -47.210  1.00 59.69           C  
ATOM    760  O   ASP    94      32.784  16.540 -48.272  1.00 59.69           O  
ATOM    761  CB  ASP    94      30.479  14.991 -46.820  1.00 59.69           C  
ATOM    762  CG  ASP    94      30.176  13.729 -46.026  1.00 59.69           C  
ATOM    763  OD1 ASP    94      31.085  13.262 -45.290  1.00 59.69           O  
ATOM    764  OD2 ASP    94      29.031  13.216 -46.142  1.00 59.69           O1-
ATOM    765  N   CYS    95      31.746  17.911 -46.808  1.00101.31           N  
ATOM    766  CA  CYS    95      31.938  19.175 -47.476  1.00101.31           C  
ATOM    767  C   CYS    95      33.319  19.726 -47.283  1.00101.31           C  
ATOM    768  O   CYS    95      33.658  20.739 -47.893  1.00101.31           O  
ATOM    769  CB  CYS    95      30.946  20.261 -47.028  1.00101.31           C  
ATOM    770  SG  CYS    95      29.255  19.729 -47.380  1.00101.31           S  
ATOM    771  N   ARG    96      34.136  19.129 -46.394  1.00180.52           N  
ATOM    772  CA  ARG    96      35.439  19.675 -46.120  1.00180.52           C  
ATOM    773  C   ARG    96      35.278  20.933 -45.317  1.00180.52           C  
ATOM    774  O   ARG    96      36.011  21.908 -45.492  1.00180.52           O  
ATOM    775  CB  ARG    96      36.249  19.980 -47.395  1.00180.52           C  
ATOM    776  CG  ARG    96      36.577  18.723 -48.211  1.00180.52           C  
ATOM    777  CD  ARG    96      38.043  18.285 -48.172  1.00180.52           C  
ATOM    778  NE  ARG    96      38.813  19.184 -49.080  1.00180.52           N  
ATOM    779  CZ  ARG    96      39.343  20.353 -48.616  1.00180.52           C  
ATOM    780  NH1 ARG    96      39.182  20.694 -47.304  1.00180.52           N1+
ATOM    781  NH2 ARG    96      40.038  21.174 -49.457  1.00180.52           N  
ATOM    782  N   ARG    97      34.281  20.927 -44.407  1.00187.29           N  
ATOM    783  CA  ARG    97      34.090  21.988 -43.461  1.00187.29           C  
ATOM    784  C   ARG    97      34.684  21.493 -42.180  1.00187.29           C  
ATOM    785  O   ARG    97      34.456  20.351 -41.784  1.00187.29           O  
ATOM    786  CB  ARG    97      32.640  22.228 -43.036  1.00187.29           C  
ATOM    787  CG  ARG    97      31.668  22.739 -44.085  1.00187.29           C  
ATOM    788  CD  ARG    97      30.266  22.701 -43.486  1.00187.29           C  
ATOM    789  NE  ARG    97      29.291  23.184 -44.487  1.00187.29           N  
ATOM    790  CZ  ARG    97      28.004  22.743 -44.412  1.00187.29           C  
ATOM    791  NH1 ARG    97      27.658  21.725 -43.571  1.00187.29           N1+
ATOM    792  NH2 ARG    97      27.058  23.358 -45.175  1.00187.29           N  
ATOM    793  N   LEU    98      35.449  22.355 -41.486  1.00 57.70           N  
ATOM    794  CA  LEU    98      36.045  21.973 -40.237  1.00 57.70           C  
ATOM    795  C   LEU    98      35.152  22.458 -39.136  1.00 57.70           C  
ATOM    796  O   LEU    98      34.922  23.656 -38.990  1.00 57.70           O  
ATOM    797  CB  LEU    98      37.437  22.598 -40.027  1.00 57.70           C  
ATOM    798  CG  LEU    98      38.111  22.218 -38.697  1.00 57.70           C  
ATOM    799  CD1 LEU    98      38.343  20.703 -38.592  1.00 57.70           C  
ATOM    800  CD2 LEU    98      39.401  23.026 -38.483  1.00 57.70           C  
ATOM    801  N   TRP    99      34.633  21.520 -38.314  1.00 87.15           N  
ATOM    802  CA  TRP    99      33.724  21.883 -37.262  1.00 87.15           C  
ATOM    803  C   TRP    99      34.407  21.697 -35.935  1.00 87.15           C  
ATOM    804  O   TRP    99      35.105  20.711 -35.704  1.00 87.15           O  
ATOM    805  CB  TRP    99      32.450  21.013 -37.237  1.00 87.15           C  
ATOM    806  CG  TRP    99      31.549  21.152 -38.447  1.00 87.15           C  
ATOM    807  CD1 TRP    99      31.714  20.629 -39.696  1.00 87.15           C  
ATOM    808  CD2 TRP    99      30.296  21.857 -38.469  1.00 87.15           C  
ATOM    809  CE2 TRP    99      29.765  21.720 -39.754  1.00 87.15           C  
ATOM    810  CE3 TRP    99      29.636  22.557 -37.499  1.00 87.15           C  
ATOM    811  NE1 TRP    99      30.647  20.965 -40.495  1.00 87.15           N  
ATOM    812  CZ2 TRP    99      28.565  22.282 -40.088  1.00 87.15           C  
ATOM    813  CZ3 TRP    99      28.429  23.126 -37.840  1.00 87.15           C  
ATOM    814  CH2 TRP    99      27.905  22.990 -39.109  1.00 87.15           C  
ATOM    815  N   VAL   100      34.223  22.679 -35.028  1.00 48.61           N  
ATOM    816  CA  VAL   100      34.758  22.602 -33.697  1.00 48.61           C  
ATOM    817  C   VAL   100      33.653  23.025 -32.774  1.00 48.61           C  
ATOM    818  O   VAL   100      32.667  23.615 -33.211  1.00 48.61           O  
ATOM    819  CB  VAL   100      35.910  23.537 -33.454  1.00 48.61           C  
ATOM    820  CG1 VAL   100      37.068  23.152 -34.390  1.00 48.61           C  
ATOM    821  CG2 VAL   100      35.416  24.984 -33.629  1.00 48.61           C  
ATOM    822  N   LEU   101      33.760  22.676 -31.475  1.00117.19           N  
ATOM    823  CA  LEU   101      32.791  23.118 -30.511  1.00117.19           C  
ATOM    824  C   LEU   101      33.511  23.929 -29.477  1.00117.19           C  
ATOM    825  O   LEU   101      34.205  23.387 -28.618  1.00117.19           O  
ATOM    826  CB  LEU   101      32.093  21.974 -29.755  1.00117.19           C  
ATOM    827  CG  LEU   101      31.086  21.190 -30.609  1.00117.19           C  
ATOM    828  CD1 LEU   101      31.756  20.613 -31.858  1.00117.19           C  
ATOM    829  CD2 LEU   101      30.375  20.115 -29.776  1.00117.19           C  
ATOM    830  N   ASP   102      33.362  25.266 -29.537  1.00 56.44           N  
ATOM    831  CA  ASP   102      33.976  26.121 -28.562  1.00 56.44           C  
ATOM    832  C   ASP   102      33.144  26.008 -27.319  1.00 56.44           C  
ATOM    833  O   ASP   102      31.953  26.315 -27.329  1.00 56.44           O  
ATOM    834  CB  ASP   102      33.990  27.595 -29.005  1.00 56.44           C  
ATOM    835  CG  ASP   102      34.874  28.365 -28.045  1.00 56.44           C  
ATOM    836  OD1 ASP   102      35.327  27.742 -27.049  1.00 56.44           O  
ATOM    837  OD2 ASP   102      35.108  29.579 -28.291  1.00 56.44           O1-
ATOM    838  N   VAL   103      33.752  25.535 -26.215  1.00116.00           N  
ATOM    839  CA  VAL   103      33.063  25.368 -24.961  1.00116.00           C  
ATOM    840  C   VAL   103      32.723  26.715 -24.386  1.00116.00           C  
ATOM    841  O   VAL   103      31.727  26.858 -23.678  1.00116.00           O  
ATOM    842  CB  VAL   103      33.886  24.627 -23.951  1.00116.00           C  
ATOM    843  CG1 VAL   103      34.139  23.203 -24.476  1.00116.00           C  
ATOM    844  CG2 VAL   103      35.170  25.432 -23.690  1.00116.00           C  
ATOM    845  N   GLY   104      33.587  27.726 -24.619  1.00 44.55           N  
ATOM    846  CA  GLY   104      33.255  29.076 -24.244  1.00 44.55           C  
ATOM    847  C   GLY   104      33.963  29.559 -23.013  1.00 44.55           C  
ATOM    848  O   GLY   104      33.904  30.754 -22.718  1.00 44.55           O  
ATOM    849  N   GLU   105      34.629  28.674 -22.244  1.00 59.25           N  
ATOM    850  CA  GLU   105      35.330  29.150 -21.082  1.00 59.25           C  
ATOM    851  C   GLU   105      36.568  28.325 -20.926  1.00 59.25           C  
ATOM    852  O   GLU   105      36.644  27.202 -21.416  1.00 59.25           O  
ATOM    853  CB  GLU   105      34.576  28.934 -19.761  1.00 59.25           C  
ATOM    854  CG  GLU   105      33.240  29.663 -19.648  1.00 59.25           C  
ATOM    855  CD  GLU   105      32.659  29.334 -18.279  1.00 59.25           C  
ATOM    856  OE1 GLU   105      33.449  28.925 -17.386  1.00 59.25           O  
ATOM    857  OE2 GLU   105      31.422  29.487 -18.104  1.00 59.25           O1-
ATOM    858  N   ALA   106      37.588  28.897 -20.257  1.00 63.00           N  
ATOM    859  CA  ALA   106      38.798  28.197 -19.929  1.00 63.00           C  
ATOM    860  C   ALA   106      38.576  27.510 -18.606  1.00 63.00           C  
ATOM    861  O   ALA   106      37.702  27.898 -17.835  1.00 63.00           O  
ATOM    862  CB  ALA   106      40.020  29.120 -19.790  1.00 63.00           C  
ATOM    863  N   ASP   107      39.349  26.432 -18.352  1.00 95.21           N  
ATOM    864  CA  ASP   107      39.310  25.582 -17.187  1.00 95.21           C  
ATOM    865  C   ASP   107      39.987  26.152 -15.966  1.00 95.21           C  
ATOM    866  O   ASP   107      39.757  25.656 -14.868  1.00 95.21           O  
ATOM    867  CB  ASP   107      39.925  24.199 -17.456  1.00 95.21           C  
ATOM    868  CG  ASP   107      38.966  23.464 -18.381  1.00 95.21           C  
ATOM    869  OD1 ASP   107      37.740  23.476 -18.085  1.00 95.21           O  
ATOM    870  OD2 ASP   107      39.443  22.873 -19.385  1.00 95.21           O1-
ATOM    871  N   TYR   108      40.869  27.161 -16.097  1.00187.98           N  
ATOM    872  CA  TYR   108      41.657  27.627 -14.981  1.00187.98           C  
ATOM    873  C   TYR   108      41.252  29.029 -14.626  1.00187.98           C  
ATOM    874  O   TYR   108      40.478  29.665 -15.336  1.00187.98           O  
ATOM    875  CB  TYR   108      43.152  27.635 -15.322  1.00187.98           C  
ATOM    876  CG  TYR   108      43.280  28.398 -16.599  1.00187.98           C  
ATOM    877  CD1 TYR   108      43.169  27.748 -17.808  1.00187.98           C  
ATOM    878  CD2 TYR   108      43.489  29.757 -16.596  1.00187.98           C  
ATOM    879  CE1 TYR   108      43.282  28.437 -18.995  1.00187.98           C  
ATOM    880  CE2 TYR   108      43.603  30.452 -17.778  1.00187.98           C  
ATOM    881  CZ  TYR   108      43.502  29.794 -18.979  1.00187.98           C  
ATOM    882  OH  TYR   108      43.620  30.511 -20.189  1.00187.98           O  
ATOM    883  N   LYS   109      41.753  29.541 -13.480  1.00151.86           N  
ATOM    884  CA  LYS   109      41.340  30.828 -12.992  1.00151.86           C  
ATOM    885  C   LYS   109      42.237  31.912 -13.514  1.00151.86           C  
ATOM    886  O   LYS   109      42.127  32.316 -14.668  1.00151.86           O  
ATOM    887  CB  LYS   109      41.295  30.913 -11.457  1.00151.86           C  
ATOM    888  CG  LYS   109      40.269  29.948 -10.858  1.00151.86           C  
ATOM    889  CD  LYS   109      40.195  29.979  -9.332  1.00151.86           C  
ATOM    890  CE  LYS   109      41.549  30.184  -8.656  1.00151.86           C  
ATOM    891  NZ  LYS   109      41.832  31.632  -8.534  1.00151.86           N1+
ATOM    892  N   LYS   110      43.134  32.449 -12.664  1.00123.34           N  
ATOM    893  CA  LYS   110      43.979  33.538 -13.074  1.00123.34           C  
ATOM    894  C   LYS   110      44.948  33.032 -14.095  1.00123.34           C  
ATOM    895  O   LYS   110      44.648  32.125 -14.867  1.00123.34           O  
ATOM    896  CB  LYS   110      44.808  34.144 -11.930  1.00123.34           C  
ATOM    897  CG  LYS   110      45.824  33.169 -11.338  1.00123.34           C  
ATOM    898  CD  LYS   110      46.910  33.852 -10.503  1.00123.34           C  
ATOM    899  CE  LYS   110      47.985  34.536 -11.351  1.00123.34           C  
ATOM    900  NZ  LYS   110      49.000  35.171 -10.480  1.00123.34           N1+
ATOM    901  N   ASN   111      46.152  33.634 -14.127  1.00 64.73           N  
ATOM    902  CA  ASN   111      47.173  33.234 -15.052  1.00 64.73           C  
ATOM    903  C   ASN   111      46.747  33.486 -16.469  1.00 64.73           C  
ATOM    904  O   ASN   111      46.980  32.658 -17.349  1.00 64.73           O  
ATOM    905  CB  ASN   111      47.544  31.747 -14.923  1.00 64.73           C  
ATOM    906  CG  ASN   111      48.244  31.555 -13.585  1.00 64.73           C  
ATOM    907  ND2 ASN   111      47.627  30.742 -12.687  1.00 64.73           N  
ATOM    908  OD1 ASN   111      49.309  32.121 -13.342  1.00 64.73           O  
ATOM    909  N   GLY   112      46.125  34.657 -16.721  1.00 84.34           N  
ATOM    910  CA  GLY   112      45.788  35.082 -18.053  1.00 84.34           C  
ATOM    911  C   GLY   112      44.296  35.197 -18.222  1.00 84.34           C  
ATOM    912  O   GLY   112      43.639  34.232 -18.600  1.00 84.34           O  
ATOM    913  N   ASN   113      43.738  36.416 -18.009  1.00158.81           N  
ATOM    914  CA  ASN   113      42.331  36.685 -18.176  1.00158.81           C  
ATOM    915  C   ASN   113      42.199  37.141 -19.592  1.00158.81           C  
ATOM    916  O   ASN   113      41.390  38.002 -19.936  1.00158.81           O  
ATOM    917  CB  ASN   113      41.832  37.821 -17.263  1.00158.81           C  
ATOM    918  CG  ASN   113      40.315  37.735 -17.159  1.00158.81           C  
ATOM    919  ND2 ASN   113      39.597  38.493 -18.030  1.00158.81           N  
ATOM    920  OD1 ASN   113      39.781  37.016 -16.315  1.00158.81           O  
ATOM    921  N   GLU   114      43.023  36.518 -20.444  1.00 85.02           N  
ATOM    922  CA  GLU   114      43.158  36.752 -21.847  1.00 85.02           C  
ATOM    923  C   GLU   114      41.945  36.257 -22.571  1.00 85.02           C  
ATOM    924  O   GLU   114      41.609  36.772 -23.635  1.00 85.02           O  
ATOM    925  CB  GLU   114      44.352  35.972 -22.422  1.00 85.02           C  
ATOM    926  CG  GLU   114      45.690  36.351 -21.786  1.00 85.02           C  
ATOM    927  CD  GLU   114      46.675  35.224 -22.071  1.00 85.02           C  
ATOM    928  OE1 GLU   114      46.303  34.045 -21.828  1.00 85.02           O  
ATOM    929  OE2 GLU   114      47.808  35.525 -22.534  1.00 85.02           O1-
ATOM    930  N   TYR   115      41.284  35.199 -22.062  1.00171.71           N  
ATOM    931  CA  TYR   115      40.212  34.667 -22.854  1.00171.71           C  
ATOM    932  C   TYR   115      38.913  34.786 -22.118  1.00171.71           C  
ATOM    933  O   TYR   115      38.508  33.895 -21.372  1.00171.71           O  
ATOM    934  CB  TYR   115      40.467  33.197 -23.211  1.00171.71           C  
ATOM    935  CG  TYR   115      41.778  33.260 -23.916  1.00171.71           C  
ATOM    936  CD1 TYR   115      42.945  33.216 -23.189  1.00171.71           C  
ATOM    937  CD2 TYR   115      41.846  33.400 -25.284  1.00171.71           C  
ATOM    938  CE1 TYR   115      44.166  33.289 -23.814  1.00171.71           C  
ATOM    939  CE2 TYR   115      43.067  33.471 -25.915  1.00171.71           C  
ATOM    940  CZ  TYR   115      44.226  33.416 -25.180  1.00171.71           C  
ATOM    941  OH  TYR   115      45.479  33.491 -25.823  1.00171.71           O  
ATOM    942  N   PRO   116      38.231  35.866 -22.386  1.00 65.64           N  
ATOM    943  CA  PRO   116      36.976  36.185 -21.760  1.00 65.64           C  
ATOM    944  C   PRO   116      35.999  35.097 -22.066  1.00 65.64           C  
ATOM    945  O   PRO   116      36.097  34.494 -23.131  1.00 65.64           O  
ATOM    946  CB  PRO   116      36.538  37.502 -22.390  1.00 65.64           C  
ATOM    947  CG  PRO   116      37.137  37.420 -23.806  1.00 65.64           C  
ATOM    948  CD  PRO   116      38.432  36.612 -23.616  1.00 65.64           C  
ATOM    949  N   THR   117      35.049  34.842 -21.146  1.00102.72           N  
ATOM    950  CA  THR   117      34.092  33.790 -21.323  1.00102.72           C  
ATOM    951  C   THR   117      32.974  34.258 -22.192  1.00102.72           C  
ATOM    952  O   THR   117      32.774  35.454 -22.399  1.00102.72           O  
ATOM    953  CB  THR   117      33.476  33.330 -20.036  1.00102.72           C  
ATOM    954  CG2 THR   117      32.751  34.520 -19.385  1.00102.72           C  
ATOM    955  OG1 THR   117      32.555  32.281 -20.291  1.00102.72           O  
ATOM    956  N   LYS   118      32.235  33.279 -22.750  1.00 89.97           N  
ATOM    957  CA  LYS   118      31.096  33.519 -23.589  1.00 89.97           C  
ATOM    958  C   LYS   118      30.322  32.236 -23.610  1.00 89.97           C  
ATOM    959  O   LYS   118      30.720  31.248 -22.995  1.00 89.97           O  
ATOM    960  CB  LYS   118      31.453  33.831 -25.050  1.00 89.97           C  
ATOM    961  CG  LYS   118      32.071  32.639 -25.782  1.00 89.97           C  
ATOM    962  CD  LYS   118      32.106  32.804 -27.301  1.00 89.97           C  
ATOM    963  CE  LYS   118      33.266  33.665 -27.807  1.00 89.97           C  
ATOM    964  NZ  LYS   118      34.468  32.826 -28.017  1.00 89.97           N1+
ATOM    965  N   ASN   119      29.172  32.221 -24.313  1.00 49.27           N  
ATOM    966  CA  ASN   119      28.381  31.023 -24.386  1.00 49.27           C  
ATOM    967  C   ASN   119      29.010  30.092 -25.379  1.00 49.27           C  
ATOM    968  O   ASN   119      29.729  30.510 -26.286  1.00 49.27           O  
ATOM    969  CB  ASN   119      26.918  31.271 -24.790  1.00 49.27           C  
ATOM    970  CG  ASN   119      26.236  31.948 -23.606  1.00 49.27           C  
ATOM    971  ND2 ASN   119      25.529  33.077 -23.874  1.00 49.27           N  
ATOM    972  OD1 ASN   119      26.340  31.489 -22.470  1.00 49.27           O  
ATOM    973  N   PRO   120      28.740  28.822 -25.220  1.00 68.53           N  
ATOM    974  CA  PRO   120      29.321  27.813 -26.067  1.00 68.53           C  
ATOM    975  C   PRO   120      28.878  27.986 -27.482  1.00 68.53           C  
ATOM    976  O   PRO   120      27.761  28.450 -27.703  1.00 68.53           O  
ATOM    977  CB  PRO   120      28.927  26.475 -25.445  1.00 68.53           C  
ATOM    978  CG  PRO   120      28.768  26.805 -23.949  1.00 68.53           C  
ATOM    979  CD  PRO   120      28.356  28.288 -23.922  1.00 68.53           C  
ATOM    980  N   GLU   121      29.746  27.645 -28.459  1.00 50.69           N  
ATOM    981  CA  GLU   121      29.352  27.839 -29.821  1.00 50.69           C  
ATOM    982  C   GLU   121      29.859  26.731 -30.691  1.00 50.69           C  
ATOM    983  O   GLU   121      30.905  26.134 -30.432  1.00 50.69           O  
ATOM    984  CB  GLU   121      29.859  29.159 -30.429  1.00 50.69           C  
ATOM    985  CG  GLU   121      29.205  30.399 -29.817  1.00 50.69           C  
ATOM    986  CD  GLU   121      29.788  31.623 -30.506  1.00 50.69           C  
ATOM    987  OE1 GLU   121      29.646  31.719 -31.754  1.00 50.69           O  
ATOM    988  OE2 GLU   121      30.382  32.477 -29.796  1.00 50.69           O1-
ATOM    989  N   ILE   122      29.084  26.426 -31.755  1.00 54.54           N  
ATOM    990  CA  ILE   122      29.478  25.480 -32.761  1.00 54.54           C  
ATOM    991  C   ILE   122      29.973  26.338 -33.887  1.00 54.54           C  
ATOM    992  O   ILE   122      29.250  27.211 -34.368  1.00 54.54           O  
ATOM    993  CB  ILE   122      28.333  24.656 -33.282  1.00 54.54           C  
ATOM    994  CG1 ILE   122      27.706  23.826 -32.148  1.00 54.54           C  
ATOM    995  CG2 ILE   122      28.847  23.801 -34.450  1.00 54.54           C  
ATOM    996  CD1 ILE   122      26.361  23.205 -32.524  1.00 54.54           C  
ATOM    997  N   ILE   123      31.232  26.124 -34.322  1.00 82.85           N  
ATOM    998  CA  ILE   123      31.814  26.975 -35.324  1.00 82.85           C  
ATOM    999  C   ILE   123      32.342  26.118 -36.433  1.00 82.85           C  
ATOM   1000  O   ILE   123      32.776  24.989 -36.205  1.00 82.85           O  
ATOM   1001  CB  ILE   123      32.971  27.788 -34.812  1.00 82.85           C  
ATOM   1002  CG1 ILE   123      32.523  28.719 -33.671  1.00 82.85           C  
ATOM   1003  CG2 ILE   123      33.586  28.532 -36.009  1.00 82.85           C  
ATOM   1004  CD1 ILE   123      32.131  27.981 -32.390  1.00 82.85           C  
ATOM   1005  N   ALA   124      32.296  26.639 -37.680  1.00 41.66           N  
ATOM   1006  CA  ALA   124      32.771  25.879 -38.801  1.00 41.66           C  
ATOM   1007  C   ALA   124      33.592  26.756 -39.700  1.00 41.66           C  
ATOM   1008  O   ALA   124      33.326  27.946 -39.868  1.00 41.66           O  
ATOM   1009  CB  ALA   124      31.638  25.285 -39.659  1.00 41.66           C  
ATOM   1010  N   PHE   125      34.632  26.156 -40.309  1.00 54.39           N  
ATOM   1011  CA  PHE   125      35.502  26.852 -41.210  1.00 54.39           C  
ATOM   1012  C   PHE   125      35.447  26.113 -42.504  1.00 54.39           C  
ATOM   1013  O   PHE   125      35.209  24.905 -42.530  1.00 54.39           O  
ATOM   1014  CB  PHE   125      36.976  26.829 -40.779  1.00 54.39           C  
ATOM   1015  CG  PHE   125      37.114  27.644 -39.545  1.00 54.39           C  
ATOM   1016  CD1 PHE   125      37.340  28.997 -39.636  1.00 54.39           C  
ATOM   1017  CD2 PHE   125      37.013  27.057 -38.305  1.00 54.39           C  
ATOM   1018  CE1 PHE   125      37.470  29.760 -38.503  1.00 54.39           C  
ATOM   1019  CE2 PHE   125      37.141  27.815 -37.168  1.00 54.39           C  
ATOM   1020  CZ  PHE   125      37.371  29.166 -37.271  1.00 54.39           C  
ATOM   1021  N   ASP   126      35.659  26.833 -43.622  1.00 51.59           N  
ATOM   1022  CA  ASP   126      35.625  26.204 -44.908  1.00 51.59           C  
ATOM   1023  C   ASP   126      37.040  26.015 -45.365  1.00 51.59           C  
ATOM   1024  O   ASP   126      37.744  26.969 -45.689  1.00 51.59           O  
ATOM   1025  CB  ASP   126      34.872  27.037 -45.959  1.00 51.59           C  
ATOM   1026  CG  ASP   126      34.565  26.147 -47.155  1.00 51.59           C  
ATOM   1027  OD1 ASP   126      34.961  24.951 -47.129  1.00 51.59           O  
ATOM   1028  OD2 ASP   126      33.929  26.657 -48.115  1.00 51.59           O1-
ATOM   1029  N   LEU   127      37.486  24.747 -45.374  1.00 61.78           N  
ATOM   1030  CA  LEU   127      38.809  24.356 -45.769  1.00 61.78           C  
ATOM   1031  C   LEU   127      38.983  24.572 -47.240  1.00 61.78           C  
ATOM   1032  O   LEU   127      40.093  24.810 -47.712  1.00 61.78           O  
ATOM   1033  CB  LEU   127      39.102  22.878 -45.448  1.00 61.78           C  
ATOM   1034  CG  LEU   127      39.011  22.557 -43.942  1.00 61.78           C  
ATOM   1035  CD1 LEU   127      39.415  21.103 -43.650  1.00 61.78           C  
ATOM   1036  CD2 LEU   127      39.795  23.575 -43.099  1.00 61.78           C  
ATOM   1037  N   ASN   128      37.889  24.450 -48.011  1.00 65.66           N  
ATOM   1038  CA  ASN   128      37.956  24.580 -49.439  1.00 65.66           C  
ATOM   1039  C   ASN   128      38.421  25.960 -49.798  1.00 65.66           C  
ATOM   1040  O   ASN   128      39.285  26.120 -50.659  1.00 65.66           O  
ATOM   1041  CB  ASN   128      36.588  24.352 -50.107  1.00 65.66           C  
ATOM   1042  CG  ASN   128      36.806  24.089 -51.591  1.00 65.66           C  
ATOM   1043  ND2 ASN   128      36.218  22.970 -52.094  1.00 65.66           N  
ATOM   1044  OD1 ASN   128      37.484  24.847 -52.281  1.00 65.66           O  
ATOM   1045  N   GLN   129      37.864  26.999 -49.144  1.00 40.43           N  
ATOM   1046  CA  GLN   129      38.228  28.354 -49.445  1.00 40.43           C  
ATOM   1047  C   GLN   129      39.507  28.650 -48.734  1.00 40.43           C  
ATOM   1048  O   GLN   129      39.727  28.189 -47.614  1.00 40.43           O  
ATOM   1049  CB  GLN   129      37.183  29.371 -48.952  1.00 40.43           C  
ATOM   1050  CG  GLN   129      35.790  29.149 -49.546  1.00 40.43           C  
ATOM   1051  CD  GLN   129      34.844  30.166 -48.924  1.00 40.43           C  
ATOM   1052  NE2 GLN   129      33.900  29.676 -48.076  1.00 40.43           N  
ATOM   1053  OE1 GLN   129      34.944  31.366 -49.181  1.00 40.43           O  
ATOM   1054  N   GLU   130      40.395  29.434 -49.377  1.00 93.94           N  
ATOM   1055  CA  GLU   130      41.665  29.739 -48.777  1.00 93.94           C  
ATOM   1056  C   GLU   130      41.459  30.770 -47.732  1.00 93.94           C  
ATOM   1057  O   GLU   130      40.706  31.728 -47.915  1.00 93.94           O  
ATOM   1058  CB  GLU   130      42.701  30.297 -49.756  1.00 93.94           C  
ATOM   1059  CG  GLU   130      42.316  31.658 -50.341  1.00 93.94           C  
ATOM   1060  CD  GLU   130      43.459  32.131 -51.229  1.00 93.94           C  
ATOM   1061  OE1 GLU   130      44.138  31.262 -51.837  1.00 93.94           O  
ATOM   1062  OE2 GLU   130      43.666  33.371 -51.315  1.00 93.94           O1-
ATOM   1063  N   GLY   131      42.205  30.608 -46.622  1.00 73.75           N  
ATOM   1064  CA  GLY   131      42.139  31.508 -45.523  1.00 73.75           C  
ATOM   1065  C   GLY   131      41.235  30.895 -44.494  1.00 73.75           C  
ATOM   1066  O   GLY   131      41.138  31.406 -43.381  1.00 73.75           O  
ATOM   1067  N   ASN   132      40.571  29.771 -44.842  1.00 84.30           N  
ATOM   1068  CA  ASN   132      39.680  29.077 -43.953  1.00 84.30           C  
ATOM   1069  C   ASN   132      38.757  30.048 -43.267  1.00 84.30           C  
ATOM   1070  O   ASN   132      38.910  30.311 -42.075  1.00 84.30           O  
ATOM   1071  CB  ASN   132      40.409  28.267 -42.866  1.00 84.30           C  
ATOM   1072  CG  ASN   132      41.119  27.092 -43.528  1.00 84.30           C  
ATOM   1073  ND2 ASN   132      40.329  26.186 -44.164  1.00 84.30           N  
ATOM   1074  OD1 ASN   132      42.343  26.982 -43.477  1.00 84.30           O  
ATOM   1075  N   PRO   133      37.815  30.609 -43.987  1.00 80.07           N  
ATOM   1076  CA  PRO   133      36.864  31.541 -43.434  1.00 80.07           C  
ATOM   1077  C   PRO   133      35.839  30.855 -42.580  1.00 80.07           C  
ATOM   1078  O   PRO   133      35.617  29.660 -42.761  1.00 80.07           O  
ATOM   1079  CB  PRO   133      36.248  32.274 -44.627  1.00 80.07           C  
ATOM   1080  CG  PRO   133      36.565  31.374 -45.836  1.00 80.07           C  
ATOM   1081  CD  PRO   133      37.873  30.675 -45.438  1.00 80.07           C  
ATOM   1082  N   GLU   134      35.201  31.594 -41.645  1.00 79.98           N  
ATOM   1083  CA  GLU   134      34.212  31.023 -40.771  1.00 79.98           C  
ATOM   1084  C   GLU   134      32.874  31.058 -41.443  1.00 79.98           C  
ATOM   1085  O   GLU   134      32.305  32.122 -41.678  1.00 79.98           O  
ATOM   1086  CB  GLU   134      34.061  31.788 -39.446  1.00 79.98           C  
ATOM   1087  CG  GLU   134      33.009  31.185 -38.513  1.00 79.98           C  
ATOM   1088  CD  GLU   134      32.905  32.078 -37.287  1.00 79.98           C  
ATOM   1089  OE1 GLU   134      33.841  32.045 -36.444  1.00 79.98           O  
ATOM   1090  OE2 GLU   134      31.885  32.811 -37.179  1.00 79.98           O1-
ATOM   1091  N   VAL   135      32.394  29.866 -41.846  1.00145.83           N  
ATOM   1092  CA  VAL   135      31.121  29.621 -42.464  1.00145.83           C  
ATOM   1093  C   VAL   135      29.968  29.563 -41.494  1.00145.83           C  
ATOM   1094  O   VAL   135      28.881  30.044 -41.810  1.00145.83           O  
ATOM   1095  CB  VAL   135      31.164  28.355 -43.272  1.00145.83           C  
ATOM   1096  CG1 VAL   135      31.664  27.212 -42.376  1.00145.83           C  
ATOM   1097  CG2 VAL   135      29.781  28.111 -43.887  1.00145.83           C  
ATOM   1098  N   HIS   136      30.144  28.953 -40.299  1.00 68.13           N  
ATOM   1099  CA  HIS   136      29.016  28.807 -39.411  1.00 68.13           C  
ATOM   1100  C   HIS   136      29.415  29.199 -38.020  1.00 68.13           C  
ATOM   1101  O   HIS   136      30.527  28.904 -37.583  1.00 68.13           O  
ATOM   1102  CB  HIS   136      28.512  27.356 -39.334  1.00 68.13           C  
ATOM   1103  CG  HIS   136      28.244  26.775 -40.689  1.00 68.13           C  
ATOM   1104  CD2 HIS   136      27.157  26.886 -41.502  1.00 68.13           C  
ATOM   1105  ND1 HIS   136      29.145  25.988 -41.374  1.00 68.13           N  
ATOM   1106  CE1 HIS   136      28.563  25.665 -42.556  1.00 68.13           C  
ATOM   1107  NE2 HIS   136      27.356  26.188 -42.679  1.00 68.13           N  
ATOM   1108  N   ARG   137      28.525  29.915 -37.294  1.00131.40           N  
ATOM   1109  CA  ARG   137      28.800  30.227 -35.919  1.00131.40           C  
ATOM   1110  C   ARG   137      27.477  30.245 -35.206  1.00131.40           C  
ATOM   1111  O   ARG   137      26.658  31.135 -35.425  1.00131.40           O  
ATOM   1112  CB  ARG   137      29.483  31.593 -35.739  1.00131.40           C  
ATOM   1113  CG  ARG   137      30.270  31.712 -34.434  1.00131.40           C  
ATOM   1114  CD  ARG   137      31.211  32.918 -34.414  1.00131.40           C  
ATOM   1115  NE  ARG   137      32.220  32.671 -33.348  1.00131.40           N  
ATOM   1116  CZ  ARG   137      33.462  33.229 -33.440  1.00131.40           C  
ATOM   1117  NH1 ARG   137      33.774  34.030 -34.501  1.00131.40           N1+
ATOM   1118  NH2 ARG   137      34.395  32.985 -32.472  1.00131.40           N  
ATOM   1119  N   TYR   138      27.236  29.262 -34.312  1.00 56.30           N  
ATOM   1120  CA  TYR   138      25.962  29.187 -33.650  1.00 56.30           C  
ATOM   1121  C   TYR   138      26.178  29.178 -32.167  1.00 56.30           C  
ATOM   1122  O   TYR   138      26.930  28.360 -31.643  1.00 56.30           O  
ATOM   1123  CB  TYR   138      25.195  27.900 -34.012  1.00 56.30           C  
ATOM   1124  CG  TYR   138      23.885  27.873 -33.300  1.00 56.30           C  
ATOM   1125  CD1 TYR   138      22.803  28.578 -33.779  1.00 56.30           C  
ATOM   1126  CD2 TYR   138      23.733  27.123 -32.157  1.00 56.30           C  
ATOM   1127  CE1 TYR   138      21.595  28.541 -33.122  1.00 56.30           C  
ATOM   1128  CE2 TYR   138      22.530  27.081 -31.496  1.00 56.30           C  
ATOM   1129  CZ  TYR   138      21.458  27.792 -31.979  1.00 56.30           C  
ATOM   1130  OH  TYR   138      20.222  27.750 -31.303  1.00 56.30           O  
ATOM   1131  N   LYS   139      25.509  30.104 -31.453  1.00125.60           N  
ATOM   1132  CA  LYS   139      25.613  30.180 -30.023  1.00125.60           C  
ATOM   1133  C   LYS   139      24.513  29.359 -29.420  1.00125.60           C  
ATOM   1134  O   LYS   139      23.389  29.342 -29.920  1.00125.60           O  
ATOM   1135  CB  LYS   139      25.435  31.608 -29.482  1.00125.60           C  
ATOM   1136  CG  LYS   139      25.541  31.713 -27.961  1.00125.60           C  
ATOM   1137  CD  LYS   139      25.515  33.155 -27.448  1.00125.60           C  
ATOM   1138  CE  LYS   139      26.835  33.905 -27.627  1.00125.60           C  
ATOM   1139  NZ  LYS   139      27.824  33.429 -26.635  1.00125.60           N1+
ATOM   1140  N   LEU   140      24.821  28.648 -28.318  1.00 81.95           N  
ATOM   1141  CA  LEU   140      23.820  27.876 -27.640  1.00 81.95           C  
ATOM   1142  C   LEU   140      22.956  28.811 -26.853  1.00 81.95           C  
ATOM   1143  O   LEU   140      23.436  29.795 -26.293  1.00 81.95           O  
ATOM   1144  CB  LEU   140      24.396  26.828 -26.668  1.00 81.95           C  
ATOM   1145  CG  LEU   140      25.119  25.663 -27.370  1.00 81.95           C  
ATOM   1146  CD1 LEU   140      26.333  26.155 -28.172  1.00 81.95           C  
ATOM   1147  CD2 LEU   140      25.477  24.547 -26.376  1.00 81.95           C  
ATOM   1148  N   GLU   141      21.638  28.530 -26.807  1.00 69.12           N  
ATOM   1149  CA  GLU   141      20.768  29.345 -26.008  1.00 69.12           C  
ATOM   1150  C   GLU   141      21.072  28.985 -24.589  1.00 69.12           C  
ATOM   1151  O   GLU   141      21.362  27.833 -24.281  1.00 69.12           O  
ATOM   1152  CB  GLU   141      19.265  29.091 -26.222  1.00 69.12           C  
ATOM   1153  CG  GLU   141      18.740  29.467 -27.609  1.00 69.12           C  
ATOM   1154  CD  GLU   141      18.908  28.260 -28.521  1.00 69.12           C  
ATOM   1155  OE1 GLU   141      19.614  27.304 -28.106  1.00 69.12           O  
ATOM   1156  OE2 GLU   141      18.323  28.275 -29.637  1.00 69.12           O1-
ATOM   1157  N   GLY   142      20.956  29.959 -23.671  1.00 27.72           N  
ATOM   1158  CA  GLY   142      21.354  29.767 -22.303  1.00 27.72           C  
ATOM   1159  C   GLY   142      20.605  28.629 -21.679  1.00 27.72           C  
ATOM   1160  O   GLY   142      21.147  27.907 -20.845  1.00 27.72           O  
ATOM   1161  N   ASP   143      19.330  28.439 -22.047  1.00 94.84           N  
ATOM   1162  CA  ASP   143      18.552  27.415 -21.413  1.00 94.84           C  
ATOM   1163  C   ASP   143      19.154  26.059 -21.655  1.00 94.84           C  
ATOM   1164  O   ASP   143      19.098  25.192 -20.785  1.00 94.84           O  
ATOM   1165  CB  ASP   143      17.090  27.393 -21.895  1.00 94.84           C  
ATOM   1166  CG  ASP   143      17.074  27.148 -23.396  1.00 94.84           C  
ATOM   1167  OD1 ASP   143      17.611  28.011 -24.139  1.00 94.84           O  
ATOM   1168  OD2 ASP   143      16.514  26.101 -23.819  1.00 94.84           O1-
ATOM   1169  N   VAL   144      19.721  25.832 -22.852  1.00107.31           N  
ATOM   1170  CA  VAL   144      20.244  24.544 -23.236  1.00107.31           C  
ATOM   1171  C   VAL   144      21.516  24.149 -22.533  1.00107.31           C  
ATOM   1172  O   VAL   144      21.770  22.958 -22.360  1.00107.31           O  
ATOM   1173  CB  VAL   144      20.505  24.415 -24.709  1.00107.31           C  
ATOM   1174  CG1 VAL   144      21.746  25.242 -25.077  1.00107.31           C  
ATOM   1175  CG2 VAL   144      20.645  22.921 -25.040  1.00107.31           C  
ATOM   1176  N   ALA   145      22.370  25.117 -22.141  1.00 49.30           N  
ATOM   1177  CA  ALA   145      23.670  24.784 -21.616  1.00 49.30           C  
ATOM   1178  C   ALA   145      23.575  23.806 -20.487  1.00 49.30           C  
ATOM   1179  O   ALA   145      22.772  23.959 -19.569  1.00 49.30           O  
ATOM   1180  CB  ALA   145      24.455  26.006 -21.108  1.00 49.30           C  
ATOM   1181  N   LYS   146      24.398  22.733 -20.566  1.00144.17           N  
ATOM   1182  CA  LYS   146      24.471  21.782 -19.495  1.00144.17           C  
ATOM   1183  C   LYS   146      25.856  21.200 -19.495  1.00144.17           C  
ATOM   1184  O   LYS   146      26.152  20.284 -20.263  1.00144.17           O  
ATOM   1185  CB  LYS   146      23.478  20.618 -19.627  1.00144.17           C  
ATOM   1186  CG  LYS   146      23.345  19.812 -18.334  1.00144.17           C  
ATOM   1187  CD  LYS   146      22.723  20.619 -17.191  1.00144.17           C  
ATOM   1188  CE  LYS   146      22.566  19.831 -15.890  1.00144.17           C  
ATOM   1189  NZ  LYS   146      21.961  20.694 -14.851  1.00144.17           N1+
ATOM   1190  N   THR   147      26.726  21.709 -18.595  1.00176.16           N  
ATOM   1191  CA  THR   147      28.079  21.258 -18.394  1.00176.16           C  
ATOM   1192  C   THR   147      28.852  21.085 -19.681  1.00176.16           C  
ATOM   1193  O   THR   147      29.241  19.976 -20.039  1.00176.16           O  
ATOM   1194  CB  THR   147      28.158  19.994 -17.577  1.00176.16           C  
ATOM   1195  CG2 THR   147      27.438  18.848 -18.311  1.00176.16           C  
ATOM   1196  OG1 THR   147      29.513  19.658 -17.323  1.00176.16           O  
ATOM   1197  N   PRO   148      29.118  22.169 -20.367  1.00 82.32           N  
ATOM   1198  CA  PRO   148      29.809  22.190 -21.639  1.00 82.32           C  
ATOM   1199  C   PRO   148      31.192  21.589 -21.616  1.00 82.32           C  
ATOM   1200  O   PRO   148      31.689  21.220 -22.679  1.00 82.32           O  
ATOM   1201  CB  PRO   148      29.863  23.666 -22.033  1.00 82.32           C  
ATOM   1202  CG  PRO   148      29.863  24.400 -20.679  1.00 82.32           C  
ATOM   1203  CD  PRO   148      29.028  23.489 -19.764  1.00 82.32           C  
ATOM   1204  N   LEU   149      31.846  21.511 -20.441  1.00119.99           N  
ATOM   1205  CA  LEU   149      33.185  20.999 -20.275  1.00119.99           C  
ATOM   1206  C   LEU   149      33.184  19.539 -20.659  1.00119.99           C  
ATOM   1207  O   LEU   149      34.179  18.987 -21.125  1.00119.99           O  
ATOM   1208  CB  LEU   149      33.643  21.166 -18.804  1.00119.99           C  
ATOM   1209  CG  LEU   149      35.111  20.831 -18.452  1.00119.99           C  
ATOM   1210  CD1 LEU   149      35.389  21.153 -16.974  1.00119.99           C  
ATOM   1211  CD2 LEU   149      35.491  19.378 -18.765  1.00119.99           C  
ATOM   1212  N   GLY   150      32.038  18.883 -20.434  1.00 88.73           N  
ATOM   1213  CA  GLY   150      31.717  17.492 -20.627  1.00 88.73           C  
ATOM   1214  C   GLY   150      31.625  17.032 -22.064  1.00 88.73           C  
ATOM   1215  O   GLY   150      31.465  15.834 -22.293  1.00 88.73           O  
ATOM   1216  N   PHE   151      31.553  17.940 -23.060  1.00 85.08           N  
ATOM   1217  CA  PHE   151      31.338  17.507 -24.420  1.00 85.08           C  
ATOM   1218  C   PHE   151      32.432  16.613 -24.926  1.00 85.08           C  
ATOM   1219  O   PHE   151      33.621  16.883 -24.762  1.00 85.08           O  
ATOM   1220  CB  PHE   151      31.178  18.653 -25.436  1.00 85.08           C  
ATOM   1221  CG  PHE   151      29.904  19.353 -25.118  1.00 85.08           C  
ATOM   1222  CD1 PHE   151      28.699  18.711 -25.282  1.00 85.08           C  
ATOM   1223  CD2 PHE   151      29.911  20.659 -24.687  1.00 85.08           C  
ATOM   1224  CE1 PHE   151      27.519  19.354 -24.996  1.00 85.08           C  
ATOM   1225  CE2 PHE   151      28.735  21.309 -24.399  1.00 85.08           C  
ATOM   1226  CZ  PHE   151      27.537  20.654 -24.552  1.00 85.08           C  
ATOM   1227  N   GLY   152      32.019  15.504 -25.581  1.00 43.68           N  
ATOM   1228  CA  GLY   152      32.914  14.535 -26.142  1.00 43.68           C  
ATOM   1229  C   GLY   152      32.873  14.664 -27.633  1.00 43.68           C  
ATOM   1230  O   GLY   152      32.848  15.755 -28.191  1.00 43.68           O  
ATOM   1231  N   GLY   153      32.854  13.512 -28.322  1.00 43.56           N  
ATOM   1232  CA  GLY   153      32.876  13.457 -29.749  1.00 43.56           C  
ATOM   1233  C   GLY   153      31.573  13.941 -30.291  1.00 43.56           C  
ATOM   1234  O   GLY   153      30.556  13.965 -29.598  1.00 43.56           O  
ATOM   1235  N   PHE   154      31.592  14.379 -31.568  1.00163.77           N  
ATOM   1236  CA  PHE   154      30.368  14.758 -32.206  1.00163.77           C  
ATOM   1237  C   PHE   154      30.424  14.350 -33.649  1.00163.77           C  
ATOM   1238  O   PHE   154      31.479  13.968 -34.159  1.00163.77           O  
ATOM   1239  CB  PHE   154      29.997  16.245 -32.033  1.00163.77           C  
ATOM   1240  CG  PHE   154      31.003  17.131 -32.674  1.00163.77           C  
ATOM   1241  CD1 PHE   154      32.232  17.343 -32.093  1.00163.77           C  
ATOM   1242  CD2 PHE   154      30.708  17.745 -33.867  1.00163.77           C  
ATOM   1243  CE1 PHE   154      33.158  18.163 -32.692  1.00163.77           C  
ATOM   1244  CE2 PHE   154      31.629  18.566 -34.464  1.00163.77           C  
ATOM   1245  CZ  PHE   154      32.856  18.777 -33.882  1.00163.77           C  
ATOM   1246  N   ALA   155      29.254  14.357 -34.328  1.00 48.24           N  
ATOM   1247  CA  ALA   155      29.193  13.962 -35.706  1.00 48.24           C  
ATOM   1248  C   ALA   155      28.447  15.007 -36.472  1.00 48.24           C  
ATOM   1249  O   ALA   155      27.512  15.629 -35.969  1.00 48.24           O  
ATOM   1250  CB  ALA   155      28.459  12.629 -35.935  1.00 48.24           C  
ATOM   1251  N   VAL   156      28.869  15.223 -37.733  1.00 57.65           N  
ATOM   1252  CA  VAL   156      28.236  16.182 -38.591  1.00 57.65           C  
ATOM   1253  C   VAL   156      27.472  15.403 -39.622  1.00 57.65           C  
ATOM   1254  O   VAL   156      28.043  14.623 -40.383  1.00 57.65           O  
ATOM   1255  CB  VAL   156      29.227  17.055 -39.307  1.00 57.65           C  
ATOM   1256  CG1 VAL   156      28.467  18.037 -40.212  1.00 57.65           C  
ATOM   1257  CG2 VAL   156      30.120  17.733 -38.254  1.00 57.65           C  
ATOM   1258  N   ASP   157      26.142  15.611 -39.671  1.00 71.17           N  
ATOM   1259  CA  ASP   157      25.287  14.880 -40.562  1.00 71.17           C  
ATOM   1260  C   ASP   157      24.894  15.797 -41.684  1.00 71.17           C  
ATOM   1261  O   ASP   157      24.085  16.705 -41.494  1.00 71.17           O  
ATOM   1262  CB  ASP   157      24.000  14.408 -39.853  1.00 71.17           C  
ATOM   1263  CG  ASP   157      23.334  13.294 -40.647  1.00 71.17           C  
ATOM   1264  OD1 ASP   157      23.895  12.889 -41.699  1.00 71.17           O  
ATOM   1265  OD2 ASP   157      22.250  12.826 -40.203  1.00 71.17           O1-
ATOM   1266  N   VAL   158      25.460  15.584 -42.892  1.00 66.39           N  
ATOM   1267  CA  VAL   158      25.130  16.451 -43.995  1.00 66.39           C  
ATOM   1268  C   VAL   158      24.183  15.737 -44.917  1.00 66.39           C  
ATOM   1269  O   VAL   158      24.559  14.786 -45.601  1.00 66.39           O  
ATOM   1270  CB  VAL   158      26.328  16.854 -44.807  1.00 66.39           C  
ATOM   1271  CG1 VAL   158      25.859  17.763 -45.955  1.00 66.39           C  
ATOM   1272  CG2 VAL   158      27.359  17.509 -43.872  1.00 66.39           C  
ATOM   1273  N   LEU   159      22.916  16.199 -44.967  1.00102.38           N  
ATOM   1274  CA  LEU   159      21.917  15.577 -45.790  1.00102.38           C  
ATOM   1275  C   LEU   159      22.303  15.708 -47.235  1.00102.38           C  
ATOM   1276  O   LEU   159      22.321  14.715 -47.959  1.00102.38           O  
ATOM   1277  CB  LEU   159      20.530  16.229 -45.598  1.00102.38           C  
ATOM   1278  CG  LEU   159      19.355  15.558 -46.347  1.00102.38           C  
ATOM   1279  CD1 LEU   159      19.432  15.752 -47.870  1.00102.38           C  
ATOM   1280  CD2 LEU   159      19.212  14.083 -45.938  1.00102.38           C  
ATOM   1281  N   ASN   160      22.631  16.926 -47.723  1.00120.27           N  
ATOM   1282  CA  ASN   160      22.984  16.940 -49.117  1.00120.27           C  
ATOM   1283  C   ASN   160      24.341  17.514 -49.338  1.00120.27           C  
ATOM   1284  O   ASN   160      24.550  18.716 -49.505  1.00120.27           O  
ATOM   1285  CB  ASN   160      21.953  17.591 -50.062  1.00120.27           C  
ATOM   1286  CG  ASN   160      21.564  18.955 -49.543  1.00120.27           C  
ATOM   1287  ND2 ASN   160      22.011  20.038 -50.235  1.00120.27           N  
ATOM   1288  OD1 ASN   160      20.856  19.048 -48.542  1.00120.27           O  
ATOM   1289  N   PRO   161      25.257  16.583 -49.361  1.00 87.00           N  
ATOM   1290  CA  PRO   161      26.659  16.814 -49.558  1.00 87.00           C  
ATOM   1291  C   PRO   161      26.947  17.436 -50.884  1.00 87.00           C  
ATOM   1292  O   PRO   161      27.937  18.160 -50.985  1.00 87.00           O  
ATOM   1293  CB  PRO   161      27.322  15.444 -49.415  1.00 87.00           C  
ATOM   1294  CG  PRO   161      26.203  14.457 -49.802  1.00 87.00           C  
ATOM   1295  CD  PRO   161      24.918  15.171 -49.353  1.00 87.00           C  
ATOM   1296  N   ASN   162      26.145  17.147 -51.928  1.00159.63           N  
ATOM   1297  CA  ASN   162      26.438  17.789 -53.174  1.00159.63           C  
ATOM   1298  C   ASN   162      25.401  18.842 -53.343  1.00159.63           C  
ATOM   1299  O   ASN   162      24.426  18.673 -54.073  1.00159.63           O  
ATOM   1300  CB  ASN   162      26.364  16.857 -54.395  1.00159.63           C  
ATOM   1301  CG  ASN   162      27.111  17.540 -55.532  1.00159.63           C  
ATOM   1302  ND2 ASN   162      27.139  16.886 -56.725  1.00159.63           N  
ATOM   1303  OD1 ASN   162      27.658  18.629 -55.363  1.00159.63           O  
ATOM   1304  N   GLY   163      25.623  19.982 -52.672  1.00 72.04           N  
ATOM   1305  CA  GLY   163      24.708  21.078 -52.691  1.00 72.04           C  
ATOM   1306  C   GLY   163      25.342  22.127 -51.838  1.00 72.04           C  
ATOM   1307  O   GLY   163      26.565  22.191 -51.719  1.00 72.04           O  
ATOM   1308  N   ASN   164      24.515  22.990 -51.231  1.00126.07           N  
ATOM   1309  CA  ASN   164      24.987  24.051 -50.390  1.00126.07           C  
ATOM   1310  C   ASN   164      25.600  23.420 -49.179  1.00126.07           C  
ATOM   1311  O   ASN   164      26.545  23.938 -48.590  1.00126.07           O  
ATOM   1312  CB  ASN   164      23.832  24.921 -49.876  1.00126.07           C  
ATOM   1313  CG  ASN   164      23.013  25.343 -51.084  1.00126.07           C  
ATOM   1314  ND2 ASN   164      23.324  26.537 -51.655  1.00126.07           N  
ATOM   1315  OD1 ASN   164      22.112  24.619 -51.508  1.00126.07           O  
ATOM   1316  N   CYS   165      25.008  22.279 -48.793  1.00174.16           N  
ATOM   1317  CA  CYS   165      25.228  21.428 -47.662  1.00174.16           C  
ATOM   1318  C   CYS   165      24.811  22.093 -46.393  1.00174.16           C  
ATOM   1319  O   CYS   165      25.065  21.578 -45.306  1.00174.16           O  
ATOM   1320  CB  CYS   165      26.527  20.610 -47.585  1.00174.16           C  
ATOM   1321  SG  CYS   165      28.124  21.415 -47.347  1.00174.16           S  
ATOM   1322  N   ALA   166      24.284  23.330 -46.499  1.00133.64           N  
ATOM   1323  CA  ALA   166      23.646  24.060 -45.431  1.00133.64           C  
ATOM   1324  C   ALA   166      22.178  23.845 -45.221  1.00133.64           C  
ATOM   1325  O   ALA   166      21.727  23.585 -44.102  1.00133.64           O  
ATOM   1326  CB  ALA   166      23.826  25.580 -45.582  1.00133.64           C  
ATOM   1327  N   THR   167      21.446  23.901 -46.361  1.00230.43           N  
ATOM   1328  CA  THR   167      20.027  24.112 -46.544  1.00230.43           C  
ATOM   1329  C   THR   167      19.089  23.304 -45.703  1.00230.43           C  
ATOM   1330  O   THR   167      19.449  22.677 -44.712  1.00230.43           O  
ATOM   1331  CB  THR   167      19.567  24.047 -47.979  1.00230.43           C  
ATOM   1332  CG2 THR   167      20.362  25.084 -48.792  1.00230.43           C  
ATOM   1333  OG1 THR   167      19.750  22.752 -48.528  1.00230.43           O  
ATOM   1334  N   SER   168      17.789  23.393 -46.049  1.00137.98           N  
ATOM   1335  CA  SER   168      16.769  22.801 -45.234  1.00137.98           C  
ATOM   1336  C   SER   168      17.067  21.359 -45.063  1.00137.98           C  
ATOM   1337  O   SER   168      17.391  20.661 -46.023  1.00137.98           O  
ATOM   1338  CB  SER   168      15.349  22.924 -45.817  1.00137.98           C  
ATOM   1339  OG  SER   168      15.241  22.146 -47.000  1.00137.98           O  
ATOM   1340  N   ASP   169      16.962  20.896 -43.802  1.00194.89           N  
ATOM   1341  CA  ASP   169      17.224  19.533 -43.470  1.00194.89           C  
ATOM   1342  C   ASP   169      18.561  19.211 -44.020  1.00194.89           C  
ATOM   1343  O   ASP   169      18.792  18.108 -44.513  1.00194.89           O  
ATOM   1344  CB  ASP   169      16.195  18.556 -44.057  1.00194.89           C  
ATOM   1345  CG  ASP   169      14.903  18.747 -43.276  1.00194.89           C  
ATOM   1346  OD1 ASP   169      14.975  18.791 -42.020  1.00194.89           O  
ATOM   1347  OD2 ASP   169      13.827  18.845 -43.925  1.00194.89           O1-
ATOM   1348  N   GLU   170      19.495  20.175 -43.945  1.00209.90           N  
ATOM   1349  CA  GLU   170      20.765  19.862 -44.489  1.00209.90           C  
ATOM   1350  C   GLU   170      21.661  19.301 -43.456  1.00209.90           C  
ATOM   1351  O   GLU   170      21.910  18.097 -43.464  1.00209.90           O  
ATOM   1352  CB  GLU   170      21.509  20.973 -45.199  1.00209.90           C  
ATOM   1353  CG  GLU   170      20.917  21.161 -46.580  1.00209.90           C  
ATOM   1354  CD  GLU   170      22.129  21.224 -47.469  1.00209.90           C  
ATOM   1355  OE1 GLU   170      22.831  20.182 -47.444  1.00209.90           O  
ATOM   1356  OE2 GLU   170      22.385  22.247 -48.158  1.00209.90           O1-
ATOM   1357  N   THR   171      22.171  20.137 -42.536  1.00 71.26           N  
ATOM   1358  CA  THR   171      23.166  19.571 -41.682  1.00 71.26           C  
ATOM   1359  C   THR   171      22.688  19.495 -40.275  1.00 71.26           C  
ATOM   1360  O   THR   171      22.036  20.403 -39.764  1.00 71.26           O  
ATOM   1361  CB  THR   171      24.444  20.356 -41.679  1.00 71.26           C  
ATOM   1362  CG2 THR   171      25.461  19.663 -40.757  1.00 71.26           C  
ATOM   1363  OG1 THR   171      24.960  20.432 -42.997  1.00 71.26           O  
ATOM   1364  N   TYR   172      23.017  18.367 -39.617  1.00137.79           N  
ATOM   1365  CA  TYR   172      22.687  18.160 -38.240  1.00137.79           C  
ATOM   1366  C   TYR   172      23.955  17.852 -37.512  1.00137.79           C  
ATOM   1367  O   TYR   172      24.837  17.177 -38.041  1.00137.79           O  
ATOM   1368  CB  TYR   172      21.724  16.982 -37.990  1.00137.79           C  
ATOM   1369  CG  TYR   172      20.340  17.397 -38.360  1.00137.79           C  
ATOM   1370  CD1 TYR   172      19.884  17.291 -39.653  1.00137.79           C  
ATOM   1371  CD2 TYR   172      19.496  17.906 -37.399  1.00137.79           C  
ATOM   1372  CE1 TYR   172      18.605  17.679 -39.977  1.00137.79           C  
ATOM   1373  CE2 TYR   172      18.216  18.296 -37.716  1.00137.79           C  
ATOM   1374  CZ  TYR   172      17.769  18.182 -39.010  1.00137.79           C  
ATOM   1375  OH  TYR   172      16.458  18.580 -39.346  1.00137.79           O  
ATOM   1376  N   LEU   173      24.090  18.377 -36.279  1.00154.18           N  
ATOM   1377  CA  LEU   173      25.260  18.126 -35.490  1.00154.18           C  
ATOM   1378  C   LEU   173      24.811  17.484 -34.209  1.00154.18           C  
ATOM   1379  O   LEU   173      23.947  18.016 -33.512  1.00154.18           O  
ATOM   1380  CB  LEU   173      26.017  19.413 -35.112  1.00154.18           C  
ATOM   1381  CG  LEU   173      26.596  20.173 -36.319  1.00154.18           C  
ATOM   1382  CD1 LEU   173      27.704  19.362 -37.009  1.00154.18           C  
ATOM   1383  CD2 LEU   173      25.490  20.615 -37.289  1.00154.18           C  
ATOM   1384  N   TYR   174      25.399  16.316 -33.869  1.00 85.63           N  
ATOM   1385  CA  TYR   174      25.044  15.622 -32.661  1.00 85.63           C  
ATOM   1386  C   TYR   174      26.271  15.654 -31.793  1.00 85.63           C  
ATOM   1387  O   TYR   174      27.305  15.097 -32.160  1.00 85.63           O  
ATOM   1388  CB  TYR   174      24.730  14.131 -32.888  1.00 85.63           C  
ATOM   1389  CG  TYR   174      23.800  14.001 -34.050  1.00 85.63           C  
ATOM   1390  CD1 TYR   174      22.492  14.425 -33.988  1.00 85.63           C  
ATOM   1391  CD2 TYR   174      24.251  13.423 -35.217  1.00 85.63           C  
ATOM   1392  CE1 TYR   174      21.661  14.287 -35.079  1.00 85.63           C  
ATOM   1393  CE2 TYR   174      23.426  13.280 -36.308  1.00 85.63           C  
ATOM   1394  CZ  TYR   174      22.126  13.716 -36.241  1.00 85.63           C  
ATOM   1395  OH  TYR   174      21.274  13.573 -37.358  1.00 85.63           O  
ATOM   1396  N   ILE   175      26.184  16.287 -30.603  1.00 55.55           N  
ATOM   1397  CA  ILE   175      27.341  16.430 -29.757  1.00 55.55           C  
ATOM   1398  C   ILE   175      27.106  15.662 -28.491  1.00 55.55           C  
ATOM   1399  O   ILE   175      26.100  15.861 -27.815  1.00 55.55           O  
ATOM   1400  CB  ILE   175      27.565  17.858 -29.353  1.00 55.55           C  
ATOM   1401  CG1 ILE   175      27.660  18.756 -30.597  1.00 55.55           C  
ATOM   1402  CG2 ILE   175      28.822  17.910 -28.469  1.00 55.55           C  
ATOM   1403  CD1 ILE   175      27.480  20.242 -30.287  1.00 55.55           C  
ATOM   1404  N   THR   176      28.050  14.768 -28.131  1.00 47.24           N  
ATOM   1405  CA  THR   176      27.913  13.947 -26.956  1.00 47.24           C  
ATOM   1406  C   THR   176      28.352  14.701 -25.734  1.00 47.24           C  
ATOM   1407  O   THR   176      29.152  15.634 -25.813  1.00 47.24           O  
ATOM   1408  CB  THR   176      28.746  12.700 -27.014  1.00 47.24           C  
ATOM   1409  CG2 THR   176      28.368  11.916 -28.283  1.00 47.24           C  
ATOM   1410  OG1 THR   176      30.126  13.034 -27.042  1.00 47.24           O  
ATOM   1411  N   ASN   177      27.784  14.321 -24.564  1.00 67.97           N  
ATOM   1412  CA  ASN   177      28.187  14.847 -23.288  1.00 67.97           C  
ATOM   1413  C   ASN   177      28.304  13.656 -22.378  1.00 67.97           C  
ATOM   1414  O   ASN   177      27.322  12.960 -22.134  1.00 67.97           O  
ATOM   1415  CB  ASN   177      27.168  15.829 -22.682  1.00 67.97           C  
ATOM   1416  CG  ASN   177      27.825  16.540 -21.506  1.00 67.97           C  
ATOM   1417  ND2 ASN   177      28.237  17.817 -21.724  1.00 67.97           N  
ATOM   1418  OD1 ASN   177      27.973  15.976 -20.424  1.00 67.97           O  
ATOM   1419  N   PHE   178      29.525  13.372 -21.880  1.00180.56           N  
ATOM   1420  CA  PHE   178      29.780  12.202 -21.078  1.00180.56           C  
ATOM   1421  C   PHE   178      29.296  12.289 -19.655  1.00180.56           C  
ATOM   1422  O   PHE   178      29.065  11.259 -19.019  1.00180.56           O  
ATOM   1423  CB  PHE   178      31.229  11.659 -21.173  1.00180.56           C  
ATOM   1424  CG  PHE   178      32.262  12.671 -20.816  1.00180.56           C  
ATOM   1425  CD1 PHE   178      32.796  13.487 -21.787  1.00180.56           C  
ATOM   1426  CD2 PHE   178      32.711  12.792 -19.522  1.00180.56           C  
ATOM   1427  CE1 PHE   178      33.757  14.418 -21.473  1.00180.56           C  
ATOM   1428  CE2 PHE   178      33.672  13.720 -19.202  1.00180.56           C  
ATOM   1429  CZ  PHE   178      34.196  14.536 -20.177  1.00180.56           C  
ATOM   1430  N   ILE   179      29.252  13.494 -19.053  1.00169.83           N  
ATOM   1431  CA  ILE   179      28.732  13.537 -17.712  1.00169.83           C  
ATOM   1432  C   ILE   179      27.235  13.322 -17.706  1.00169.83           C  
ATOM   1433  O   ILE   179      26.729  12.398 -17.070  1.00169.83           O  
ATOM   1434  CB  ILE   179      29.102  14.823 -16.998  1.00169.83           C  
ATOM   1435  CG1 ILE   179      28.821  14.750 -15.483  1.00169.83           C  
ATOM   1436  CG2 ILE   179      28.449  16.013 -17.720  1.00169.83           C  
ATOM   1437  CD1 ILE   179      27.347  14.658 -15.091  1.00169.83           C  
ATOM   1438  N   ASP   180      26.503  14.133 -18.497  1.00107.28           N  
ATOM   1439  CA  ASP   180      25.065  14.201 -18.524  1.00107.28           C  
ATOM   1440  C   ASP   180      24.459  12.986 -19.154  1.00107.28           C  
ATOM   1441  O   ASP   180      23.267  12.728 -18.984  1.00107.28           O  
ATOM   1442  CB  ASP   180      24.537  15.432 -19.281  1.00107.28           C  
ATOM   1443  CG  ASP   180      23.084  15.630 -18.876  1.00107.28           C  
ATOM   1444  OD1 ASP   180      22.750  15.301 -17.706  1.00107.28           O  
ATOM   1445  OD2 ASP   180      22.291  16.122 -19.721  1.00107.28           O1-
ATOM   1446  N   ASN   181      25.251  12.213 -19.921  1.00 63.13           N  
ATOM   1447  CA  ASN   181      24.677  11.129 -20.664  1.00 63.13           C  
ATOM   1448  C   ASN   181      23.662  11.757 -21.572  1.00 63.13           C  
ATOM   1449  O   ASN   181      22.498  11.358 -21.590  1.00 63.13           O  
ATOM   1450  CB  ASN   181      23.948  10.110 -19.773  1.00 63.13           C  
ATOM   1451  CG  ASN   181      24.972   9.485 -18.836  1.00 63.13           C  
ATOM   1452  ND2 ASN   181      24.553   9.217 -17.570  1.00 63.13           N  
ATOM   1453  OD1 ASN   181      26.117   9.246 -19.215  1.00 63.13           O  
ATOM   1454  N   ALA   182      24.082  12.786 -22.346  1.00 49.22           N  
ATOM   1455  CA  ALA   182      23.125  13.477 -23.168  1.00 49.22           C  
ATOM   1456  C   ALA   182      23.678  13.808 -24.525  1.00 49.22           C  
ATOM   1457  O   ALA   182      24.889  13.880 -24.735  1.00 49.22           O  
ATOM   1458  CB  ALA   182      22.651  14.803 -22.549  1.00 49.22           C  
ATOM   1459  N   LEU   183      22.759  13.986 -25.501  1.00 76.74           N  
ATOM   1460  CA  LEU   183      23.092  14.403 -26.834  1.00 76.74           C  
ATOM   1461  C   LEU   183      22.464  15.737 -27.077  1.00 76.74           C  
ATOM   1462  O   LEU   183      21.255  15.913 -26.914  1.00 76.74           O  
ATOM   1463  CB  LEU   183      22.572  13.493 -27.964  1.00 76.74           C  
ATOM   1464  CG  LEU   183      23.402  12.225 -28.227  1.00 76.74           C  
ATOM   1465  CD1 LEU   183      22.795  11.399 -29.373  1.00 76.74           C  
ATOM   1466  CD2 LEU   183      24.870  12.589 -28.502  1.00 76.74           C  
ATOM   1467  N   ILE   184      23.290  16.715 -27.497  1.00 55.56           N  
ATOM   1468  CA  ILE   184      22.768  18.000 -27.853  1.00 55.56           C  
ATOM   1469  C   ILE   184      22.662  17.987 -29.345  1.00 55.56           C  
ATOM   1470  O   ILE   184      23.619  17.670 -30.052  1.00 55.56           O  
ATOM   1471  CB  ILE   184      23.632  19.157 -27.441  1.00 55.56           C  
ATOM   1472  CG1 ILE   184      23.711  19.240 -25.908  1.00 55.56           C  
ATOM   1473  CG2 ILE   184      23.063  20.428 -28.093  1.00 55.56           C  
ATOM   1474  CD1 ILE   184      24.740  20.247 -25.399  1.00 55.56           C  
ATOM   1475  N   VAL   185      21.460  18.307 -29.860  1.00106.89           N  
ATOM   1476  CA  VAL   185      21.222  18.214 -31.271  1.00106.89           C  
ATOM   1477  C   VAL   185      21.021  19.579 -31.846  1.00106.89           C  
ATOM   1478  O   VAL   185      20.239  20.380 -31.335  1.00106.89           O  
ATOM   1479  CB  VAL   185      20.013  17.398 -31.589  1.00106.89           C  
ATOM   1480  CG1 VAL   185      20.280  15.935 -31.196  1.00106.89           C  
ATOM   1481  CG2 VAL   185      18.844  18.019 -30.816  1.00106.89           C  
ATOM   1482  N   TYR   186      21.733  19.860 -32.957  1.00 81.89           N  
ATOM   1483  CA  TYR   186      21.675  21.148 -33.586  1.00 81.89           C  
ATOM   1484  C   TYR   186      21.208  20.994 -35.000  1.00 81.89           C  
ATOM   1485  O   TYR   186      21.777  20.225 -35.773  1.00 81.89           O  
ATOM   1486  CB  TYR   186      23.055  21.839 -33.561  1.00 81.89           C  
ATOM   1487  CG  TYR   186      23.084  23.071 -34.399  1.00 81.89           C  
ATOM   1488  CD1 TYR   186      22.313  24.169 -34.090  1.00 81.89           C  
ATOM   1489  CD2 TYR   186      23.939  23.139 -35.477  1.00 81.89           C  
ATOM   1490  CE1 TYR   186      22.368  25.301 -34.870  1.00 81.89           C  
ATOM   1491  CE2 TYR   186      24.000  24.269 -36.260  1.00 81.89           C  
ATOM   1492  CZ  TYR   186      23.208  25.352 -35.956  1.00 81.89           C  
ATOM   1493  OH  TYR   186      23.262  26.517 -36.753  1.00 81.89           O  
ATOM   1494  N   ASP   187      20.131  21.732 -35.358  1.00 64.09           N  
ATOM   1495  CA  ASP   187      19.588  21.740 -36.691  1.00 64.09           C  
ATOM   1496  C   ASP   187      20.091  22.995 -37.328  1.00 64.09           C  
ATOM   1497  O   ASP   187      19.680  24.096 -36.963  1.00 64.09           O  
ATOM   1498  CB  ASP   187      18.047  21.774 -36.733  1.00 64.09           C  
ATOM   1499  CG  ASP   187      17.559  21.586 -38.170  1.00 64.09           C  
ATOM   1500  OD1 ASP   187      18.280  21.988 -39.123  1.00 64.09           O  
ATOM   1501  OD2 ASP   187      16.438  21.031 -38.327  1.00 64.09           O1-
ATOM   1502  N   MET   188      21.024  22.848 -38.289  1.00104.29           N  
ATOM   1503  CA  MET   188      21.633  23.983 -38.916  1.00104.29           C  
ATOM   1504  C   MET   188      20.645  24.757 -39.722  1.00104.29           C  
ATOM   1505  O   MET   188      20.631  25.986 -39.673  1.00104.29           O  
ATOM   1506  CB  MET   188      22.800  23.597 -39.847  1.00104.29           C  
ATOM   1507  CG  MET   188      23.557  24.784 -40.456  1.00104.29           C  
ATOM   1508  SD  MET   188      22.702  25.644 -41.814  1.00104.29           S  
ATOM   1509  CE  MET   188      24.017  26.863 -42.101  1.00104.29           C  
ATOM   1510  N   LYS   189      19.783  24.077 -40.499  1.00147.38           N  
ATOM   1511  CA  LYS   189      18.942  24.868 -41.346  1.00147.38           C  
ATOM   1512  C   LYS   189      17.966  25.683 -40.548  1.00147.38           C  
ATOM   1513  O   LYS   189      17.797  26.875 -40.797  1.00147.38           O  
ATOM   1514  CB  LYS   189      18.194  24.074 -42.419  1.00147.38           C  
ATOM   1515  CG  LYS   189      17.748  25.004 -43.544  1.00147.38           C  
ATOM   1516  CD  LYS   189      18.920  25.784 -44.153  1.00147.38           C  
ATOM   1517  CE  LYS   189      18.598  26.456 -45.487  1.00147.38           C  
ATOM   1518  NZ  LYS   189      19.810  27.122 -46.015  1.00147.38           N1+
ATOM   1519  N   ASN   190      17.309  25.054 -39.555  1.00 55.04           N  
ATOM   1520  CA  ASN   190      16.334  25.694 -38.718  1.00 55.04           C  
ATOM   1521  C   ASN   190      17.022  26.655 -37.801  1.00 55.04           C  
ATOM   1522  O   ASN   190      16.412  27.613 -37.332  1.00 55.04           O  
ATOM   1523  CB  ASN   190      15.541  24.698 -37.859  1.00 55.04           C  
ATOM   1524  CG  ASN   190      14.667  23.892 -38.805  1.00 55.04           C  
ATOM   1525  ND2 ASN   190      13.324  24.088 -38.709  1.00 55.04           N  
ATOM   1526  OD1 ASN   190      15.166  23.110 -39.614  1.00 55.04           O  
ATOM   1527  N   ARG   191      18.315  26.402 -37.524  1.00192.67           N  
ATOM   1528  CA  ARG   191      19.099  27.141 -36.576  1.00192.67           C  
ATOM   1529  C   ARG   191      18.431  27.057 -35.243  1.00192.67           C  
ATOM   1530  O   ARG   191      18.225  28.059 -34.558  1.00192.67           O  
ATOM   1531  CB  ARG   191      19.462  28.599 -36.955  1.00192.67           C  
ATOM   1532  CG  ARG   191      18.311  29.573 -37.208  1.00192.67           C  
ATOM   1533  CD  ARG   191      18.790  31.008 -37.450  1.00192.67           C  
ATOM   1534  NE  ARG   191      19.703  30.994 -38.628  1.00192.67           N  
ATOM   1535  CZ  ARG   191      19.207  31.191 -39.887  1.00192.67           C  
ATOM   1536  NH1 ARG   191      17.879  31.444 -40.064  1.00192.67           N1+
ATOM   1537  NH2 ARG   191      20.045  31.138 -40.964  1.00192.67           N  
ATOM   1538  N   ASN   192      18.078  25.811 -34.855  1.00 48.78           N  
ATOM   1539  CA  ASN   192      17.447  25.533 -33.597  1.00 48.78           C  
ATOM   1540  C   ASN   192      18.179  24.368 -32.986  1.00 48.78           C  
ATOM   1541  O   ASN   192      18.792  23.571 -33.697  1.00 48.78           O  
ATOM   1542  CB  ASN   192      15.968  25.132 -33.755  1.00 48.78           C  
ATOM   1543  CG  ASN   192      15.220  25.370 -32.450  1.00 48.78           C  
ATOM   1544  ND2 ASN   192      13.889  25.630 -32.567  1.00 48.78           N  
ATOM   1545  OD1 ASN   192      15.791  25.338 -31.364  1.00 48.78           O  
ATOM   1546  N   ALA   193      18.157  24.253 -31.637  1.00 43.46           N  
ATOM   1547  CA  ALA   193      18.835  23.164 -30.985  1.00 43.46           C  
ATOM   1548  C   ALA   193      18.027  22.707 -29.805  1.00 43.46           C  
ATOM   1549  O   ALA   193      17.144  23.417 -29.326  1.00 43.46           O  
ATOM   1550  CB  ALA   193      20.229  23.542 -30.454  1.00 43.46           C  
ATOM   1551  N   TRP   194      18.295  21.468 -29.330  1.00 97.63           N  
ATOM   1552  CA  TRP   194      17.605  20.934 -28.185  1.00 97.63           C  
ATOM   1553  C   TRP   194      18.428  19.812 -27.605  1.00 97.63           C  
ATOM   1554  O   TRP   194      19.252  19.217 -28.298  1.00 97.63           O  
ATOM   1555  CB  TRP   194      16.182  20.422 -28.506  1.00 97.63           C  
ATOM   1556  CG  TRP   194      16.064  19.264 -29.475  1.00 97.63           C  
ATOM   1557  CD1 TRP   194      15.815  17.950 -29.201  1.00 97.63           C  
ATOM   1558  CD2 TRP   194      16.181  19.362 -30.906  1.00 97.63           C  
ATOM   1559  CE2 TRP   194      15.975  18.082 -31.427  1.00 97.63           C  
ATOM   1560  CE3 TRP   194      16.438  20.429 -31.720  1.00 97.63           C  
ATOM   1561  NE1 TRP   194      15.750  17.226 -30.368  1.00 97.63           N  
ATOM   1562  CZ2 TRP   194      16.031  17.849 -32.772  1.00 97.63           C  
ATOM   1563  CZ3 TRP   194      16.486  20.190 -33.078  1.00 97.63           C  
ATOM   1564  CH2 TRP   194      16.286  18.926 -33.595  1.00 97.63           C  
ATOM   1565  N   LYS   195      18.223  19.502 -26.301  1.00118.22           N  
ATOM   1566  CA  LYS   195      18.959  18.475 -25.607  1.00118.22           C  
ATOM   1567  C   LYS   195      18.138  17.216 -25.535  1.00118.22           C  
ATOM   1568  O   LYS   195      16.907  17.262 -25.506  1.00118.22           O  
ATOM   1569  CB  LYS   195      19.268  18.871 -24.154  1.00118.22           C  
ATOM   1570  CG  LYS   195      17.992  19.006 -23.317  1.00118.22           C  
ATOM   1571  CD  LYS   195      18.228  19.212 -21.820  1.00118.22           C  
ATOM   1572  CE  LYS   195      18.031  20.664 -21.377  1.00118.22           C  
ATOM   1573  NZ  LYS   195      18.091  20.761 -19.902  1.00118.22           N1+
ATOM   1574  N   ILE   196      18.815  16.040 -25.528  1.00107.37           N  
ATOM   1575  CA  ILE   196      18.084  14.800 -25.424  1.00107.37           C  
ATOM   1576  C   ILE   196      18.826  13.874 -24.506  1.00107.37           C  
ATOM   1577  O   ILE   196      20.045  13.756 -24.596  1.00107.37           O  
ATOM   1578  CB  ILE   196      17.916  14.095 -26.740  1.00107.37           C  
ATOM   1579  CG1 ILE   196      19.281  13.692 -27.320  1.00107.37           C  
ATOM   1580  CG2 ILE   196      17.091  15.008 -27.662  1.00107.37           C  
ATOM   1581  CD1 ILE   196      19.176  12.723 -28.496  1.00107.37           C  
ATOM   1582  N   ASN   197      18.101  13.177 -23.602  1.00 43.43           N  
ATOM   1583  CA  ASN   197      18.725  12.266 -22.680  1.00 43.43           C  
ATOM   1584  C   ASN   197      18.084  10.918 -22.835  1.00 43.43           C  
ATOM   1585  O   ASN   197      16.913  10.812 -23.202  1.00 43.43           O  
ATOM   1586  CB  ASN   197      18.558  12.678 -21.206  1.00 43.43           C  
ATOM   1587  CG  ASN   197      19.325  13.976 -20.985  1.00 43.43           C  
ATOM   1588  ND2 ASN   197      19.222  14.543 -19.752  1.00 43.43           N  
ATOM   1589  OD1 ASN   197      20.005  14.470 -21.883  1.00 43.43           O  
ATOM   1590  N   ASP   198      18.869   9.846 -22.590  1.00 62.20           N  
ATOM   1591  CA  ASP   198      18.380   8.498 -22.683  1.00 62.20           C  
ATOM   1592  C   ASP   198      19.164   7.673 -21.702  1.00 62.20           C  
ATOM   1593  O   ASP   198      20.353   7.900 -21.487  1.00 62.20           O  
ATOM   1594  CB  ASP   198      18.587   7.879 -24.079  1.00 62.20           C  
ATOM   1595  CG  ASP   198      17.822   6.566 -24.167  1.00 62.20           C  
ATOM   1596  OD1 ASP   198      17.037   6.269 -23.230  1.00 62.20           O  
ATOM   1597  OD2 ASP   198      18.007   5.845 -25.184  1.00 62.20           O1-
ATOM   1598  N   ASP   199      18.516   6.659 -21.101  1.00 81.13           N  
ATOM   1599  CA  ASP   199      19.120   5.814 -20.111  1.00 81.13           C  
ATOM   1600  C   ASP   199      20.295   5.141 -20.752  1.00 81.13           C  
ATOM   1601  O   ASP   199      21.278   4.818 -20.089  1.00 81.13           O  
ATOM   1602  CB  ASP   199      18.144   4.719 -19.636  1.00 81.13           C  
ATOM   1603  CG  ASP   199      18.721   3.994 -18.426  1.00 81.13           C  
ATOM   1604  OD1 ASP   199      19.880   4.297 -18.037  1.00 81.13           O  
ATOM   1605  OD2 ASP   199      18.000   3.120 -17.874  1.00 81.13           O1-
ATOM   1606  N   SER   200      20.207   4.907 -22.073  1.00 59.44           N  
ATOM   1607  CA  SER   200      21.221   4.213 -22.819  1.00 59.44           C  
ATOM   1608  C   SER   200      22.497   5.004 -22.890  1.00 59.44           C  
ATOM   1609  O   SER   200      23.563   4.438 -23.123  1.00 59.44           O  
ATOM   1610  CB  SER   200      20.798   3.897 -24.263  1.00 59.44           C  
ATOM   1611  OG  SER   200      19.771   2.916 -24.265  1.00 59.44           O  
ATOM   1612  N   PHE   201      22.424   6.333 -22.715  1.00122.93           N  
ATOM   1613  CA  PHE   201      23.560   7.214 -22.812  1.00122.93           C  
ATOM   1614  C   PHE   201      24.479   7.102 -21.620  1.00122.93           C  
ATOM   1615  O   PHE   201      25.573   7.662 -21.651  1.00122.93           O  
ATOM   1616  CB  PHE   201      23.205   8.698 -23.016  1.00122.93           C  
ATOM   1617  CG  PHE   201      22.480   8.796 -24.317  1.00122.93           C  
ATOM   1618  CD1 PHE   201      23.024   8.262 -25.463  1.00122.93           C  
ATOM   1619  CD2 PHE   201      21.277   9.458 -24.405  1.00122.93           C  
ATOM   1620  CE1 PHE   201      22.363   8.357 -26.665  1.00122.93           C  
ATOM   1621  CE2 PHE   201      20.613   9.558 -25.605  1.00122.93           C  
ATOM   1622  CZ  PHE   201      21.155   9.003 -26.739  1.00122.93           C  
ATOM   1623  N   LYS   202      24.020   6.495 -20.503  1.00147.80           N  
ATOM   1624  CA  LYS   202      24.774   6.439 -19.269  1.00147.80           C  
ATOM   1625  C   LYS   202      25.800   5.333 -19.237  1.00147.80           C  
ATOM   1626  O   LYS   202      25.742   4.358 -19.984  1.00147.80           O  
ATOM   1627  CB  LYS   202      23.878   6.285 -18.025  1.00147.80           C  
ATOM   1628  CG  LYS   202      23.045   4.998 -17.989  1.00147.80           C  
ATOM   1629  CD  LYS   202      23.848   3.720 -17.725  1.00147.80           C  
ATOM   1630  CE  LYS   202      22.986   2.458 -17.630  1.00147.80           C  
ATOM   1631  NZ  LYS   202      23.847   1.258 -17.518  1.00147.80           N1+
ATOM   1632  N   PRO   203      26.772   5.523 -18.359  1.00113.97           N  
ATOM   1633  CA  PRO   203      27.849   4.580 -18.139  1.00113.97           C  
ATOM   1634  C   PRO   203      27.405   3.338 -17.429  1.00113.97           C  
ATOM   1635  O   PRO   203      26.533   3.440 -16.564  1.00113.97           O  
ATOM   1636  CB  PRO   203      28.940   5.350 -17.390  1.00113.97           C  
ATOM   1637  CG  PRO   203      28.240   6.625 -16.882  1.00113.97           C  
ATOM   1638  CD  PRO   203      27.114   6.857 -17.901  1.00113.97           C  
ATOM   1639  N   GLU   204      27.878   2.142 -17.863  1.00124.81           N  
ATOM   1640  CA  GLU   204      27.518   0.967 -17.121  1.00124.81           C  
ATOM   1641  C   GLU   204      28.442   0.697 -15.931  1.00124.81           C  
ATOM   1642  O   GLU   204      28.010   0.959 -14.809  1.00124.81           O  
ATOM   1643  CB  GLU   204      27.324  -0.243 -18.067  1.00124.81           C  
ATOM   1644  CG  GLU   204      26.247  -0.042 -19.136  1.00124.81           C  
ATOM   1645  CD  GLU   204      26.468  -1.093 -20.215  1.00124.81           C  
ATOM   1646  OE1 GLU   204      27.418  -1.907 -20.058  1.00124.81           O  
ATOM   1647  OE2 GLU   204      25.697  -1.093 -21.211  1.00124.81           O1-
ATOM   1648  N   PRO   205      29.697   0.241 -16.057  1.00182.32           N  
ATOM   1649  CA  PRO   205      30.509   0.139 -14.861  1.00182.32           C  
ATOM   1650  C   PRO   205      31.559   1.189 -14.982  1.00182.32           C  
ATOM   1651  O   PRO   205      31.695   1.755 -16.064  1.00182.32           O  
ATOM   1652  CB  PRO   205      31.176  -1.234 -14.854  1.00182.32           C  
ATOM   1653  CG  PRO   205      30.436  -2.025 -15.932  1.00182.32           C  
ATOM   1654  CD  PRO   205      29.958  -0.930 -16.888  1.00182.32           C  
ATOM   1655  N   GLY   206      32.358   1.425 -13.924  1.00 25.51           N  
ATOM   1656  CA  GLY   206      33.422   2.373 -14.056  1.00 25.51           C  
ATOM   1657  C   GLY   206      34.507   1.730 -14.866  1.00 25.51           C  
ATOM   1658  O   GLY   206      34.692   0.513 -14.825  1.00 25.51           O  
ATOM   1659  N   LYS   207      35.259   2.554 -15.622  1.00117.78           N  
ATOM   1660  CA  LYS   207      36.349   2.104 -16.439  1.00117.78           C  
ATOM   1661  C   LYS   207      37.545   1.943 -15.564  1.00117.78           C  
ATOM   1662  O   LYS   207      37.805   2.788 -14.709  1.00117.78           O  
ATOM   1663  CB  LYS   207      36.738   3.132 -17.521  1.00117.78           C  
ATOM   1664  CG  LYS   207      37.934   2.722 -18.383  1.00117.78           C  
ATOM   1665  CD  LYS   207      38.178   3.643 -19.583  1.00117.78           C  
ATOM   1666  CE  LYS   207      37.066   3.587 -20.630  1.00117.78           C  
ATOM   1667  NZ  LYS   207      37.428   4.380 -21.827  1.00117.78           N1+
ATOM   1668  N   SER   208      38.313   0.850 -15.765  1.00 51.53           N  
ATOM   1669  CA  SER   208      39.515   0.678 -15.004  1.00 51.53           C  
ATOM   1670  C   SER   208      40.569   1.317 -15.831  1.00 51.53           C  
ATOM   1671  O   SER   208      40.813   0.927 -16.971  1.00 51.53           O  
ATOM   1672  CB  SER   208      39.914  -0.791 -14.780  1.00 51.53           C  
ATOM   1673  OG  SER   208      40.207  -1.412 -16.023  1.00 51.53           O  
ATOM   1674  N   VAL   209      41.238   2.324 -15.253  1.00142.08           N  
ATOM   1675  CA  VAL   209      42.149   3.093 -16.023  1.00142.08           C  
ATOM   1676  C   VAL   209      43.345   2.332 -16.216  1.00142.08           C  
ATOM   1677  O   VAL   209      43.873   1.795 -15.230  1.00142.08           O  
ATOM   1678  CB  VAL   209      42.542   4.392 -15.395  1.00142.08           C  
ATOM   1679  CG1 VAL   209      43.641   5.041 -16.255  1.00142.08           C  
ATOM   1680  CG2 VAL   209      41.281   5.259 -15.244  1.00142.08           C  
ATOM   1681  N   PHE   210      43.710   2.326 -17.530  1.00247.43           N  
ATOM   1682  CA  PHE   210      44.917   1.779 -18.020  1.00247.43           C  
ATOM   1683  C   PHE   210      45.810   2.334 -17.036  1.00247.43           C  
ATOM   1684  O   PHE   210      46.029   3.543 -16.985  1.00247.43           O  
ATOM   1685  CB  PHE   210      45.342   2.294 -19.403  1.00247.43           C  
ATOM   1686  CG  PHE   210      46.761   1.877 -19.597  1.00247.43           C  
ATOM   1687  CD1 PHE   210      47.085   0.591 -19.963  1.00247.43           C  
ATOM   1688  CD2 PHE   210      47.773   2.791 -19.409  1.00247.43           C  
ATOM   1689  CE1 PHE   210      48.399   0.225 -20.135  1.00247.43           C  
ATOM   1690  CE2 PHE   210      49.088   2.429 -19.582  1.00247.43           C  
ATOM   1691  CZ  PHE   210      49.404   1.142 -19.946  1.00247.43           C  
ATOM   1692  N   ASN   211      46.260   1.397 -16.202  1.00132.87           N  
ATOM   1693  CA  ASN   211      46.948   1.682 -15.011  1.00132.87           C  
ATOM   1694  C   ASN   211      47.970   2.701 -15.309  1.00132.87           C  
ATOM   1695  O   ASN   211      48.523   2.757 -16.407  1.00132.87           O  
ATOM   1696  CB  ASN   211      47.626   0.435 -14.427  1.00132.87           C  
ATOM   1697  CG  ASN   211      46.521  -0.567 -14.125  1.00132.87           C  
ATOM   1698  ND2 ASN   211      46.906  -1.857 -13.937  1.00132.87           N  
ATOM   1699  OD1 ASN   211      45.344  -0.212 -14.056  1.00132.87           O  
ATOM   1700  N   HIS   212      48.114   3.623 -14.349  1.00114.31           N  
ATOM   1701  CA  HIS   212      49.119   4.620 -14.432  1.00114.31           C  
ATOM   1702  C   HIS   212      50.265   3.894 -13.835  1.00114.31           C  
ATOM   1703  O   HIS   212      50.115   2.715 -13.516  1.00114.31           O  
ATOM   1704  CB  HIS   212      48.820   5.868 -13.584  1.00114.31           C  
ATOM   1705  CG  HIS   212      49.651   7.061 -13.956  1.00114.31           C  
ATOM   1706  CD2 HIS   212      50.803   7.542 -13.416  1.00114.31           C  
ATOM   1707  ND1 HIS   212      49.330   7.918 -14.985  1.00114.31           N  
ATOM   1708  CE1 HIS   212      50.298   8.870 -15.017  1.00114.31           C  
ATOM   1709  NE2 HIS   212      51.213   8.683 -14.083  1.00114.31           N  
ATOM   1710  N   LYS   213      51.428   4.545 -13.670  1.00229.42           N  
ATOM   1711  CA  LYS   213      52.558   3.797 -13.215  1.00229.42           C  
ATOM   1712  C   LYS   213      52.264   3.176 -11.887  1.00229.42           C  
ATOM   1713  O   LYS   213      52.247   3.839 -10.851  1.00229.42           O  
ATOM   1714  CB  LYS   213      53.838   4.642 -13.084  1.00229.42           C  
ATOM   1715  CG  LYS   213      55.126   3.813 -13.049  1.00229.42           C  
ATOM   1716  CD  LYS   213      55.232   2.850 -11.864  1.00229.42           C  
ATOM   1717  CE  LYS   213      56.115   3.372 -10.730  1.00229.42           C  
ATOM   1718  NZ  LYS   213      55.461   4.520 -10.066  1.00229.42           N1+
ATOM   1719  N   GLY   214      52.005   1.853 -11.920  1.00 39.30           N  
ATOM   1720  CA  GLY   214      51.838   1.049 -10.748  1.00 39.30           C  
ATOM   1721  C   GLY   214      50.547   1.329 -10.040  1.00 39.30           C  
ATOM   1722  O   GLY   214      50.393   0.935  -8.885  1.00 39.30           O  
ATOM   1723  N   GLU   215      49.573   2.007 -10.673  1.00 93.55           N  
ATOM   1724  CA  GLU   215      48.381   2.218  -9.903  1.00 93.55           C  
ATOM   1725  C   GLU   215      47.187   2.055 -10.779  1.00 93.55           C  
ATOM   1726  O   GLU   215      47.256   2.244 -11.993  1.00 93.55           O  
ATOM   1727  CB  GLU   215      48.290   3.612  -9.257  1.00 93.55           C  
ATOM   1728  CG  GLU   215      47.091   3.759  -8.318  1.00 93.55           C  
ATOM   1729  CD  GLU   215      47.208   5.093  -7.594  1.00 93.55           C  
ATOM   1730  OE1 GLU   215      46.679   6.107  -8.123  1.00 93.55           O  
ATOM   1731  OE2 GLU   215      47.832   5.114  -6.499  1.00 93.55           O1-
ATOM   1732  N   GLU   216      46.049   1.667 -10.170  1.00 87.74           N  
ATOM   1733  CA  GLU   216      44.835   1.537 -10.917  1.00 87.74           C  
ATOM   1734  C   GLU   216      44.000   2.734 -10.624  1.00 87.74           C  
ATOM   1735  O   GLU   216      43.842   3.139  -9.474  1.00 87.74           O  
ATOM   1736  CB  GLU   216      43.963   0.323 -10.565  1.00 87.74           C  
ATOM   1737  CG  GLU   216      44.440  -0.989 -11.176  1.00 87.74           C  
ATOM   1738  CD  GLU   216      43.354  -2.022 -10.922  1.00 87.74           C  
ATOM   1739  OE1 GLU   216      42.156  -1.676 -11.105  1.00 87.74           O  
ATOM   1740  OE2 GLU   216      43.704  -3.170 -10.538  1.00 87.74           O1-
ATOM   1741  N   TYR   217      43.428   3.322 -11.687  1.00150.16           N  
ATOM   1742  CA  TYR   217      42.578   4.464 -11.537  1.00150.16           C  
ATOM   1743  C   TYR   217      41.268   4.072 -12.129  1.00150.16           C  
ATOM   1744  O   TYR   217      41.160   3.007 -12.731  1.00150.16           O  
ATOM   1745  CB  TYR   217      43.037   5.701 -12.333  1.00150.16           C  
ATOM   1746  CG  TYR   217      44.252   6.290 -11.706  1.00150.16           C  
ATOM   1747  CD1 TYR   217      45.511   5.882 -12.084  1.00150.16           C  
ATOM   1748  CD2 TYR   217      44.127   7.258 -10.737  1.00150.16           C  
ATOM   1749  CE1 TYR   217      46.627   6.437 -11.502  1.00150.16           C  
ATOM   1750  CE2 TYR   217      45.240   7.816 -10.152  1.00150.16           C  
ATOM   1751  CZ  TYR   217      46.492   7.404 -10.536  1.00150.16           C  
ATOM   1752  OH  TYR   217      47.636   7.974  -9.938  1.00150.16           O  
ATOM   1753  N   THR   218      40.219   4.893 -11.913  1.00126.42           N  
ATOM   1754  CA  THR   218      38.938   4.557 -12.473  1.00126.42           C  
ATOM   1755  C   THR   218      38.163   5.805 -12.789  1.00126.42           C  
ATOM   1756  O   THR   218      38.326   6.828 -12.127  1.00126.42           O  
ATOM   1757  CB  THR   218      38.088   3.743 -11.544  1.00126.42           C  
ATOM   1758  CG2 THR   218      37.700   4.617 -10.338  1.00126.42           C  
ATOM   1759  OG1 THR   218      36.923   3.289 -12.217  1.00126.42           O  
ATOM   1760  N   TYR   219      37.320   5.762 -13.850  1.00147.66           N  
ATOM   1761  CA  TYR   219      36.426   6.861 -14.118  1.00147.66           C  
ATOM   1762  C   TYR   219      35.132   6.334 -14.672  1.00147.66           C  
ATOM   1763  O   TYR   219      35.051   5.184 -15.104  1.00147.66           O  
ATOM   1764  CB  TYR   219      36.985   7.997 -15.007  1.00147.66           C  
ATOM   1765  CG  TYR   219      37.346   7.557 -16.382  1.00147.66           C  
ATOM   1766  CD1 TYR   219      36.399   7.511 -17.381  1.00147.66           C  
ATOM   1767  CD2 TYR   219      38.647   7.218 -16.679  1.00147.66           C  
ATOM   1768  CE1 TYR   219      36.744   7.123 -18.655  1.00147.66           C  
ATOM   1769  CE2 TYR   219      38.997   6.830 -17.949  1.00147.66           C  
ATOM   1770  CZ  TYR   219      38.046   6.783 -18.938  1.00147.66           C  
ATOM   1771  OH  TYR   219      38.412   6.387 -20.241  1.00147.66           O  
ATOM   1772  N   SER   220      34.055   7.153 -14.620  1.00 92.67           N  
ATOM   1773  CA  SER   220      32.787   6.705 -15.128  1.00 92.67           C  
ATOM   1774  C   SER   220      32.265   7.734 -16.084  1.00 92.67           C  
ATOM   1775  O   SER   220      31.848   8.820 -15.680  1.00 92.67           O  
ATOM   1776  CB  SER   220      31.724   6.535 -14.032  1.00 92.67           C  
ATOM   1777  OG  SER   220      30.500   6.090 -14.600  1.00 92.67           O  
ATOM   1778  N   VAL   221      32.227   7.401 -17.387  1.00110.61           N  
ATOM   1779  CA  VAL   221      31.765   8.371 -18.335  1.00110.61           C  
ATOM   1780  C   VAL   221      30.638   7.813 -19.153  1.00110.61           C  
ATOM   1781  O   VAL   221      30.554   6.611 -19.412  1.00110.61           O  
ATOM   1782  CB  VAL   221      32.828   8.820 -19.295  1.00110.61           C  
ATOM   1783  CG1 VAL   221      33.945   9.519 -18.502  1.00110.61           C  
ATOM   1784  CG2 VAL   221      33.300   7.600 -20.102  1.00110.61           C  
ATOM   1785  N   GLY   222      29.736   8.719 -19.585  1.00 46.27           N  
ATOM   1786  CA  GLY   222      28.607   8.395 -20.416  1.00 46.27           C  
ATOM   1787  C   GLY   222      29.066   8.492 -21.853  1.00 46.27           C  
ATOM   1788  O   GLY   222      30.259   8.368 -22.117  1.00 46.27           O  
ATOM   1789  N   ILE   223      28.125   8.746 -22.799  1.00115.64           N  
ATOM   1790  CA  ILE   223      28.316   8.752 -24.245  1.00115.64           C  
ATOM   1791  C   ILE   223      29.453   9.665 -24.681  1.00115.64           C  
ATOM   1792  O   ILE   223      29.527  10.815 -24.254  1.00115.64           O  
ATOM   1793  CB  ILE   223      27.059   9.153 -24.965  1.00115.64           C  
ATOM   1794  CG1 ILE   223      27.146   8.846 -26.466  1.00115.64           C  
ATOM   1795  CG2 ILE   223      26.762  10.625 -24.631  1.00115.64           C  
ATOM   1796  CD1 ILE   223      25.796   8.954 -27.174  1.00115.64           C  
ATOM   1797  N   PHE   224      30.451   9.086 -25.412  1.00352.34           N  
ATOM   1798  CA  PHE   224      31.696   9.727 -25.802  1.00352.34           C  
ATOM   1799  C   PHE   224      32.043  10.237 -27.210  1.00352.34           C  
ATOM   1800  O   PHE   224      32.847  11.156 -27.280  1.00352.34           O  
ATOM   1801  CB  PHE   224      32.914   8.920 -25.311  1.00352.34           C  
ATOM   1802  CG  PHE   224      33.813   9.854 -24.557  1.00352.34           C  
ATOM   1803  CD1 PHE   224      34.566  10.823 -25.181  1.00352.34           C  
ATOM   1804  CD2 PHE   224      33.918   9.744 -23.187  1.00352.34           C  
ATOM   1805  CE1 PHE   224      35.383  11.666 -24.462  1.00352.34           C  
ATOM   1806  CE2 PHE   224      34.733  10.580 -22.460  1.00352.34           C  
ATOM   1807  CZ  PHE   224      35.469  11.548 -23.096  1.00352.34           C  
ATOM   1808  N   GLY   225      31.696   9.622 -28.381  1.00178.29           N  
ATOM   1809  CA  GLY   225      30.956   8.414 -28.545  1.00178.29           C  
ATOM   1810  C   GLY   225      29.941   8.460 -29.673  1.00178.29           C  
ATOM   1811  O   GLY   225      28.876   7.871 -29.506  1.00178.29           O  
ATOM   1812  N   ILE   226      30.165   9.174 -30.820  1.00 83.98           N  
ATOM   1813  CA  ILE   226      29.144   9.078 -31.859  1.00 83.98           C  
ATOM   1814  C   ILE   226      29.672   9.090 -33.293  1.00 83.98           C  
ATOM   1815  O   ILE   226      30.405   9.997 -33.688  1.00 83.98           O  
ATOM   1816  CB  ILE   226      28.104  10.159 -31.739  1.00 83.98           C  
ATOM   1817  CG1 ILE   226      26.869   9.821 -32.590  1.00 83.98           C  
ATOM   1818  CG2 ILE   226      28.757  11.507 -32.090  1.00 83.98           C  
ATOM   1819  CD1 ILE   226      25.651  10.682 -32.255  1.00 83.98           C  
ATOM   1820  N   THR   227      29.251   8.102 -34.141  1.00121.12           N  
ATOM   1821  CA  THR   227      29.677   8.021 -35.532  1.00121.12           C  
ATOM   1822  C   THR   227      28.503   7.679 -36.434  1.00121.12           C  
ATOM   1823  O   THR   227      27.535   7.057 -35.999  1.00121.12           O  
ATOM   1824  CB  THR   227      30.758   7.001 -35.759  1.00121.12           C  
ATOM   1825  CG2 THR   227      30.188   5.598 -35.500  1.00121.12           C  
ATOM   1826  OG1 THR   227      31.258   7.100 -37.084  1.00121.12           O  
ATOM   1827  N   LEU   228      28.576   8.053 -37.742  1.00 64.54           N  
ATOM   1828  CA  LEU   228      27.449   7.898 -38.645  1.00 64.54           C  
ATOM   1829  C   LEU   228      27.721   6.881 -39.722  1.00 64.54           C  
ATOM   1830  O   LEU   228      28.787   6.868 -40.337  1.00 64.54           O  
ATOM   1831  CB  LEU   228      27.069   9.212 -39.350  1.00 64.54           C  
ATOM   1832  CG  LEU   228      26.608  10.318 -38.382  1.00 64.54           C  
ATOM   1833  CD1 LEU   228      26.242  11.601 -39.142  1.00 64.54           C  
ATOM   1834  CD2 LEU   228      25.471   9.830 -37.469  1.00 64.54           C  
ATOM   1835  N   GLY   229      26.714   6.018 -40.000  1.00 32.58           N  
ATOM   1836  CA  GLY   229      26.835   4.940 -40.950  1.00 32.58           C  
ATOM   1837  C   GLY   229      26.339   5.332 -42.309  1.00 32.58           C  
ATOM   1838  O   GLY   229      26.195   6.509 -42.632  1.00 32.58           O  
ATOM   1839  N   ASP   230      26.075   4.305 -43.147  1.00 44.66           N  
ATOM   1840  CA  ASP   230      25.642   4.487 -44.506  1.00 44.66           C  
ATOM   1841  C   ASP   230      24.261   5.061 -44.519  1.00 44.66           C  
ATOM   1842  O   ASP   230      23.407   4.697 -43.712  1.00 44.66           O  
ATOM   1843  CB  ASP   230      25.582   3.169 -45.305  1.00 44.66           C  
ATOM   1844  CG  ASP   230      26.994   2.632 -45.503  1.00 44.66           C  
ATOM   1845  OD1 ASP   230      27.957   3.444 -45.481  1.00 44.66           O  
ATOM   1846  OD2 ASP   230      27.123   1.391 -45.679  1.00 44.66           O1-
ATOM   1847  N   ARG   231      24.021   5.997 -45.460  1.00 65.74           N  
ATOM   1848  CA  ARG   231      22.738   6.620 -45.630  1.00 65.74           C  
ATOM   1849  C   ARG   231      21.934   5.802 -46.589  1.00 65.74           C  
ATOM   1850  O   ARG   231      22.482   5.133 -47.465  1.00 65.74           O  
ATOM   1851  CB  ARG   231      22.818   8.037 -46.234  1.00 65.74           C  
ATOM   1852  CG  ARG   231      23.380   9.106 -45.293  1.00 65.74           C  
ATOM   1853  CD  ARG   231      23.622  10.455 -45.979  1.00 65.74           C  
ATOM   1854  NE  ARG   231      24.848  10.314 -46.813  1.00 65.74           N  
ATOM   1855  CZ  ARG   231      25.963  11.043 -46.515  1.00 65.74           C  
ATOM   1856  NH1 ARG   231      25.927  11.973 -45.517  1.00 65.74           N1+
ATOM   1857  NH2 ARG   231      27.115  10.847 -47.220  1.00 65.74           N  
ATOM   1858  N   ASP   232      20.597   5.817 -46.410  1.00 56.67           N  
ATOM   1859  CA  ASP   232      19.691   5.179 -47.321  1.00 56.67           C  
ATOM   1860  C   ASP   232      19.324   6.210 -48.349  1.00 56.67           C  
ATOM   1861  O   ASP   232      19.875   7.309 -48.350  1.00 56.67           O  
ATOM   1862  CB  ASP   232      18.421   4.627 -46.644  1.00 56.67           C  
ATOM   1863  CG  ASP   232      17.680   5.759 -45.945  1.00 56.67           C  
ATOM   1864  OD1 ASP   232      18.203   6.905 -45.943  1.00 56.67           O  
ATOM   1865  OD2 ASP   232      16.579   5.486 -45.398  1.00 56.67           O1-
ATOM   1866  N   LYS   233      18.383   5.882 -49.261  1.00 88.18           N  
ATOM   1867  CA  LYS   233      18.023   6.786 -50.322  1.00 88.18           C  
ATOM   1868  C   LYS   233      17.435   8.029 -49.729  1.00 88.18           C  
ATOM   1869  O   LYS   233      17.588   9.121 -50.278  1.00 88.18           O  
ATOM   1870  CB  LYS   233      16.988   6.224 -51.314  1.00 88.18           C  
ATOM   1871  CG  LYS   233      15.558   6.190 -50.776  1.00 88.18           C  
ATOM   1872  CD  LYS   233      14.511   6.024 -51.879  1.00 88.18           C  
ATOM   1873  CE  LYS   233      13.067   6.025 -51.371  1.00 88.18           C  
ATOM   1874  NZ  LYS   233      12.133   6.073 -52.518  1.00 88.18           N1+
ATOM   1875  N   ASP   234      16.710   7.873 -48.604  1.00 43.33           N  
ATOM   1876  CA  ASP   234      16.064   8.950 -47.906  1.00 43.33           C  
ATOM   1877  C   ASP   234      17.101   9.874 -47.336  1.00 43.33           C  
ATOM   1878  O   ASP   234      16.882  11.083 -47.266  1.00 43.33           O  
ATOM   1879  CB  ASP   234      15.190   8.455 -46.742  1.00 43.33           C  
ATOM   1880  CG  ASP   234      14.007   7.704 -47.336  1.00 43.33           C  
ATOM   1881  OD1 ASP   234      13.841   7.754 -48.584  1.00 43.33           O  
ATOM   1882  OD2 ASP   234      13.252   7.074 -46.549  1.00 43.33           O1-
ATOM   1883  N   GLY   235      18.270   9.340 -46.922  1.00 40.66           N  
ATOM   1884  CA  GLY   235      19.273  10.197 -46.350  1.00 40.66           C  
ATOM   1885  C   GLY   235      19.374   9.982 -44.866  1.00 40.66           C  
ATOM   1886  O   GLY   235      20.002  10.777 -44.167  1.00 40.66           O  
ATOM   1887  N   HIS   236      18.755   8.906 -44.337  1.00 42.36           N  
ATOM   1888  CA  HIS   236      18.848   8.626 -42.930  1.00 42.36           C  
ATOM   1889  C   HIS   236      19.839   7.514 -42.754  1.00 42.36           C  
ATOM   1890  O   HIS   236      20.055   6.716 -43.666  1.00 42.36           O  
ATOM   1891  CB  HIS   236      17.510   8.179 -42.311  1.00 42.36           C  
ATOM   1892  CG  HIS   236      16.461   9.253 -42.342  1.00 42.36           C  
ATOM   1893  CD2 HIS   236      16.155  10.202 -41.417  1.00 42.36           C  
ATOM   1894  ND1 HIS   236      15.591   9.458 -43.390  1.00 42.36           N  
ATOM   1895  CE1 HIS   236      14.808  10.513 -43.050  1.00 42.36           C  
ATOM   1896  NE2 HIS   236      15.113  10.999 -41.859  1.00 42.36           N  
ATOM   1897  N   ARG   237      20.502   7.453 -41.577  1.00147.71           N  
ATOM   1898  CA  ARG   237      21.481   6.424 -41.359  1.00147.71           C  
ATOM   1899  C   ARG   237      21.600   6.131 -39.901  1.00147.71           C  
ATOM   1900  O   ARG   237      21.084   6.865 -39.059  1.00147.71           O  
ATOM   1901  CB  ARG   237      22.861   6.778 -41.934  1.00147.71           C  
ATOM   1902  CG  ARG   237      23.453   8.108 -41.459  1.00147.71           C  
ATOM   1903  CD  ARG   237      24.470   8.624 -42.479  1.00147.71           C  
ATOM   1904  NE  ARG   237      25.045   9.923 -42.039  1.00147.71           N  
ATOM   1905  CZ  ARG   237      26.219  10.342 -42.604  1.00147.71           C  
ATOM   1906  NH1 ARG   237      26.900   9.516 -43.448  1.00147.71           N1+
ATOM   1907  NH2 ARG   237      26.704  11.590 -42.333  1.00147.71           N  
ATOM   1908  N   LEU   238      22.252   4.998 -39.569  1.00 46.52           N  
ATOM   1909  CA  LEU   238      22.401   4.652 -38.188  1.00 46.52           C  
ATOM   1910  C   LEU   238      23.492   5.489 -37.603  1.00 46.52           C  
ATOM   1911  O   LEU   238      24.511   5.743 -38.244  1.00 46.52           O  
ATOM   1912  CB  LEU   238      22.752   3.175 -37.950  1.00 46.52           C  
ATOM   1913  CG  LEU   238      21.636   2.210 -38.389  1.00 46.52           C  
ATOM   1914  CD1 LEU   238      21.968   0.760 -38.004  1.00 46.52           C  
ATOM   1915  CD2 LEU   238      20.264   2.671 -37.873  1.00 46.52           C  
ATOM   1916  N   ALA   239      23.279   5.968 -36.360  1.00 46.84           N  
ATOM   1917  CA  ALA   239      24.296   6.706 -35.671  1.00 46.84           C  
ATOM   1918  C   ALA   239      24.754   5.823 -34.551  1.00 46.84           C  
ATOM   1919  O   ALA   239      24.021   5.584 -33.593  1.00 46.84           O  
ATOM   1920  CB  ALA   239      23.786   8.015 -35.043  1.00 46.84           C  
ATOM   1921  N   TYR   240      26.009   5.343 -34.629  1.00 64.79           N  
ATOM   1922  CA  TYR   240      26.526   4.424 -33.655  1.00 64.79           C  
ATOM   1923  C   TYR   240      27.091   5.214 -32.516  1.00 64.79           C  
ATOM   1924  O   TYR   240      27.806   6.195 -32.726  1.00 64.79           O  
ATOM   1925  CB  TYR   240      27.699   3.574 -34.184  1.00 64.79           C  
ATOM   1926  CG  TYR   240      27.277   2.856 -35.421  1.00 64.79           C  
ATOM   1927  CD1 TYR   240      26.552   1.688 -35.360  1.00 64.79           C  
ATOM   1928  CD2 TYR   240      27.625   3.357 -36.654  1.00 64.79           C  
ATOM   1929  CE1 TYR   240      26.177   1.038 -36.512  1.00 64.79           C  
ATOM   1930  CE2 TYR   240      27.253   2.714 -37.810  1.00 64.79           C  
ATOM   1931  CZ  TYR   240      26.526   1.550 -37.739  1.00 64.79           C  
ATOM   1932  OH  TYR   240      26.140   0.882 -38.920  1.00 64.79           O  
ATOM   1933  N   TYR   241      26.763   4.822 -31.266  1.00 81.81           N  
ATOM   1934  CA  TYR   241      27.330   5.533 -30.154  1.00 81.81           C  
ATOM   1935  C   TYR   241      27.691   4.589 -29.045  1.00 81.81           C  
ATOM   1936  O   TYR   241      27.271   3.433 -29.018  1.00 81.81           O  
ATOM   1937  CB  TYR   241      26.419   6.645 -29.592  1.00 81.81           C  
ATOM   1938  CG  TYR   241      25.144   6.066 -29.079  1.00 81.81           C  
ATOM   1939  CD1 TYR   241      25.067   5.565 -27.799  1.00 81.81           C  
ATOM   1940  CD2 TYR   241      24.021   6.035 -29.875  1.00 81.81           C  
ATOM   1941  CE1 TYR   241      23.889   5.040 -27.321  1.00 81.81           C  
ATOM   1942  CE2 TYR   241      22.841   5.511 -29.402  1.00 81.81           C  
ATOM   1943  CZ  TYR   241      22.774   5.012 -28.123  1.00 81.81           C  
ATOM   1944  OH  TYR   241      21.565   4.474 -27.635  1.00 81.81           O  
ATOM   1945  N   LEU   242      28.554   5.066 -28.120  1.00154.31           N  
ATOM   1946  CA  LEU   242      28.951   4.285 -26.980  1.00154.31           C  
ATOM   1947  C   LEU   242      29.354   5.197 -25.861  1.00154.31           C  
ATOM   1948  O   LEU   242      29.816   6.316 -26.081  1.00154.31           O  
ATOM   1949  CB  LEU   242      30.120   3.320 -27.257  1.00154.31           C  
ATOM   1950  CG  LEU   242      31.289   3.920 -28.064  1.00154.31           C  
ATOM   1951  CD1 LEU   242      31.929   5.127 -27.364  1.00154.31           C  
ATOM   1952  CD2 LEU   242      32.323   2.834 -28.397  1.00154.31           C  
ATOM   1953  N   ALA   243      29.123   4.743 -24.610  1.00 47.33           N  
ATOM   1954  CA  ALA   243      29.572   5.451 -23.447  1.00 47.33           C  
ATOM   1955  C   ALA   243      31.009   5.083 -23.256  1.00 47.33           C  
ATOM   1956  O   ALA   243      31.446   4.018 -23.698  1.00 47.33           O  
ATOM   1957  CB  ALA   243      28.816   5.071 -22.163  1.00 47.33           C  
ATOM   1958  N   GLY   244      31.790   5.980 -22.619  1.00 39.73           N  
ATOM   1959  CA  GLY   244      33.182   5.721 -22.380  1.00 39.73           C  
ATOM   1960  C   GLY   244      33.324   4.567 -21.437  1.00 39.73           C  
ATOM   1961  O   GLY   244      34.119   3.658 -21.678  1.00 39.73           O  
ATOM   1962  N   SER   245      32.542   4.568 -20.338  1.00 63.69           N  
ATOM   1963  CA  SER   245      32.658   3.494 -19.393  1.00 63.69           C  
ATOM   1964  C   SER   245      31.577   2.511 -19.707  1.00 63.69           C  
ATOM   1965  O   SER   245      30.510   2.520 -19.090  1.00 63.69           O  
ATOM   1966  CB  SER   245      32.480   3.950 -17.935  1.00 63.69           C  
ATOM   1967  OG  SER   245      33.533   4.834 -17.572  1.00 63.69           O  
ATOM   1968  N   SER   246      31.853   1.616 -20.678  1.00 75.15           N  
ATOM   1969  CA  SER   246      30.884   0.641 -21.085  1.00 75.15           C  
ATOM   1970  C   SER   246      31.473  -0.183 -22.201  1.00 75.15           C  
ATOM   1971  O   SER   246      32.465   0.200 -22.821  1.00 75.15           O  
ATOM   1972  CB  SER   246      29.576   1.260 -21.605  1.00 75.15           C  
ATOM   1973  OG  SER   246      29.826   2.009 -22.786  1.00 75.15           O  
ATOM   1974  N   THR   247      30.963  -1.427 -22.338  1.00168.39           N  
ATOM   1975  CA  THR   247      31.231  -2.389 -23.382  1.00168.39           C  
ATOM   1976  C   THR   247      30.225  -2.351 -24.510  1.00168.39           C  
ATOM   1977  O   THR   247      30.484  -2.853 -25.607  1.00168.39           O  
ATOM   1978  CB  THR   247      31.245  -3.791 -22.849  1.00168.39           C  
ATOM   1979  CG2 THR   247      32.316  -3.884 -21.750  1.00168.39           C  
ATOM   1980  OG1 THR   247      29.970  -4.130 -22.323  1.00168.39           O  
ATOM   1981  N   LYS   248      29.005  -1.847 -24.216  1.00143.30           N  
ATOM   1982  CA  LYS   248      27.880  -1.892 -25.116  1.00143.30           C  
ATOM   1983  C   LYS   248      27.969  -0.859 -26.195  1.00143.30           C  
ATOM   1984  O   LYS   248      28.508   0.230 -26.000  1.00143.30           O  
ATOM   1985  CB  LYS   248      26.537  -1.636 -24.410  1.00143.30           C  
ATOM   1986  CG  LYS   248      26.092  -2.736 -23.446  1.00143.30           C  
ATOM   1987  CD  LYS   248      25.789  -4.067 -24.129  1.00143.30           C  
ATOM   1988  CE  LYS   248      25.168  -5.111 -23.200  1.00143.30           C  
ATOM   1989  NZ  LYS   248      26.130  -5.470 -22.136  1.00143.30           N1+
ATOM   1990  N   VAL   249      27.418  -1.201 -27.384  1.00 59.93           N  
ATOM   1991  CA  VAL   249      27.363  -0.278 -28.480  1.00 59.93           C  
ATOM   1992  C   VAL   249      25.945  -0.261 -28.967  1.00 59.93           C  
ATOM   1993  O   VAL   249      25.310  -1.307 -29.094  1.00 59.93           O  
ATOM   1994  CB  VAL   249      28.241  -0.660 -29.636  1.00 59.93           C  
ATOM   1995  CG1 VAL   249      28.057   0.380 -30.754  1.00 59.93           C  
ATOM   1996  CG2 VAL   249      29.694  -0.781 -29.143  1.00 59.93           C  
ATOM   1997  N   TYR   250      25.416   0.943 -29.267  1.00 72.73           N  
ATOM   1998  CA  TYR   250      24.050   1.078 -29.682  1.00 72.73           C  
ATOM   1999  C   TYR   250      24.032   1.872 -30.945  1.00 72.73           C  
ATOM   2000  O   TYR   250      25.020   2.504 -31.316  1.00 72.73           O  
ATOM   2001  CB  TYR   250      23.179   1.877 -28.693  1.00 72.73           C  
ATOM   2002  CG  TYR   250      23.083   1.155 -27.391  1.00 72.73           C  
ATOM   2003  CD1 TYR   250      22.116   0.197 -27.187  1.00 72.73           C  
ATOM   2004  CD2 TYR   250      23.958   1.445 -26.369  1.00 72.73           C  
ATOM   2005  CE1 TYR   250      22.025  -0.465 -25.985  1.00 72.73           C  
ATOM   2006  CE2 TYR   250      23.873   0.787 -25.166  1.00 72.73           C  
ATOM   2007  CZ  TYR   250      22.906  -0.170 -24.971  1.00 72.73           C  
ATOM   2008  OH  TYR   250      22.819  -0.846 -23.736  1.00 72.73           O  
ATOM   2009  N   ASN   251      22.900   1.799 -31.673  1.00 55.55           N  
ATOM   2010  CA  ASN   251      22.713   2.618 -32.833  1.00 55.55           C  
ATOM   2011  C   ASN   251      21.307   3.128 -32.779  1.00 55.55           C  
ATOM   2012  O   ASN   251      20.404   2.444 -32.297  1.00 55.55           O  
ATOM   2013  CB  ASN   251      22.940   1.880 -34.169  1.00 55.55           C  
ATOM   2014  CG  ASN   251      21.968   0.716 -34.288  1.00 55.55           C  
ATOM   2015  ND2 ASN   251      22.519  -0.523 -34.403  1.00 55.55           N  
ATOM   2016  OD1 ASN   251      20.752   0.903 -34.291  1.00 55.55           O  
ATOM   2017  N   VAL   252      21.103   4.381 -33.232  1.00 93.50           N  
ATOM   2018  CA  VAL   252      19.803   4.986 -33.279  1.00 93.50           C  
ATOM   2019  C   VAL   252      19.708   5.659 -34.613  1.00 93.50           C  
ATOM   2020  O   VAL   252      20.702   6.161 -35.133  1.00 93.50           O  
ATOM   2021  CB  VAL   252      19.599   6.031 -32.220  1.00 93.50           C  
ATOM   2022  CG1 VAL   252      20.628   7.153 -32.441  1.00 93.50           C  
ATOM   2023  CG2 VAL   252      18.136   6.505 -32.268  1.00 93.50           C  
ATOM   2024  N   ASN   253      18.501   5.688 -35.210  1.00 46.70           N  
ATOM   2025  CA  ASN   253      18.355   6.254 -36.520  1.00 46.70           C  
ATOM   2026  C   ASN   253      18.409   7.751 -36.420  1.00 46.70           C  
ATOM   2027  O   ASN   253      17.976   8.349 -35.436  1.00 46.70           O  
ATOM   2028  CB  ASN   253      17.032   5.848 -37.199  1.00 46.70           C  
ATOM   2029  CG  ASN   253      17.145   6.106 -38.695  1.00 46.70           C  
ATOM   2030  ND2 ASN   253      17.703   5.110 -39.437  1.00 46.70           N  
ATOM   2031  OD1 ASN   253      16.756   7.160 -39.193  1.00 46.70           O  
ATOM   2032  N   THR   254      18.968   8.395 -37.462  1.00 55.39           N  
ATOM   2033  CA  THR   254      19.089   9.826 -37.515  1.00 55.39           C  
ATOM   2034  C   THR   254      17.720  10.419 -37.618  1.00 55.39           C  
ATOM   2035  O   THR   254      17.498  11.562 -37.214  1.00 55.39           O  
ATOM   2036  CB  THR   254      19.900  10.314 -38.686  1.00 55.39           C  
ATOM   2037  CG2 THR   254      21.340   9.786 -38.562  1.00 55.39           C  
ATOM   2038  OG1 THR   254      19.317   9.880 -39.906  1.00 55.39           O  
ATOM   2039  N   ALA   255      16.771   9.659 -38.196  1.00 37.11           N  
ATOM   2040  CA  ALA   255      15.437  10.148 -38.395  1.00 37.11           C  
ATOM   2041  C   ALA   255      14.825  10.506 -37.074  1.00 37.11           C  
ATOM   2042  O   ALA   255      14.223  11.571 -36.943  1.00 37.11           O  
ATOM   2043  CB  ALA   255      14.517   9.113 -39.067  1.00 37.11           C  
ATOM   2044  N   ASN   256      14.965   9.640 -36.051  1.00100.47           N  
ATOM   2045  CA  ASN   256      14.378   9.957 -34.777  1.00100.47           C  
ATOM   2046  C   ASN   256      15.116  11.094 -34.128  1.00100.47           C  
ATOM   2047  O   ASN   256      14.527  11.853 -33.361  1.00100.47           O  
ATOM   2048  CB  ASN   256      14.245   8.772 -33.792  1.00100.47           C  
ATOM   2049  CG  ASN   256      15.596   8.170 -33.459  1.00100.47           C  
ATOM   2050  ND2 ASN   256      16.223   8.652 -32.352  1.00100.47           N  
ATOM   2051  OD1 ASN   256      16.072   7.274 -34.154  1.00100.47           O  
ATOM   2052  N   LEU   257      16.432  11.224 -34.392  1.00 57.04           N  
ATOM   2053  CA  LEU   257      17.237  12.257 -33.789  1.00 57.04           C  
ATOM   2054  C   LEU   257      16.820  13.633 -34.240  1.00 57.04           C  
ATOM   2055  O   LEU   257      16.771  14.570 -33.442  1.00 57.04           O  
ATOM   2056  CB  LEU   257      18.731  12.084 -34.118  1.00 57.04           C  
ATOM   2057  CG  LEU   257      19.352  10.825 -33.481  1.00 57.04           C  
ATOM   2058  CD1 LEU   257      20.843  10.684 -33.831  1.00 57.04           C  
ATOM   2059  CD2 LEU   257      19.110  10.804 -31.963  1.00 57.04           C  
ATOM   2060  N   LYS   258      16.505  13.785 -35.540  1.00 98.74           N  
ATOM   2061  CA  LYS   258      16.161  15.043 -36.147  1.00 98.74           C  
ATOM   2062  C   LYS   258      14.874  15.586 -35.582  1.00 98.74           C  
ATOM   2063  O   LYS   258      14.650  16.794 -35.637  1.00 98.74           O  
ATOM   2064  CB  LYS   258      16.008  14.927 -37.674  1.00 98.74           C  
ATOM   2065  CG  LYS   258      17.306  14.520 -38.374  1.00 98.74           C  
ATOM   2066  CD  LYS   258      17.099  14.033 -39.808  1.00 98.74           C  
ATOM   2067  CE  LYS   258      18.386  13.565 -40.489  1.00 98.74           C  
ATOM   2068  NZ  LYS   258      19.226  14.726 -40.848  1.00 98.74           N1+
ATOM   2069  N   LYS   259      13.962  14.725 -35.080  1.00 89.58           N  
ATOM   2070  CA  LYS   259      12.709  15.226 -34.564  1.00 89.58           C  
ATOM   2071  C   LYS   259      12.858  15.575 -33.110  1.00 89.58           C  
ATOM   2072  O   LYS   259      13.138  14.719 -32.271  1.00 89.58           O  
ATOM   2073  CB  LYS   259      11.547  14.225 -34.669  1.00 89.58           C  
ATOM   2074  CG  LYS   259      11.121  13.924 -36.107  1.00 89.58           C  
ATOM   2075  CD  LYS   259      10.139  12.756 -36.221  1.00 89.58           C  
ATOM   2076  CE  LYS   259       9.678  12.480 -37.654  1.00 89.58           C  
ATOM   2077  NZ  LYS   259       8.735  11.340 -37.671  1.00 89.58           N1+
ATOM   2078  N   LYS   260      12.608  16.857 -32.775  1.00202.07           N  
ATOM   2079  CA  LYS   260      12.830  17.385 -31.454  1.00202.07           C  
ATOM   2080  C   LYS   260      11.996  16.703 -30.405  1.00202.07           C  
ATOM   2081  O   LYS   260      12.468  16.278 -29.359  1.00202.07           O  
ATOM   2082  CB  LYS   260      12.479  18.878 -31.359  1.00202.07           C  
ATOM   2083  CG  LYS   260      13.281  19.762 -32.313  1.00202.07           C  
ATOM   2084  CD  LYS   260      12.743  21.187 -32.407  1.00202.07           C  
ATOM   2085  CE  LYS   260      13.196  22.073 -31.247  1.00202.07           C  
ATOM   2086  NZ  LYS   260      12.591  23.416 -31.378  1.00202.07           N1+
ATOM   2087  N   VAL   261      10.695  16.597 -30.624  1.00178.73           N  
ATOM   2088  CA  VAL   261       9.818  16.057 -29.621  1.00178.73           C  
ATOM   2089  C   VAL   261       9.895  14.562 -29.482  1.00178.73           C  
ATOM   2090  O   VAL   261       9.573  14.026 -28.422  1.00178.73           O  
ATOM   2091  CB  VAL   261       8.379  16.398 -29.883  1.00178.73           C  
ATOM   2092  CG1 VAL   261       7.933  15.681 -31.169  1.00178.73           C  
ATOM   2093  CG2 VAL   261       7.549  16.031 -28.642  1.00178.73           C  
ATOM   2094  N   LYS   262      10.291  13.855 -30.558  1.00120.65           N  
ATOM   2095  CA  LYS   262      10.164  12.424 -30.684  1.00120.65           C  
ATOM   2096  C   LYS   262      10.933  11.603 -29.690  1.00120.65           C  
ATOM   2097  O   LYS   262      11.934  12.024 -29.114  1.00120.65           O  
ATOM   2098  CB  LYS   262      10.521  11.909 -32.088  1.00120.65           C  
ATOM   2099  CG  LYS   262       9.499  12.331 -33.145  1.00120.65           C  
ATOM   2100  CD  LYS   262       8.092  11.808 -32.850  1.00120.65           C  
ATOM   2101  CE  LYS   262       7.046  12.218 -33.889  1.00120.65           C  
ATOM   2102  NZ  LYS   262       5.724  11.662 -33.516  1.00120.65           N1+
ATOM   2103  N   SER   263      10.410  10.377 -29.453  1.00 33.79           N  
ATOM   2104  CA  SER   263      11.023   9.413 -28.587  1.00 33.79           C  
ATOM   2105  C   SER   263      12.072   8.700 -29.385  1.00 33.79           C  
ATOM   2106  O   SER   263      12.032   8.696 -30.614  1.00 33.79           O  
ATOM   2107  CB  SER   263      10.041   8.356 -28.050  1.00 33.79           C  
ATOM   2108  OG  SER   263       9.059   8.974 -27.231  1.00 33.79           O  
ATOM   2109  N   LEU   264      13.053   8.075 -28.698  1.00 95.49           N  
ATOM   2110  CA  LEU   264      14.114   7.403 -29.389  1.00 95.49           C  
ATOM   2111  C   LEU   264      13.990   5.934 -29.132  1.00 95.49           C  
ATOM   2112  O   LEU   264      13.534   5.518 -28.067  1.00 95.49           O  
ATOM   2113  CB  LEU   264      15.523   7.794 -28.902  1.00 95.49           C  
ATOM   2114  CG  LEU   264      15.923   9.256 -29.171  1.00 95.49           C  
ATOM   2115  CD1 LEU   264      15.015  10.239 -28.416  1.00 95.49           C  
ATOM   2116  CD2 LEU   264      17.415   9.483 -28.873  1.00 95.49           C  
ATOM   2117  N   LYS   265      14.366   5.101 -30.125  1.00 91.95           N  
ATOM   2118  CA  LYS   265      14.341   3.684 -29.893  1.00 91.95           C  
ATOM   2119  C   LYS   265      15.668   3.126 -30.312  1.00 91.95           C  
ATOM   2120  O   LYS   265      15.824   2.643 -31.433  1.00 91.95           O  
ATOM   2121  CB  LYS   265      13.275   2.940 -30.716  1.00 91.95           C  
ATOM   2122  CG  LYS   265      11.837   3.359 -30.400  1.00 91.95           C  
ATOM   2123  CD  LYS   265      10.808   2.780 -31.377  1.00 91.95           C  
ATOM   2124  CE  LYS   265      11.036   3.190 -32.834  1.00 91.95           C  
ATOM   2125  NZ  LYS   265      10.044   2.521 -33.706  1.00 91.95           N1+
ATOM   2126  N   PRO   266      16.628   3.157 -29.430  1.00143.92           N  
ATOM   2127  CA  PRO   266      17.934   2.650 -29.769  1.00143.92           C  
ATOM   2128  C   PRO   266      17.983   1.156 -29.750  1.00143.92           C  
ATOM   2129  O   PRO   266      17.228   0.545 -28.995  1.00143.92           O  
ATOM   2130  CB  PRO   266      18.917   3.322 -28.807  1.00143.92           C  
ATOM   2131  CG  PRO   266      18.032   3.988 -27.737  1.00143.92           C  
ATOM   2132  CD  PRO   266      16.707   4.239 -28.464  1.00143.92           C  
ATOM   2133  N   THR   267      18.867   0.540 -30.564  1.00101.27           N  
ATOM   2134  CA  THR   267      18.943  -0.893 -30.576  1.00101.27           C  
ATOM   2135  C   THR   267      20.296  -1.314 -30.093  1.00101.27           C  
ATOM   2136  O   THR   267      21.301  -0.649 -30.350  1.00101.27           O  
ATOM   2137  CB  THR   267      18.749  -1.517 -31.927  1.00101.27           C  
ATOM   2138  CG2 THR   267      20.006  -1.258 -32.774  1.00101.27           C  
ATOM   2139  OG1 THR   267      18.545  -2.916 -31.788  1.00101.27           O  
ATOM   2140  N   LEU   268      20.330  -2.438 -29.349  1.00 68.31           N  
ATOM   2141  CA  LEU   268      21.536  -2.997 -28.793  1.00 68.31           C  
ATOM   2142  C   LEU   268      22.275  -3.733 -29.886  1.00 68.31           C  
ATOM   2143  O   LEU   268      21.657  -4.336 -30.762  1.00 68.31           O  
ATOM   2144  CB  LEU   268      21.236  -3.996 -27.658  1.00 68.31           C  
ATOM   2145  CG  LEU   268      22.478  -4.628 -27.009  1.00 68.31           C  
ATOM   2146  CD1 LEU   268      23.319  -3.571 -26.275  1.00 68.31           C  
ATOM   2147  CD2 LEU   268      22.095  -5.815 -26.111  1.00 68.31           C  
ATOM   2148  N   LEU   269      23.624  -3.587 -29.904  1.00254.51           N  
ATOM   2149  CA  LEU   269      24.548  -4.178 -30.851  1.00254.51           C  
ATOM   2150  C   LEU   269      24.997  -5.614 -30.645  1.00254.51           C  
ATOM   2151  O   LEU   269      25.158  -6.321 -31.641  1.00254.51           O  
ATOM   2152  CB  LEU   269      25.746  -3.275 -31.178  1.00254.51           C  
ATOM   2153  CG  LEU   269      25.355  -2.159 -32.170  1.00254.51           C  
ATOM   2154  CD1 LEU   269      24.240  -1.260 -31.615  1.00254.51           C  
ATOM   2155  CD2 LEU   269      26.580  -1.367 -32.650  1.00254.51           C  
ATOM   2156  N   GLY   270      25.213  -6.134 -29.407  1.00192.84           N  
ATOM   2157  CA  GLY   270      25.269  -5.498 -28.119  1.00192.84           C  
ATOM   2158  C   GLY   270      26.608  -5.076 -27.541  1.00192.84           C  
ATOM   2159  O   GLY   270      26.723  -3.965 -27.030  1.00192.84           O  
ATOM   2160  N   GLU   271      27.658  -5.946 -27.562  1.00125.36           N  
ATOM   2161  CA  GLU   271      28.798  -5.601 -26.731  1.00125.36           C  
ATOM   2162  C   GLU   271      30.110  -6.189 -27.193  1.00125.36           C  
ATOM   2163  O   GLU   271      30.168  -7.241 -27.828  1.00125.36           O  
ATOM   2164  CB  GLU   271      28.592  -6.026 -25.267  1.00125.36           C  
ATOM   2165  CG  GLU   271      28.349  -7.528 -25.110  1.00125.36           C  
ATOM   2166  CD  GLU   271      27.920  -7.794 -23.673  1.00125.36           C  
ATOM   2167  OE1 GLU   271      28.635  -7.335 -22.742  1.00125.36           O  
ATOM   2168  OE2 GLU   271      26.862  -8.455 -23.487  1.00125.36           O1-
ATOM   2169  N   ARG   272      31.202  -5.448 -26.880  1.00115.45           N  
ATOM   2170  CA  ARG   272      32.591  -5.694 -27.192  1.00115.45           C  
ATOM   2171  C   ARG   272      33.302  -6.684 -26.314  1.00115.45           C  
ATOM   2172  O   ARG   272      34.387  -7.136 -26.671  1.00115.45           O  
ATOM   2173  CB  ARG   272      33.446  -4.416 -27.251  1.00115.45           C  
ATOM   2174  CG  ARG   272      33.012  -3.471 -28.375  1.00115.45           C  
ATOM   2175  CD  ARG   272      34.106  -2.514 -28.856  1.00115.45           C  
ATOM   2176  NE  ARG   272      34.650  -1.802 -27.665  1.00115.45           N  
ATOM   2177  CZ  ARG   272      33.948  -0.775 -27.104  1.00115.45           C  
ATOM   2178  NH1 ARG   272      32.711  -0.454 -27.582  1.00115.45           N1+
ATOM   2179  NH2 ARG   272      34.484  -0.082 -26.056  1.00115.45           N  
ATOM   2180  N   GLY   273      32.798  -6.986 -25.106  1.00 43.92           N  
ATOM   2181  CA  GLY   273      33.555  -7.868 -24.258  1.00 43.92           C  
ATOM   2182  C   GLY   273      34.176  -7.007 -23.197  1.00 43.92           C  
ATOM   2183  O   GLY   273      34.329  -5.801 -23.374  1.00 43.92           O  
ATOM   2184  N   TYR   274      34.582  -7.633 -22.075  1.00 80.26           N  
ATOM   2185  CA  TYR   274      35.054  -6.981 -20.882  1.00 80.26           C  
ATOM   2186  C   TYR   274      36.334  -6.208 -21.056  1.00 80.26           C  
ATOM   2187  O   TYR   274      37.218  -6.576 -21.828  1.00 80.26           O  
ATOM   2188  CB  TYR   274      35.242  -7.955 -19.705  1.00 80.26           C  
ATOM   2189  CG  TYR   274      36.179  -9.017 -20.162  1.00 80.26           C  
ATOM   2190  CD1 TYR   274      37.540  -8.838 -20.084  1.00 80.26           C  
ATOM   2191  CD2 TYR   274      35.688 -10.195 -20.675  1.00 80.26           C  
ATOM   2192  CE1 TYR   274      38.399  -9.824 -20.511  1.00 80.26           C  
ATOM   2193  CE2 TYR   274      36.540 -11.184 -21.104  1.00 80.26           C  
ATOM   2194  CZ  TYR   274      37.900 -10.997 -21.022  1.00 80.26           C  
ATOM   2195  OH  TYR   274      38.780 -12.009 -21.460  1.00 80.26           O  
ATOM   2196  N   LYS   275      36.399  -5.067 -20.326  1.00142.39           N  
ATOM   2197  CA  LYS   275      37.515  -4.167 -20.160  1.00142.39           C  
ATOM   2198  C   LYS   275      37.985  -3.582 -21.455  1.00142.39           C  
ATOM   2199  O   LYS   275      39.162  -3.245 -21.584  1.00142.39           O  
ATOM   2200  CB  LYS   275      38.738  -4.820 -19.488  1.00142.39           C  
ATOM   2201  CG  LYS   275      39.428  -5.867 -20.367  1.00142.39           C  
ATOM   2202  CD  LYS   275      40.833  -6.248 -19.895  1.00142.39           C  
ATOM   2203  CE  LYS   275      40.851  -7.155 -18.662  1.00142.39           C  
ATOM   2204  NZ  LYS   275      42.248  -7.467 -18.282  1.00142.39           N1+
ATOM   2205  N   THR   276      37.083  -3.396 -22.435  1.00170.95           N  
ATOM   2206  CA  THR   276      37.522  -2.871 -23.697  1.00170.95           C  
ATOM   2207  C   THR   276      36.945  -1.500 -23.895  1.00170.95           C  
ATOM   2208  O   THR   276      36.838  -1.017 -25.023  1.00170.95           O  
ATOM   2209  CB  THR   276      37.029  -3.731 -24.824  1.00170.95           C  
ATOM   2210  CG2 THR   276      35.491  -3.701 -24.818  1.00170.95           C  
ATOM   2211  OG1 THR   276      37.525  -3.275 -26.070  1.00170.95           O  
ATOM   2212  N   GLU   277      36.644  -0.798 -22.790  1.00 78.56           N  
ATOM   2213  CA  GLU   277      36.004   0.482 -22.871  1.00 78.56           C  
ATOM   2214  C   GLU   277      36.803   1.411 -23.735  1.00 78.56           C  
ATOM   2215  O   GLU   277      38.036   1.421 -23.717  1.00 78.56           O  
ATOM   2216  CB  GLU   277      35.766   1.088 -21.482  1.00 78.56           C  
ATOM   2217  CG  GLU   277      34.803   0.234 -20.654  1.00 78.56           C  
ATOM   2218  CD  GLU   277      34.909   0.656 -19.198  1.00 78.56           C  
ATOM   2219  OE1 GLU   277      36.013   0.474 -18.619  1.00 78.56           O  
ATOM   2220  OE2 GLU   277      33.894   1.158 -18.647  1.00 78.56           O1-
ATOM   2221  N   ALA   278      36.081   2.187 -24.572  1.00 58.55           N  
ATOM   2222  CA  ALA   278      36.690   3.134 -25.467  1.00 58.55           C  
ATOM   2223  C   ALA   278      35.859   4.385 -25.442  1.00 58.55           C  
ATOM   2224  O   ALA   278      34.652   4.339 -25.221  1.00 58.55           O  
ATOM   2225  CB  ALA   278      36.748   2.651 -26.926  1.00 58.55           C  
ATOM   2226  N   ILE   279      36.534   5.548 -25.518  1.00109.60           N  
ATOM   2227  CA  ILE   279      35.945   6.858 -25.595  1.00109.60           C  
ATOM   2228  C   ILE   279      35.571   7.231 -27.001  1.00109.60           C  
ATOM   2229  O   ILE   279      34.733   8.105 -27.215  1.00109.60           O  
ATOM   2230  CB  ILE   279      36.825   7.936 -25.027  1.00109.60           C  
ATOM   2231  CG1 ILE   279      38.120   8.098 -25.834  1.00109.60           C  
ATOM   2232  CG2 ILE   279      37.064   7.592 -23.548  1.00109.60           C  
ATOM   2233  CD1 ILE   279      38.871   9.385 -25.490  1.00109.60           C  
ATOM   2234  N   ALA   280      36.287   6.686 -28.004  1.00 55.63           N  
ATOM   2235  CA  ALA   280      36.046   7.116 -29.358  1.00 55.63           C  
ATOM   2236  C   ALA   280      35.876   5.937 -30.272  1.00 55.63           C  
ATOM   2237  O   ALA   280      36.479   4.884 -30.065  1.00 55.63           O  
ATOM   2238  CB  ALA   280      37.193   7.969 -29.932  1.00 55.63           C  
ATOM   2239  N   LEU   281      35.018   6.099 -31.312  1.00127.56           N  
ATOM   2240  CA  LEU   281      34.783   5.074 -32.295  1.00127.56           C  
ATOM   2241  C   LEU   281      34.597   5.728 -33.638  1.00127.56           C  
ATOM   2242  O   LEU   281      34.158   6.876 -33.709  1.00127.56           O  
ATOM   2243  CB  LEU   281      33.522   4.229 -32.042  1.00127.56           C  
ATOM   2244  CG  LEU   281      32.188   4.958 -32.305  1.00127.56           C  
ATOM   2245  CD1 LEU   281      30.992   4.035 -32.020  1.00127.56           C  
ATOM   2246  CD2 LEU   281      32.106   6.286 -31.535  1.00127.56           C  
ATOM   2247  N   ALA   282      34.942   5.021 -34.746  1.00 51.64           N  
ATOM   2248  CA  ALA   282      34.762   5.611 -36.051  1.00 51.64           C  
ATOM   2249  C   ALA   282      34.315   4.572 -37.046  1.00 51.64           C  
ATOM   2250  O   ALA   282      34.895   3.491 -37.142  1.00 51.64           O  
ATOM   2251  CB  ALA   282      36.045   6.246 -36.615  1.00 51.64           C  
ATOM   2252  N   TYR   283      33.288   4.919 -37.854  1.00 64.12           N  
ATOM   2253  CA  TYR   283      32.713   4.053 -38.853  1.00 64.12           C  
ATOM   2254  C   TYR   283      33.344   4.360 -40.181  1.00 64.12           C  
ATOM   2255  O   TYR   283      33.492   5.520 -40.557  1.00 64.12           O  
ATOM   2256  CB  TYR   283      31.190   4.262 -38.981  1.00 64.12           C  
ATOM   2257  CG  TYR   283      30.618   3.394 -40.051  1.00 64.12           C  
ATOM   2258  CD1 TYR   283      30.321   2.070 -39.815  1.00 64.12           C  
ATOM   2259  CD2 TYR   283      30.357   3.921 -41.295  1.00 64.12           C  
ATOM   2260  CE1 TYR   283      29.783   1.285 -40.809  1.00 64.12           C  
ATOM   2261  CE2 TYR   283      29.820   3.142 -42.292  1.00 64.12           C  
ATOM   2262  CZ  TYR   283      29.533   1.821 -42.050  1.00 64.12           C  
ATOM   2263  OH  TYR   283      28.981   1.021 -43.075  1.00 64.12           O  
ATOM   2264  N   ASP   284      33.761   3.304 -40.915  1.00 66.10           N  
ATOM   2265  CA  ASP   284      34.363   3.460 -42.215  1.00 66.10           C  
ATOM   2266  C   ASP   284      33.373   3.002 -43.247  1.00 66.10           C  
ATOM   2267  O   ASP   284      32.870   1.879 -43.186  1.00 66.10           O  
ATOM   2268  CB  ASP   284      35.627   2.596 -42.382  1.00 66.10           C  
ATOM   2269  CG  ASP   284      36.210   2.810 -43.770  1.00 66.10           C  
ATOM   2270  OD1 ASP   284      35.848   3.826 -44.419  1.00 66.10           O  
ATOM   2271  OD2 ASP   284      37.027   1.953 -44.201  1.00 66.10           O1-
ATOM   2272  N   PRO   285      33.045   3.851 -44.183  1.00 77.24           N  
ATOM   2273  CA  PRO   285      32.114   3.458 -45.205  1.00 77.24           C  
ATOM   2274  C   PRO   285      32.636   2.395 -46.124  1.00 77.24           C  
ATOM   2275  O   PRO   285      31.854   1.551 -46.557  1.00 77.24           O  
ATOM   2276  CB  PRO   285      31.710   4.746 -45.918  1.00 77.24           C  
ATOM   2277  CG  PRO   285      31.878   5.824 -44.831  1.00 77.24           C  
ATOM   2278  CD  PRO   285      32.992   5.280 -43.918  1.00 77.24           C  
ATOM   2279  N   LYS   286      33.944   2.414 -46.437  1.00108.67           N  
ATOM   2280  CA  LYS   286      34.479   1.504 -47.409  1.00108.67           C  
ATOM   2281  C   LYS   286      34.377   0.080 -46.940  1.00108.67           C  
ATOM   2282  O   LYS   286      33.858  -0.775 -47.655  1.00108.67           O  
ATOM   2283  CB  LYS   286      35.965   1.791 -47.698  1.00108.67           C  
ATOM   2284  CG  LYS   286      36.482   1.093 -48.952  1.00108.67           C  
ATOM   2285  CD  LYS   286      35.849   1.650 -50.228  1.00108.67           C  
ATOM   2286  CE  LYS   286      36.325   0.971 -51.514  1.00108.67           C  
ATOM   2287  NZ  LYS   286      35.648   1.576 -52.683  1.00108.67           N1+
ATOM   2288  N   THR   287      34.929  -0.215 -45.746  1.00 91.42           N  
ATOM   2289  CA  THR   287      34.953  -1.522 -45.138  1.00 91.42           C  
ATOM   2290  C   THR   287      33.689  -1.861 -44.397  1.00 91.42           C  
ATOM   2291  O   THR   287      33.349  -3.034 -44.249  1.00 91.42           O  
ATOM   2292  CB  THR   287      36.114  -1.683 -44.198  1.00 91.42           C  
ATOM   2293  CG2 THR   287      37.415  -1.469 -44.989  1.00 91.42           C  
ATOM   2294  OG1 THR   287      36.028  -0.738 -43.143  1.00 91.42           O  
ATOM   2295  N   LYS   288      32.966  -0.843 -43.895  1.00126.64           N  
ATOM   2296  CA  LYS   288      31.808  -1.046 -43.067  1.00126.64           C  
ATOM   2297  C   LYS   288      32.230  -1.523 -41.706  1.00126.64           C  
ATOM   2298  O   LYS   288      31.439  -2.108 -40.966  1.00126.64           O  
ATOM   2299  CB  LYS   288      30.787  -2.026 -43.673  1.00126.64           C  
ATOM   2300  CG  LYS   288      30.007  -1.379 -44.817  1.00126.64           C  
ATOM   2301  CD  LYS   288      29.169  -2.335 -45.663  1.00126.64           C  
ATOM   2302  CE  LYS   288      28.226  -1.602 -46.618  1.00126.64           C  
ATOM   2303  NZ  LYS   288      28.951  -0.505 -47.297  1.00126.64           N1+
ATOM   2304  N   VAL   289      33.495  -1.239 -41.332  1.00 66.34           N  
ATOM   2305  CA  VAL   289      34.029  -1.581 -40.042  1.00 66.34           C  
ATOM   2306  C   VAL   289      33.963  -0.380 -39.133  1.00 66.34           C  
ATOM   2307  O   VAL   289      34.018   0.763 -39.584  1.00 66.34           O  
ATOM   2308  CB  VAL   289      35.467  -2.014 -40.103  1.00 66.34           C  
ATOM   2309  CG1 VAL   289      35.988  -2.225 -38.672  1.00 66.34           C  
ATOM   2310  CG2 VAL   289      35.566  -3.264 -40.997  1.00 66.34           C  
ATOM   2311  N   ILE   290      33.814  -0.617 -37.809  1.00 78.57           N  
ATOM   2312  CA  ILE   290      33.835   0.445 -36.833  1.00 78.57           C  
ATOM   2313  C   ILE   290      35.063   0.205 -36.010  1.00 78.57           C  
ATOM   2314  O   ILE   290      35.313  -0.917 -35.568  1.00 78.57           O  
ATOM   2315  CB  ILE   290      32.653   0.456 -35.906  1.00 78.57           C  
ATOM   2316  CG1 ILE   290      31.353   0.669 -36.697  1.00 78.57           C  
ATOM   2317  CG2 ILE   290      32.895   1.539 -34.841  1.00 78.57           C  
ATOM   2318  CD1 ILE   290      30.088   0.484 -35.859  1.00 78.57           C  
ATOM   2319  N   PHE   291      35.872   1.264 -35.802  1.00 78.64           N  
ATOM   2320  CA  PHE   291      37.126   1.132 -35.113  1.00 78.64           C  
ATOM   2321  C   PHE   291      37.011   1.792 -33.777  1.00 78.64           C  
ATOM   2322  O   PHE   291      36.397   2.849 -33.635  1.00 78.64           O  
ATOM   2323  CB  PHE   291      38.279   1.832 -35.855  1.00 78.64           C  
ATOM   2324  CG  PHE   291      38.368   1.264 -37.234  1.00 78.64           C  
ATOM   2325  CD1 PHE   291      39.035   0.087 -37.482  1.00 78.64           C  
ATOM   2326  CD2 PHE   291      37.783   1.919 -38.293  1.00 78.64           C  
ATOM   2327  CE1 PHE   291      39.111  -0.421 -38.759  1.00 78.64           C  
ATOM   2328  CE2 PHE   291      37.856   1.415 -39.571  1.00 78.64           C  
ATOM   2329  CZ  PHE   291      38.524   0.240 -39.809  1.00 78.64           C  
ATOM   2330  N   PHE   292      37.616   1.172 -32.745  1.00169.57           N  
ATOM   2331  CA  PHE   292      37.507   1.741 -31.434  1.00169.57           C  
ATOM   2332  C   PHE   292      38.894   2.023 -30.941  1.00169.57           C  
ATOM   2333  O   PHE   292      39.790   1.194 -31.090  1.00169.57           O  
ATOM   2334  CB  PHE   292      36.876   0.763 -30.427  1.00169.57           C  
ATOM   2335  CG  PHE   292      35.530   0.371 -30.941  1.00169.57           C  
ATOM   2336  CD1 PHE   292      35.406  -0.716 -31.775  1.00169.57           C  
ATOM   2337  CD2 PHE   292      34.399   1.079 -30.602  1.00169.57           C  
ATOM   2338  CE1 PHE   292      34.178  -1.098 -32.262  1.00169.57           C  
ATOM   2339  CE2 PHE   292      33.168   0.700 -31.087  1.00169.57           C  
ATOM   2340  CZ  PHE   292      33.054  -0.389 -31.917  1.00169.57           C  
ATOM   2341  N   ALA   293      39.110   3.225 -30.364  1.00 57.44           N  
ATOM   2342  CA  ALA   293      40.370   3.530 -29.740  1.00 57.44           C  
ATOM   2343  C   ALA   293      40.125   3.312 -28.275  1.00 57.44           C  
ATOM   2344  O   ALA   293      39.375   4.060 -27.649  1.00 57.44           O  
ATOM   2345  CB  ALA   293      40.809   4.991 -29.929  1.00 57.44           C  
ATOM   2346  N   GLU   294      40.784   2.289 -27.686  1.00 79.03           N  
ATOM   2347  CA  GLU   294      40.465   1.853 -26.350  1.00 79.03           C  
ATOM   2348  C   GLU   294      41.252   2.554 -25.278  1.00 79.03           C  
ATOM   2349  O   GLU   294      42.330   3.102 -25.510  1.00 79.03           O  
ATOM   2350  CB  GLU   294      40.585   0.324 -26.217  1.00 79.03           C  
ATOM   2351  CG  GLU   294      39.596  -0.359 -27.170  1.00 79.03           C  
ATOM   2352  CD  GLU   294      39.700  -1.870 -27.079  1.00 79.03           C  
ATOM   2353  OE1 GLU   294      40.299  -2.374 -26.096  1.00 79.03           O  
ATOM   2354  OE2 GLU   294      39.153  -2.545 -27.992  1.00 79.03           O1-
ATOM   2355  N   SER   295      40.661   2.596 -24.060  1.00128.60           N  
ATOM   2356  CA  SER   295      41.234   3.277 -22.926  1.00128.60           C  
ATOM   2357  C   SER   295      42.418   2.590 -22.275  1.00128.60           C  
ATOM   2358  O   SER   295      43.460   3.207 -22.060  1.00128.60           O  
ATOM   2359  CB  SER   295      40.213   3.541 -21.808  1.00128.60           C  
ATOM   2360  OG  SER   295      40.844   4.211 -20.726  1.00128.60           O  
ATOM   2361  N   ASP   296      42.209   1.355 -21.775  1.00141.17           N  
ATOM   2362  CA  ASP   296      43.194   0.597 -21.025  1.00141.17           C  
ATOM   2363  C   ASP   296      44.025  -0.369 -21.831  1.00141.17           C  
ATOM   2364  O   ASP   296      45.163  -0.662 -21.475  1.00141.17           O  
ATOM   2365  CB  ASP   296      42.498  -0.208 -19.900  1.00141.17           C  
ATOM   2366  CG  ASP   296      43.445  -0.648 -18.777  1.00141.17           C  
ATOM   2367  OD1 ASP   296      44.678  -0.767 -19.000  1.00141.17           O  
ATOM   2368  OD2 ASP   296      42.925  -0.867 -17.650  1.00141.17           O1-
ATOM   2369  N   SER   297      43.444  -0.929 -22.910  1.00 82.04           N  
ATOM   2370  CA  SER   297      43.987  -2.073 -23.602  1.00 82.04           C  
ATOM   2371  C   SER   297      45.227  -1.801 -24.392  1.00 82.04           C  
ATOM   2372  O   SER   297      45.914  -2.745 -24.783  1.00 82.04           O  
ATOM   2373  CB  SER   297      42.985  -2.689 -24.586  1.00 82.04           C  
ATOM   2374  OG  SER   297      42.771  -1.787 -25.660  1.00 82.04           O  
ATOM   2375  N   ARG   298      45.545  -0.528 -24.674  1.00129.49           N  
ATOM   2376  CA  ARG   298      46.716  -0.237 -25.452  1.00129.49           C  
ATOM   2377  C   ARG   298      46.523  -0.744 -26.853  1.00129.49           C  
ATOM   2378  O   ARG   298      47.499  -1.077 -27.524  1.00129.49           O  
ATOM   2379  CB  ARG   298      47.967  -0.900 -24.856  1.00129.49           C  
ATOM   2380  CG  ARG   298      48.384  -0.277 -23.522  1.00129.49           C  
ATOM   2381  CD  ARG   298      49.103  -1.249 -22.588  1.00129.49           C  
ATOM   2382  NE  ARG   298      48.075  -2.172 -22.030  1.00129.49           N  
ATOM   2383  CZ  ARG   298      48.354  -2.919 -20.922  1.00129.49           C  
ATOM   2384  NH1 ARG   298      49.579  -2.834 -20.326  1.00129.49           N1+
ATOM   2385  NH2 ARG   298      47.404  -3.753 -20.405  1.00129.49           N  
ATOM   2386  N   GLN   299      45.263  -0.788 -27.350  1.00 67.61           N  
ATOM   2387  CA  GLN   299      45.047  -1.302 -28.677  1.00 67.61           C  
ATOM   2388  C   GLN   299      43.914  -0.580 -29.357  1.00 67.61           C  
ATOM   2389  O   GLN   299      43.157   0.161 -28.729  1.00 67.61           O  
ATOM   2390  CB  GLN   299      44.718  -2.804 -28.671  1.00 67.61           C  
ATOM   2391  CG  GLN   299      45.887  -3.658 -28.168  1.00 67.61           C  
ATOM   2392  CD  GLN   299      45.403  -5.087 -27.989  1.00 67.61           C  
ATOM   2393  NE2 GLN   299      46.332  -6.070 -28.152  1.00 67.61           N  
ATOM   2394  OE1 GLN   299      44.231  -5.326 -27.703  1.00 67.61           O  
ATOM   2395  N   VAL   300      43.821  -0.753 -30.700  1.00 56.32           N  
ATOM   2396  CA  VAL   300      42.737  -0.240 -31.492  1.00 56.32           C  
ATOM   2397  C   VAL   300      42.014  -1.457 -32.000  1.00 56.32           C  
ATOM   2398  O   VAL   300      42.630  -2.366 -32.558  1.00 56.32           O  
ATOM   2399  CB  VAL   300      43.190   0.576 -32.668  1.00 56.32           C  
ATOM   2400  CG1 VAL   300      41.966   0.936 -33.526  1.00 56.32           C  
ATOM   2401  CG2 VAL   300      43.954   1.804 -32.139  1.00 56.32           C  
ATOM   2402  N   SER   301      40.676  -1.504 -31.830  1.00 54.04           N  
ATOM   2403  CA  SER   301      39.938  -2.690 -32.175  1.00 54.04           C  
ATOM   2404  C   SER   301      38.981  -2.406 -33.291  1.00 54.04           C  
ATOM   2405  O   SER   301      38.780  -1.254 -33.672  1.00 54.04           O  
ATOM   2406  CB  SER   301      39.134  -3.261 -30.992  1.00 54.04           C  
ATOM   2407  OG  SER   301      38.185  -2.307 -30.537  1.00 54.04           O  
ATOM   2408  N   CYS   302      38.393  -3.474 -33.879  1.00 64.09           N  
ATOM   2409  CA  CYS   302      37.482  -3.284 -34.975  1.00 64.09           C  
ATOM   2410  C   CYS   302      36.359  -4.274 -34.920  1.00 64.09           C  
ATOM   2411  O   CYS   302      36.443  -5.315 -34.269  1.00 64.09           O  
ATOM   2412  CB  CYS   302      38.154  -3.383 -36.364  1.00 64.09           C  
ATOM   2413  SG  CYS   302      39.025  -4.953 -36.649  1.00 64.09           S  
ATOM   2414  N   TRP   303      35.237  -3.915 -35.579  1.00 96.53           N  
ATOM   2415  CA  TRP   303      34.094  -4.773 -35.691  1.00 96.53           C  
ATOM   2416  C   TRP   303      33.395  -4.459 -36.976  1.00 96.53           C  
ATOM   2417  O   TRP   303      33.018  -3.313 -37.225  1.00 96.53           O  
ATOM   2418  CB  TRP   303      33.088  -4.593 -34.540  1.00 96.53           C  
ATOM   2419  CG  TRP   303      31.784  -5.325 -34.737  1.00 96.53           C  
ATOM   2420  CD1 TRP   303      31.530  -6.660 -34.845  1.00 96.53           C  
ATOM   2421  CD2 TRP   303      30.513  -4.661 -34.813  1.00 96.53           C  
ATOM   2422  CE2 TRP   303      29.543  -5.646 -34.979  1.00 96.53           C  
ATOM   2423  CE3 TRP   303      30.186  -3.336 -34.746  1.00 96.53           C  
ATOM   2424  NE1 TRP   303      30.179  -6.869 -35.002  1.00 96.53           N  
ATOM   2425  CZ2 TRP   303      28.219  -5.320 -35.081  1.00 96.53           C  
ATOM   2426  CZ3 TRP   303      28.853  -3.009 -34.854  1.00 96.53           C  
ATOM   2427  CH2 TRP   303      27.889  -3.983 -35.017  1.00 96.53           C  
ATOM   2428  N   ASN   304      33.201  -5.488 -37.829  1.00 61.77           N  
ATOM   2429  CA  ASN   304      32.490  -5.310 -39.061  1.00 61.77           C  
ATOM   2430  C   ASN   304      31.044  -5.192 -38.677  1.00 61.77           C  
ATOM   2431  O   ASN   304      30.539  -5.959 -37.861  1.00 61.77           O  
ATOM   2432  CB  ASN   304      32.653  -6.501 -40.028  1.00 61.77           C  
ATOM   2433  CG  ASN   304      32.208  -6.080 -41.421  1.00 61.77           C  
ATOM   2434  ND2 ASN   304      33.097  -6.287 -42.429  1.00 61.77           N  
ATOM   2435  OD1 ASN   304      31.102  -5.576 -41.611  1.00 61.77           O  
ATOM   2436  N   ILE   305      30.345  -4.206 -39.264  1.00143.84           N  
ATOM   2437  CA  ILE   305      28.969  -3.892 -38.990  1.00143.84           C  
ATOM   2438  C   ILE   305      28.083  -5.013 -39.417  1.00143.84           C  
ATOM   2439  O   ILE   305      27.023  -5.237 -38.840  1.00143.84           O  
ATOM   2440  CB  ILE   305      28.505  -2.661 -39.709  1.00143.84           C  
ATOM   2441  CG1 ILE   305      27.116  -2.231 -39.207  1.00143.84           C  
ATOM   2442  CG2 ILE   305      28.555  -2.956 -41.217  1.00143.84           C  
ATOM   2443  CD1 ILE   305      27.113  -1.743 -37.758  1.00143.84           C  
ATOM   2444  N   GLN   306      28.484  -5.720 -40.481  1.00 69.80           N  
ATOM   2445  CA  GLN   306      27.676  -6.738 -41.074  1.00 69.80           C  
ATOM   2446  C   GLN   306      27.363  -7.817 -40.072  1.00 69.80           C  
ATOM   2447  O   GLN   306      26.243  -8.325 -40.059  1.00 69.80           O  
ATOM   2448  CB  GLN   306      28.372  -7.318 -42.314  1.00 69.80           C  
ATOM   2449  CG  GLN   306      28.535  -6.233 -43.386  1.00 69.80           C  
ATOM   2450  CD  GLN   306      29.525  -6.685 -44.447  1.00 69.80           C  
ATOM   2451  NE2 GLN   306      29.120  -6.579 -45.741  1.00 69.80           N  
ATOM   2452  OE1 GLN   306      30.636  -7.109 -44.136  1.00 69.80           O  
ATOM   2453  N   LYS   307      28.315  -8.202 -39.194  1.00 93.53           N  
ATOM   2454  CA  LYS   307      28.012  -9.249 -38.245  1.00 93.53           C  
ATOM   2455  C   LYS   307      27.483  -8.648 -36.952  1.00 93.53           C  
ATOM   2456  O   LYS   307      27.652  -7.454 -36.722  1.00 93.53           O  
ATOM   2457  CB  LYS   307      29.218 -10.137 -37.889  1.00 93.53           C  
ATOM   2458  CG  LYS   307      29.703 -11.007 -39.053  1.00 93.53           C  
ATOM   2459  CD  LYS   307      31.025 -11.731 -38.776  1.00 93.53           C  
ATOM   2460  CE  LYS   307      32.252 -10.818 -38.793  1.00 93.53           C  
ATOM   2461  NZ  LYS   307      33.460 -11.595 -38.432  1.00 93.53           N1+
ATOM   2462  N   ASP   308      26.826  -9.472 -36.077  1.00 77.88           N  
ATOM   2463  CA  ASP   308      26.234  -9.088 -34.802  1.00 77.88           C  
ATOM   2464  C   ASP   308      27.364  -8.723 -33.895  1.00 77.88           C  
ATOM   2465  O   ASP   308      28.510  -9.072 -34.164  1.00 77.88           O  
ATOM   2466  CB  ASP   308      25.464 -10.236 -34.124  1.00 77.88           C  
ATOM   2467  CG  ASP   308      24.254 -10.568 -34.983  1.00 77.88           C  
ATOM   2468  OD1 ASP   308      23.613  -9.615 -35.499  1.00 77.88           O  
ATOM   2469  OD2 ASP   308      23.963 -11.783 -35.143  1.00 77.88           O1-
ATOM   2470  N   LEU   309      27.097  -8.004 -32.783  1.00102.96           N  
ATOM   2471  CA  LEU   309      28.231  -7.567 -32.023  1.00102.96           C  
ATOM   2472  C   LEU   309      28.469  -8.406 -30.812  1.00102.96           C  
ATOM   2473  O   LEU   309      27.780  -8.289 -29.798  1.00102.96           O  
ATOM   2474  CB  LEU   309      28.121  -6.107 -31.550  1.00102.96           C  
ATOM   2475  CG  LEU   309      29.339  -5.632 -30.733  1.00102.96           C  
ATOM   2476  CD1 LEU   309      30.624  -5.678 -31.565  1.00102.96           C  
ATOM   2477  CD2 LEU   309      29.086  -4.250 -30.108  1.00102.96           C  
ATOM   2478  N   LYS   310      29.509  -9.256 -30.910  1.00134.03           N  
ATOM   2479  CA  LYS   310      29.978 -10.080 -29.841  1.00134.03           C  
ATOM   2480  C   LYS   310      31.467  -9.978 -29.918  1.00134.03           C  
ATOM   2481  O   LYS   310      32.002  -9.536 -30.933  1.00134.03           O  
ATOM   2482  CB  LYS   310      29.548 -11.547 -30.000  1.00134.03           C  
ATOM   2483  CG  LYS   310      29.950 -12.160 -31.340  1.00134.03           C  
ATOM   2484  CD  LYS   310      29.519 -13.620 -31.481  1.00134.03           C  
ATOM   2485  CE  LYS   310      28.006 -13.774 -31.658  1.00134.03           C  
ATOM   2486  NZ  LYS   310      27.652 -15.204 -31.790  1.00134.03           N1+
ATOM   2487  N   PRO   311      32.158 -10.335 -28.878  1.00148.67           N  
ATOM   2488  CA  PRO   311      33.590 -10.221 -28.909  1.00148.67           C  
ATOM   2489  C   PRO   311      34.189 -11.121 -29.939  1.00148.67           C  
ATOM   2490  O   PRO   311      35.274 -10.821 -30.435  1.00148.67           O  
ATOM   2491  CB  PRO   311      34.048 -10.478 -27.477  1.00148.67           C  
ATOM   2492  CG  PRO   311      32.858  -9.982 -26.633  1.00148.67           C  
ATOM   2493  CD  PRO   311      31.628 -10.193 -27.532  1.00148.67           C  
ATOM   2494  N   GLU   312      33.499 -12.218 -30.293  1.00 49.01           N  
ATOM   2495  CA  GLU   312      34.049 -13.129 -31.249  1.00 49.01           C  
ATOM   2496  C   GLU   312      34.216 -12.400 -32.537  1.00 49.01           C  
ATOM   2497  O   GLU   312      35.164 -12.661 -33.275  1.00 49.01           O  
ATOM   2498  CB  GLU   312      33.147 -14.337 -31.555  1.00 49.01           C  
ATOM   2499  CG  GLU   312      33.034 -15.353 -30.419  1.00 49.01           C  
ATOM   2500  CD  GLU   312      32.209 -16.517 -30.945  1.00 49.01           C  
ATOM   2501  OE1 GLU   312      32.597 -17.083 -32.002  1.00 49.01           O  
ATOM   2502  OE2 GLU   312      31.177 -16.853 -30.305  1.00 49.01           O1-
ATOM   2503  N   ASN   313      33.287 -11.472 -32.849  1.00111.17           N  
ATOM   2504  CA  ASN   313      33.374 -10.829 -34.125  1.00111.17           C  
ATOM   2505  C   ASN   313      34.159  -9.552 -34.060  1.00111.17           C  
ATOM   2506  O   ASN   313      33.918  -8.643 -34.853  1.00111.17           O  
ATOM   2507  CB  ASN   313      31.997 -10.498 -34.726  1.00111.17           C  
ATOM   2508  CG  ASN   313      31.351 -11.807 -35.163  1.00111.17           C  
ATOM   2509  ND2 ASN   313      30.015 -11.930 -34.943  1.00111.17           N  
ATOM   2510  OD1 ASN   313      32.017 -12.698 -35.689  1.00111.17           O  
ATOM   2511  N   VAL   314      35.163  -9.464 -33.165  1.00109.71           N  
ATOM   2512  CA  VAL   314      35.983  -8.284 -33.125  1.00109.71           C  
ATOM   2513  C   VAL   314      37.409  -8.741 -33.173  1.00109.71           C  
ATOM   2514  O   VAL   314      37.705  -9.894 -32.860  1.00109.71           O  
ATOM   2515  CB  VAL   314      35.830  -7.463 -31.878  1.00109.71           C  
ATOM   2516  CG1 VAL   314      34.373  -6.977 -31.790  1.00109.71           C  
ATOM   2517  CG2 VAL   314      36.298  -8.290 -30.671  1.00109.71           C  
ATOM   2518  N   GLY   315      38.327  -7.835 -33.584  1.00 29.47           N  
ATOM   2519  CA  GLY   315      39.728  -8.152 -33.691  1.00 29.47           C  
ATOM   2520  C   GLY   315      40.526  -6.927 -33.335  1.00 29.47           C  
ATOM   2521  O   GLY   315      39.965  -5.901 -32.950  1.00 29.47           O  
ATOM   2522  N   VAL   316      41.877  -7.014 -33.439  1.00 58.99           N  
ATOM   2523  CA  VAL   316      42.740  -5.907 -33.102  1.00 58.99           C  
ATOM   2524  C   VAL   316      43.572  -5.529 -34.297  1.00 58.99           C  
ATOM   2525  O   VAL   316      44.246  -6.368 -34.895  1.00 58.99           O  
ATOM   2526  CB  VAL   316      43.701  -6.235 -31.995  1.00 58.99           C  
ATOM   2527  CG1 VAL   316      44.661  -5.051 -31.797  1.00 58.99           C  
ATOM   2528  CG2 VAL   316      42.891  -6.601 -30.740  1.00 58.99           C  
ATOM   2529  N   ILE   317      43.450  -4.256 -34.725  1.00167.18           N  
ATOM   2530  CA  ILE   317      44.205  -3.653 -35.794  1.00167.18           C  
ATOM   2531  C   ILE   317      45.562  -3.168 -35.351  1.00167.18           C  
ATOM   2532  O   ILE   317      46.517  -3.188 -36.128  1.00167.18           O  
ATOM   2533  CB  ILE   317      43.469  -2.511 -36.407  1.00167.18           C  
ATOM   2534  CG1 ILE   317      42.156  -3.049 -36.989  1.00167.18           C  
ATOM   2535  CG2 ILE   317      44.382  -1.834 -37.444  1.00167.18           C  
ATOM   2536  CD1 ILE   317      41.149  -1.956 -37.300  1.00167.18           C  
ATOM   2537  N   TYR   318      45.666  -2.625 -34.118  1.00 91.74           N  
ATOM   2538  CA  TYR   318      46.904  -2.012 -33.717  1.00 91.74           C  
ATOM   2539  C   TYR   318      47.191  -2.331 -32.281  1.00 91.74           C  
ATOM   2540  O   TYR   318      46.278  -2.400 -31.458  1.00 91.74           O  
ATOM   2541  CB  TYR   318      46.794  -0.482 -33.871  1.00 91.74           C  
ATOM   2542  CG  TYR   318      48.007   0.246 -33.405  1.00 91.74           C  
ATOM   2543  CD1 TYR   318      49.143   0.306 -34.179  1.00 91.74           C  
ATOM   2544  CD2 TYR   318      47.988   0.906 -32.197  1.00 91.74           C  
ATOM   2545  CE1 TYR   318      50.249   0.997 -33.744  1.00 91.74           C  
ATOM   2546  CE2 TYR   318      49.091   1.600 -31.756  1.00 91.74           C  
ATOM   2547  CZ  TYR   318      50.225   1.644 -32.531  1.00 91.74           C  
ATOM   2548  OH  TYR   318      51.359   2.355 -32.083  1.00 91.74           O  
ATOM   2549  N   THR   319      48.481  -2.558 -31.944  1.00124.62           N  
ATOM   2550  CA  THR   319      48.808  -2.769 -30.563  1.00124.62           C  
ATOM   2551  C   THR   319      50.125  -2.098 -30.286  1.00124.62           C  
ATOM   2552  O   THR   319      51.071  -2.214 -31.066  1.00124.62           O  
ATOM   2553  CB  THR   319      48.897  -4.219 -30.182  1.00124.62           C  
ATOM   2554  CG2 THR   319      50.240  -4.793 -30.658  1.00124.62           C  
ATOM   2555  OG1 THR   319      48.790  -4.356 -28.774  1.00124.62           O  
ATOM   2556  N   ASN   320      50.211  -1.339 -29.172  1.00 71.73           N  
ATOM   2557  CA  ASN   320      51.445  -0.697 -28.817  1.00 71.73           C  
ATOM   2558  C   ASN   320      51.426  -0.477 -27.333  1.00 71.73           C  
ATOM   2559  O   ASN   320      50.456   0.030 -26.775  1.00 71.73           O  
ATOM   2560  CB  ASN   320      51.613   0.680 -29.483  1.00 71.73           C  
ATOM   2561  CG  ASN   320      53.073   1.096 -29.395  1.00 71.73           C  
ATOM   2562  ND2 ASN   320      53.994   0.096 -29.425  1.00 71.73           N  
ATOM   2563  OD1 ASN   320      53.388   2.283 -29.319  1.00 71.73           O  
ATOM   2564  N   ALA   321      52.538  -0.811 -26.656  1.00 46.55           N  
ATOM   2565  CA  ALA   321      52.625  -0.659 -25.231  1.00 46.55           C  
ATOM   2566  C   ALA   321      52.455   0.799 -24.928  1.00 46.55           C  
ATOM   2567  O   ALA   321      51.960   1.179 -23.871  1.00 46.55           O  
ATOM   2568  CB  ALA   321      53.988  -1.099 -24.669  1.00 46.55           C  
ATOM   2569  N   TYR   322      52.927   1.640 -25.862  1.00 87.73           N  
ATOM   2570  CA  TYR   322      52.949   3.076 -25.826  1.00 87.73           C  
ATOM   2571  C   TYR   322      51.576   3.683 -25.924  1.00 87.73           C  
ATOM   2572  O   TYR   322      51.383   4.826 -25.509  1.00 87.73           O  
ATOM   2573  CB  TYR   322      53.763   3.672 -26.983  1.00 87.73           C  
ATOM   2574  CG  TYR   322      55.135   3.095 -26.917  1.00 87.73           C  
ATOM   2575  CD1 TYR   322      55.384   1.864 -27.480  1.00 87.73           C  
ATOM   2576  CD2 TYR   322      56.164   3.771 -26.301  1.00 87.73           C  
ATOM   2577  CE1 TYR   322      56.641   1.312 -27.432  1.00 87.73           C  
ATOM   2578  CE2 TYR   322      57.425   3.223 -26.250  1.00 87.73           C  
ATOM   2579  CZ  TYR   322      57.665   1.993 -26.816  1.00 87.73           C  
ATOM   2580  OH  TYR   322      58.959   1.432 -26.765  1.00 87.73           O  
ATOM   2581  N   PHE   323      50.617   2.985 -26.567  1.00 99.93           N  
ATOM   2582  CA  PHE   323      49.328   3.566 -26.848  1.00 99.93           C  
ATOM   2583  C   PHE   323      48.507   3.638 -25.597  1.00 99.93           C  
ATOM   2584  O   PHE   323      47.524   2.914 -25.434  1.00 99.93           O  
ATOM   2585  CB  PHE   323      48.575   2.712 -27.887  1.00 99.93           C  
ATOM   2586  CG  PHE   323      47.408   3.441 -28.462  1.00 99.93           C  
ATOM   2587  CD1 PHE   323      47.611   4.454 -29.371  1.00 99.93           C  
ATOM   2588  CD2 PHE   323      46.119   3.089 -28.134  1.00 99.93           C  
ATOM   2589  CE1 PHE   323      46.546   5.127 -29.922  1.00 99.93           C  
ATOM   2590  CE2 PHE   323      45.051   3.758 -28.684  1.00 99.93           C  
ATOM   2591  CZ  PHE   323      45.263   4.781 -29.577  1.00 99.93           C  
ATOM   2592  N   VAL   324      48.840   4.597 -24.714  1.00 73.81           N  
ATOM   2593  CA  VAL   324      48.135   4.709 -23.472  1.00 73.81           C  
ATOM   2594  C   VAL   324      47.036   5.710 -23.659  1.00 73.81           C  
ATOM   2595  O   VAL   324      47.281   6.871 -23.988  1.00 73.81           O  
ATOM   2596  CB  VAL   324      49.004   5.180 -22.340  1.00 73.81           C  
ATOM   2597  CG1 VAL   324      48.138   5.354 -21.081  1.00 73.81           C  
ATOM   2598  CG2 VAL   324      50.159   4.178 -22.164  1.00 73.81           C  
ATOM   2599  N   PHE   325      45.806   5.294 -23.291  1.00124.22           N  
ATOM   2600  CA  PHE   325      44.583   6.045 -23.409  1.00124.22           C  
ATOM   2601  C   PHE   325      44.270   6.590 -24.779  1.00124.22           C  
ATOM   2602  O   PHE   325      44.606   7.726 -25.115  1.00124.22           O  
ATOM   2603  CB  PHE   325      44.493   7.190 -22.381  1.00124.22           C  
ATOM   2604  CG  PHE   325      43.130   7.792 -22.434  1.00124.22           C  
ATOM   2605  CD1 PHE   325      42.056   7.133 -21.878  1.00124.22           C  
ATOM   2606  CD2 PHE   325      42.925   9.024 -23.013  1.00124.22           C  
ATOM   2607  CE1 PHE   325      40.796   7.683 -21.914  1.00124.22           C  
ATOM   2608  CE2 PHE   325      41.667   9.579 -23.052  1.00124.22           C  
ATOM   2609  CZ  PHE   325      40.601   8.908 -22.503  1.00124.22           C  
ATOM   2610  N   GLY   326      43.693   5.713 -25.641  1.00 63.15           N  
ATOM   2611  CA  GLY   326      43.203   6.100 -26.940  1.00 63.15           C  
ATOM   2612  C   GLY   326      42.109   7.111 -26.726  1.00 63.15           C  
ATOM   2613  O   GLY   326      41.170   6.886 -25.964  1.00 63.15           O  
ATOM   2614  N   THR   327      42.324   8.324 -27.268  1.00199.40           N  
ATOM   2615  CA  THR   327      41.467   9.480 -27.211  1.00199.40           C  
ATOM   2616  C   THR   327      40.644   9.805 -28.430  1.00199.40           C  
ATOM   2617  O   THR   327      39.662  10.542 -28.327  1.00199.40           O  
ATOM   2618  CB  THR   327      42.243  10.716 -26.853  1.00199.40           C  
ATOM   2619  CG2 THR   327      43.217  11.053 -27.994  1.00199.40           C  
ATOM   2620  OG1 THR   327      41.360  11.802 -26.617  1.00199.40           O  
ATOM   2621  N   ASP   328      41.082   9.393 -29.638  1.00107.73           N  
ATOM   2622  CA  ASP   328      40.381   9.862 -30.804  1.00107.73           C  
ATOM   2623  C   ASP   328      40.675   8.937 -31.942  1.00107.73           C  
ATOM   2624  O   ASP   328      41.742   8.327 -31.998  1.00107.73           O  
ATOM   2625  CB  ASP   328      40.832  11.272 -31.226  1.00107.73           C  
ATOM   2626  CG  ASP   328      39.843  11.861 -32.223  1.00107.73           C  
ATOM   2627  OD1 ASP   328      38.805  11.205 -32.506  1.00107.73           O  
ATOM   2628  OD2 ASP   328      40.113  12.992 -32.710  1.00107.73           O1-
ATOM   2629  N   ILE   329      39.686   8.763 -32.843  1.00 77.06           N  
ATOM   2630  CA  ILE   329      39.873   7.969 -34.021  1.00 77.06           C  
ATOM   2631  C   ILE   329      38.929   8.484 -35.066  1.00 77.06           C  
ATOM   2632  O   ILE   329      37.785   8.823 -34.763  1.00 77.06           O  
ATOM   2633  CB  ILE   329      39.577   6.516 -33.794  1.00 77.06           C  
ATOM   2634  CG1 ILE   329      40.050   5.665 -34.984  1.00 77.06           C  
ATOM   2635  CG2 ILE   329      38.081   6.381 -33.465  1.00 77.06           C  
ATOM   2636  CD1 ILE   329      40.078   4.167 -34.684  1.00 77.06           C  
ATOM   2637  N   MET   330      39.390   8.570 -36.331  1.00152.50           N  
ATOM   2638  CA  MET   330      38.538   8.994 -37.407  1.00152.50           C  
ATOM   2639  C   MET   330      39.075   8.418 -38.678  1.00152.50           C  
ATOM   2640  O   MET   330      40.223   7.981 -38.725  1.00152.50           O  
ATOM   2641  CB  MET   330      38.476  10.520 -37.593  1.00152.50           C  
ATOM   2642  CG  MET   330      37.594  10.951 -38.770  1.00152.50           C  
ATOM   2643  SD  MET   330      35.818  10.635 -38.556  1.00152.50           S  
ATOM   2644  CE  MET   330      35.578  11.917 -37.295  1.00152.50           C  
ATOM   2645  N   VAL   331      38.235   8.369 -39.738  1.00123.45           N  
ATOM   2646  CA  VAL   331      38.725   7.915 -41.011  1.00123.45           C  
ATOM   2647  C   VAL   331      38.693   9.105 -41.929  1.00123.45           C  
ATOM   2648  O   VAL   331      37.731   9.869 -41.966  1.00123.45           O  
ATOM   2649  CB  VAL   331      37.920   6.812 -41.650  1.00123.45           C  
ATOM   2650  CG1 VAL   331      37.935   5.584 -40.724  1.00123.45           C  
ATOM   2651  CG2 VAL   331      36.518   7.338 -41.989  1.00123.45           C  
ATOM   2652  N   ASP   332      39.783   9.263 -42.691  1.00153.84           N  
ATOM   2653  CA  ASP   332      40.131  10.339 -43.573  1.00153.84           C  
ATOM   2654  C   ASP   332      39.417  10.207 -44.894  1.00153.84           C  
ATOM   2655  O   ASP   332      38.786   9.194 -45.190  1.00153.84           O  
ATOM   2656  CB  ASP   332      41.665  10.239 -43.740  1.00153.84           C  
ATOM   2657  CG  ASP   332      42.296  11.247 -44.666  1.00153.84           C  
ATOM   2658  OD1 ASP   332      42.102  11.098 -45.899  1.00153.84           O  
ATOM   2659  OD2 ASP   332      43.020  12.146 -44.159  1.00153.84           O1-
ATOM   2660  N   ALA   333      39.502  11.269 -45.727  1.00 46.27           N  
ATOM   2661  CA  ALA   333      38.870  11.331 -47.016  1.00 46.27           C  
ATOM   2662  C   ALA   333      39.415  10.243 -47.891  1.00 46.27           C  
ATOM   2663  O   ALA   333      38.665   9.621 -48.642  1.00 46.27           O  
ATOM   2664  CB  ALA   333      39.108  12.668 -47.736  1.00 46.27           C  
ATOM   2665  N   ASP   334      40.737   9.980 -47.835  1.00139.86           N  
ATOM   2666  CA  ASP   334      41.261   8.967 -48.705  1.00139.86           C  
ATOM   2667  C   ASP   334      41.352   7.677 -47.946  1.00139.86           C  
ATOM   2668  O   ASP   334      42.308   6.915 -48.089  1.00139.86           O  
ATOM   2669  CB  ASP   334      42.662   9.296 -49.244  1.00139.86           C  
ATOM   2670  CG  ASP   334      42.888   8.423 -50.468  1.00139.86           C  
ATOM   2671  OD1 ASP   334      41.940   7.686 -50.849  1.00139.86           O  
ATOM   2672  OD2 ASP   334      44.005   8.490 -51.048  1.00139.86           O1-
ATOM   2673  N   SER   335      40.317   7.392 -47.133  1.00102.49           N  
ATOM   2674  CA  SER   335      40.170   6.157 -46.410  1.00102.49           C  
ATOM   2675  C   SER   335      41.313   5.898 -45.468  1.00102.49           C  
ATOM   2676  O   SER   335      41.657   4.746 -45.198  1.00102.49           O  
ATOM   2677  CB  SER   335      40.016   4.948 -47.350  1.00102.49           C  
ATOM   2678  OG  SER   335      39.744   3.765 -46.611  1.00102.49           O  
ATOM   2679  N   THR   336      41.924   6.957 -44.909  1.00 54.03           N  
ATOM   2680  CA  THR   336      42.988   6.773 -43.963  1.00 54.03           C  
ATOM   2681  C   THR   336      42.403   6.567 -42.592  1.00 54.03           C  
ATOM   2682  O   THR   336      41.427   7.219 -42.223  1.00 54.03           O  
ATOM   2683  CB  THR   336      43.863   7.973 -43.863  1.00 54.03           C  
ATOM   2684  CG2 THR   336      44.849   7.736 -42.726  1.00 54.03           C  
ATOM   2685  OG1 THR   336      44.530   8.221 -45.091  1.00 54.03           O  
ATOM   2686  N   LEU   337      43.015   5.665 -41.788  1.00 81.43           N  
ATOM   2687  CA  LEU   337      42.542   5.379 -40.459  1.00 81.43           C  
ATOM   2688  C   LEU   337      43.473   6.032 -39.471  1.00 81.43           C  
ATOM   2689  O   LEU   337      44.628   5.632 -39.315  1.00 81.43           O  
ATOM   2690  CB  LEU   337      42.507   3.867 -40.169  1.00 81.43           C  
ATOM   2691  CG  LEU   337      42.016   3.499 -38.760  1.00 81.43           C  
ATOM   2692  CD1 LEU   337      40.575   3.982 -38.528  1.00 81.43           C  
ATOM   2693  CD2 LEU   337      42.185   1.996 -38.493  1.00 81.43           C  
ATOM   2694  N   TRP   338      42.981   7.052 -38.741  1.00 86.32           N  
ATOM   2695  CA  TRP   338      43.846   7.745 -37.831  1.00 86.32           C  
ATOM   2696  C   TRP   338      43.377   7.496 -36.428  1.00 86.32           C  
ATOM   2697  O   TRP   338      42.179   7.493 -36.142  1.00 86.32           O  
ATOM   2698  CB  TRP   338      43.860   9.266 -38.055  1.00 86.32           C  
ATOM   2699  CG  TRP   338      44.428   9.706 -39.389  1.00 86.32           C  
ATOM   2700  CD1 TRP   338      43.819   9.739 -40.610  1.00 86.32           C  
ATOM   2701  CD2 TRP   338      45.755  10.224 -39.584  1.00 86.32           C  
ATOM   2702  CE2 TRP   338      45.874  10.554 -40.935  1.00 86.32           C  
ATOM   2703  CE3 TRP   338      46.785  10.416 -38.711  1.00 86.32           C  
ATOM   2704  NE1 TRP   338      44.678  10.251 -41.551  1.00 86.32           N  
ATOM   2705  CZ2 TRP   338      47.030  11.084 -41.432  1.00 86.32           C  
ATOM   2706  CZ3 TRP   338      47.953  10.943 -39.216  1.00 86.32           C  
ATOM   2707  CH2 TRP   338      48.071  11.272 -40.551  1.00 86.32           C  
ATOM   2708  N   PHE   339      44.335   7.251 -35.508  1.00 82.39           N  
ATOM   2709  CA  PHE   339      43.983   7.066 -34.126  1.00 82.39           C  
ATOM   2710  C   PHE   339      45.014   7.698 -33.243  1.00 82.39           C  
ATOM   2711  O   PHE   339      46.200   7.709 -33.566  1.00 82.39           O  
ATOM   2712  CB  PHE   339      43.727   5.590 -33.748  1.00 82.39           C  
ATOM   2713  CG  PHE   339      44.816   4.726 -34.291  1.00 82.39           C  
ATOM   2714  CD1 PHE   339      45.970   4.472 -33.584  1.00 82.39           C  
ATOM   2715  CD2 PHE   339      44.660   4.157 -35.536  1.00 82.39           C  
ATOM   2716  CE1 PHE   339      46.950   3.666 -34.117  1.00 82.39           C  
ATOM   2717  CE2 PHE   339      45.634   3.352 -36.075  1.00 82.39           C  
ATOM   2718  CZ  PHE   339      46.783   3.107 -35.363  1.00 82.39           C  
ATOM   2719  N   MET   340      44.572   8.255 -32.091  1.00 61.40           N  
ATOM   2720  CA  MET   340      45.465   8.998 -31.239  1.00 61.40           C  
ATOM   2721  C   MET   340      45.288   8.646 -29.784  1.00 61.40           C  
ATOM   2722  O   MET   340      44.185   8.359 -29.318  1.00 61.40           O  
ATOM   2723  CB  MET   340      45.264  10.517 -31.377  1.00 61.40           C  
ATOM   2724  CG  MET   340      46.180  11.370 -30.500  1.00 61.40           C  
ATOM   2725  SD  MET   340      46.034  13.158 -30.805  1.00 61.40           S  
ATOM   2726  CE  MET   340      44.285  13.274 -30.325  1.00 61.40           C  
ATOM   2727  N   SER   341      46.415   8.666 -29.031  1.00 62.16           N  
ATOM   2728  CA  SER   341      46.447   8.451 -27.608  1.00 62.16           C  
ATOM   2729  C   SER   341      47.186   9.608 -26.991  1.00 62.16           C  
ATOM   2730  O   SER   341      48.049  10.213 -27.630  1.00 62.16           O  
ATOM   2731  CB  SER   341      47.196   7.173 -27.190  1.00 62.16           C  
ATOM   2732  OG  SER   341      48.561   7.256 -27.573  1.00 62.16           O  
ATOM   2733  N   ASN   342      46.831   9.976 -25.734  1.00138.47           N  
ATOM   2734  CA  ASN   342      47.512  11.074 -25.100  1.00138.47           C  
ATOM   2735  C   ASN   342      47.628  10.869 -23.613  1.00138.47           C  
ATOM   2736  O   ASN   342      47.952  11.813 -22.890  1.00138.47           O  
ATOM   2737  CB  ASN   342      46.801  12.421 -25.329  1.00138.47           C  
ATOM   2738  CG  ASN   342      45.412  12.353 -24.711  1.00138.47           C  
ATOM   2739  ND2 ASN   342      44.677  13.496 -24.745  1.00138.47           N  
ATOM   2740  OD1 ASN   342      44.984  11.309 -24.223  1.00138.47           O  
ATOM   2741  N   ALA   343      47.380   9.642 -23.110  1.00 80.80           N  
ATOM   2742  CA  ALA   343      47.538   9.358 -21.704  1.00 80.80           C  
ATOM   2743  C   ALA   343      46.810  10.367 -20.861  1.00 80.80           C  
ATOM   2744  O   ALA   343      47.303  10.755 -19.800  1.00 80.80           O  
ATOM   2745  CB  ALA   343      49.009   9.335 -21.255  1.00 80.80           C  
ATOM   2746  N   HIS   344      45.608  10.813 -21.288  1.00 86.39           N  
ATOM   2747  CA  HIS   344      44.925  11.804 -20.498  1.00 86.39           C  
ATOM   2748  C   HIS   344      43.485  11.394 -20.339  1.00 86.39           C  
ATOM   2749  O   HIS   344      42.613  11.944 -21.012  1.00 86.39           O  
ATOM   2750  CB  HIS   344      44.933  13.187 -21.173  1.00 86.39           C  
ATOM   2751  CG  HIS   344      44.398  14.291 -20.313  1.00 86.39           C  
ATOM   2752  CD2 HIS   344      43.132  14.772 -20.183  1.00 86.39           C  
ATOM   2753  ND1 HIS   344      45.175  15.047 -19.464  1.00 86.39           N  
ATOM   2754  CE1 HIS   344      44.347  15.940 -18.867  1.00 86.39           C  
ATOM   2755  NE2 HIS   344      43.096  15.812 -19.273  1.00 86.39           N  
ATOM   2756  N   PRO   345      43.191  10.466 -19.459  1.00102.09           N  
ATOM   2757  CA  PRO   345      41.839  10.009 -19.234  1.00102.09           C  
ATOM   2758  C   PRO   345      41.092  10.958 -18.348  1.00102.09           C  
ATOM   2759  O   PRO   345      41.745  11.761 -17.681  1.00102.09           O  
ATOM   2760  CB  PRO   345      41.977   8.622 -18.605  1.00102.09           C  
ATOM   2761  CG  PRO   345      43.408   8.591 -18.040  1.00102.09           C  
ATOM   2762  CD  PRO   345      44.185   9.519 -18.985  1.00102.09           C  
ATOM   2763  N   PRO   346      39.777  10.933 -18.324  1.00135.32           N  
ATOM   2764  CA  PRO   346      39.076  11.794 -17.415  1.00135.32           C  
ATOM   2765  C   PRO   346      39.302  11.281 -16.036  1.00135.32           C  
ATOM   2766  O   PRO   346      38.577  10.382 -15.615  1.00135.32           O  
ATOM   2767  CB  PRO   346      37.616  11.817 -17.880  1.00135.32           C  
ATOM   2768  CG  PRO   346      37.518  10.673 -18.910  1.00135.32           C  
ATOM   2769  CD  PRO   346      38.953  10.529 -19.447  1.00135.32           C  
ATOM   2770  N   THR   347      40.254  11.884 -15.303  1.00136.21           N  
ATOM   2771  CA  THR   347      40.592  11.463 -13.975  1.00136.21           C  
ATOM   2772  C   THR   347      41.047  12.698 -13.273  1.00136.21           C  
ATOM   2773  O   THR   347      41.265  13.723 -13.914  1.00136.21           O  
ATOM   2774  CB  THR   347      41.727  10.487 -13.935  1.00136.21           C  
ATOM   2775  CG2 THR   347      41.338   9.258 -14.772  1.00136.21           C  
ATOM   2776  OG1 THR   347      42.903  11.086 -14.460  1.00136.21           O  
ATOM   2777  N   LYS   348      41.235  12.620 -11.941  1.00100.13           N  
ATOM   2778  CA  LYS   348      41.499  13.795 -11.163  1.00100.13           C  
ATOM   2779  C   LYS   348      42.708  14.536 -11.635  1.00100.13           C  
ATOM   2780  O   LYS   348      42.568  15.643 -12.141  1.00100.13           O  
ATOM   2781  CB  LYS   348      41.730  13.456  -9.682  1.00100.13           C  
ATOM   2782  CG  LYS   348      41.999  14.676  -8.799  1.00100.13           C  
ATOM   2783  CD  LYS   348      41.901  14.381  -7.301  1.00100.13           C  
ATOM   2784  CE  LYS   348      42.173  15.603  -6.421  1.00100.13           C  
ATOM   2785  NZ  LYS   348      41.942  15.265  -4.999  1.00100.13           N1+
ATOM   2786  N   ILE   349      43.925  13.964 -11.542  1.00169.64           N  
ATOM   2787  CA  ILE   349      45.087  14.717 -11.954  1.00169.64           C  
ATOM   2788  C   ILE   349      45.792  13.976 -13.049  1.00169.64           C  
ATOM   2789  O   ILE   349      46.929  13.531 -12.903  1.00169.64           O  
ATOM   2790  CB  ILE   349      46.059  14.908 -10.821  1.00169.64           C  
ATOM   2791  CG1 ILE   349      47.281  15.722 -11.276  1.00169.64           C  
ATOM   2792  CG2 ILE   349      46.386  13.529 -10.222  1.00169.64           C  
ATOM   2793  CD1 ILE   349      46.957  17.175 -11.605  1.00169.64           C  
ATOM   2794  N   PRO   350      45.130  13.877 -14.158  1.00128.87           N  
ATOM   2795  CA  PRO   350      45.588  13.174 -15.318  1.00128.87           C  
ATOM   2796  C   PRO   350      46.654  13.931 -16.061  1.00128.87           C  
ATOM   2797  O   PRO   350      47.189  13.392 -17.024  1.00128.87           O  
ATOM   2798  CB  PRO   350      44.355  13.056 -16.209  1.00128.87           C  
ATOM   2799  CG  PRO   350      43.578  14.345 -15.887  1.00128.87           C  
ATOM   2800  CD  PRO   350      43.900  14.604 -14.407  1.00128.87           C  
ATOM   2801  N   LYS   351      47.026  15.138 -15.616  1.00179.43           N  
ATOM   2802  CA  LYS   351      47.794  16.074 -16.394  1.00179.43           C  
ATOM   2803  C   LYS   351      48.991  15.461 -17.080  1.00179.43           C  
ATOM   2804  O   LYS   351      49.134  15.752 -18.261  1.00179.43           O  
ATOM   2805  CB  LYS   351      48.304  17.224 -15.512  1.00179.43           C  
ATOM   2806  CG  LYS   351      49.124  18.291 -16.235  1.00179.43           C  
ATOM   2807  CD  LYS   351      49.337  19.532 -15.366  1.00179.43           C  
ATOM   2808  CE  LYS   351      50.157  20.639 -16.028  1.00179.43           C  
ATOM   2809  NZ  LYS   351      50.242  21.804 -15.117  1.00179.43           N1+
ATOM   2810  N   LEU   352      49.905  14.666 -16.456  1.00360.44           N  
ATOM   2811  CA  LEU   352      50.935  14.119 -17.330  1.00360.44           C  
ATOM   2812  C   LEU   352      51.959  13.297 -16.596  1.00360.44           C  
ATOM   2813  O   LEU   352      52.281  13.595 -15.447  1.00360.44           O  
ATOM   2814  CB  LEU   352      51.781  15.177 -18.074  1.00360.44           C  
ATOM   2815  CG  LEU   352      52.848  14.573 -19.006  1.00360.44           C  
ATOM   2816  CD1 LEU   352      52.198  13.742 -20.126  1.00360.44           C  
ATOM   2817  CD2 LEU   352      53.794  15.655 -19.551  1.00360.44           C  
ATOM   2818  N   GLU   353      52.490  12.226 -17.253  1.00169.67           N  
ATOM   2819  CA  GLU   353      53.622  11.504 -16.725  1.00169.67           C  
ATOM   2820  C   GLU   353      53.859  10.214 -17.474  1.00169.67           C  
ATOM   2821  O   GLU   353      53.184   9.221 -17.211  1.00169.67           O  
ATOM   2822  CB  GLU   353      53.448  11.128 -15.242  1.00169.67           C  
ATOM   2823  CG  GLU   353      54.700  10.550 -14.585  1.00169.67           C  
ATOM   2824  CD  GLU   353      54.379  10.355 -13.109  1.00169.67           C  
ATOM   2825  OE1 GLU   353      53.290   9.799 -12.807  1.00169.67           O  
ATOM   2826  OE2 GLU   353      55.218  10.768 -12.265  1.00169.67           O1-
ATOM   2827  N   PHE   354      54.855  10.174 -18.397  1.00 72.18           N  
ATOM   2828  CA  PHE   354      55.210   8.948 -19.078  1.00 72.18           C  
ATOM   2829  C   PHE   354      56.629   9.033 -19.558  1.00 72.18           C  
ATOM   2830  O   PHE   354      57.146  10.115 -19.832  1.00 72.18           O  
ATOM   2831  CB  PHE   354      54.323   8.597 -20.286  1.00 72.18           C  
ATOM   2832  CG  PHE   354      53.048   8.034 -19.754  1.00 72.18           C  
ATOM   2833  CD1 PHE   354      52.985   6.707 -19.391  1.00 72.18           C  
ATOM   2834  CD2 PHE   354      51.924   8.814 -19.618  1.00 72.18           C  
ATOM   2835  CE1 PHE   354      51.823   6.164 -18.900  1.00 72.18           C  
ATOM   2836  CE2 PHE   354      50.759   8.275 -19.126  1.00 72.18           C  
ATOM   2837  CZ  PHE   354      50.704   6.949 -18.767  1.00 72.18           C  
ATOM   2838  N   ASP   355      57.301   7.863 -19.637  1.00 98.30           N  
ATOM   2839  CA  ASP   355      58.665   7.764 -20.080  1.00 98.30           C  
ATOM   2840  C   ASP   355      58.761   8.046 -21.550  1.00 98.30           C  
ATOM   2841  O   ASP   355      59.742   8.635 -22.001  1.00 98.30           O  
ATOM   2842  CB  ASP   355      59.299   6.385 -19.814  1.00 98.30           C  
ATOM   2843  CG  ASP   355      58.552   5.334 -20.621  1.00 98.30           C  
ATOM   2844  OD1 ASP   355      57.294   5.388 -20.652  1.00 98.30           O  
ATOM   2845  OD2 ASP   355      59.234   4.456 -21.215  1.00 98.30           O1-
ATOM   2846  N   LYS   356      57.748   7.623 -22.336  1.00138.80           N  
ATOM   2847  CA  LYS   356      57.790   7.794 -23.763  1.00138.80           C  
ATOM   2848  C   LYS   356      56.894   8.933 -24.148  1.00138.80           C  
ATOM   2849  O   LYS   356      56.188   9.490 -23.311  1.00138.80           O  
ATOM   2850  CB  LYS   356      57.368   6.539 -24.553  1.00138.80           C  
ATOM   2851  CG  LYS   356      55.981   5.999 -24.198  1.00138.80           C  
ATOM   2852  CD  LYS   356      54.823   6.892 -24.645  1.00138.80           C  
ATOM   2853  CE  LYS   356      53.451   6.317 -24.293  1.00138.80           C  
ATOM   2854  NZ  LYS   356      53.290   6.249 -22.824  1.00138.80           N1+
ATOM   2855  N   ARG   357      56.917   9.313 -25.446  1.00 78.96           N  
ATOM   2856  CA  ARG   357      56.174  10.449 -25.915  1.00 78.96           C  
ATOM   2857  C   ARG   357      54.722  10.216 -25.622  1.00 78.96           C  
ATOM   2858  O   ARG   357      54.132   9.220 -26.038  1.00 78.96           O  
ATOM   2859  CB  ARG   357      56.329  10.664 -27.430  1.00 78.96           C  
ATOM   2860  CG  ARG   357      57.791  10.767 -27.870  1.00 78.96           C  
ATOM   2861  CD  ARG   357      58.432  12.125 -27.584  1.00 78.96           C  
ATOM   2862  NE  ARG   357      59.843  12.080 -28.058  1.00 78.96           N  
ATOM   2863  CZ  ARG   357      60.848  11.836 -27.166  1.00 78.96           C  
ATOM   2864  NH1 ARG   357      60.556  11.644 -25.847  1.00 78.96           N1+
ATOM   2865  NH2 ARG   357      62.144  11.804 -27.594  1.00 78.96           N  
ATOM   2866  N   GLN   358      54.112  11.167 -24.889  1.00130.72           N  
ATOM   2867  CA  GLN   358      52.757  11.065 -24.427  1.00130.72           C  
ATOM   2868  C   GLN   358      51.764  11.140 -25.551  1.00130.72           C  
ATOM   2869  O   GLN   358      50.792  10.384 -25.565  1.00130.72           O  
ATOM   2870  CB  GLN   358      52.425  12.120 -23.354  1.00130.72           C  
ATOM   2871  CG  GLN   358      52.481  13.569 -23.841  1.00130.72           C  
ATOM   2872  CD  GLN   358      51.058  14.029 -24.109  1.00130.72           C  
ATOM   2873  NE2 GLN   358      50.762  15.307 -23.749  1.00130.72           N  
ATOM   2874  OE1 GLN   358      50.227  13.273 -24.609  1.00130.72           O  
ATOM   2875  N   ILE   359      51.986  12.026 -26.543  1.00140.30           N  
ATOM   2876  CA  ILE   359      51.007  12.181 -27.581  1.00140.30           C  
ATOM   2877  C   ILE   359      51.440  11.408 -28.782  1.00140.30           C  
ATOM   2878  O   ILE   359      52.531  11.614 -29.312  1.00140.30           O  
ATOM   2879  CB  ILE   359      50.768  13.604 -27.989  1.00140.30           C  
ATOM   2880  CG1 ILE   359      49.636  13.688 -29.029  1.00140.30           C  
ATOM   2881  CG2 ILE   359      52.106  14.188 -28.452  1.00140.30           C  
ATOM   2882  CD1 ILE   359      48.268  13.297 -28.475  1.00140.30           C  
ATOM   2883  N   ARG   360      50.569  10.474 -29.224  1.00141.37           N  
ATOM   2884  CA  ARG   360      50.902   9.619 -30.320  1.00141.37           C  
ATOM   2885  C   ARG   360      49.760   9.599 -31.295  1.00141.37           C  
ATOM   2886  O   ARG   360      48.611   9.348 -30.931  1.00141.37           O  
ATOM   2887  CB  ARG   360      51.163   8.183 -29.842  1.00141.37           C  
ATOM   2888  CG  ARG   360      52.239   8.142 -28.752  1.00141.37           C  
ATOM   2889  CD  ARG   360      52.477   6.756 -28.155  1.00141.37           C  
ATOM   2890  NE  ARG   360      53.364   6.008 -29.090  1.00141.37           N  
ATOM   2891  CZ  ARG   360      54.720   6.102 -28.965  1.00141.37           C  
ATOM   2892  NH1 ARG   360      55.260   6.870 -27.973  1.00141.37           N1+
ATOM   2893  NH2 ARG   360      55.536   5.427 -29.825  1.00141.37           N  
ATOM   2894  N   LEU   361      50.068   9.882 -32.576  1.00 79.23           N  
ATOM   2895  CA  LEU   361      49.097   9.860 -33.633  1.00 79.23           C  
ATOM   2896  C   LEU   361      49.612   8.847 -34.602  1.00 79.23           C  
ATOM   2897  O   LEU   361      50.824   8.737 -34.768  1.00 79.23           O  
ATOM   2898  CB  LEU   361      48.967  11.212 -34.360  1.00 79.23           C  
ATOM   2899  CG  LEU   361      47.937  11.217 -35.503  1.00 79.23           C  
ATOM   2900  CD1 LEU   361      46.523  10.912 -34.986  1.00 79.23           C  
ATOM   2901  CD2 LEU   361      48.006  12.534 -36.294  1.00 79.23           C  
ATOM   2902  N   MET   362      48.716   8.052 -35.233  1.00134.56           N  
ATOM   2903  CA  MET   362      49.169   7.041 -36.157  1.00134.56           C  
ATOM   2904  C   MET   362      48.158   6.920 -37.270  1.00134.56           C  
ATOM   2905  O   MET   362      46.986   7.249 -37.086  1.00134.56           O  
ATOM   2906  CB  MET   362      49.234   5.644 -35.516  1.00134.56           C  
ATOM   2907  CG  MET   362      49.956   5.600 -34.166  1.00134.56           C  
ATOM   2908  SD  MET   362      51.711   6.069 -34.174  1.00134.56           S  
ATOM   2909  CE  MET   362      51.986   5.595 -32.442  1.00134.56           C  
ATOM   2910  N   LYS   363      48.603   6.412 -38.447  1.00134.16           N  
ATOM   2911  CA  LYS   363      47.780   6.289 -39.630  1.00134.16           C  
ATOM   2912  C   LYS   363      48.019   4.946 -40.309  1.00134.16           C  
ATOM   2913  O   LYS   363      49.152   4.464 -40.333  1.00134.16           O  
ATOM   2914  CB  LYS   363      48.162   7.371 -40.654  1.00134.16           C  
ATOM   2915  CG  LYS   363      47.626   7.122 -42.057  1.00134.16           C  
ATOM   2916  CD  LYS   363      47.806   8.311 -43.003  1.00134.16           C  
ATOM   2917  CE  LYS   363      49.151   8.299 -43.732  1.00134.16           C  
ATOM   2918  NZ  LYS   363      50.260   8.321 -42.750  1.00134.16           N1+
ATOM   2919  N   VAL   364      46.946   4.306 -40.863  1.00182.01           N  
ATOM   2920  CA  VAL   364      47.009   3.079 -41.659  1.00182.01           C  
ATOM   2921  C   VAL   364      45.833   3.062 -42.672  1.00182.01           C  
ATOM   2922  O   VAL   364      44.830   3.684 -42.357  1.00182.01           O  
ATOM   2923  CB  VAL   364      46.874   1.833 -40.835  1.00182.01           C  
ATOM   2924  CG1 VAL   364      48.053   1.765 -39.851  1.00182.01           C  
ATOM   2925  CG2 VAL   364      45.492   1.844 -40.161  1.00182.01           C  
ATOM   2926  N   PRO   365      45.832   2.445 -43.875  1.00147.30           N  
ATOM   2927  CA  PRO   365      44.639   2.382 -44.737  1.00147.30           C  
ATOM   2928  C   PRO   365      43.660   1.372 -44.172  1.00147.30           C  
ATOM   2929  O   PRO   365      44.108   0.469 -43.472  1.00147.30           O  
ATOM   2930  CB  PRO   365      45.151   2.008 -46.124  1.00147.30           C  
ATOM   2931  CG  PRO   365      46.602   2.527 -46.134  1.00147.30           C  
ATOM   2932  CD  PRO   365      47.053   2.446 -44.665  1.00147.30           C  
ATOM   2933  N   THR   366      42.337   1.477 -44.463  1.00129.74           N  
ATOM   2934  CA  THR   366      41.350   0.629 -43.834  1.00129.74           C  
ATOM   2935  C   THR   366      41.501  -0.818 -44.228  1.00129.74           C  
ATOM   2936  O   THR   366      41.453  -1.701 -43.372  1.00129.74           O  
ATOM   2937  CB  THR   366      39.946   1.033 -44.185  1.00129.74           C  
ATOM   2938  CG2 THR   366      39.013   0.345 -43.178  1.00129.74           C  
ATOM   2939  OG1 THR   366      39.774   2.432 -44.031  1.00129.74           O  
ATOM   2940  N   HIS   367      41.665  -1.114 -45.535  1.00 44.26           N  
ATOM   2941  CA  HIS   367      41.793  -2.482 -45.968  1.00 44.26           C  
ATOM   2942  C   HIS   367      43.064  -3.048 -45.440  1.00 44.26           C  
ATOM   2943  O   HIS   367      43.122  -4.203 -45.024  1.00 44.26           O  
ATOM   2944  CB  HIS   367      41.794  -2.665 -47.495  1.00 44.26           C  
ATOM   2945  CG  HIS   367      40.413  -2.627 -48.080  1.00 44.26           C  
ATOM   2946  CD2 HIS   367      39.514  -3.636 -48.241  1.00 44.26           C  
ATOM   2947  ND1 HIS   367      39.799  -1.494 -48.565  1.00 44.26           N  
ATOM   2948  CE1 HIS   367      38.567  -1.872 -48.992  1.00 44.26           C  
ATOM   2949  NE2 HIS   367      38.348  -3.162 -48.815  1.00 44.26           N  
ATOM   2950  N   ARG   368      44.122  -2.226 -45.429  1.00138.93           N  
ATOM   2951  CA  ARG   368      45.397  -2.692 -44.984  1.00138.93           C  
ATOM   2952  C   ARG   368      45.235  -3.130 -43.563  1.00138.93           C  
ATOM   2953  O   ARG   368      45.771  -4.161 -43.159  1.00138.93           O  
ATOM   2954  CB  ARG   368      46.452  -1.574 -44.998  1.00138.93           C  
ATOM   2955  CG  ARG   368      46.637  -0.936 -46.376  1.00138.93           C  
ATOM   2956  CD  ARG   368      47.715  -1.600 -47.232  1.00138.93           C  
ATOM   2957  NE  ARG   368      47.751  -0.875 -48.533  1.00138.93           N  
ATOM   2958  CZ  ARG   368      48.472   0.275 -48.654  1.00138.93           C  
ATOM   2959  NH1 ARG   368      49.153   0.770 -47.578  1.00138.93           N1+
ATOM   2960  NH2 ARG   368      48.515   0.932 -49.849  1.00138.93           N  
ATOM   2961  N   ALA   369      44.473  -2.357 -42.764  1.00 60.76           N  
ATOM   2962  CA  ALA   369      44.363  -2.657 -41.366  1.00 60.76           C  
ATOM   2963  C   ALA   369      43.730  -4.001 -41.112  1.00 60.76           C  
ATOM   2964  O   ALA   369      44.309  -4.838 -40.424  1.00 60.76           O  
ATOM   2965  CB  ALA   369      43.521  -1.617 -40.604  1.00 60.76           C  
ATOM   2966  N   ILE   370      42.551  -4.244 -41.716  1.00104.48           N  
ATOM   2967  CA  ILE   370      41.669  -5.371 -41.522  1.00104.48           C  
ATOM   2968  C   ILE   370      42.173  -6.681 -42.057  1.00104.48           C  
ATOM   2969  O   ILE   370      41.635  -7.727 -41.699  1.00104.48           O  
ATOM   2970  CB  ILE   370      40.273  -5.133 -42.033  1.00104.48           C  
ATOM   2971  CG1 ILE   370      40.238  -4.933 -43.555  1.00104.48           C  
ATOM   2972  CG2 ILE   370      39.697  -3.943 -41.245  1.00104.48           C  
ATOM   2973  CD1 ILE   370      38.818  -4.943 -44.123  1.00104.48           C  
ATOM   2974  N   ARG   371      43.111  -6.684 -43.020  1.00121.62           N  
ATOM   2975  CA  ARG   371      43.516  -7.938 -43.598  1.00121.62           C  
ATOM   2976  C   ARG   371      43.935  -8.934 -42.555  1.00121.62           C  
ATOM   2977  O   ARG   371      44.664  -8.623 -41.616  1.00121.62           O  
ATOM   2978  CB  ARG   371      44.679  -7.815 -44.599  1.00121.62           C  
ATOM   2979  CG  ARG   371      45.186  -9.176 -45.083  1.00121.62           C  
ATOM   2980  CD  ARG   371      46.281  -9.095 -46.147  1.00121.62           C  
ATOM   2981  NE  ARG   371      45.627  -8.711 -47.429  1.00121.62           N  
ATOM   2982  CZ  ARG   371      46.350  -8.693 -48.586  1.00121.62           C  
ATOM   2983  NH1 ARG   371      47.683  -8.989 -48.566  1.00121.62           N1+
ATOM   2984  NH2 ARG   371      45.739  -8.387 -49.767  1.00121.62           N  
ATOM   2985  N   ASN   372      43.480 -10.191 -42.757  1.00104.00           N  
ATOM   2986  CA  ASN   372      43.770 -11.331 -41.932  1.00104.00           C  
ATOM   2987  C   ASN   372      43.091 -11.266 -40.586  1.00104.00           C  
ATOM   2988  O   ASN   372      43.541 -11.912 -39.642  1.00104.00           O  
ATOM   2989  CB  ASN   372      45.286 -11.503 -41.707  1.00104.00           C  
ATOM   2990  CG  ASN   372      45.566 -12.908 -41.192  1.00104.00           C  
ATOM   2991  ND2 ASN   372      46.409 -13.006 -40.130  1.00104.00           N  
ATOM   2992  OD1 ASN   372      45.043 -13.891 -41.716  1.00104.00           O  
ATOM   2993  N   LEU   373      41.980 -10.508 -40.437  1.00164.82           N  
ATOM   2994  CA  LEU   373      41.303 -10.563 -39.164  1.00164.82           C  
ATOM   2995  C   LEU   373      39.818 -10.738 -39.348  1.00164.82           C  
ATOM   2996  O   LEU   373      39.301 -10.731 -40.463  1.00164.82           O  
ATOM   2997  CB  LEU   373      41.596  -9.440 -38.129  1.00164.82           C  
ATOM   2998  CG  LEU   373      41.621  -7.968 -38.567  1.00164.82           C  
ATOM   2999  CD1 LEU   373      42.928  -7.636 -39.305  1.00164.82           C  
ATOM   3000  CD2 LEU   373      40.330  -7.567 -39.299  1.00164.82           C  
ATOM   3001  N   PRO   374      39.125 -10.935 -38.246  1.00144.85           N  
ATOM   3002  CA  PRO   374      37.701 -11.171 -38.280  1.00144.85           C  
ATOM   3003  C   PRO   374      36.907 -10.011 -38.789  1.00144.85           C  
ATOM   3004  O   PRO   374      35.706 -10.157 -39.012  1.00144.85           O  
ATOM   3005  CB  PRO   374      37.321 -11.618 -36.872  1.00144.85           C  
ATOM   3006  CG  PRO   374      38.596 -12.305 -36.359  1.00144.85           C  
ATOM   3007  CD  PRO   374      39.739 -11.592 -37.101  1.00144.85           C  
ATOM   3008  N   CYS   375      37.529  -8.831 -38.891  1.00 77.57           N  
ATOM   3009  CA  CYS   375      36.894  -7.658 -39.412  1.00 77.57           C  
ATOM   3010  C   CYS   375      36.782  -7.754 -40.910  1.00 77.57           C  
ATOM   3011  O   CYS   375      35.993  -7.044 -41.533  1.00 77.57           O  
ATOM   3012  CB  CYS   375      37.631  -6.380 -38.977  1.00 77.57           C  
ATOM   3013  SG  CYS   375      37.552  -6.252 -37.159  1.00 77.57           S  
ATOM   3014  N   GLU   376      37.602  -8.634 -41.519  1.00103.89           N  
ATOM   3015  CA  GLU   376      37.735  -8.823 -42.939  1.00103.89           C  
ATOM   3016  C   GLU   376      36.500  -9.416 -43.540  1.00103.89           C  
ATOM   3017  O   GLU   376      35.539  -9.753 -42.850  1.00103.89           O  
ATOM   3018  CB  GLU   376      38.939  -9.721 -43.289  1.00103.89           C  
ATOM   3019  CG  GLU   376      39.336  -9.724 -44.764  1.00103.89           C  
ATOM   3020  CD  GLU   376      40.641 -10.503 -44.873  1.00103.89           C  
ATOM   3021  OE1 GLU   376      40.759 -11.553 -44.185  1.00103.89           O  
ATOM   3022  OE2 GLU   376      41.543 -10.056 -45.631  1.00103.89           O1-
ATOM   3023  N   MET   377      36.485  -9.474 -44.895  1.00129.36           N  
ATOM   3024  CA  MET   377      35.385  -9.972 -45.657  1.00129.36           C  
ATOM   3025  C   MET   377      35.198 -11.417 -45.364  1.00129.36           C  
ATOM   3026  O   MET   377      34.075 -11.885 -45.179  1.00129.36           O  
ATOM   3027  CB  MET   377      35.624  -9.853 -47.179  1.00129.36           C  
ATOM   3028  CG  MET   377      35.757  -8.404 -47.664  1.00129.36           C  
ATOM   3029  SD  MET   377      34.234  -7.422 -47.538  1.00129.36           S  
ATOM   3030  CE  MET   377      34.970  -5.901 -48.206  1.00129.36           C  
ATOM   3031  N   ARG   378      36.313 -12.168 -45.304  1.00 99.44           N  
ATOM   3032  CA  ARG   378      36.199 -13.561 -45.009  1.00 99.44           C  
ATOM   3033  C   ARG   378      37.206 -13.892 -43.932  1.00 99.44           C  
ATOM   3034  O   ARG   378      38.388 -14.151 -44.289  1.00 99.44           O  
ATOM   3035  CB  ARG   378      36.534 -14.451 -46.231  1.00 99.44           C  
ATOM   3036  CG  ARG   378      35.503 -14.351 -47.361  1.00 99.44           C  
ATOM   3037  CD  ARG   378      35.905 -15.128 -48.608  1.00 99.44           C  
ATOM   3038  NE  ARG   378      37.042 -14.403 -49.239  1.00 99.44           N  
ATOM   3039  CZ  ARG   378      38.129 -15.092 -49.696  1.00 99.44           C  
ATOM   3040  NH1 ARG   378      38.197 -16.445 -49.538  1.00 99.44           N1+
ATOM   3041  NH2 ARG   378      39.150 -14.428 -50.311  1.00 99.44           N  
ATOM   3042  OXT ARG   378      36.815 -13.899 -42.730  1.00 99.44           O1-
END
