# Supplementary material for: The Diversity of Yellow-Related Proteins in Sand Flies (Diptera: Psychodidae)
Source: PLoS One. 2016 Nov 3;11(11):e0166191. doi: 10.1371/journal.pone.0166191 (PMC5094789; doi:10.1371/journal.pone.0166191)
Supplement: S1 Fig — Zipped PDB files of 32 sand fly yellow-related proteins calculated in MODELLER based on 3Q6K as the template structure. Protein codes refers to Table 1. (ZIP) [file pone.0166191.s001.zip › Pdub2.pdb]

ATOM      1  N   ASP     1      49.552  -3.481 -41.023  1.00 84.87           N  
ATOM      2  CA  ASP     1      49.566  -2.972 -39.636  1.00 84.87           C  
ATOM      3  C   ASP     1      50.654  -1.970 -39.448  1.00 84.87           C  
ATOM      4  O   ASP     1      50.875  -1.475 -38.345  1.00 84.87           O  
ATOM      5  CB  ASP     1      49.755  -4.126 -38.629  1.00 84.87           C  
ATOM      6  CG  ASP     1      51.122  -4.768 -38.824  1.00 84.87           C  
ATOM      7  OD1 ASP     1      51.782  -4.470 -39.855  1.00 84.87           O  
ATOM      8  OD2 ASP     1      51.522  -5.574 -37.942  1.00 84.87           O1-
ATOM      9  N   VAL     2      51.360  -1.631 -40.542  1.00 33.88           N  
ATOM     10  CA  VAL     2      52.403  -0.656 -40.451  1.00 33.88           C  
ATOM     11  C   VAL     2      51.735   0.677 -40.345  1.00 33.88           C  
ATOM     12  O   VAL     2      50.627   0.869 -40.844  1.00 33.88           O  
ATOM     13  CB  VAL     2      53.306  -0.642 -41.651  1.00 33.88           C  
ATOM     14  CG1 VAL     2      54.305   0.518 -41.510  1.00 33.88           C  
ATOM     15  CG2 VAL     2      53.967  -2.027 -41.776  1.00 33.88           C  
ATOM     16  N   GLY     3      52.376   1.633 -39.649  1.00 24.45           N  
ATOM     17  CA  GLY     3      51.747   2.913 -39.530  1.00 24.45           C  
ATOM     18  C   GLY     3      52.808   3.952 -39.483  1.00 24.45           C  
ATOM     19  O   GLY     3      53.933   3.692 -39.062  1.00 24.45           O  
ATOM     20  N   ARG     4      52.463   5.171 -39.940  1.00131.10           N  
ATOM     21  CA  ARG     4      53.413   6.236 -39.880  1.00131.10           C  
ATOM     22  C   ARG     4      52.657   7.405 -39.344  1.00131.10           C  
ATOM     23  O   ARG     4      51.465   7.533 -39.617  1.00131.10           O  
ATOM     24  CB  ARG     4      53.964   6.648 -41.254  1.00131.10           C  
ATOM     25  CG  ARG     4      55.401   7.174 -41.213  1.00131.10           C  
ATOM     26  CD  ARG     4      55.948   7.405 -39.802  1.00131.10           C  
ATOM     27  NE  ARG     4      57.390   7.760 -39.948  1.00131.10           N  
ATOM     28  CZ  ARG     4      58.336   6.783 -40.070  1.00131.10           C  
ATOM     29  NH1 ARG     4      57.969   5.468 -40.051  1.00131.10           N1+
ATOM     30  NH2 ARG     4      59.651   7.122 -40.213  1.00131.10           N  
ATOM     31  N   LEU     5      53.314   8.247 -38.515  1.00126.25           N  
ATOM     32  CA  LEU     5      52.712   9.447 -37.992  1.00126.25           C  
ATOM     33  C   LEU     5      53.607  10.173 -37.025  1.00126.25           C  
ATOM     34  O   LEU     5      54.829  10.167 -37.155  1.00126.25           O  
ATOM     35  CB  LEU     5      51.308   9.369 -37.396  1.00126.25           C  
ATOM     36  CG  LEU     5      50.136   9.550 -38.373  1.00126.25           C  
ATOM     37  CD1 LEU     5      48.819   9.707 -37.608  1.00126.25           C  
ATOM     38  CD2 LEU     5      50.398  10.698 -39.362  1.00126.25           C  
ATOM     39  N   TYR     6      52.984  10.826 -36.014  1.00181.09           N  
ATOM     40  CA  TYR     6      53.635  11.771 -35.138  1.00181.09           C  
ATOM     41  C   TYR     6      53.706  11.266 -33.723  1.00181.09           C  
ATOM     42  O   TYR     6      52.857  10.492 -33.287  1.00181.09           O  
ATOM     43  CB  TYR     6      52.779  13.037 -34.957  1.00181.09           C  
ATOM     44  CG  TYR     6      52.437  13.672 -36.262  1.00181.09           C  
ATOM     45  CD1 TYR     6      51.523  13.104 -37.118  1.00181.09           C  
ATOM     46  CD2 TYR     6      53.024  14.850 -36.633  1.00181.09           C  
ATOM     47  CE1 TYR     6      51.213  13.705 -38.318  1.00181.09           C  
ATOM     48  CE2 TYR     6      52.723  15.462 -37.825  1.00181.09           C  
ATOM     49  CZ  TYR     6      51.814  14.885 -38.675  1.00181.09           C  
ATOM     50  OH  TYR     6      51.498  15.501 -39.902  1.00181.09           O  
ATOM     51  N   GLU     7      54.759  11.695 -32.976  1.00133.78           N  
ATOM     52  CA  GLU     7      54.863  11.435 -31.563  1.00133.78           C  
ATOM     53  C   GLU     7      55.472  12.645 -30.910  1.00133.78           C  
ATOM     54  O   GLU     7      56.465  13.185 -31.394  1.00133.78           O  
ATOM     55  CB  GLU     7      55.730  10.223 -31.178  1.00133.78           C  
ATOM     56  CG  GLU     7      57.183  10.304 -31.645  1.00133.78           C  
ATOM     57  CD  GLU     7      57.265   9.662 -33.021  1.00133.78           C  
ATOM     58  OE1 GLU     7      56.727  10.261 -33.989  1.00133.78           O  
ATOM     59  OE2 GLU     7      57.867   8.561 -33.120  1.00133.78           O1-
ATOM     60  N   TRP     8      54.893  13.111 -29.780  1.00 89.34           N  
ATOM     61  CA  TRP     8      55.437  14.287 -29.155  1.00 89.34           C  
ATOM     62  C   TRP     8      55.586  14.066 -27.680  1.00 89.34           C  
ATOM     63  O   TRP     8      54.670  13.598 -27.003  1.00 89.34           O  
ATOM     64  CB  TRP     8      54.522  15.525 -29.248  1.00 89.34           C  
ATOM     65  CG  TRP     8      54.209  16.096 -30.612  1.00 89.34           C  
ATOM     66  CD1 TRP     8      54.826  17.111 -31.281  1.00 89.34           C  
ATOM     67  CD2 TRP     8      53.110  15.678 -31.441  1.00 89.34           C  
ATOM     68  CE2 TRP     8      53.122  16.486 -32.578  1.00 89.34           C  
ATOM     69  CE3 TRP     8      52.167  14.709 -31.264  1.00 89.34           C  
ATOM     70  NE1 TRP     8      54.180  17.361 -32.466  1.00 89.34           N  
ATOM     71  CZ2 TRP     8      52.184  16.338 -33.559  1.00 89.34           C  
ATOM     72  CZ3 TRP     8      51.226  14.555 -32.261  1.00 89.34           C  
ATOM     73  CH2 TRP     8      51.236  15.355 -33.383  1.00 89.34           C  
ATOM     74  N   SER     9      56.777  14.397 -27.141  1.00 38.13           N  
ATOM     75  CA  SER     9      56.969  14.378 -25.721  1.00 38.13           C  
ATOM     76  C   SER     9      56.164  15.524 -25.190  1.00 38.13           C  
ATOM     77  O   SER     9      55.464  15.403 -24.187  1.00 38.13           O  
ATOM     78  CB  SER     9      58.435  14.595 -25.312  1.00 38.13           C  
ATOM     79  OG  SER     9      58.865  15.888 -25.710  1.00 38.13           O  
ATOM     80  N   LYS    10      56.255  16.683 -25.874  1.00143.79           N  
ATOM     81  CA  LYS    10      55.498  17.840 -25.496  1.00143.79           C  
ATOM     82  C   LYS    10      55.079  18.513 -26.759  1.00143.79           C  
ATOM     83  O   LYS    10      55.739  18.386 -27.790  1.00143.79           O  
ATOM     84  CB  LYS    10      56.278  18.844 -24.624  1.00143.79           C  
ATOM     85  CG  LYS    10      57.522  19.464 -25.272  1.00143.79           C  
ATOM     86  CD  LYS    10      57.224  20.496 -26.360  1.00143.79           C  
ATOM     87  CE  LYS    10      58.470  21.232 -26.863  1.00143.79           C  
ATOM     88  NZ  LYS    10      58.959  22.180 -25.834  1.00143.79           N1+
ATOM     89  N   ILE    11      53.957  19.255 -26.716  1.00 88.90           N  
ATOM     90  CA  ILE    11      53.507  19.917 -27.902  1.00 88.90           C  
ATOM     91  C   ILE    11      54.063  21.308 -27.865  1.00 88.90           C  
ATOM     92  O   ILE    11      53.630  22.151 -27.082  1.00 88.90           O  
ATOM     93  CB  ILE    11      52.014  20.028 -28.015  1.00 88.90           C  
ATOM     94  CG1 ILE    11      51.378  18.634 -28.146  1.00 88.90           C  
ATOM     95  CG2 ILE    11      51.704  20.955 -29.202  1.00 88.90           C  
ATOM     96  CD1 ILE    11      51.519  17.770 -26.895  1.00 88.90           C  
ATOM     97  N   ASP    12      55.062  21.566 -28.734  1.00 82.38           N  
ATOM     98  CA  ASP    12      55.725  22.837 -28.806  1.00 82.38           C  
ATOM     99  C   ASP    12      55.092  23.607 -29.925  1.00 82.38           C  
ATOM    100  O   ASP    12      54.588  23.027 -30.884  1.00 82.38           O  
ATOM    101  CB  ASP    12      57.229  22.688 -29.110  1.00 82.38           C  
ATOM    102  CG  ASP    12      57.957  23.994 -28.802  1.00 82.38           C  
ATOM    103  OD1 ASP    12      57.283  24.985 -28.412  1.00 82.38           O  
ATOM    104  OD2 ASP    12      59.209  24.013 -28.943  1.00 82.38           O1-
ATOM    105  N   ILE    13      55.090  24.953 -29.836  1.00111.66           N  
ATOM    106  CA  ILE    13      54.460  25.708 -30.876  1.00111.66           C  
ATOM    107  C   ILE    13      55.435  26.620 -31.554  1.00111.66           C  
ATOM    108  O   ILE    13      56.387  27.122 -30.957  1.00111.66           O  
ATOM    109  CB  ILE    13      53.244  26.458 -30.402  1.00111.66           C  
ATOM    110  CG1 ILE    13      52.601  27.258 -31.544  1.00111.66           C  
ATOM    111  CG2 ILE    13      53.588  27.241 -29.134  1.00111.66           C  
ATOM    112  CD1 ILE    13      51.213  27.791 -31.190  1.00111.66           C  
ATOM    113  N   VAL    14      55.240  26.792 -32.876  1.00 46.63           N  
ATOM    114  CA  VAL    14      56.086  27.660 -33.636  1.00 46.63           C  
ATOM    115  C   VAL    14      55.596  29.061 -33.465  1.00 46.63           C  
ATOM    116  O   VAL    14      54.398  29.305 -33.348  1.00 46.63           O  
ATOM    117  CB  VAL    14      56.066  27.408 -35.118  1.00 46.63           C  
ATOM    118  CG1 VAL    14      56.846  28.543 -35.805  1.00 46.63           C  
ATOM    119  CG2 VAL    14      56.650  26.018 -35.399  1.00 46.63           C  
ATOM    120  N   GLY    15      56.538  30.023 -33.415  1.00 37.32           N  
ATOM    121  CA  GLY    15      56.189  31.417 -33.412  1.00 37.32           C  
ATOM    122  C   GLY    15      55.597  31.851 -32.109  1.00 37.32           C  
ATOM    123  O   GLY    15      54.775  32.766 -32.084  1.00 37.32           O  
ATOM    124  N   VAL    16      55.959  31.191 -30.995  1.00123.12           N  
ATOM    125  CA  VAL    16      55.513  31.675 -29.724  1.00123.12           C  
ATOM    126  C   VAL    16      56.757  31.882 -28.931  1.00123.12           C  
ATOM    127  O   VAL    16      57.668  31.057 -28.973  1.00123.12           O  
ATOM    128  CB  VAL    16      54.669  30.717 -28.936  1.00123.12           C  
ATOM    129  CG1 VAL    16      53.344  30.483 -29.675  1.00123.12           C  
ATOM    130  CG2 VAL    16      55.484  29.436 -28.707  1.00123.12           C  
ATOM    131  N   ARG    17      56.832  32.988 -28.170  1.00132.70           N  
ATOM    132  CA  ARG    17      58.042  33.211 -27.439  1.00132.70           C  
ATOM    133  C   ARG    17      58.197  32.086 -26.474  1.00132.70           C  
ATOM    134  O   ARG    17      57.240  31.614 -25.861  1.00132.70           O  
ATOM    135  CB  ARG    17      58.069  34.545 -26.668  1.00132.70           C  
ATOM    136  CG  ARG    17      58.231  35.765 -27.581  1.00132.70           C  
ATOM    137  CD  ARG    17      57.084  35.945 -28.581  1.00132.70           C  
ATOM    138  NE  ARG    17      55.829  36.099 -27.797  1.00132.70           N  
ATOM    139  CZ  ARG    17      54.669  36.465 -28.415  1.00132.70           C  
ATOM    140  NH1 ARG    17      54.650  36.698 -29.760  1.00132.70           N1+
ATOM    141  NH2 ARG    17      53.524  36.586 -27.684  1.00132.70           N  
ATOM    142  N   PRO    18      59.409  31.637 -26.349  1.00 64.23           N  
ATOM    143  CA  PRO    18      59.649  30.537 -25.464  1.00 64.23           C  
ATOM    144  C   PRO    18      59.506  30.968 -24.041  1.00 64.23           C  
ATOM    145  O   PRO    18      59.742  32.137 -23.739  1.00 64.23           O  
ATOM    146  CB  PRO    18      61.030  30.000 -25.831  1.00 64.23           C  
ATOM    147  CG  PRO    18      61.165  30.355 -27.325  1.00 64.23           C  
ATOM    148  CD  PRO    18      60.307  31.620 -27.494  1.00 64.23           C  
ATOM    149  N   SER    19      59.127  30.017 -23.165  1.00 54.24           N  
ATOM    150  CA  SER    19      58.948  30.219 -21.756  1.00 54.24           C  
ATOM    151  C   SER    19      57.718  31.035 -21.493  1.00 54.24           C  
ATOM    152  O   SER    19      57.417  31.353 -20.344  1.00 54.24           O  
ATOM    153  CB  SER    19      60.160  30.904 -21.098  1.00 54.24           C  
ATOM    154  OG  SER    19      61.309  30.077 -21.221  1.00 54.24           O  
ATOM    155  N   VAL    20      56.965  31.392 -22.549  1.00 59.92           N  
ATOM    156  CA  VAL    20      55.731  32.111 -22.391  1.00 59.92           C  
ATOM    157  C   VAL    20      54.704  31.179 -21.825  1.00 59.92           C  
ATOM    158  O   VAL    20      53.781  31.599 -21.130  1.00 59.92           O  
ATOM    159  CB  VAL    20      55.191  32.655 -23.682  1.00 59.92           C  
ATOM    160  CG1 VAL    20      53.830  33.316 -23.399  1.00 59.92           C  
ATOM    161  CG2 VAL    20      56.227  33.622 -24.283  1.00 59.92           C  
ATOM    162  N   TYR    21      54.798  29.881 -22.169  1.00152.69           N  
ATOM    163  CA  TYR    21      53.853  28.910 -21.698  1.00152.69           C  
ATOM    164  C   TYR    21      54.604  27.660 -21.347  1.00152.69           C  
ATOM    165  O   TYR    21      55.763  27.489 -21.723  1.00152.69           O  
ATOM    166  CB  TYR    21      52.788  28.564 -22.754  1.00152.69           C  
ATOM    167  CG  TYR    21      53.463  27.947 -23.933  1.00152.69           C  
ATOM    168  CD1 TYR    21      53.939  28.724 -24.966  1.00152.69           C  
ATOM    169  CD2 TYR    21      53.621  26.583 -23.997  1.00152.69           C  
ATOM    170  CE1 TYR    21      54.556  28.142 -26.050  1.00152.69           C  
ATOM    171  CE2 TYR    21      54.235  25.997 -25.077  1.00152.69           C  
ATOM    172  CZ  TYR    21      54.703  26.777 -26.106  1.00152.69           C  
ATOM    173  OH  TYR    21      55.333  26.177 -27.216  1.00152.69           O  
ATOM    174  N   ASP    22      53.958  26.757 -20.578  1.00 65.03           N  
ATOM    175  CA  ASP    22      54.583  25.521 -20.184  1.00 65.03           C  
ATOM    176  C   ASP    22      54.188  24.469 -21.182  1.00 65.03           C  
ATOM    177  O   ASP    22      53.004  24.214 -21.391  1.00 65.03           O  
ATOM    178  CB  ASP    22      54.137  25.045 -18.790  1.00 65.03           C  
ATOM    179  CG  ASP    22      55.031  23.895 -18.348  1.00 65.03           C  
ATOM    180  OD1 ASP    22      55.234  22.948 -19.152  1.00 65.03           O  
ATOM    181  OD2 ASP    22      55.540  23.960 -17.196  1.00 65.03           O1-
ATOM    182  N   SER    23      55.186  23.810 -21.806  1.00 54.15           N  
ATOM    183  CA  SER    23      54.957  22.841 -22.848  1.00 54.15           C  
ATOM    184  C   SER    23      54.225  21.641 -22.325  1.00 54.15           C  
ATOM    185  O   SER    23      53.524  20.960 -23.074  1.00 54.15           O  
ATOM    186  CB  SER    23      56.263  22.343 -23.488  1.00 54.15           C  
ATOM    187  OG  SER    23      57.044  21.650 -22.526  1.00 54.15           O  
ATOM    188  N   SER    24      54.388  21.327 -21.030  1.00 87.43           N  
ATOM    189  CA  SER    24      53.739  20.180 -20.451  1.00 87.43           C  
ATOM    190  C   SER    24      52.255  20.424 -20.362  1.00 87.43           C  
ATOM    191  O   SER    24      51.461  19.484 -20.372  1.00 87.43           O  
ATOM    192  CB  SER    24      54.242  19.879 -19.026  1.00 87.43           C  
ATOM    193  OG  SER    24      53.574  18.745 -18.494  1.00 87.43           O  
ATOM    194  N   ASN    25      51.852  21.700 -20.259  1.00 79.32           N  
ATOM    195  CA  ASN    25      50.478  22.112 -20.094  1.00 79.32           C  
ATOM    196  C   ASN    25      49.677  21.902 -21.341  1.00 79.32           C  
ATOM    197  O   ASN    25      48.449  21.849 -21.276  1.00 79.32           O  
ATOM    198  CB  ASN    25      50.336  23.596 -19.716  1.00 79.32           C  
ATOM    199  CG  ASN    25      50.824  23.788 -18.285  1.00 79.32           C  
ATOM    200  ND2 ASN    25      50.933  25.072 -17.851  1.00 79.32           N  
ATOM    201  OD1 ASN    25      51.093  22.823 -17.570  1.00 79.32           O  
ATOM    202  N   ILE    26      50.325  21.834 -22.520  1.00116.87           N  
ATOM    203  CA  ILE    26      49.539  21.746 -23.718  1.00116.87           C  
ATOM    204  C   ILE    26      49.145  20.319 -23.948  1.00116.87           C  
ATOM    205  O   ILE    26      49.965  19.460 -24.271  1.00116.87           O  
ATOM    206  CB  ILE    26      50.242  22.297 -24.929  1.00116.87           C  
ATOM    207  CG1 ILE    26      49.283  22.380 -26.120  1.00116.87           C  
ATOM    208  CG2 ILE    26      51.531  21.502 -25.203  1.00116.87           C  
ATOM    209  CD1 ILE    26      49.857  23.247 -27.236  1.00116.87           C  
ATOM    210  N   ILE    27      47.837  20.029 -23.776  1.00 71.21           N  
ATOM    211  CA  ILE    27      47.390  18.673 -23.884  1.00 71.21           C  
ATOM    212  C   ILE    27      46.365  18.534 -24.970  1.00 71.21           C  
ATOM    213  O   ILE    27      45.252  19.040 -24.851  1.00 71.21           O  
ATOM    214  CB  ILE    27      46.750  18.197 -22.613  1.00 71.21           C  
ATOM    215  CG1 ILE    27      47.749  18.300 -21.446  1.00 71.21           C  
ATOM    216  CG2 ILE    27      46.216  16.773 -22.846  1.00 71.21           C  
ATOM    217  CD1 ILE    27      47.099  18.155 -20.070  1.00 71.21           C  
ATOM    218  N   PRO    28      46.735  17.861 -26.036  1.00173.46           N  
ATOM    219  CA  PRO    28      45.796  17.628 -27.109  1.00173.46           C  
ATOM    220  C   PRO    28      44.850  16.497 -26.815  1.00173.46           C  
ATOM    221  O   PRO    28      45.306  15.428 -26.411  1.00173.46           O  
ATOM    222  CB  PRO    28      46.631  17.381 -28.364  1.00173.46           C  
ATOM    223  CG  PRO    28      47.963  18.086 -28.065  1.00173.46           C  
ATOM    224  CD  PRO    28      48.090  18.023 -26.536  1.00173.46           C  
ATOM    225  N   THR    29      43.532  16.741 -26.942  1.00102.16           N  
ATOM    226  CA  THR    29      42.471  15.785 -26.776  1.00102.16           C  
ATOM    227  C   THR    29      42.021  15.147 -28.067  1.00102.16           C  
ATOM    228  O   THR    29      41.389  14.092 -28.048  1.00102.16           O  
ATOM    229  CB  THR    29      41.292  16.399 -26.083  1.00102.16           C  
ATOM    230  CG2 THR    29      41.769  16.917 -24.714  1.00102.16           C  
ATOM    231  OG1 THR    29      40.779  17.478 -26.846  1.00102.16           O  
ATOM    232  N   GLY    30      42.252  15.803 -29.227  1.00 43.51           N  
ATOM    233  CA  GLY    30      41.702  15.279 -30.451  1.00 43.51           C  
ATOM    234  C   GLY    30      42.364  15.884 -31.656  1.00 43.51           C  
ATOM    235  O   GLY    30      43.108  16.858 -31.566  1.00 43.51           O  
ATOM    236  N   VAL    31      42.091  15.295 -32.842  1.00107.04           N  
ATOM    237  CA  VAL    31      42.664  15.799 -34.059  1.00107.04           C  
ATOM    238  C   VAL    31      41.686  15.597 -35.179  1.00107.04           C  
ATOM    239  O   VAL    31      40.602  15.048 -34.987  1.00107.04           O  
ATOM    240  CB  VAL    31      43.946  15.114 -34.432  1.00107.04           C  
ATOM    241  CG1 VAL    31      45.000  15.455 -33.366  1.00107.04           C  
ATOM    242  CG2 VAL    31      43.677  13.605 -34.568  1.00107.04           C  
ATOM    243  N   ALA    32      42.020  16.140 -36.371  1.00 53.77           N  
ATOM    244  CA  ALA    32      41.258  15.915 -37.568  1.00 53.77           C  
ATOM    245  C   ALA    32      42.229  16.101 -38.688  1.00 53.77           C  
ATOM    246  O   ALA    32      42.996  17.064 -38.698  1.00 53.77           O  
ATOM    247  CB  ALA    32      40.121  16.930 -37.779  1.00 53.77           C  
ATOM    248  N   TYR    33      42.206  15.188 -39.678  1.00 77.82           N  
ATOM    249  CA  TYR    33      43.137  15.255 -40.766  1.00 77.82           C  
ATOM    250  C   TYR    33      42.370  15.520 -42.024  1.00 77.82           C  
ATOM    251  O   TYR    33      41.378  14.854 -42.317  1.00 77.82           O  
ATOM    252  CB  TYR    33      43.923  13.944 -40.940  1.00 77.82           C  
ATOM    253  CG  TYR    33      44.871  14.075 -42.083  1.00 77.82           C  
ATOM    254  CD1 TYR    33      45.993  14.865 -41.987  1.00 77.82           C  
ATOM    255  CD2 TYR    33      44.641  13.376 -43.244  1.00 77.82           C  
ATOM    256  CE1 TYR    33      46.868  14.968 -43.045  1.00 77.82           C  
ATOM    257  CE2 TYR    33      45.512  13.475 -44.304  1.00 77.82           C  
ATOM    258  CZ  TYR    33      46.628  14.274 -44.206  1.00 77.82           C  
ATOM    259  OH  TYR    33      47.523  14.377 -45.290  1.00 77.82           O  
ATOM    260  N   ASP    34      42.815  16.546 -42.783  1.00 61.68           N  
ATOM    261  CA  ASP    34      42.240  16.916 -44.048  1.00 61.68           C  
ATOM    262  C   ASP    34      43.146  16.317 -45.081  1.00 61.68           C  
ATOM    263  O   ASP    34      44.271  16.770 -45.278  1.00 61.68           O  
ATOM    264  CB  ASP    34      42.229  18.443 -44.259  1.00 61.68           C  
ATOM    265  CG  ASP    34      41.517  18.806 -45.556  1.00 61.68           C  
ATOM    266  OD1 ASP    34      41.078  17.880 -46.291  1.00 61.68           O  
ATOM    267  OD2 ASP    34      41.407  20.031 -45.828  1.00 61.68           O1-
ATOM    268  N   ALA    35      42.683  15.245 -45.744  1.00 49.18           N  
ATOM    269  CA  ALA    35      43.489  14.514 -46.684  1.00 49.18           C  
ATOM    270  C   ALA    35      43.828  15.329 -47.897  1.00 49.18           C  
ATOM    271  O   ALA    35      44.977  15.345 -48.335  1.00 49.18           O  
ATOM    272  CB  ALA    35      42.805  13.226 -47.176  1.00 49.18           C  
ATOM    273  N   ASP    36      42.842  16.039 -48.477  1.00 50.69           N  
ATOM    274  CA  ASP    36      43.090  16.758 -49.695  1.00 50.69           C  
ATOM    275  C   ASP    36      44.084  17.854 -49.457  1.00 50.69           C  
ATOM    276  O   ASP    36      44.981  18.072 -50.271  1.00 50.69           O  
ATOM    277  CB  ASP    36      41.818  17.382 -50.292  1.00 50.69           C  
ATOM    278  CG  ASP    36      40.980  16.256 -50.886  1.00 50.69           C  
ATOM    279  OD1 ASP    36      41.587  15.265 -51.374  1.00 50.69           O  
ATOM    280  OD2 ASP    36      39.726  16.364 -50.858  1.00 50.69           O1-
ATOM    281  N   SER    37      43.928  18.585 -48.337  1.00 58.38           N  
ATOM    282  CA  SER    37      44.759  19.707 -47.982  1.00 58.38           C  
ATOM    283  C   SER    37      46.074  19.275 -47.397  1.00 58.38           C  
ATOM    284  O   SER    37      46.998  20.083 -47.312  1.00 58.38           O  
ATOM    285  CB  SER    37      44.083  20.636 -46.959  1.00 58.38           C  
ATOM    286  OG  SER    37      42.934  21.238 -47.538  1.00 58.38           O  
ATOM    287  N   LYS    38      46.209  17.999 -46.984  1.00 60.69           N  
ATOM    288  CA  LYS    38      47.418  17.563 -46.333  1.00 60.69           C  
ATOM    289  C   LYS    38      47.614  18.407 -45.110  1.00 60.69           C  
ATOM    290  O   LYS    38      48.727  18.856 -44.829  1.00 60.69           O  
ATOM    291  CB  LYS    38      48.687  17.705 -47.200  1.00 60.69           C  
ATOM    292  CG  LYS    38      48.761  16.771 -48.412  1.00 60.69           C  
ATOM    293  CD  LYS    38      49.895  17.138 -49.373  1.00 60.69           C  
ATOM    294  CE  LYS    38      50.056  16.186 -50.559  1.00 60.69           C  
ATOM    295  NZ  LYS    38      51.195  16.621 -51.400  1.00 60.69           N1+
ATOM    296  N   MET    39      46.532  18.633 -44.334  1.00146.17           N  
ATOM    297  CA  MET    39      46.626  19.493 -43.186  1.00146.17           C  
ATOM    298  C   MET    39      46.118  18.755 -41.976  1.00146.17           C  
ATOM    299  O   MET    39      45.143  18.008 -42.056  1.00146.17           O  
ATOM    300  CB  MET    39      45.783  20.763 -43.382  1.00146.17           C  
ATOM    301  CG  MET    39      46.270  21.966 -42.583  1.00146.17           C  
ATOM    302  SD  MET    39      47.849  22.655 -43.169  1.00146.17           S  
ATOM    303  CE  MET    39      47.202  23.300 -44.738  1.00146.17           C  
ATOM    304  N   LEU    40      46.783  18.936 -40.809  1.00 61.04           N  
ATOM    305  CA  LEU    40      46.354  18.258 -39.613  1.00 61.04           C  
ATOM    306  C   LEU    40      45.944  19.286 -38.594  1.00 61.04           C  
ATOM    307  O   LEU    40      46.637  20.282 -38.378  1.00 61.04           O  
ATOM    308  CB  LEU    40      47.446  17.356 -39.015  1.00 61.04           C  
ATOM    309  CG  LEU    40      47.021  16.568 -37.762  1.00 61.04           C  
ATOM    310  CD1 LEU    40      45.821  15.649 -38.039  1.00 61.04           C  
ATOM    311  CD2 LEU    40      48.218  15.789 -37.196  1.00 61.04           C  
ATOM    312  N   PHE    41      44.784  19.059 -37.938  1.00 62.64           N  
ATOM    313  CA  PHE    41      44.272  19.991 -36.970  1.00 62.64           C  
ATOM    314  C   PHE    41      44.265  19.306 -35.635  1.00 62.64           C  
ATOM    315  O   PHE    41      43.839  18.159 -35.514  1.00 62.64           O  
ATOM    316  CB  PHE    41      42.816  20.411 -37.245  1.00 62.64           C  
ATOM    317  CG  PHE    41      42.740  21.021 -38.606  1.00 62.64           C  
ATOM    318  CD1 PHE    41      43.161  22.312 -38.836  1.00 62.64           C  
ATOM    319  CD2 PHE    41      42.229  20.294 -39.659  1.00 62.64           C  
ATOM    320  CE1 PHE    41      43.082  22.863 -40.093  1.00 62.64           C  
ATOM    321  CE2 PHE    41      42.146  20.839 -40.917  1.00 62.64           C  
ATOM    322  CZ  PHE    41      42.574  22.126 -41.138  1.00 62.64           C  
ATOM    323  N   PHE    42      44.738  20.015 -34.589  1.00 59.33           N  
ATOM    324  CA  PHE    42      44.808  19.448 -33.268  1.00 59.33           C  
ATOM    325  C   PHE    42      44.015  20.305 -32.335  1.00 59.33           C  
ATOM    326  O   PHE    42      44.092  21.533 -32.379  1.00 59.33           O  
ATOM    327  CB  PHE    42      46.208  19.497 -32.633  1.00 59.33           C  
ATOM    328  CG  PHE    42      47.182  18.633 -33.352  1.00 59.33           C  
ATOM    329  CD1 PHE    42      47.834  19.094 -34.472  1.00 59.33           C  
ATOM    330  CD2 PHE    42      47.460  17.370 -32.885  1.00 59.33           C  
ATOM    331  CE1 PHE    42      48.743  18.298 -35.124  1.00 59.33           C  
ATOM    332  CE2 PHE    42      48.368  16.570 -33.532  1.00 59.33           C  
ATOM    333  CZ  PHE    42      49.009  17.036 -34.652  1.00 59.33           C  
ATOM    334  N   GLY    43      43.254  19.657 -31.430  1.00 34.85           N  
ATOM    335  CA  GLY    43      42.524  20.391 -30.436  1.00 34.85           C  
ATOM    336  C   GLY    43      43.355  20.381 -29.192  1.00 34.85           C  
ATOM    337  O   GLY    43      43.769  19.324 -28.716  1.00 34.85           O  
ATOM    338  N   LEU    44      43.626  21.586 -28.645  1.00193.91           N  
ATOM    339  CA  LEU    44      44.376  21.773 -27.430  1.00193.91           C  
ATOM    340  C   LEU    44      43.490  22.617 -26.551  1.00193.91           C  
ATOM    341  O   LEU    44      43.585  23.843 -26.597  1.00193.91           O  
ATOM    342  CB  LEU    44      45.605  22.649 -27.688  1.00193.91           C  
ATOM    343  CG  LEU    44      46.400  22.223 -28.939  1.00193.91           C  
ATOM    344  CD1 LEU    44      47.626  23.130 -29.165  1.00193.91           C  
ATOM    345  CD2 LEU    44      46.762  20.732 -28.903  1.00193.91           C  
ATOM    346  N   PRO    45      42.642  22.047 -25.734  1.00 85.88           N  
ATOM    347  CA  PRO    45      41.719  22.793 -24.910  1.00 85.88           C  
ATOM    348  C   PRO    45      42.426  23.665 -23.912  1.00 85.88           C  
ATOM    349  O   PRO    45      43.531  23.330 -23.489  1.00 85.88           O  
ATOM    350  CB  PRO    45      40.861  21.733 -24.221  1.00 85.88           C  
ATOM    351  CG  PRO    45      41.796  20.508 -24.147  1.00 85.88           C  
ATOM    352  CD  PRO    45      42.676  20.633 -25.403  1.00 85.88           C  
ATOM    353  N   ARG    46      41.813  24.797 -23.513  1.00188.42           N  
ATOM    354  CA  ARG    46      42.511  25.612 -22.568  1.00188.42           C  
ATOM    355  C   ARG    46      42.137  25.155 -21.192  1.00188.42           C  
ATOM    356  O   ARG    46      41.460  25.857 -20.441  1.00188.42           O  
ATOM    357  CB  ARG    46      42.219  27.120 -22.723  1.00188.42           C  
ATOM    358  CG  ARG    46      42.959  27.747 -23.914  1.00188.42           C  
ATOM    359  CD  ARG    46      42.686  29.244 -24.122  1.00188.42           C  
ATOM    360  NE  ARG    46      43.711  29.773 -25.064  1.00188.42           N  
ATOM    361  CZ  ARG    46      43.529  29.732 -26.417  1.00188.42           C  
ATOM    362  NH1 ARG    46      42.403  29.185 -26.947  1.00188.42           N1+
ATOM    363  NH2 ARG    46      44.474  30.227 -27.265  1.00188.42           N  
ATOM    364  N   LYS    47      42.555  23.914 -20.859  1.00137.62           N  
ATOM    365  CA  LYS    47      42.380  23.318 -19.566  1.00137.62           C  
ATOM    366  C   LYS    47      43.355  23.895 -18.591  1.00137.62           C  
ATOM    367  O   LYS    47      43.046  24.047 -17.411  1.00137.62           O  
ATOM    368  CB  LYS    47      42.517  21.789 -19.565  1.00137.62           C  
ATOM    369  CG  LYS    47      41.251  21.104 -20.079  1.00137.62           C  
ATOM    370  CD  LYS    47      41.369  19.592 -20.244  1.00137.62           C  
ATOM    371  CE  LYS    47      40.017  18.907 -20.453  1.00137.62           C  
ATOM    372  NZ  LYS    47      39.182  19.046 -19.238  1.00137.62           N1+
ATOM    373  N   TYR    48      44.576  24.201 -19.065  1.00128.52           N  
ATOM    374  CA  TYR    48      45.612  24.764 -18.247  1.00128.52           C  
ATOM    375  C   TYR    48      46.063  26.043 -18.885  1.00128.52           C  
ATOM    376  O   TYR    48      45.750  26.314 -20.041  1.00128.52           O  
ATOM    377  CB  TYR    48      46.798  23.825 -17.975  1.00128.52           C  
ATOM    378  CG  TYR    48      46.308  22.915 -16.899  1.00128.52           C  
ATOM    379  CD1 TYR    48      45.504  21.835 -17.188  1.00128.52           C  
ATOM    380  CD2 TYR    48      46.646  23.162 -15.588  1.00128.52           C  
ATOM    381  CE1 TYR    48      45.053  21.009 -16.184  1.00128.52           C  
ATOM    382  CE2 TYR    48      46.199  22.340 -14.580  1.00128.52           C  
ATOM    383  CZ  TYR    48      45.400  21.262 -14.880  1.00128.52           C  
ATOM    384  OH  TYR    48      44.937  20.413 -13.855  1.00128.52           O  
ATOM    385  N   SER    49      46.801  26.881 -18.128  1.00111.93           N  
ATOM    386  CA  SER    49      47.106  28.219 -18.556  1.00111.93           C  
ATOM    387  C   SER    49      48.060  28.316 -19.716  1.00111.93           C  
ATOM    388  O   SER    49      48.894  27.446 -19.959  1.00111.93           O  
ATOM    389  CB  SER    49      47.692  29.093 -17.431  1.00111.93           C  
ATOM    390  OG  SER    49      47.969  30.399 -17.917  1.00111.93           O  
ATOM    391  N   LYS    50      47.930  29.462 -20.427  1.00138.21           N  
ATOM    392  CA  LYS    50      48.731  29.975 -21.512  1.00138.21           C  
ATOM    393  C   LYS    50      48.794  29.116 -22.739  1.00138.21           C  
ATOM    394  O   LYS    50      49.869  28.931 -23.305  1.00138.21           O  
ATOM    395  CB  LYS    50      50.153  30.339 -21.058  1.00138.21           C  
ATOM    396  CG  LYS    50      50.127  31.418 -19.973  1.00138.21           C  
ATOM    397  CD  LYS    50      51.434  31.586 -19.198  1.00138.21           C  
ATOM    398  CE  LYS    50      52.104  32.941 -19.426  1.00138.21           C  
ATOM    399  NZ  LYS    50      51.212  34.029 -18.968  1.00138.21           N1+
ATOM    400  N   VAL    51      47.644  28.602 -23.214  1.00 78.41           N  
ATOM    401  CA  VAL    51      47.639  27.873 -24.449  1.00 78.41           C  
ATOM    402  C   VAL    51      47.493  28.906 -25.530  1.00 78.41           C  
ATOM    403  O   VAL    51      46.465  29.575 -25.630  1.00 78.41           O  
ATOM    404  CB  VAL    51      46.478  26.927 -24.569  1.00 78.41           C  
ATOM    405  CG1 VAL    51      46.474  26.307 -25.976  1.00 78.41           C  
ATOM    406  CG2 VAL    51      46.569  25.898 -23.430  1.00 78.41           C  
ATOM    407  N   PRO    52      48.524  29.089 -26.314  1.00140.23           N  
ATOM    408  CA  PRO    52      48.562  30.059 -27.374  1.00140.23           C  
ATOM    409  C   PRO    52      47.512  29.827 -28.411  1.00140.23           C  
ATOM    410  O   PRO    52      46.936  30.801 -28.898  1.00140.23           O  
ATOM    411  CB  PRO    52      49.979  29.971 -27.947  1.00140.23           C  
ATOM    412  CG  PRO    52      50.423  28.533 -27.616  1.00140.23           C  
ATOM    413  CD  PRO    52      49.682  28.211 -26.307  1.00140.23           C  
ATOM    414  N   ILE    53      47.272  28.558 -28.796  1.00 82.89           N  
ATOM    415  CA  ILE    53      46.300  28.330 -29.825  1.00 82.89           C  
ATOM    416  C   ILE    53      45.571  27.052 -29.505  1.00 82.89           C  
ATOM    417  O   ILE    53      46.180  25.987 -29.412  1.00 82.89           O  
ATOM    418  CB  ILE    53      46.973  28.220 -31.152  1.00 82.89           C  
ATOM    419  CG1 ILE    53      47.891  29.435 -31.360  1.00 82.89           C  
ATOM    420  CG2 ILE    53      45.880  28.164 -32.214  1.00 82.89           C  
ATOM    421  CD1 ILE    53      48.894  29.267 -32.495  1.00 82.89           C  
ATOM    422  N   THR    54      44.240  27.144 -29.306  1.00137.66           N  
ATOM    423  CA  THR    54      43.360  26.049 -28.986  1.00137.66           C  
ATOM    424  C   THR    54      43.142  25.169 -30.188  1.00137.66           C  
ATOM    425  O   THR    54      42.958  23.957 -30.059  1.00137.66           O  
ATOM    426  CB  THR    54      42.028  26.536 -28.502  1.00137.66           C  
ATOM    427  CG2 THR    54      41.292  27.199 -29.677  1.00137.66           C  
ATOM    428  OG1 THR    54      41.267  25.460 -27.976  1.00137.66           O  
ATOM    429  N   VAL    55      43.072  25.772 -31.391  1.00131.53           N  
ATOM    430  CA  VAL    55      42.989  24.988 -32.590  1.00131.53           C  
ATOM    431  C   VAL    55      44.315  25.150 -33.284  1.00131.53           C  
ATOM    432  O   VAL    55      44.670  26.244 -33.706  1.00131.53           O  
ATOM    433  CB  VAL    55      41.857  25.393 -33.504  1.00131.53           C  
ATOM    434  CG1 VAL    55      42.011  26.869 -33.923  1.00131.53           C  
ATOM    435  CG2 VAL    55      41.815  24.402 -34.678  1.00131.53           C  
ATOM    436  N   ALA    56      45.104  24.063 -33.428  1.00 51.95           N  
ATOM    437  CA  ALA    56      46.424  24.219 -33.987  1.00 51.95           C  
ATOM    438  C   ALA    56      46.518  23.418 -35.248  1.00 51.95           C  
ATOM    439  O   ALA    56      45.821  22.418 -35.400  1.00 51.95           O  
ATOM    440  CB  ALA    56      47.546  23.716 -33.060  1.00 51.95           C  
ATOM    441  N   GLN    57      47.377  23.847 -36.206  1.00110.36           N  
ATOM    442  CA  GLN    57      47.472  23.093 -37.425  1.00110.36           C  
ATOM    443  C   GLN    57      48.904  22.796 -37.755  1.00110.36           C  
ATOM    444  O   GLN    57      49.825  23.505 -37.350  1.00110.36           O  
ATOM    445  CB  GLN    57      46.836  23.766 -38.661  1.00110.36           C  
ATOM    446  CG  GLN    57      47.536  25.044 -39.129  1.00110.36           C  
ATOM    447  CD  GLN    57      46.913  25.469 -40.455  1.00110.36           C  
ATOM    448  NE2 GLN    57      47.772  25.621 -41.499  1.00110.36           N  
ATOM    449  OE1 GLN    57      45.702  25.651 -40.563  1.00110.36           O  
ATOM    450  N   LEU    58      49.109  21.682 -38.490  1.00165.45           N  
ATOM    451  CA  LEU    58      50.395  21.232 -38.947  1.00165.45           C  
ATOM    452  C   LEU    58      50.306  20.910 -40.406  1.00165.45           C  
ATOM    453  O   LEU    58      49.314  20.350 -40.869  1.00165.45           O  
ATOM    454  CB  LEU    58      50.831  19.914 -38.288  1.00165.45           C  
ATOM    455  CG  LEU    58      51.428  20.082 -36.893  1.00165.45           C  
ATOM    456  CD1 LEU    58      52.837  20.662 -37.031  1.00165.45           C  
ATOM    457  CD2 LEU    58      50.519  20.909 -35.968  1.00165.45           C  
ATOM    458  N   SER    59      51.370  21.240 -41.168  1.00 96.05           N  
ATOM    459  CA  SER    59      51.406  20.901 -42.563  1.00 96.05           C  
ATOM    460  C   SER    59      52.147  19.599 -42.639  1.00 96.05           C  
ATOM    461  O   SER    59      53.342  19.529 -42.358  1.00 96.05           O  
ATOM    462  CB  SER    59      52.172  21.919 -43.426  1.00 96.05           C  
ATOM    463  OG  SER    59      51.519  23.180 -43.401  1.00 96.05           O  
ATOM    464  N   THR    60      51.411  18.535 -43.009  1.00 83.52           N  
ATOM    465  CA  THR    60      51.823  17.158 -43.096  1.00 83.52           C  
ATOM    466  C   THR    60      52.651  16.880 -44.312  1.00 83.52           C  
ATOM    467  O   THR    60      53.291  15.832 -44.383  1.00 83.52           O  
ATOM    468  CB  THR    60      50.664  16.202 -43.122  1.00 83.52           C  
ATOM    469  CG2 THR    60      49.778  16.483 -41.899  1.00 83.52           C  
ATOM    470  OG1 THR    60      49.906  16.365 -44.311  1.00 83.52           O  
ATOM    471  N   ARG    61      52.622  17.771 -45.321  1.00198.91           N  
ATOM    472  CA  ARG    61      53.225  17.478 -46.593  1.00198.91           C  
ATOM    473  C   ARG    61      54.654  17.069 -46.418  1.00198.91           C  
ATOM    474  O   ARG    61      55.056  16.006 -46.886  1.00198.91           O  
ATOM    475  CB  ARG    61      53.233  18.711 -47.518  1.00198.91           C  
ATOM    476  CG  ARG    61      51.846  19.316 -47.755  1.00198.91           C  
ATOM    477  CD  ARG    61      51.261  20.004 -46.518  1.00198.91           C  
ATOM    478  NE  ARG    61      51.904  21.342 -46.390  1.00198.91           N  
ATOM    479  CZ  ARG    61      51.349  22.436 -46.990  1.00198.91           C  
ATOM    480  NH1 ARG    61      50.188  22.310 -47.697  1.00198.91           N1+
ATOM    481  NH2 ARG    61      51.948  23.658 -46.877  1.00198.91           N  
ATOM    482  N   SER    62      55.464  17.900 -45.741  1.00 82.79           N  
ATOM    483  CA  SER    62      56.847  17.567 -45.566  1.00 82.79           C  
ATOM    484  C   SER    62      56.998  16.446 -44.580  1.00 82.79           C  
ATOM    485  O   SER    62      57.700  15.466 -44.833  1.00 82.79           O  
ATOM    486  CB  SER    62      57.659  18.758 -45.026  1.00 82.79           C  
ATOM    487  OG  SER    62      59.020  18.393 -44.855  1.00 82.79           O  
ATOM    488  N   TYR    63      56.300  16.581 -43.441  1.00151.30           N  
ATOM    489  CA  TYR    63      56.439  15.777 -42.261  1.00151.30           C  
ATOM    490  C   TYR    63      56.091  14.326 -42.397  1.00151.30           C  
ATOM    491  O   TYR    63      56.911  13.469 -42.067  1.00151.30           O  
ATOM    492  CB  TYR    63      55.502  16.332 -41.158  1.00151.30           C  
ATOM    493  CG  TYR    63      55.540  15.484 -39.929  1.00151.30           C  
ATOM    494  CD1 TYR    63      54.745  14.362 -39.825  1.00151.30           C  
ATOM    495  CD2 TYR    63      56.351  15.827 -38.874  1.00151.30           C  
ATOM    496  CE1 TYR    63      54.774  13.565 -38.718  1.00151.30           C  
ATOM    497  CE2 TYR    63      56.380  15.038 -37.750  1.00151.30           C  
ATOM    498  CZ  TYR    63      55.598  13.908 -37.686  1.00151.30           C  
ATOM    499  OH  TYR    63      55.606  13.085 -36.554  1.00151.30           O  
ATOM    500  N   ASN    64      54.877  14.004 -42.886  1.00127.20           N  
ATOM    501  CA  ASN    64      54.384  12.665 -42.690  1.00127.20           C  
ATOM    502  C   ASN    64      55.286  11.635 -43.280  1.00127.20           C  
ATOM    503  O   ASN    64      55.714  11.718 -44.429  1.00127.20           O  
ATOM    504  CB  ASN    64      52.957  12.410 -43.217  1.00127.20           C  
ATOM    505  CG  ASN    64      52.964  12.426 -44.737  1.00127.20           C  
ATOM    506  ND2 ASN    64      52.119  11.556 -45.351  1.00127.20           N  
ATOM    507  OD1 ASN    64      53.697  13.188 -45.364  1.00127.20           O  
ATOM    508  N   SER    65      55.591  10.625 -42.441  1.00206.01           N  
ATOM    509  CA  SER    65      56.386   9.482 -42.772  1.00206.01           C  
ATOM    510  C   SER    65      57.803   9.862 -43.079  1.00206.01           C  
ATOM    511  O   SER    65      58.533   9.051 -43.649  1.00206.01           O  
ATOM    512  CB  SER    65      55.823   8.704 -43.975  1.00206.01           C  
ATOM    513  OG  SER    65      54.540   8.180 -43.664  1.00206.01           O  
ATOM    514  N   ALA    66      58.275  11.076 -42.712  1.00105.06           N  
ATOM    515  CA  ALA    66      59.655  11.262 -43.065  1.00105.06           C  
ATOM    516  C   ALA    66      60.354  12.273 -42.203  1.00105.06           C  
ATOM    517  O   ALA    66      59.908  13.409 -42.056  1.00105.06           O  
ATOM    518  CB  ALA    66      59.847  11.716 -44.524  1.00105.06           C  
ATOM    519  N   GLU    67      61.461  11.822 -41.569  1.00289.61           N  
ATOM    520  CA  GLU    67      62.482  12.576 -40.883  1.00289.61           C  
ATOM    521  C   GLU    67      61.924  13.587 -39.942  1.00289.61           C  
ATOM    522  O   GLU    67      62.632  14.498 -39.514  1.00289.61           O  
ATOM    523  CB  GLU    67      63.434  13.310 -41.843  1.00289.61           C  
ATOM    524  CG  GLU    67      64.719  13.781 -41.163  1.00289.61           C  
ATOM    525  CD  GLU    67      65.611  12.558 -41.000  1.00289.61           C  
ATOM    526  OE1 GLU    67      65.382  11.558 -41.733  1.00289.61           O  
ATOM    527  OE2 GLU    67      66.533  12.606 -40.143  1.00289.61           O1-
ATOM    528  N   ARG    68      60.658  13.455 -39.547  1.00300.66           N  
ATOM    529  CA  ARG    68      60.157  14.427 -38.632  1.00300.66           C  
ATOM    530  C   ARG    68      59.129  13.703 -37.861  1.00300.66           C  
ATOM    531  O   ARG    68      58.202  13.143 -38.440  1.00300.66           O  
ATOM    532  CB  ARG    68      59.497  15.641 -39.310  1.00300.66           C  
ATOM    533  CG  ARG    68      60.506  16.627 -39.911  1.00300.66           C  
ATOM    534  CD  ARG    68      59.896  17.639 -40.887  1.00300.66           C  
ATOM    535  NE  ARG    68      58.946  18.510 -40.138  1.00300.66           N  
ATOM    536  CZ  ARG    68      59.362  19.685 -39.582  1.00300.66           C  
ATOM    537  NH1 ARG    68      60.671  20.066 -39.660  1.00300.66           N1+
ATOM    538  NH2 ARG    68      58.452  20.495 -38.965  1.00300.66           N  
ATOM    539  N   ARG    69      59.281  13.659 -36.532  1.00216.05           N  
ATOM    540  CA  ARG    69      58.273  12.957 -35.814  1.00216.05           C  
ATOM    541  C   ARG    69      57.631  13.902 -34.852  1.00216.05           C  
ATOM    542  O   ARG    69      56.651  13.537 -34.204  1.00216.05           O  
ATOM    543  CB  ARG    69      58.804  11.767 -34.998  1.00216.05           C  
ATOM    544  CG  ARG    69      59.869  12.136 -33.966  1.00216.05           C  
ATOM    545  CD  ARG    69      61.275  11.689 -34.370  1.00216.05           C  
ATOM    546  NE  ARG    69      61.291  10.198 -34.349  1.00216.05           N  
ATOM    547  CZ  ARG    69      61.629   9.542 -33.201  1.00216.05           C  
ATOM    548  NH1 ARG    69      61.950  10.257 -32.084  1.00216.05           N1+
ATOM    549  NH2 ARG    69      61.643   8.176 -33.167  1.00216.05           N  
ATOM    550  N   ASP    70      58.118  15.154 -34.769  1.00121.43           N  
ATOM    551  CA  ASP    70      57.538  16.047 -33.809  1.00121.43           C  
ATOM    552  C   ASP    70      57.399  17.411 -34.426  1.00121.43           C  
ATOM    553  O   ASP    70      58.178  18.309 -34.114  1.00121.43           O  
ATOM    554  CB  ASP    70      58.445  16.189 -32.568  1.00121.43           C  
ATOM    555  CG  ASP    70      57.762  16.993 -31.470  1.00121.43           C  
ATOM    556  OD1 ASP    70      57.325  18.143 -31.738  1.00121.43           O  
ATOM    557  OD2 ASP    70      57.680  16.462 -30.331  1.00121.43           O1-
ATOM    558  N   PRO    71      56.439  17.609 -35.289  1.00100.26           N  
ATOM    559  CA  PRO    71      56.226  18.885 -35.926  1.00100.26           C  
ATOM    560  C   PRO    71      55.816  19.913 -34.904  1.00100.26           C  
ATOM    561  O   PRO    71      55.132  19.552 -33.946  1.00100.26           O  
ATOM    562  CB  PRO    71      55.088  18.644 -36.906  1.00100.26           C  
ATOM    563  CG  PRO    71      54.256  17.565 -36.192  1.00100.26           C  
ATOM    564  CD  PRO    71      55.297  16.724 -35.428  1.00100.26           C  
ATOM    565  N   PRO    72      56.214  21.152 -35.059  1.00112.01           N  
ATOM    566  CA  PRO    72      55.775  22.171 -34.141  1.00112.01           C  
ATOM    567  C   PRO    72      54.400  22.623 -34.506  1.00112.01           C  
ATOM    568  O   PRO    72      54.093  22.673 -35.695  1.00112.01           O  
ATOM    569  CB  PRO    72      56.838  23.266 -34.166  1.00112.01           C  
ATOM    570  CG  PRO    72      57.657  22.979 -35.436  1.00112.01           C  
ATOM    571  CD  PRO    72      57.517  21.461 -35.627  1.00112.01           C  
ATOM    572  N   LEU    73      53.556  22.983 -33.522  1.00124.97           N  
ATOM    573  CA  LEU    73      52.219  23.339 -33.890  1.00124.97           C  
ATOM    574  C   LEU    73      52.131  24.786 -34.250  1.00124.97           C  
ATOM    575  O   LEU    73      52.864  25.620 -33.727  1.00124.97           O  
ATOM    576  CB  LEU    73      51.170  22.910 -32.859  1.00124.97           C  
ATOM    577  CG  LEU    73      51.117  21.364 -32.797  1.00124.97           C  
ATOM    578  CD1 LEU    73      52.400  20.770 -32.198  1.00124.97           C  
ATOM    579  CD2 LEU    73      49.855  20.844 -32.115  1.00124.97           C  
ATOM    580  N   ASP    74      51.240  25.104 -35.211  1.00 60.75           N  
ATOM    581  CA  ASP    74      51.105  26.458 -35.665  1.00 60.75           C  
ATOM    582  C   ASP    74      49.707  26.928 -35.430  1.00 60.75           C  
ATOM    583  O   ASP    74      48.799  26.144 -35.162  1.00 60.75           O  
ATOM    584  CB  ASP    74      51.429  26.640 -37.160  1.00 60.75           C  
ATOM    585  CG  ASP    74      52.945  26.566 -37.314  1.00 60.75           C  
ATOM    586  OD1 ASP    74      53.638  27.475 -36.780  1.00 60.75           O  
ATOM    587  OD2 ASP    74      53.432  25.597 -37.953  1.00 60.75           O1-
ATOM    588  N   LYS    75      49.516  28.260 -35.504  1.00117.84           N  
ATOM    589  CA  LYS    75      48.213  28.828 -35.329  1.00117.84           C  
ATOM    590  C   LYS    75      47.372  28.414 -36.489  1.00117.84           C  
ATOM    591  O   LYS    75      47.868  28.156 -37.586  1.00117.84           O  
ATOM    592  CB  LYS    75      48.200  30.366 -35.281  1.00117.84           C  
ATOM    593  CG  LYS    75      46.792  30.937 -35.096  1.00117.84           C  
ATOM    594  CD  LYS    75      46.192  30.679 -33.714  1.00117.84           C  
ATOM    595  CE  LYS    75      44.676  30.864 -33.654  1.00117.84           C  
ATOM    596  NZ  LYS    75      44.003  29.655 -34.176  1.00117.84           N1+
ATOM    597  N   PHE    76      46.050  28.316 -36.254  1.00 89.27           N  
ATOM    598  CA  PHE    76      45.135  27.966 -37.294  1.00 89.27           C  
ATOM    599  C   PHE    76      45.200  29.083 -38.282  1.00 89.27           C  
ATOM    600  O   PHE    76      45.228  30.259 -37.922  1.00 89.27           O  
ATOM    601  CB  PHE    76      43.695  27.800 -36.763  1.00 89.27           C  
ATOM    602  CG  PHE    76      42.747  27.427 -37.852  1.00 89.27           C  
ATOM    603  CD1 PHE    76      42.856  26.223 -38.509  1.00 89.27           C  
ATOM    604  CD2 PHE    76      41.708  28.271 -38.181  1.00 89.27           C  
ATOM    605  CE1 PHE    76      41.965  25.880 -39.501  1.00 89.27           C  
ATOM    606  CE2 PHE    76      40.814  27.932 -39.171  1.00 89.27           C  
ATOM    607  CZ  PHE    76      40.943  26.733 -39.835  1.00 89.27           C  
ATOM    608  N   SER    77      45.229  28.733 -39.578  1.00 88.59           N  
ATOM    609  CA  SER    77      45.401  29.710 -40.611  1.00 88.59           C  
ATOM    610  C   SER    77      44.241  30.664 -40.582  1.00 88.59           C  
ATOM    611  O   SER    77      44.356  31.821 -40.982  1.00 88.59           O  
ATOM    612  CB  SER    77      45.460  29.064 -42.004  1.00 88.59           C  
ATOM    613  OG  SER    77      45.817  30.030 -42.978  1.00 88.59           O  
ATOM    614  N   GLY    78      43.083  30.181 -40.107  1.00 72.39           N  
ATOM    615  CA  GLY    78      41.851  30.912 -40.034  1.00 72.39           C  
ATOM    616  C   GLY    78      41.873  32.046 -39.034  1.00 72.39           C  
ATOM    617  O   GLY    78      41.076  32.968 -39.188  1.00 72.39           O  
ATOM    618  N   LYS    79      42.678  31.999 -37.939  1.00234.03           N  
ATOM    619  CA  LYS    79      42.540  33.079 -36.977  1.00234.03           C  
ATOM    620  C   LYS    79      43.827  33.592 -36.373  1.00234.03           C  
ATOM    621  O   LYS    79      44.906  33.399 -36.935  1.00234.03           O  
ATOM    622  CB  LYS    79      41.589  32.758 -35.806  1.00234.03           C  
ATOM    623  CG  LYS    79      41.851  31.424 -35.103  1.00234.03           C  
ATOM    624  CD  LYS    79      41.491  30.210 -35.960  1.00234.03           C  
ATOM    625  CE  LYS    79      40.014  29.819 -35.855  1.00234.03           C  
ATOM    626  NZ  LYS    79      39.160  31.021 -35.989  1.00234.03           N1+
ATOM    627  N   SER    80      43.661  34.453 -35.314  1.00152.47           N  
ATOM    628  CA  SER    80      44.649  35.036 -34.418  1.00152.47           C  
ATOM    629  C   SER    80      45.042  34.068 -33.325  1.00152.47           C  
ATOM    630  O   SER    80      46.206  33.691 -33.184  1.00152.47           O  
ATOM    631  CB  SER    80      44.112  36.302 -33.723  1.00152.47           C  
ATOM    632  OG  SER    80      45.092  36.838 -32.848  1.00152.47           O  
ATOM    633  N   LYS    81      44.054  33.692 -32.478  1.00248.48           N  
ATOM    634  CA  LYS    81      44.200  32.718 -31.423  1.00248.48           C  
ATOM    635  C   LYS    81      43.048  32.875 -30.484  1.00248.48           C  
ATOM    636  O   LYS    81      42.604  31.927 -29.839  1.00248.48           O  
ATOM    637  CB  LYS    81      45.526  32.767 -30.632  1.00248.48           C  
ATOM    638  CG  LYS    81      45.850  34.070 -29.905  1.00248.48           C  
ATOM    639  CD  LYS    81      46.156  35.242 -30.832  1.00248.48           C  
ATOM    640  CE  LYS    81      46.918  36.368 -30.133  1.00248.48           C  
ATOM    641  NZ  LYS    81      48.331  35.965 -29.948  1.00248.48           N1+
ATOM    642  N   LYS    82      42.578  34.125 -30.364  1.00127.49           N  
ATOM    643  CA  LYS    82      41.444  34.565 -29.605  1.00127.49           C  
ATOM    644  C   LYS    82      40.133  34.165 -30.241  1.00127.49           C  
ATOM    645  O   LYS    82      39.134  34.138 -29.522  1.00127.49           O  
ATOM    646  CB  LYS    82      41.453  36.086 -29.426  1.00127.49           C  
ATOM    647  CG  LYS    82      42.702  36.545 -28.673  1.00127.49           C  
ATOM    648  CD  LYS    82      42.969  38.044 -28.751  1.00127.49           C  
ATOM    649  CE  LYS    82      42.539  38.797 -27.493  1.00127.49           C  
ATOM    650  NZ  LYS    82      42.963  40.209 -27.593  1.00127.49           N1+
ATOM    651  N   PRO    83      40.016  33.907 -31.530  1.00 87.25           N  
ATOM    652  CA  PRO    83      38.709  33.582 -32.043  1.00 87.25           C  
ATOM    653  C   PRO    83      38.049  32.355 -31.495  1.00 87.25           C  
ATOM    654  O   PRO    83      36.833  32.244 -31.633  1.00 87.25           O  
ATOM    655  CB  PRO    83      38.829  33.619 -33.565  1.00 87.25           C  
ATOM    656  CG  PRO    83      39.891  34.706 -33.795  1.00 87.25           C  
ATOM    657  CD  PRO    83      40.771  34.653 -32.533  1.00 87.25           C  
ATOM    658  N   LEU    84      38.810  31.399 -30.938  1.00 69.21           N  
ATOM    659  CA  LEU    84      38.198  30.266 -30.295  1.00 69.21           C  
ATOM    660  C   LEU    84      38.749  30.261 -28.904  1.00 69.21           C  
ATOM    661  O   LEU    84      39.952  30.441 -28.722  1.00 69.21           O  
ATOM    662  CB  LEU    84      38.588  28.917 -30.925  1.00 69.21           C  
ATOM    663  CG  LEU    84      38.116  28.728 -32.381  1.00 69.21           C  
ATOM    664  CD1 LEU    84      38.546  27.356 -32.926  1.00 69.21           C  
ATOM    665  CD2 LEU    84      36.599  28.957 -32.520  1.00 69.21           C  
ATOM    666  N   THR    85      37.870  30.165 -27.882  1.00 62.81           N  
ATOM    667  CA  THR    85      38.312  30.138 -26.512  1.00 62.81           C  
ATOM    668  C   THR    85      38.932  28.818 -26.143  1.00 62.81           C  
ATOM    669  O   THR    85      40.090  28.769 -25.729  1.00 62.81           O  
ATOM    670  CB  THR    85      37.197  30.390 -25.538  1.00 62.81           C  
ATOM    671  CG2 THR    85      37.766  30.330 -24.109  1.00 62.81           C  
ATOM    672  OG1 THR    85      36.610  31.662 -25.781  1.00 62.81           O  
ATOM    673  N   SER    86      38.178  27.704 -26.298  1.00 59.14           N  
ATOM    674  CA  SER    86      38.717  26.412 -25.956  1.00 59.14           C  
ATOM    675  C   SER    86      37.930  25.357 -26.687  1.00 59.14           C  
ATOM    676  O   SER    86      36.697  25.399 -26.711  1.00 59.14           O  
ATOM    677  CB  SER    86      38.645  26.098 -24.451  1.00 59.14           C  
ATOM    678  OG  SER    86      39.190  24.812 -24.192  1.00 59.14           O  
ATOM    679  N   VAL    87      38.633  24.371 -27.299  1.00113.65           N  
ATOM    680  CA  VAL    87      37.953  23.336 -28.031  1.00113.65           C  
ATOM    681  C   VAL    87      38.558  21.993 -27.720  1.00113.65           C  
ATOM    682  O   VAL    87      39.748  21.882 -27.442  1.00113.65           O  
ATOM    683  CB  VAL    87      38.033  23.515 -29.519  1.00113.65           C  
ATOM    684  CG1 VAL    87      39.505  23.394 -29.954  1.00113.65           C  
ATOM    685  CG2 VAL    87      37.103  22.483 -30.178  1.00113.65           C  
ATOM    686  N   TYR    88      37.687  20.970 -27.599  1.00123.04           N  
ATOM    687  CA  TYR    88      37.984  19.573 -27.398  1.00123.04           C  
ATOM    688  C   TYR    88      38.172  18.728 -28.638  1.00123.04           C  
ATOM    689  O   TYR    88      38.897  17.735 -28.588  1.00123.04           O  
ATOM    690  CB  TYR    88      36.961  18.865 -26.492  1.00123.04           C  
ATOM    691  CG  TYR    88      37.214  19.376 -25.116  1.00123.04           C  
ATOM    692  CD1 TYR    88      38.230  18.845 -24.355  1.00123.04           C  
ATOM    693  CD2 TYR    88      36.441  20.383 -24.585  1.00123.04           C  
ATOM    694  CE1 TYR    88      38.474  19.313 -23.085  1.00123.04           C  
ATOM    695  CE2 TYR    88      36.680  20.855 -23.315  1.00123.04           C  
ATOM    696  CZ  TYR    88      37.698  20.320 -22.565  1.00123.04           C  
ATOM    697  OH  TYR    88      37.947  20.800 -21.263  1.00123.04           O  
ATOM    698  N   GLN    89      37.458  19.013 -29.755  1.00 97.20           N  
ATOM    699  CA  GLN    89      37.498  18.072 -30.853  1.00 97.20           C  
ATOM    700  C   GLN    89      37.185  18.727 -32.176  1.00 97.20           C  
ATOM    701  O   GLN    89      36.216  19.477 -32.300  1.00 97.20           O  
ATOM    702  CB  GLN    89      36.467  16.940 -30.674  1.00 97.20           C  
ATOM    703  CG  GLN    89      36.449  15.911 -31.807  1.00 97.20           C  
ATOM    704  CD  GLN    89      37.624  14.964 -31.622  1.00 97.20           C  
ATOM    705  NE2 GLN    89      38.650  15.099 -32.504  1.00 97.20           N  
ATOM    706  OE1 GLN    89      37.625  14.125 -30.723  1.00 97.20           O  
ATOM    707  N   PRO    90      38.031  18.501 -33.161  1.00137.18           N  
ATOM    708  CA  PRO    90      37.731  18.959 -34.501  1.00137.18           C  
ATOM    709  C   PRO    90      37.111  17.864 -35.330  1.00137.18           C  
ATOM    710  O   PRO    90      37.517  16.713 -35.170  1.00137.18           O  
ATOM    711  CB  PRO    90      39.047  19.460 -35.093  1.00137.18           C  
ATOM    712  CG  PRO    90      40.128  18.770 -34.244  1.00137.18           C  
ATOM    713  CD  PRO    90      39.455  18.591 -32.876  1.00137.18           C  
ATOM    714  N   VAL    91      36.180  18.194 -36.256  1.00 50.91           N  
ATOM    715  CA  VAL    91      35.613  17.183 -37.110  1.00 50.91           C  
ATOM    716  C   VAL    91      35.469  17.744 -38.491  1.00 50.91           C  
ATOM    717  O   VAL    91      35.020  18.876 -38.668  1.00 50.91           O  
ATOM    718  CB  VAL    91      34.247  16.723 -36.690  1.00 50.91           C  
ATOM    719  CG1 VAL    91      33.707  15.758 -37.760  1.00 50.91           C  
ATOM    720  CG2 VAL    91      34.351  16.092 -35.291  1.00 50.91           C  
ATOM    721  N   ILE    92      35.831  16.939 -39.514  1.00 46.24           N  
ATOM    722  CA  ILE    92      35.724  17.371 -40.881  1.00 46.24           C  
ATOM    723  C   ILE    92      34.647  16.563 -41.538  1.00 46.24           C  
ATOM    724  O   ILE    92      34.659  15.332 -41.499  1.00 46.24           O  
ATOM    725  CB  ILE    92      36.990  17.190 -41.671  1.00 46.24           C  
ATOM    726  CG1 ILE    92      38.116  18.050 -41.073  1.00 46.24           C  
ATOM    727  CG2 ILE    92      36.695  17.517 -43.145  1.00 46.24           C  
ATOM    728  CD1 ILE    92      39.497  17.721 -41.637  1.00 46.24           C  
ATOM    729  N   ASP    93      33.667  17.266 -42.148  1.00 62.09           N  
ATOM    730  CA  ASP    93      32.540  16.646 -42.791  1.00 62.09           C  
ATOM    731  C   ASP    93      32.841  16.351 -44.234  1.00 62.09           C  
ATOM    732  O   ASP    93      33.974  16.477 -44.696  1.00 62.09           O  
ATOM    733  CB  ASP    93      31.238  17.469 -42.682  1.00 62.09           C  
ATOM    734  CG  ASP    93      31.422  18.849 -43.301  1.00 62.09           C  
ATOM    735  OD1 ASP    93      32.417  19.051 -44.047  1.00 62.09           O  
ATOM    736  OD2 ASP    93      30.565  19.730 -43.020  1.00 62.09           O1-
ATOM    737  N   ASP    94      31.795  15.920 -44.970  1.00 63.68           N  
ATOM    738  CA  ASP    94      31.865  15.521 -46.350  1.00 63.68           C  
ATOM    739  C   ASP    94      32.216  16.697 -47.216  1.00 63.68           C  
ATOM    740  O   ASP    94      32.809  16.542 -48.281  1.00 63.68           O  
ATOM    741  CB  ASP    94      30.530  14.964 -46.865  1.00 63.68           C  
ATOM    742  CG  ASP    94      30.247  13.677 -46.106  1.00 63.68           C  
ATOM    743  OD1 ASP    94      31.111  13.274 -45.281  1.00 63.68           O  
ATOM    744  OD2 ASP    94      29.160  13.085 -46.335  1.00 63.68           O1-
ATOM    745  N   CYS    95      31.772  17.893 -46.803  1.00 91.08           N  
ATOM    746  CA  CYS    95      31.944  19.161 -47.466  1.00 91.08           C  
ATOM    747  C   CYS    95      33.329  19.719 -47.280  1.00 91.08           C  
ATOM    748  O   CYS    95      33.666  20.731 -47.894  1.00 91.08           O  
ATOM    749  CB  CYS    95      30.929  20.213 -46.989  1.00 91.08           C  
ATOM    750  SG  CYS    95      29.212  19.738 -47.358  1.00 91.08           S  
ATOM    751  N   ARG    96      34.155  19.124 -46.395  1.00183.57           N  
ATOM    752  CA  ARG    96      35.449  19.672 -46.092  1.00183.57           C  
ATOM    753  C   ARG    96      35.289  20.950 -45.327  1.00183.57           C  
ATOM    754  O   ARG    96      36.021  21.921 -45.525  1.00183.57           O  
ATOM    755  CB  ARG    96      36.353  19.887 -47.323  1.00183.57           C  
ATOM    756  CG  ARG    96      37.098  18.617 -47.759  1.00183.57           C  
ATOM    757  CD  ARG    96      37.809  18.743 -49.109  1.00183.57           C  
ATOM    758  NE  ARG    96      38.402  20.109 -49.187  1.00183.57           N  
ATOM    759  CZ  ARG    96      39.715  20.337 -48.888  1.00183.57           C  
ATOM    760  NH1 ARG    96      40.541  19.305 -48.552  1.00183.57           N1+
ATOM    761  NH2 ARG    96      40.210  21.609 -48.937  1.00183.57           N  
ATOM    762  N   ARG    97      34.297  20.961 -44.414  1.00 80.09           N  
ATOM    763  CA  ARG    97      34.109  22.043 -43.495  1.00 80.09           C  
ATOM    764  C   ARG    97      34.633  21.541 -42.182  1.00 80.09           C  
ATOM    765  O   ARG    97      34.350  20.411 -41.782  1.00 80.09           O  
ATOM    766  CB  ARG    97      32.636  22.444 -43.286  1.00 80.09           C  
ATOM    767  CG  ARG    97      31.992  23.125 -44.499  1.00 80.09           C  
ATOM    768  CD  ARG    97      30.523  23.500 -44.277  1.00 80.09           C  
ATOM    769  NE  ARG    97      29.787  22.240 -43.970  1.00 80.09           N  
ATOM    770  CZ  ARG    97      28.454  22.264 -43.670  1.00 80.09           C  
ATOM    771  NH1 ARG    97      27.763  23.442 -43.684  1.00 80.09           N1+
ATOM    772  NH2 ARG    97      27.806  21.103 -43.359  1.00 80.09           N  
ATOM    773  N   LEU    98      35.442  22.368 -41.490  1.00 57.72           N  
ATOM    774  CA  LEU    98      36.035  21.987 -40.239  1.00 57.72           C  
ATOM    775  C   LEU    98      35.148  22.467 -39.134  1.00 57.72           C  
ATOM    776  O   LEU    98      34.927  23.668 -38.977  1.00 57.72           O  
ATOM    777  CB  LEU    98      37.422  22.622 -40.026  1.00 57.72           C  
ATOM    778  CG  LEU    98      38.081  22.278 -38.677  1.00 57.72           C  
ATOM    779  CD1 LEU    98      38.325  20.767 -38.539  1.00 57.72           C  
ATOM    780  CD2 LEU    98      39.358  23.109 -38.458  1.00 57.72           C  
ATOM    781  N   TRP    99      34.629  21.526 -38.319  1.00 70.17           N  
ATOM    782  CA  TRP    99      33.729  21.890 -37.261  1.00 70.17           C  
ATOM    783  C   TRP    99      34.412  21.701 -35.937  1.00 70.17           C  
ATOM    784  O   TRP    99      35.110  20.713 -35.708  1.00 70.17           O  
ATOM    785  CB  TRP    99      32.454  21.025 -37.228  1.00 70.17           C  
ATOM    786  CG  TRP    99      31.536  21.206 -38.416  1.00 70.17           C  
ATOM    787  CD1 TRP    99      31.646  20.693 -39.674  1.00 70.17           C  
ATOM    788  CD2 TRP    99      30.317  21.964 -38.393  1.00 70.17           C  
ATOM    789  CE2 TRP    99      29.749  21.871 -39.664  1.00 70.17           C  
ATOM    790  CE3 TRP    99      29.716  22.674 -37.393  1.00 70.17           C  
ATOM    791  NE1 TRP    99      30.579  21.090 -40.440  1.00 70.17           N  
ATOM    792  CZ2 TRP    99      28.568  22.488 -39.956  1.00 70.17           C  
ATOM    793  CZ3 TRP    99      28.528  23.302 -37.693  1.00 70.17           C  
ATOM    794  CH2 TRP    99      27.965  23.211 -38.949  1.00 70.17           C  
ATOM    795  N   VAL   100      34.235  22.683 -35.028  1.00 49.69           N  
ATOM    796  CA  VAL   100      34.763  22.592 -33.696  1.00 49.69           C  
ATOM    797  C   VAL   100      33.663  23.028 -32.776  1.00 49.69           C  
ATOM    798  O   VAL   100      32.677  23.619 -33.215  1.00 49.69           O  
ATOM    799  CB  VAL   100      35.939  23.496 -33.434  1.00 49.69           C  
ATOM    800  CG1 VAL   100      37.090  23.087 -34.368  1.00 49.69           C  
ATOM    801  CG2 VAL   100      35.486  24.959 -33.576  1.00 49.69           C  
ATOM    802  N   LEU   101      33.780  22.691 -31.475  1.00113.23           N  
ATOM    803  CA  LEU   101      32.799  23.108 -30.509  1.00113.23           C  
ATOM    804  C   LEU   101      33.528  23.929 -29.485  1.00113.23           C  
ATOM    805  O   LEU   101      34.218  23.386 -28.624  1.00113.23           O  
ATOM    806  CB  LEU   101      32.143  21.902 -29.795  1.00113.23           C  
ATOM    807  CG  LEU   101      30.971  22.178 -28.818  1.00113.23           C  
ATOM    808  CD1 LEU   101      30.458  20.858 -28.219  1.00113.23           C  
ATOM    809  CD2 LEU   101      31.314  23.191 -27.711  1.00113.23           C  
ATOM    810  N   ASP   102      33.395  25.270 -29.552  1.00 52.18           N  
ATOM    811  CA  ASP   102      34.016  26.119 -28.572  1.00 52.18           C  
ATOM    812  C   ASP   102      33.176  26.021 -27.334  1.00 52.18           C  
ATOM    813  O   ASP   102      31.988  26.337 -27.351  1.00 52.18           O  
ATOM    814  CB  ASP   102      34.074  27.595 -29.010  1.00 52.18           C  
ATOM    815  CG  ASP   102      34.978  28.366 -28.055  1.00 52.18           C  
ATOM    816  OD1 ASP   102      35.326  27.812 -26.979  1.00 52.18           O  
ATOM    817  OD2 ASP   102      35.325  29.530 -28.392  1.00 52.18           O1-
ATOM    818  N   VAL   103      33.774  25.550 -26.223  1.00 57.90           N  
ATOM    819  CA  VAL   103      33.077  25.397 -24.971  1.00 57.90           C  
ATOM    820  C   VAL   103      32.742  26.753 -24.416  1.00 57.90           C  
ATOM    821  O   VAL   103      31.742  26.912 -23.715  1.00 57.90           O  
ATOM    822  CB  VAL   103      33.890  24.668 -23.943  1.00 57.90           C  
ATOM    823  CG1 VAL   103      33.113  24.661 -22.616  1.00 57.90           C  
ATOM    824  CG2 VAL   103      34.219  23.267 -24.485  1.00 57.90           C  
ATOM    825  N   GLY   104      33.618  27.754 -24.654  1.00 42.63           N  
ATOM    826  CA  GLY   104      33.287  29.107 -24.296  1.00 42.63           C  
ATOM    827  C   GLY   104      34.000  29.599 -23.072  1.00 42.63           C  
ATOM    828  O   GLY   104      33.957  30.798 -22.796  1.00 42.63           O  
ATOM    829  N   ILE   105      34.645  28.716 -22.284  1.00111.41           N  
ATOM    830  CA  ILE   105      35.347  29.208 -21.130  1.00111.41           C  
ATOM    831  C   ILE   105      36.587  28.386 -20.965  1.00111.41           C  
ATOM    832  O   ILE   105      36.668  27.268 -21.467  1.00111.41           O  
ATOM    833  CB  ILE   105      34.583  29.033 -19.853  1.00111.41           C  
ATOM    834  CG1 ILE   105      34.427  27.542 -19.516  1.00111.41           C  
ATOM    835  CG2 ILE   105      33.232  29.745 -20.011  1.00111.41           C  
ATOM    836  CD1 ILE   105      33.922  27.300 -18.093  1.00111.41           C  
ATOM    837  N   VAL   106      37.596  28.949 -20.272  1.00 59.58           N  
ATOM    838  CA  VAL   106      38.820  28.266 -19.959  1.00 59.58           C  
ATOM    839  C   VAL   106      38.617  27.591 -18.629  1.00 59.58           C  
ATOM    840  O   VAL   106      37.758  27.995 -17.847  1.00 59.58           O  
ATOM    841  CB  VAL   106      39.993  29.195 -19.838  1.00 59.58           C  
ATOM    842  CG1 VAL   106      40.250  29.843 -21.209  1.00 59.58           C  
ATOM    843  CG2 VAL   106      39.692  30.213 -18.725  1.00 59.58           C  
ATOM    844  N   GLU   107      39.356  26.485 -18.387  1.00140.99           N  
ATOM    845  CA  GLU   107      39.293  25.693 -17.184  1.00140.99           C  
ATOM    846  C   GLU   107      40.009  26.253 -15.975  1.00140.99           C  
ATOM    847  O   GLU   107      39.672  25.857 -14.866  1.00140.99           O  
ATOM    848  CB  GLU   107      39.721  24.223 -17.369  1.00140.99           C  
ATOM    849  CG  GLU   107      38.581  23.314 -17.855  1.00140.99           C  
ATOM    850  CD  GLU   107      38.545  23.226 -19.376  1.00140.99           C  
ATOM    851  OE1 GLU   107      39.611  23.421 -20.015  1.00140.99           O  
ATOM    852  OE2 GLU   107      37.442  22.943 -19.919  1.00140.99           O1-
ATOM    853  N   VAL   108      41.036  27.122 -16.100  1.00122.13           N  
ATOM    854  CA  VAL   108      41.757  27.512 -14.906  1.00122.13           C  
ATOM    855  C   VAL   108      41.397  28.911 -14.491  1.00122.13           C  
ATOM    856  O   VAL   108      40.945  29.722 -15.297  1.00122.13           O  
ATOM    857  CB  VAL   108      43.249  27.433 -15.054  1.00122.13           C  
ATOM    858  CG1 VAL   108      43.711  28.490 -16.071  1.00122.13           C  
ATOM    859  CG2 VAL   108      43.885  27.576 -13.661  1.00122.13           C  
ATOM    860  N   LYS   109      41.509  29.206 -13.174  1.00221.75           N  
ATOM    861  CA  LYS   109      41.130  30.503 -12.681  1.00221.75           C  
ATOM    862  C   LYS   109      42.041  31.638 -13.075  1.00221.75           C  
ATOM    863  O   LYS   109      41.612  32.563 -13.760  1.00221.75           O  
ATOM    864  CB  LYS   109      40.963  30.555 -11.147  1.00221.75           C  
ATOM    865  CG  LYS   109      42.212  30.228 -10.322  1.00221.75           C  
ATOM    866  CD  LYS   109      42.652  28.765 -10.388  1.00221.75           C  
ATOM    867  CE  LYS   109      43.802  28.438  -9.431  1.00221.75           C  
ATOM    868  NZ  LYS   109      44.006  26.974  -9.358  1.00221.75           N1+
ATOM    869  N   ALA   110      43.335  31.597 -12.694  1.00236.34           N  
ATOM    870  CA  ALA   110      44.216  32.715 -12.936  1.00236.34           C  
ATOM    871  C   ALA   110      44.767  32.639 -14.330  1.00236.34           C  
ATOM    872  O   ALA   110      44.660  31.612 -14.993  1.00236.34           O  
ATOM    873  CB  ALA   110      45.408  32.775 -11.964  1.00236.34           C  
ATOM    874  N   GLU   111      45.341  33.761 -14.819  1.00252.50           N  
ATOM    875  CA  GLU   111      45.989  33.843 -16.106  1.00252.50           C  
ATOM    876  C   GLU   111      44.977  33.559 -17.183  1.00252.50           C  
ATOM    877  O   GLU   111      45.345  33.200 -18.305  1.00252.50           O  
ATOM    878  CB  GLU   111      47.130  32.820 -16.265  1.00252.50           C  
ATOM    879  CG  GLU   111      48.321  33.067 -15.335  1.00252.50           C  
ATOM    880  CD  GLU   111      49.302  31.916 -15.511  1.00252.50           C  
ATOM    881  OE1 GLU   111      48.887  30.745 -15.301  1.00252.50           O  
ATOM    882  OE2 GLU   111      50.479  32.196 -15.862  1.00252.50           O1-
ATOM    883  N   ARG   112      43.689  33.663 -16.791  1.00207.43           N  
ATOM    884  CA  ARG   112      42.418  33.520 -17.467  1.00207.43           C  
ATOM    885  C   ARG   112      41.957  34.736 -18.242  1.00207.43           C  
ATOM    886  O   ARG   112      41.184  34.620 -19.193  1.00207.43           O  
ATOM    887  CB  ARG   112      41.316  33.159 -16.453  1.00207.43           C  
ATOM    888  CG  ARG   112      39.898  33.025 -17.014  1.00207.43           C  
ATOM    889  CD  ARG   112      38.978  34.162 -16.563  1.00207.43           C  
ATOM    890  NE  ARG   112      37.568  33.737 -16.781  1.00207.43           N  
ATOM    891  CZ  ARG   112      36.936  32.994 -15.826  1.00207.43           C  
ATOM    892  NH1 ARG   112      37.617  32.580 -14.718  1.00207.43           N1+
ATOM    893  NH2 ARG   112      35.620  32.663 -15.975  1.00207.43           N  
ATOM    894  N   LYS   113      42.391  35.946 -17.844  1.00129.65           N  
ATOM    895  CA  LYS   113      41.836  37.180 -18.344  1.00129.65           C  
ATOM    896  C   LYS   113      41.934  37.287 -19.835  1.00129.65           C  
ATOM    897  O   LYS   113      41.048  37.846 -20.478  1.00129.65           O  
ATOM    898  CB  LYS   113      42.520  38.414 -17.733  1.00129.65           C  
ATOM    899  CG  LYS   113      42.166  38.593 -16.256  1.00129.65           C  
ATOM    900  CD  LYS   113      42.678  37.462 -15.360  1.00129.65           C  
ATOM    901  CE  LYS   113      43.774  37.896 -14.387  1.00129.65           C  
ATOM    902  NZ  LYS   113      43.164  38.527 -13.194  1.00129.65           N1+
ATOM    903  N   THR   114      42.998  36.742 -20.435  1.00 60.46           N  
ATOM    904  CA  THR   114      43.214  36.887 -21.843  1.00 60.46           C  
ATOM    905  C   THR   114      42.082  36.283 -22.624  1.00 60.46           C  
ATOM    906  O   THR   114      41.789  36.741 -23.726  1.00 60.46           O  
ATOM    907  CB  THR   114      44.480  36.223 -22.303  1.00 60.46           C  
ATOM    908  CG2 THR   114      44.634  36.449 -23.815  1.00 60.46           C  
ATOM    909  OG1 THR   114      45.594  36.770 -21.614  1.00 60.46           O  
ATOM    910  N   TYR   115      41.435  35.209 -22.130  1.00110.26           N  
ATOM    911  CA  TYR   115      40.388  34.653 -22.942  1.00110.26           C  
ATOM    912  C   TYR   115      39.065  34.787 -22.246  1.00110.26           C  
ATOM    913  O   TYR   115      38.638  33.925 -21.477  1.00110.26           O  
ATOM    914  CB  TYR   115      40.652  33.175 -23.275  1.00110.26           C  
ATOM    915  CG  TYR   115      41.913  33.189 -24.071  1.00110.26           C  
ATOM    916  CD1 TYR   115      41.882  33.316 -25.443  1.00110.26           C  
ATOM    917  CD2 TYR   115      43.133  33.101 -23.441  1.00110.26           C  
ATOM    918  CE1 TYR   115      43.048  33.339 -26.173  1.00110.26           C  
ATOM    919  CE2 TYR   115      44.302  33.124 -24.165  1.00110.26           C  
ATOM    920  CZ  TYR   115      44.259  33.242 -25.534  1.00110.26           C  
ATOM    921  OH  TYR   115      45.458  33.266 -26.276  1.00110.26           O  
ATOM    922  N   PRO   116      38.384  35.853 -22.579  1.00 70.61           N  
ATOM    923  CA  PRO   116      37.112  36.207 -22.006  1.00 70.61           C  
ATOM    924  C   PRO   116      36.111  35.124 -22.268  1.00 70.61           C  
ATOM    925  O   PRO   116      36.189  34.482 -23.313  1.00 70.61           O  
ATOM    926  CB  PRO   116      36.709  37.506 -22.701  1.00 70.61           C  
ATOM    927  CG  PRO   116      37.379  37.389 -24.083  1.00 70.61           C  
ATOM    928  CD  PRO   116      38.660  36.583 -23.804  1.00 70.61           C  
ATOM    929  N   THR   117      35.160  34.930 -21.330  1.00 35.12           N  
ATOM    930  CA  THR   117      34.154  33.905 -21.390  1.00 35.12           C  
ATOM    931  C   THR   117      33.079  34.330 -22.344  1.00 35.12           C  
ATOM    932  O   THR   117      32.935  35.509 -22.662  1.00 35.12           O  
ATOM    933  CB  THR   117      33.524  33.681 -20.045  1.00 35.12           C  
ATOM    934  CG2 THR   117      32.457  32.581 -20.134  1.00 35.12           C  
ATOM    935  OG1 THR   117      34.522  33.319 -19.102  1.00 35.12           O  
ATOM    936  N   LYS   118      32.313  33.338 -22.846  1.00 91.61           N  
ATOM    937  CA  LYS   118      31.242  33.555 -23.777  1.00 91.61           C  
ATOM    938  C   LYS   118      30.417  32.296 -23.755  1.00 91.61           C  
ATOM    939  O   LYS   118      30.785  31.320 -23.103  1.00 91.61           O  
ATOM    940  CB  LYS   118      31.775  33.730 -25.211  1.00 91.61           C  
ATOM    941  CG  LYS   118      30.739  34.099 -26.271  1.00 91.61           C  
ATOM    942  CD  LYS   118      31.388  34.542 -27.586  1.00 91.61           C  
ATOM    943  CE  LYS   118      30.401  34.770 -28.729  1.00 91.61           C  
ATOM    944  NZ  LYS   118      31.129  35.207 -29.943  1.00 91.61           N1+
ATOM    945  N   ASN   119      29.260  32.289 -24.448  1.00 56.61           N  
ATOM    946  CA  ASN   119      28.435  31.110 -24.485  1.00 56.61           C  
ATOM    947  C   ASN   119      29.057  30.133 -25.434  1.00 56.61           C  
ATOM    948  O   ASN   119      29.795  30.520 -26.337  1.00 56.61           O  
ATOM    949  CB  ASN   119      26.993  31.370 -24.953  1.00 56.61           C  
ATOM    950  CG  ASN   119      26.233  32.026 -23.811  1.00 56.61           C  
ATOM    951  ND2 ASN   119      25.028  31.480 -23.496  1.00 56.61           N  
ATOM    952  OD1 ASN   119      26.698  32.990 -23.206  1.00 56.61           O  
ATOM    953  N   PRO   120      28.763  28.869 -25.255  1.00 68.61           N  
ATOM    954  CA  PRO   120      29.339  27.841 -26.085  1.00 68.61           C  
ATOM    955  C   PRO   120      28.899  28.008 -27.499  1.00 68.61           C  
ATOM    956  O   PRO   120      27.789  28.487 -27.725  1.00 68.61           O  
ATOM    957  CB  PRO   120      28.939  26.517 -25.444  1.00 68.61           C  
ATOM    958  CG  PRO   120      28.799  26.874 -23.953  1.00 68.61           C  
ATOM    959  CD  PRO   120      28.387  28.358 -23.946  1.00 68.61           C  
ATOM    960  N   ALA   121      29.756  27.638 -28.472  1.00 42.85           N  
ATOM    961  CA  ALA   121      29.364  27.840 -29.832  1.00 42.85           C  
ATOM    962  C   ALA   121      29.866  26.729 -30.700  1.00 42.85           C  
ATOM    963  O   ALA   121      30.907  26.124 -30.442  1.00 42.85           O  
ATOM    964  CB  ALA   121      29.903  29.151 -30.424  1.00 42.85           C  
ATOM    965  N   LEU   122      29.090  26.440 -31.765  1.00 79.25           N  
ATOM    966  CA  LEU   122      29.441  25.484 -32.776  1.00 79.25           C  
ATOM    967  C   LEU   122      29.963  26.336 -33.889  1.00 79.25           C  
ATOM    968  O   LEU   122      29.265  27.235 -34.364  1.00 79.25           O  
ATOM    969  CB  LEU   122      28.206  24.748 -33.321  1.00 79.25           C  
ATOM    970  CG  LEU   122      27.340  24.118 -32.213  1.00 79.25           C  
ATOM    971  CD1 LEU   122      26.173  23.311 -32.801  1.00 79.25           C  
ATOM    972  CD2 LEU   122      28.187  23.321 -31.208  1.00 79.25           C  
ATOM    973  N   VAL   123      31.208  26.093 -34.341  1.00 50.30           N  
ATOM    974  CA  VAL   123      31.791  26.950 -35.331  1.00 50.30           C  
ATOM    975  C   VAL   123      32.311  26.104 -36.447  1.00 50.30           C  
ATOM    976  O   VAL   123      32.728  24.968 -36.222  1.00 50.30           O  
ATOM    977  CB  VAL   123      32.953  27.728 -34.784  1.00 50.30           C  
ATOM    978  CG1 VAL   123      33.525  28.622 -35.894  1.00 50.30           C  
ATOM    979  CG2 VAL   123      32.498  28.483 -33.521  1.00 50.30           C  
ATOM    980  N   ALA   124      32.288  26.635 -37.689  1.00 39.59           N  
ATOM    981  CA  ALA   124      32.764  25.863 -38.805  1.00 39.59           C  
ATOM    982  C   ALA   124      33.559  26.744 -39.721  1.00 39.59           C  
ATOM    983  O   ALA   124      33.225  27.908 -39.949  1.00 39.59           O  
ATOM    984  CB  ALA   124      31.632  25.235 -39.637  1.00 39.59           C  
ATOM    985  N   PHE   125      34.647  26.176 -40.284  1.00 54.36           N  
ATOM    986  CA  PHE   125      35.513  26.891 -41.173  1.00 54.36           C  
ATOM    987  C   PHE   125      35.501  26.153 -42.474  1.00 54.36           C  
ATOM    988  O   PHE   125      35.264  24.945 -42.515  1.00 54.36           O  
ATOM    989  CB  PHE   125      36.977  26.917 -40.696  1.00 54.36           C  
ATOM    990  CG  PHE   125      37.041  27.592 -39.366  1.00 54.36           C  
ATOM    991  CD1 PHE   125      37.143  28.962 -39.264  1.00 54.36           C  
ATOM    992  CD2 PHE   125      37.001  26.842 -38.213  1.00 54.36           C  
ATOM    993  CE1 PHE   125      37.205  29.569 -38.031  1.00 54.36           C  
ATOM    994  CE2 PHE   125      37.063  27.444 -36.979  1.00 54.36           C  
ATOM    995  CZ  PHE   125      37.166  28.810 -36.885  1.00 54.36           C  
ATOM    996  N   ASP   126      35.746  26.878 -43.581  1.00 53.56           N  
ATOM    997  CA  ASP   126      35.718  26.273 -44.879  1.00 53.56           C  
ATOM    998  C   ASP   126      37.130  26.049 -45.319  1.00 53.56           C  
ATOM    999  O   ASP   126      37.858  26.983 -45.651  1.00 53.56           O  
ATOM   1000  CB  ASP   126      35.042  27.170 -45.923  1.00 53.56           C  
ATOM   1001  CG  ASP   126      34.692  26.329 -47.134  1.00 53.56           C  
ATOM   1002  OD1 ASP   126      34.482  25.099 -46.968  1.00 53.56           O  
ATOM   1003  OD2 ASP   126      34.610  26.916 -48.243  1.00 53.56           O1-
ATOM   1004  N   LEU   127      37.548  24.774 -45.320  1.00 67.24           N  
ATOM   1005  CA  LEU   127      38.863  24.361 -45.707  1.00 67.24           C  
ATOM   1006  C   LEU   127      39.057  24.577 -47.173  1.00 67.24           C  
ATOM   1007  O   LEU   127      40.178  24.801 -47.625  1.00 67.24           O  
ATOM   1008  CB  LEU   127      39.120  22.873 -45.414  1.00 67.24           C  
ATOM   1009  CG  LEU   127      38.996  22.506 -43.923  1.00 67.24           C  
ATOM   1010  CD1 LEU   127      39.390  21.043 -43.672  1.00 67.24           C  
ATOM   1011  CD2 LEU   127      39.765  23.495 -43.031  1.00 67.24           C  
ATOM   1012  N   THR   128      37.979  24.472 -47.971  1.00113.27           N  
ATOM   1013  CA  THR   128      38.144  24.588 -49.392  1.00113.27           C  
ATOM   1014  C   THR   128      38.700  25.935 -49.726  1.00113.27           C  
ATOM   1015  O   THR   128      39.668  26.032 -50.479  1.00113.27           O  
ATOM   1016  CB  THR   128      36.866  24.411 -50.159  1.00113.27           C  
ATOM   1017  CG2 THR   128      36.235  23.070 -49.749  1.00113.27           C  
ATOM   1018  OG1 THR   128      35.967  25.473 -49.885  1.00113.27           O  
ATOM   1019  N   LYS   129      38.123  27.023 -49.177  1.00 55.46           N  
ATOM   1020  CA  LYS   129      38.666  28.304 -49.533  1.00 55.46           C  
ATOM   1021  C   LYS   129      39.805  28.619 -48.629  1.00 55.46           C  
ATOM   1022  O   LYS   129      39.824  28.278 -47.445  1.00 55.46           O  
ATOM   1023  CB  LYS   129      37.649  29.457 -49.513  1.00 55.46           C  
ATOM   1024  CG  LYS   129      36.689  29.379 -50.700  1.00 55.46           C  
ATOM   1025  CD  LYS   129      35.559  30.411 -50.678  1.00 55.46           C  
ATOM   1026  CE  LYS   129      34.713  30.399 -51.954  1.00 55.46           C  
ATOM   1027  NZ  LYS   129      33.809  31.569 -51.975  1.00 55.46           N1+
ATOM   1028  N   PRO   130      40.802  29.237 -49.207  1.00110.20           N  
ATOM   1029  CA  PRO   130      41.963  29.602 -48.458  1.00110.20           C  
ATOM   1030  C   PRO   130      41.730  30.781 -47.605  1.00110.20           C  
ATOM   1031  O   PRO   130      41.159  31.760 -48.087  1.00110.20           O  
ATOM   1032  CB  PRO   130      43.099  29.775 -49.467  1.00110.20           C  
ATOM   1033  CG  PRO   130      42.392  29.845 -50.831  1.00110.20           C  
ATOM   1034  CD  PRO   130      41.101  29.037 -50.615  1.00110.20           C  
ATOM   1035  N   ASP   131      42.252  30.683 -46.370  1.00150.68           N  
ATOM   1036  CA  ASP   131      42.217  31.587 -45.275  1.00150.68           C  
ATOM   1037  C   ASP   131      41.257  30.989 -44.297  1.00150.68           C  
ATOM   1038  O   ASP   131      41.091  31.497 -43.187  1.00150.68           O  
ATOM   1039  CB  ASP   131      41.790  33.042 -45.581  1.00150.68           C  
ATOM   1040  CG  ASP   131      40.308  33.203 -45.917  1.00150.68           C  
ATOM   1041  OD1 ASP   131      39.609  32.183 -46.137  1.00150.68           O  
ATOM   1042  OD2 ASP   131      39.849  34.377 -45.955  1.00150.68           O1-
ATOM   1043  N   TYR   132      40.659  29.831 -44.683  1.00114.99           N  
ATOM   1044  CA  TYR   132      39.736  29.102 -43.864  1.00114.99           C  
ATOM   1045  C   TYR   132      38.759  30.041 -43.208  1.00114.99           C  
ATOM   1046  O   TYR   132      38.820  30.268 -41.999  1.00114.99           O  
ATOM   1047  CB  TYR   132      40.401  28.270 -42.748  1.00114.99           C  
ATOM   1048  CG  TYR   132      41.339  27.288 -43.366  1.00114.99           C  
ATOM   1049  CD1 TYR   132      40.877  26.347 -44.253  1.00114.99           C  
ATOM   1050  CD2 TYR   132      42.674  27.278 -43.023  1.00114.99           C  
ATOM   1051  CE1 TYR   132      41.733  25.431 -44.814  1.00114.99           C  
ATOM   1052  CE2 TYR   132      43.537  26.364 -43.580  1.00114.99           C  
ATOM   1053  CZ  TYR   132      43.065  25.441 -44.481  1.00114.99           C  
ATOM   1054  OH  TYR   132      43.949  24.502 -45.054  1.00114.99           O  
ATOM   1055  N   PRO   133      37.873  30.613 -43.979  1.00 74.28           N  
ATOM   1056  CA  PRO   133      36.859  31.535 -43.521  1.00 74.28           C  
ATOM   1057  C   PRO   133      35.824  30.863 -42.653  1.00 74.28           C  
ATOM   1058  O   PRO   133      35.557  29.680 -42.853  1.00 74.28           O  
ATOM   1059  CB  PRO   133      36.223  32.080 -44.799  1.00 74.28           C  
ATOM   1060  CG  PRO   133      36.389  30.920 -45.802  1.00 74.28           C  
ATOM   1061  CD  PRO   133      37.705  30.246 -45.375  1.00 74.28           C  
ATOM   1062  N   GLU   134      35.206  31.608 -41.706  1.00 82.11           N  
ATOM   1063  CA  GLU   134      34.207  31.073 -40.814  1.00 82.11           C  
ATOM   1064  C   GLU   134      32.866  31.067 -41.501  1.00 82.11           C  
ATOM   1065  O   GLU   134      32.296  32.118 -41.791  1.00 82.11           O  
ATOM   1066  CB  GLU   134      34.040  31.912 -39.533  1.00 82.11           C  
ATOM   1067  CG  GLU   134      32.983  31.363 -38.572  1.00 82.11           C  
ATOM   1068  CD  GLU   134      32.863  32.312 -37.386  1.00 82.11           C  
ATOM   1069  OE1 GLU   134      32.105  33.311 -37.506  1.00 82.11           O  
ATOM   1070  OE2 GLU   134      33.526  32.052 -36.346  1.00 82.11           O1-
ATOM   1071  N   ILE   135      32.385  29.850 -41.839  1.00201.67           N  
ATOM   1072  CA  ILE   135      31.123  29.525 -42.460  1.00201.67           C  
ATOM   1073  C   ILE   135      29.961  29.568 -41.507  1.00201.67           C  
ATOM   1074  O   ILE   135      28.891  30.072 -41.841  1.00201.67           O  
ATOM   1075  CB  ILE   135      31.133  28.118 -42.985  1.00201.67           C  
ATOM   1076  CG1 ILE   135      32.258  27.910 -44.012  1.00201.67           C  
ATOM   1077  CG2 ILE   135      29.730  27.806 -43.524  1.00201.67           C  
ATOM   1078  CD1 ILE   135      32.109  28.763 -45.269  1.00201.67           C  
ATOM   1079  N   HIS   136      30.130  28.974 -40.306  1.00102.44           N  
ATOM   1080  CA  HIS   136      29.033  28.821 -39.386  1.00102.44           C  
ATOM   1081  C   HIS   136      29.443  29.216 -38.002  1.00102.44           C  
ATOM   1082  O   HIS   136      30.566  28.954 -37.577  1.00102.44           O  
ATOM   1083  CB  HIS   136      28.555  27.365 -39.282  1.00102.44           C  
ATOM   1084  CG  HIS   136      27.611  27.176 -38.143  1.00102.44           C  
ATOM   1085  CD2 HIS   136      27.833  26.631 -36.916  1.00102.44           C  
ATOM   1086  ND1 HIS   136      26.295  27.576 -38.147  1.00102.44           N  
ATOM   1087  CE1 HIS   136      25.791  27.253 -36.931  1.00102.44           C  
ATOM   1088  NE2 HIS   136      26.686  26.678 -36.149  1.00102.44           N  
ATOM   1089  N   ARG   137      28.538  29.910 -37.276  1.00 74.52           N  
ATOM   1090  CA  ARG   137      28.779  30.183 -35.887  1.00 74.52           C  
ATOM   1091  C   ARG   137      27.446  30.205 -35.198  1.00 74.52           C  
ATOM   1092  O   ARG   137      26.637  31.106 -35.418  1.00 74.52           O  
ATOM   1093  CB  ARG   137      29.489  31.518 -35.600  1.00 74.52           C  
ATOM   1094  CG  ARG   137      29.767  31.711 -34.106  1.00 74.52           C  
ATOM   1095  CD  ARG   137      30.630  32.925 -33.771  1.00 74.52           C  
ATOM   1096  NE  ARG   137      32.024  32.638 -34.209  1.00 74.52           N  
ATOM   1097  CZ  ARG   137      32.888  32.001 -33.364  1.00 74.52           C  
ATOM   1098  NH1 ARG   137      32.459  31.575 -32.140  1.00 74.52           N1+
ATOM   1099  NH2 ARG   137      34.182  31.785 -33.744  1.00 74.52           N  
ATOM   1100  N   TYR   138      27.183  29.211 -34.324  1.00 56.90           N  
ATOM   1101  CA  TYR   138      25.902  29.160 -33.674  1.00 56.90           C  
ATOM   1102  C   TYR   138      26.121  29.142 -32.192  1.00 56.90           C  
ATOM   1103  O   TYR   138      26.851  28.300 -31.671  1.00 56.90           O  
ATOM   1104  CB  TYR   138      25.106  27.891 -34.049  1.00 56.90           C  
ATOM   1105  CG  TYR   138      23.780  27.900 -33.367  1.00 56.90           C  
ATOM   1106  CD1 TYR   138      22.737  28.643 -33.876  1.00 56.90           C  
ATOM   1107  CD2 TYR   138      23.566  27.150 -32.234  1.00 56.90           C  
ATOM   1108  CE1 TYR   138      21.511  28.650 -33.252  1.00 56.90           C  
ATOM   1109  CE2 TYR   138      22.341  27.152 -31.607  1.00 56.90           C  
ATOM   1110  CZ  TYR   138      21.311  27.905 -32.115  1.00 56.90           C  
ATOM   1111  OH  TYR   138      20.052  27.914 -31.477  1.00 56.90           O  
ATOM   1112  N   GLU   139      25.497  30.099 -31.472  1.00 88.11           N  
ATOM   1113  CA  GLU   139      25.632  30.133 -30.044  1.00 88.11           C  
ATOM   1114  C   GLU   139      24.533  29.319 -29.445  1.00 88.11           C  
ATOM   1115  O   GLU   139      23.413  29.286 -29.951  1.00 88.11           O  
ATOM   1116  CB  GLU   139      25.522  31.540 -29.431  1.00 88.11           C  
ATOM   1117  CG  GLU   139      24.136  32.175 -29.599  1.00 88.11           C  
ATOM   1118  CD  GLU   139      24.080  33.416 -28.720  1.00 88.11           C  
ATOM   1119  OE1 GLU   139      24.574  33.342 -27.564  1.00 88.11           O  
ATOM   1120  OE2 GLU   139      23.543  34.454 -29.193  1.00 88.11           O1-
ATOM   1121  N   LEU   140      24.836  28.633 -28.328  1.00 82.90           N  
ATOM   1122  CA  LEU   140      23.831  27.862 -27.660  1.00 82.90           C  
ATOM   1123  C   LEU   140      22.970  28.794 -26.878  1.00 82.90           C  
ATOM   1124  O   LEU   140      23.452  29.771 -26.307  1.00 82.90           O  
ATOM   1125  CB  LEU   140      24.400  26.802 -26.702  1.00 82.90           C  
ATOM   1126  CG  LEU   140      25.136  25.671 -27.442  1.00 82.90           C  
ATOM   1127  CD1 LEU   140      24.165  24.868 -28.321  1.00 82.90           C  
ATOM   1128  CD2 LEU   140      26.347  26.201 -28.225  1.00 82.90           C  
ATOM   1129  N   THR   141      21.650  28.523 -26.850  1.00104.23           N  
ATOM   1130  CA  THR   141      20.800  29.352 -26.052  1.00104.23           C  
ATOM   1131  C   THR   141      21.042  28.932 -24.639  1.00104.23           C  
ATOM   1132  O   THR   141      21.293  27.761 -24.362  1.00104.23           O  
ATOM   1133  CB  THR   141      19.334  29.211 -26.356  1.00104.23           C  
ATOM   1134  CG2 THR   141      19.084  29.614 -27.822  1.00104.23           C  
ATOM   1135  OG1 THR   141      18.910  27.875 -26.134  1.00104.23           O  
ATOM   1136  N   GLY   142      20.922  29.885 -23.701  1.00 29.51           N  
ATOM   1137  CA  GLY   142      21.281  29.684 -22.325  1.00 29.51           C  
ATOM   1138  C   GLY   142      20.508  28.551 -21.729  1.00 29.51           C  
ATOM   1139  O   GLY   142      21.018  27.830 -20.872  1.00 29.51           O  
ATOM   1140  N   ASP   143      19.248  28.360 -22.144  1.00 81.45           N  
ATOM   1141  CA  ASP   143      18.437  27.337 -21.545  1.00 81.45           C  
ATOM   1142  C   ASP   143      19.104  26.004 -21.724  1.00 81.45           C  
ATOM   1143  O   ASP   143      19.070  25.151 -20.836  1.00 81.45           O  
ATOM   1144  CB  ASP   143      17.050  27.247 -22.204  1.00 81.45           C  
ATOM   1145  CG  ASP   143      16.244  26.149 -21.524  1.00 81.45           C  
ATOM   1146  OD1 ASP   143      16.641  25.718 -20.409  1.00 81.45           O  
ATOM   1147  OD2 ASP   143      15.215  25.726 -22.117  1.00 81.45           O1-
ATOM   1148  N   ALA   144      19.712  25.791 -22.903  1.00 59.41           N  
ATOM   1149  CA  ALA   144      20.321  24.550 -23.308  1.00 59.41           C  
ATOM   1150  C   ALA   144      21.563  24.159 -22.556  1.00 59.41           C  
ATOM   1151  O   ALA   144      21.809  22.967 -22.382  1.00 59.41           O  
ATOM   1152  CB  ALA   144      20.687  24.536 -24.803  1.00 59.41           C  
ATOM   1153  N   ALA   145      22.403  25.127 -22.128  1.00 48.19           N  
ATOM   1154  CA  ALA   145      23.692  24.805 -21.565  1.00 48.19           C  
ATOM   1155  C   ALA   145      23.579  23.787 -20.469  1.00 48.19           C  
ATOM   1156  O   ALA   145      22.715  23.873 -19.597  1.00 48.19           O  
ATOM   1157  CB  ALA   145      24.433  26.024 -20.993  1.00 48.19           C  
ATOM   1158  N   LYS   146      24.454  22.755 -20.529  1.00106.10           N  
ATOM   1159  CA  LYS   146      24.488  21.769 -19.490  1.00106.10           C  
ATOM   1160  C   LYS   146      25.870  21.175 -19.475  1.00106.10           C  
ATOM   1161  O   LYS   146      26.158  20.234 -20.214  1.00106.10           O  
ATOM   1162  CB  LYS   146      23.473  20.638 -19.708  1.00106.10           C  
ATOM   1163  CG  LYS   146      23.179  19.834 -18.443  1.00106.10           C  
ATOM   1164  CD  LYS   146      21.904  18.993 -18.540  1.00106.10           C  
ATOM   1165  CE  LYS   146      21.532  18.297 -17.229  1.00106.10           C  
ATOM   1166  NZ  LYS   146      20.247  17.579 -17.385  1.00106.10           N1+
ATOM   1167  N   THR   147      26.742  21.701 -18.586  1.00175.98           N  
ATOM   1168  CA  THR   147      28.104  21.268 -18.399  1.00175.98           C  
ATOM   1169  C   THR   147      28.863  21.109 -19.693  1.00175.98           C  
ATOM   1170  O   THR   147      29.226  20.001 -20.083  1.00175.98           O  
ATOM   1171  CB  THR   147      28.221  20.012 -17.573  1.00175.98           C  
ATOM   1172  CG2 THR   147      27.522  18.837 -18.283  1.00175.98           C  
ATOM   1173  OG1 THR   147      29.588  19.715 -17.332  1.00175.98           O  
ATOM   1174  N   PRO   148      29.140  22.199 -20.360  1.00 80.00           N  
ATOM   1175  CA  PRO   148      29.837  22.232 -21.625  1.00 80.00           C  
ATOM   1176  C   PRO   148      31.225  21.642 -21.594  1.00 80.00           C  
ATOM   1177  O   PRO   148      31.727  21.267 -22.652  1.00 80.00           O  
ATOM   1178  CB  PRO   148      29.849  23.706 -22.034  1.00 80.00           C  
ATOM   1179  CG  PRO   148      29.733  24.465 -20.700  1.00 80.00           C  
ATOM   1180  CD  PRO   148      28.904  23.524 -19.812  1.00 80.00           C  
ATOM   1181  N   LEU   149      31.881  21.564 -20.422  1.00122.26           N  
ATOM   1182  CA  LEU   149      33.214  21.023 -20.321  1.00122.26           C  
ATOM   1183  C   LEU   149      33.202  19.556 -20.667  1.00122.26           C  
ATOM   1184  O   LEU   149      34.219  18.985 -21.055  1.00122.26           O  
ATOM   1185  CB  LEU   149      33.843  21.186 -18.923  1.00122.26           C  
ATOM   1186  CG  LEU   149      34.180  22.650 -18.573  1.00122.26           C  
ATOM   1187  CD1 LEU   149      32.912  23.514 -18.513  1.00122.26           C  
ATOM   1188  CD2 LEU   149      35.037  22.741 -17.298  1.00122.26           C  
ATOM   1189  N   GLY   150      32.051  18.908 -20.444  1.00 88.39           N  
ATOM   1190  CA  GLY   150      31.727  17.516 -20.621  1.00 88.39           C  
ATOM   1191  C   GLY   150      31.632  17.044 -22.055  1.00 88.39           C  
ATOM   1192  O   GLY   150      31.462  15.846 -22.280  1.00 88.39           O  
ATOM   1193  N   TYR   151      31.569  17.951 -23.053  1.00 80.49           N  
ATOM   1194  CA  TYR   151      31.345  17.526 -24.416  1.00 80.49           C  
ATOM   1195  C   TYR   151      32.433  16.625 -24.930  1.00 80.49           C  
ATOM   1196  O   TYR   151      33.623  16.889 -24.768  1.00 80.49           O  
ATOM   1197  CB  TYR   151      31.189  18.676 -25.428  1.00 80.49           C  
ATOM   1198  CG  TYR   151      29.958  19.434 -25.069  1.00 80.49           C  
ATOM   1199  CD1 TYR   151      28.726  18.822 -25.098  1.00 80.49           C  
ATOM   1200  CD2 TYR   151      30.031  20.769 -24.744  1.00 80.49           C  
ATOM   1201  CE1 TYR   151      27.590  19.525 -24.769  1.00 80.49           C  
ATOM   1202  CE2 TYR   151      28.901  21.479 -24.415  1.00 80.49           C  
ATOM   1203  CZ  TYR   151      27.678  20.853 -24.423  1.00 80.49           C  
ATOM   1204  OH  TYR   151      26.513  21.574 -24.083  1.00 80.49           O  
ATOM   1205  N   GLY   152      32.018  15.510 -25.575  1.00 37.85           N  
ATOM   1206  CA  GLY   152      32.914  14.542 -26.141  1.00 37.85           C  
ATOM   1207  C   GLY   152      32.872  14.669 -27.634  1.00 37.85           C  
ATOM   1208  O   GLY   152      32.853  15.761 -28.193  1.00 37.85           O  
ATOM   1209  N   GLY   153      32.850  13.517 -28.322  1.00 36.00           N  
ATOM   1210  CA  GLY   153      32.874  13.457 -29.750  1.00 36.00           C  
ATOM   1211  C   GLY   153      31.574  13.950 -30.298  1.00 36.00           C  
ATOM   1212  O   GLY   153      30.556  13.984 -29.606  1.00 36.00           O  
ATOM   1213  N   PHE   154      31.599  14.380 -31.578  1.00 67.10           N  
ATOM   1214  CA  PHE   154      30.390  14.789 -32.234  1.00 67.10           C  
ATOM   1215  C   PHE   154      30.431  14.349 -33.671  1.00 67.10           C  
ATOM   1216  O   PHE   154      31.476  13.945 -34.181  1.00 67.10           O  
ATOM   1217  CB  PHE   154      30.091  16.304 -32.145  1.00 67.10           C  
ATOM   1218  CG  PHE   154      31.161  17.115 -32.797  1.00 67.10           C  
ATOM   1219  CD1 PHE   154      31.082  17.434 -34.135  1.00 67.10           C  
ATOM   1220  CD2 PHE   154      32.235  17.572 -32.069  1.00 67.10           C  
ATOM   1221  CE1 PHE   154      32.062  18.188 -34.738  1.00 67.10           C  
ATOM   1222  CE2 PHE   154      33.220  18.326 -32.666  1.00 67.10           C  
ATOM   1223  CZ  PHE   154      33.133  18.634 -34.002  1.00 67.10           C  
ATOM   1224  N   ALA   155      29.258  14.369 -34.346  1.00 38.14           N  
ATOM   1225  CA  ALA   155      29.181  13.968 -35.724  1.00 38.14           C  
ATOM   1226  C   ALA   155      28.438  15.021 -36.489  1.00 38.14           C  
ATOM   1227  O   ALA   155      27.519  15.657 -35.972  1.00 38.14           O  
ATOM   1228  CB  ALA   155      28.426  12.644 -35.936  1.00 38.14           C  
ATOM   1229  N   VAL   156      28.843  15.233 -37.759  1.00 48.85           N  
ATOM   1230  CA  VAL   156      28.192  16.204 -38.591  1.00 48.85           C  
ATOM   1231  C   VAL   156      27.440  15.426 -39.633  1.00 48.85           C  
ATOM   1232  O   VAL   156      28.024  14.654 -40.392  1.00 48.85           O  
ATOM   1233  CB  VAL   156      29.157  17.109 -39.297  1.00 48.85           C  
ATOM   1234  CG1 VAL   156      28.365  18.097 -40.170  1.00 48.85           C  
ATOM   1235  CG2 VAL   156      30.041  17.786 -38.239  1.00 48.85           C  
ATOM   1236  N   ASP   157      26.108  15.621 -39.688  1.00 76.22           N  
ATOM   1237  CA  ASP   157      25.253  14.896 -40.583  1.00 76.22           C  
ATOM   1238  C   ASP   157      24.861  15.827 -41.693  1.00 76.22           C  
ATOM   1239  O   ASP   157      24.055  16.733 -41.492  1.00 76.22           O  
ATOM   1240  CB  ASP   157      23.960  14.435 -39.877  1.00 76.22           C  
ATOM   1241  CG  ASP   157      23.239  13.364 -40.688  1.00 76.22           C  
ATOM   1242  OD1 ASP   157      23.757  12.963 -41.765  1.00 76.22           O  
ATOM   1243  OD2 ASP   157      22.149  12.929 -40.229  1.00 76.22           O1-
ATOM   1244  N   VAL   158      25.430  15.628 -42.902  1.00 63.76           N  
ATOM   1245  CA  VAL   158      25.103  16.486 -44.008  1.00 63.76           C  
ATOM   1246  C   VAL   158      24.171  15.739 -44.908  1.00 63.76           C  
ATOM   1247  O   VAL   158      24.562  14.768 -45.556  1.00 63.76           O  
ATOM   1248  CB  VAL   158      26.293  16.850 -44.847  1.00 63.76           C  
ATOM   1249  CG1 VAL   158      25.809  17.719 -46.019  1.00 63.76           C  
ATOM   1250  CG2 VAL   158      27.347  17.522 -43.960  1.00 63.76           C  
ATOM   1251  N   VAL   159      22.898  16.169 -44.977  1.00 61.27           N  
ATOM   1252  CA  VAL   159      21.995  15.460 -45.828  1.00 61.27           C  
ATOM   1253  C   VAL   159      22.353  15.701 -47.269  1.00 61.27           C  
ATOM   1254  O   VAL   159      22.311  14.766 -48.068  1.00 61.27           O  
ATOM   1255  CB  VAL   159      20.555  15.814 -45.642  1.00 61.27           C  
ATOM   1256  CG1 VAL   159      19.741  14.946 -46.624  1.00 61.27           C  
ATOM   1257  CG2 VAL   159      20.187  15.625 -44.162  1.00 61.27           C  
ATOM   1258  N   ASN   160      22.717  16.957 -47.643  1.00157.38           N  
ATOM   1259  CA  ASN   160      22.979  17.289 -49.029  1.00157.38           C  
ATOM   1260  C   ASN   160      24.443  17.531 -49.274  1.00157.38           C  
ATOM   1261  O   ASN   160      24.817  18.677 -49.514  1.00157.38           O  
ATOM   1262  CB  ASN   160      22.370  18.634 -49.453  1.00157.38           C  
ATOM   1263  CG  ASN   160      20.871  18.527 -49.429  1.00157.38           C  
ATOM   1264  ND2 ASN   160      20.189  19.649 -49.074  1.00157.38           N  
ATOM   1265  OD1 ASN   160      20.320  17.464 -49.699  1.00157.38           O  
ATOM   1266  N   PRO   161      25.290  16.540 -49.287  1.00 84.71           N  
ATOM   1267  CA  PRO   161      26.696  16.747 -49.521  1.00 84.71           C  
ATOM   1268  C   PRO   161      26.993  17.381 -50.851  1.00 84.71           C  
ATOM   1269  O   PRO   161      27.986  18.098 -50.963  1.00 84.71           O  
ATOM   1270  CB  PRO   161      27.314  15.352 -49.435  1.00 84.71           C  
ATOM   1271  CG  PRO   161      26.171  14.427 -49.898  1.00 84.71           C  
ATOM   1272  CD  PRO   161      24.896  15.147 -49.422  1.00 84.71           C  
ATOM   1273  N   LYS   162      26.196  17.071 -51.888  1.00 90.90           N  
ATOM   1274  CA  LYS   162      26.402  17.561 -53.222  1.00 90.90           C  
ATOM   1275  C   LYS   162      26.023  19.006 -53.344  1.00 90.90           C  
ATOM   1276  O   LYS   162      26.646  19.752 -54.099  1.00 90.90           O  
ATOM   1277  CB  LYS   162      25.594  16.752 -54.241  1.00 90.90           C  
ATOM   1278  CG  LYS   162      25.910  15.261 -54.114  1.00 90.90           C  
ATOM   1279  CD  LYS   162      24.904  14.343 -54.801  1.00 90.90           C  
ATOM   1280  CE  LYS   162      25.007  12.895 -54.319  1.00 90.90           C  
ATOM   1281  NZ  LYS   162      26.408  12.425 -54.407  1.00 90.90           N1+
ATOM   1282  N   LYS   163      24.986  19.429 -52.597  1.00117.98           N  
ATOM   1283  CA  LYS   163      24.410  20.741 -52.714  1.00117.98           C  
ATOM   1284  C   LYS   163      25.182  21.724 -51.874  1.00117.98           C  
ATOM   1285  O   LYS   163      26.406  21.656 -51.770  1.00117.98           O  
ATOM   1286  CB  LYS   163      22.932  20.758 -52.265  1.00117.98           C  
ATOM   1287  CG  LYS   163      22.140  21.986 -52.726  1.00117.98           C  
ATOM   1288  CD  LYS   163      20.629  21.861 -52.524  1.00117.98           C  
ATOM   1289  CE  LYS   163      19.886  23.181 -52.729  1.00117.98           C  
ATOM   1290  NZ  LYS   163      20.115  23.681 -54.102  1.00117.98           N1+
ATOM   1291  N   CYS   164      24.451  22.697 -51.292  1.00 86.40           N  
ATOM   1292  CA  CYS   164      24.934  23.789 -50.495  1.00 86.40           C  
ATOM   1293  C   CYS   164      25.579  23.250 -49.261  1.00 86.40           C  
ATOM   1294  O   CYS   164      26.530  23.835 -48.744  1.00 86.40           O  
ATOM   1295  CB  CYS   164      23.792  24.707 -50.035  1.00 86.40           C  
ATOM   1296  SG  CYS   164      22.884  25.420 -51.434  1.00 86.40           S  
ATOM   1297  N   GLY   165      25.046  22.134 -48.732  1.00 26.60           N  
ATOM   1298  CA  GLY   165      25.619  21.517 -47.571  1.00 26.60           C  
ATOM   1299  C   GLY   165      25.011  22.127 -46.347  1.00 26.60           C  
ATOM   1300  O   GLY   165      25.490  21.912 -45.236  1.00 26.60           O  
ATOM   1301  N   LYS   166      23.973  22.959 -46.541  1.00125.01           N  
ATOM   1302  CA  LYS   166      23.275  23.611 -45.473  1.00125.01           C  
ATOM   1303  C   LYS   166      22.385  22.681 -44.710  1.00125.01           C  
ATOM   1304  O   LYS   166      22.202  22.854 -43.505  1.00125.01           O  
ATOM   1305  CB  LYS   166      22.393  24.781 -45.934  1.00125.01           C  
ATOM   1306  CG  LYS   166      21.906  25.636 -44.763  1.00125.01           C  
ATOM   1307  CD  LYS   166      21.311  26.982 -45.180  1.00125.01           C  
ATOM   1308  CE  LYS   166      21.001  27.892 -43.992  1.00125.01           C  
ATOM   1309  NZ  LYS   166      20.055  27.219 -43.076  1.00125.01           N1+
ATOM   1310  N   ASN   167      21.772  21.684 -45.380  1.00183.85           N  
ATOM   1311  CA  ASN   167      20.786  20.964 -44.636  1.00183.85           C  
ATOM   1312  C   ASN   167      20.317  19.725 -45.321  1.00183.85           C  
ATOM   1313  O   ASN   167      20.939  18.667 -45.176  1.00183.85           O  
ATOM   1314  CB  ASN   167      19.582  21.869 -44.279  1.00183.85           C  
ATOM   1315  CG  ASN   167      19.064  22.630 -45.508  1.00183.85           C  
ATOM   1316  ND2 ASN   167      17.715  22.645 -45.689  1.00183.85           N  
ATOM   1317  OD1 ASN   167      19.834  23.196 -46.282  1.00183.85           O  
ATOM   1318  N   ASP   168      19.154  19.876 -46.010  1.00219.82           N  
ATOM   1319  CA  ASP   168      18.325  18.923 -46.695  1.00219.82           C  
ATOM   1320  C   ASP   168      17.416  18.420 -45.644  1.00219.82           C  
ATOM   1321  O   ASP   168      16.468  19.102 -45.261  1.00219.82           O  
ATOM   1322  CB  ASP   168      19.027  17.714 -47.293  1.00219.82           C  
ATOM   1323  CG  ASP   168      17.968  16.999 -48.125  1.00219.82           C  
ATOM   1324  OD1 ASP   168      16.804  17.484 -48.148  1.00219.82           O  
ATOM   1325  OD2 ASP   168      18.307  15.961 -48.754  1.00219.82           O1-
ATOM   1326  N   GLU   169      17.687  17.199 -45.150  1.00129.67           N  
ATOM   1327  CA  GLU   169      16.961  16.802 -43.992  1.00129.67           C  
ATOM   1328  C   GLU   169      17.404  17.838 -43.022  1.00129.67           C  
ATOM   1329  O   GLU   169      16.623  18.274 -42.180  1.00129.67           O  
ATOM   1330  CB  GLU   169      17.317  15.393 -43.483  1.00129.67           C  
ATOM   1331  CG  GLU   169      16.731  14.292 -44.376  1.00129.67           C  
ATOM   1332  CD  GLU   169      17.131  12.938 -43.814  1.00129.67           C  
ATOM   1333  OE1 GLU   169      18.123  12.901 -43.037  1.00129.67           O  
ATOM   1334  OE2 GLU   169      16.463  11.923 -44.157  1.00129.67           O1-
ATOM   1335  N   LYS   170      18.700  18.218 -43.156  1.00297.46           N  
ATOM   1336  CA  LYS   170      19.353  19.341 -42.542  1.00297.46           C  
ATOM   1337  C   LYS   170      20.723  18.940 -42.114  1.00297.46           C  
ATOM   1338  O   LYS   170      20.959  17.791 -41.746  1.00297.46           O  
ATOM   1339  CB  LYS   170      18.580  20.000 -41.377  1.00297.46           C  
ATOM   1340  CG  LYS   170      17.441  20.870 -41.922  1.00297.46           C  
ATOM   1341  CD  LYS   170      16.335  21.219 -40.932  1.00297.46           C  
ATOM   1342  CE  LYS   170      15.159  20.241 -40.944  1.00297.46           C  
ATOM   1343  NZ  LYS   170      14.172  20.627 -39.912  1.00297.46           N1+
ATOM   1344  N   THR   171      21.688  19.878 -42.201  1.00110.94           N  
ATOM   1345  CA  THR   171      22.974  19.544 -41.687  1.00110.94           C  
ATOM   1346  C   THR   171      22.732  19.500 -40.220  1.00110.94           C  
ATOM   1347  O   THR   171      22.280  20.479 -39.628  1.00110.94           O  
ATOM   1348  CB  THR   171      24.039  20.553 -41.981  1.00110.94           C  
ATOM   1349  CG2 THR   171      25.360  20.069 -41.358  1.00110.94           C  
ATOM   1350  OG1 THR   171      24.183  20.694 -43.386  1.00110.94           O  
ATOM   1351  N   TYR   172      22.986  18.331 -39.607  1.00141.40           N  
ATOM   1352  CA  TYR   172      22.714  18.168 -38.209  1.00141.40           C  
ATOM   1353  C   TYR   172      23.986  17.877 -37.496  1.00141.40           C  
ATOM   1354  O   TYR   172      24.874  17.216 -38.030  1.00141.40           O  
ATOM   1355  CB  TYR   172      21.771  16.991 -37.878  1.00141.40           C  
ATOM   1356  CG  TYR   172      20.350  17.370 -38.129  1.00141.40           C  
ATOM   1357  CD1 TYR   172      19.757  17.188 -39.358  1.00141.40           C  
ATOM   1358  CD2 TYR   172      19.603  17.905 -37.105  1.00141.40           C  
ATOM   1359  CE1 TYR   172      18.443  17.544 -39.565  1.00141.40           C  
ATOM   1360  CE2 TYR   172      18.292  18.260 -37.309  1.00141.40           C  
ATOM   1361  CZ  TYR   172      17.707  18.082 -38.539  1.00141.40           C  
ATOM   1362  OH  TYR   172      16.360  18.450 -38.743  1.00141.40           O  
ATOM   1363  N   VAL   173      24.114  18.403 -36.263  1.00 46.84           N  
ATOM   1364  CA  VAL   173      25.279  18.124 -35.480  1.00 46.84           C  
ATOM   1365  C   VAL   173      24.824  17.487 -34.201  1.00 46.84           C  
ATOM   1366  O   VAL   173      23.952  18.015 -33.511  1.00 46.84           O  
ATOM   1367  CB  VAL   173      26.058  19.350 -35.111  1.00 46.84           C  
ATOM   1368  CG1 VAL   173      27.264  18.917 -34.263  1.00 46.84           C  
ATOM   1369  CG2 VAL   173      26.440  20.103 -36.394  1.00 46.84           C  
ATOM   1370  N   TYR   174      25.414  16.323 -33.852  1.00 88.79           N  
ATOM   1371  CA  TYR   174      25.057  15.633 -32.642  1.00 88.79           C  
ATOM   1372  C   TYR   174      26.286  15.661 -31.780  1.00 88.79           C  
ATOM   1373  O   TYR   174      27.319  15.105 -32.151  1.00 88.79           O  
ATOM   1374  CB  TYR   174      24.744  14.140 -32.858  1.00 88.79           C  
ATOM   1375  CG  TYR   174      23.841  14.065 -34.041  1.00 88.79           C  
ATOM   1376  CD1 TYR   174      22.541  14.512 -33.985  1.00 88.79           C  
ATOM   1377  CD2 TYR   174      24.310  13.531 -35.219  1.00 88.79           C  
ATOM   1378  CE1 TYR   174      21.732  14.434 -35.096  1.00 88.79           C  
ATOM   1379  CE2 TYR   174      23.508  13.449 -36.332  1.00 88.79           C  
ATOM   1380  CZ  TYR   174      22.215  13.904 -36.269  1.00 88.79           C  
ATOM   1381  OH  TYR   174      21.380  13.831 -37.405  1.00 88.79           O  
ATOM   1382  N   ILE   175      26.205  16.297 -30.591  1.00 50.23           N  
ATOM   1383  CA  ILE   175      27.366  16.418 -29.750  1.00 50.23           C  
ATOM   1384  C   ILE   175      27.122  15.665 -28.476  1.00 50.23           C  
ATOM   1385  O   ILE   175      26.124  15.883 -27.794  1.00 50.23           O  
ATOM   1386  CB  ILE   175      27.656  17.841 -29.371  1.00 50.23           C  
ATOM   1387  CG1 ILE   175      27.877  18.687 -30.636  1.00 50.23           C  
ATOM   1388  CG2 ILE   175      28.861  17.854 -28.413  1.00 50.23           C  
ATOM   1389  CD1 ILE   175      27.878  20.191 -30.374  1.00 50.23           C  
ATOM   1390  N   ALA   176      28.048  14.748 -28.126  1.00 48.96           N  
ATOM   1391  CA  ALA   176      27.920  13.940 -26.941  1.00 48.96           C  
ATOM   1392  C   ALA   176      28.361  14.701 -25.722  1.00 48.96           C  
ATOM   1393  O   ALA   176      29.156  15.636 -25.806  1.00 48.96           O  
ATOM   1394  CB  ALA   176      28.757  12.650 -26.999  1.00 48.96           C  
ATOM   1395  N   ASN   177      27.800  14.324 -24.548  1.00 68.11           N  
ATOM   1396  CA  ASN   177      28.215  14.851 -23.273  1.00 68.11           C  
ATOM   1397  C   ASN   177      28.336  13.661 -22.362  1.00 68.11           C  
ATOM   1398  O   ASN   177      27.352  12.965 -22.119  1.00 68.11           O  
ATOM   1399  CB  ASN   177      27.201  15.830 -22.652  1.00 68.11           C  
ATOM   1400  CG  ASN   177      27.879  16.549 -21.493  1.00 68.11           C  
ATOM   1401  ND2 ASN   177      28.307  17.818 -21.733  1.00 68.11           N  
ATOM   1402  OD1 ASN   177      28.033  15.996 -20.405  1.00 68.11           O  
ATOM   1403  N   PHE   178      29.556  13.376 -21.856  1.00171.47           N  
ATOM   1404  CA  PHE   178      29.803  12.196 -21.064  1.00171.47           C  
ATOM   1405  C   PHE   178      29.298  12.272 -19.649  1.00171.47           C  
ATOM   1406  O   PHE   178      29.041  11.237 -19.032  1.00171.47           O  
ATOM   1407  CB  PHE   178      31.264  11.681 -21.095  1.00171.47           C  
ATOM   1408  CG  PHE   178      32.237  12.625 -20.474  1.00171.47           C  
ATOM   1409  CD1 PHE   178      32.820  13.623 -21.220  1.00171.47           C  
ATOM   1410  CD2 PHE   178      32.585  12.499 -19.149  1.00171.47           C  
ATOM   1411  CE1 PHE   178      33.725  14.489 -20.652  1.00171.47           C  
ATOM   1412  CE2 PHE   178      33.490  13.360 -18.574  1.00171.47           C  
ATOM   1413  CZ  PHE   178      34.062  14.358 -19.325  1.00171.47           C  
ATOM   1414  N   VAL   179      29.266  13.470 -19.033  1.00 61.41           N  
ATOM   1415  CA  VAL   179      28.746  13.518 -17.692  1.00 61.41           C  
ATOM   1416  C   VAL   179      27.260  13.287 -17.685  1.00 61.41           C  
ATOM   1417  O   VAL   179      26.753  12.353 -17.066  1.00 61.41           O  
ATOM   1418  CB  VAL   179      28.992  14.837 -17.020  1.00 61.41           C  
ATOM   1419  CG1 VAL   179      28.294  14.820 -15.649  1.00 61.41           C  
ATOM   1420  CG2 VAL   179      30.510  15.073 -16.938  1.00 61.41           C  
ATOM   1421  N   GLU   180      26.540  14.117 -18.458  1.00109.92           N  
ATOM   1422  CA  GLU   180      25.106  14.205 -18.504  1.00109.92           C  
ATOM   1423  C   GLU   180      24.478  13.006 -19.144  1.00109.92           C  
ATOM   1424  O   GLU   180      23.271  12.811 -19.009  1.00109.92           O  
ATOM   1425  CB  GLU   180      24.625  15.465 -19.245  1.00109.92           C  
ATOM   1426  CG  GLU   180      25.074  16.764 -18.567  1.00109.92           C  
ATOM   1427  CD  GLU   180      24.508  16.796 -17.152  1.00109.92           C  
ATOM   1428  OE1 GLU   180      23.737  15.865 -16.798  1.00109.92           O  
ATOM   1429  OE2 GLU   180      24.842  17.752 -16.404  1.00109.92           O1-
ATOM   1430  N   ASN   181      25.266  12.201 -19.883  1.00134.07           N  
ATOM   1431  CA  ASN   181      24.742  11.134 -20.692  1.00134.07           C  
ATOM   1432  C   ASN   181      23.677  11.740 -21.553  1.00134.07           C  
ATOM   1433  O   ASN   181      22.511  11.350 -21.518  1.00134.07           O  
ATOM   1434  CB  ASN   181      24.276   9.850 -19.949  1.00134.07           C  
ATOM   1435  CG  ASN   181      23.147  10.095 -18.959  1.00134.07           C  
ATOM   1436  ND2 ASN   181      23.511  10.206 -17.652  1.00134.07           N  
ATOM   1437  OD1 ASN   181      21.977  10.176 -19.330  1.00134.07           O  
ATOM   1438  N   SER   182      24.082  12.760 -22.348  1.00 89.90           N  
ATOM   1439  CA  SER   182      23.122  13.455 -23.160  1.00 89.90           C  
ATOM   1440  C   SER   182      23.683  13.791 -24.509  1.00 89.90           C  
ATOM   1441  O   SER   182      24.895  13.866 -24.710  1.00 89.90           O  
ATOM   1442  CB  SER   182      22.651  14.774 -22.527  1.00 89.90           C  
ATOM   1443  OG  SER   182      21.980  14.514 -21.304  1.00 89.90           O  
ATOM   1444  N   LEU   183      22.766  13.976 -25.486  1.00 74.36           N  
ATOM   1445  CA  LEU   183      23.103  14.397 -26.819  1.00 74.36           C  
ATOM   1446  C   LEU   183      22.491  15.738 -27.050  1.00 74.36           C  
ATOM   1447  O   LEU   183      21.290  15.935 -26.861  1.00 74.36           O  
ATOM   1448  CB  LEU   183      22.544  13.519 -27.958  1.00 74.36           C  
ATOM   1449  CG  LEU   183      23.283  12.197 -28.214  1.00 74.36           C  
ATOM   1450  CD1 LEU   183      22.631  11.421 -29.373  1.00 74.36           C  
ATOM   1451  CD2 LEU   183      24.780  12.442 -28.455  1.00 74.36           C  
ATOM   1452  N   ILE   184      23.324  16.697 -27.491  1.00139.95           N  
ATOM   1453  CA  ILE   184      22.833  17.995 -27.846  1.00139.95           C  
ATOM   1454  C   ILE   184      22.684  17.958 -29.335  1.00139.95           C  
ATOM   1455  O   ILE   184      23.610  17.592 -30.057  1.00139.95           O  
ATOM   1456  CB  ILE   184      23.767  19.122 -27.492  1.00139.95           C  
ATOM   1457  CG1 ILE   184      23.116  20.469 -27.845  1.00139.95           C  
ATOM   1458  CG2 ILE   184      25.125  18.888 -28.177  1.00139.95           C  
ATOM   1459  CD1 ILE   184      21.880  20.786 -27.006  1.00139.95           C  
ATOM   1460  N   VAL   185      21.481  18.303 -29.831  1.00107.02           N  
ATOM   1461  CA  VAL   185      21.216  18.197 -31.240  1.00107.02           C  
ATOM   1462  C   VAL   185      21.027  19.563 -31.821  1.00107.02           C  
ATOM   1463  O   VAL   185      20.269  20.381 -31.301  1.00107.02           O  
ATOM   1464  CB  VAL   185      19.992  17.386 -31.512  1.00107.02           C  
ATOM   1465  CG1 VAL   185      18.865  18.002 -30.676  1.00107.02           C  
ATOM   1466  CG2 VAL   185      19.720  17.359 -33.025  1.00107.02           C  
ATOM   1467  N   TYR   186      21.727  19.827 -32.945  1.00 81.64           N  
ATOM   1468  CA  TYR   186      21.679  21.107 -33.591  1.00 81.64           C  
ATOM   1469  C   TYR   186      21.182  20.945 -34.996  1.00 81.64           C  
ATOM   1470  O   TYR   186      21.723  20.160 -35.772  1.00 81.64           O  
ATOM   1471  CB  TYR   186      23.072  21.770 -33.632  1.00 81.64           C  
ATOM   1472  CG  TYR   186      23.054  22.988 -34.493  1.00 81.64           C  
ATOM   1473  CD1 TYR   186      22.281  24.079 -34.166  1.00 81.64           C  
ATOM   1474  CD2 TYR   186      23.854  23.055 -35.613  1.00 81.64           C  
ATOM   1475  CE1 TYR   186      22.279  25.201 -34.959  1.00 81.64           C  
ATOM   1476  CE2 TYR   186      23.859  24.176 -36.410  1.00 81.64           C  
ATOM   1477  CZ  TYR   186      23.066  25.251 -36.082  1.00 81.64           C  
ATOM   1478  OH  TYR   186      23.059  26.406 -36.892  1.00 81.64           O  
ATOM   1479  N   ASP   187      20.115  21.698 -35.342  1.00 63.29           N  
ATOM   1480  CA  ASP   187      19.549  21.702 -36.666  1.00 63.29           C  
ATOM   1481  C   ASP   187      20.032  22.963 -37.313  1.00 63.29           C  
ATOM   1482  O   ASP   187      19.594  24.056 -36.955  1.00 63.29           O  
ATOM   1483  CB  ASP   187      18.009  21.730 -36.660  1.00 63.29           C  
ATOM   1484  CG  ASP   187      17.477  21.556 -38.077  1.00 63.29           C  
ATOM   1485  OD1 ASP   187      18.216  21.874 -39.048  1.00 63.29           O  
ATOM   1486  OD2 ASP   187      16.307  21.101 -38.201  1.00 63.29           O1-
ATOM   1487  N   LYS   188      20.964  22.834 -38.279  1.00 54.50           N  
ATOM   1488  CA  LYS   188      21.556  23.985 -38.898  1.00 54.50           C  
ATOM   1489  C   LYS   188      20.558  24.738 -39.724  1.00 54.50           C  
ATOM   1490  O   LYS   188      20.543  25.968 -39.710  1.00 54.50           O  
ATOM   1491  CB  LYS   188      22.769  23.636 -39.777  1.00 54.50           C  
ATOM   1492  CG  LYS   188      23.660  24.840 -40.086  1.00 54.50           C  
ATOM   1493  CD  LYS   188      25.055  24.450 -40.572  1.00 54.50           C  
ATOM   1494  CE  LYS   188      25.987  25.644 -40.776  1.00 54.50           C  
ATOM   1495  NZ  LYS   188      27.361  25.168 -41.050  1.00 54.50           N1+
ATOM   1496  N   LYS   189      19.692  24.032 -40.477  1.00140.02           N  
ATOM   1497  CA  LYS   189      18.760  24.732 -41.320  1.00140.02           C  
ATOM   1498  C   LYS   189      17.853  25.596 -40.494  1.00140.02           C  
ATOM   1499  O   LYS   189      17.722  26.793 -40.751  1.00140.02           O  
ATOM   1500  CB  LYS   189      17.876  23.772 -42.132  1.00140.02           C  
ATOM   1501  CG  LYS   189      16.821  24.441 -43.020  1.00140.02           C  
ATOM   1502  CD  LYS   189      17.387  25.263 -44.179  1.00140.02           C  
ATOM   1503  CE  LYS   189      17.314  26.769 -43.933  1.00140.02           C  
ATOM   1504  NZ  LYS   189      17.850  27.502 -45.098  1.00140.02           N1+
ATOM   1505  N   LYS   190      17.213  25.002 -39.470  1.00104.71           N  
ATOM   1506  CA  LYS   190      16.291  25.676 -38.593  1.00104.71           C  
ATOM   1507  C   LYS   190      17.012  26.642 -37.709  1.00104.71           C  
ATOM   1508  O   LYS   190      16.442  27.647 -37.288  1.00104.71           O  
ATOM   1509  CB  LYS   190      15.482  24.708 -37.713  1.00104.71           C  
ATOM   1510  CG  LYS   190      14.199  24.242 -38.400  1.00104.71           C  
ATOM   1511  CD  LYS   190      14.430  23.530 -39.731  1.00104.71           C  
ATOM   1512  CE  LYS   190      13.135  23.277 -40.505  1.00104.71           C  
ATOM   1513  NZ  LYS   190      13.452  22.788 -41.866  1.00104.71           N1+
ATOM   1514  N   SER   191      18.298  26.378 -37.418  1.00 53.87           N  
ATOM   1515  CA  SER   191      18.990  27.205 -36.474  1.00 53.87           C  
ATOM   1516  C   SER   191      18.324  27.030 -35.140  1.00 53.87           C  
ATOM   1517  O   SER   191      18.122  27.989 -34.394  1.00 53.87           O  
ATOM   1518  CB  SER   191      18.973  28.697 -36.845  1.00 53.87           C  
ATOM   1519  OG  SER   191      19.712  28.910 -38.038  1.00 53.87           O  
ATOM   1520  N   ASP   192      17.968  25.766 -34.825  1.00 65.12           N  
ATOM   1521  CA  ASP   192      17.320  25.392 -33.598  1.00 65.12           C  
ATOM   1522  C   ASP   192      18.132  24.298 -32.961  1.00 65.12           C  
ATOM   1523  O   ASP   192      18.816  23.543 -33.651  1.00 65.12           O  
ATOM   1524  CB  ASP   192      15.905  24.826 -33.849  1.00 65.12           C  
ATOM   1525  CG  ASP   192      15.233  24.458 -32.531  1.00 65.12           C  
ATOM   1526  OD1 ASP   192      15.619  25.031 -31.478  1.00 65.12           O  
ATOM   1527  OD2 ASP   192      14.323  23.585 -32.565  1.00 65.12           O1-
ATOM   1528  N   ALA   193      18.094  24.194 -31.610  1.00 43.14           N  
ATOM   1529  CA  ALA   193      18.828  23.152 -30.944  1.00 43.14           C  
ATOM   1530  C   ALA   193      18.025  22.664 -29.772  1.00 43.14           C  
ATOM   1531  O   ALA   193      17.136  23.359 -29.279  1.00 43.14           O  
ATOM   1532  CB  ALA   193      20.192  23.616 -30.402  1.00 43.14           C  
ATOM   1533  N   TRP   194      18.300  21.421 -29.318  1.00 78.84           N  
ATOM   1534  CA  TRP   194      17.615  20.878 -28.176  1.00 78.84           C  
ATOM   1535  C   TRP   194      18.464  19.787 -27.586  1.00 78.84           C  
ATOM   1536  O   TRP   194      19.362  19.261 -28.242  1.00 78.84           O  
ATOM   1537  CB  TRP   194      16.225  20.305 -28.509  1.00 78.84           C  
ATOM   1538  CG  TRP   194      16.179  19.171 -29.511  1.00 78.84           C  
ATOM   1539  CD1 TRP   194      16.121  17.830 -29.277  1.00 78.84           C  
ATOM   1540  CD2 TRP   194      16.151  19.334 -30.939  1.00 78.84           C  
ATOM   1541  CE2 TRP   194      16.056  18.060 -31.500  1.00 78.84           C  
ATOM   1542  CE3 TRP   194      16.203  20.452 -31.724  1.00 78.84           C  
ATOM   1543  NE1 TRP   194      16.036  17.147 -30.467  1.00 78.84           N  
ATOM   1544  CZ2 TRP   194      16.013  17.879 -32.854  1.00 78.84           C  
ATOM   1545  CZ3 TRP   194      16.153  20.267 -33.089  1.00 78.84           C  
ATOM   1546  CH2 TRP   194      16.059  19.006 -33.644  1.00 78.84           C  
ATOM   1547  N   VAL   195      18.199  19.419 -26.311  1.00 38.80           N  
ATOM   1548  CA  VAL   195      18.981  18.406 -25.656  1.00 38.80           C  
ATOM   1549  C   VAL   195      18.143  17.171 -25.480  1.00 38.80           C  
ATOM   1550  O   VAL   195      16.926  17.253 -25.322  1.00 38.80           O  
ATOM   1551  CB  VAL   195      19.459  18.822 -24.298  1.00 38.80           C  
ATOM   1552  CG1 VAL   195      20.164  17.626 -23.640  1.00 38.80           C  
ATOM   1553  CG2 VAL   195      20.352  20.067 -24.461  1.00 38.80           C  
ATOM   1554  N   LEU   196      18.781  15.977 -25.544  1.00147.26           N  
ATOM   1555  CA  LEU   196      18.054  14.748 -25.353  1.00147.26           C  
ATOM   1556  C   LEU   196      18.832  13.834 -24.449  1.00147.26           C  
ATOM   1557  O   LEU   196      20.056  13.757 -24.531  1.00147.26           O  
ATOM   1558  CB  LEU   196      17.780  13.971 -26.650  1.00147.26           C  
ATOM   1559  CG  LEU   196      16.811  14.676 -27.616  1.00147.26           C  
ATOM   1560  CD1 LEU   196      16.572  13.824 -28.872  1.00147.26           C  
ATOM   1561  CD2 LEU   196      15.501  15.076 -26.913  1.00147.26           C  
ATOM   1562  N   LYS   197      18.126  13.108 -23.552  1.00105.79           N  
ATOM   1563  CA  LYS   197      18.778  12.196 -22.652  1.00105.79           C  
ATOM   1564  C   LYS   197      18.130  10.848 -22.785  1.00105.79           C  
ATOM   1565  O   LYS   197      16.941  10.744 -23.082  1.00105.79           O  
ATOM   1566  CB  LYS   197      18.653  12.585 -21.169  1.00105.79           C  
ATOM   1567  CG  LYS   197      19.367  11.610 -20.230  1.00105.79           C  
ATOM   1568  CD  LYS   197      19.382  12.056 -18.767  1.00105.79           C  
ATOM   1569  CE  LYS   197      20.046  13.414 -18.541  1.00105.79           C  
ATOM   1570  NZ  LYS   197      19.869  13.830 -17.132  1.00105.79           N1+
ATOM   1571  N   ASP   198      18.924   9.772 -22.597  1.00 88.58           N  
ATOM   1572  CA  ASP   198      18.427   8.423 -22.648  1.00 88.58           C  
ATOM   1573  C   ASP   198      19.213   7.629 -21.652  1.00 88.58           C  
ATOM   1574  O   ASP   198      20.401   7.869 -21.449  1.00 88.58           O  
ATOM   1575  CB  ASP   198      18.637   7.727 -24.008  1.00 88.58           C  
ATOM   1576  CG  ASP   198      17.699   8.344 -25.036  1.00 88.58           C  
ATOM   1577  OD1 ASP   198      16.541   8.666 -24.660  1.00 88.58           O  
ATOM   1578  OD2 ASP   198      18.125   8.495 -26.213  1.00 88.58           O1-
ATOM   1579  N   ASP   199      18.574   6.630 -21.019  1.00 47.16           N  
ATOM   1580  CA  ASP   199      19.245   5.834 -20.035  1.00 47.16           C  
ATOM   1581  C   ASP   199      20.371   5.116 -20.711  1.00 47.16           C  
ATOM   1582  O   ASP   199      21.351   4.742 -20.068  1.00 47.16           O  
ATOM   1583  CB  ASP   199      18.321   4.821 -19.343  1.00 47.16           C  
ATOM   1584  CG  ASP   199      17.438   5.638 -18.411  1.00 47.16           C  
ATOM   1585  OD1 ASP   199      17.611   6.887 -18.397  1.00 47.16           O  
ATOM   1586  OD2 ASP   199      16.594   5.034 -17.698  1.00 47.16           O1-
ATOM   1587  N   SER   200      20.245   4.889 -22.031  1.00 52.66           N  
ATOM   1588  CA  SER   200      21.240   4.190 -22.799  1.00 52.66           C  
ATOM   1589  C   SER   200      22.519   4.979 -22.871  1.00 52.66           C  
ATOM   1590  O   SER   200      23.588   4.407 -23.079  1.00 52.66           O  
ATOM   1591  CB  SER   200      20.798   3.912 -24.247  1.00 52.66           C  
ATOM   1592  OG  SER   200      19.716   2.992 -24.263  1.00 52.66           O  
ATOM   1593  N   PHE   201      22.444   6.313 -22.712  1.00119.31           N  
ATOM   1594  CA  PHE   201      23.578   7.202 -22.805  1.00119.31           C  
ATOM   1595  C   PHE   201      24.496   7.072 -21.617  1.00119.31           C  
ATOM   1596  O   PHE   201      25.594   7.626 -21.635  1.00119.31           O  
ATOM   1597  CB  PHE   201      23.221   8.692 -22.953  1.00119.31           C  
ATOM   1598  CG  PHE   201      22.485   8.870 -24.238  1.00119.31           C  
ATOM   1599  CD1 PHE   201      22.995   8.379 -25.418  1.00119.31           C  
ATOM   1600  CD2 PHE   201      21.307   9.581 -24.274  1.00119.31           C  
ATOM   1601  CE1 PHE   201      22.318   8.554 -26.604  1.00119.31           C  
ATOM   1602  CE2 PHE   201      20.628   9.762 -25.457  1.00119.31           C  
ATOM   1603  CZ  PHE   201      21.130   9.244 -26.625  1.00119.31           C  
ATOM   1604  N   LYS   202      24.026   6.451 -20.512  1.00 88.23           N  
ATOM   1605  CA  LYS   202      24.766   6.371 -19.275  1.00 88.23           C  
ATOM   1606  C   LYS   202      25.784   5.260 -19.249  1.00 88.23           C  
ATOM   1607  O   LYS   202      25.735   4.280 -19.991  1.00 88.23           O  
ATOM   1608  CB  LYS   202      23.862   6.160 -18.053  1.00 88.23           C  
ATOM   1609  CG  LYS   202      22.911   7.327 -17.787  1.00 88.23           C  
ATOM   1610  CD  LYS   202      21.800   6.992 -16.791  1.00 88.23           C  
ATOM   1611  CE  LYS   202      20.884   8.177 -16.484  1.00 88.23           C  
ATOM   1612  NZ  LYS   202      20.100   8.533 -17.689  1.00 88.23           N1+
ATOM   1613  N   PRO   203      26.743   5.488 -18.373  1.00108.78           N  
ATOM   1614  CA  PRO   203      27.849   4.586 -18.124  1.00108.78           C  
ATOM   1615  C   PRO   203      27.585   3.391 -17.255  1.00108.78           C  
ATOM   1616  O   PRO   203      26.652   3.417 -16.453  1.00108.78           O  
ATOM   1617  CB  PRO   203      28.973   5.441 -17.543  1.00108.78           C  
ATOM   1618  CG  PRO   203      28.290   6.749 -17.109  1.00108.78           C  
ATOM   1619  CD  PRO   203      27.094   6.862 -18.061  1.00108.78           C  
ATOM   1620  N   GLU   204      28.359   2.302 -17.484  1.00128.63           N  
ATOM   1621  CA  GLU   204      28.365   1.100 -16.693  1.00128.63           C  
ATOM   1622  C   GLU   204      29.196   1.225 -15.395  1.00128.63           C  
ATOM   1623  O   GLU   204      28.672   0.915 -14.330  1.00128.63           O  
ATOM   1624  CB  GLU   204      28.846  -0.098 -17.535  1.00128.63           C  
ATOM   1625  CG  GLU   204      27.856  -0.376 -18.674  1.00128.63           C  
ATOM   1626  CD  GLU   204      28.434  -1.388 -19.653  1.00128.63           C  
ATOM   1627  OE1 GLU   204      29.448  -2.047 -19.308  1.00128.63           O  
ATOM   1628  OE2 GLU   204      27.858  -1.516 -20.768  1.00128.63           O1-
ATOM   1629  N   GLY   205      30.477   1.721 -15.440  1.00207.85           N  
ATOM   1630  CA  GLY   205      31.497   1.873 -14.406  1.00207.85           C  
ATOM   1631  C   GLY   205      32.624   1.013 -14.862  1.00207.85           C  
ATOM   1632  O   GLY   205      33.605   0.773 -14.160  1.00207.85           O  
ATOM   1633  N   VAL   206      32.516   0.492 -16.088  1.00 73.10           N  
ATOM   1634  CA  VAL   206      33.611  -0.333 -16.451  1.00 73.10           C  
ATOM   1635  C   VAL   206      34.689   0.567 -16.945  1.00 73.10           C  
ATOM   1636  O   VAL   206      35.023   0.547 -18.128  1.00 73.10           O  
ATOM   1637  CB  VAL   206      33.258  -1.308 -17.544  1.00 73.10           C  
ATOM   1638  CG1 VAL   206      34.500  -2.135 -17.915  1.00 73.10           C  
ATOM   1639  CG2 VAL   206      32.072  -2.162 -17.071  1.00 73.10           C  
ATOM   1640  N   SER   207      35.262   1.421 -16.068  1.00146.50           N  
ATOM   1641  CA  SER   207      36.409   2.051 -16.619  1.00146.50           C  
ATOM   1642  C   SER   207      37.527   1.914 -15.644  1.00146.50           C  
ATOM   1643  O   SER   207      37.596   2.651 -14.665  1.00146.50           O  
ATOM   1644  CB  SER   207      36.217   3.536 -16.951  1.00146.50           C  
ATOM   1645  OG  SER   207      37.383   4.050 -17.575  1.00146.50           O  
ATOM   1646  N   THR   208      38.446   0.960 -15.899  1.00113.03           N  
ATOM   1647  CA  THR   208      39.589   0.813 -15.042  1.00113.03           C  
ATOM   1648  C   THR   208      40.762   1.212 -15.869  1.00113.03           C  
ATOM   1649  O   THR   208      40.933   0.735 -16.989  1.00113.03           O  
ATOM   1650  CB  THR   208      39.824  -0.585 -14.544  1.00113.03           C  
ATOM   1651  CG2 THR   208      38.628  -1.012 -13.678  1.00113.03           C  
ATOM   1652  OG1 THR   208      39.997  -1.478 -15.633  1.00113.03           O  
ATOM   1653  N   TYR   209      41.595   2.124 -15.338  1.00 67.42           N  
ATOM   1654  CA  TYR   209      42.699   2.618 -16.106  1.00 67.42           C  
ATOM   1655  C   TYR   209      43.923   2.444 -15.279  1.00 67.42           C  
ATOM   1656  O   TYR   209      43.958   2.840 -14.116  1.00 67.42           O  
ATOM   1657  CB  TYR   209      42.515   4.116 -16.413  1.00 67.42           C  
ATOM   1658  CG  TYR   209      43.616   4.645 -17.264  1.00 67.42           C  
ATOM   1659  CD1 TYR   209      43.575   4.483 -18.630  1.00 67.42           C  
ATOM   1660  CD2 TYR   209      44.672   5.322 -16.700  1.00 67.42           C  
ATOM   1661  CE1 TYR   209      44.579   4.982 -19.423  1.00 67.42           C  
ATOM   1662  CE2 TYR   209      45.680   5.824 -17.488  1.00 67.42           C  
ATOM   1663  CZ  TYR   209      45.631   5.653 -18.850  1.00 67.42           C  
ATOM   1664  OH  TYR   209      46.661   6.172 -19.659  1.00 67.42           O  
ATOM   1665  N   THR   210      44.981   1.861 -15.864  1.00116.73           N  
ATOM   1666  CA  THR   210      46.130   1.640 -15.049  1.00116.73           C  
ATOM   1667  C   THR   210      47.180   2.644 -15.381  1.00116.73           C  
ATOM   1668  O   THR   210      47.547   2.854 -16.537  1.00116.73           O  
ATOM   1669  CB  THR   210      46.724   0.265 -15.178  1.00116.73           C  
ATOM   1670  CG2 THR   210      47.368   0.118 -16.568  1.00116.73           C  
ATOM   1671  OG1 THR   210      47.692   0.064 -14.159  1.00116.73           O  
ATOM   1672  N   HIS   211      47.660   3.322 -14.325  1.00 79.17           N  
ATOM   1673  CA  HIS   211      48.751   4.237 -14.421  1.00 79.17           C  
ATOM   1674  C   HIS   211      49.845   3.467 -13.774  1.00 79.17           C  
ATOM   1675  O   HIS   211      49.602   2.343 -13.337  1.00 79.17           O  
ATOM   1676  CB  HIS   211      48.543   5.550 -13.647  1.00 79.17           C  
ATOM   1677  CG  HIS   211      49.637   6.553 -13.878  1.00 79.17           C  
ATOM   1678  CD2 HIS   211      49.770   7.482 -14.865  1.00 79.17           C  
ATOM   1679  ND1 HIS   211      50.756   6.689 -13.085  1.00 79.17           N  
ATOM   1680  CE1 HIS   211      51.503   7.684 -13.627  1.00 79.17           C  
ATOM   1681  NE2 HIS   211      50.944   8.196 -14.709  1.00 79.17           N  
ATOM   1682  N   ASN   212      51.063   4.027 -13.672  1.00154.85           N  
ATOM   1683  CA  ASN   212      52.126   3.195 -13.187  1.00154.85           C  
ATOM   1684  C   ASN   212      51.843   2.716 -11.805  1.00154.85           C  
ATOM   1685  O   ASN   212      51.928   3.455 -10.825  1.00154.85           O  
ATOM   1686  CB  ASN   212      53.520   3.844 -13.196  1.00154.85           C  
ATOM   1687  CG  ASN   212      54.526   2.736 -12.906  1.00154.85           C  
ATOM   1688  ND2 ASN   212      55.386   2.417 -13.912  1.00154.85           N  
ATOM   1689  OD1 ASN   212      54.535   2.156 -11.821  1.00154.85           O  
ATOM   1690  N   GLY   213      51.473   1.424 -11.732  1.00 42.76           N  
ATOM   1691  CA  GLY   213      51.279   0.724 -10.502  1.00 42.76           C  
ATOM   1692  C   GLY   213      50.077   1.235  -9.784  1.00 42.76           C  
ATOM   1693  O   GLY   213      49.973   1.097  -8.566  1.00 42.76           O  
ATOM   1694  N   LYS   214      49.119   1.845 -10.497  1.00 80.23           N  
ATOM   1695  CA  LYS   214      48.006   2.325  -9.739  1.00 80.23           C  
ATOM   1696  C   LYS   214      46.788   2.093 -10.573  1.00 80.23           C  
ATOM   1697  O   LYS   214      46.826   2.257 -11.792  1.00 80.23           O  
ATOM   1698  CB  LYS   214      48.151   3.828  -9.438  1.00 80.23           C  
ATOM   1699  CG  LYS   214      47.440   4.306  -8.176  1.00 80.23           C  
ATOM   1700  CD  LYS   214      48.005   5.636  -7.669  1.00 80.23           C  
ATOM   1701  CE  LYS   214      47.526   6.018  -6.270  1.00 80.23           C  
ATOM   1702  NZ  LYS   214      48.213   7.251  -5.823  1.00 80.23           N1+
ATOM   1703  N   GLU   215      45.671   1.672  -9.949  1.00 49.12           N  
ATOM   1704  CA  GLU   215      44.494   1.460 -10.739  1.00 49.12           C  
ATOM   1705  C   GLU   215      43.592   2.624 -10.514  1.00 49.12           C  
ATOM   1706  O   GLU   215      43.304   2.999  -9.379  1.00 49.12           O  
ATOM   1707  CB  GLU   215      43.689   0.198 -10.390  1.00 49.12           C  
ATOM   1708  CG  GLU   215      42.539  -0.046 -11.372  1.00 49.12           C  
ATOM   1709  CD  GLU   215      41.741  -1.251 -10.900  1.00 49.12           C  
ATOM   1710  OE1 GLU   215      40.786  -1.044 -10.106  1.00 49.12           O  
ATOM   1711  OE2 GLU   215      42.074  -2.391 -11.323  1.00 49.12           O1-
ATOM   1712  N   HIS   216      43.126   3.236 -11.616  1.00 65.76           N  
ATOM   1713  CA  HIS   216      42.243   4.362 -11.523  1.00 65.76           C  
ATOM   1714  C   HIS   216      40.910   3.937 -12.046  1.00 65.76           C  
ATOM   1715  O   HIS   216      40.768   2.861 -12.628  1.00 65.76           O  
ATOM   1716  CB  HIS   216      42.644   5.564 -12.400  1.00 65.76           C  
ATOM   1717  CG  HIS   216      43.838   6.336 -11.926  1.00 65.76           C  
ATOM   1718  CD2 HIS   216      45.153   6.228 -12.264  1.00 65.76           C  
ATOM   1719  ND1 HIS   216      43.766   7.380 -11.031  1.00 65.76           N  
ATOM   1720  CE1 HIS   216      45.028   7.851 -10.875  1.00 65.76           C  
ATOM   1721  NE2 HIS   216      45.904   7.183 -11.604  1.00 65.76           N  
ATOM   1722  N   GLU   217      39.882   4.780 -11.832  1.00 70.20           N  
ATOM   1723  CA  GLU   217      38.566   4.426 -12.282  1.00 70.20           C  
ATOM   1724  C   GLU   217      37.862   5.670 -12.733  1.00 70.20           C  
ATOM   1725  O   GLU   217      38.012   6.737 -12.143  1.00 70.20           O  
ATOM   1726  CB  GLU   217      37.730   3.772 -11.168  1.00 70.20           C  
ATOM   1727  CG  GLU   217      36.435   3.109 -11.638  1.00 70.20           C  
ATOM   1728  CD  GLU   217      35.844   2.392 -10.433  1.00 70.20           C  
ATOM   1729  OE1 GLU   217      36.002   2.917  -9.299  1.00 70.20           O  
ATOM   1730  OE2 GLU   217      35.228   1.310 -10.631  1.00 70.20           O1-
ATOM   1731  N   LEU   218      37.089   5.564 -13.829  1.00113.97           N  
ATOM   1732  CA  LEU   218      36.388   6.683 -14.386  1.00113.97           C  
ATOM   1733  C   LEU   218      35.026   6.154 -14.745  1.00113.97           C  
ATOM   1734  O   LEU   218      34.876   4.965 -15.039  1.00113.97           O  
ATOM   1735  CB  LEU   218      37.045   7.102 -15.721  1.00113.97           C  
ATOM   1736  CG  LEU   218      36.744   8.491 -16.329  1.00113.97           C  
ATOM   1737  CD1 LEU   218      37.236   8.552 -17.783  1.00113.97           C  
ATOM   1738  CD2 LEU   218      35.318   9.003 -16.140  1.00113.97           C  
ATOM   1739  N   LYS   219      33.991   7.018 -14.687  1.00 93.23           N  
ATOM   1740  CA  LYS   219      32.688   6.609 -15.116  1.00 93.23           C  
ATOM   1741  C   LYS   219      32.178   7.657 -16.071  1.00 93.23           C  
ATOM   1742  O   LYS   219      31.734   8.723 -15.652  1.00 93.23           O  
ATOM   1743  CB  LYS   219      31.711   6.477 -13.936  1.00 93.23           C  
ATOM   1744  CG  LYS   219      30.394   5.783 -14.276  1.00 93.23           C  
ATOM   1745  CD  LYS   219      29.672   5.262 -13.030  1.00 93.23           C  
ATOM   1746  CE  LYS   219      28.244   4.778 -13.283  1.00 93.23           C  
ATOM   1747  NZ  LYS   219      27.312   5.927 -13.244  1.00 93.23           N1+
ATOM   1748  N   THR   220      32.217   7.378 -17.393  1.00129.80           N  
ATOM   1749  CA  THR   220      31.759   8.352 -18.349  1.00129.80           C  
ATOM   1750  C   THR   220      30.653   7.798 -19.195  1.00129.80           C  
ATOM   1751  O   THR   220      30.612   6.610 -19.514  1.00129.80           O  
ATOM   1752  CB  THR   220      32.808   8.830 -19.315  1.00129.80           C  
ATOM   1753  CG2 THR   220      33.848   9.688 -18.589  1.00129.80           C  
ATOM   1754  OG1 THR   220      33.413   7.726 -19.969  1.00129.80           O  
ATOM   1755  N   GLY   221      29.733   8.700 -19.599  1.00 52.64           N  
ATOM   1756  CA  GLY   221      28.608   8.393 -20.444  1.00 52.64           C  
ATOM   1757  C   GLY   221      29.069   8.496 -21.878  1.00 52.64           C  
ATOM   1758  O   GLY   221      30.261   8.379 -22.154  1.00 52.64           O  
ATOM   1759  N   ILE   222      28.123   8.739 -22.817  1.00114.54           N  
ATOM   1760  CA  ILE   222      28.319   8.753 -24.261  1.00114.54           C  
ATOM   1761  C   ILE   222      29.449   9.672 -24.688  1.00114.54           C  
ATOM   1762  O   ILE   222      29.519  10.821 -24.262  1.00114.54           O  
ATOM   1763  CB  ILE   222      27.066   9.164 -24.980  1.00114.54           C  
ATOM   1764  CG1 ILE   222      27.157   8.865 -26.480  1.00114.54           C  
ATOM   1765  CG2 ILE   222      26.780  10.638 -24.649  1.00114.54           C  
ATOM   1766  CD1 ILE   222      25.802   8.978 -27.176  1.00114.54           C  
ATOM   1767  N   PHE   223      30.453   9.097 -25.410  1.00365.10           N  
ATOM   1768  CA  PHE   223      31.687   9.717 -25.855  1.00365.10           C  
ATOM   1769  C   PHE   223      32.034  10.239 -27.251  1.00365.10           C  
ATOM   1770  O   PHE   223      32.846  11.153 -27.298  1.00365.10           O  
ATOM   1771  CB  PHE   223      32.935   8.958 -25.380  1.00365.10           C  
ATOM   1772  CG  PHE   223      33.604   9.876 -24.410  1.00365.10           C  
ATOM   1773  CD1 PHE   223      34.113  11.075 -24.853  1.00365.10           C  
ATOM   1774  CD2 PHE   223      33.750   9.545 -23.082  1.00365.10           C  
ATOM   1775  CE1 PHE   223      34.741  11.941 -23.988  1.00365.10           C  
ATOM   1776  CE2 PHE   223      34.379  10.407 -22.213  1.00365.10           C  
ATOM   1777  CZ  PHE   223      34.873  11.608 -22.662  1.00365.10           C  
ATOM   1778  N   GLY   224      31.685   9.635 -28.425  1.00181.60           N  
ATOM   1779  CA  GLY   224      30.955   8.420 -28.583  1.00181.60           C  
ATOM   1780  C   GLY   224      29.928   8.457 -29.699  1.00181.60           C  
ATOM   1781  O   GLY   224      28.875   7.854 -29.519  1.00181.60           O  
ATOM   1782  N   ILE   225      30.135   9.182 -30.841  1.00190.69           N  
ATOM   1783  CA  ILE   225      29.134   9.148 -31.910  1.00190.69           C  
ATOM   1784  C   ILE   225      29.701   9.103 -33.324  1.00190.69           C  
ATOM   1785  O   ILE   225      30.466   9.983 -33.713  1.00190.69           O  
ATOM   1786  CB  ILE   225      28.247  10.366 -31.935  1.00190.69           C  
ATOM   1787  CG1 ILE   225      27.171  10.369 -30.842  1.00190.69           C  
ATOM   1788  CG2 ILE   225      27.649  10.451 -33.342  1.00190.69           C  
ATOM   1789  CD1 ILE   225      25.995   9.440 -31.140  1.00190.69           C  
ATOM   1790  N   ALA   226      29.246   8.130 -34.167  1.00 55.63           N  
ATOM   1791  CA  ALA   226      29.680   8.005 -35.551  1.00 55.63           C  
ATOM   1792  C   ALA   226      28.494   7.678 -36.444  1.00 55.63           C  
ATOM   1793  O   ALA   226      27.525   7.064 -36.001  1.00 55.63           O  
ATOM   1794  CB  ALA   226      30.720   6.892 -35.766  1.00 55.63           C  
ATOM   1795  N   LEU   227      28.555   8.058 -37.749  1.00 66.72           N  
ATOM   1796  CA  LEU   227      27.420   7.889 -38.636  1.00 66.72           C  
ATOM   1797  C   LEU   227      27.693   6.887 -39.726  1.00 66.72           C  
ATOM   1798  O   LEU   227      28.756   6.881 -40.346  1.00 66.72           O  
ATOM   1799  CB  LEU   227      26.980   9.205 -39.300  1.00 66.72           C  
ATOM   1800  CG  LEU   227      26.437  10.249 -38.303  1.00 66.72           C  
ATOM   1801  CD1 LEU   227      26.013  11.538 -39.024  1.00 66.72           C  
ATOM   1802  CD2 LEU   227      25.309   9.666 -37.434  1.00 66.72           C  
ATOM   1803  N   GLY   228      26.688   6.023 -40.008  1.00 30.14           N  
ATOM   1804  CA  GLY   228      26.811   4.954 -40.965  1.00 30.14           C  
ATOM   1805  C   GLY   228      26.303   5.355 -42.317  1.00 30.14           C  
ATOM   1806  O   GLY   228      26.135   6.534 -42.617  1.00 30.14           O  
ATOM   1807  N   ASP   229      26.050   4.340 -43.178  1.00 44.05           N  
ATOM   1808  CA  ASP   229      25.605   4.562 -44.528  1.00 44.05           C  
ATOM   1809  C   ASP   229      24.200   5.081 -44.524  1.00 44.05           C  
ATOM   1810  O   ASP   229      23.370   4.697 -43.701  1.00 44.05           O  
ATOM   1811  CB  ASP   229      25.638   3.304 -45.422  1.00 44.05           C  
ATOM   1812  CG  ASP   229      27.088   2.970 -45.763  1.00 44.05           C  
ATOM   1813  OD1 ASP   229      27.984   3.798 -45.446  1.00 44.05           O  
ATOM   1814  OD2 ASP   229      27.317   1.881 -46.356  1.00 44.05           O1-
ATOM   1815  N   ARG   230      23.926   5.995 -45.478  1.00131.89           N  
ATOM   1816  CA  ARG   230      22.654   6.636 -45.671  1.00131.89           C  
ATOM   1817  C   ARG   230      21.812   5.779 -46.565  1.00131.89           C  
ATOM   1818  O   ARG   230      22.323   5.023 -47.389  1.00131.89           O  
ATOM   1819  CB  ARG   230      22.784   7.984 -46.407  1.00131.89           C  
ATOM   1820  CG  ARG   230      23.638   9.025 -45.681  1.00131.89           C  
ATOM   1821  CD  ARG   230      24.070  10.195 -46.574  1.00131.89           C  
ATOM   1822  NE  ARG   230      24.803  11.171 -45.717  1.00131.89           N  
ATOM   1823  CZ  ARG   230      26.055  11.600 -46.057  1.00131.89           C  
ATOM   1824  NH1 ARG   230      26.673  11.112 -47.171  1.00131.89           N1+
ATOM   1825  NH2 ARG   230      26.694  12.515 -45.271  1.00131.89           N  
ATOM   1826  N   ASN   231      20.478   5.859 -46.387  1.00 58.37           N  
ATOM   1827  CA  ASN   231      19.553   5.194 -47.261  1.00 58.37           C  
ATOM   1828  C   ASN   231      19.050   6.223 -48.234  1.00 58.37           C  
ATOM   1829  O   ASN   231      19.565   7.338 -48.283  1.00 58.37           O  
ATOM   1830  CB  ASN   231      18.366   4.518 -46.550  1.00 58.37           C  
ATOM   1831  CG  ASN   231      17.565   5.557 -45.786  1.00 58.37           C  
ATOM   1832  ND2 ASN   231      16.240   5.296 -45.616  1.00 58.37           N  
ATOM   1833  OD1 ASN   231      18.104   6.568 -45.338  1.00 58.37           O  
ATOM   1834  N   LYS   232      18.025   5.868 -49.036  1.00 65.47           N  
ATOM   1835  CA  LYS   232      17.509   6.720 -50.077  1.00 65.47           C  
ATOM   1836  C   LYS   232      17.046   8.019 -49.490  1.00 65.47           C  
ATOM   1837  O   LYS   232      17.234   9.079 -50.086  1.00 65.47           O  
ATOM   1838  CB  LYS   232      16.263   6.130 -50.765  1.00 65.47           C  
ATOM   1839  CG  LYS   232      16.510   4.839 -51.546  1.00 65.47           C  
ATOM   1840  CD  LYS   232      15.217   4.099 -51.895  1.00 65.47           C  
ATOM   1841  CE  LYS   232      15.431   2.828 -52.720  1.00 65.47           C  
ATOM   1842  NZ  LYS   232      15.717   3.185 -54.129  1.00 65.47           N1+
ATOM   1843  N   GLU   233      16.397   7.948 -48.316  1.00 86.06           N  
ATOM   1844  CA  GLU   233      15.839   9.074 -47.625  1.00 86.06           C  
ATOM   1845  C   GLU   233      16.934   9.963 -47.123  1.00 86.06           C  
ATOM   1846  O   GLU   233      16.746  11.175 -47.019  1.00 86.06           O  
ATOM   1847  CB  GLU   233      14.952   8.675 -46.430  1.00 86.06           C  
ATOM   1848  CG  GLU   233      13.618   8.038 -46.833  1.00 86.06           C  
ATOM   1849  CD  GLU   233      13.776   6.525 -46.964  1.00 86.06           C  
ATOM   1850  OE1 GLU   233      14.715   6.060 -47.663  1.00 86.06           O  
ATOM   1851  OE2 GLU   233      12.938   5.807 -46.359  1.00 86.06           O1-
ATOM   1852  N   GLY   234      18.115   9.401 -46.796  1.00 40.11           N  
ATOM   1853  CA  GLY   234      19.164  10.251 -46.306  1.00 40.11           C  
ATOM   1854  C   GLY   234      19.320  10.075 -44.828  1.00 40.11           C  
ATOM   1855  O   GLY   234      19.953  10.898 -44.168  1.00 40.11           O  
ATOM   1856  N   ASN   235      18.735   9.010 -44.249  1.00135.04           N  
ATOM   1857  CA  ASN   235      18.943   8.806 -42.846  1.00135.04           C  
ATOM   1858  C   ASN   235      19.807   7.594 -42.669  1.00135.04           C  
ATOM   1859  O   ASN   235      19.910   6.753 -43.562  1.00135.04           O  
ATOM   1860  CB  ASN   235      17.649   8.713 -42.015  1.00135.04           C  
ATOM   1861  CG  ASN   235      16.788   7.608 -42.577  1.00135.04           C  
ATOM   1862  ND2 ASN   235      15.500   7.931 -42.872  1.00135.04           N  
ATOM   1863  OD1 ASN   235      17.254   6.487 -42.763  1.00135.04           O  
ATOM   1864  N   ARG   236      20.508   7.505 -41.517  1.00162.92           N  
ATOM   1865  CA  ARG   236      21.440   6.432 -41.319  1.00162.92           C  
ATOM   1866  C   ARG   236      21.567   6.118 -39.861  1.00162.92           C  
ATOM   1867  O   ARG   236      21.045   6.821 -38.997  1.00162.92           O  
ATOM   1868  CB  ARG   236      22.819   6.774 -41.906  1.00162.92           C  
ATOM   1869  CG  ARG   236      23.430   8.089 -41.409  1.00162.92           C  
ATOM   1870  CD  ARG   236      24.411   8.650 -42.444  1.00162.92           C  
ATOM   1871  NE  ARG   236      25.042   9.901 -41.945  1.00162.92           N  
ATOM   1872  CZ  ARG   236      26.278  10.243 -42.415  1.00162.92           C  
ATOM   1873  NH1 ARG   236      26.961   9.381 -43.224  1.00162.92           N1+
ATOM   1874  NH2 ARG   236      26.827  11.448 -42.089  1.00162.92           N  
ATOM   1875  N   PRO   237      22.209   5.013 -39.575  1.00160.41           N  
ATOM   1876  CA  PRO   237      22.412   4.653 -38.199  1.00160.41           C  
ATOM   1877  C   PRO   237      23.464   5.528 -37.594  1.00160.41           C  
ATOM   1878  O   PRO   237      24.462   5.802 -38.259  1.00160.41           O  
ATOM   1879  CB  PRO   237      22.785   3.173 -38.200  1.00160.41           C  
ATOM   1880  CG  PRO   237      22.132   2.634 -39.484  1.00160.41           C  
ATOM   1881  CD  PRO   237      22.095   3.844 -40.432  1.00160.41           C  
ATOM   1882  N   ALA   238      23.263   5.968 -36.338  1.00 53.10           N  
ATOM   1883  CA  ALA   238      24.277   6.720 -35.660  1.00 53.10           C  
ATOM   1884  C   ALA   238      24.748   5.837 -34.547  1.00 53.10           C  
ATOM   1885  O   ALA   238      24.020   5.583 -33.588  1.00 53.10           O  
ATOM   1886  CB  ALA   238      23.763   8.025 -35.025  1.00 53.10           C  
ATOM   1887  N   TYR   239      26.008   5.372 -34.637  1.00 76.36           N  
ATOM   1888  CA  TYR   239      26.541   4.445 -33.682  1.00 76.36           C  
ATOM   1889  C   TYR   239      27.091   5.228 -32.531  1.00 76.36           C  
ATOM   1890  O   TYR   239      27.800   6.214 -32.730  1.00 76.36           O  
ATOM   1891  CB  TYR   239      27.738   3.637 -34.226  1.00 76.36           C  
ATOM   1892  CG  TYR   239      27.358   3.017 -35.529  1.00 76.36           C  
ATOM   1893  CD1 TYR   239      26.758   1.783 -35.595  1.00 76.36           C  
ATOM   1894  CD2 TYR   239      27.604   3.686 -36.706  1.00 76.36           C  
ATOM   1895  CE1 TYR   239      26.415   1.230 -36.808  1.00 76.36           C  
ATOM   1896  CE2 TYR   239      27.264   3.138 -37.920  1.00 76.36           C  
ATOM   1897  CZ  TYR   239      26.667   1.904 -37.974  1.00 76.36           C  
ATOM   1898  OH  TYR   239      26.313   1.333 -39.216  1.00 76.36           O  
ATOM   1899  N   TYR   240      26.759   4.825 -31.285  1.00 84.26           N  
ATOM   1900  CA  TYR   240      27.321   5.542 -30.173  1.00 84.26           C  
ATOM   1901  C   TYR   240      27.691   4.600 -29.067  1.00 84.26           C  
ATOM   1902  O   TYR   240      27.275   3.442 -29.046  1.00 84.26           O  
ATOM   1903  CB  TYR   240      26.412   6.654 -29.610  1.00 84.26           C  
ATOM   1904  CG  TYR   240      25.134   6.107 -29.068  1.00 84.26           C  
ATOM   1905  CD1 TYR   240      25.070   5.625 -27.782  1.00 84.26           C  
ATOM   1906  CD2 TYR   240      23.993   6.101 -29.839  1.00 84.26           C  
ATOM   1907  CE1 TYR   240      23.891   5.133 -27.275  1.00 84.26           C  
ATOM   1908  CE2 TYR   240      22.812   5.610 -29.339  1.00 84.26           C  
ATOM   1909  CZ  TYR   240      22.760   5.125 -28.056  1.00 84.26           C  
ATOM   1910  OH  TYR   240      21.546   4.623 -27.543  1.00 84.26           O  
ATOM   1911  N   LEU   241      28.549   5.081 -28.143  1.00150.25           N  
ATOM   1912  CA  LEU   241      28.974   4.297 -27.016  1.00150.25           C  
ATOM   1913  C   LEU   241      29.354   5.204 -25.884  1.00150.25           C  
ATOM   1914  O   LEU   241      29.805   6.329 -26.093  1.00150.25           O  
ATOM   1915  CB  LEU   241      30.183   3.387 -27.319  1.00150.25           C  
ATOM   1916  CG  LEU   241      31.326   4.048 -28.122  1.00150.25           C  
ATOM   1917  CD1 LEU   241      31.961   5.236 -27.384  1.00150.25           C  
ATOM   1918  CD2 LEU   241      32.371   3.001 -28.534  1.00150.25           C  
ATOM   1919  N   ALA   242      29.124   4.737 -24.638  1.00 55.08           N  
ATOM   1920  CA  ALA   242      29.572   5.454 -23.481  1.00 55.08           C  
ATOM   1921  C   ALA   242      31.016   5.093 -23.308  1.00 55.08           C  
ATOM   1922  O   ALA   242      31.459   4.053 -23.797  1.00 55.08           O  
ATOM   1923  CB  ALA   242      28.830   5.067 -22.189  1.00 55.08           C  
ATOM   1924  N   GLY   243      31.795   5.976 -22.648  1.00 40.51           N  
ATOM   1925  CA  GLY   243      33.189   5.720 -22.418  1.00 40.51           C  
ATOM   1926  C   GLY   243      33.337   4.556 -21.491  1.00 40.51           C  
ATOM   1927  O   GLY   243      34.136   3.654 -21.745  1.00 40.51           O  
ATOM   1928  N   SER   244      32.561   4.543 -20.386  1.00 71.04           N  
ATOM   1929  CA  SER   244      32.678   3.455 -19.460  1.00 71.04           C  
ATOM   1930  C   SER   244      31.584   2.497 -19.794  1.00 71.04           C  
ATOM   1931  O   SER   244      30.510   2.539 -19.196  1.00 71.04           O  
ATOM   1932  CB  SER   244      32.505   3.875 -17.991  1.00 71.04           C  
ATOM   1933  OG  SER   244      33.548   4.761 -17.611  1.00 71.04           O  
ATOM   1934  N   SER   245      31.850   1.597 -20.763  1.00134.11           N  
ATOM   1935  CA  SER   245      30.879   0.633 -21.205  1.00134.11           C  
ATOM   1936  C   SER   245      31.480  -0.205 -22.302  1.00134.11           C  
ATOM   1937  O   SER   245      32.457   0.172 -22.950  1.00134.11           O  
ATOM   1938  CB  SER   245      29.599   1.234 -21.823  1.00134.11           C  
ATOM   1939  OG  SER   245      28.710   1.716 -20.828  1.00134.11           O  
ATOM   1940  N   THR   246      30.977  -1.452 -22.404  1.00165.17           N  
ATOM   1941  CA  THR   246      31.232  -2.417 -23.445  1.00165.17           C  
ATOM   1942  C   THR   246      30.211  -2.363 -24.554  1.00165.17           C  
ATOM   1943  O   THR   246      30.455  -2.856 -25.657  1.00165.17           O  
ATOM   1944  CB  THR   246      31.235  -3.827 -22.934  1.00165.17           C  
ATOM   1945  CG2 THR   246      32.329  -3.962 -21.859  1.00165.17           C  
ATOM   1946  OG1 THR   246      29.965  -4.154 -22.391  1.00165.17           O  
ATOM   1947  N   LYS   247      28.998  -1.855 -24.243  1.00 75.35           N  
ATOM   1948  CA  LYS   247      27.864  -1.897 -25.135  1.00 75.35           C  
ATOM   1949  C   LYS   247      27.949  -0.861 -26.212  1.00 75.35           C  
ATOM   1950  O   LYS   247      28.500   0.223 -26.016  1.00 75.35           O  
ATOM   1951  CB  LYS   247      26.529  -1.653 -24.413  1.00 75.35           C  
ATOM   1952  CG  LYS   247      26.130  -2.736 -23.410  1.00 75.35           C  
ATOM   1953  CD  LYS   247      24.952  -2.316 -22.525  1.00 75.35           C  
ATOM   1954  CE  LYS   247      24.346  -3.461 -21.712  1.00 75.35           C  
ATOM   1955  NZ  LYS   247      23.166  -2.979 -20.956  1.00 75.35           N1+
ATOM   1956  N   LEU   248      27.384  -1.197 -27.397  1.00115.83           N  
ATOM   1957  CA  LEU   248      27.352  -0.288 -28.508  1.00115.83           C  
ATOM   1958  C   LEU   248      25.923  -0.243 -28.974  1.00115.83           C  
ATOM   1959  O   LEU   248      25.272  -1.277 -29.104  1.00115.83           O  
ATOM   1960  CB  LEU   248      28.233  -0.771 -29.681  1.00115.83           C  
ATOM   1961  CG  LEU   248      28.478   0.236 -30.831  1.00115.83           C  
ATOM   1962  CD1 LEU   248      29.366  -0.387 -31.921  1.00115.83           C  
ATOM   1963  CD2 LEU   248      27.185   0.829 -31.410  1.00115.83           C  
ATOM   1964  N   TYR   249      25.399   0.967 -29.244  1.00 75.77           N  
ATOM   1965  CA  TYR   249      24.036   1.136 -29.657  1.00 75.77           C  
ATOM   1966  C   TYR   249      24.029   1.912 -30.935  1.00 75.77           C  
ATOM   1967  O   TYR   249      25.021   2.541 -31.308  1.00 75.77           O  
ATOM   1968  CB  TYR   249      23.208   1.987 -28.680  1.00 75.77           C  
ATOM   1969  CG  TYR   249      23.068   1.293 -27.369  1.00 75.77           C  
ATOM   1970  CD1 TYR   249      22.018   0.434 -27.144  1.00 75.77           C  
ATOM   1971  CD2 TYR   249      23.983   1.507 -26.363  1.00 75.77           C  
ATOM   1972  CE1 TYR   249      21.883  -0.200 -25.933  1.00 75.77           C  
ATOM   1973  CE2 TYR   249      23.853   0.874 -25.150  1.00 75.77           C  
ATOM   1974  CZ  TYR   249      22.802   0.019 -24.933  1.00 75.77           C  
ATOM   1975  OH  TYR   249      22.665  -0.632 -23.689  1.00 75.77           O  
ATOM   1976  N   ARG   250      22.900   1.822 -31.668  1.00117.01           N  
ATOM   1977  CA  ARG   250      22.705   2.624 -32.843  1.00117.01           C  
ATOM   1978  C   ARG   250      21.299   3.135 -32.781  1.00117.01           C  
ATOM   1979  O   ARG   250      20.397   2.446 -32.307  1.00117.01           O  
ATOM   1980  CB  ARG   250      22.857   1.844 -34.164  1.00117.01           C  
ATOM   1981  CG  ARG   250      21.890   0.660 -34.282  1.00117.01           C  
ATOM   1982  CD  ARG   250      22.018  -0.109 -35.599  1.00117.01           C  
ATOM   1983  NE  ARG   250      21.315   0.679 -36.649  1.00117.01           N  
ATOM   1984  CZ  ARG   250      20.009   0.404 -36.938  1.00117.01           C  
ATOM   1985  NH1 ARG   250      19.362  -0.601 -36.280  1.00117.01           N1+
ATOM   1986  NH2 ARG   250      19.350   1.133 -37.886  1.00117.01           N  
ATOM   1987  N   LEU   251      21.094   4.398 -33.205  1.00 60.30           N  
ATOM   1988  CA  LEU   251      19.762   4.928 -33.293  1.00 60.30           C  
ATOM   1989  C   LEU   251      19.670   5.644 -34.604  1.00 60.30           C  
ATOM   1990  O   LEU   251      20.658   6.178 -35.105  1.00 60.30           O  
ATOM   1991  CB  LEU   251      19.347   5.902 -32.178  1.00 60.30           C  
ATOM   1992  CG  LEU   251      17.881   6.359 -32.329  1.00 60.30           C  
ATOM   1993  CD1 LEU   251      16.917   5.161 -32.298  1.00 60.30           C  
ATOM   1994  CD2 LEU   251      17.513   7.429 -31.286  1.00 60.30           C  
ATOM   1995  N   ASP   252      18.466   5.654 -35.201  1.00 53.66           N  
ATOM   1996  CA  ASP   252      18.263   6.254 -36.485  1.00 53.66           C  
ATOM   1997  C   ASP   252      18.353   7.745 -36.341  1.00 53.66           C  
ATOM   1998  O   ASP   252      17.949   8.324 -35.334  1.00 53.66           O  
ATOM   1999  CB  ASP   252      16.876   5.902 -37.064  1.00 53.66           C  
ATOM   2000  CG  ASP   252      16.798   6.186 -38.561  1.00 53.66           C  
ATOM   2001  OD1 ASP   252      17.725   6.827 -39.120  1.00 53.66           O  
ATOM   2002  OD2 ASP   252      15.786   5.748 -39.170  1.00 53.66           O1-
ATOM   2003  N   THR   253      18.899   8.392 -37.386  1.00125.36           N  
ATOM   2004  CA  THR   253      19.090   9.809 -37.476  1.00125.36           C  
ATOM   2005  C   THR   253      17.733  10.437 -37.533  1.00125.36           C  
ATOM   2006  O   THR   253      17.534  11.568 -37.092  1.00125.36           O  
ATOM   2007  CB  THR   253      19.794  10.175 -38.746  1.00125.36           C  
ATOM   2008  CG2 THR   253      20.216  11.639 -38.649  1.00125.36           C  
ATOM   2009  OG1 THR   253      20.963   9.393 -38.905  1.00125.36           O  
ATOM   2010  N   LYS   254      16.766   9.702 -38.114  1.00 70.13           N  
ATOM   2011  CA  LYS   254      15.431  10.186 -38.307  1.00 70.13           C  
ATOM   2012  C   LYS   254      14.819  10.534 -36.983  1.00 70.13           C  
ATOM   2013  O   LYS   254      14.189  11.582 -36.849  1.00 70.13           O  
ATOM   2014  CB  LYS   254      14.527   9.147 -38.987  1.00 70.13           C  
ATOM   2015  CG  LYS   254      13.109   9.656 -39.240  1.00 70.13           C  
ATOM   2016  CD  LYS   254      12.303   8.780 -40.200  1.00 70.13           C  
ATOM   2017  CE  LYS   254      10.844   9.222 -40.339  1.00 70.13           C  
ATOM   2018  NZ  LYS   254      10.133   9.025 -39.055  1.00 70.13           N1+
ATOM   2019  N   LEU   255      14.983   9.663 -35.969  1.00 45.13           N  
ATOM   2020  CA  LEU   255      14.424   9.913 -34.669  1.00 45.13           C  
ATOM   2021  C   LEU   255      15.116  11.089 -34.044  1.00 45.13           C  
ATOM   2022  O   LEU   255      14.496  11.856 -33.309  1.00 45.13           O  
ATOM   2023  CB  LEU   255      14.541   8.722 -33.705  1.00 45.13           C  
ATOM   2024  CG  LEU   255      13.664   7.518 -34.101  1.00 45.13           C  
ATOM   2025  CD1 LEU   255      13.812   6.364 -33.097  1.00 45.13           C  
ATOM   2026  CD2 LEU   255      12.198   7.942 -34.310  1.00 45.13           C  
ATOM   2027  N   LEU   256      16.432  11.236 -34.297  1.00 53.57           N  
ATOM   2028  CA  LEU   256      17.234  12.277 -33.708  1.00 53.57           C  
ATOM   2029  C   LEU   256      16.812  13.647 -34.174  1.00 53.57           C  
ATOM   2030  O   LEU   256      16.768  14.594 -33.389  1.00 53.57           O  
ATOM   2031  CB  LEU   256      18.729  12.129 -34.041  1.00 53.57           C  
ATOM   2032  CG  LEU   256      19.372  10.825 -33.528  1.00 53.57           C  
ATOM   2033  CD1 LEU   256      20.871  10.779 -33.859  1.00 53.57           C  
ATOM   2034  CD2 LEU   256      19.086  10.593 -32.036  1.00 53.57           C  
ATOM   2035  N   LYS   257      16.501  13.787 -35.473  1.00 98.61           N  
ATOM   2036  CA  LYS   257      16.150  15.037 -36.093  1.00 98.61           C  
ATOM   2037  C   LYS   257      14.855  15.554 -35.536  1.00 98.61           C  
ATOM   2038  O   LYS   257      14.592  16.754 -35.589  1.00 98.61           O  
ATOM   2039  CB  LYS   257      15.990  14.898 -37.615  1.00 98.61           C  
ATOM   2040  CG  LYS   257      17.277  14.417 -38.285  1.00 98.61           C  
ATOM   2041  CD  LYS   257      17.082  13.937 -39.723  1.00 98.61           C  
ATOM   2042  CE  LYS   257      18.318  13.260 -40.321  1.00 98.61           C  
ATOM   2043  NZ  LYS   257      18.039  11.826 -40.555  1.00 98.61           N1+
ATOM   2044  N   LYS   258      13.977  14.665 -35.037  1.00127.29           N  
ATOM   2045  CA  LYS   258      12.692  15.098 -34.555  1.00127.29           C  
ATOM   2046  C   LYS   258      12.793  15.578 -33.141  1.00127.29           C  
ATOM   2047  O   LYS   258      13.026  14.793 -32.224  1.00127.29           O  
ATOM   2048  CB  LYS   258      11.652  13.965 -34.540  1.00127.29           C  
ATOM   2049  CG  LYS   258      10.308  14.373 -33.932  1.00127.29           C  
ATOM   2050  CD  LYS   258       9.481  15.309 -34.813  1.00127.29           C  
ATOM   2051  CE  LYS   258       8.126  14.720 -35.212  1.00127.29           C  
ATOM   2052  NZ  LYS   258       8.316  13.414 -35.879  1.00127.29           N1+
ATOM   2053  N   LYS   259      12.583  16.894 -32.926  1.00 75.12           N  
ATOM   2054  CA  LYS   259      12.607  17.432 -31.598  1.00 75.12           C  
ATOM   2055  C   LYS   259      11.355  16.996 -30.901  1.00 75.12           C  
ATOM   2056  O   LYS   259      10.249  17.182 -31.408  1.00 75.12           O  
ATOM   2057  CB  LYS   259      12.629  18.972 -31.568  1.00 75.12           C  
ATOM   2058  CG  LYS   259      12.630  19.567 -30.157  1.00 75.12           C  
ATOM   2059  CD  LYS   259      12.901  21.075 -30.121  1.00 75.12           C  
ATOM   2060  CE  LYS   259      12.641  21.720 -28.757  1.00 75.12           C  
ATOM   2061  NZ  LYS   259      13.518  21.119 -27.728  1.00 75.12           N1+
ATOM   2062  N   GLY   260      11.510  16.403 -29.698  1.00 21.34           N  
ATOM   2063  CA  GLY   260      10.388  16.004 -28.891  1.00 21.34           C  
ATOM   2064  C   GLY   260       9.951  14.604 -29.215  1.00 21.34           C  
ATOM   2065  O   GLY   260       8.984  14.115 -28.633  1.00 21.34           O  
ATOM   2066  N   SER   261      10.635  13.916 -30.148  1.00 64.68           N  
ATOM   2067  CA  SER   261      10.229  12.580 -30.498  1.00 64.68           C  
ATOM   2068  C   SER   261      10.866  11.592 -29.562  1.00 64.68           C  
ATOM   2069  O   SER   261      11.825  11.903 -28.860  1.00 64.68           O  
ATOM   2070  CB  SER   261      10.612  12.187 -31.936  1.00 64.68           C  
ATOM   2071  OG  SER   261      10.182  10.863 -32.209  1.00 64.68           O  
ATOM   2072  N   LYS   262      10.317  10.357 -29.516  1.00 90.04           N  
ATOM   2073  CA  LYS   262      10.871   9.336 -28.668  1.00 90.04           C  
ATOM   2074  C   LYS   262      11.967   8.649 -29.427  1.00 90.04           C  
ATOM   2075  O   LYS   262      11.941   8.596 -30.654  1.00 90.04           O  
ATOM   2076  CB  LYS   262       9.875   8.242 -28.249  1.00 90.04           C  
ATOM   2077  CG  LYS   262       9.538   7.258 -29.371  1.00 90.04           C  
ATOM   2078  CD  LYS   262       8.881   5.969 -28.874  1.00 90.04           C  
ATOM   2079  CE  LYS   262       8.567   4.981 -29.997  1.00 90.04           C  
ATOM   2080  NZ  LYS   262       7.584   5.577 -30.928  1.00 90.04           N1+
ATOM   2081  N   LEU   263      12.970   8.106 -28.703  1.00 90.80           N  
ATOM   2082  CA  LEU   263      14.069   7.437 -29.347  1.00 90.80           C  
ATOM   2083  C   LEU   263      13.954   5.965 -29.098  1.00 90.80           C  
ATOM   2084  O   LEU   263      13.499   5.540 -28.037  1.00 90.80           O  
ATOM   2085  CB  LEU   263      15.448   7.856 -28.806  1.00 90.80           C  
ATOM   2086  CG  LEU   263      15.847   9.314 -29.101  1.00 90.80           C  
ATOM   2087  CD1 LEU   263      14.923  10.317 -28.392  1.00 90.80           C  
ATOM   2088  CD2 LEU   263      17.331   9.546 -28.780  1.00 90.80           C  
ATOM   2089  N   VAL   264      14.329   5.136 -30.099  1.00 57.06           N  
ATOM   2090  CA  VAL   264      14.320   3.716 -29.875  1.00 57.06           C  
ATOM   2091  C   VAL   264      15.669   3.178 -30.253  1.00 57.06           C  
ATOM   2092  O   VAL   264      15.867   2.738 -31.385  1.00 57.06           O  
ATOM   2093  CB  VAL   264      13.311   3.001 -30.725  1.00 57.06           C  
ATOM   2094  CG1 VAL   264      13.436   1.491 -30.469  1.00 57.06           C  
ATOM   2095  CG2 VAL   264      11.917   3.570 -30.421  1.00 57.06           C  
ATOM   2096  N   PRO   265      16.601   3.165 -29.337  1.00 65.27           N  
ATOM   2097  CA  PRO   265      17.911   2.663 -29.679  1.00 65.27           C  
ATOM   2098  C   PRO   265      17.956   1.165 -29.704  1.00 65.27           C  
ATOM   2099  O   PRO   265      17.181   0.535 -28.987  1.00 65.27           O  
ATOM   2100  CB  PRO   265      18.877   3.274 -28.668  1.00 65.27           C  
ATOM   2101  CG  PRO   265      18.184   4.581 -28.250  1.00 65.27           C  
ATOM   2102  CD  PRO   265      16.686   4.280 -28.407  1.00 65.27           C  
ATOM   2103  N   LYS   266      18.862   0.570 -30.507  1.00110.86           N  
ATOM   2104  CA  LYS   266      18.940  -0.863 -30.564  1.00110.86           C  
ATOM   2105  C   LYS   266      20.294  -1.286 -30.078  1.00110.86           C  
ATOM   2106  O   LYS   266      21.304  -0.666 -30.411  1.00110.86           O  
ATOM   2107  CB  LYS   266      18.742  -1.412 -31.989  1.00110.86           C  
ATOM   2108  CG  LYS   266      17.333  -1.140 -32.528  1.00110.86           C  
ATOM   2109  CD  LYS   266      17.184  -1.302 -34.044  1.00110.86           C  
ATOM   2110  CE  LYS   266      16.958  -2.744 -34.503  1.00110.86           C  
ATOM   2111  NZ  LYS   266      18.244  -3.475 -34.536  1.00110.86           N1+
ATOM   2112  N   LEU   267      20.331  -2.348 -29.240  1.00 68.91           N  
ATOM   2113  CA  LEU   267      21.557  -2.886 -28.701  1.00 68.91           C  
ATOM   2114  C   LEU   267      22.178  -3.774 -29.748  1.00 68.91           C  
ATOM   2115  O   LEU   267      21.475  -4.538 -30.406  1.00 68.91           O  
ATOM   2116  CB  LEU   267      21.335  -3.726 -27.430  1.00 68.91           C  
ATOM   2117  CG  LEU   267      22.621  -4.301 -26.809  1.00 68.91           C  
ATOM   2118  CD1 LEU   267      23.542  -3.179 -26.301  1.00 68.91           C  
ATOM   2119  CD2 LEU   267      22.298  -5.343 -25.724  1.00 68.91           C  
ATOM   2120  N   ILE   268      23.496  -3.591 -30.000  1.00200.45           N  
ATOM   2121  CA  ILE   268      24.274  -4.290 -30.999  1.00200.45           C  
ATOM   2122  C   ILE   268      24.918  -5.641 -30.694  1.00200.45           C  
ATOM   2123  O   ILE   268      24.889  -6.520 -31.556  1.00200.45           O  
ATOM   2124  CB  ILE   268      25.309  -3.403 -31.627  1.00200.45           C  
ATOM   2125  CG1 ILE   268      24.613  -2.235 -32.349  1.00200.45           C  
ATOM   2126  CG2 ILE   268      26.169  -4.257 -32.569  1.00200.45           C  
ATOM   2127  CD1 ILE   268      25.578  -1.169 -32.867  1.00200.45           C  
ATOM   2128  N   GLY   269      25.583  -5.852 -29.526  1.00249.88           N  
ATOM   2129  CA  GLY   269      25.541  -4.892 -28.479  1.00249.88           C  
ATOM   2130  C   GLY   269      26.719  -4.944 -27.527  1.00249.88           C  
ATOM   2131  O   GLY   269      26.819  -4.028 -26.717  1.00249.88           O  
ATOM   2132  N   ASP   270      27.634  -5.952 -27.543  1.00117.74           N  
ATOM   2133  CA  ASP   270      28.717  -5.879 -26.572  1.00117.74           C  
ATOM   2134  C   ASP   270      30.059  -6.290 -27.151  1.00117.74           C  
ATOM   2135  O   ASP   270      30.157  -7.263 -27.897  1.00117.74           O  
ATOM   2136  CB  ASP   270      28.505  -6.807 -25.365  1.00117.74           C  
ATOM   2137  CG  ASP   270      28.568  -8.242 -25.874  1.00117.74           C  
ATOM   2138  OD1 ASP   270      27.726  -8.609 -26.739  1.00117.74           O  
ATOM   2139  OD2 ASP   270      29.464  -8.991 -25.405  1.00117.74           O1-
ATOM   2140  N   ARG   271      31.125  -5.508 -26.831  1.00158.73           N  
ATOM   2141  CA  ARG   271      32.523  -5.679 -27.190  1.00158.73           C  
ATOM   2142  C   ARG   271      33.276  -6.678 -26.350  1.00158.73           C  
ATOM   2143  O   ARG   271      34.368  -7.100 -26.731  1.00158.73           O  
ATOM   2144  CB  ARG   271      33.326  -4.363 -27.182  1.00158.73           C  
ATOM   2145  CG  ARG   271      33.203  -3.568 -28.487  1.00158.73           C  
ATOM   2146  CD  ARG   271      33.961  -2.237 -28.486  1.00158.73           C  
ATOM   2147  NE  ARG   271      33.115  -1.252 -27.759  1.00158.73           N  
ATOM   2148  CZ  ARG   271      33.667  -0.203 -27.083  1.00158.73           C  
ATOM   2149  NH1 ARG   271      35.021  -0.052 -27.018  1.00158.73           N1+
ATOM   2150  NH2 ARG   271      32.849   0.704 -26.474  1.00158.73           N  
ATOM   2151  N   GLY   272      32.792  -7.022 -25.143  1.00 51.02           N  
ATOM   2152  CA  GLY   272      33.574  -7.900 -24.313  1.00 51.02           C  
ATOM   2153  C   GLY   272      34.160  -7.049 -23.221  1.00 51.02           C  
ATOM   2154  O   GLY   272      34.270  -5.834 -23.360  1.00 51.02           O  
ATOM   2155  N   TYR   273      34.590  -7.687 -22.116  1.00 79.33           N  
ATOM   2156  CA  TYR   273      35.012  -7.008 -20.920  1.00 79.33           C  
ATOM   2157  C   TYR   273      36.290  -6.230 -21.068  1.00 79.33           C  
ATOM   2158  O   TYR   273      37.203  -6.606 -21.803  1.00 79.33           O  
ATOM   2159  CB  TYR   273      35.172  -7.939 -19.705  1.00 79.33           C  
ATOM   2160  CG  TYR   273      36.284  -8.895 -19.973  1.00 79.33           C  
ATOM   2161  CD1 TYR   273      37.590  -8.526 -19.749  1.00 79.33           C  
ATOM   2162  CD2 TYR   273      36.026 -10.164 -20.439  1.00 79.33           C  
ATOM   2163  CE1 TYR   273      38.624  -9.401 -19.986  1.00 79.33           C  
ATOM   2164  CE2 TYR   273      37.055 -11.046 -20.679  1.00 79.33           C  
ATOM   2165  CZ  TYR   273      38.355 -10.666 -20.452  1.00 79.33           C  
ATOM   2166  OH  TYR   273      39.411 -11.569 -20.697  1.00 79.33           O  
ATOM   2167  N   LYS   274      36.329  -5.077 -20.358  1.00104.33           N  
ATOM   2168  CA  LYS   274      37.460  -4.204 -20.188  1.00104.33           C  
ATOM   2169  C   LYS   274      37.950  -3.637 -21.486  1.00104.33           C  
ATOM   2170  O   LYS   274      39.141  -3.359 -21.628  1.00104.33           O  
ATOM   2171  CB  LYS   274      38.626  -4.921 -19.486  1.00104.33           C  
ATOM   2172  CG  LYS   274      38.259  -5.394 -18.075  1.00104.33           C  
ATOM   2173  CD  LYS   274      39.217  -6.434 -17.491  1.00104.33           C  
ATOM   2174  CE  LYS   274      40.456  -5.831 -16.830  1.00104.33           C  
ATOM   2175  NZ  LYS   274      41.253  -6.902 -16.190  1.00104.33           N1+
ATOM   2176  N   THR   275      37.050  -3.406 -22.463  1.00180.56           N  
ATOM   2177  CA  THR   275      37.530  -2.862 -23.703  1.00180.56           C  
ATOM   2178  C   THR   275      36.941  -1.497 -23.909  1.00180.56           C  
ATOM   2179  O   THR   275      36.824  -1.034 -25.045  1.00180.56           O  
ATOM   2180  CB  THR   275      37.119  -3.691 -24.883  1.00180.56           C  
ATOM   2181  CG2 THR   275      37.589  -5.137 -24.644  1.00180.56           C  
ATOM   2182  OG1 THR   275      35.709  -3.664 -25.034  1.00180.56           O  
ATOM   2183  N   GLU   276      36.644  -0.782 -22.804  1.00140.21           N  
ATOM   2184  CA  GLU   276      36.029   0.514 -22.881  1.00140.21           C  
ATOM   2185  C   GLU   276      36.808   1.407 -23.795  1.00140.21           C  
ATOM   2186  O   GLU   276      38.039   1.388 -23.832  1.00140.21           O  
ATOM   2187  CB  GLU   276      35.912   1.214 -21.514  1.00140.21           C  
ATOM   2188  CG  GLU   276      37.246   1.302 -20.766  1.00140.21           C  
ATOM   2189  CD  GLU   276      37.477  -0.044 -20.093  1.00140.21           C  
ATOM   2190  OE1 GLU   276      36.513  -0.855 -20.067  1.00140.21           O  
ATOM   2191  OE2 GLU   276      38.609  -0.279 -19.595  1.00140.21           O1-
ATOM   2192  N   ALA   277      36.067   2.194 -24.601  1.00 65.54           N  
ATOM   2193  CA  ALA   277      36.660   3.126 -25.519  1.00 65.54           C  
ATOM   2194  C   ALA   277      35.834   4.378 -25.488  1.00 65.54           C  
ATOM   2195  O   ALA   277      34.625   4.337 -25.276  1.00 65.54           O  
ATOM   2196  CB  ALA   277      36.684   2.626 -26.973  1.00 65.54           C  
ATOM   2197  N   ILE   278      36.515   5.534 -25.561  1.00201.95           N  
ATOM   2198  CA  ILE   278      35.999   6.877 -25.649  1.00201.95           C  
ATOM   2199  C   ILE   278      35.599   7.247 -27.049  1.00201.95           C  
ATOM   2200  O   ILE   278      34.752   8.116 -27.250  1.00201.95           O  
ATOM   2201  CB  ILE   278      37.042   7.864 -25.204  1.00201.95           C  
ATOM   2202  CG1 ILE   278      36.547   9.310 -25.297  1.00201.95           C  
ATOM   2203  CG2 ILE   278      38.321   7.587 -25.998  1.00201.95           C  
ATOM   2204  CD1 ILE   278      37.577  10.322 -24.791  1.00201.95           C  
ATOM   2205  N   ALA   279      36.292   6.695 -28.061  1.00 57.43           N  
ATOM   2206  CA  ALA   279      36.035   7.131 -29.407  1.00 57.43           C  
ATOM   2207  C   ALA   279      35.875   5.952 -30.320  1.00 57.43           C  
ATOM   2208  O   ALA   279      36.484   4.903 -30.111  1.00 57.43           O  
ATOM   2209  CB  ALA   279      37.159   8.006 -29.992  1.00 57.43           C  
ATOM   2210  N   LEU   280      35.019   6.112 -31.359  1.00119.73           N  
ATOM   2211  CA  LEU   280      34.775   5.082 -32.338  1.00119.73           C  
ATOM   2212  C   LEU   280      34.592   5.741 -33.680  1.00119.73           C  
ATOM   2213  O   LEU   280      34.148   6.888 -33.748  1.00119.73           O  
ATOM   2214  CB  LEU   280      33.495   4.270 -32.073  1.00119.73           C  
ATOM   2215  CG  LEU   280      32.194   5.068 -32.291  1.00119.73           C  
ATOM   2216  CD1 LEU   280      30.955   4.201 -32.006  1.00119.73           C  
ATOM   2217  CD2 LEU   280      32.194   6.385 -31.503  1.00119.73           C  
ATOM   2218  N   ALA   281      34.945   5.043 -34.791  1.00 52.90           N  
ATOM   2219  CA  ALA   281      34.763   5.631 -36.097  1.00 52.90           C  
ATOM   2220  C   ALA   281      34.317   4.588 -37.090  1.00 52.90           C  
ATOM   2221  O   ALA   281      34.894   3.505 -37.187  1.00 52.90           O  
ATOM   2222  CB  ALA   281      36.046   6.271 -36.663  1.00 52.90           C  
ATOM   2223  N   TYR   282      33.285   4.932 -37.895  1.00 69.22           N  
ATOM   2224  CA  TYR   282      32.699   4.066 -38.886  1.00 69.22           C  
ATOM   2225  C   TYR   282      33.325   4.367 -40.221  1.00 69.22           C  
ATOM   2226  O   TYR   282      33.495   5.524 -40.601  1.00 69.22           O  
ATOM   2227  CB  TYR   282      31.167   4.269 -38.979  1.00 69.22           C  
ATOM   2228  CG  TYR   282      30.552   3.416 -40.041  1.00 69.22           C  
ATOM   2229  CD1 TYR   282      30.197   2.104 -39.806  1.00 69.22           C  
ATOM   2230  CD2 TYR   282      30.305   3.952 -41.282  1.00 69.22           C  
ATOM   2231  CE1 TYR   282      29.623   1.348 -40.805  1.00 69.22           C  
ATOM   2232  CE2 TYR   282      29.734   3.204 -42.284  1.00 69.22           C  
ATOM   2233  CZ  TYR   282      29.392   1.897 -42.046  1.00 69.22           C  
ATOM   2234  OH  TYR   282      28.804   1.128 -43.075  1.00 69.22           O  
ATOM   2235  N   ASP   283      33.730   3.310 -40.956  1.00 66.57           N  
ATOM   2236  CA  ASP   283      34.328   3.479 -42.259  1.00 66.57           C  
ATOM   2237  C   ASP   283      33.344   3.005 -43.287  1.00 66.57           C  
ATOM   2238  O   ASP   283      32.872   1.872 -43.223  1.00 66.57           O  
ATOM   2239  CB  ASP   283      35.613   2.648 -42.432  1.00 66.57           C  
ATOM   2240  CG  ASP   283      36.184   2.878 -43.826  1.00 66.57           C  
ATOM   2241  OD1 ASP   283      35.832   3.907 -44.460  1.00 66.57           O  
ATOM   2242  OD2 ASP   283      36.979   2.013 -44.279  1.00 66.57           O1-
ATOM   2243  N   PRO   284      32.988   3.841 -44.227  1.00 79.75           N  
ATOM   2244  CA  PRO   284      32.060   3.430 -45.246  1.00 79.75           C  
ATOM   2245  C   PRO   284      32.585   2.368 -46.164  1.00 79.75           C  
ATOM   2246  O   PRO   284      31.808   1.521 -46.600  1.00 79.75           O  
ATOM   2247  CB  PRO   284      31.646   4.709 -45.969  1.00 79.75           C  
ATOM   2248  CG  PRO   284      31.806   5.800 -44.895  1.00 79.75           C  
ATOM   2249  CD  PRO   284      32.922   5.273 -43.975  1.00 79.75           C  
ATOM   2250  N   GLU   285      33.894   2.393 -46.477  1.00 93.74           N  
ATOM   2251  CA  GLU   285      34.437   1.484 -47.448  1.00 93.74           C  
ATOM   2252  C   GLU   285      34.347   0.060 -46.975  1.00 93.74           C  
ATOM   2253  O   GLU   285      33.847  -0.804 -47.692  1.00 93.74           O  
ATOM   2254  CB  GLU   285      35.924   1.754 -47.715  1.00 93.74           C  
ATOM   2255  CG  GLU   285      36.214   3.135 -48.308  1.00 93.74           C  
ATOM   2256  CD  GLU   285      37.722   3.231 -48.477  1.00 93.74           C  
ATOM   2257  OE1 GLU   285      38.412   2.224 -48.167  1.00 93.74           O  
ATOM   2258  OE2 GLU   285      38.203   4.309 -48.916  1.00 93.74           O1-
ATOM   2259  N   THR   286      34.897  -0.228 -45.779  1.00 91.67           N  
ATOM   2260  CA  THR   286      34.919  -1.540 -45.180  1.00 91.67           C  
ATOM   2261  C   THR   286      33.654  -1.876 -44.450  1.00 91.67           C  
ATOM   2262  O   THR   286      33.299  -3.048 -44.330  1.00 91.67           O  
ATOM   2263  CB  THR   286      36.076  -1.727 -44.240  1.00 91.67           C  
ATOM   2264  CG2 THR   286      37.379  -1.555 -45.038  1.00 91.67           C  
ATOM   2265  OG1 THR   286      36.022  -0.781 -43.183  1.00 91.67           O  
ATOM   2266  N   LYS   287      32.940  -0.856 -43.936  1.00137.67           N  
ATOM   2267  CA  LYS   287      31.784  -1.058 -43.105  1.00137.67           C  
ATOM   2268  C   LYS   287      32.206  -1.504 -41.733  1.00137.67           C  
ATOM   2269  O   LYS   287      31.394  -2.027 -40.970  1.00137.67           O  
ATOM   2270  CB  LYS   287      30.794  -2.098 -43.665  1.00137.67           C  
ATOM   2271  CG  LYS   287      29.727  -1.542 -44.613  1.00137.67           C  
ATOM   2272  CD  LYS   287      30.206  -0.996 -45.959  1.00137.67           C  
ATOM   2273  CE  LYS   287      29.037  -0.579 -46.859  1.00137.67           C  
ATOM   2274  NZ  LYS   287      29.533   0.088 -48.083  1.00137.67           N1+
ATOM   2275  N   VAL   288      33.492  -1.273 -41.380  1.00 78.75           N  
ATOM   2276  CA  VAL   288      34.029  -1.594 -40.085  1.00 78.75           C  
ATOM   2277  C   VAL   288      33.966  -0.386 -39.180  1.00 78.75           C  
ATOM   2278  O   VAL   288      34.007   0.761 -39.627  1.00 78.75           O  
ATOM   2279  CB  VAL   288      35.465  -2.046 -40.141  1.00 78.75           C  
ATOM   2280  CG1 VAL   288      35.976  -2.260 -38.706  1.00 78.75           C  
ATOM   2281  CG2 VAL   288      35.552  -3.303 -41.027  1.00 78.75           C  
ATOM   2282  N   LEU   289      33.831  -0.630 -37.857  1.00175.10           N  
ATOM   2283  CA  LEU   289      33.830   0.438 -36.888  1.00175.10           C  
ATOM   2284  C   LEU   289      35.052   0.211 -36.050  1.00175.10           C  
ATOM   2285  O   LEU   289      35.282  -0.901 -35.573  1.00175.10           O  
ATOM   2286  CB  LEU   289      32.609   0.408 -35.954  1.00175.10           C  
ATOM   2287  CG  LEU   289      32.500   1.623 -35.014  1.00175.10           C  
ATOM   2288  CD1 LEU   289      32.251   2.921 -35.803  1.00175.10           C  
ATOM   2289  CD2 LEU   289      31.442   1.386 -33.922  1.00175.10           C  
ATOM   2290  N   PHE   290      35.868   1.268 -35.850  1.00 78.44           N  
ATOM   2291  CA  PHE   290      37.108   1.123 -35.139  1.00 78.44           C  
ATOM   2292  C   PHE   290      36.993   1.797 -33.811  1.00 78.44           C  
ATOM   2293  O   PHE   290      36.385   2.859 -33.678  1.00 78.44           O  
ATOM   2294  CB  PHE   290      38.300   1.774 -35.870  1.00 78.44           C  
ATOM   2295  CG  PHE   290      38.519   1.090 -37.181  1.00 78.44           C  
ATOM   2296  CD1 PHE   290      39.303  -0.039 -37.274  1.00 78.44           C  
ATOM   2297  CD2 PHE   290      37.940   1.581 -38.330  1.00 78.44           C  
ATOM   2298  CE1 PHE   290      39.506  -0.663 -38.484  1.00 78.44           C  
ATOM   2299  CE2 PHE   290      38.136   0.963 -39.543  1.00 78.44           C  
ATOM   2300  CZ  PHE   290      38.922  -0.162 -39.624  1.00 78.44           C  
ATOM   2301  N   PHE   291      37.596   1.182 -32.777  1.00 70.73           N  
ATOM   2302  CA  PHE   291      37.493   1.752 -31.467  1.00 70.73           C  
ATOM   2303  C   PHE   291      38.882   2.027 -30.980  1.00 70.73           C  
ATOM   2304  O   PHE   291      39.781   1.205 -31.146  1.00 70.73           O  
ATOM   2305  CB  PHE   291      36.865   0.781 -30.453  1.00 70.73           C  
ATOM   2306  CG  PHE   291      35.507   0.421 -30.950  1.00 70.73           C  
ATOM   2307  CD1 PHE   291      34.405   1.171 -30.609  1.00 70.73           C  
ATOM   2308  CD2 PHE   291      35.346  -0.669 -31.773  1.00 70.73           C  
ATOM   2309  CE1 PHE   291      33.159   0.827 -31.075  1.00 70.73           C  
ATOM   2310  CE2 PHE   291      34.103  -1.018 -32.241  1.00 70.73           C  
ATOM   2311  CZ  PHE   291      33.007  -0.269 -31.890  1.00 70.73           C  
ATOM   2312  N   ALA   292      39.091   3.215 -30.379  1.00 60.58           N  
ATOM   2313  CA  ALA   292      40.353   3.543 -29.779  1.00 60.58           C  
ATOM   2314  C   ALA   292      40.114   3.323 -28.312  1.00 60.58           C  
ATOM   2315  O   ALA   292      39.363   4.069 -27.687  1.00 60.58           O  
ATOM   2316  CB  ALA   292      40.735   5.017 -29.997  1.00 60.58           C  
ATOM   2317  N   GLU   293      40.767   2.295 -27.727  1.00 84.91           N  
ATOM   2318  CA  GLU   293      40.439   1.862 -26.392  1.00 84.91           C  
ATOM   2319  C   GLU   293      41.217   2.559 -25.305  1.00 84.91           C  
ATOM   2320  O   GLU   293      42.290   3.119 -25.530  1.00 84.91           O  
ATOM   2321  CB  GLU   293      40.514   0.330 -26.257  1.00 84.91           C  
ATOM   2322  CG  GLU   293      39.446  -0.315 -27.153  1.00 84.91           C  
ATOM   2323  CD  GLU   293      39.556  -1.834 -27.155  1.00 84.91           C  
ATOM   2324  OE1 GLU   293      40.265  -2.391 -26.276  1.00 84.91           O  
ATOM   2325  OE2 GLU   293      38.922  -2.458 -28.046  1.00 84.91           O1-
ATOM   2326  N   THR   294      40.609   2.587 -24.093  1.00 81.47           N  
ATOM   2327  CA  THR   294      41.114   3.266 -22.925  1.00 81.47           C  
ATOM   2328  C   THR   294      42.291   2.615 -22.248  1.00 81.47           C  
ATOM   2329  O   THR   294      43.271   3.294 -21.937  1.00 81.47           O  
ATOM   2330  CB  THR   294      40.064   3.431 -21.865  1.00 81.47           C  
ATOM   2331  CG2 THR   294      40.681   4.174 -20.670  1.00 81.47           C  
ATOM   2332  OG1 THR   294      38.959   4.163 -22.375  1.00 81.47           O  
ATOM   2333  N   ASP   295      42.245   1.289 -21.982  1.00126.91           N  
ATOM   2334  CA  ASP   295      43.314   0.776 -21.160  1.00126.91           C  
ATOM   2335  C   ASP   295      43.995  -0.399 -21.808  1.00126.91           C  
ATOM   2336  O   ASP   295      45.022  -0.862 -21.316  1.00126.91           O  
ATOM   2337  CB  ASP   295      42.795   0.297 -19.790  1.00126.91           C  
ATOM   2338  CG  ASP   295      43.963   0.200 -18.815  1.00126.91           C  
ATOM   2339  OD1 ASP   295      45.073   0.683 -19.164  1.00126.91           O  
ATOM   2340  OD2 ASP   295      43.754  -0.357 -17.703  1.00126.91           O1-
ATOM   2341  N   SER   296      43.448  -0.907 -22.928  1.00 70.04           N  
ATOM   2342  CA  SER   296      43.958  -2.083 -23.588  1.00 70.04           C  
ATOM   2343  C   SER   296      45.203  -1.826 -24.391  1.00 70.04           C  
ATOM   2344  O   SER   296      45.878  -2.772 -24.798  1.00 70.04           O  
ATOM   2345  CB  SER   296      42.935  -2.698 -24.554  1.00 70.04           C  
ATOM   2346  OG  SER   296      42.682  -1.791 -25.616  1.00 70.04           O  
ATOM   2347  N   ARG   297      45.538  -0.551 -24.659  1.00180.24           N  
ATOM   2348  CA  ARG   297      46.670  -0.203 -25.480  1.00180.24           C  
ATOM   2349  C   ARG   297      46.483  -0.727 -26.872  1.00180.24           C  
ATOM   2350  O   ARG   297      47.462  -1.067 -27.536  1.00180.24           O  
ATOM   2351  CB  ARG   297      48.029  -0.705 -24.961  1.00180.24           C  
ATOM   2352  CG  ARG   297      48.570   0.067 -23.752  1.00180.24           C  
ATOM   2353  CD  ARG   297      47.896  -0.298 -22.432  1.00180.24           C  
ATOM   2354  NE  ARG   297      47.847  -1.786 -22.383  1.00180.24           N  
ATOM   2355  CZ  ARG   297      48.962  -2.493 -22.039  1.00180.24           C  
ATOM   2356  NH1 ARG   297      50.119  -1.837 -21.735  1.00180.24           N1+
ATOM   2357  NH2 ARG   297      48.924  -3.857 -22.021  1.00180.24           N  
ATOM   2358  N   GLN   298      45.225  -0.774 -27.370  1.00 60.78           N  
ATOM   2359  CA  GLN   298      45.019  -1.293 -28.694  1.00 60.78           C  
ATOM   2360  C   GLN   298      43.900  -0.564 -29.383  1.00 60.78           C  
ATOM   2361  O   GLN   298      43.157   0.198 -28.765  1.00 60.78           O  
ATOM   2362  CB  GLN   298      44.672  -2.788 -28.685  1.00 60.78           C  
ATOM   2363  CG  GLN   298      45.819  -3.640 -28.136  1.00 60.78           C  
ATOM   2364  CD  GLN   298      45.362  -5.087 -28.080  1.00 60.78           C  
ATOM   2365  NE2 GLN   298      46.120  -5.991 -28.759  1.00 60.78           N  
ATOM   2366  OE1 GLN   298      44.355  -5.406 -27.449  1.00 60.78           O  
ATOM   2367  N   VAL   299      43.803  -0.754 -30.720  1.00 55.27           N  
ATOM   2368  CA  VAL   299      42.723  -0.235 -31.516  1.00 55.27           C  
ATOM   2369  C   VAL   299      41.995  -1.450 -32.023  1.00 55.27           C  
ATOM   2370  O   VAL   299      42.606  -2.351 -32.598  1.00 55.27           O  
ATOM   2371  CB  VAL   299      43.190   0.554 -32.705  1.00 55.27           C  
ATOM   2372  CG1 VAL   299      41.961   1.018 -33.506  1.00 55.27           C  
ATOM   2373  CG2 VAL   299      44.076   1.708 -32.204  1.00 55.27           C  
ATOM   2374  N   SER   300      40.657  -1.502 -31.842  1.00 53.47           N  
ATOM   2375  CA  SER   300      39.910  -2.686 -32.182  1.00 53.47           C  
ATOM   2376  C   SER   300      38.959  -2.409 -33.307  1.00 53.47           C  
ATOM   2377  O   SER   300      38.748  -1.259 -33.686  1.00 53.47           O  
ATOM   2378  CB  SER   300      39.101  -3.239 -30.996  1.00 53.47           C  
ATOM   2379  OG  SER   300      38.166  -2.272 -30.539  1.00 53.47           O  
ATOM   2380  N   CYS   301      38.387  -3.483 -33.906  1.00 72.42           N  
ATOM   2381  CA  CYS   301      37.483  -3.306 -35.013  1.00 72.42           C  
ATOM   2382  C   CYS   301      36.345  -4.283 -34.953  1.00 72.42           C  
ATOM   2383  O   CYS   301      36.407  -5.313 -34.282  1.00 72.42           O  
ATOM   2384  CB  CYS   301      38.169  -3.404 -36.399  1.00 72.42           C  
ATOM   2385  SG  CYS   301      39.193  -4.885 -36.677  1.00 72.42           S  
ATOM   2386  N   TRP   302      35.235  -3.925 -35.635  1.00103.08           N  
ATOM   2387  CA  TRP   302      34.053  -4.733 -35.722  1.00103.08           C  
ATOM   2388  C   TRP   302      33.383  -4.441 -37.028  1.00103.08           C  
ATOM   2389  O   TRP   302      33.056  -3.292 -37.320  1.00103.08           O  
ATOM   2390  CB  TRP   302      33.060  -4.400 -34.596  1.00103.08           C  
ATOM   2391  CG  TRP   302      31.655  -4.901 -34.799  1.00103.08           C  
ATOM   2392  CD1 TRP   302      31.153  -6.170 -34.835  1.00103.08           C  
ATOM   2393  CD2 TRP   302      30.535  -4.016 -34.963  1.00103.08           C  
ATOM   2394  CE2 TRP   302      29.400  -4.805 -35.105  1.00103.08           C  
ATOM   2395  CE3 TRP   302      30.464  -2.650 -34.991  1.00103.08           C  
ATOM   2396  NE1 TRP   302      29.791  -6.128 -35.027  1.00103.08           N  
ATOM   2397  CZ2 TRP   302      28.170  -4.241 -35.278  1.00103.08           C  
ATOM   2398  CZ3 TRP   302      29.221  -2.081 -35.169  1.00103.08           C  
ATOM   2399  CH2 TRP   302      28.095  -2.864 -35.311  1.00103.08           C  
ATOM   2400  N   ASN   303      33.160  -5.485 -37.854  1.00 63.16           N  
ATOM   2401  CA  ASN   303      32.465  -5.300 -39.096  1.00 63.16           C  
ATOM   2402  C   ASN   303      31.015  -5.173 -38.729  1.00 63.16           C  
ATOM   2403  O   ASN   303      30.500  -5.933 -37.912  1.00 63.16           O  
ATOM   2404  CB  ASN   303      32.623  -6.487 -40.065  1.00 63.16           C  
ATOM   2405  CG  ASN   303      32.247  -6.030 -41.468  1.00 63.16           C  
ATOM   2406  ND2 ASN   303      32.768  -6.747 -42.499  1.00 63.16           N  
ATOM   2407  OD1 ASN   303      31.510  -5.061 -41.646  1.00 63.16           O  
ATOM   2408  N   ILE   304      30.321  -4.193 -39.334  1.00154.74           N  
ATOM   2409  CA  ILE   304      28.945  -3.863 -39.076  1.00154.74           C  
ATOM   2410  C   ILE   304      28.071  -4.990 -39.522  1.00154.74           C  
ATOM   2411  O   ILE   304      27.013  -5.233 -38.948  1.00154.74           O  
ATOM   2412  CB  ILE   304      28.524  -2.600 -39.785  1.00154.74           C  
ATOM   2413  CG1 ILE   304      27.311  -1.922 -39.119  1.00154.74           C  
ATOM   2414  CG2 ILE   304      28.306  -2.947 -41.267  1.00154.74           C  
ATOM   2415  CD1 ILE   304      26.001  -2.702 -39.186  1.00154.74           C  
ATOM   2416  N   LYS   305      28.494  -5.710 -40.573  1.00133.83           N  
ATOM   2417  CA  LYS   305      27.679  -6.732 -41.161  1.00133.83           C  
ATOM   2418  C   LYS   305      27.244  -7.708 -40.112  1.00133.83           C  
ATOM   2419  O   LYS   305      26.078  -8.098 -40.095  1.00133.83           O  
ATOM   2420  CB  LYS   305      28.425  -7.545 -42.236  1.00133.83           C  
ATOM   2421  CG  LYS   305      28.638  -6.792 -43.548  1.00133.83           C  
ATOM   2422  CD  LYS   305      27.323  -6.410 -44.226  1.00133.83           C  
ATOM   2423  CE  LYS   305      26.433  -7.617 -44.525  1.00133.83           C  
ATOM   2424  NZ  LYS   305      25.085  -7.168 -44.939  1.00133.83           N1+
ATOM   2425  N   LYS   306      28.136  -8.128 -39.192  1.00160.30           N  
ATOM   2426  CA  LYS   306      27.690  -9.133 -38.257  1.00160.30           C  
ATOM   2427  C   LYS   306      27.300  -8.520 -36.928  1.00160.30           C  
ATOM   2428  O   LYS   306      27.678  -7.386 -36.644  1.00160.30           O  
ATOM   2429  CB  LYS   306      28.726 -10.232 -37.983  1.00160.30           C  
ATOM   2430  CG  LYS   306      28.962 -11.107 -39.212  1.00160.30           C  
ATOM   2431  CD  LYS   306      27.668 -11.713 -39.766  1.00160.30           C  
ATOM   2432  CE  LYS   306      26.930 -12.613 -38.774  1.00160.30           C  
ATOM   2433  NZ  LYS   306      25.649 -13.063 -39.365  1.00160.30           N1+
ATOM   2434  N   GLU   307      26.520  -9.273 -36.091  1.00113.09           N  
ATOM   2435  CA  GLU   307      26.028  -8.882 -34.781  1.00113.09           C  
ATOM   2436  C   GLU   307      27.206  -8.703 -33.881  1.00113.09           C  
ATOM   2437  O   GLU   307      28.249  -9.319 -34.086  1.00113.09           O  
ATOM   2438  CB  GLU   307      25.078  -9.900 -34.128  1.00113.09           C  
ATOM   2439  CG  GLU   307      23.668  -9.874 -34.719  1.00113.09           C  
ATOM   2440  CD  GLU   307      23.060  -8.522 -34.362  1.00113.09           C  
ATOM   2441  OE1 GLU   307      23.590  -7.486 -34.851  1.00113.09           O  
ATOM   2442  OE2 GLU   307      22.070  -8.506 -33.584  1.00113.09           O1-
ATOM   2443  N   LEU   308      27.076  -7.852 -32.844  1.00100.52           N  
ATOM   2444  CA  LEU   308      28.273  -7.526 -32.121  1.00100.52           C  
ATOM   2445  C   LEU   308      28.472  -8.335 -30.890  1.00100.52           C  
ATOM   2446  O   LEU   308      27.758  -8.203 -29.897  1.00100.52           O  
ATOM   2447  CB  LEU   308      28.356  -6.045 -31.725  1.00100.52           C  
ATOM   2448  CG  LEU   308      29.630  -5.673 -30.950  1.00100.52           C  
ATOM   2449  CD1 LEU   308      30.893  -5.919 -31.788  1.00100.52           C  
ATOM   2450  CD2 LEU   308      29.550  -4.235 -30.424  1.00100.52           C  
ATOM   2451  N   LYS   309      29.511  -9.187 -30.946  1.00106.75           N  
ATOM   2452  CA  LYS   309      29.955  -9.979 -29.847  1.00106.75           C  
ATOM   2453  C   LYS   309      31.447 -10.004 -29.966  1.00106.75           C  
ATOM   2454  O   LYS   309      31.986  -9.713 -31.033  1.00106.75           O  
ATOM   2455  CB  LYS   309      29.357 -11.392 -29.881  1.00106.75           C  
ATOM   2456  CG  LYS   309      27.864 -11.294 -29.574  1.00106.75           C  
ATOM   2457  CD  LYS   309      27.031 -12.501 -29.984  1.00106.75           C  
ATOM   2458  CE  LYS   309      25.554 -12.323 -29.638  1.00106.75           C  
ATOM   2459  NZ  LYS   309      25.007 -11.152 -30.357  1.00106.75           N1+
ATOM   2460  N   PRO   310      32.139 -10.298 -28.904  1.00 66.10           N  
ATOM   2461  CA  PRO   310      33.578 -10.270 -28.913  1.00 66.10           C  
ATOM   2462  C   PRO   310      34.125 -11.116 -30.020  1.00 66.10           C  
ATOM   2463  O   PRO   310      35.174 -10.776 -30.566  1.00 66.10           O  
ATOM   2464  CB  PRO   310      33.995 -10.827 -27.554  1.00 66.10           C  
ATOM   2465  CG  PRO   310      32.860 -11.815 -27.226  1.00 66.10           C  
ATOM   2466  CD  PRO   310      31.616 -11.178 -27.872  1.00 66.10           C  
ATOM   2467  N   GLU   311      33.435 -12.216 -30.369  1.00 52.13           N  
ATOM   2468  CA  GLU   311      33.918 -13.122 -31.368  1.00 52.13           C  
ATOM   2469  C   GLU   311      34.060 -12.371 -32.647  1.00 52.13           C  
ATOM   2470  O   GLU   311      34.976 -12.635 -33.423  1.00 52.13           O  
ATOM   2471  CB  GLU   311      32.950 -14.284 -31.653  1.00 52.13           C  
ATOM   2472  CG  GLU   311      32.836 -15.299 -30.514  1.00 52.13           C  
ATOM   2473  CD  GLU   311      31.815 -16.346 -30.939  1.00 52.13           C  
ATOM   2474  OE1 GLU   311      31.200 -16.160 -32.022  1.00 52.13           O  
ATOM   2475  OE2 GLU   311      31.638 -17.345 -30.190  1.00 52.13           O1-
ATOM   2476  N   ASN   312      33.143 -11.418 -32.908  1.00146.85           N  
ATOM   2477  CA  ASN   312      33.199 -10.712 -34.153  1.00146.85           C  
ATOM   2478  C   ASN   312      34.023  -9.463 -34.007  1.00146.85           C  
ATOM   2479  O   ASN   312      33.697  -8.434 -34.597  1.00146.85           O  
ATOM   2480  CB  ASN   312      31.814 -10.236 -34.632  1.00146.85           C  
ATOM   2481  CG  ASN   312      30.932 -11.436 -34.959  1.00146.85           C  
ATOM   2482  ND2 ASN   312      31.443 -12.671 -34.709  1.00146.85           N  
ATOM   2483  OD1 ASN   312      29.803 -11.278 -35.418  1.00146.85           O  
ATOM   2484  N   VAL   313      35.145  -9.510 -33.269  1.00 57.03           N  
ATOM   2485  CA  VAL   313      35.956  -8.329 -33.142  1.00 57.03           C  
ATOM   2486  C   VAL   313      37.383  -8.775 -33.214  1.00 57.03           C  
ATOM   2487  O   VAL   313      37.683  -9.935 -32.929  1.00 57.03           O  
ATOM   2488  CB  VAL   313      35.770  -7.638 -31.823  1.00 57.03           C  
ATOM   2489  CG1 VAL   313      36.711  -6.425 -31.750  1.00 57.03           C  
ATOM   2490  CG2 VAL   313      34.280  -7.291 -31.663  1.00 57.03           C  
ATOM   2491  N   GLY   314      38.298  -7.857 -33.600  1.00 29.29           N  
ATOM   2492  CA  GLY   314      39.701  -8.166 -33.712  1.00 29.29           C  
ATOM   2493  C   GLY   314      40.490  -6.935 -33.353  1.00 29.29           C  
ATOM   2494  O   GLY   314      39.916  -5.916 -32.970  1.00 29.29           O  
ATOM   2495  N   VAL   315      41.842  -7.006 -33.446  1.00 59.32           N  
ATOM   2496  CA  VAL   315      42.681  -5.877 -33.120  1.00 59.32           C  
ATOM   2497  C   VAL   315      43.515  -5.500 -34.313  1.00 59.32           C  
ATOM   2498  O   VAL   315      44.188  -6.338 -34.911  1.00 59.32           O  
ATOM   2499  CB  VAL   315      43.635  -6.145 -31.991  1.00 59.32           C  
ATOM   2500  CG1 VAL   315      44.543  -4.917 -31.809  1.00 59.32           C  
ATOM   2501  CG2 VAL   315      42.826  -6.498 -30.732  1.00 59.32           C  
ATOM   2502  N   ILE   316      43.394  -4.223 -34.740  1.00 92.28           N  
ATOM   2503  CA  ILE   316      44.156  -3.626 -35.810  1.00 92.28           C  
ATOM   2504  C   ILE   316      45.519  -3.159 -35.368  1.00 92.28           C  
ATOM   2505  O   ILE   316      46.468  -3.182 -36.153  1.00 92.28           O  
ATOM   2506  CB  ILE   316      43.452  -2.463 -36.457  1.00 92.28           C  
ATOM   2507  CG1 ILE   316      43.251  -1.304 -35.467  1.00 92.28           C  
ATOM   2508  CG2 ILE   316      42.139  -2.989 -37.058  1.00 92.28           C  
ATOM   2509  CD1 ILE   316      42.791  -0.009 -36.137  1.00 92.28           C  
ATOM   2510  N   TYR   317      45.639  -2.627 -34.127  1.00 89.05           N  
ATOM   2511  CA  TYR   317      46.886  -2.022 -33.740  1.00 89.05           C  
ATOM   2512  C   TYR   317      47.178  -2.329 -32.303  1.00 89.05           C  
ATOM   2513  O   TYR   317      46.263  -2.437 -31.487  1.00 89.05           O  
ATOM   2514  CB  TYR   317      46.794  -0.494 -33.913  1.00 89.05           C  
ATOM   2515  CG  TYR   317      48.071   0.176 -33.557  1.00 89.05           C  
ATOM   2516  CD1 TYR   317      49.133   0.142 -34.429  1.00 89.05           C  
ATOM   2517  CD2 TYR   317      48.193   0.863 -32.372  1.00 89.05           C  
ATOM   2518  CE1 TYR   317      50.313   0.772 -34.117  1.00 89.05           C  
ATOM   2519  CE2 TYR   317      49.371   1.496 -32.055  1.00 89.05           C  
ATOM   2520  CZ  TYR   317      50.431   1.447 -32.928  1.00 89.05           C  
ATOM   2521  OH  TYR   317      51.640   2.096 -32.606  1.00 89.05           O  
ATOM   2522  N   SER   318      48.475  -2.489 -31.955  1.00 91.01           N  
ATOM   2523  CA  SER   318      48.801  -2.731 -30.579  1.00 91.01           C  
ATOM   2524  C   SER   318      50.118  -2.070 -30.275  1.00 91.01           C  
ATOM   2525  O   SER   318      51.081  -2.224 -31.026  1.00 91.01           O  
ATOM   2526  CB  SER   318      48.927  -4.227 -30.259  1.00 91.01           C  
ATOM   2527  OG  SER   318      48.949  -4.425 -28.856  1.00 91.01           O  
ATOM   2528  N   SER   319      50.188  -1.297 -29.163  1.00 57.14           N  
ATOM   2529  CA  SER   319      51.422  -0.671 -28.770  1.00 57.14           C  
ATOM   2530  C   SER   319      51.383  -0.460 -27.281  1.00 57.14           C  
ATOM   2531  O   SER   319      50.403   0.040 -26.730  1.00 57.14           O  
ATOM   2532  CB  SER   319      51.636   0.710 -29.413  1.00 57.14           C  
ATOM   2533  OG  SER   319      52.870   1.268 -28.982  1.00 57.14           O  
ATOM   2534  N   ALA   320      52.489  -0.792 -26.592  1.00 44.58           N  
ATOM   2535  CA  ALA   320      52.567  -0.655 -25.163  1.00 44.58           C  
ATOM   2536  C   ALA   320      52.394   0.796 -24.846  1.00 44.58           C  
ATOM   2537  O   ALA   320      51.873   1.168 -23.796  1.00 44.58           O  
ATOM   2538  CB  ALA   320      53.928  -1.099 -24.601  1.00 44.58           C  
ATOM   2539  N   LYS   321      52.904   1.641 -25.755  1.00 86.99           N  
ATOM   2540  CA  LYS   321      52.918   3.074 -25.698  1.00 86.99           C  
ATOM   2541  C   LYS   321      51.565   3.695 -25.917  1.00 86.99           C  
ATOM   2542  O   LYS   321      51.383   4.870 -25.599  1.00 86.99           O  
ATOM   2543  CB  LYS   321      53.935   3.667 -26.684  1.00 86.99           C  
ATOM   2544  CG  LYS   321      55.364   3.286 -26.286  1.00 86.99           C  
ATOM   2545  CD  LYS   321      56.417   3.514 -27.370  1.00 86.99           C  
ATOM   2546  CE  LYS   321      57.826   3.110 -26.934  1.00 86.99           C  
ATOM   2547  NZ  LYS   321      58.772   3.293 -28.055  1.00 86.99           N1+
ATOM   2548  N   LEU   322      50.597   2.973 -26.522  1.00 82.66           N  
ATOM   2549  CA  LEU   322      49.342   3.615 -26.826  1.00 82.66           C  
ATOM   2550  C   LEU   322      48.498   3.673 -25.591  1.00 82.66           C  
ATOM   2551  O   LEU   322      47.525   2.935 -25.438  1.00 82.66           O  
ATOM   2552  CB  LEU   322      48.547   2.884 -27.923  1.00 82.66           C  
ATOM   2553  CG  LEU   322      47.290   3.637 -28.392  1.00 82.66           C  
ATOM   2554  CD1 LEU   322      47.667   4.960 -29.081  1.00 82.66           C  
ATOM   2555  CD2 LEU   322      46.403   2.746 -29.278  1.00 82.66           C  
ATOM   2556  N   ASN   323      48.804   4.631 -24.698  1.00103.67           N  
ATOM   2557  CA  ASN   323      48.080   4.681 -23.468  1.00103.67           C  
ATOM   2558  C   ASN   323      46.984   5.700 -23.620  1.00103.67           C  
ATOM   2559  O   ASN   323      47.235   6.868 -23.914  1.00103.67           O  
ATOM   2560  CB  ASN   323      48.958   5.055 -22.263  1.00103.67           C  
ATOM   2561  CG  ASN   323      48.321   4.422 -21.037  1.00103.67           C  
ATOM   2562  ND2 ASN   323      48.968   4.595 -19.853  1.00103.67           N  
ATOM   2563  OD1 ASN   323      47.271   3.789 -21.129  1.00103.67           O  
ATOM   2564  N   PHE   324      45.746   5.283 -23.274  1.00127.13           N  
ATOM   2565  CA  PHE   324      44.519   6.027 -23.416  1.00127.13           C  
ATOM   2566  C   PHE   324      44.234   6.585 -24.784  1.00127.13           C  
ATOM   2567  O   PHE   324      44.571   7.724 -25.109  1.00127.13           O  
ATOM   2568  CB  PHE   324      44.329   7.147 -22.373  1.00127.13           C  
ATOM   2569  CG  PHE   324      42.926   7.661 -22.474  1.00127.13           C  
ATOM   2570  CD1 PHE   324      41.872   6.919 -21.985  1.00127.13           C  
ATOM   2571  CD2 PHE   324      42.657   8.888 -23.038  1.00127.13           C  
ATOM   2572  CE1 PHE   324      40.580   7.384 -22.067  1.00127.13           C  
ATOM   2573  CE2 PHE   324      41.367   9.360 -23.122  1.00127.13           C  
ATOM   2574  CZ  PHE   324      40.323   8.607 -22.639  1.00127.13           C  
ATOM   2575  N   ALA   325      43.680   5.709 -25.660  1.00 75.51           N  
ATOM   2576  CA  ALA   325      43.218   6.118 -26.960  1.00 75.51           C  
ATOM   2577  C   ALA   325      42.106   7.112 -26.752  1.00 75.51           C  
ATOM   2578  O   ALA   325      41.168   6.871 -25.995  1.00 75.51           O  
ATOM   2579  CB  ALA   325      42.681   4.948 -27.795  1.00 75.51           C  
ATOM   2580  N   THR   326      42.310   8.331 -27.289  1.00196.01           N  
ATOM   2581  CA  THR   326      41.431   9.471 -27.227  1.00196.01           C  
ATOM   2582  C   THR   326      40.620   9.803 -28.453  1.00196.01           C  
ATOM   2583  O   THR   326      39.639  10.542 -28.358  1.00196.01           O  
ATOM   2584  CB  THR   326      42.160  10.721 -26.833  1.00196.01           C  
ATOM   2585  CG2 THR   326      43.129  11.115 -27.960  1.00196.01           C  
ATOM   2586  OG1 THR   326      41.234  11.768 -26.581  1.00196.01           O  
ATOM   2587  N   ASP   327      41.067   9.396 -29.657  1.00105.94           N  
ATOM   2588  CA  ASP   327      40.385   9.869 -30.831  1.00105.94           C  
ATOM   2589  C   ASP   327      40.684   8.932 -31.957  1.00105.94           C  
ATOM   2590  O   ASP   327      41.744   8.308 -31.990  1.00105.94           O  
ATOM   2591  CB  ASP   327      40.867  11.273 -31.246  1.00105.94           C  
ATOM   2592  CG  ASP   327      39.946  11.866 -32.303  1.00105.94           C  
ATOM   2593  OD1 ASP   327      38.891  11.248 -32.606  1.00105.94           O  
ATOM   2594  OD2 ASP   327      40.289  12.967 -32.813  1.00105.94           O1-
ATOM   2595  N   MET   328      39.714   8.779 -32.883  1.00 71.75           N  
ATOM   2596  CA  MET   328      39.895   7.978 -34.059  1.00 71.75           C  
ATOM   2597  C   MET   328      38.947   8.491 -35.092  1.00 71.75           C  
ATOM   2598  O   MET   328      37.803   8.819 -34.783  1.00 71.75           O  
ATOM   2599  CB  MET   328      39.586   6.481 -33.877  1.00 71.75           C  
ATOM   2600  CG  MET   328      40.613   5.718 -33.034  1.00 71.75           C  
ATOM   2601  SD  MET   328      40.302   3.928 -32.965  1.00 71.75           S  
ATOM   2602  CE  MET   328      40.605   3.635 -34.733  1.00 71.75           C  
ATOM   2603  N   MET   329      39.413   8.581 -36.354  1.00113.72           N  
ATOM   2604  CA  MET   329      38.586   9.048 -37.430  1.00113.72           C  
ATOM   2605  C   MET   329      39.106   8.428 -38.688  1.00113.72           C  
ATOM   2606  O   MET   329      40.248   7.975 -38.744  1.00113.72           O  
ATOM   2607  CB  MET   329      38.719  10.563 -37.669  1.00113.72           C  
ATOM   2608  CG  MET   329      38.204  11.449 -36.536  1.00113.72           C  
ATOM   2609  SD  MET   329      36.418  11.784 -36.567  1.00113.72           S  
ATOM   2610  CE  MET   329      35.891  10.074 -36.278  1.00113.72           C  
ATOM   2611  N   VAL   330      38.265   8.371 -39.741  1.00125.38           N  
ATOM   2612  CA  VAL   330      38.785   7.896 -41.001  1.00125.38           C  
ATOM   2613  C   VAL   330      38.751   9.070 -41.941  1.00125.38           C  
ATOM   2614  O   VAL   330      37.746   9.767 -42.047  1.00125.38           O  
ATOM   2615  CB  VAL   330      37.994   6.774 -41.616  1.00125.38           C  
ATOM   2616  CG1 VAL   330      37.998   5.587 -40.635  1.00125.38           C  
ATOM   2617  CG2 VAL   330      36.593   7.280 -41.998  1.00125.38           C  
ATOM   2618  N   ASP   331      39.860   9.333 -42.659  1.00102.09           N  
ATOM   2619  CA  ASP   331      39.905  10.498 -43.504  1.00102.09           C  
ATOM   2620  C   ASP   331      39.317  10.280 -44.873  1.00102.09           C  
ATOM   2621  O   ASP   331      38.733   9.237 -45.168  1.00102.09           O  
ATOM   2622  CB  ASP   331      41.283  11.205 -43.585  1.00102.09           C  
ATOM   2623  CG  ASP   331      42.357  10.234 -44.034  1.00102.09           C  
ATOM   2624  OD1 ASP   331      42.015   9.035 -44.179  1.00102.09           O  
ATOM   2625  OD2 ASP   331      43.530  10.662 -44.213  1.00102.09           O1-
ATOM   2626  N   SER   332      39.423  11.332 -45.725  1.00 74.61           N  
ATOM   2627  CA  SER   332      38.849  11.381 -47.047  1.00 74.61           C  
ATOM   2628  C   SER   332      39.389  10.256 -47.851  1.00 74.61           C  
ATOM   2629  O   SER   332      38.634   9.478 -48.430  1.00 74.61           O  
ATOM   2630  CB  SER   332      39.178  12.686 -47.794  1.00 74.61           C  
ATOM   2631  OG  SER   332      38.571  13.794 -47.143  1.00 74.61           O  
ATOM   2632  N   LYS   333      40.722  10.140 -47.935  1.00274.11           N  
ATOM   2633  CA  LYS   333      41.197   8.954 -48.558  1.00274.11           C  
ATOM   2634  C   LYS   333      40.947   8.021 -47.437  1.00274.11           C  
ATOM   2635  O   LYS   333      40.812   8.440 -46.311  1.00274.11           O  
ATOM   2636  CB  LYS   333      42.699   8.965 -48.869  1.00274.11           C  
ATOM   2637  CG  LYS   333      43.095  10.049 -49.869  1.00274.11           C  
ATOM   2638  CD  LYS   333      44.607  10.252 -49.948  1.00274.11           C  
ATOM   2639  CE  LYS   333      45.243  10.498 -48.579  1.00274.11           C  
ATOM   2640  NZ  LYS   333      46.718  10.453 -48.685  1.00274.11           N1+
ATOM   2641  N   GLY   334      40.918   6.728 -47.637  1.00170.83           N  
ATOM   2642  CA  GLY   334      40.493   5.789 -46.639  1.00170.83           C  
ATOM   2643  C   GLY   334      41.294   5.778 -45.352  1.00170.83           C  
ATOM   2644  O   GLY   334      41.095   4.870 -44.549  1.00170.83           O  
ATOM   2645  N   PHE   335      42.323   6.633 -45.177  1.00172.54           N  
ATOM   2646  CA  PHE   335      43.186   6.565 -44.015  1.00172.54           C  
ATOM   2647  C   PHE   335      42.505   6.536 -42.664  1.00172.54           C  
ATOM   2648  O   PHE   335      41.545   7.255 -42.383  1.00172.54           O  
ATOM   2649  CB  PHE   335      44.335   7.584 -44.032  1.00172.54           C  
ATOM   2650  CG  PHE   335      45.231   7.048 -45.092  1.00172.54           C  
ATOM   2651  CD1 PHE   335      44.875   7.170 -46.415  1.00172.54           C  
ATOM   2652  CD2 PHE   335      46.412   6.416 -44.771  1.00172.54           C  
ATOM   2653  CE1 PHE   335      45.684   6.671 -47.407  1.00172.54           C  
ATOM   2654  CE2 PHE   335      47.225   5.915 -45.761  1.00172.54           C  
ATOM   2655  CZ  PHE   335      46.862   6.043 -47.081  1.00172.54           C  
ATOM   2656  N   LEU   336      43.048   5.652 -41.784  1.00166.36           N  
ATOM   2657  CA  LEU   336      42.562   5.369 -40.459  1.00166.36           C  
ATOM   2658  C   LEU   336      43.500   6.029 -39.473  1.00166.36           C  
ATOM   2659  O   LEU   336      44.658   5.637 -39.330  1.00166.36           O  
ATOM   2660  CB  LEU   336      42.584   3.848 -40.197  1.00166.36           C  
ATOM   2661  CG  LEU   336      41.790   3.347 -38.977  1.00166.36           C  
ATOM   2662  CD1 LEU   336      42.305   3.919 -37.656  1.00166.36           C  
ATOM   2663  CD2 LEU   336      40.288   3.555 -39.184  1.00166.36           C  
ATOM   2664  N   TRP   337      43.006   7.044 -38.732  1.00106.21           N  
ATOM   2665  CA  TRP   337      43.856   7.763 -37.830  1.00106.21           C  
ATOM   2666  C   TRP   337      43.391   7.519 -36.426  1.00106.21           C  
ATOM   2667  O   TRP   337      42.192   7.504 -36.144  1.00106.21           O  
ATOM   2668  CB  TRP   337      43.840   9.282 -38.096  1.00106.21           C  
ATOM   2669  CG  TRP   337      44.483   9.674 -39.407  1.00106.21           C  
ATOM   2670  CD1 TRP   337      44.098   9.363 -40.679  1.00106.21           C  
ATOM   2671  CD2 TRP   337      45.640  10.514 -39.536  1.00106.21           C  
ATOM   2672  CE2 TRP   337      45.908  10.650 -40.897  1.00106.21           C  
ATOM   2673  CE3 TRP   337      46.414  11.131 -38.595  1.00106.21           C  
ATOM   2674  NE1 TRP   337      44.957   9.931 -41.588  1.00106.21           N  
ATOM   2675  CZ2 TRP   337      46.956  11.402 -41.344  1.00106.21           C  
ATOM   2676  CZ3 TRP   337      47.471  11.887 -39.051  1.00106.21           C  
ATOM   2677  CH2 TRP   337      47.740  12.019 -40.395  1.00106.21           C  
ATOM   2678  N   PHE   338      44.351   7.278 -35.506  1.00 85.81           N  
ATOM   2679  CA  PHE   338      44.006   7.070 -34.127  1.00 85.81           C  
ATOM   2680  C   PHE   338      45.032   7.710 -33.242  1.00 85.81           C  
ATOM   2681  O   PHE   338      46.219   7.723 -33.562  1.00 85.81           O  
ATOM   2682  CB  PHE   338      43.797   5.583 -33.766  1.00 85.81           C  
ATOM   2683  CG  PHE   338      44.905   4.767 -34.339  1.00 85.81           C  
ATOM   2684  CD1 PHE   338      46.073   4.533 -33.649  1.00 85.81           C  
ATOM   2685  CD2 PHE   338      44.757   4.228 -35.598  1.00 85.81           C  
ATOM   2686  CE1 PHE   338      47.072   3.770 -34.213  1.00 85.81           C  
ATOM   2687  CE2 PHE   338      45.749   3.468 -36.169  1.00 85.81           C  
ATOM   2688  CZ  PHE   338      46.910   3.239 -35.470  1.00 85.81           C  
ATOM   2689  N   MET   339      44.581   8.262 -32.091  1.00 60.90           N  
ATOM   2690  CA  MET   339      45.454   9.023 -31.232  1.00 60.90           C  
ATOM   2691  C   MET   339      45.277   8.658 -29.782  1.00 60.90           C  
ATOM   2692  O   MET   339      44.177   8.354 -29.323  1.00 60.90           O  
ATOM   2693  CB  MET   339      45.190  10.534 -31.345  1.00 60.90           C  
ATOM   2694  CG  MET   339      46.077  11.406 -30.457  1.00 60.90           C  
ATOM   2695  SD  MET   339      45.889  13.191 -30.756  1.00 60.90           S  
ATOM   2696  CE  MET   339      44.121  13.248 -30.340  1.00 60.90           C  
ATOM   2697  N   SER   340      46.401   8.691 -29.025  1.00 59.72           N  
ATOM   2698  CA  SER   340      46.433   8.467 -27.605  1.00 59.72           C  
ATOM   2699  C   SER   340      47.160   9.625 -26.978  1.00 59.72           C  
ATOM   2700  O   SER   340      48.029  10.236 -27.606  1.00 59.72           O  
ATOM   2701  CB  SER   340      47.188   7.190 -27.212  1.00 59.72           C  
ATOM   2702  OG  SER   340      48.545   7.287 -27.615  1.00 59.72           O  
ATOM   2703  N   ASN   341      46.793   9.982 -25.721  1.00139.63           N  
ATOM   2704  CA  ASN   341      47.450  11.091 -25.080  1.00139.63           C  
ATOM   2705  C   ASN   341      47.569  10.876 -23.596  1.00139.63           C  
ATOM   2706  O   ASN   341      47.887  11.814 -22.867  1.00139.63           O  
ATOM   2707  CB  ASN   341      46.698  12.417 -25.305  1.00139.63           C  
ATOM   2708  CG  ASN   341      45.293  12.287 -24.733  1.00139.63           C  
ATOM   2709  ND2 ASN   341      44.480  13.369 -24.868  1.00139.63           N  
ATOM   2710  OD1 ASN   341      44.921  11.247 -24.194  1.00139.63           O  
ATOM   2711  N   GLY   342      47.294   9.656 -23.092  1.00 73.23           N  
ATOM   2712  CA  GLY   342      47.499   9.375 -21.695  1.00 73.23           C  
ATOM   2713  C   GLY   342      46.748  10.352 -20.836  1.00 73.23           C  
ATOM   2714  O   GLY   342      47.205  10.675 -19.739  1.00 73.23           O  
ATOM   2715  N   GLN   343      45.583  10.859 -21.297  1.00133.65           N  
ATOM   2716  CA  GLN   343      44.862  11.809 -20.488  1.00133.65           C  
ATOM   2717  C   GLN   343      43.432  11.366 -20.341  1.00133.65           C  
ATOM   2718  O   GLN   343      42.557  11.893 -21.024  1.00133.65           O  
ATOM   2719  CB  GLN   343      44.818  13.210 -21.125  1.00133.65           C  
ATOM   2720  CG  GLN   343      44.054  14.255 -20.307  1.00133.65           C  
ATOM   2721  CD  GLN   343      44.926  14.688 -19.139  1.00133.65           C  
ATOM   2722  NE2 GLN   343      45.911  13.831 -18.756  1.00133.65           N  
ATOM   2723  OE1 GLN   343      44.738  15.766 -18.579  1.00133.65           O  
ATOM   2724  N   PRO   344      43.144  10.443 -19.457  1.00100.82           N  
ATOM   2725  CA  PRO   344      41.781  10.006 -19.268  1.00100.82           C  
ATOM   2726  C   PRO   344      41.041  10.921 -18.342  1.00100.82           C  
ATOM   2727  O   PRO   344      41.692  11.696 -17.643  1.00100.82           O  
ATOM   2728  CB  PRO   344      41.861   8.566 -18.764  1.00100.82           C  
ATOM   2729  CG  PRO   344      43.302   8.418 -18.253  1.00100.82           C  
ATOM   2730  CD  PRO   344      44.097   9.398 -19.128  1.00100.82           C  
ATOM   2731  N   PRO   345      39.730  10.886 -18.326  1.00169.06           N  
ATOM   2732  CA  PRO   345      39.031  11.721 -17.392  1.00169.06           C  
ATOM   2733  C   PRO   345      39.321  11.204 -16.030  1.00169.06           C  
ATOM   2734  O   PRO   345      38.710  10.226 -15.618  1.00169.06           O  
ATOM   2735  CB  PRO   345      37.561  11.668 -17.802  1.00169.06           C  
ATOM   2736  CG  PRO   345      37.627  11.385 -19.316  1.00169.06           C  
ATOM   2737  CD  PRO   345      38.941  10.607 -19.514  1.00169.06           C  
ATOM   2738  N   PHE   346      40.202  11.883 -15.292  1.00 78.58           N  
ATOM   2739  CA  PHE   346      40.584  11.474 -13.980  1.00 78.58           C  
ATOM   2740  C   PHE   346      41.262  12.686 -13.455  1.00 78.58           C  
ATOM   2741  O   PHE   346      41.331  13.699 -14.147  1.00 78.58           O  
ATOM   2742  CB  PHE   346      41.680  10.393 -13.936  1.00 78.58           C  
ATOM   2743  CG  PHE   346      41.166   9.078 -14.413  1.00 78.58           C  
ATOM   2744  CD1 PHE   346      41.161   8.752 -15.750  1.00 78.58           C  
ATOM   2745  CD2 PHE   346      40.701   8.161 -13.503  1.00 78.58           C  
ATOM   2746  CE1 PHE   346      40.689   7.531 -16.171  1.00 78.58           C  
ATOM   2747  CE2 PHE   346      40.231   6.941 -13.923  1.00 78.58           C  
ATOM   2748  CZ  PHE   346      40.220   6.621 -15.258  1.00 78.58           C  
ATOM   2749  N   ASP   347      41.782  12.621 -12.222  1.00148.85           N  
ATOM   2750  CA  ASP   347      42.480  13.755 -11.695  1.00148.85           C  
ATOM   2751  C   ASP   347      43.908  13.630 -12.159  1.00148.85           C  
ATOM   2752  O   ASP   347      44.676  12.885 -11.552  1.00148.85           O  
ATOM   2753  CB  ASP   347      42.492  13.731 -10.155  1.00148.85           C  
ATOM   2754  CG  ASP   347      42.949  15.072  -9.604  1.00148.85           C  
ATOM   2755  OD1 ASP   347      42.755  16.107 -10.294  1.00148.85           O  
ATOM   2756  OD2 ASP   347      43.503  15.073  -8.470  1.00148.85           O1-
ATOM   2757  N   GLU   348      44.307  14.323 -13.258  1.00342.53           N  
ATOM   2758  CA  GLU   348      45.685  14.208 -13.678  1.00342.53           C  
ATOM   2759  C   GLU   348      45.915  14.878 -15.028  1.00342.53           C  
ATOM   2760  O   GLU   348      44.975  15.102 -15.786  1.00342.53           O  
ATOM   2761  CB  GLU   348      46.122  12.743 -13.881  1.00342.53           C  
ATOM   2762  CG  GLU   348      45.306  12.031 -14.967  1.00342.53           C  
ATOM   2763  CD  GLU   348      45.891  10.647 -15.213  1.00342.53           C  
ATOM   2764  OE1 GLU   348      45.538   9.710 -14.448  1.00342.53           O  
ATOM   2765  OE2 GLU   348      46.696  10.509 -16.172  1.00342.53           O1-
ATOM   2766  N   LYS   349      47.196  15.239 -15.322  1.00249.32           N  
ATOM   2767  CA  LYS   349      47.767  15.751 -16.556  1.00249.32           C  
ATOM   2768  C   LYS   349      49.260  15.521 -16.384  1.00249.32           C  
ATOM   2769  O   LYS   349      50.069  16.152 -17.062  1.00249.32           O  
ATOM   2770  CB  LYS   349      47.613  17.271 -16.761  1.00249.32           C  
ATOM   2771  CG  LYS   349      46.197  17.761 -17.073  1.00249.32           C  
ATOM   2772  CD  LYS   349      45.267  17.829 -15.860  1.00249.32           C  
ATOM   2773  CE  LYS   349      43.855  18.307 -16.206  1.00249.32           C  
ATOM   2774  NZ  LYS   349      43.052  18.468 -14.973  1.00249.32           N1+
ATOM   2775  N   MET   350      49.630  14.600 -15.451  1.00169.22           N  
ATOM   2776  CA  MET   350      50.960  14.358 -14.911  1.00169.22           C  
ATOM   2777  C   MET   350      52.133  13.840 -15.753  1.00169.22           C  
ATOM   2778  O   MET   350      53.086  14.603 -15.885  1.00169.22           O  
ATOM   2779  CB  MET   350      50.914  13.392 -13.712  1.00169.22           C  
ATOM   2780  CG  MET   350      50.094  13.910 -12.532  1.00169.22           C  
ATOM   2781  SD  MET   350      49.877  12.702 -11.191  1.00169.22           S  
ATOM   2782  CE  MET   350      48.506  13.603 -10.408  1.00169.22           C  
ATOM   2783  N   LYS   351      52.153  12.600 -16.351  1.00160.74           N  
ATOM   2784  CA  LYS   351      53.408  12.201 -17.005  1.00160.74           C  
ATOM   2785  C   LYS   351      53.508  10.744 -17.401  1.00160.74           C  
ATOM   2786  O   LYS   351      52.809   9.883 -16.866  1.00160.74           O  
ATOM   2787  CB  LYS   351      54.680  12.419 -16.157  1.00160.74           C  
ATOM   2788  CG  LYS   351      54.750  11.557 -14.896  1.00160.74           C  
ATOM   2789  CD  LYS   351      56.138  11.551 -14.250  1.00160.74           C  
ATOM   2790  CE  LYS   351      56.246  10.655 -13.014  1.00160.74           C  
ATOM   2791  NZ  LYS   351      56.548   9.263 -13.418  1.00160.74           N1+
ATOM   2792  N   TYR   352      54.426  10.463 -18.375  1.00 75.28           N  
ATOM   2793  CA  TYR   352      54.791   9.150 -18.872  1.00 75.28           C  
ATOM   2794  C   TYR   352      56.239   9.181 -19.270  1.00 75.28           C  
ATOM   2795  O   TYR   352      56.804  10.242 -19.526  1.00 75.28           O  
ATOM   2796  CB  TYR   352      54.039   8.722 -20.140  1.00 75.28           C  
ATOM   2797  CG  TYR   352      52.606   8.562 -19.790  1.00 75.28           C  
ATOM   2798  CD1 TYR   352      52.169   7.438 -19.130  1.00 75.28           C  
ATOM   2799  CD2 TYR   352      51.700   9.533 -20.137  1.00 75.28           C  
ATOM   2800  CE1 TYR   352      50.840   7.290 -18.816  1.00 75.28           C  
ATOM   2801  CE2 TYR   352      50.370   9.391 -19.826  1.00 75.28           C  
ATOM   2802  CZ  TYR   352      49.939   8.268 -19.163  1.00 75.28           C  
ATOM   2803  OH  TYR   352      48.572   8.122 -18.844  1.00 75.28           O  
ATOM   2804  N   GLU   353      56.883   7.996 -19.322  1.00 49.27           N  
ATOM   2805  CA  GLU   353      58.265   7.894 -19.705  1.00 49.27           C  
ATOM   2806  C   GLU   353      58.437   8.212 -21.165  1.00 49.27           C  
ATOM   2807  O   GLU   353      59.371   8.921 -21.537  1.00 49.27           O  
ATOM   2808  CB  GLU   353      58.846   6.488 -19.471  1.00 49.27           C  
ATOM   2809  CG  GLU   353      58.953   6.099 -17.994  1.00 49.27           C  
ATOM   2810  CD  GLU   353      59.548   4.701 -17.907  1.00 49.27           C  
ATOM   2811  OE1 GLU   353      59.351   3.908 -18.864  1.00 49.27           O  
ATOM   2812  OE2 GLU   353      60.208   4.408 -16.872  1.00 49.27           O1-
ATOM   2813  N   ASP   354      57.541   7.676 -22.024  1.00 67.70           N  
ATOM   2814  CA  ASP   354      57.587   7.813 -23.461  1.00 67.70           C  
ATOM   2815  C   ASP   354      56.803   9.016 -23.888  1.00 67.70           C  
ATOM   2816  O   ASP   354      56.166   9.682 -23.075  1.00 67.70           O  
ATOM   2817  CB  ASP   354      56.953   6.614 -24.182  1.00 67.70           C  
ATOM   2818  CG  ASP   354      55.510   6.537 -23.694  1.00 67.70           C  
ATOM   2819  OD1 ASP   354      55.313   6.180 -22.500  1.00 67.70           O  
ATOM   2820  OD2 ASP   354      54.588   6.830 -24.499  1.00 67.70           O1-
ATOM   2821  N   PRO   355      56.837   9.307 -25.172  1.00 89.56           N  
ATOM   2822  CA  PRO   355      56.109  10.435 -25.676  1.00 89.56           C  
ATOM   2823  C   PRO   355      54.643  10.236 -25.462  1.00 89.56           C  
ATOM   2824  O   PRO   355      54.076   9.253 -25.935  1.00 89.56           O  
ATOM   2825  CB  PRO   355      56.557  10.615 -27.122  1.00 89.56           C  
ATOM   2826  CG  PRO   355      58.001  10.072 -27.104  1.00 89.56           C  
ATOM   2827  CD  PRO   355      58.005   9.013 -25.984  1.00 89.56           C  
ATOM   2828  N   HIS   356      54.025  11.212 -24.785  1.00135.73           N  
ATOM   2829  CA  HIS   356      52.670  11.236 -24.321  1.00135.73           C  
ATOM   2830  C   HIS   356      51.705  11.211 -25.470  1.00135.73           C  
ATOM   2831  O   HIS   356      50.783  10.397 -25.498  1.00135.73           O  
ATOM   2832  CB  HIS   356      52.480  12.548 -23.529  1.00135.73           C  
ATOM   2833  CG  HIS   356      51.277  12.706 -22.651  1.00135.73           C  
ATOM   2834  CD2 HIS   356      50.301  13.655 -22.679  1.00135.73           C  
ATOM   2835  ND1 HIS   356      51.010  11.929 -21.547  1.00135.73           N  
ATOM   2836  CE1 HIS   356      49.902  12.446 -20.963  1.00135.73           C  
ATOM   2837  NE2 HIS   356      49.438  13.497 -21.613  1.00135.73           N  
ATOM   2838  N   ILE   357      51.925  12.077 -26.479  1.00107.48           N  
ATOM   2839  CA  ILE   357      50.966  12.202 -27.537  1.00107.48           C  
ATOM   2840  C   ILE   357      51.428  11.432 -28.726  1.00107.48           C  
ATOM   2841  O   ILE   357      52.538  11.625 -29.226  1.00107.48           O  
ATOM   2842  CB  ILE   357      50.704  13.620 -27.945  1.00107.48           C  
ATOM   2843  CG1 ILE   357      49.610  13.701 -29.022  1.00107.48           C  
ATOM   2844  CG2 ILE   357      52.043  14.230 -28.356  1.00107.48           C  
ATOM   2845  CD1 ILE   357      49.137  15.128 -29.296  1.00107.48           C  
ATOM   2846  N   ARG   358      50.560  10.503 -29.186  1.00 83.54           N  
ATOM   2847  CA  ARG   358      50.895   9.653 -30.284  1.00 83.54           C  
ATOM   2848  C   ARG   358      49.759   9.627 -31.258  1.00 83.54           C  
ATOM   2849  O   ARG   358      48.604   9.407 -30.894  1.00 83.54           O  
ATOM   2850  CB  ARG   358      51.174   8.224 -29.814  1.00 83.54           C  
ATOM   2851  CG  ARG   358      52.370   8.203 -28.865  1.00 83.54           C  
ATOM   2852  CD  ARG   358      52.670   6.834 -28.264  1.00 83.54           C  
ATOM   2853  NE  ARG   358      53.996   6.949 -27.595  1.00 83.54           N  
ATOM   2854  CZ  ARG   358      55.133   6.680 -28.299  1.00 83.54           C  
ATOM   2855  NH1 ARG   358      55.051   6.246 -29.591  1.00 83.54           N1+
ATOM   2856  NH2 ARG   358      56.354   6.856 -27.717  1.00 83.54           N  
ATOM   2857  N   LEU   359      50.075   9.869 -32.544  1.00 83.70           N  
ATOM   2858  CA  LEU   359      49.092   9.839 -33.589  1.00 83.70           C  
ATOM   2859  C   LEU   359      49.629   8.868 -34.596  1.00 83.70           C  
ATOM   2860  O   LEU   359      50.840   8.827 -34.799  1.00 83.70           O  
ATOM   2861  CB  LEU   359      48.882  11.223 -34.230  1.00 83.70           C  
ATOM   2862  CG  LEU   359      47.817  11.290 -35.336  1.00 83.70           C  
ATOM   2863  CD1 LEU   359      46.440  10.827 -34.834  1.00 83.70           C  
ATOM   2864  CD2 LEU   359      47.764  12.705 -35.937  1.00 83.70           C  
ATOM   2865  N   MET   360      48.765   8.020 -35.204  1.00 62.79           N  
ATOM   2866  CA  MET   360      49.236   7.074 -36.194  1.00 62.79           C  
ATOM   2867  C   MET   360      48.179   6.865 -37.248  1.00 62.79           C  
ATOM   2868  O   MET   360      46.992   7.078 -37.000  1.00 62.79           O  
ATOM   2869  CB  MET   360      49.557   5.671 -35.636  1.00 62.79           C  
ATOM   2870  CG  MET   360      50.781   5.597 -34.717  1.00 62.79           C  
ATOM   2871  SD  MET   360      50.548   6.293 -33.052  1.00 62.79           S  
ATOM   2872  CE  MET   360      52.176   5.789 -32.420  1.00 62.79           C  
ATOM   2873  N   LYS   361      48.601   6.457 -38.474  1.00121.37           N  
ATOM   2874  CA  LYS   361      47.664   6.237 -39.551  1.00121.37           C  
ATOM   2875  C   LYS   361      48.015   4.981 -40.331  1.00121.37           C  
ATOM   2876  O   LYS   361      49.192   4.640 -40.467  1.00121.37           O  
ATOM   2877  CB  LYS   361      47.569   7.432 -40.519  1.00121.37           C  
ATOM   2878  CG  LYS   361      48.917   7.840 -41.106  1.00121.37           C  
ATOM   2879  CD  LYS   361      48.853   8.966 -42.141  1.00121.37           C  
ATOM   2880  CE  LYS   361      50.242   9.405 -42.612  1.00121.37           C  
ATOM   2881  NZ  LYS   361      50.154  10.656 -43.400  1.00121.37           N1+
ATOM   2882  N   VAL   362      46.970   4.249 -40.823  1.00153.99           N  
ATOM   2883  CA  VAL   362      47.037   3.056 -41.663  1.00153.99           C  
ATOM   2884  C   VAL   362      45.807   3.081 -42.597  1.00153.99           C  
ATOM   2885  O   VAL   362      44.826   3.704 -42.225  1.00153.99           O  
ATOM   2886  CB  VAL   362      46.912   1.785 -40.881  1.00153.99           C  
ATOM   2887  CG1 VAL   362      48.089   1.693 -39.896  1.00153.99           C  
ATOM   2888  CG2 VAL   362      45.527   1.755 -40.213  1.00153.99           C  
ATOM   2889  N   LYS   363      45.776   2.445 -43.818  1.00134.81           N  
ATOM   2890  CA  LYS   363      44.572   2.426 -44.653  1.00134.81           C  
ATOM   2891  C   LYS   363      43.651   1.341 -44.140  1.00134.81           C  
ATOM   2892  O   LYS   363      44.116   0.365 -43.558  1.00134.81           O  
ATOM   2893  CB  LYS   363      44.807   2.183 -46.151  1.00134.81           C  
ATOM   2894  CG  LYS   363      43.500   2.306 -46.935  1.00134.81           C  
ATOM   2895  CD  LYS   363      43.667   2.498 -48.441  1.00134.81           C  
ATOM   2896  CE  LYS   363      42.326   2.602 -49.171  1.00134.81           C  
ATOM   2897  NZ  LYS   363      42.535   3.000 -50.578  1.00134.81           N1+
ATOM   2898  N   THR   364      42.313   1.478 -44.343  1.00 66.06           N  
ATOM   2899  CA  THR   364      41.365   0.555 -43.758  1.00 66.06           C  
ATOM   2900  C   THR   364      41.507  -0.847 -44.272  1.00 66.06           C  
ATOM   2901  O   THR   364      41.432  -1.798 -43.493  1.00 66.06           O  
ATOM   2902  CB  THR   364      39.928   0.977 -43.928  1.00 66.06           C  
ATOM   2903  CG2 THR   364      39.715   2.316 -43.199  1.00 66.06           C  
ATOM   2904  OG1 THR   364      39.594   1.100 -45.302  1.00 66.06           O  
ATOM   2905  N   LYS   365      41.691  -1.021 -45.595  1.00113.35           N  
ATOM   2906  CA  LYS   365      41.811  -2.343 -46.149  1.00113.35           C  
ATOM   2907  C   LYS   365      43.033  -2.975 -45.572  1.00113.35           C  
ATOM   2908  O   LYS   365      43.022  -4.137 -45.171  1.00113.35           O  
ATOM   2909  CB  LYS   365      42.011  -2.317 -47.675  1.00113.35           C  
ATOM   2910  CG  LYS   365      40.849  -1.690 -48.445  1.00113.35           C  
ATOM   2911  CD  LYS   365      39.530  -2.441 -48.280  1.00113.35           C  
ATOM   2912  CE  LYS   365      39.483  -3.767 -49.043  1.00113.35           C  
ATOM   2913  NZ  LYS   365      38.196  -4.448 -48.789  1.00113.35           N1+
ATOM   2914  N   LYS   366      44.128  -2.198 -45.500  1.00 96.81           N  
ATOM   2915  CA  LYS   366      45.365  -2.741 -45.026  1.00 96.81           C  
ATOM   2916  C   LYS   366      45.181  -3.158 -43.603  1.00 96.81           C  
ATOM   2917  O   LYS   366      45.697  -4.193 -43.183  1.00 96.81           O  
ATOM   2918  CB  LYS   366      46.519  -1.722 -45.049  1.00 96.81           C  
ATOM   2919  CG  LYS   366      47.902  -2.354 -44.872  1.00 96.81           C  
ATOM   2920  CD  LYS   366      49.055  -1.349 -44.970  1.00 96.81           C  
ATOM   2921  CE  LYS   366      48.976  -0.415 -46.180  1.00 96.81           C  
ATOM   2922  NZ  LYS   366      49.295  -1.153 -47.425  1.00 96.81           N1+
ATOM   2923  N   ALA   367      44.433  -2.362 -42.815  1.00 60.69           N  
ATOM   2924  CA  ALA   367      44.328  -2.655 -41.413  1.00 60.69           C  
ATOM   2925  C   ALA   367      43.685  -3.990 -41.148  1.00 60.69           C  
ATOM   2926  O   ALA   367      44.252  -4.827 -40.448  1.00 60.69           O  
ATOM   2927  CB  ALA   367      43.508  -1.594 -40.657  1.00 60.69           C  
ATOM   2928  N   ILE   368      42.509  -4.235 -41.750  1.00 94.85           N  
ATOM   2929  CA  ILE   368      41.659  -5.373 -41.508  1.00 94.85           C  
ATOM   2930  C   ILE   368      42.196  -6.678 -42.006  1.00 94.85           C  
ATOM   2931  O   ILE   368      41.796  -7.722 -41.496  1.00 94.85           O  
ATOM   2932  CB  ILE   368      40.262  -5.191 -42.034  1.00 94.85           C  
ATOM   2933  CG1 ILE   368      40.226  -5.056 -43.563  1.00 94.85           C  
ATOM   2934  CG2 ILE   368      39.660  -3.980 -41.301  1.00 94.85           C  
ATOM   2935  CD1 ILE   368      38.804  -5.116 -44.120  1.00 94.85           C  
ATOM   2936  N   LYS   369      43.041  -6.671 -43.056  1.00157.08           N  
ATOM   2937  CA  LYS   369      43.475  -7.890 -43.689  1.00157.08           C  
ATOM   2938  C   LYS   369      43.944  -8.901 -42.684  1.00157.08           C  
ATOM   2939  O   LYS   369      44.744  -8.609 -41.797  1.00157.08           O  
ATOM   2940  CB  LYS   369      44.617  -7.670 -44.695  1.00157.08           C  
ATOM   2941  CG  LYS   369      44.257  -6.690 -45.812  1.00157.08           C  
ATOM   2942  CD  LYS   369      42.989  -7.075 -46.578  1.00157.08           C  
ATOM   2943  CE  LYS   369      43.069  -8.434 -47.274  1.00157.08           C  
ATOM   2944  NZ  LYS   369      44.059  -8.386 -48.372  1.00157.08           N1+
ATOM   2945  N   GLY   370      43.409 -10.136 -42.806  1.00 24.46           N  
ATOM   2946  CA  GLY   370      43.775 -11.231 -41.953  1.00 24.46           C  
ATOM   2947  C   GLY   370      43.089 -11.100 -40.628  1.00 24.46           C  
ATOM   2948  O   GLY   370      43.525 -11.704 -39.649  1.00 24.46           O  
ATOM   2949  N   GLU   371      41.988 -10.324 -40.555  1.00 90.14           N  
ATOM   2950  CA  GLU   371      41.334 -10.129 -39.288  1.00 90.14           C  
ATOM   2951  C   GLU   371      39.980 -10.753 -39.314  1.00 90.14           C  
ATOM   2952  O   GLU   371      39.349 -10.860 -40.363  1.00 90.14           O  
ATOM   2953  CB  GLU   371      41.162  -8.650 -38.894  1.00 90.14           C  
ATOM   2954  CG  GLU   371      42.452  -8.003 -38.388  1.00 90.14           C  
ATOM   2955  CD  GLU   371      42.672  -8.495 -36.965  1.00 90.14           C  
ATOM   2956  OE1 GLU   371      43.216  -9.621 -36.809  1.00 90.14           O  
ATOM   2957  OE2 GLU   371      42.287  -7.761 -36.016  1.00 90.14           O1-
ATOM   2958  N   LYS   372      39.505 -11.200 -38.135  1.00207.72           N  
ATOM   2959  CA  LYS   372      38.314 -11.994 -38.108  1.00207.72           C  
ATOM   2960  C   LYS   372      37.064 -11.339 -38.571  1.00207.72           C  
ATOM   2961  O   LYS   372      36.727 -11.361 -39.750  1.00207.72           O  
ATOM   2962  CB  LYS   372      38.061 -12.564 -36.698  1.00207.72           C  
ATOM   2963  CG  LYS   372      37.001 -13.667 -36.595  1.00207.72           C  
ATOM   2964  CD  LYS   372      35.563 -13.219 -36.868  1.00207.72           C  
ATOM   2965  CE  LYS   372      34.545 -14.348 -36.696  1.00207.72           C  
ATOM   2966  NZ  LYS   372      33.171 -13.796 -36.686  1.00207.72           N1+
ATOM   2967  N   ARG   373      36.375 -10.632 -37.674  1.00172.08           N  
ATOM   2968  CA  ARG   373      35.113 -10.142 -38.120  1.00172.08           C  
ATOM   2969  C   ARG   373      35.449  -9.070 -39.068  1.00172.08           C  
ATOM   2970  O   ARG   373      34.712  -8.736 -39.995  1.00172.08           O  
ATOM   2971  CB  ARG   373      34.241  -9.551 -37.016  1.00172.08           C  
ATOM   2972  CG  ARG   373      32.745  -9.561 -37.346  1.00172.08           C  
ATOM   2973  CD  ARG   373      32.418  -9.673 -38.838  1.00172.08           C  
ATOM   2974  NE  ARG   373      32.653 -11.089 -39.242  1.00172.08           N  
ATOM   2975  CZ  ARG   373      32.814 -11.409 -40.559  1.00172.08           C  
ATOM   2976  NH1 ARG   373      32.762 -10.432 -41.512  1.00172.08           N1+
ATOM   2977  NH2 ARG   373      33.027 -12.707 -40.920  1.00172.08           N  
ATOM   2978  N   CYS   374      36.647  -8.530 -38.850  1.00 95.82           N  
ATOM   2979  CA  CYS   374      36.964  -7.369 -39.586  1.00 95.82           C  
ATOM   2980  C   CYS   374      37.026  -7.626 -41.062  1.00 95.82           C  
ATOM   2981  O   CYS   374      36.524  -6.818 -41.843  1.00 95.82           O  
ATOM   2982  CB  CYS   374      38.204  -6.656 -39.014  1.00 95.82           C  
ATOM   2983  SG  CYS   374      37.871  -6.314 -37.251  1.00 95.82           S  
ATOM   2984  N   GLN   375      37.590  -8.770 -41.490  1.00 90.89           N  
ATOM   2985  CA  GLN   375      37.721  -9.050 -42.896  1.00 90.89           C  
ATOM   2986  C   GLN   375      36.405  -9.517 -43.430  1.00 90.89           C  
ATOM   2987  O   GLN   375      35.417  -9.624 -42.706  1.00 90.89           O  
ATOM   2988  CB  GLN   375      38.722 -10.178 -43.218  1.00 90.89           C  
ATOM   2989  CG  GLN   375      38.226 -11.553 -42.761  1.00 90.89           C  
ATOM   2990  CD  GLN   375      39.278 -12.596 -43.112  1.00 90.89           C  
ATOM   2991  NE2 GLN   375      39.384 -13.655 -42.264  1.00 90.89           N  
ATOM   2992  OE1 GLN   375      39.994 -12.473 -44.104  1.00 90.89           O  
ATOM   2993  N   GLY   376      36.363  -9.777 -44.752  1.00 14.41           N  
ATOM   2994  CA  GLY   376      35.160 -10.253 -45.368  1.00 14.41           C  
ATOM   2995  C   GLY   376      35.561 -11.136 -46.543  1.00 14.41           C  
ATOM   2996  O   GLY   376      34.833 -11.122 -47.570  1.00 14.41           O  
ATOM   2997  OXT GLY   376      36.600 -11.838 -46.426  1.00 14.41           O1-
END
