# Supplementary material for: The Diversity of Yellow-Related Proteins in Sand Flies (Diptera: Psychodidae)
Source: PLoS One. 2016 Nov 3;11(11):e0166191. doi: 10.1371/journal.pone.0166191 (PMC5094789; doi:10.1371/journal.pone.0166191)
Supplement: S1 Fig — Zipped PDB files of 32 sand fly yellow-related proteins calculated in MODELLER based on 3Q6K as the template structure. Protein codes refers to Table 1. (ZIP) [file pone.0166191.s001.zip › Pdub3.pdb]

ATOM      1  N   ASP     1      49.105  -2.771 -41.168  1.00 33.02           N  
ATOM      2  CA  ASP     1      49.560  -2.782 -39.758  1.00 33.02           C  
ATOM      3  C   ASP     1      50.613  -1.753 -39.530  1.00 33.02           C  
ATOM      4  O   ASP     1      50.665  -1.126 -38.473  1.00 33.02           O  
ATOM      5  CB  ASP     1      50.132  -4.156 -39.380  1.00 33.02           C  
ATOM      6  CG  ASP     1      48.969  -5.136 -39.280  1.00 33.02           C  
ATOM      7  OD1 ASP     1      48.083  -5.106 -40.176  1.00 33.02           O  
ATOM      8  OD2 ASP     1      48.946  -5.914 -38.291  1.00 33.02           O1-
ATOM      9  N   VAL     2      51.484  -1.540 -40.531  1.00 92.38           N  
ATOM     10  CA  VAL     2      52.507  -0.554 -40.359  1.00 92.38           C  
ATOM     11  C   VAL     2      51.827   0.770 -40.319  1.00 92.38           C  
ATOM     12  O   VAL     2      50.729   0.930 -40.848  1.00 92.38           O  
ATOM     13  CB  VAL     2      53.522  -0.516 -41.462  1.00 92.38           C  
ATOM     14  CG1 VAL     2      52.818  -0.109 -42.765  1.00 92.38           C  
ATOM     15  CG2 VAL     2      54.647   0.450 -41.048  1.00 92.38           C  
ATOM     16  N   GLY     3      52.451   1.754 -39.644  1.00 26.18           N  
ATOM     17  CA  GLY     3      51.816   3.032 -39.563  1.00 26.18           C  
ATOM     18  C   GLY     3      52.827   4.102 -39.833  1.00 26.18           C  
ATOM     19  O   GLY     3      54.034   3.878 -39.754  1.00 26.18           O  
ATOM     20  N   ARG     4      52.320   5.304 -40.180  1.00 82.94           N  
ATOM     21  CA  ARG     4      53.099   6.489 -40.409  1.00 82.94           C  
ATOM     22  C   ARG     4      52.541   7.458 -39.417  1.00 82.94           C  
ATOM     23  O   ARG     4      51.340   7.418 -39.152  1.00 82.94           O  
ATOM     24  CB  ARG     4      52.882   7.058 -41.817  1.00 82.94           C  
ATOM     25  CG  ARG     4      53.222   6.033 -42.901  1.00 82.94           C  
ATOM     26  CD  ARG     4      52.807   6.450 -44.309  1.00 82.94           C  
ATOM     27  NE  ARG     4      53.193   5.340 -45.223  1.00 82.94           N  
ATOM     28  CZ  ARG     4      52.990   5.460 -46.565  1.00 82.94           C  
ATOM     29  NH1 ARG     4      52.447   6.605 -47.073  1.00 82.94           N1+
ATOM     30  NH2 ARG     4      53.332   4.438 -47.404  1.00 82.94           N  
ATOM     31  N   LEU     5      53.364   8.354 -38.819  1.00205.84           N  
ATOM     32  CA  LEU     5      52.722   9.045 -37.741  1.00205.84           C  
ATOM     33  C   LEU     5      53.592  10.065 -37.063  1.00205.84           C  
ATOM     34  O   LEU     5      54.747  10.275 -37.424  1.00205.84           O  
ATOM     35  CB  LEU     5      52.320   8.015 -36.665  1.00205.84           C  
ATOM     36  CG  LEU     5      53.441   7.128 -36.067  1.00205.84           C  
ATOM     37  CD1 LEU     5      54.081   6.216 -37.124  1.00205.84           C  
ATOM     38  CD2 LEU     5      54.464   7.928 -35.243  1.00205.84           C  
ATOM     39  N   TYR     6      53.021  10.686 -36.001  1.00168.77           N  
ATOM     40  CA  TYR     6      53.609  11.726 -35.195  1.00168.77           C  
ATOM     41  C   TYR     6      53.709  11.249 -33.773  1.00168.77           C  
ATOM     42  O   TYR     6      52.880  10.461 -33.322  1.00168.77           O  
ATOM     43  CB  TYR     6      52.688  12.956 -35.069  1.00168.77           C  
ATOM     44  CG  TYR     6      52.458  13.565 -36.406  1.00168.77           C  
ATOM     45  CD1 TYR     6      51.536  13.039 -37.281  1.00168.77           C  
ATOM     46  CD2 TYR     6      53.166  14.675 -36.783  1.00168.77           C  
ATOM     47  CE1 TYR     6      51.336  13.606 -38.518  1.00168.77           C  
ATOM     48  CE2 TYR     6      52.974  15.248 -38.016  1.00168.77           C  
ATOM     49  CZ  TYR     6      52.059  14.713 -38.887  1.00168.77           C  
ATOM     50  OH  TYR     6      51.859  15.299 -40.154  1.00168.77           O  
ATOM     51  N   GLU     7      54.747  11.711 -33.036  1.00100.53           N  
ATOM     52  CA  GLU     7      54.879  11.420 -31.631  1.00100.53           C  
ATOM     53  C   GLU     7      55.462  12.639 -30.966  1.00100.53           C  
ATOM     54  O   GLU     7      56.440  13.205 -31.450  1.00100.53           O  
ATOM     55  CB  GLU     7      55.788  10.214 -31.333  1.00100.53           C  
ATOM     56  CG  GLU     7      57.217  10.351 -31.860  1.00100.53           C  
ATOM     57  CD  GLU     7      57.964   9.079 -31.485  1.00100.53           C  
ATOM     58  OE1 GLU     7      57.306   8.005 -31.436  1.00100.53           O  
ATOM     59  OE2 GLU     7      59.197   9.164 -31.240  1.00100.53           O1-
ATOM     60  N   TRP     8      54.877  13.081 -29.828  1.00 86.23           N  
ATOM     61  CA  TRP     8      55.364  14.284 -29.202  1.00 86.23           C  
ATOM     62  C   TRP     8      55.559  14.059 -27.732  1.00 86.23           C  
ATOM     63  O   TRP     8      54.658  13.593 -27.036  1.00 86.23           O  
ATOM     64  CB  TRP     8      54.342  15.437 -29.253  1.00 86.23           C  
ATOM     65  CG  TRP     8      53.927  15.945 -30.616  1.00 86.23           C  
ATOM     66  CD1 TRP     8      54.432  16.983 -31.344  1.00 86.23           C  
ATOM     67  CD2 TRP     8      52.827  15.414 -31.376  1.00 86.23           C  
ATOM     68  CE2 TRP     8      52.724  16.173 -32.541  1.00 86.23           C  
ATOM     69  CE3 TRP     8      51.974  14.376 -31.126  1.00 86.23           C  
ATOM     70  NE1 TRP     8      53.715  17.133 -32.510  1.00 86.23           N  
ATOM     71  CZ2 TRP     8      51.759  15.908 -33.472  1.00 86.23           C  
ATOM     72  CZ3 TRP     8      51.002  14.114 -32.066  1.00 86.23           C  
ATOM     73  CH2 TRP     8      50.896  14.865 -33.217  1.00 86.23           C  
ATOM     74  N   SER     9      56.762  14.386 -27.219  1.00 79.23           N  
ATOM     75  CA  SER     9      56.968  14.363 -25.799  1.00 79.23           C  
ATOM     76  C   SER     9      56.174  15.512 -25.261  1.00 79.23           C  
ATOM     77  O   SER     9      55.494  15.406 -24.241  1.00 79.23           O  
ATOM     78  CB  SER     9      58.436  14.597 -25.398  1.00 79.23           C  
ATOM     79  OG  SER     9      59.254  13.540 -25.878  1.00 79.23           O  
ATOM     80  N   LYS    10      56.247  16.659 -25.961  1.00 90.38           N  
ATOM     81  CA  LYS    10      55.536  17.827 -25.542  1.00 90.38           C  
ATOM     82  C   LYS    10      55.098  18.507 -26.794  1.00 90.38           C  
ATOM     83  O   LYS    10      55.747  18.381 -27.832  1.00 90.38           O  
ATOM     84  CB  LYS    10      56.424  18.812 -24.769  1.00 90.38           C  
ATOM     85  CG  LYS    10      56.938  18.262 -23.437  1.00 90.38           C  
ATOM     86  CD  LYS    10      55.819  17.941 -22.446  1.00 90.38           C  
ATOM     87  CE  LYS    10      56.317  17.396 -21.107  1.00 90.38           C  
ATOM     88  NZ  LYS    10      55.166  17.138 -20.211  1.00 90.38           N1+
ATOM     89  N   ILE    11      53.978  19.247 -26.744  1.00 74.46           N  
ATOM     90  CA  ILE    11      53.590  19.918 -27.942  1.00 74.46           C  
ATOM     91  C   ILE    11      54.147  21.305 -27.902  1.00 74.46           C  
ATOM     92  O   ILE    11      53.747  22.136 -27.089  1.00 74.46           O  
ATOM     93  CB  ILE    11      52.126  20.047 -28.189  1.00 74.46           C  
ATOM     94  CG1 ILE    11      51.515  18.681 -28.519  1.00 74.46           C  
ATOM     95  CG2 ILE    11      51.947  21.088 -29.302  1.00 74.46           C  
ATOM     96  CD1 ILE    11      50.021  18.782 -28.781  1.00 74.46           C  
ATOM     97  N   ASP    12      55.116  21.578 -28.799  1.00 98.09           N  
ATOM     98  CA  ASP    12      55.748  22.862 -28.872  1.00 98.09           C  
ATOM     99  C   ASP    12      55.079  23.657 -29.952  1.00 98.09           C  
ATOM    100  O   ASP    12      54.507  23.096 -30.886  1.00 98.09           O  
ATOM    101  CB  ASP    12      57.246  22.789 -29.216  1.00 98.09           C  
ATOM    102  CG  ASP    12      57.392  22.154 -30.595  1.00 98.09           C  
ATOM    103  OD1 ASP    12      56.803  21.060 -30.807  1.00 98.09           O  
ATOM    104  OD2 ASP    12      58.086  22.757 -31.454  1.00 98.09           O1-
ATOM    105  N   ILE    13      55.152  25.003 -29.862  1.00 97.12           N  
ATOM    106  CA  ILE    13      54.475  25.826 -30.825  1.00 97.12           C  
ATOM    107  C   ILE    13      55.481  26.628 -31.590  1.00 97.12           C  
ATOM    108  O   ILE    13      56.504  27.051 -31.054  1.00 97.12           O  
ATOM    109  CB  ILE    13      53.551  26.823 -30.190  1.00 97.12           C  
ATOM    110  CG1 ILE    13      52.488  26.109 -29.339  1.00 97.12           C  
ATOM    111  CG2 ILE    13      52.958  27.701 -31.304  1.00 97.12           C  
ATOM    112  CD1 ILE    13      51.613  25.142 -30.134  1.00 97.12           C  
ATOM    113  N   VAL    14      55.218  26.826 -32.898  1.00 45.68           N  
ATOM    114  CA  VAL    14      56.079  27.641 -33.706  1.00 45.68           C  
ATOM    115  C   VAL    14      55.657  29.067 -33.545  1.00 45.68           C  
ATOM    116  O   VAL    14      54.468  29.373 -33.460  1.00 45.68           O  
ATOM    117  CB  VAL    14      55.990  27.390 -35.183  1.00 45.68           C  
ATOM    118  CG1 VAL    14      56.808  28.480 -35.893  1.00 45.68           C  
ATOM    119  CG2 VAL    14      56.473  25.972 -35.504  1.00 45.68           C  
ATOM    120  N   GLY    15      56.643  29.983 -33.479  1.00 28.97           N  
ATOM    121  CA  GLY    15      56.359  31.390 -33.478  1.00 28.97           C  
ATOM    122  C   GLY    15      55.720  31.827 -32.198  1.00 28.97           C  
ATOM    123  O   GLY    15      54.906  32.749 -32.203  1.00 28.97           O  
ATOM    124  N   VAL    16      56.039  31.170 -31.068  1.00 43.10           N  
ATOM    125  CA  VAL    16      55.521  31.632 -29.814  1.00 43.10           C  
ATOM    126  C   VAL    16      56.717  31.839 -28.947  1.00 43.10           C  
ATOM    127  O   VAL    16      57.603  30.987 -28.901  1.00 43.10           O  
ATOM    128  CB  VAL    16      54.620  30.642 -29.134  1.00 43.10           C  
ATOM    129  CG1 VAL    16      54.220  31.201 -27.757  1.00 43.10           C  
ATOM    130  CG2 VAL    16      53.421  30.360 -30.058  1.00 43.10           C  
ATOM    131  N   SER    17      56.765  32.975 -28.222  1.00 35.78           N  
ATOM    132  CA  SER    17      57.930  33.276 -27.447  1.00 35.78           C  
ATOM    133  C   SER    17      58.122  32.179 -26.462  1.00 35.78           C  
ATOM    134  O   SER    17      57.215  31.772 -25.740  1.00 35.78           O  
ATOM    135  CB  SER    17      57.819  34.597 -26.667  1.00 35.78           C  
ATOM    136  OG  SER    17      57.706  35.687 -27.570  1.00 35.78           O  
ATOM    137  N   PRO    18      59.325  31.699 -26.434  1.00150.17           N  
ATOM    138  CA  PRO    18      59.695  30.635 -25.551  1.00150.17           C  
ATOM    139  C   PRO    18      59.445  31.106 -24.154  1.00150.17           C  
ATOM    140  O   PRO    18      59.554  32.307 -23.909  1.00150.17           O  
ATOM    141  CB  PRO    18      61.189  30.429 -25.781  1.00150.17           C  
ATOM    142  CG  PRO    18      61.675  31.843 -26.161  1.00150.17           C  
ATOM    143  CD  PRO    18      60.474  32.461 -26.895  1.00150.17           C  
ATOM    144  N   SER    19      59.106  30.162 -23.253  1.00 99.91           N  
ATOM    145  CA  SER    19      58.872  30.339 -21.845  1.00 99.91           C  
ATOM    146  C   SER    19      57.626  31.126 -21.584  1.00 99.91           C  
ATOM    147  O   SER    19      57.316  31.431 -20.433  1.00 99.91           O  
ATOM    148  CB  SER    19      60.047  30.993 -21.088  1.00 99.91           C  
ATOM    149  OG  SER    19      60.176  32.368 -21.418  1.00 99.91           O  
ATOM    150  N   VAL    20      56.859  31.464 -22.635  1.00112.81           N  
ATOM    151  CA  VAL    20      55.613  32.150 -22.440  1.00112.81           C  
ATOM    152  C   VAL    20      54.627  31.176 -21.871  1.00112.81           C  
ATOM    153  O   VAL    20      53.684  31.569 -21.188  1.00112.81           O  
ATOM    154  CB  VAL    20      55.028  32.716 -23.698  1.00112.81           C  
ATOM    155  CG1 VAL    20      56.010  33.760 -24.255  1.00112.81           C  
ATOM    156  CG2 VAL    20      54.702  31.563 -24.660  1.00112.81           C  
ATOM    157  N   TYR    21      54.776  29.876 -22.203  1.00 57.63           N  
ATOM    158  CA  TYR    21      53.874  28.868 -21.715  1.00 57.63           C  
ATOM    159  C   TYR    21      54.671  27.645 -21.368  1.00 57.63           C  
ATOM    160  O   TYR    21      55.832  27.516 -21.753  1.00 57.63           O  
ATOM    161  CB  TYR    21      52.819  28.443 -22.751  1.00 57.63           C  
ATOM    162  CG  TYR    21      53.532  27.904 -23.947  1.00 57.63           C  
ATOM    163  CD1 TYR    21      53.857  26.568 -24.036  1.00 57.63           C  
ATOM    164  CD2 TYR    21      53.878  28.741 -24.982  1.00 57.63           C  
ATOM    165  CE1 TYR    21      54.516  26.078 -25.141  1.00 57.63           C  
ATOM    166  CE2 TYR    21      54.536  28.257 -26.089  1.00 57.63           C  
ATOM    167  CZ  TYR    21      54.855  26.924 -26.170  1.00 57.63           C  
ATOM    168  OH  TYR    21      55.529  26.426 -27.306  1.00 57.63           O  
ATOM    169  N   ASP    22      54.059  26.718 -20.598  1.00 51.91           N  
ATOM    170  CA  ASP    22      54.703  25.488 -20.221  1.00 51.91           C  
ATOM    171  C   ASP    22      54.294  24.451 -21.226  1.00 51.91           C  
ATOM    172  O   ASP    22      53.112  24.233 -21.468  1.00 51.91           O  
ATOM    173  CB  ASP    22      54.280  24.998 -18.825  1.00 51.91           C  
ATOM    174  CG  ASP    22      55.095  23.769 -18.440  1.00 51.91           C  
ATOM    175  OD1 ASP    22      55.813  23.213 -19.314  1.00 51.91           O  
ATOM    176  OD2 ASP    22      55.000  23.369 -17.248  1.00 51.91           O1-
ATOM    177  N   SER    23      55.275  23.768 -21.841  1.00 79.52           N  
ATOM    178  CA  SER    23      54.976  22.824 -22.884  1.00 79.52           C  
ATOM    179  C   SER    23      54.250  21.629 -22.342  1.00 79.52           C  
ATOM    180  O   SER    23      53.530  20.955 -23.077  1.00 79.52           O  
ATOM    181  CB  SER    23      56.232  22.328 -23.620  1.00 79.52           C  
ATOM    182  OG  SER    23      55.862  21.536 -24.739  1.00 79.52           O  
ATOM    183  N   SER    24      54.434  21.311 -21.048  1.00 89.39           N  
ATOM    184  CA  SER    24      53.782  20.170 -20.470  1.00 89.39           C  
ATOM    185  C   SER    24      52.298  20.404 -20.382  1.00 89.39           C  
ATOM    186  O   SER    24      51.509  19.464 -20.444  1.00 89.39           O  
ATOM    187  CB  SER    24      54.281  19.864 -19.048  1.00 89.39           C  
ATOM    188  OG  SER    24      53.981  20.948 -18.182  1.00 89.39           O  
ATOM    189  N   ASN    25      51.875  21.669 -20.211  1.00147.58           N  
ATOM    190  CA  ASN    25      50.486  22.005 -20.049  1.00147.58           C  
ATOM    191  C   ASN    25      49.700  21.884 -21.320  1.00147.58           C  
ATOM    192  O   ASN    25      48.470  21.863 -21.262  1.00147.58           O  
ATOM    193  CB  ASN    25      50.205  23.363 -19.361  1.00147.58           C  
ATOM    194  CG  ASN    25      50.727  24.526 -20.177  1.00147.58           C  
ATOM    195  ND2 ASN    25      51.369  25.506 -19.487  1.00147.58           N  
ATOM    196  OD1 ASN    25      50.590  24.557 -21.397  1.00147.58           O  
ATOM    197  N   ILE    26      50.334  21.849 -22.514  1.00150.83           N  
ATOM    198  CA  ILE    26      49.425  21.778 -23.622  1.00150.83           C  
ATOM    199  C   ILE    26      49.117  20.352 -23.938  1.00150.83           C  
ATOM    200  O   ILE    26      49.971  19.555 -24.331  1.00150.83           O  
ATOM    201  CB  ILE    26      49.765  22.567 -24.859  1.00150.83           C  
ATOM    202  CG1 ILE    26      51.021  22.089 -25.588  1.00150.83           C  
ATOM    203  CG2 ILE    26      49.820  24.043 -24.431  1.00150.83           C  
ATOM    204  CD1 ILE    26      51.080  22.701 -26.987  1.00150.83           C  
ATOM    205  N   ILE    27      47.833  19.999 -23.729  1.00 71.63           N  
ATOM    206  CA  ILE    27      47.421  18.641 -23.890  1.00 71.63           C  
ATOM    207  C   ILE    27      46.374  18.526 -24.954  1.00 71.63           C  
ATOM    208  O   ILE    27      45.276  19.065 -24.824  1.00 71.63           O  
ATOM    209  CB  ILE    27      46.852  18.082 -22.620  1.00 71.63           C  
ATOM    210  CG1 ILE    27      47.929  18.103 -21.522  1.00 71.63           C  
ATOM    211  CG2 ILE    27      46.275  16.688 -22.913  1.00 71.63           C  
ATOM    212  CD1 ILE    27      47.381  17.866 -20.117  1.00 71.63           C  
ATOM    213  N   PRO    28      46.703  17.836 -26.018  1.00 97.77           N  
ATOM    214  CA  PRO    28      45.778  17.611 -27.097  1.00 97.77           C  
ATOM    215  C   PRO    28      44.834  16.487 -26.789  1.00 97.77           C  
ATOM    216  O   PRO    28      45.293  15.422 -26.379  1.00 97.77           O  
ATOM    217  CB  PRO    28      46.620  17.294 -28.327  1.00 97.77           C  
ATOM    218  CG  PRO    28      47.964  16.842 -27.740  1.00 97.77           C  
ATOM    219  CD  PRO    28      48.080  17.640 -26.430  1.00 97.77           C  
ATOM    220  N   THR    29      43.519  16.731 -26.923  1.00103.08           N  
ATOM    221  CA  THR    29      42.457  15.779 -26.766  1.00103.08           C  
ATOM    222  C   THR    29      42.016  15.146 -28.060  1.00103.08           C  
ATOM    223  O   THR    29      41.394  14.084 -28.047  1.00103.08           O  
ATOM    224  CB  THR    29      41.271  16.405 -26.107  1.00103.08           C  
ATOM    225  CG2 THR    29      41.706  16.896 -24.716  1.00103.08           C  
ATOM    226  OG1 THR    29      40.812  17.501 -26.880  1.00103.08           O  
ATOM    227  N   GLY    30      42.239  15.812 -29.215  1.00 43.40           N  
ATOM    228  CA  GLY    30      41.682  15.290 -30.439  1.00 43.40           C  
ATOM    229  C   GLY    30      42.356  15.885 -31.641  1.00 43.40           C  
ATOM    230  O   GLY    30      43.125  16.840 -31.545  1.00 43.40           O  
ATOM    231  N   VAL    31      42.060  15.317 -32.831  1.00 59.21           N  
ATOM    232  CA  VAL    31      42.693  15.790 -34.030  1.00 59.21           C  
ATOM    233  C   VAL    31      41.709  15.602 -35.157  1.00 59.21           C  
ATOM    234  O   VAL    31      40.630  15.045 -34.961  1.00 59.21           O  
ATOM    235  CB  VAL    31      43.947  14.997 -34.313  1.00 59.21           C  
ATOM    236  CG1 VAL    31      44.638  15.485 -35.595  1.00 59.21           C  
ATOM    237  CG2 VAL    31      44.838  15.063 -33.062  1.00 59.21           C  
ATOM    238  N   ALA    32      42.018  16.165 -36.348  1.00 55.09           N  
ATOM    239  CA  ALA    32      41.264  15.934 -37.547  1.00 55.09           C  
ATOM    240  C   ALA    32      42.253  16.096 -38.658  1.00 55.09           C  
ATOM    241  O   ALA    32      43.044  17.037 -38.654  1.00 55.09           O  
ATOM    242  CB  ALA    32      40.147  16.968 -37.772  1.00 55.09           C  
ATOM    243  N   TYR    33      42.220  15.189 -39.653  1.00 74.45           N  
ATOM    244  CA  TYR    33      43.165  15.245 -40.731  1.00 74.45           C  
ATOM    245  C   TYR    33      42.410  15.513 -41.994  1.00 74.45           C  
ATOM    246  O   TYR    33      41.418  14.849 -42.295  1.00 74.45           O  
ATOM    247  CB  TYR    33      43.938  13.920 -40.886  1.00 74.45           C  
ATOM    248  CG  TYR    33      44.912  14.008 -42.010  1.00 74.45           C  
ATOM    249  CD1 TYR    33      46.058  14.758 -41.896  1.00 74.45           C  
ATOM    250  CD2 TYR    33      44.691  13.303 -43.171  1.00 74.45           C  
ATOM    251  CE1 TYR    33      46.960  14.825 -42.933  1.00 74.45           C  
ATOM    252  CE2 TYR    33      45.588  13.365 -44.212  1.00 74.45           C  
ATOM    253  CZ  TYR    33      46.724  14.130 -44.094  1.00 74.45           C  
ATOM    254  OH  TYR    33      47.647  14.199 -45.158  1.00 74.45           O  
ATOM    255  N   ASP    34      42.863  16.538 -42.746  1.00 60.05           N  
ATOM    256  CA  ASP    34      42.288  16.892 -44.013  1.00 60.05           C  
ATOM    257  C   ASP    34      43.204  16.296 -45.039  1.00 60.05           C  
ATOM    258  O   ASP    34      44.317  16.775 -45.245  1.00 60.05           O  
ATOM    259  CB  ASP    34      42.241  18.417 -44.228  1.00 60.05           C  
ATOM    260  CG  ASP    34      41.520  18.715 -45.535  1.00 60.05           C  
ATOM    261  OD1 ASP    34      41.237  17.747 -46.290  1.00 60.05           O  
ATOM    262  OD2 ASP    34      41.245  19.915 -45.798  1.00 60.05           O1-
ATOM    263  N   ALA    35      42.767  15.201 -45.687  1.00 51.82           N  
ATOM    264  CA  ALA    35      43.597  14.485 -46.622  1.00 51.82           C  
ATOM    265  C   ALA    35      43.899  15.298 -47.844  1.00 51.82           C  
ATOM    266  O   ALA    35      45.033  15.317 -48.317  1.00 51.82           O  
ATOM    267  CB  ALA    35      42.985  13.152 -47.090  1.00 51.82           C  
ATOM    268  N   ASP    36      42.889  15.996 -48.392  1.00 47.00           N  
ATOM    269  CA  ASP    36      43.081  16.716 -49.618  1.00 47.00           C  
ATOM    270  C   ASP    36      44.102  17.797 -49.417  1.00 47.00           C  
ATOM    271  O   ASP    36      45.006  17.963 -50.233  1.00 47.00           O  
ATOM    272  CB  ASP    36      41.780  17.375 -50.114  1.00 47.00           C  
ATOM    273  CG  ASP    36      40.838  16.267 -50.565  1.00 47.00           C  
ATOM    274  OD1 ASP    36      41.292  15.093 -50.614  1.00 47.00           O  
ATOM    275  OD2 ASP    36      39.655  16.577 -50.870  1.00 47.00           O1-
ATOM    276  N   SER    37      43.960  18.563 -48.318  1.00 55.34           N  
ATOM    277  CA  SER    37      44.804  19.681 -47.986  1.00 55.34           C  
ATOM    278  C   SER    37      46.120  19.230 -47.430  1.00 55.34           C  
ATOM    279  O   SER    37      47.092  19.983 -47.464  1.00 55.34           O  
ATOM    280  CB  SER    37      44.169  20.607 -46.935  1.00 55.34           C  
ATOM    281  OG  SER    37      42.989  21.198 -47.459  1.00 55.34           O  
ATOM    282  N   LYS    38      46.213  17.989 -46.921  1.00108.50           N  
ATOM    283  CA  LYS    38      47.432  17.578 -46.281  1.00108.50           C  
ATOM    284  C   LYS    38      47.652  18.433 -45.063  1.00108.50           C  
ATOM    285  O   LYS    38      48.783  18.818 -44.763  1.00108.50           O  
ATOM    286  CB  LYS    38      48.662  17.691 -47.205  1.00108.50           C  
ATOM    287  CG  LYS    38      48.662  16.659 -48.338  1.00108.50           C  
ATOM    288  CD  LYS    38      49.627  16.986 -49.480  1.00108.50           C  
ATOM    289  CE  LYS    38      48.950  17.683 -50.662  1.00108.50           C  
ATOM    290  NZ  LYS    38      48.275  18.919 -50.206  1.00108.50           N1+
ATOM    291  N   MET    39      46.563  18.749 -44.322  1.00115.08           N  
ATOM    292  CA  MET    39      46.655  19.536 -43.115  1.00115.08           C  
ATOM    293  C   MET    39      46.157  18.747 -41.943  1.00115.08           C  
ATOM    294  O   MET    39      45.202  17.979 -42.048  1.00115.08           O  
ATOM    295  CB  MET    39      45.819  20.829 -43.110  1.00115.08           C  
ATOM    296  CG  MET    39      46.477  22.045 -43.761  1.00115.08           C  
ATOM    297  SD  MET    39      46.563  22.055 -45.572  1.00115.08           S  
ATOM    298  CE  MET    39      47.459  23.632 -45.646  1.00115.08           C  
ATOM    299  N   LEU    40      46.805  18.936 -40.773  1.00 63.10           N  
ATOM    300  CA  LEU    40      46.397  18.252 -39.577  1.00 63.10           C  
ATOM    301  C   LEU    40      45.969  19.287 -38.573  1.00 63.10           C  
ATOM    302  O   LEU    40      46.646  20.296 -38.370  1.00 63.10           O  
ATOM    303  CB  LEU    40      47.521  17.388 -38.975  1.00 63.10           C  
ATOM    304  CG  LEU    40      47.080  16.508 -37.794  1.00 63.10           C  
ATOM    305  CD1 LEU    40      45.980  15.524 -38.216  1.00 63.10           C  
ATOM    306  CD2 LEU    40      48.277  15.771 -37.179  1.00 63.10           C  
ATOM    307  N   PHE    41      44.805  19.062 -37.924  1.00 58.51           N  
ATOM    308  CA  PHE    41      44.296  20.000 -36.961  1.00 58.51           C  
ATOM    309  C   PHE    41      44.282  19.315 -35.626  1.00 58.51           C  
ATOM    310  O   PHE    41      43.853  18.166 -35.507  1.00 58.51           O  
ATOM    311  CB  PHE    41      42.850  20.450 -37.251  1.00 58.51           C  
ATOM    312  CG  PHE    41      42.815  21.102 -38.595  1.00 58.51           C  
ATOM    313  CD1 PHE    41      43.264  22.392 -38.772  1.00 58.51           C  
ATOM    314  CD2 PHE    41      42.316  20.424 -39.686  1.00 58.51           C  
ATOM    315  CE1 PHE    41      43.227  22.987 -40.012  1.00 58.51           C  
ATOM    316  CE2 PHE    41      42.276  21.014 -40.929  1.00 58.51           C  
ATOM    317  CZ  PHE    41      42.735  22.299 -41.094  1.00 58.51           C  
ATOM    318  N   PHE    42      44.756  20.025 -34.581  1.00 62.22           N  
ATOM    319  CA  PHE    42      44.830  19.451 -33.266  1.00 62.22           C  
ATOM    320  C   PHE    42      44.035  20.308 -32.329  1.00 62.22           C  
ATOM    321  O   PHE    42      44.106  21.537 -32.371  1.00 62.22           O  
ATOM    322  CB  PHE    42      46.240  19.500 -32.647  1.00 62.22           C  
ATOM    323  CG  PHE    42      47.256  18.879 -33.539  1.00 62.22           C  
ATOM    324  CD1 PHE    42      47.824  19.627 -34.545  1.00 62.22           C  
ATOM    325  CD2 PHE    42      47.656  17.576 -33.363  1.00 62.22           C  
ATOM    326  CE1 PHE    42      48.771  19.082 -35.377  1.00 62.22           C  
ATOM    327  CE2 PHE    42      48.602  17.023 -34.193  1.00 62.22           C  
ATOM    328  CZ  PHE    42      49.160  17.776 -35.200  1.00 62.22           C  
ATOM    329  N   GLY    43      43.280  19.663 -31.418  1.00 38.43           N  
ATOM    330  CA  GLY    43      42.554  20.409 -30.433  1.00 38.43           C  
ATOM    331  C   GLY    43      43.375  20.384 -29.179  1.00 38.43           C  
ATOM    332  O   GLY    43      43.763  19.317 -28.702  1.00 38.43           O  
ATOM    333  N   LEU    44      43.686  21.587 -28.645  1.00181.69           N  
ATOM    334  CA  LEU    44      44.371  21.739 -27.389  1.00181.69           C  
ATOM    335  C   LEU    44      43.484  22.624 -26.552  1.00181.69           C  
ATOM    336  O   LEU    44      43.547  23.849 -26.658  1.00181.69           O  
ATOM    337  CB  LEU    44      45.726  22.461 -27.513  1.00181.69           C  
ATOM    338  CG  LEU    44      46.769  21.714 -28.368  1.00181.69           C  
ATOM    339  CD1 LEU    44      47.178  20.380 -27.722  1.00181.69           C  
ATOM    340  CD2 LEU    44      46.295  21.560 -29.821  1.00181.69           C  
ATOM    341  N   PRO    45      42.694  22.045 -25.684  1.00169.72           N  
ATOM    342  CA  PRO    45      41.748  22.799 -24.895  1.00169.72           C  
ATOM    343  C   PRO    45      42.435  23.693 -23.910  1.00169.72           C  
ATOM    344  O   PRO    45      43.550  23.382 -23.492  1.00169.72           O  
ATOM    345  CB  PRO    45      40.860  21.757 -24.215  1.00169.72           C  
ATOM    346  CG  PRO    45      40.937  20.535 -25.146  1.00169.72           C  
ATOM    347  CD  PRO    45      42.316  20.646 -25.817  1.00169.72           C  
ATOM    348  N   ARG    46      41.804  24.817 -23.512  1.00134.38           N  
ATOM    349  CA  ARG    46      42.522  25.630 -22.579  1.00134.38           C  
ATOM    350  C   ARG    46      42.162  25.176 -21.201  1.00134.38           C  
ATOM    351  O   ARG    46      41.484  25.880 -20.451  1.00134.38           O  
ATOM    352  CB  ARG    46      42.221  27.136 -22.659  1.00134.38           C  
ATOM    353  CG  ARG    46      42.486  27.754 -24.032  1.00134.38           C  
ATOM    354  CD  ARG    46      42.869  29.233 -23.964  1.00134.38           C  
ATOM    355  NE  ARG    46      42.461  29.869 -25.247  1.00134.38           N  
ATOM    356  CZ  ARG    46      43.103  29.583 -26.416  1.00134.38           C  
ATOM    357  NH1 ARG    46      44.114  28.671 -26.430  1.00134.38           N1+
ATOM    358  NH2 ARG    46      42.707  30.182 -27.577  1.00134.38           N  
ATOM    359  N   LYS    47      42.579  23.940 -20.864  1.00128.38           N  
ATOM    360  CA  LYS    47      42.413  23.385 -19.555  1.00128.38           C  
ATOM    361  C   LYS    47      43.400  23.988 -18.608  1.00128.38           C  
ATOM    362  O   LYS    47      43.088  24.220 -17.441  1.00128.38           O  
ATOM    363  CB  LYS    47      42.549  21.855 -19.487  1.00128.38           C  
ATOM    364  CG  LYS    47      41.210  21.136 -19.676  1.00128.38           C  
ATOM    365  CD  LYS    47      41.308  19.617 -19.803  1.00128.38           C  
ATOM    366  CE  LYS    47      39.993  18.903 -19.476  1.00128.38           C  
ATOM    367  NZ  LYS    47      39.671  19.089 -18.041  1.00128.38           N1+
ATOM    368  N   TYR    48      44.627  24.255 -19.094  1.00153.63           N  
ATOM    369  CA  TYR    48      45.657  24.784 -18.249  1.00153.63           C  
ATOM    370  C   TYR    48      46.055  26.088 -18.867  1.00153.63           C  
ATOM    371  O   TYR    48      45.714  26.378 -20.012  1.00153.63           O  
ATOM    372  CB  TYR    48      46.903  23.879 -18.144  1.00153.63           C  
ATOM    373  CG  TYR    48      47.681  24.288 -16.937  1.00153.63           C  
ATOM    374  CD1 TYR    48      47.368  23.741 -15.713  1.00153.63           C  
ATOM    375  CD2 TYR    48      48.707  25.203 -17.006  1.00153.63           C  
ATOM    376  CE1 TYR    48      48.059  24.094 -14.578  1.00153.63           C  
ATOM    377  CE2 TYR    48      49.403  25.561 -15.875  1.00153.63           C  
ATOM    378  CZ  TYR    48      49.082  25.008 -14.659  1.00153.63           C  
ATOM    379  OH  TYR    48      49.800  25.379 -13.502  1.00153.63           O  
ATOM    380  N   SER    49      46.778  26.929 -18.112  1.00106.58           N  
ATOM    381  CA  SER    49      47.032  28.263 -18.566  1.00106.58           C  
ATOM    382  C   SER    49      48.030  28.359 -19.680  1.00106.58           C  
ATOM    383  O   SER    49      48.876  27.492 -19.893  1.00106.58           O  
ATOM    384  CB  SER    49      47.471  29.209 -17.439  1.00106.58           C  
ATOM    385  OG  SER    49      46.374  29.452 -16.570  1.00106.58           O  
ATOM    386  N   LYS    50      47.921  29.500 -20.398  1.00106.58           N  
ATOM    387  CA  LYS    50      48.769  29.970 -21.461  1.00106.58           C  
ATOM    388  C   LYS    50      48.797  29.120 -22.697  1.00106.58           C  
ATOM    389  O   LYS    50      49.858  28.935 -23.289  1.00106.58           O  
ATOM    390  CB  LYS    50      50.213  30.211 -20.990  1.00106.58           C  
ATOM    391  CG  LYS    50      50.308  31.353 -19.979  1.00106.58           C  
ATOM    392  CD  LYS    50      51.659  31.473 -19.276  1.00106.58           C  
ATOM    393  CE  LYS    50      51.722  30.734 -17.939  1.00106.58           C  
ATOM    394  NZ  LYS    50      53.034  30.969 -17.295  1.00106.58           N1+
ATOM    395  N   VAL    51      47.637  28.615 -23.158  1.00 71.28           N  
ATOM    396  CA  VAL    51      47.630  27.881 -24.398  1.00 71.28           C  
ATOM    397  C   VAL    51      47.502  28.903 -25.495  1.00 71.28           C  
ATOM    398  O   VAL    51      46.477  29.568 -25.619  1.00 71.28           O  
ATOM    399  CB  VAL    51      46.455  26.952 -24.510  1.00 71.28           C  
ATOM    400  CG1 VAL    51      46.446  26.315 -25.908  1.00 71.28           C  
ATOM    401  CG2 VAL    51      46.540  25.929 -23.367  1.00 71.28           C  
ATOM    402  N   PRO    52      48.534  29.090 -26.277  1.00135.89           N  
ATOM    403  CA  PRO    52      48.563  30.051 -27.350  1.00135.89           C  
ATOM    404  C   PRO    52      47.507  29.837 -28.385  1.00135.89           C  
ATOM    405  O   PRO    52      46.907  30.822 -28.814  1.00135.89           O  
ATOM    406  CB  PRO    52      49.972  29.968 -27.935  1.00135.89           C  
ATOM    407  CG  PRO    52      50.426  28.536 -27.585  1.00135.89           C  
ATOM    408  CD  PRO    52      49.700  28.224 -26.266  1.00135.89           C  
ATOM    409  N   ILE    53      47.289  28.584 -28.835  1.00155.90           N  
ATOM    410  CA  ILE    53      46.268  28.359 -29.820  1.00155.90           C  
ATOM    411  C   ILE    53      45.563  27.068 -29.510  1.00155.90           C  
ATOM    412  O   ILE    53      46.179  26.007 -29.409  1.00155.90           O  
ATOM    413  CB  ILE    53      46.799  28.341 -31.223  1.00155.90           C  
ATOM    414  CG1 ILE    53      45.633  28.383 -32.214  1.00155.90           C  
ATOM    415  CG2 ILE    53      47.719  27.118 -31.390  1.00155.90           C  
ATOM    416  CD1 ILE    53      44.756  29.628 -32.137  1.00155.90           C  
ATOM    417  N   THR    54      44.231  27.158 -29.320  1.00130.84           N  
ATOM    418  CA  THR    54      43.352  26.063 -29.001  1.00130.84           C  
ATOM    419  C   THR    54      43.147  25.187 -30.198  1.00130.84           C  
ATOM    420  O   THR    54      42.972  23.974 -30.067  1.00130.84           O  
ATOM    421  CB  THR    54      42.004  26.530 -28.529  1.00130.84           C  
ATOM    422  CG2 THR    54      41.268  27.189 -29.707  1.00130.84           C  
ATOM    423  OG1 THR    54      41.251  25.440 -28.019  1.00130.84           O  
ATOM    424  N   VAL    55      43.078  25.799 -31.399  1.00117.44           N  
ATOM    425  CA  VAL    55      42.994  25.031 -32.605  1.00117.44           C  
ATOM    426  C   VAL    55      44.322  25.204 -33.284  1.00117.44           C  
ATOM    427  O   VAL    55      44.682  26.305 -33.684  1.00117.44           O  
ATOM    428  CB  VAL    55      41.888  25.468 -33.528  1.00117.44           C  
ATOM    429  CG1 VAL    55      40.547  25.134 -32.856  1.00117.44           C  
ATOM    430  CG2 VAL    55      42.036  26.967 -33.841  1.00117.44           C  
ATOM    431  N   ALA    56      45.101  24.116 -33.445  1.00 43.03           N  
ATOM    432  CA  ALA    56      46.417  24.275 -33.996  1.00 43.03           C  
ATOM    433  C   ALA    56      46.525  23.449 -35.239  1.00 43.03           C  
ATOM    434  O   ALA    56      45.842  22.436 -35.377  1.00 43.03           O  
ATOM    435  CB  ALA    56      47.534  23.828 -33.037  1.00 43.03           C  
ATOM    436  N   GLN    57      47.386  23.872 -36.196  1.00110.59           N  
ATOM    437  CA  GLN    57      47.493  23.125 -37.421  1.00110.59           C  
ATOM    438  C   GLN    57      48.926  22.819 -37.751  1.00110.59           C  
ATOM    439  O   GLN    57      49.848  23.539 -37.364  1.00110.59           O  
ATOM    440  CB  GLN    57      46.877  23.830 -38.651  1.00110.59           C  
ATOM    441  CG  GLN    57      47.563  25.139 -39.054  1.00110.59           C  
ATOM    442  CD  GLN    57      46.893  25.670 -40.320  1.00110.59           C  
ATOM    443  NE2 GLN    57      47.720  25.942 -41.366  1.00110.59           N  
ATOM    444  OE1 GLN    57      45.676  25.831 -40.381  1.00110.59           O  
ATOM    445  N   LEU    58      49.134  21.689 -38.465  1.00 71.45           N  
ATOM    446  CA  LEU    58      50.433  21.288 -38.928  1.00 71.45           C  
ATOM    447  C   LEU    58      50.337  20.930 -40.378  1.00 71.45           C  
ATOM    448  O   LEU    58      49.338  20.366 -40.824  1.00 71.45           O  
ATOM    449  CB  LEU    58      50.981  20.021 -38.265  1.00 71.45           C  
ATOM    450  CG  LEU    58      52.297  19.578 -38.927  1.00 71.45           C  
ATOM    451  CD1 LEU    58      53.449  20.543 -38.593  1.00 71.45           C  
ATOM    452  CD2 LEU    58      52.602  18.100 -38.653  1.00 71.45           C  
ATOM    453  N   SER    59      51.397  21.242 -41.151  1.00 97.83           N  
ATOM    454  CA  SER    59      51.431  20.870 -42.536  1.00 97.83           C  
ATOM    455  C   SER    59      52.156  19.559 -42.587  1.00 97.83           C  
ATOM    456  O   SER    59      53.333  19.460 -42.246  1.00 97.83           O  
ATOM    457  CB  SER    59      52.197  21.864 -43.426  1.00 97.83           C  
ATOM    458  OG  SER    59      53.570  21.894 -43.062  1.00 97.83           O  
ATOM    459  N   THR    60      51.421  18.509 -42.989  1.00 82.13           N  
ATOM    460  CA  THR    60      51.839  17.136 -43.060  1.00 82.13           C  
ATOM    461  C   THR    60      52.694  16.847 -44.252  1.00 82.13           C  
ATOM    462  O   THR    60      53.377  15.826 -44.270  1.00 82.13           O  
ATOM    463  CB  THR    60      50.676  16.186 -43.081  1.00 82.13           C  
ATOM    464  CG2 THR    60      49.812  16.461 -41.837  1.00 82.13           C  
ATOM    465  OG1 THR    60      49.900  16.369 -44.256  1.00 82.13           O  
ATOM    466  N   ARG    61      52.657  17.690 -45.301  1.00 53.82           N  
ATOM    467  CA  ARG    61      53.318  17.326 -46.526  1.00 53.82           C  
ATOM    468  C   ARG    61      54.770  17.025 -46.301  1.00 53.82           C  
ATOM    469  O   ARG    61      55.247  15.969 -46.713  1.00 53.82           O  
ATOM    470  CB  ARG    61      53.234  18.427 -47.599  1.00 53.82           C  
ATOM    471  CG  ARG    61      53.879  18.026 -48.927  1.00 53.82           C  
ATOM    472  CD  ARG    61      53.841  19.119 -49.996  1.00 53.82           C  
ATOM    473  NE  ARG    61      54.506  18.566 -51.211  1.00 53.82           N  
ATOM    474  CZ  ARG    61      55.866  18.607 -51.324  1.00 53.82           C  
ATOM    475  NH1 ARG    61      56.619  19.150 -50.324  1.00 53.82           N1+
ATOM    476  NH2 ARG    61      56.477  18.090 -52.432  1.00 53.82           N  
ATOM    477  N   SER    62      55.522  17.926 -45.645  1.00 42.09           N  
ATOM    478  CA  SER    62      56.916  17.650 -45.447  1.00 42.09           C  
ATOM    479  C   SER    62      57.090  16.544 -44.448  1.00 42.09           C  
ATOM    480  O   SER    62      57.867  15.615 -44.663  1.00 42.09           O  
ATOM    481  CB  SER    62      57.690  18.867 -44.915  1.00 42.09           C  
ATOM    482  OG  SER    62      57.691  19.904 -45.884  1.00 42.09           O  
ATOM    483  N   TYR    63      56.331  16.624 -43.338  1.00167.79           N  
ATOM    484  CA  TYR    63      56.462  15.783 -42.175  1.00167.79           C  
ATOM    485  C   TYR    63      56.222  14.330 -42.429  1.00167.79           C  
ATOM    486  O   TYR    63      57.087  13.496 -42.169  1.00167.79           O  
ATOM    487  CB  TYR    63      55.376  16.151 -41.106  1.00167.79           C  
ATOM    488  CG  TYR    63      55.442  15.210 -39.937  1.00167.79           C  
ATOM    489  CD1 TYR    63      54.810  13.978 -39.954  1.00167.79           C  
ATOM    490  CD2 TYR    63      56.108  15.583 -38.795  1.00167.79           C  
ATOM    491  CE1 TYR    63      54.898  13.101 -38.914  1.00167.79           C  
ATOM    492  CE2 TYR    63      56.192  14.712 -37.737  1.00167.79           C  
ATOM    493  CZ  TYR    63      55.618  13.468 -37.815  1.00167.79           C  
ATOM    494  OH  TYR    63      55.720  12.562 -36.754  1.00167.79           O  
ATOM    495  N   ASN    64      55.018  14.010 -42.943  1.00132.76           N  
ATOM    496  CA  ASN    64      54.492  12.672 -42.919  1.00132.76           C  
ATOM    497  C   ASN    64      55.488  11.692 -43.449  1.00132.76           C  
ATOM    498  O   ASN    64      56.145  11.926 -44.461  1.00132.76           O  
ATOM    499  CB  ASN    64      53.187  12.539 -43.722  1.00132.76           C  
ATOM    500  CG  ASN    64      52.607  11.154 -43.490  1.00132.76           C  
ATOM    501  ND2 ASN    64      52.981  10.183 -44.364  1.00132.76           N  
ATOM    502  OD1 ASN    64      51.829  10.945 -42.560  1.00132.76           O  
ATOM    503  N   SER    65      55.626  10.560 -42.732  1.00202.08           N  
ATOM    504  CA  SER    65      56.528   9.508 -43.097  1.00202.08           C  
ATOM    505  C   SER    65      57.920  10.043 -43.218  1.00202.08           C  
ATOM    506  O   SER    65      58.650   9.644 -44.123  1.00202.08           O  
ATOM    507  CB  SER    65      56.202   8.861 -44.452  1.00202.08           C  
ATOM    508  OG  SER    65      54.921   8.254 -44.418  1.00202.08           O  
ATOM    509  N   ALA    66      58.347  10.936 -42.302  1.00 57.66           N  
ATOM    510  CA  ALA    66      59.677  11.480 -42.393  1.00 57.66           C  
ATOM    511  C   ALA    66      60.339  11.322 -41.059  1.00 57.66           C  
ATOM    512  O   ALA    66      59.711  10.901 -40.090  1.00 57.66           O  
ATOM    513  CB  ALA    66      59.719  12.977 -42.744  1.00 57.66           C  
ATOM    514  N   GLU    67      61.651  11.633 -40.990  1.00101.67           N  
ATOM    515  CA  GLU    67      62.400  11.513 -39.769  1.00101.67           C  
ATOM    516  C   GLU    67      61.793  12.432 -38.763  1.00101.67           C  
ATOM    517  O   GLU    67      61.711  12.100 -37.582  1.00101.67           O  
ATOM    518  CB  GLU    67      63.874  11.923 -39.911  1.00101.67           C  
ATOM    519  CG  GLU    67      64.660  11.792 -38.603  1.00101.67           C  
ATOM    520  CD  GLU    67      66.019  12.452 -38.788  1.00101.67           C  
ATOM    521  OE1 GLU    67      66.731  12.085 -39.760  1.00101.67           O  
ATOM    522  OE2 GLU    67      66.361  13.339 -37.959  1.00101.67           O1-
ATOM    523  N   ARG    68      61.350  13.621 -39.210  1.00250.53           N  
ATOM    524  CA  ARG    68      60.756  14.559 -38.304  1.00250.53           C  
ATOM    525  C   ARG    68      59.510  13.933 -37.794  1.00250.53           C  
ATOM    526  O   ARG    68      58.568  13.768 -38.559  1.00250.53           O  
ATOM    527  CB  ARG    68      60.346  15.870 -38.991  1.00250.53           C  
ATOM    528  CG  ARG    68      59.450  16.756 -38.132  1.00250.53           C  
ATOM    529  CD  ARG    68      58.934  17.991 -38.874  1.00250.53           C  
ATOM    530  NE  ARG    68      60.101  18.894 -39.068  1.00250.53           N  
ATOM    531  CZ  ARG    68      60.419  19.788 -38.088  1.00250.53           C  
ATOM    532  NH1 ARG    68      59.650  19.863 -36.962  1.00250.53           N1+
ATOM    533  NH2 ARG    68      61.501  20.608 -38.227  1.00250.53           N  
ATOM    534  N   ARG    69      59.555  13.431 -36.538  1.00189.52           N  
ATOM    535  CA  ARG    69      58.460  12.888 -35.771  1.00189.52           C  
ATOM    536  C   ARG    69      57.672  13.943 -35.023  1.00189.52           C  
ATOM    537  O   ARG    69      56.530  13.706 -34.626  1.00189.52           O  
ATOM    538  CB  ARG    69      58.902  11.833 -34.739  1.00189.52           C  
ATOM    539  CG  ARG    69      59.834  12.350 -33.641  1.00189.52           C  
ATOM    540  CD  ARG    69      60.268  11.247 -32.672  1.00189.52           C  
ATOM    541  NE  ARG    69      61.115  11.862 -31.613  1.00189.52           N  
ATOM    542  CZ  ARG    69      60.537  12.343 -30.473  1.00189.52           C  
ATOM    543  NH1 ARG    69      59.183  12.273 -30.312  1.00189.52           N1+
ATOM    544  NH2 ARG    69      61.312  12.894 -29.494  1.00189.52           N  
ATOM    545  N   ASP    70      58.270  15.108 -34.704  1.00117.41           N  
ATOM    546  CA  ASP    70      57.537  16.019 -33.858  1.00117.41           C  
ATOM    547  C   ASP    70      57.428  17.380 -34.484  1.00117.41           C  
ATOM    548  O   ASP    70      58.215  18.275 -34.180  1.00117.41           O  
ATOM    549  CB  ASP    70      58.229  16.195 -32.489  1.00117.41           C  
ATOM    550  CG  ASP    70      57.375  17.035 -31.545  1.00117.41           C  
ATOM    551  OD1 ASP    70      57.009  18.184 -31.905  1.00117.41           O  
ATOM    552  OD2 ASP    70      57.083  16.523 -30.430  1.00117.41           O1-
ATOM    553  N   PRO    71      56.449  17.579 -35.322  1.00 95.55           N  
ATOM    554  CA  PRO    71      56.202  18.843 -35.965  1.00 95.55           C  
ATOM    555  C   PRO    71      55.799  19.865 -34.943  1.00 95.55           C  
ATOM    556  O   PRO    71      55.137  19.498 -33.972  1.00 95.55           O  
ATOM    557  CB  PRO    71      55.046  18.573 -36.921  1.00 95.55           C  
ATOM    558  CG  PRO    71      54.273  17.439 -36.218  1.00 95.55           C  
ATOM    559  CD  PRO    71      55.362  16.632 -35.498  1.00 95.55           C  
ATOM    560  N   PRO    72      56.173  21.104 -35.113  1.00101.20           N  
ATOM    561  CA  PRO    72      55.741  22.121 -34.189  1.00101.20           C  
ATOM    562  C   PRO    72      54.341  22.541 -34.520  1.00101.20           C  
ATOM    563  O   PRO    72      53.957  22.448 -35.685  1.00101.20           O  
ATOM    564  CB  PRO    72      56.782  23.236 -34.261  1.00101.20           C  
ATOM    565  CG  PRO    72      57.594  22.933 -35.534  1.00101.20           C  
ATOM    566  CD  PRO    72      57.471  21.410 -35.691  1.00101.20           C  
ATOM    567  N   LEU    73      53.557  22.999 -33.520  1.00 63.25           N  
ATOM    568  CA  LEU    73      52.202  23.387 -33.798  1.00 63.25           C  
ATOM    569  C   LEU    73      52.174  24.805 -34.261  1.00 63.25           C  
ATOM    570  O   LEU    73      52.942  25.645 -33.797  1.00 63.25           O  
ATOM    571  CB  LEU    73      51.238  23.312 -32.603  1.00 63.25           C  
ATOM    572  CG  LEU    73      51.022  21.895 -32.043  1.00 63.25           C  
ATOM    573  CD1 LEU    73      49.781  21.859 -31.135  1.00 63.25           C  
ATOM    574  CD2 LEU    73      50.993  20.826 -33.149  1.00 63.25           C  
ATOM    575  N   ASP    74      51.260  25.108 -35.204  1.00 57.59           N  
ATOM    576  CA  ASP    74      51.143  26.448 -35.692  1.00 57.59           C  
ATOM    577  C   ASP    74      49.757  26.933 -35.429  1.00 57.59           C  
ATOM    578  O   ASP    74      48.847  26.154 -35.145  1.00 57.59           O  
ATOM    579  CB  ASP    74      51.429  26.584 -37.197  1.00 57.59           C  
ATOM    580  CG  ASP    74      52.938  26.478 -37.388  1.00 57.59           C  
ATOM    581  OD1 ASP    74      53.660  27.371 -36.870  1.00 57.59           O  
ATOM    582  OD2 ASP    74      53.390  25.500 -38.042  1.00 57.59           O1-
ATOM    583  N   LYS    75      49.577  28.265 -35.492  1.00129.84           N  
ATOM    584  CA  LYS    75      48.282  28.832 -35.291  1.00129.84           C  
ATOM    585  C   LYS    75      47.436  28.428 -36.449  1.00129.84           C  
ATOM    586  O   LYS    75      47.928  28.193 -37.552  1.00129.84           O  
ATOM    587  CB  LYS    75      48.281  30.370 -35.231  1.00129.84           C  
ATOM    588  CG  LYS    75      48.673  31.028 -36.554  1.00129.84           C  
ATOM    589  CD  LYS    75      50.087  30.675 -37.019  1.00129.84           C  
ATOM    590  CE  LYS    75      50.462  31.297 -38.365  1.00129.84           C  
ATOM    591  NZ  LYS    75      51.845  30.918 -38.725  1.00129.84           N1+
ATOM    592  N   PHE    76      46.119  28.317 -36.206  1.00 97.57           N  
ATOM    593  CA  PHE    76      45.173  28.015 -37.235  1.00 97.57           C  
ATOM    594  C   PHE    76      45.283  29.165 -38.168  1.00 97.57           C  
ATOM    595  O   PHE    76      45.894  30.187 -37.864  1.00 97.57           O  
ATOM    596  CB  PHE    76      43.731  27.922 -36.690  1.00 97.57           C  
ATOM    597  CG  PHE    76      42.757  27.592 -37.773  1.00 97.57           C  
ATOM    598  CD1 PHE    76      42.756  26.348 -38.365  1.00 97.57           C  
ATOM    599  CD2 PHE    76      41.809  28.510 -38.170  1.00 97.57           C  
ATOM    600  CE1 PHE    76      41.852  26.036 -39.352  1.00 97.57           C  
ATOM    601  CE2 PHE    76      40.898  28.204 -39.156  1.00 97.57           C  
ATOM    602  CZ  PHE    76      40.921  26.964 -39.752  1.00 97.57           C  
ATOM    603  N   SER    77      44.701  29.040 -39.356  1.00153.35           N  
ATOM    604  CA  SER    77      44.818  30.092 -40.323  1.00153.35           C  
ATOM    605  C   SER    77      44.129  31.377 -39.844  1.00153.35           C  
ATOM    606  O   SER    77      43.905  32.270 -40.661  1.00153.35           O  
ATOM    607  CB  SER    77      44.207  29.716 -41.681  1.00153.35           C  
ATOM    608  OG  SER    77      42.818  29.472 -41.528  1.00153.35           O  
ATOM    609  N   GLY    78      43.750  31.483 -38.534  1.00 78.58           N  
ATOM    610  CA  GLY    78      43.145  32.590 -37.814  1.00 78.58           C  
ATOM    611  C   GLY    78      44.168  33.642 -37.490  1.00 78.58           C  
ATOM    612  O   GLY    78      45.300  33.607 -37.970  1.00 78.58           O  
ATOM    613  N   LYS    79      43.765  34.611 -36.637  1.00194.64           N  
ATOM    614  CA  LYS    79      44.539  35.777 -36.306  1.00194.64           C  
ATOM    615  C   LYS    79      45.261  35.566 -35.005  1.00194.64           C  
ATOM    616  O   LYS    79      46.316  34.937 -34.959  1.00194.64           O  
ATOM    617  CB  LYS    79      43.662  37.023 -36.093  1.00194.64           C  
ATOM    618  CG  LYS    79      42.748  37.366 -37.273  1.00194.64           C  
ATOM    619  CD  LYS    79      43.477  37.715 -38.573  1.00194.64           C  
ATOM    620  CE  LYS    79      42.523  38.048 -39.725  1.00194.64           C  
ATOM    621  NZ  LYS    79      41.640  39.172 -39.341  1.00194.64           N1+
ATOM    622  N   SER    80      44.697  36.166 -33.934  1.00116.27           N  
ATOM    623  CA  SER    80      45.205  36.263 -32.587  1.00116.27           C  
ATOM    624  C   SER    80      45.193  34.975 -31.812  1.00116.27           C  
ATOM    625  O   SER    80      45.985  34.847 -30.878  1.00116.27           O  
ATOM    626  CB  SER    80      44.416  37.277 -31.744  1.00116.27           C  
ATOM    627  OG  SER    80      44.895  37.269 -30.408  1.00116.27           O  
ATOM    628  N   LYS    81      44.350  33.992 -32.196  1.00108.47           N  
ATOM    629  CA  LYS    81      44.130  32.751 -31.485  1.00108.47           C  
ATOM    630  C   LYS    81      43.090  32.952 -30.416  1.00108.47           C  
ATOM    631  O   LYS    81      42.766  32.038 -29.657  1.00108.47           O  
ATOM    632  CB  LYS    81      45.409  32.187 -30.831  1.00108.47           C  
ATOM    633  CG  LYS    81      46.537  31.951 -31.842  1.00108.47           C  
ATOM    634  CD  LYS    81      47.909  31.724 -31.203  1.00108.47           C  
ATOM    635  CE  LYS    81      48.997  31.325 -32.203  1.00108.47           C  
ATOM    636  NZ  LYS    81      49.439  32.510 -32.973  1.00108.47           N1+
ATOM    637  N   LYS    82      42.559  34.183 -30.332  1.00186.94           N  
ATOM    638  CA  LYS    82      41.424  34.588 -29.548  1.00186.94           C  
ATOM    639  C   LYS    82      40.116  34.178 -30.197  1.00186.94           C  
ATOM    640  O   LYS    82      39.115  34.149 -29.486  1.00186.94           O  
ATOM    641  CB  LYS    82      41.363  36.109 -29.325  1.00186.94           C  
ATOM    642  CG  LYS    82      42.566  36.667 -28.561  1.00186.94           C  
ATOM    643  CD  LYS    82      42.775  36.052 -27.174  1.00186.94           C  
ATOM    644  CE  LYS    82      43.939  35.061 -27.108  1.00186.94           C  
ATOM    645  NZ  LYS    82      45.223  35.785 -26.966  1.00186.94           N1+
ATOM    646  N   PRO    83      40.002  33.925 -31.494  1.00 90.71           N  
ATOM    647  CA  PRO    83      38.701  33.596 -32.022  1.00 90.71           C  
ATOM    648  C   PRO    83      38.034  32.372 -31.490  1.00 90.71           C  
ATOM    649  O   PRO    83      36.816  32.270 -31.638  1.00 90.71           O  
ATOM    650  CB  PRO    83      38.832  33.628 -33.541  1.00 90.71           C  
ATOM    651  CG  PRO    83      39.886  34.723 -33.764  1.00 90.71           C  
ATOM    652  CD  PRO    83      40.750  34.687 -32.492  1.00 90.71           C  
ATOM    653  N   LEU    84      38.788  31.404 -30.944  1.00 69.13           N  
ATOM    654  CA  LEU    84      38.161  30.285 -30.304  1.00 69.13           C  
ATOM    655  C   LEU    84      38.725  30.268 -28.917  1.00 69.13           C  
ATOM    656  O   LEU    84      39.929  30.453 -28.745  1.00 69.13           O  
ATOM    657  CB  LEU    84      38.486  28.933 -30.955  1.00 69.13           C  
ATOM    658  CG  LEU    84      37.969  28.793 -32.401  1.00 69.13           C  
ATOM    659  CD1 LEU    84      38.320  27.415 -32.982  1.00 69.13           C  
ATOM    660  CD2 LEU    84      36.470  29.114 -32.510  1.00 69.13           C  
ATOM    661  N   THR    85      37.850  30.163 -27.891  1.00 66.00           N  
ATOM    662  CA  THR    85      38.307  30.129 -26.529  1.00 66.00           C  
ATOM    663  C   THR    85      38.944  28.814 -26.184  1.00 66.00           C  
ATOM    664  O   THR    85      40.122  28.764 -25.842  1.00 66.00           O  
ATOM    665  CB  THR    85      37.194  30.348 -25.544  1.00 66.00           C  
ATOM    666  CG2 THR    85      37.770  30.297 -24.117  1.00 66.00           C  
ATOM    667  OG1 THR    85      36.577  31.606 -25.780  1.00 66.00           O  
ATOM    668  N   SER    86      38.177  27.702 -26.297  1.00 62.89           N  
ATOM    669  CA  SER    86      38.705  26.407 -25.956  1.00 62.89           C  
ATOM    670  C   SER    86      37.924  25.359 -26.699  1.00 62.89           C  
ATOM    671  O   SER    86      36.695  25.397 -26.719  1.00 62.89           O  
ATOM    672  CB  SER    86      38.580  26.079 -24.457  1.00 62.89           C  
ATOM    673  OG  SER    86      39.119  24.795 -24.183  1.00 62.89           O  
ATOM    674  N   VAL    87      38.629  24.375 -27.309  1.00 60.79           N  
ATOM    675  CA  VAL    87      37.951  23.338 -28.043  1.00 60.79           C  
ATOM    676  C   VAL    87      38.562  22.001 -27.727  1.00 60.79           C  
ATOM    677  O   VAL    87      39.757  21.898 -27.462  1.00 60.79           O  
ATOM    678  CB  VAL    87      38.037  23.504 -29.534  1.00 60.79           C  
ATOM    679  CG1 VAL    87      37.359  22.297 -30.203  1.00 60.79           C  
ATOM    680  CG2 VAL    87      37.413  24.856 -29.918  1.00 60.79           C  
ATOM    681  N   TYR    88      37.697  20.975 -27.586  1.00129.04           N  
ATOM    682  CA  TYR    88      37.999  19.580 -27.383  1.00129.04           C  
ATOM    683  C   TYR    88      38.180  18.736 -28.629  1.00129.04           C  
ATOM    684  O   TYR    88      38.904  17.743 -28.587  1.00129.04           O  
ATOM    685  CB  TYR    88      37.001  18.881 -26.438  1.00129.04           C  
ATOM    686  CG  TYR    88      37.334  19.326 -25.048  1.00129.04           C  
ATOM    687  CD1 TYR    88      38.319  18.676 -24.338  1.00129.04           C  
ATOM    688  CD2 TYR    88      36.685  20.385 -24.450  1.00129.04           C  
ATOM    689  CE1 TYR    88      38.651  19.063 -23.060  1.00129.04           C  
ATOM    690  CE2 TYR    88      37.012  20.778 -23.170  1.00129.04           C  
ATOM    691  CZ  TYR    88      37.995  20.118 -22.473  1.00129.04           C  
ATOM    692  OH  TYR    88      38.332  20.520 -21.163  1.00129.04           O  
ATOM    693  N   GLN    89      37.464  19.019 -29.746  1.00100.27           N  
ATOM    694  CA  GLN    89      37.524  18.083 -30.849  1.00100.27           C  
ATOM    695  C   GLN    89      37.203  18.730 -32.175  1.00100.27           C  
ATOM    696  O   GLN    89      36.227  19.468 -32.300  1.00100.27           O  
ATOM    697  CB  GLN    89      36.532  16.920 -30.664  1.00100.27           C  
ATOM    698  CG  GLN    89      36.524  15.897 -31.801  1.00100.27           C  
ATOM    699  CD  GLN    89      37.785  15.052 -31.718  1.00100.27           C  
ATOM    700  NE2 GLN    89      38.207  14.496 -32.885  1.00100.27           N  
ATOM    701  OE1 GLN    89      38.376  14.888 -30.652  1.00100.27           O  
ATOM    702  N   PRO    90      38.062  18.517 -33.155  1.00128.80           N  
ATOM    703  CA  PRO    90      37.757  18.967 -34.499  1.00128.80           C  
ATOM    704  C   PRO    90      37.125  17.873 -35.318  1.00128.80           C  
ATOM    705  O   PRO    90      37.524  16.719 -35.154  1.00128.80           O  
ATOM    706  CB  PRO    90      39.078  19.410 -35.125  1.00128.80           C  
ATOM    707  CG  PRO    90      39.998  19.677 -33.925  1.00128.80           C  
ATOM    708  CD  PRO    90      39.467  18.727 -32.841  1.00128.80           C  
ATOM    709  N   VAL    91      36.198  18.204 -36.245  1.00 56.23           N  
ATOM    710  CA  VAL    91      35.632  17.191 -37.097  1.00 56.23           C  
ATOM    711  C   VAL    91      35.486  17.751 -38.478  1.00 56.23           C  
ATOM    712  O   VAL    91      35.044  18.885 -38.654  1.00 56.23           O  
ATOM    713  CB  VAL    91      34.279  16.708 -36.666  1.00 56.23           C  
ATOM    714  CG1 VAL    91      33.716  15.796 -37.768  1.00 56.23           C  
ATOM    715  CG2 VAL    91      34.431  15.993 -35.312  1.00 56.23           C  
ATOM    716  N   ILE    92      35.840  16.940 -39.498  1.00 49.78           N  
ATOM    717  CA  ILE    92      35.754  17.361 -40.870  1.00 49.78           C  
ATOM    718  C   ILE    92      34.664  16.572 -41.535  1.00 49.78           C  
ATOM    719  O   ILE    92      34.660  15.342 -41.506  1.00 49.78           O  
ATOM    720  CB  ILE    92      37.019  17.115 -41.642  1.00 49.78           C  
ATOM    721  CG1 ILE    92      38.189  17.905 -41.028  1.00 49.78           C  
ATOM    722  CG2 ILE    92      36.754  17.463 -43.117  1.00 49.78           C  
ATOM    723  CD1 ILE    92      39.557  17.504 -41.582  1.00 49.78           C  
ATOM    724  N   ASP    93      33.700  17.290 -42.149  1.00 68.34           N  
ATOM    725  CA  ASP    93      32.559  16.691 -42.790  1.00 68.34           C  
ATOM    726  C   ASP    93      32.851  16.367 -44.225  1.00 68.34           C  
ATOM    727  O   ASP    93      33.984  16.450 -44.697  1.00 68.34           O  
ATOM    728  CB  ASP    93      31.283  17.561 -42.704  1.00 68.34           C  
ATOM    729  CG  ASP    93      31.486  18.912 -43.386  1.00 68.34           C  
ATOM    730  OD1 ASP    93      32.503  19.079 -44.110  1.00 68.34           O  
ATOM    731  OD2 ASP    93      30.619  19.805 -43.181  1.00 68.34           O1-
ATOM    732  N   ASP    94      31.789  15.962 -44.941  1.00110.84           N  
ATOM    733  CA  ASP    94      31.808  15.529 -46.307  1.00110.84           C  
ATOM    734  C   ASP    94      32.181  16.682 -47.201  1.00110.84           C  
ATOM    735  O   ASP    94      32.772  16.499 -48.263  1.00110.84           O  
ATOM    736  CB  ASP    94      30.417  15.026 -46.712  1.00110.84           C  
ATOM    737  CG  ASP    94      30.596  13.988 -47.797  1.00110.84           C  
ATOM    738  OD1 ASP    94      31.771  13.719 -48.165  1.00110.84           O  
ATOM    739  OD2 ASP    94      29.562  13.434 -48.256  1.00110.84           O1-
ATOM    740  N   CYS    95      31.762  17.896 -46.803  1.00 92.58           N  
ATOM    741  CA  CYS    95      31.948  19.160 -47.471  1.00 92.58           C  
ATOM    742  C   CYS    95      33.338  19.703 -47.295  1.00 92.58           C  
ATOM    743  O   CYS    95      33.688  20.700 -47.924  1.00 92.58           O  
ATOM    744  CB  CYS    95      30.958  20.226 -46.981  1.00 92.58           C  
ATOM    745  SG  CYS    95      29.234  19.745 -47.302  1.00 92.58           S  
ATOM    746  N   ARG    96      34.153  19.112 -46.400  1.00198.85           N  
ATOM    747  CA  ARG    96      35.460  19.643 -46.117  1.00198.85           C  
ATOM    748  C   ARG    96      35.320  20.910 -45.324  1.00198.85           C  
ATOM    749  O   ARG    96      36.074  21.867 -45.497  1.00198.85           O  
ATOM    750  CB  ARG    96      36.279  19.931 -47.387  1.00198.85           C  
ATOM    751  CG  ARG    96      37.715  20.379 -47.110  1.00198.85           C  
ATOM    752  CD  ARG    96      38.614  19.285 -46.528  1.00198.85           C  
ATOM    753  NE  ARG    96      38.821  18.260 -47.589  1.00198.85           N  
ATOM    754  CZ  ARG    96      38.380  16.988 -47.380  1.00198.85           C  
ATOM    755  NH1 ARG    96      37.822  16.659 -46.178  1.00198.85           N1+
ATOM    756  NH2 ARG    96      38.490  16.050 -48.364  1.00198.85           N  
ATOM    757  N   ARG    97      34.323  20.934 -44.416  1.00 76.84           N  
ATOM    758  CA  ARG    97      34.162  22.018 -43.492  1.00 76.84           C  
ATOM    759  C   ARG    97      34.688  21.521 -42.181  1.00 76.84           C  
ATOM    760  O   ARG    97      34.411  20.393 -41.774  1.00 76.84           O  
ATOM    761  CB  ARG    97      32.703  22.441 -43.264  1.00 76.84           C  
ATOM    762  CG  ARG    97      32.076  23.153 -44.462  1.00 76.84           C  
ATOM    763  CD  ARG    97      30.637  23.603 -44.210  1.00 76.84           C  
ATOM    764  NE  ARG    97      29.823  22.379 -43.972  1.00 76.84           N  
ATOM    765  CZ  ARG    97      28.480  22.484 -43.752  1.00 76.84           C  
ATOM    766  NH1 ARG    97      27.885  23.713 -43.751  1.00 76.84           N1+
ATOM    767  NH2 ARG    97      27.734  21.361 -43.536  1.00 76.84           N  
ATOM    768  N   LEU    98      35.486  22.361 -41.492  1.00 57.27           N  
ATOM    769  CA  LEU    98      36.069  21.985 -40.235  1.00 57.27           C  
ATOM    770  C   LEU    98      35.171  22.472 -39.144  1.00 57.27           C  
ATOM    771  O   LEU    98      34.927  23.669 -39.008  1.00 57.27           O  
ATOM    772  CB  LEU    98      37.455  22.614 -40.016  1.00 57.27           C  
ATOM    773  CG  LEU    98      38.122  22.246 -38.680  1.00 57.27           C  
ATOM    774  CD1 LEU    98      38.379  20.735 -38.580  1.00 57.27           C  
ATOM    775  CD2 LEU    98      39.388  23.085 -38.442  1.00 57.27           C  
ATOM    776  N   TRP    99      34.666  21.536 -38.316  1.00 73.90           N  
ATOM    777  CA  TRP    99      33.755  21.899 -37.267  1.00 73.90           C  
ATOM    778  C   TRP    99      34.435  21.716 -35.943  1.00 73.90           C  
ATOM    779  O   TRP    99      35.126  20.726 -35.709  1.00 73.90           O  
ATOM    780  CB  TRP    99      32.494  21.015 -37.231  1.00 73.90           C  
ATOM    781  CG  TRP    99      31.605  21.144 -38.447  1.00 73.90           C  
ATOM    782  CD1 TRP    99      31.738  20.560 -39.673  1.00 73.90           C  
ATOM    783  CD2 TRP    99      30.403  21.930 -38.502  1.00 73.90           C  
ATOM    784  CE2 TRP    99      29.872  21.781 -39.784  1.00 73.90           C  
ATOM    785  CE3 TRP    99      29.791  22.708 -37.563  1.00 73.90           C  
ATOM    786  NE1 TRP    99      30.701  20.937 -40.491  1.00 73.90           N  
ATOM    787  CZ2 TRP    99      28.715  22.409 -40.147  1.00 73.90           C  
ATOM    788  CZ3 TRP    99      28.630  23.347 -37.937  1.00 73.90           C  
ATOM    789  CH2 TRP    99      28.103  23.201 -39.203  1.00 73.90           C  
ATOM    790  N   VAL   100      34.255  22.700 -35.041  1.00 47.42           N  
ATOM    791  CA  VAL   100      34.782  22.615 -33.708  1.00 47.42           C  
ATOM    792  C   VAL   100      33.678  23.037 -32.787  1.00 47.42           C  
ATOM    793  O   VAL   100      32.687  23.623 -33.223  1.00 47.42           O  
ATOM    794  CB  VAL   100      35.941  23.531 -33.451  1.00 47.42           C  
ATOM    795  CG1 VAL   100      37.099  23.132 -34.383  1.00 47.42           C  
ATOM    796  CG2 VAL   100      35.471  24.987 -33.612  1.00 47.42           C  
ATOM    797  N   LEU   101      33.794  22.693 -31.487  1.00119.00           N  
ATOM    798  CA  LEU   101      32.819  23.110 -30.517  1.00119.00           C  
ATOM    799  C   LEU   101      33.535  23.929 -29.486  1.00119.00           C  
ATOM    800  O   LEU   101      34.225  23.389 -28.624  1.00119.00           O  
ATOM    801  CB  LEU   101      32.175  21.935 -29.765  1.00119.00           C  
ATOM    802  CG  LEU   101      31.279  21.055 -30.648  1.00119.00           C  
ATOM    803  CD1 LEU   101      32.065  20.483 -31.834  1.00119.00           C  
ATOM    804  CD2 LEU   101      30.585  19.964 -29.815  1.00119.00           C  
ATOM    805  N   ASP   102      33.390  25.268 -29.552  1.00 51.67           N  
ATOM    806  CA  ASP   102      34.001  26.118 -28.569  1.00 51.67           C  
ATOM    807  C   ASP   102      33.164  25.994 -27.330  1.00 51.67           C  
ATOM    808  O   ASP   102      31.970  26.285 -27.345  1.00 51.67           O  
ATOM    809  CB  ASP   102      34.023  27.600 -28.990  1.00 51.67           C  
ATOM    810  CG  ASP   102      34.923  28.381 -28.040  1.00 51.67           C  
ATOM    811  OD1 ASP   102      35.320  27.814 -26.987  1.00 51.67           O  
ATOM    812  OD2 ASP   102      35.224  29.563 -28.358  1.00 51.67           O1-
ATOM    813  N   VAL   103      33.774  25.533 -26.223  1.00113.22           N  
ATOM    814  CA  VAL   103      33.080  25.368 -24.972  1.00113.22           C  
ATOM    815  C   VAL   103      32.733  26.716 -24.409  1.00113.22           C  
ATOM    816  O   VAL   103      31.738  26.863 -23.700  1.00113.22           O  
ATOM    817  CB  VAL   103      33.892  24.624 -23.951  1.00113.22           C  
ATOM    818  CG1 VAL   103      35.146  25.447 -23.608  1.00113.22           C  
ATOM    819  CG2 VAL   103      32.993  24.329 -22.738  1.00113.22           C  
ATOM    820  N   GLY   104      33.591  27.728 -24.653  1.00 46.71           N  
ATOM    821  CA  GLY   104      33.245  29.077 -24.295  1.00 46.71           C  
ATOM    822  C   GLY   104      33.977  29.593 -23.094  1.00 46.71           C  
ATOM    823  O   GLY   104      33.945  30.799 -22.845  1.00 46.71           O  
ATOM    824  N   ILE   105      34.618  28.724 -22.289  1.00104.25           N  
ATOM    825  CA  ILE   105      35.365  29.253 -21.181  1.00104.25           C  
ATOM    826  C   ILE   105      36.580  28.404 -20.973  1.00104.25           C  
ATOM    827  O   ILE   105      36.650  27.273 -21.445  1.00104.25           O  
ATOM    828  CB  ILE   105      34.615  29.292 -19.881  1.00104.25           C  
ATOM    829  CG1 ILE   105      35.381  30.165 -18.870  1.00104.25           C  
ATOM    830  CG2 ILE   105      34.372  27.849 -19.406  1.00104.25           C  
ATOM    831  CD1 ILE   105      34.554  30.562 -17.648  1.00104.25           C  
ATOM    832  N   VAL   106      37.585  28.968 -20.277  1.00132.79           N  
ATOM    833  CA  VAL   106      38.814  28.298 -19.962  1.00132.79           C  
ATOM    834  C   VAL   106      38.588  27.582 -18.657  1.00132.79           C  
ATOM    835  O   VAL   106      37.713  27.952 -17.879  1.00132.79           O  
ATOM    836  CB  VAL   106      39.959  29.241 -19.729  1.00132.79           C  
ATOM    837  CG1 VAL   106      41.216  28.429 -19.402  1.00132.79           C  
ATOM    838  CG2 VAL   106      40.120  30.166 -20.934  1.00132.79           C  
ATOM    839  N   GLU   107      39.356  26.497 -18.430  1.00133.88           N  
ATOM    840  CA  GLU   107      39.309  25.611 -17.296  1.00133.88           C  
ATOM    841  C   GLU   107      39.940  26.181 -16.050  1.00133.88           C  
ATOM    842  O   GLU   107      39.606  25.741 -14.955  1.00133.88           O  
ATOM    843  CB  GLU   107      40.007  24.281 -17.626  1.00133.88           C  
ATOM    844  CG  GLU   107      39.453  23.625 -18.901  1.00133.88           C  
ATOM    845  CD  GLU   107      38.335  22.639 -18.580  1.00133.88           C  
ATOM    846  OE1 GLU   107      38.384  22.016 -17.486  1.00133.88           O  
ATOM    847  OE2 GLU   107      37.428  22.478 -19.440  1.00133.88           O1-
ATOM    848  N   VAL   108      40.907  27.118 -16.149  1.00 59.55           N  
ATOM    849  CA  VAL   108      41.607  27.565 -14.965  1.00 59.55           C  
ATOM    850  C   VAL   108      41.235  28.985 -14.650  1.00 59.55           C  
ATOM    851  O   VAL   108      40.558  29.655 -15.426  1.00 59.55           O  
ATOM    852  CB  VAL   108      43.100  27.532 -15.113  1.00 59.55           C  
ATOM    853  CG1 VAL   108      43.542  26.073 -15.323  1.00 59.55           C  
ATOM    854  CG2 VAL   108      43.498  28.475 -16.261  1.00 59.55           C  
ATOM    855  N   GLU   109      41.643  29.463 -13.452  1.00114.02           N  
ATOM    856  CA  GLU   109      41.337  30.803 -13.029  1.00114.02           C  
ATOM    857  C   GLU   109      42.614  31.577 -12.946  1.00114.02           C  
ATOM    858  O   GLU   109      43.630  31.064 -12.480  1.00114.02           O  
ATOM    859  CB  GLU   109      40.729  30.873 -11.619  1.00114.02           C  
ATOM    860  CG  GLU   109      41.684  30.336 -10.549  1.00114.02           C  
ATOM    861  CD  GLU   109      41.062  30.544  -9.176  1.00114.02           C  
ATOM    862  OE1 GLU   109      39.926  30.045  -8.951  1.00114.02           O  
ATOM    863  OE2 GLU   109      41.723  31.201  -8.328  1.00114.02           O1-
ATOM    864  N   ALA   110      42.593  32.844 -13.413  1.00239.59           N  
ATOM    865  CA  ALA   110      43.762  33.668 -13.309  1.00239.59           C  
ATOM    866  C   ALA   110      44.764  33.192 -14.307  1.00239.59           C  
ATOM    867  O   ALA   110      44.506  32.272 -15.078  1.00239.59           O  
ATOM    868  CB  ALA   110      44.415  33.644 -11.917  1.00239.59           C  
ATOM    869  N   GLU   111      45.939  33.848 -14.315  1.00294.91           N  
ATOM    870  CA  GLU   111      47.042  33.460 -15.144  1.00294.91           C  
ATOM    871  C   GLU   111      46.723  33.629 -16.601  1.00294.91           C  
ATOM    872  O   GLU   111      47.242  32.875 -17.425  1.00294.91           O  
ATOM    873  CB  GLU   111      47.464  32.001 -14.875  1.00294.91           C  
ATOM    874  CG  GLU   111      48.767  31.583 -15.554  1.00294.91           C  
ATOM    875  CD  GLU   111      49.168  30.231 -14.985  1.00294.91           C  
ATOM    876  OE1 GLU   111      48.264  29.373 -14.802  1.00294.91           O  
ATOM    877  OE2 GLU   111      50.382  30.041 -14.714  1.00294.91           O1-
ATOM    878  N   ARG   112      45.847  34.610 -16.932  1.00279.02           N  
ATOM    879  CA  ARG   112      45.532  35.071 -18.268  1.00279.02           C  
ATOM    880  C   ARG   112      44.048  35.274 -18.415  1.00279.02           C  
ATOM    881  O   ARG   112      43.320  34.338 -18.738  1.00279.02           O  
ATOM    882  CB  ARG   112      45.961  34.172 -19.448  1.00279.02           C  
ATOM    883  CG  ARG   112      47.452  34.250 -19.789  1.00279.02           C  
ATOM    884  CD  ARG   112      47.820  33.504 -21.075  1.00279.02           C  
ATOM    885  NE  ARG   112      49.283  33.684 -21.295  1.00279.02           N  
ATOM    886  CZ  ARG   112      49.898  33.074 -22.352  1.00279.02           C  
ATOM    887  NH1 ARG   112      49.169  32.313 -23.219  1.00279.02           N1+
ATOM    888  NH2 ARG   112      51.240  33.233 -22.543  1.00279.02           N  
ATOM    889  N   LYS   113      43.593  36.533 -18.228  1.00176.06           N  
ATOM    890  CA  LYS   113      42.248  37.047 -18.345  1.00176.06           C  
ATOM    891  C   LYS   113      41.903  37.125 -19.797  1.00176.06           C  
ATOM    892  O   LYS   113      40.756  37.352 -20.177  1.00176.06           O  
ATOM    893  CB  LYS   113      42.055  38.445 -17.734  1.00176.06           C  
ATOM    894  CG  LYS   113      40.576  38.815 -17.576  1.00176.06           C  
ATOM    895  CD  LYS   113      39.848  37.978 -16.519  1.00176.06           C  
ATOM    896  CE  LYS   113      38.370  38.339 -16.353  1.00176.06           C  
ATOM    897  NZ  LYS   113      37.552  37.587 -17.332  1.00176.06           N1+
ATOM    898  N   THR   114      42.928  36.933 -20.641  1.00 72.82           N  
ATOM    899  CA  THR   114      42.912  37.127 -22.060  1.00 72.82           C  
ATOM    900  C   THR   114      41.806  36.357 -22.715  1.00 72.82           C  
ATOM    901  O   THR   114      41.392  36.717 -23.815  1.00 72.82           O  
ATOM    902  CB  THR   114      44.201  36.710 -22.705  1.00 72.82           C  
ATOM    903  CG2 THR   114      44.102  36.977 -24.216  1.00 72.82           C  
ATOM    904  OG1 THR   114      45.282  37.446 -22.154  1.00 72.82           O  
ATOM    905  N   TYR   115      41.326  35.249 -22.129  1.00 98.25           N  
ATOM    906  CA  TYR   115      40.299  34.554 -22.856  1.00 98.25           C  
ATOM    907  C   TYR   115      38.966  34.783 -22.203  1.00 98.25           C  
ATOM    908  O   TYR   115      38.494  33.949 -21.430  1.00 98.25           O  
ATOM    909  CB  TYR   115      40.531  33.035 -22.854  1.00 98.25           C  
ATOM    910  CG  TYR   115      41.906  32.809 -23.383  1.00 98.25           C  
ATOM    911  CD1 TYR   115      42.154  32.811 -24.737  1.00 98.25           C  
ATOM    912  CD2 TYR   115      42.957  32.602 -22.516  1.00 98.25           C  
ATOM    913  CE1 TYR   115      43.427  32.603 -25.216  1.00 98.25           C  
ATOM    914  CE2 TYR   115      44.231  32.394 -22.989  1.00 98.25           C  
ATOM    915  CZ  TYR   115      44.468  32.394 -24.342  1.00 98.25           C  
ATOM    916  OH  TYR   115      45.773  32.181 -24.831  1.00 98.25           O  
ATOM    917  N   PRO   116      38.319  35.864 -22.561  1.00 69.05           N  
ATOM    918  CA  PRO   116      37.041  36.231 -22.001  1.00 69.05           C  
ATOM    919  C   PRO   116      36.072  35.122 -22.265  1.00 69.05           C  
ATOM    920  O   PRO   116      36.174  34.494 -23.315  1.00 69.05           O  
ATOM    921  CB  PRO   116      36.629  37.494 -22.749  1.00 69.05           C  
ATOM    922  CG  PRO   116      37.270  37.298 -24.138  1.00 69.05           C  
ATOM    923  CD  PRO   116      38.550  36.496 -23.848  1.00 69.05           C  
ATOM    924  N   THR   117      35.123  34.872 -21.338  1.00101.44           N  
ATOM    925  CA  THR   117      34.191  33.793 -21.512  1.00101.44           C  
ATOM    926  C   THR   117      32.993  34.262 -22.276  1.00101.44           C  
ATOM    927  O   THR   117      32.712  35.458 -22.351  1.00101.44           O  
ATOM    928  CB  THR   117      33.713  33.197 -20.218  1.00101.44           C  
ATOM    929  CG2 THR   117      32.866  34.241 -19.473  1.00101.44           C  
ATOM    930  OG1 THR   117      32.955  32.022 -20.468  1.00101.44           O  
ATOM    931  N   LYS   118      32.274  33.296 -22.888  1.00105.98           N  
ATOM    932  CA  LYS   118      31.081  33.536 -23.653  1.00105.98           C  
ATOM    933  C   LYS   118      30.325  32.237 -23.664  1.00105.98           C  
ATOM    934  O   LYS   118      30.749  31.256 -23.054  1.00105.98           O  
ATOM    935  CB  LYS   118      31.354  33.917 -25.124  1.00105.98           C  
ATOM    936  CG  LYS   118      30.101  34.361 -25.890  1.00105.98           C  
ATOM    937  CD  LYS   118      30.362  34.933 -27.286  1.00105.98           C  
ATOM    938  CE  LYS   118      30.466  36.458 -27.329  1.00105.98           C  
ATOM    939  NZ  LYS   118      30.601  36.909 -28.732  1.00105.98           N1+
ATOM    940  N   ASN   119      29.162  32.202 -24.344  1.00 51.09           N  
ATOM    941  CA  ASN   119      28.382  30.997 -24.401  1.00 51.09           C  
ATOM    942  C   ASN   119      29.006  30.065 -25.395  1.00 51.09           C  
ATOM    943  O   ASN   119      29.729  30.482 -26.297  1.00 51.09           O  
ATOM    944  CB  ASN   119      26.910  31.234 -24.778  1.00 51.09           C  
ATOM    945  CG  ASN   119      26.274  31.966 -23.602  1.00 51.09           C  
ATOM    946  ND2 ASN   119      24.998  32.407 -23.770  1.00 51.09           N  
ATOM    947  OD1 ASN   119      26.897  32.139 -22.555  1.00 51.09           O  
ATOM    948  N   PRO   120      28.733  28.795 -25.241  1.00 68.54           N  
ATOM    949  CA  PRO   120      29.318  27.791 -26.093  1.00 68.54           C  
ATOM    950  C   PRO   120      28.884  27.966 -27.508  1.00 68.54           C  
ATOM    951  O   PRO   120      27.772  28.441 -27.736  1.00 68.54           O  
ATOM    952  CB  PRO   120      28.934  26.450 -25.472  1.00 68.54           C  
ATOM    953  CG  PRO   120      28.799  26.781 -23.973  1.00 68.54           C  
ATOM    954  CD  PRO   120      28.379  28.260 -23.936  1.00 68.54           C  
ATOM    955  N   ALA   121      29.753  27.614 -28.479  1.00 43.17           N  
ATOM    956  CA  ALA   121      29.364  27.817 -29.841  1.00 43.17           C  
ATOM    957  C   ALA   121      29.872  26.711 -30.714  1.00 43.17           C  
ATOM    958  O   ALA   121      30.918  26.113 -30.455  1.00 43.17           O  
ATOM    959  CB  ALA   121      29.891  29.136 -30.432  1.00 43.17           C  
ATOM    960  N   LEU   122      29.093  26.415 -31.779  1.00152.97           N  
ATOM    961  CA  LEU   122      29.459  25.477 -32.803  1.00152.97           C  
ATOM    962  C   LEU   122      29.976  26.346 -33.914  1.00152.97           C  
ATOM    963  O   LEU   122      29.269  27.237 -34.385  1.00152.97           O  
ATOM    964  CB  LEU   122      28.251  24.695 -33.358  1.00152.97           C  
ATOM    965  CG  LEU   122      28.588  23.687 -34.474  1.00152.97           C  
ATOM    966  CD1 LEU   122      29.453  22.525 -33.946  1.00152.97           C  
ATOM    967  CD2 LEU   122      27.315  23.205 -35.188  1.00152.97           C  
ATOM    968  N   VAL   123      31.232  26.117 -34.351  1.00 49.63           N  
ATOM    969  CA  VAL   123      31.807  26.985 -35.342  1.00 49.63           C  
ATOM    970  C   VAL   123      32.350  26.132 -36.451  1.00 49.63           C  
ATOM    971  O   VAL   123      32.792  25.008 -36.220  1.00 49.63           O  
ATOM    972  CB  VAL   123      32.931  27.813 -34.780  1.00 49.63           C  
ATOM    973  CG1 VAL   123      33.518  28.705 -35.886  1.00 49.63           C  
ATOM    974  CG2 VAL   123      32.400  28.584 -33.560  1.00 49.63           C  
ATOM    975  N   ALA   124      32.313  26.652 -37.701  1.00 40.55           N  
ATOM    976  CA  ALA   124      32.783  25.882 -38.819  1.00 40.55           C  
ATOM    977  C   ALA   124      33.600  26.750 -39.727  1.00 40.55           C  
ATOM    978  O   ALA   124      33.329  27.938 -39.906  1.00 40.55           O  
ATOM    979  CB  ALA   124      31.644  25.288 -39.666  1.00 40.55           C  
ATOM    980  N   PHE   125      34.642  26.152 -40.338  1.00 53.79           N  
ATOM    981  CA  PHE   125      35.504  26.867 -41.233  1.00 53.79           C  
ATOM    982  C   PHE   125      35.487  26.114 -42.525  1.00 53.79           C  
ATOM    983  O   PHE   125      35.273  24.903 -42.540  1.00 53.79           O  
ATOM    984  CB  PHE   125      36.972  26.891 -40.771  1.00 53.79           C  
ATOM    985  CG  PHE   125      37.056  27.610 -39.468  1.00 53.79           C  
ATOM    986  CD1 PHE   125      37.239  28.972 -39.423  1.00 53.79           C  
ATOM    987  CD2 PHE   125      36.954  26.913 -38.284  1.00 53.79           C  
ATOM    988  CE1 PHE   125      37.317  29.627 -38.217  1.00 53.79           C  
ATOM    989  CE2 PHE   125      37.030  27.564 -37.076  1.00 53.79           C  
ATOM    990  CZ  PHE   125      37.212  28.925 -37.041  1.00 53.79           C  
ATOM    991  N   ASP   126      35.702  26.825 -43.651  1.00 44.76           N  
ATOM    992  CA  ASP   126      35.690  26.184 -44.935  1.00 44.76           C  
ATOM    993  C   ASP   126      37.109  25.982 -45.372  1.00 44.76           C  
ATOM    994  O   ASP   126      37.824  26.930 -45.688  1.00 44.76           O  
ATOM    995  CB  ASP   126      34.975  27.009 -46.020  1.00 44.76           C  
ATOM    996  CG  ASP   126      34.678  26.083 -47.194  1.00 44.76           C  
ATOM    997  OD1 ASP   126      35.128  24.905 -47.153  1.00 44.76           O  
ATOM    998  OD2 ASP   126      34.000  26.541 -48.151  1.00 44.76           O1-
ATOM    999  N   LEU   127      37.544  24.709 -45.381  1.00 71.36           N  
ATOM   1000  CA  LEU   127      38.862  24.291 -45.771  1.00 71.36           C  
ATOM   1001  C   LEU   127      39.051  24.504 -47.241  1.00 71.36           C  
ATOM   1002  O   LEU   127      40.167  24.731 -47.702  1.00 71.36           O  
ATOM   1003  CB  LEU   127      39.112  22.803 -45.471  1.00 71.36           C  
ATOM   1004  CG  LEU   127      39.030  22.482 -43.965  1.00 71.36           C  
ATOM   1005  CD1 LEU   127      39.430  21.028 -43.678  1.00 71.36           C  
ATOM   1006  CD2 LEU   127      39.824  23.498 -43.126  1.00 71.36           C  
ATOM   1007  N   THR   128      37.967  24.381 -48.027  1.00106.12           N  
ATOM   1008  CA  THR   128      38.085  24.512 -49.449  1.00106.12           C  
ATOM   1009  C   THR   128      38.571  25.885 -49.800  1.00106.12           C  
ATOM   1010  O   THR   128      39.495  26.024 -50.599  1.00106.12           O  
ATOM   1011  CB  THR   128      36.781  24.269 -50.149  1.00106.12           C  
ATOM   1012  CG2 THR   128      36.310  22.843 -49.817  1.00106.12           C  
ATOM   1013  OG1 THR   128      35.815  25.217 -49.722  1.00106.12           O  
ATOM   1014  N   LYS   129      37.976  26.942 -49.208  1.00 72.36           N  
ATOM   1015  CA  LYS   129      38.418  28.272 -49.524  1.00 72.36           C  
ATOM   1016  C   LYS   129      39.656  28.538 -48.735  1.00 72.36           C  
ATOM   1017  O   LYS   129      39.785  28.111 -47.588  1.00 72.36           O  
ATOM   1018  CB  LYS   129      37.399  29.371 -49.170  1.00 72.36           C  
ATOM   1019  CG  LYS   129      36.171  29.401 -50.082  1.00 72.36           C  
ATOM   1020  CD  LYS   129      35.259  28.181 -49.950  1.00 72.36           C  
ATOM   1021  CE  LYS   129      34.032  28.240 -50.866  1.00 72.36           C  
ATOM   1022  NZ  LYS   129      33.204  27.025 -50.693  1.00 72.36           N1+
ATOM   1023  N   PRO   130      40.585  29.219 -49.344  1.00110.93           N  
ATOM   1024  CA  PRO   130      41.804  29.533 -48.661  1.00110.93           C  
ATOM   1025  C   PRO   130      41.610  30.641 -47.703  1.00110.93           C  
ATOM   1026  O   PRO   130      40.885  31.582 -48.030  1.00110.93           O  
ATOM   1027  CB  PRO   130      42.856  29.807 -49.737  1.00110.93           C  
ATOM   1028  CG  PRO   130      42.047  29.952 -51.038  1.00110.93           C  
ATOM   1029  CD  PRO   130      40.786  29.113 -50.779  1.00110.93           C  
ATOM   1030  N   ASN   131      42.306  30.528 -46.553  1.00214.89           N  
ATOM   1031  CA  ASN   131      42.263  31.427 -45.452  1.00214.89           C  
ATOM   1032  C   ASN   131      41.267  30.891 -44.469  1.00214.89           C  
ATOM   1033  O   ASN   131      41.073  31.470 -43.402  1.00214.89           O  
ATOM   1034  CB  ASN   131      41.871  32.868 -45.836  1.00214.89           C  
ATOM   1035  CG  ASN   131      42.186  33.793 -44.675  1.00214.89           C  
ATOM   1036  ND2 ASN   131      43.382  33.608 -44.056  1.00214.89           N  
ATOM   1037  OD1 ASN   131      41.393  34.671 -44.338  1.00214.89           O  
ATOM   1038  N   TYR   132      40.649  29.739 -44.806  1.00124.27           N  
ATOM   1039  CA  TYR   132      39.682  29.054 -43.990  1.00124.27           C  
ATOM   1040  C   TYR   132      38.735  30.035 -43.346  1.00124.27           C  
ATOM   1041  O   TYR   132      38.865  30.325 -42.158  1.00124.27           O  
ATOM   1042  CB  TYR   132      40.290  28.197 -42.862  1.00124.27           C  
ATOM   1043  CG  TYR   132      41.222  27.187 -43.443  1.00124.27           C  
ATOM   1044  CD1 TYR   132      40.795  26.269 -44.373  1.00124.27           C  
ATOM   1045  CD2 TYR   132      42.528  27.131 -43.013  1.00124.27           C  
ATOM   1046  CE1 TYR   132      41.669  25.338 -44.885  1.00124.27           C  
ATOM   1047  CE2 TYR   132      43.407  26.202 -43.518  1.00124.27           C  
ATOM   1048  CZ  TYR   132      42.976  25.305 -44.461  1.00124.27           C  
ATOM   1049  OH  TYR   132      43.873  24.349 -44.984  1.00124.27           O  
ATOM   1050  N   PRO   133      37.802  30.581 -44.086  1.00163.03           N  
ATOM   1051  CA  PRO   133      36.847  31.511 -43.518  1.00163.03           C  
ATOM   1052  C   PRO   133      35.811  30.846 -42.654  1.00163.03           C  
ATOM   1053  O   PRO   133      35.534  29.666 -42.864  1.00163.03           O  
ATOM   1054  CB  PRO   133      36.228  32.257 -44.699  1.00163.03           C  
ATOM   1055  CG  PRO   133      37.306  32.176 -45.790  1.00163.03           C  
ATOM   1056  CD  PRO   133      38.055  30.867 -45.490  1.00163.03           C  
ATOM   1057  N   GLU   134      35.219  31.588 -41.687  1.00 85.77           N  
ATOM   1058  CA  GLU   134      34.211  31.064 -40.796  1.00 85.77           C  
ATOM   1059  C   GLU   134      32.882  31.058 -41.490  1.00 85.77           C  
ATOM   1060  O   GLU   134      32.310  32.110 -41.774  1.00 85.77           O  
ATOM   1061  CB  GLU   134      34.028  31.910 -39.518  1.00 85.77           C  
ATOM   1062  CG  GLU   134      32.931  31.387 -38.583  1.00 85.77           C  
ATOM   1063  CD  GLU   134      32.790  32.332 -37.392  1.00 85.77           C  
ATOM   1064  OE1 GLU   134      33.708  32.344 -36.526  1.00 85.77           O  
ATOM   1065  OE2 GLU   134      31.759  33.051 -37.331  1.00 85.77           O1-
ATOM   1066  N   ILE   135      32.412  29.846 -41.853  1.00150.28           N  
ATOM   1067  CA  ILE   135      31.138  29.588 -42.466  1.00150.28           C  
ATOM   1068  C   ILE   135      30.004  29.610 -41.485  1.00150.28           C  
ATOM   1069  O   ILE   135      28.938  30.139 -41.792  1.00150.28           O  
ATOM   1070  CB  ILE   135      31.081  28.240 -43.122  1.00150.28           C  
ATOM   1071  CG1 ILE   135      32.131  28.131 -44.238  1.00150.28           C  
ATOM   1072  CG2 ILE   135      29.640  28.013 -43.608  1.00150.28           C  
ATOM   1073  CD1 ILE   135      32.310  26.708 -44.766  1.00150.28           C  
ATOM   1074  N   HIS   136      30.163  28.976 -40.300  1.00100.94           N  
ATOM   1075  CA  HIS   136      29.027  28.940 -39.419  1.00100.94           C  
ATOM   1076  C   HIS   136      29.441  29.269 -38.021  1.00100.94           C  
ATOM   1077  O   HIS   136      30.550  28.952 -37.593  1.00100.94           O  
ATOM   1078  CB  HIS   136      28.276  27.601 -39.373  1.00100.94           C  
ATOM   1079  CG  HIS   136      26.909  27.814 -38.796  1.00100.94           C  
ATOM   1080  CD2 HIS   136      26.507  27.902 -37.500  1.00100.94           C  
ATOM   1081  ND1 HIS   136      25.779  28.032 -39.555  1.00100.94           N  
ATOM   1082  CE1 HIS   136      24.759  28.241 -38.687  1.00100.94           C  
ATOM   1083  NE2 HIS   136      25.154  28.174 -37.427  1.00100.94           N  
ATOM   1084  N   ARG   137      28.550  29.970 -37.286  1.00150.22           N  
ATOM   1085  CA  ARG   137      28.792  30.278 -35.907  1.00150.22           C  
ATOM   1086  C   ARG   137      27.457  30.254 -35.221  1.00150.22           C  
ATOM   1087  O   ARG   137      26.614  31.120 -35.448  1.00150.22           O  
ATOM   1088  CB  ARG   137      29.426  31.665 -35.711  1.00150.22           C  
ATOM   1089  CG  ARG   137      29.990  31.882 -34.308  1.00150.22           C  
ATOM   1090  CD  ARG   137      30.901  33.105 -34.203  1.00150.22           C  
ATOM   1091  NE  ARG   137      31.462  33.111 -32.826  1.00150.22           N  
ATOM   1092  CZ  ARG   137      32.568  32.367 -32.529  1.00150.22           C  
ATOM   1093  NH1 ARG   137      33.173  31.624 -33.500  1.00150.22           N1+
ATOM   1094  NH2 ARG   137      33.062  32.363 -31.257  1.00150.22           N  
ATOM   1095  N   TYR   138      27.235  29.257 -34.341  1.00 59.43           N  
ATOM   1096  CA  TYR   138      25.959  29.100 -33.702  1.00 59.43           C  
ATOM   1097  C   TYR   138      26.163  29.098 -32.218  1.00 59.43           C  
ATOM   1098  O   TYR   138      26.912  28.281 -31.687  1.00 59.43           O  
ATOM   1099  CB  TYR   138      25.318  27.756 -34.096  1.00 59.43           C  
ATOM   1100  CG  TYR   138      24.013  27.574 -33.406  1.00 59.43           C  
ATOM   1101  CD1 TYR   138      22.861  28.118 -33.920  1.00 59.43           C  
ATOM   1102  CD2 TYR   138      23.950  26.836 -32.247  1.00 59.43           C  
ATOM   1103  CE1 TYR   138      21.662  27.936 -33.273  1.00 59.43           C  
ATOM   1104  CE2 TYR   138      22.754  26.652 -31.598  1.00 59.43           C  
ATOM   1105  CZ  TYR   138      21.607  27.203 -32.113  1.00 59.43           C  
ATOM   1106  OH  TYR   138      20.379  27.013 -31.446  1.00 59.43           O  
ATOM   1107  N   GLU   139      25.495  30.026 -31.502  1.00 44.05           N  
ATOM   1108  CA  GLU   139      25.631  30.079 -30.074  1.00 44.05           C  
ATOM   1109  C   GLU   139      24.523  29.288 -29.450  1.00 44.05           C  
ATOM   1110  O   GLU   139      23.401  29.251 -29.954  1.00 44.05           O  
ATOM   1111  CB  GLU   139      25.579  31.511 -29.519  1.00 44.05           C  
ATOM   1112  CG  GLU   139      26.778  32.350 -29.965  1.00 44.05           C  
ATOM   1113  CD  GLU   139      26.610  33.764 -29.431  1.00 44.05           C  
ATOM   1114  OE1 GLU   139      26.192  33.908 -28.253  1.00 44.05           O  
ATOM   1115  OE2 GLU   139      26.899  34.720 -30.201  1.00 44.05           O1-
ATOM   1116  N   LEU   140      24.830  28.614 -28.324  1.00 81.64           N  
ATOM   1117  CA  LEU   140      23.836  27.849 -27.628  1.00 81.64           C  
ATOM   1118  C   LEU   140      22.966  28.787 -26.857  1.00 81.64           C  
ATOM   1119  O   LEU   140      23.437  29.783 -26.311  1.00 81.64           O  
ATOM   1120  CB  LEU   140      24.419  26.836 -26.626  1.00 81.64           C  
ATOM   1121  CG  LEU   140      25.147  25.650 -27.284  1.00 81.64           C  
ATOM   1122  CD1 LEU   140      26.370  26.112 -28.089  1.00 81.64           C  
ATOM   1123  CD2 LEU   140      25.498  24.574 -26.244  1.00 81.64           C  
ATOM   1124  N   THR   141      21.652  28.494 -26.804  1.00100.68           N  
ATOM   1125  CA  THR   141      20.787  29.308 -26.003  1.00100.68           C  
ATOM   1126  C   THR   141      21.063  28.902 -24.592  1.00100.68           C  
ATOM   1127  O   THR   141      21.328  27.735 -24.314  1.00100.68           O  
ATOM   1128  CB  THR   141      19.325  29.095 -26.268  1.00100.68           C  
ATOM   1129  CG2 THR   141      18.938  27.688 -25.787  1.00100.68           C  
ATOM   1130  OG1 THR   141      18.556  30.079 -25.590  1.00100.68           O  
ATOM   1131  N   GLY   142      20.956  29.860 -23.655  1.00 28.53           N  
ATOM   1132  CA  GLY   142      21.337  29.655 -22.286  1.00 28.53           C  
ATOM   1133  C   GLY   142      20.567  28.525 -21.678  1.00 28.53           C  
ATOM   1134  O   GLY   142      21.092  27.795 -20.838  1.00 28.53           O  
ATOM   1135  N   ASN   143      19.296  28.347 -22.064  1.00 48.32           N  
ATOM   1136  CA  ASN   143      18.493  27.332 -21.441  1.00 48.32           C  
ATOM   1137  C   ASN   143      19.120  25.984 -21.658  1.00 48.32           C  
ATOM   1138  O   ASN   143      19.069  25.116 -20.788  1.00 48.32           O  
ATOM   1139  CB  ASN   143      17.065  27.281 -22.012  1.00 48.32           C  
ATOM   1140  CG  ASN   143      16.351  28.566 -21.616  1.00 48.32           C  
ATOM   1141  ND2 ASN   143      15.451  28.469 -20.600  1.00 48.32           N  
ATOM   1142  OD1 ASN   143      16.582  29.627 -22.193  1.00 48.32           O  
ATOM   1143  N   ALA   144      19.699  25.774 -22.851  1.00 56.18           N  
ATOM   1144  CA  ALA   144      20.288  24.535 -23.288  1.00 56.18           C  
ATOM   1145  C   ALA   144      21.534  24.128 -22.548  1.00 56.18           C  
ATOM   1146  O   ALA   144      21.775  22.934 -22.367  1.00 56.18           O  
ATOM   1147  CB  ALA   144      20.651  24.558 -24.782  1.00 56.18           C  
ATOM   1148  N   ALA   145      22.381  25.091 -22.131  1.00 49.61           N  
ATOM   1149  CA  ALA   145      23.671  24.759 -21.581  1.00 49.61           C  
ATOM   1150  C   ALA   145      23.567  23.759 -20.469  1.00 49.61           C  
ATOM   1151  O   ALA   145      22.742  23.886 -19.565  1.00 49.61           O  
ATOM   1152  CB  ALA   145      24.433  25.979 -21.034  1.00 49.61           C  
ATOM   1153  N   LYS   146      24.404  22.697 -20.549  1.00106.18           N  
ATOM   1154  CA  LYS   146      24.492  21.724 -19.499  1.00106.18           C  
ATOM   1155  C   LYS   146      25.883  21.156 -19.509  1.00106.18           C  
ATOM   1156  O   LYS   146      26.183  20.241 -20.275  1.00106.18           O  
ATOM   1157  CB  LYS   146      23.520  20.539 -19.636  1.00106.18           C  
ATOM   1158  CG  LYS   146      22.077  20.868 -19.245  1.00106.18           C  
ATOM   1159  CD  LYS   146      21.098  19.726 -19.526  1.00106.18           C  
ATOM   1160  CE  LYS   146      19.713  19.931 -18.905  1.00106.18           C  
ATOM   1161  NZ  LYS   146      18.912  20.849 -19.745  1.00106.18           N1+
ATOM   1162  N   THR   147      26.750  21.675 -18.613  1.00107.82           N  
ATOM   1163  CA  THR   147      28.105  21.226 -18.411  1.00107.82           C  
ATOM   1164  C   THR   147      28.869  21.074 -19.705  1.00107.82           C  
ATOM   1165  O   THR   147      29.242  19.967 -20.084  1.00107.82           O  
ATOM   1166  CB  THR   147      28.172  19.925 -17.662  1.00107.82           C  
ATOM   1167  CG2 THR   147      29.647  19.571 -17.401  1.00107.82           C  
ATOM   1168  OG1 THR   147      27.491  20.050 -16.423  1.00107.82           O  
ATOM   1169  N   PRO   148      29.136  22.165 -20.378  1.00 80.72           N  
ATOM   1170  CA  PRO   148      29.824  22.198 -21.652  1.00 80.72           C  
ATOM   1171  C   PRO   148      31.205  21.596 -21.626  1.00 80.72           C  
ATOM   1172  O   PRO   148      31.698  21.216 -22.687  1.00 80.72           O  
ATOM   1173  CB  PRO   148      29.886  23.677 -22.027  1.00 80.72           C  
ATOM   1174  CG  PRO   148      29.910  24.390 -20.662  1.00 80.72           C  
ATOM   1175  CD  PRO   148      29.076  23.474 -19.751  1.00 80.72           C  
ATOM   1176  N   LEU   149      31.861  21.528 -20.454  1.00122.87           N  
ATOM   1177  CA  LEU   149      33.196  21.005 -20.315  1.00122.87           C  
ATOM   1178  C   LEU   149      33.194  19.541 -20.672  1.00122.87           C  
ATOM   1179  O   LEU   149      34.213  18.974 -21.059  1.00122.87           O  
ATOM   1180  CB  LEU   149      33.736  21.126 -18.879  1.00122.87           C  
ATOM   1181  CG  LEU   149      33.876  22.582 -18.394  1.00122.87           C  
ATOM   1182  CD1 LEU   149      32.510  23.282 -18.321  1.00122.87           C  
ATOM   1183  CD2 LEU   149      34.658  22.658 -17.071  1.00122.87           C  
ATOM   1184  N   GLY   150      32.040  18.894 -20.457  1.00 87.44           N  
ATOM   1185  CA  GLY   150      31.715  17.503 -20.635  1.00 87.44           C  
ATOM   1186  C   GLY   150      31.631  17.031 -22.066  1.00 87.44           C  
ATOM   1187  O   GLY   150      31.481  15.830 -22.289  1.00 87.44           O  
ATOM   1188  N   TYR   151      31.560  17.936 -23.063  1.00 84.50           N  
ATOM   1189  CA  TYR   151      31.346  17.503 -24.423  1.00 84.50           C  
ATOM   1190  C   TYR   151      32.443  16.617 -24.940  1.00 84.50           C  
ATOM   1191  O   TYR   151      33.632  16.890 -24.787  1.00 84.50           O  
ATOM   1192  CB  TYR   151      31.131  18.648 -25.429  1.00 84.50           C  
ATOM   1193  CG  TYR   151      29.802  19.255 -25.136  1.00 84.50           C  
ATOM   1194  CD1 TYR   151      28.657  18.524 -25.348  1.00 84.50           C  
ATOM   1195  CD2 TYR   151      29.686  20.546 -24.677  1.00 84.50           C  
ATOM   1196  CE1 TYR   151      27.419  19.061 -25.094  1.00 84.50           C  
ATOM   1197  CE2 TYR   151      28.448  21.092 -24.421  1.00 84.50           C  
ATOM   1198  CZ  TYR   151      27.312  20.347 -24.628  1.00 84.50           C  
ATOM   1199  OH  TYR   151      26.041  20.901 -24.368  1.00 84.50           O  
ATOM   1200  N   GLY   152      32.027  15.498 -25.573  1.00 43.45           N  
ATOM   1201  CA  GLY   152      32.920  14.532 -26.143  1.00 43.45           C  
ATOM   1202  C   GLY   152      32.876  14.669 -27.634  1.00 43.45           C  
ATOM   1203  O   GLY   152      32.851  15.765 -28.186  1.00 43.45           O  
ATOM   1204  N   GLY   153      32.857  13.523 -28.332  1.00 41.94           N  
ATOM   1205  CA  GLY   153      32.875  13.464 -29.758  1.00 41.94           C  
ATOM   1206  C   GLY   153      31.573  13.957 -30.296  1.00 41.94           C  
ATOM   1207  O   GLY   153      30.561  14.001 -29.596  1.00 41.94           O  
ATOM   1208  N   PHE   154      31.594  14.377 -31.578  1.00163.10           N  
ATOM   1209  CA  PHE   154      30.387  14.794 -32.224  1.00163.10           C  
ATOM   1210  C   PHE   154      30.434  14.359 -33.661  1.00163.10           C  
ATOM   1211  O   PHE   154      31.483  13.960 -34.166  1.00163.10           O  
ATOM   1212  CB  PHE   154      30.127  16.312 -32.136  1.00163.10           C  
ATOM   1213  CG  PHE   154      31.229  17.047 -32.814  1.00163.10           C  
ATOM   1214  CD1 PHE   154      32.387  17.356 -32.140  1.00163.10           C  
ATOM   1215  CD2 PHE   154      31.106  17.421 -34.131  1.00163.10           C  
ATOM   1216  CE1 PHE   154      33.405  18.036 -32.769  1.00163.10           C  
ATOM   1217  CE2 PHE   154      32.118  18.103 -34.764  1.00163.10           C  
ATOM   1218  CZ  PHE   154      33.270  18.415 -34.083  1.00163.10           C  
ATOM   1219  N   ALA   155      29.266  14.378 -34.342  1.00 50.81           N  
ATOM   1220  CA  ALA   155      29.205  13.989 -35.723  1.00 50.81           C  
ATOM   1221  C   ALA   155      28.454  15.039 -36.485  1.00 50.81           C  
ATOM   1222  O   ALA   155      27.523  15.658 -35.970  1.00 50.81           O  
ATOM   1223  CB  ALA   155      28.480  12.652 -35.960  1.00 50.81           C  
ATOM   1224  N   VAL   156      28.869  15.270 -37.748  1.00 55.50           N  
ATOM   1225  CA  VAL   156      28.219  16.234 -38.588  1.00 55.50           C  
ATOM   1226  C   VAL   156      27.462  15.459 -39.628  1.00 55.50           C  
ATOM   1227  O   VAL   156      28.038  14.686 -40.390  1.00 55.50           O  
ATOM   1228  CB  VAL   156      29.180  17.143 -39.299  1.00 55.50           C  
ATOM   1229  CG1 VAL   156      28.383  18.118 -40.182  1.00 55.50           C  
ATOM   1230  CG2 VAL   156      30.055  17.837 -38.240  1.00 55.50           C  
ATOM   1231  N   ASP   157      26.130  15.664 -39.680  1.00 64.54           N  
ATOM   1232  CA  ASP   157      25.273  14.947 -40.576  1.00 64.54           C  
ATOM   1233  C   ASP   157      24.888  15.885 -41.679  1.00 64.54           C  
ATOM   1234  O   ASP   157      24.081  16.792 -41.479  1.00 64.54           O  
ATOM   1235  CB  ASP   157      23.986  14.479 -39.869  1.00 64.54           C  
ATOM   1236  CG  ASP   157      23.290  13.386 -40.668  1.00 64.54           C  
ATOM   1237  OD1 ASP   157      23.801  13.005 -41.756  1.00 64.54           O  
ATOM   1238  OD2 ASP   157      22.227  12.910 -40.187  1.00 64.54           O1-
ATOM   1239  N   VAL   158      25.464  15.687 -42.884  1.00 58.18           N  
ATOM   1240  CA  VAL   158      25.161  16.558 -43.988  1.00 58.18           C  
ATOM   1241  C   VAL   158      24.231  15.831 -44.901  1.00 58.18           C  
ATOM   1242  O   VAL   158      24.617  14.884 -45.585  1.00 58.18           O  
ATOM   1243  CB  VAL   158      26.370  16.924 -44.797  1.00 58.18           C  
ATOM   1244  CG1 VAL   158      25.937  17.845 -45.951  1.00 58.18           C  
ATOM   1245  CG2 VAL   158      27.419  17.541 -43.858  1.00 58.18           C  
ATOM   1246  N   VAL   159      22.959  16.258 -44.937  1.00 56.89           N  
ATOM   1247  CA  VAL   159      22.018  15.577 -45.769  1.00 56.89           C  
ATOM   1248  C   VAL   159      22.325  15.824 -47.229  1.00 56.89           C  
ATOM   1249  O   VAL   159      22.226  14.899 -48.032  1.00 56.89           O  
ATOM   1250  CB  VAL   159      20.601  15.944 -45.447  1.00 56.89           C  
ATOM   1251  CG1 VAL   159      19.674  15.166 -46.393  1.00 56.89           C  
ATOM   1252  CG2 VAL   159      20.349  15.674 -43.956  1.00 56.89           C  
ATOM   1253  N   ASN   160      22.706  17.066 -47.623  1.00 78.92           N  
ATOM   1254  CA  ASN   160      22.950  17.309 -49.025  1.00 78.92           C  
ATOM   1255  C   ASN   160      24.386  17.673 -49.281  1.00 78.92           C  
ATOM   1256  O   ASN   160      24.722  18.839 -49.485  1.00 78.92           O  
ATOM   1257  CB  ASN   160      22.056  18.422 -49.620  1.00 78.92           C  
ATOM   1258  CG  ASN   160      22.218  19.711 -48.817  1.00 78.92           C  
ATOM   1259  ND2 ASN   160      21.698  20.839 -49.373  1.00 78.92           N  
ATOM   1260  OD1 ASN   160      22.785  19.714 -47.725  1.00 78.92           O  
ATOM   1261  N   PRO   161      25.247  16.693 -49.326  1.00 80.25           N  
ATOM   1262  CA  PRO   161      26.650  16.896 -49.576  1.00 80.25           C  
ATOM   1263  C   PRO   161      26.893  17.550 -50.904  1.00 80.25           C  
ATOM   1264  O   PRO   161      27.888  18.261 -51.042  1.00 80.25           O  
ATOM   1265  CB  PRO   161      27.270  15.501 -49.513  1.00 80.25           C  
ATOM   1266  CG  PRO   161      26.111  14.574 -49.927  1.00 80.25           C  
ATOM   1267  CD  PRO   161      24.855  15.297 -49.415  1.00 80.25           C  
ATOM   1268  N   LYS   162      26.042  17.261 -51.907  1.00129.74           N  
ATOM   1269  CA  LYS   162      26.155  17.800 -53.235  1.00129.74           C  
ATOM   1270  C   LYS   162      25.814  19.258 -53.280  1.00129.74           C  
ATOM   1271  O   LYS   162      26.449  20.028 -53.999  1.00129.74           O  
ATOM   1272  CB  LYS   162      25.216  17.115 -54.239  1.00129.74           C  
ATOM   1273  CG  LYS   162      25.733  15.777 -54.756  1.00129.74           C  
ATOM   1274  CD  LYS   162      27.072  15.920 -55.481  1.00129.74           C  
ATOM   1275  CE  LYS   162      27.395  14.753 -56.409  1.00129.74           C  
ATOM   1276  NZ  LYS   162      26.783  14.999 -57.736  1.00129.74           N1+
ATOM   1277  N   LYS   163      24.796  19.666 -52.503  1.00 80.77           N  
ATOM   1278  CA  LYS   163      24.251  20.992 -52.578  1.00 80.77           C  
ATOM   1279  C   LYS   163      25.095  21.951 -51.802  1.00 80.77           C  
ATOM   1280  O   LYS   163      26.321  21.861 -51.772  1.00 80.77           O  
ATOM   1281  CB  LYS   163      22.825  21.083 -52.008  1.00 80.77           C  
ATOM   1282  CG  LYS   163      21.788  20.268 -52.788  1.00 80.77           C  
ATOM   1283  CD  LYS   163      20.484  20.045 -52.017  1.00 80.77           C  
ATOM   1284  CE  LYS   163      19.431  19.254 -52.798  1.00 80.77           C  
ATOM   1285  NZ  LYS   163      18.883  20.086 -53.893  1.00 80.77           N1+
ATOM   1286  N   CYS   164      24.409  22.940 -51.195  1.00 82.55           N  
ATOM   1287  CA  CYS   164      24.983  24.010 -50.434  1.00 82.55           C  
ATOM   1288  C   CYS   164      25.661  23.424 -49.242  1.00 82.55           C  
ATOM   1289  O   CYS   164      26.664  23.956 -48.770  1.00 82.55           O  
ATOM   1290  CB  CYS   164      23.919  24.984 -49.905  1.00 82.55           C  
ATOM   1291  SG  CYS   164      22.950  25.740 -51.242  1.00 82.55           S  
ATOM   1292  N   GLY   165      25.098  22.324 -48.705  1.00 24.32           N  
ATOM   1293  CA  GLY   165      25.672  21.662 -47.572  1.00 24.32           C  
ATOM   1294  C   GLY   165      25.107  22.278 -46.333  1.00 24.32           C  
ATOM   1295  O   GLY   165      25.551  21.991 -45.223  1.00 24.32           O  
ATOM   1296  N   LYS   166      24.130  23.184 -46.512  1.00139.10           N  
ATOM   1297  CA  LYS   166      23.452  23.849 -45.439  1.00139.10           C  
ATOM   1298  C   LYS   166      22.577  22.904 -44.701  1.00139.10           C  
ATOM   1299  O   LYS   166      22.369  23.038 -43.494  1.00139.10           O  
ATOM   1300  CB  LYS   166      22.564  25.015 -45.905  1.00139.10           C  
ATOM   1301  CG  LYS   166      23.315  26.338 -46.090  1.00139.10           C  
ATOM   1302  CD  LYS   166      24.366  26.342 -47.201  1.00139.10           C  
ATOM   1303  CE  LYS   166      25.021  27.712 -47.396  1.00139.10           C  
ATOM   1304  NZ  LYS   166      25.566  28.205 -46.110  1.00139.10           N1+
ATOM   1305  N   ASN   167      22.010  21.924 -45.416  1.00188.66           N  
ATOM   1306  CA  ASN   167      21.018  21.160 -44.748  1.00188.66           C  
ATOM   1307  C   ASN   167      20.700  19.919 -45.504  1.00188.66           C  
ATOM   1308  O   ASN   167      21.163  18.834 -45.139  1.00188.66           O  
ATOM   1309  CB  ASN   167      19.747  22.018 -44.542  1.00188.66           C  
ATOM   1310  CG  ASN   167      19.375  22.763 -45.823  1.00188.66           C  
ATOM   1311  ND2 ASN   167      18.171  22.467 -46.380  1.00188.66           N  
ATOM   1312  OD1 ASN   167      20.147  23.580 -46.322  1.00188.66           O  
ATOM   1313  N   ASP   168      19.898  20.113 -46.576  1.00224.83           N  
ATOM   1314  CA  ASP   168      19.228  19.131 -47.364  1.00224.83           C  
ATOM   1315  C   ASP   168      18.037  18.879 -46.522  1.00224.83           C  
ATOM   1316  O   ASP   168      17.135  19.716 -46.478  1.00224.83           O  
ATOM   1317  CB  ASP   168      19.993  17.832 -47.609  1.00224.83           C  
ATOM   1318  CG  ASP   168      19.203  17.024 -48.630  1.00224.83           C  
ATOM   1319  OD1 ASP   168      18.004  16.746 -48.361  1.00224.83           O  
ATOM   1320  OD2 ASP   168      19.791  16.665 -49.684  1.00224.83           O1-
ATOM   1321  N   GLU   169      17.970  17.721 -45.843  1.00157.77           N  
ATOM   1322  CA  GLU   169      16.933  17.702 -44.864  1.00157.77           C  
ATOM   1323  C   GLU   169      17.399  18.767 -43.927  1.00157.77           C  
ATOM   1324  O   GLU   169      16.661  19.686 -43.580  1.00157.77           O  
ATOM   1325  CB  GLU   169      16.836  16.377 -44.092  1.00157.77           C  
ATOM   1326  CG  GLU   169      15.719  16.374 -43.046  1.00157.77           C  
ATOM   1327  CD  GLU   169      15.710  15.013 -42.368  1.00157.77           C  
ATOM   1328  OE1 GLU   169      16.361  14.080 -42.911  1.00157.77           O  
ATOM   1329  OE2 GLU   169      15.050  14.889 -41.302  1.00157.77           O1-
ATOM   1330  N   LYS   170      18.690  18.669 -43.544  1.00349.15           N  
ATOM   1331  CA  LYS   170      19.373  19.690 -42.804  1.00349.15           C  
ATOM   1332  C   LYS   170      20.674  19.162 -42.277  1.00349.15           C  
ATOM   1333  O   LYS   170      20.776  17.997 -41.899  1.00349.15           O  
ATOM   1334  CB  LYS   170      18.582  20.378 -41.671  1.00349.15           C  
ATOM   1335  CG  LYS   170      18.009  19.466 -40.597  1.00349.15           C  
ATOM   1336  CD  LYS   170      16.799  18.646 -41.041  1.00349.15           C  
ATOM   1337  CE  LYS   170      15.512  19.480 -41.097  1.00349.15           C  
ATOM   1338  NZ  LYS   170      14.379  18.650 -41.566  1.00349.15           N1+
ATOM   1339  N   THR   171      21.726  20.016 -42.274  1.00 96.34           N  
ATOM   1340  CA  THR   171      22.978  19.605 -41.709  1.00 96.34           C  
ATOM   1341  C   THR   171      22.718  19.557 -40.239  1.00 96.34           C  
ATOM   1342  O   THR   171      22.256  20.535 -39.655  1.00 96.34           O  
ATOM   1343  CB  THR   171      24.107  20.562 -41.971  1.00 96.34           C  
ATOM   1344  CG2 THR   171      25.383  20.028 -41.297  1.00 96.34           C  
ATOM   1345  OG1 THR   171      24.311  20.692 -43.371  1.00 96.34           O  
ATOM   1346  N   TYR   172      22.981  18.393 -39.615  1.00 90.28           N  
ATOM   1347  CA  TYR   172      22.749  18.221 -38.210  1.00 90.28           C  
ATOM   1348  C   TYR   172      24.029  17.940 -37.510  1.00 90.28           C  
ATOM   1349  O   TYR   172      24.933  17.314 -38.057  1.00 90.28           O  
ATOM   1350  CB  TYR   172      21.841  17.040 -37.813  1.00 90.28           C  
ATOM   1351  CG  TYR   172      20.430  17.473 -37.630  1.00 90.28           C  
ATOM   1352  CD1 TYR   172      20.091  18.108 -36.459  1.00 90.28           C  
ATOM   1353  CD2 TYR   172      19.450  17.225 -38.559  1.00 90.28           C  
ATOM   1354  CE1 TYR   172      18.805  18.521 -36.218  1.00 90.28           C  
ATOM   1355  CE2 TYR   172      18.160  17.637 -38.317  1.00 90.28           C  
ATOM   1356  CZ  TYR   172      17.832  18.283 -37.152  1.00 90.28           C  
ATOM   1357  OH  TYR   172      16.505  18.701 -36.912  1.00 90.28           O  
ATOM   1358  N   VAL   173      24.139  18.435 -36.264  1.00 49.42           N  
ATOM   1359  CA  VAL   173      25.301  18.145 -35.484  1.00 49.42           C  
ATOM   1360  C   VAL   173      24.838  17.516 -34.202  1.00 49.42           C  
ATOM   1361  O   VAL   173      23.969  18.052 -33.512  1.00 49.42           O  
ATOM   1362  CB  VAL   173      26.115  19.360 -35.141  1.00 49.42           C  
ATOM   1363  CG1 VAL   173      27.298  18.919 -34.265  1.00 49.42           C  
ATOM   1364  CG2 VAL   173      26.542  20.053 -36.448  1.00 49.42           C  
ATOM   1365  N   TYR   174      25.421  16.346 -33.859  1.00 87.46           N  
ATOM   1366  CA  TYR   174      25.060  15.635 -32.664  1.00 87.46           C  
ATOM   1367  C   TYR   174      26.284  15.664 -31.794  1.00 87.46           C  
ATOM   1368  O   TYR   174      27.320  15.111 -32.162  1.00 87.46           O  
ATOM   1369  CB  TYR   174      24.767  14.144 -32.921  1.00 87.46           C  
ATOM   1370  CG  TYR   174      23.870  14.034 -34.110  1.00 87.46           C  
ATOM   1371  CD1 TYR   174      22.548  14.411 -34.068  1.00 87.46           C  
ATOM   1372  CD2 TYR   174      24.371  13.523 -35.287  1.00 87.46           C  
ATOM   1373  CE1 TYR   174      21.752  14.291 -35.187  1.00 87.46           C  
ATOM   1374  CE2 TYR   174      23.582  13.400 -36.408  1.00 87.46           C  
ATOM   1375  CZ  TYR   174      22.266  13.788 -36.359  1.00 87.46           C  
ATOM   1376  OH  TYR   174      21.452  13.666 -37.505  1.00 87.46           O  
ATOM   1377  N   ILE   175      26.197  16.297 -30.604  1.00 52.85           N  
ATOM   1378  CA  ILE   175      27.361  16.417 -29.767  1.00 52.85           C  
ATOM   1379  C   ILE   175      27.119  15.658 -28.497  1.00 52.85           C  
ATOM   1380  O   ILE   175      26.112  15.861 -27.822  1.00 52.85           O  
ATOM   1381  CB  ILE   175      27.641  17.846 -29.400  1.00 52.85           C  
ATOM   1382  CG1 ILE   175      27.803  18.695 -30.672  1.00 52.85           C  
ATOM   1383  CG2 ILE   175      28.884  17.874 -28.496  1.00 52.85           C  
ATOM   1384  CD1 ILE   175      27.707  20.199 -30.420  1.00 52.85           C  
ATOM   1385  N   ALA   176      28.049  14.745 -28.144  1.00 48.75           N  
ATOM   1386  CA  ALA   176      27.928  13.933 -26.959  1.00 48.75           C  
ATOM   1387  C   ALA   176      28.354  14.694 -25.738  1.00 48.75           C  
ATOM   1388  O   ALA   176      29.148  15.632 -25.814  1.00 48.75           O  
ATOM   1389  CB  ALA   176      28.775  12.647 -27.008  1.00 48.75           C  
ATOM   1390  N   ASN   177      27.783  14.312 -24.572  1.00 69.37           N  
ATOM   1391  CA  ASN   177      28.162  14.845 -23.292  1.00 69.37           C  
ATOM   1392  C   ASN   177      28.294  13.653 -22.391  1.00 69.37           C  
ATOM   1393  O   ASN   177      27.323  12.940 -22.153  1.00 69.37           O  
ATOM   1394  CB  ASN   177      27.090  15.769 -22.693  1.00 69.37           C  
ATOM   1395  CG  ASN   177      27.720  16.569 -21.564  1.00 69.37           C  
ATOM   1396  ND2 ASN   177      27.599  17.921 -21.644  1.00 69.37           N  
ATOM   1397  OD1 ASN   177      28.313  16.015 -20.641  1.00 69.37           O  
ATOM   1398  N   PHE   178      29.515  13.383 -21.890  1.00176.00           N  
ATOM   1399  CA  PHE   178      29.765  12.204 -21.104  1.00176.00           C  
ATOM   1400  C   PHE   178      29.279  12.272 -19.682  1.00176.00           C  
ATOM   1401  O   PHE   178      29.041  11.236 -19.059  1.00176.00           O  
ATOM   1402  CB  PHE   178      31.216  11.698 -21.195  1.00176.00           C  
ATOM   1403  CG  PHE   178      32.223  12.630 -20.624  1.00176.00           C  
ATOM   1404  CD1 PHE   178      32.808  13.587 -21.418  1.00176.00           C  
ATOM   1405  CD2 PHE   178      32.603  12.530 -19.306  1.00176.00           C  
ATOM   1406  CE1 PHE   178      33.749  14.443 -20.901  1.00176.00           C  
ATOM   1407  CE2 PHE   178      33.547  13.383 -18.783  1.00176.00           C  
ATOM   1408  CZ  PHE   178      34.120  14.343 -19.581  1.00176.00           C  
ATOM   1409  N   VAL   179      29.245  13.470 -19.065  1.00122.67           N  
ATOM   1410  CA  VAL   179      28.728  13.523 -17.724  1.00122.67           C  
ATOM   1411  C   VAL   179      27.238  13.292 -17.708  1.00122.67           C  
ATOM   1412  O   VAL   179      26.738  12.367 -17.071  1.00122.67           O  
ATOM   1413  CB  VAL   179      29.050  14.825 -17.034  1.00122.67           C  
ATOM   1414  CG1 VAL   179      28.475  16.003 -17.838  1.00122.67           C  
ATOM   1415  CG2 VAL   179      28.539  14.745 -15.585  1.00122.67           C  
ATOM   1416  N   GLU   180      26.504  14.099 -18.496  1.00104.28           N  
ATOM   1417  CA  GLU   180      25.067  14.168 -18.554  1.00104.28           C  
ATOM   1418  C   GLU   180      24.476  12.938 -19.163  1.00104.28           C  
ATOM   1419  O   GLU   180      23.290  12.663 -18.979  1.00104.28           O  
ATOM   1420  CB  GLU   180      24.570  15.371 -19.372  1.00104.28           C  
ATOM   1421  CG  GLU   180      24.884  16.718 -18.720  1.00104.28           C  
ATOM   1422  CD  GLU   180      24.069  16.815 -17.439  1.00104.28           C  
ATOM   1423  OE1 GLU   180      22.823  16.651 -17.516  1.00104.28           O  
ATOM   1424  OE2 GLU   180      24.684  17.046 -16.363  1.00104.28           O1-
ATOM   1425  N   ASN   181      25.271  12.173 -19.930  1.00 81.18           N  
ATOM   1426  CA  ASN   181      24.696  11.085 -20.663  1.00 81.18           C  
ATOM   1427  C   ASN   181      23.672  11.707 -21.565  1.00 81.18           C  
ATOM   1428  O   ASN   181      22.508  11.310 -21.568  1.00 81.18           O  
ATOM   1429  CB  ASN   181      23.982  10.065 -19.759  1.00 81.18           C  
ATOM   1430  CG  ASN   181      25.027   9.439 -18.844  1.00 81.18           C  
ATOM   1431  ND2 ASN   181      26.327   9.603 -19.208  1.00 81.18           N  
ATOM   1432  OD1 ASN   181      24.697   8.839 -17.823  1.00 81.18           O  
ATOM   1433  N   SER   182      24.089  12.732 -22.349  1.00 87.76           N  
ATOM   1434  CA  SER   182      23.130  13.417 -23.171  1.00 87.76           C  
ATOM   1435  C   SER   182      23.690  13.768 -24.521  1.00 87.76           C  
ATOM   1436  O   SER   182      24.900  13.861 -24.725  1.00 87.76           O  
ATOM   1437  CB  SER   182      22.637  14.727 -22.538  1.00 87.76           C  
ATOM   1438  OG  SER   182      21.696  15.348 -23.398  1.00 87.76           O  
ATOM   1439  N   LEU   183      22.772  13.952 -25.500  1.00 74.52           N  
ATOM   1440  CA  LEU   183      23.117  14.378 -26.828  1.00 74.52           C  
ATOM   1441  C   LEU   183      22.479  15.705 -27.081  1.00 74.52           C  
ATOM   1442  O   LEU   183      21.270  15.874 -26.918  1.00 74.52           O  
ATOM   1443  CB  LEU   183      22.645  13.448 -27.964  1.00 74.52           C  
ATOM   1444  CG  LEU   183      23.538  12.221 -28.210  1.00 74.52           C  
ATOM   1445  CD1 LEU   183      22.986  11.360 -29.364  1.00 74.52           C  
ATOM   1446  CD2 LEU   183      24.993  12.658 -28.461  1.00 74.52           C  
ATOM   1447  N   ILE   184      23.300  16.684 -27.507  1.00100.74           N  
ATOM   1448  CA  ILE   184      22.793  17.977 -27.860  1.00100.74           C  
ATOM   1449  C   ILE   184      22.651  17.955 -29.351  1.00100.74           C  
ATOM   1450  O   ILE   184      23.583  17.605 -30.072  1.00100.74           O  
ATOM   1451  CB  ILE   184      23.697  19.116 -27.469  1.00100.74           C  
ATOM   1452  CG1 ILE   184      22.990  20.459 -27.706  1.00100.74           C  
ATOM   1453  CG2 ILE   184      25.047  18.964 -28.195  1.00100.74           C  
ATOM   1454  CD1 ILE   184      23.720  21.645 -27.078  1.00100.74           C  
ATOM   1455  N   VAL   185      21.447  18.299 -29.849  1.00103.00           N  
ATOM   1456  CA  VAL   185      21.190  18.209 -31.258  1.00103.00           C  
ATOM   1457  C   VAL   185      21.017  19.584 -31.823  1.00103.00           C  
ATOM   1458  O   VAL   185      20.270  20.406 -31.296  1.00103.00           O  
ATOM   1459  CB  VAL   185      19.949  17.434 -31.565  1.00103.00           C  
ATOM   1460  CG1 VAL   185      20.153  15.973 -31.121  1.00103.00           C  
ATOM   1461  CG2 VAL   185      18.791  18.135 -30.843  1.00103.00           C  
ATOM   1462  N   TYR   186      21.712  19.842 -32.948  1.00 83.55           N  
ATOM   1463  CA  TYR   186      21.698  21.121 -33.595  1.00 83.55           C  
ATOM   1464  C   TYR   186      21.202  20.974 -35.002  1.00 83.55           C  
ATOM   1465  O   TYR   186      21.756  20.210 -35.791  1.00 83.55           O  
ATOM   1466  CB  TYR   186      23.119  21.716 -33.600  1.00 83.55           C  
ATOM   1467  CG  TYR   186      23.258  22.833 -34.574  1.00 83.55           C  
ATOM   1468  CD1 TYR   186      22.636  24.043 -34.378  1.00 83.55           C  
ATOM   1469  CD2 TYR   186      24.063  22.663 -35.679  1.00 83.55           C  
ATOM   1470  CE1 TYR   186      22.798  25.058 -35.293  1.00 83.55           C  
ATOM   1471  CE2 TYR   186      24.230  23.673 -36.595  1.00 83.55           C  
ATOM   1472  CZ  TYR   186      23.593  24.873 -36.401  1.00 83.55           C  
ATOM   1473  OH  TYR   186      23.761  25.912 -37.340  1.00 83.55           O  
ATOM   1474  N   ASP   187      20.122  21.717 -35.340  1.00 56.03           N  
ATOM   1475  CA  ASP   187      19.555  21.732 -36.662  1.00 56.03           C  
ATOM   1476  C   ASP   187      20.045  22.989 -37.314  1.00 56.03           C  
ATOM   1477  O   ASP   187      19.630  24.089 -36.952  1.00 56.03           O  
ATOM   1478  CB  ASP   187      18.015  21.770 -36.662  1.00 56.03           C  
ATOM   1479  CG  ASP   187      17.508  21.520 -38.078  1.00 56.03           C  
ATOM   1480  OD1 ASP   187      18.245  21.846 -39.045  1.00 56.03           O  
ATOM   1481  OD2 ASP   187      16.371  20.991 -38.206  1.00 56.03           O1-
ATOM   1482  N   LYS   188      20.967  22.851 -38.288  1.00134.16           N  
ATOM   1483  CA  LYS   188      21.571  23.992 -38.916  1.00134.16           C  
ATOM   1484  C   LYS   188      20.561  24.766 -39.702  1.00134.16           C  
ATOM   1485  O   LYS   188      20.537  25.993 -39.640  1.00134.16           O  
ATOM   1486  CB  LYS   188      22.696  23.605 -39.893  1.00134.16           C  
ATOM   1487  CG  LYS   188      23.609  24.761 -40.328  1.00134.16           C  
ATOM   1488  CD  LYS   188      22.910  25.919 -41.047  1.00134.16           C  
ATOM   1489  CE  LYS   188      22.190  25.512 -42.333  1.00134.16           C  
ATOM   1490  NZ  LYS   188      21.456  26.664 -42.902  1.00134.16           N1+
ATOM   1491  N   LYS   189      19.703  24.081 -40.480  1.00137.34           N  
ATOM   1492  CA  LYS   189      18.800  24.825 -41.312  1.00137.34           C  
ATOM   1493  C   LYS   189      17.851  25.630 -40.476  1.00137.34           C  
ATOM   1494  O   LYS   189      17.651  26.820 -40.719  1.00137.34           O  
ATOM   1495  CB  LYS   189      17.965  23.941 -42.255  1.00137.34           C  
ATOM   1496  CG  LYS   189      17.288  24.763 -43.352  1.00137.34           C  
ATOM   1497  CD  LYS   189      18.298  25.460 -44.269  1.00137.34           C  
ATOM   1498  CE  LYS   189      17.668  26.360 -45.334  1.00137.34           C  
ATOM   1499  NZ  LYS   189      17.155  25.543 -46.455  1.00137.34           N1+
ATOM   1500  N   LYS   190      17.247  24.986 -39.463  1.00124.29           N  
ATOM   1501  CA  LYS   190      16.280  25.585 -38.586  1.00124.29           C  
ATOM   1502  C   LYS   190      16.951  26.590 -37.702  1.00124.29           C  
ATOM   1503  O   LYS   190      16.331  27.568 -37.285  1.00124.29           O  
ATOM   1504  CB  LYS   190      15.586  24.551 -37.687  1.00124.29           C  
ATOM   1505  CG  LYS   190      14.811  23.497 -38.481  1.00124.29           C  
ATOM   1506  CD  LYS   190      13.703  24.078 -39.359  1.00124.29           C  
ATOM   1507  CE  LYS   190      13.012  23.031 -40.235  1.00124.29           C  
ATOM   1508  NZ  LYS   190      13.929  22.579 -41.305  1.00124.29           N1+
ATOM   1509  N   SER   191      18.248  26.384 -37.404  1.00 51.17           N  
ATOM   1510  CA  SER   191      18.935  27.233 -36.471  1.00 51.17           C  
ATOM   1511  C   SER   191      18.313  27.034 -35.119  1.00 51.17           C  
ATOM   1512  O   SER   191      18.176  27.975 -34.337  1.00 51.17           O  
ATOM   1513  CB  SER   191      18.842  28.727 -36.829  1.00 51.17           C  
ATOM   1514  OG  SER   191      19.466  28.969 -38.082  1.00 51.17           O  
ATOM   1515  N   ASP   192      17.918  25.777 -34.821  1.00 59.22           N  
ATOM   1516  CA  ASP   192      17.301  25.421 -33.570  1.00 59.22           C  
ATOM   1517  C   ASP   192      18.109  24.312 -32.951  1.00 59.22           C  
ATOM   1518  O   ASP   192      18.798  23.573 -33.653  1.00 59.22           O  
ATOM   1519  CB  ASP   192      15.865  24.888 -33.757  1.00 59.22           C  
ATOM   1520  CG  ASP   192      15.172  24.767 -32.406  1.00 59.22           C  
ATOM   1521  OD1 ASP   192      15.688  25.350 -31.416  1.00 59.22           O  
ATOM   1522  OD2 ASP   192      14.111  24.088 -32.347  1.00 59.22           O1-
ATOM   1523  N   ALA   193      18.068  24.183 -31.604  1.00 43.69           N  
ATOM   1524  CA  ALA   193      18.787  23.113 -30.961  1.00 43.69           C  
ATOM   1525  C   ALA   193      18.007  22.651 -29.761  1.00 43.69           C  
ATOM   1526  O   ALA   193      17.155  23.374 -29.247  1.00 43.69           O  
ATOM   1527  CB  ALA   193      20.185  23.525 -30.465  1.00 43.69           C  
ATOM   1528  N   TRP   194      18.259  21.400 -29.309  1.00 69.63           N  
ATOM   1529  CA  TRP   194      17.611  20.880 -28.135  1.00 69.63           C  
ATOM   1530  C   TRP   194      18.462  19.778 -27.567  1.00 69.63           C  
ATOM   1531  O   TRP   194      19.354  19.260 -28.239  1.00 69.63           O  
ATOM   1532  CB  TRP   194      16.190  20.329 -28.385  1.00 69.63           C  
ATOM   1533  CG  TRP   194      16.080  19.176 -29.355  1.00 69.63           C  
ATOM   1534  CD1 TRP   194      16.002  17.836 -29.109  1.00 69.63           C  
ATOM   1535  CD2 TRP   194      16.017  19.331 -30.780  1.00 69.63           C  
ATOM   1536  CE2 TRP   194      15.891  18.055 -31.330  1.00 69.63           C  
ATOM   1537  CE3 TRP   194      16.059  20.447 -31.566  1.00 69.63           C  
ATOM   1538  NE1 TRP   194      15.881  17.146 -30.292  1.00 69.63           N  
ATOM   1539  CZ2 TRP   194      15.808  17.876 -32.680  1.00 69.63           C  
ATOM   1540  CZ3 TRP   194      15.975  20.263 -32.928  1.00 69.63           C  
ATOM   1541  CH2 TRP   194      15.852  19.002 -33.472  1.00 69.63           C  
ATOM   1542  N   VAL   195      18.196  19.394 -26.297  1.00 90.91           N  
ATOM   1543  CA  VAL   195      18.969  18.384 -25.625  1.00 90.91           C  
ATOM   1544  C   VAL   195      18.143  17.135 -25.491  1.00 90.91           C  
ATOM   1545  O   VAL   195      16.923  17.200 -25.354  1.00 90.91           O  
ATOM   1546  CB  VAL   195      19.378  18.799 -24.240  1.00 90.91           C  
ATOM   1547  CG1 VAL   195      18.108  18.955 -23.388  1.00 90.91           C  
ATOM   1548  CG2 VAL   195      20.383  17.781 -23.682  1.00 90.91           C  
ATOM   1549  N   LEU   196      18.799  15.951 -25.560  1.00108.68           N  
ATOM   1550  CA  LEU   196      18.096  14.698 -25.444  1.00108.68           C  
ATOM   1551  C   LEU   196      18.847  13.803 -24.494  1.00108.68           C  
ATOM   1552  O   LEU   196      20.071  13.712 -24.558  1.00108.68           O  
ATOM   1553  CB  LEU   196      18.035  13.919 -26.768  1.00108.68           C  
ATOM   1554  CG  LEU   196      17.350  14.669 -27.925  1.00108.68           C  
ATOM   1555  CD1 LEU   196      18.126  15.939 -28.309  1.00108.68           C  
ATOM   1556  CD2 LEU   196      17.115  13.737 -29.125  1.00108.68           C  
ATOM   1557  N   LYS   197      18.125  13.097 -23.593  1.00100.29           N  
ATOM   1558  CA  LYS   197      18.766  12.192 -22.673  1.00100.29           C  
ATOM   1559  C   LYS   197      18.111  10.845 -22.777  1.00100.29           C  
ATOM   1560  O   LYS   197      16.915  10.743 -23.043  1.00100.29           O  
ATOM   1561  CB  LYS   197      18.671  12.626 -21.199  1.00100.29           C  
ATOM   1562  CG  LYS   197      19.601  13.786 -20.838  1.00100.29           C  
ATOM   1563  CD  LYS   197      19.228  15.112 -21.499  1.00100.29           C  
ATOM   1564  CE  LYS   197      20.170  16.262 -21.126  1.00100.29           C  
ATOM   1565  NZ  LYS   197      20.050  16.569 -19.683  1.00100.29           N1+
ATOM   1566  N   ASP   198      18.906   9.766 -22.591  1.00 91.77           N  
ATOM   1567  CA  ASP   198      18.400   8.420 -22.640  1.00 91.77           C  
ATOM   1568  C   ASP   198      19.188   7.588 -21.672  1.00 91.77           C  
ATOM   1569  O   ASP   198      20.375   7.819 -21.447  1.00 91.77           O  
ATOM   1570  CB  ASP   198      18.537   7.759 -24.025  1.00 91.77           C  
ATOM   1571  CG  ASP   198      17.445   8.302 -24.941  1.00 91.77           C  
ATOM   1572  OD1 ASP   198      16.272   7.872 -24.777  1.00 91.77           O  
ATOM   1573  OD2 ASP   198      17.769   9.139 -25.826  1.00 91.77           O1-
ATOM   1574  N   ASP   199      18.541   6.556 -21.103  1.00 47.26           N  
ATOM   1575  CA  ASP   199      19.144   5.704 -20.118  1.00 47.26           C  
ATOM   1576  C   ASP   199      20.335   5.064 -20.754  1.00 47.26           C  
ATOM   1577  O   ASP   199      21.320   4.757 -20.085  1.00 47.26           O  
ATOM   1578  CB  ASP   199      18.211   4.556 -19.702  1.00 47.26           C  
ATOM   1579  CG  ASP   199      16.987   5.155 -19.029  1.00 47.26           C  
ATOM   1580  OD1 ASP   199      17.160   6.065 -18.175  1.00 47.26           O  
ATOM   1581  OD2 ASP   199      15.858   4.707 -19.364  1.00 47.26           O1-
ATOM   1582  N   SER   200      20.254   4.838 -22.076  1.00 58.97           N  
ATOM   1583  CA  SER   200      21.273   4.159 -22.829  1.00 58.97           C  
ATOM   1584  C   SER   200      22.544   4.955 -22.875  1.00 58.97           C  
ATOM   1585  O   SER   200      23.616   4.394 -23.091  1.00 58.97           O  
ATOM   1586  CB  SER   200      20.866   3.889 -24.288  1.00 58.97           C  
ATOM   1587  OG  SER   200      19.809   2.945 -24.334  1.00 58.97           O  
ATOM   1588  N   PHE   201      22.457   6.283 -22.691  1.00123.54           N  
ATOM   1589  CA  PHE   201      23.588   7.173 -22.769  1.00123.54           C  
ATOM   1590  C   PHE   201      24.513   7.033 -21.585  1.00123.54           C  
ATOM   1591  O   PHE   201      25.607   7.595 -21.613  1.00123.54           O  
ATOM   1592  CB  PHE   201      23.233   8.666 -22.875  1.00123.54           C  
ATOM   1593  CG  PHE   201      22.481   8.881 -24.144  1.00123.54           C  
ATOM   1594  CD1 PHE   201      22.982   8.426 -25.341  1.00123.54           C  
ATOM   1595  CD2 PHE   201      21.300   9.587 -24.144  1.00123.54           C  
ATOM   1596  CE1 PHE   201      22.293   8.635 -26.513  1.00123.54           C  
ATOM   1597  CE2 PHE   201      20.609   9.800 -25.314  1.00123.54           C  
ATOM   1598  CZ  PHE   201      21.103   9.320 -26.502  1.00123.54           C  
ATOM   1599  N   LYS   202      24.058   6.410 -20.472  1.00149.03           N  
ATOM   1600  CA  LYS   202      24.817   6.339 -19.241  1.00149.03           C  
ATOM   1601  C   LYS   202      25.827   5.214 -19.199  1.00149.03           C  
ATOM   1602  O   LYS   202      25.775   4.229 -19.932  1.00149.03           O  
ATOM   1603  CB  LYS   202      23.924   6.221 -17.989  1.00149.03           C  
ATOM   1604  CG  LYS   202      23.175   4.898 -17.841  1.00149.03           C  
ATOM   1605  CD  LYS   202      24.052   3.735 -17.371  1.00149.03           C  
ATOM   1606  CE  LYS   202      23.263   2.457 -17.082  1.00149.03           C  
ATOM   1607  NZ  LYS   202      24.166   1.403 -16.567  1.00149.03           N1+
ATOM   1608  N   PRO   203      26.785   5.451 -18.321  1.00126.50           N  
ATOM   1609  CA  PRO   203      27.931   4.589 -18.048  1.00126.50           C  
ATOM   1610  C   PRO   203      27.798   3.380 -17.141  1.00126.50           C  
ATOM   1611  O   PRO   203      26.871   3.347 -16.331  1.00126.50           O  
ATOM   1612  CB  PRO   203      29.006   5.520 -17.493  1.00126.50           C  
ATOM   1613  CG  PRO   203      28.262   6.782 -17.037  1.00126.50           C  
ATOM   1614  CD  PRO   203      27.054   6.836 -17.974  1.00126.50           C  
ATOM   1615  N   GLU   204      28.671   2.345 -17.352  1.00197.89           N  
ATOM   1616  CA  GLU   204      28.906   1.162 -16.530  1.00197.89           C  
ATOM   1617  C   GLU   204      29.896   1.301 -15.317  1.00197.89           C  
ATOM   1618  O   GLU   204      29.508   0.895 -14.223  1.00197.89           O  
ATOM   1619  CB  GLU   204      29.374  -0.065 -17.341  1.00197.89           C  
ATOM   1620  CG  GLU   204      28.239  -0.910 -17.939  1.00197.89           C  
ATOM   1621  CD  GLU   204      27.755  -0.327 -19.260  1.00197.89           C  
ATOM   1622  OE1 GLU   204      27.302   0.847 -19.263  1.00197.89           O  
ATOM   1623  OE2 GLU   204      27.813  -1.060 -20.285  1.00197.89           O1-
ATOM   1624  N   GLY   205      31.156   1.875 -15.454  1.00171.41           N  
ATOM   1625  CA  GLY   205      32.306   2.070 -14.533  1.00171.41           C  
ATOM   1626  C   GLY   205      33.581   1.446 -15.127  1.00171.41           C  
ATOM   1627  O   GLY   205      33.744   0.228 -15.086  1.00171.41           O  
ATOM   1628  N   VAL   206      34.575   2.267 -15.605  1.00151.95           N  
ATOM   1629  CA  VAL   206      35.741   1.759 -16.325  1.00151.95           C  
ATOM   1630  C   VAL   206      36.982   1.817 -15.502  1.00151.95           C  
ATOM   1631  O   VAL   206      37.226   2.758 -14.748  1.00151.95           O  
ATOM   1632  CB  VAL   206      36.015   2.488 -17.609  1.00151.95           C  
ATOM   1633  CG1 VAL   206      36.421   3.933 -17.279  1.00151.95           C  
ATOM   1634  CG2 VAL   206      37.073   1.703 -18.403  1.00151.95           C  
ATOM   1635  N   SER   207      37.830   0.778 -15.618  1.00145.64           N  
ATOM   1636  CA  SER   207      39.039   0.923 -14.887  1.00145.64           C  
ATOM   1637  C   SER   207      39.756   1.972 -15.640  1.00145.64           C  
ATOM   1638  O   SER   207      40.240   1.683 -16.743  1.00145.64           O  
ATOM   1639  CB  SER   207      39.914  -0.342 -14.861  1.00145.64           C  
ATOM   1640  OG  SER   207      41.095  -0.101 -14.111  1.00145.64           O  
ATOM   1641  N   THR   208      39.787   3.212 -15.066  1.00170.72           N  
ATOM   1642  CA  THR   208      40.570   4.286 -15.611  1.00170.72           C  
ATOM   1643  C   THR   208      41.925   3.957 -15.230  1.00170.72           C  
ATOM   1644  O   THR   208      42.553   4.512 -14.336  1.00170.72           O  
ATOM   1645  CB  THR   208      40.337   5.675 -15.140  1.00170.72           C  
ATOM   1646  CG2 THR   208      41.425   6.597 -15.722  1.00170.72           C  
ATOM   1647  OG1 THR   208      39.083   6.086 -15.612  1.00170.72           O  
ATOM   1648  N   TYR   209      42.327   3.026 -16.056  1.00319.58           N  
ATOM   1649  CA  TYR   209      43.418   2.210 -16.311  1.00319.58           C  
ATOM   1650  C   TYR   209      44.582   2.368 -15.441  1.00319.58           C  
ATOM   1651  O   TYR   209      44.696   3.227 -14.566  1.00319.58           O  
ATOM   1652  CB  TYR   209      43.857   2.257 -17.783  1.00319.58           C  
ATOM   1653  CG  TYR   209      44.366   3.593 -18.193  1.00319.58           C  
ATOM   1654  CD1 TYR   209      43.506   4.606 -18.549  1.00319.58           C  
ATOM   1655  CD2 TYR   209      45.718   3.828 -18.225  1.00319.58           C  
ATOM   1656  CE1 TYR   209      43.995   5.833 -18.935  1.00319.58           C  
ATOM   1657  CE2 TYR   209      46.212   5.048 -18.609  1.00319.58           C  
ATOM   1658  CZ  TYR   209      45.352   6.050 -18.966  1.00319.58           C  
ATOM   1659  OH  TYR   209      45.881   7.297 -19.359  1.00319.58           O  
ATOM   1660  N   THR   210      45.455   1.380 -15.634  1.00 86.94           N  
ATOM   1661  CA  THR   210      46.643   1.360 -14.881  1.00 86.94           C  
ATOM   1662  C   THR   210      47.484   2.505 -15.310  1.00 86.94           C  
ATOM   1663  O   THR   210      47.740   2.723 -16.494  1.00 86.94           O  
ATOM   1664  CB  THR   210      47.432   0.095 -15.040  1.00 86.94           C  
ATOM   1665  CG2 THR   210      48.687   0.187 -14.156  1.00 86.94           C  
ATOM   1666  OG1 THR   210      46.644  -1.019 -14.644  1.00 86.94           O  
ATOM   1667  N   HIS   211      47.897   3.287 -14.303  1.00140.90           N  
ATOM   1668  CA  HIS   211      48.811   4.369 -14.462  1.00140.90           C  
ATOM   1669  C   HIS   211      49.974   3.915 -13.663  1.00140.90           C  
ATOM   1670  O   HIS   211      50.013   2.744 -13.297  1.00140.90           O  
ATOM   1671  CB  HIS   211      48.304   5.709 -13.910  1.00140.90           C  
ATOM   1672  CG  HIS   211      47.188   6.254 -14.749  1.00140.90           C  
ATOM   1673  CD2 HIS   211      47.238   7.070 -15.838  1.00140.90           C  
ATOM   1674  ND1 HIS   211      45.853   5.975 -14.551  1.00140.90           N  
ATOM   1675  CE1 HIS   211      45.168   6.632 -15.521  1.00140.90           C  
ATOM   1676  NE2 HIS   211      45.967   7.309 -16.326  1.00140.90           N  
ATOM   1677  N   ASN   212      50.929   4.812 -13.359  1.00107.47           N  
ATOM   1678  CA  ASN   212      52.141   4.405 -12.708  1.00107.47           C  
ATOM   1679  C   ASN   212      51.839   3.771 -11.386  1.00107.47           C  
ATOM   1680  O   ASN   212      51.684   4.450 -10.372  1.00107.47           O  
ATOM   1681  CB  ASN   212      53.090   5.588 -12.437  1.00107.47           C  
ATOM   1682  CG  ASN   212      53.566   6.153 -13.770  1.00107.47           C  
ATOM   1683  ND2 ASN   212      53.133   7.403 -14.090  1.00107.47           N  
ATOM   1684  OD1 ASN   212      54.306   5.505 -14.507  1.00107.47           O  
ATOM   1685  N   GLY   213      51.751   2.426 -11.386  1.00 39.08           N  
ATOM   1686  CA  GLY   213      51.583   1.635 -10.208  1.00 39.08           C  
ATOM   1687  C   GLY   213      50.215   1.801  -9.630  1.00 39.08           C  
ATOM   1688  O   GLY   213      49.972   1.371  -8.504  1.00 39.08           O  
ATOM   1689  N   LYS   214      49.270   2.418 -10.362  1.00 44.98           N  
ATOM   1690  CA  LYS   214      47.986   2.573  -9.743  1.00 44.98           C  
ATOM   1691  C   LYS   214      46.925   2.099 -10.683  1.00 44.98           C  
ATOM   1692  O   LYS   214      47.112   2.062 -11.898  1.00 44.98           O  
ATOM   1693  CB  LYS   214      47.621   4.032  -9.411  1.00 44.98           C  
ATOM   1694  CG  LYS   214      48.447   4.670  -8.293  1.00 44.98           C  
ATOM   1695  CD  LYS   214      48.219   6.178  -8.171  1.00 44.98           C  
ATOM   1696  CE  LYS   214      48.930   6.814  -6.976  1.00 44.98           C  
ATOM   1697  NZ  LYS   214      48.616   8.259  -6.917  1.00 44.98           N1+
ATOM   1698  N   GLU   215      45.772   1.691 -10.115  1.00 52.21           N  
ATOM   1699  CA  GLU   215      44.647   1.333 -10.924  1.00 52.21           C  
ATOM   1700  C   GLU   215      43.629   2.389 -10.649  1.00 52.21           C  
ATOM   1701  O   GLU   215      43.149   2.519  -9.524  1.00 52.21           O  
ATOM   1702  CB  GLU   215      44.033  -0.032 -10.570  1.00 52.21           C  
ATOM   1703  CG  GLU   215      42.950  -0.486 -11.553  1.00 52.21           C  
ATOM   1704  CD  GLU   215      42.517  -1.894 -11.167  1.00 52.21           C  
ATOM   1705  OE1 GLU   215      42.013  -2.069 -10.025  1.00 52.21           O  
ATOM   1706  OE2 GLU   215      42.687  -2.815 -12.010  1.00 52.21           O1-
ATOM   1707  N   HIS   216      43.268   3.184 -11.673  1.00 64.33           N  
ATOM   1708  CA  HIS   216      42.336   4.242 -11.410  1.00 64.33           C  
ATOM   1709  C   HIS   216      41.054   3.912 -12.094  1.00 64.33           C  
ATOM   1710  O   HIS   216      40.940   2.876 -12.748  1.00 64.33           O  
ATOM   1711  CB  HIS   216      42.808   5.637 -11.867  1.00 64.33           C  
ATOM   1712  CG  HIS   216      44.029   6.128 -11.145  1.00 64.33           C  
ATOM   1713  CD2 HIS   216      45.339   6.090 -11.514  1.00 64.33           C  
ATOM   1714  ND1 HIS   216      44.004   6.740  -9.913  1.00 64.33           N  
ATOM   1715  CE1 HIS   216      45.290   7.040  -9.598  1.00 64.33           C  
ATOM   1716  NE2 HIS   216      46.136   6.663 -10.540  1.00 64.33           N  
ATOM   1717  N   LYS   217      40.035   4.780 -11.916  1.00101.30           N  
ATOM   1718  CA  LYS   217      38.751   4.475 -12.470  1.00101.30           C  
ATOM   1719  C   LYS   217      38.050   5.749 -12.842  1.00101.30           C  
ATOM   1720  O   LYS   217      38.294   6.803 -12.258  1.00101.30           O  
ATOM   1721  CB  LYS   217      37.849   3.756 -11.456  1.00101.30           C  
ATOM   1722  CG  LYS   217      38.451   2.451 -10.927  1.00101.30           C  
ATOM   1723  CD  LYS   217      37.785   1.962  -9.638  1.00101.30           C  
ATOM   1724  CE  LYS   217      38.500   0.778  -8.985  1.00101.30           C  
ATOM   1725  NZ  LYS   217      37.946   0.533  -7.633  1.00101.30           N1+
ATOM   1726  N   LEU   218      37.163   5.679 -13.859  1.00180.09           N  
ATOM   1727  CA  LEU   218      36.356   6.805 -14.253  1.00180.09           C  
ATOM   1728  C   LEU   218      35.024   6.275 -14.653  1.00180.09           C  
ATOM   1729  O   LEU   218      34.891   5.096 -14.982  1.00180.09           O  
ATOM   1730  CB  LEU   218      36.832   7.664 -15.460  1.00180.09           C  
ATOM   1731  CG  LEU   218      36.797   7.003 -16.868  1.00180.09           C  
ATOM   1732  CD1 LEU   218      35.394   6.894 -17.486  1.00180.09           C  
ATOM   1733  CD2 LEU   218      37.794   7.688 -17.813  1.00180.09           C  
ATOM   1734  N   GLU   219      34.005   7.159 -14.645  1.00119.66           N  
ATOM   1735  CA  GLU   219      32.678   6.790 -15.038  1.00119.66           C  
ATOM   1736  C   GLU   219      32.207   7.808 -16.041  1.00119.66           C  
ATOM   1737  O   GLU   219      31.869   8.938 -15.695  1.00119.66           O  
ATOM   1738  CB  GLU   219      31.736   6.778 -13.823  1.00119.66           C  
ATOM   1739  CG  GLU   219      31.787   8.082 -13.022  1.00119.66           C  
ATOM   1740  CD  GLU   219      31.337   7.787 -11.597  1.00119.66           C  
ATOM   1741  OE1 GLU   219      30.102   7.734 -11.353  1.00119.66           O  
ATOM   1742  OE2 GLU   219      32.235   7.613 -10.730  1.00119.66           O1-
ATOM   1743  N   THR   220      32.140   7.406 -17.325  1.00 78.66           N  
ATOM   1744  CA  THR   220      31.823   8.300 -18.398  1.00 78.66           C  
ATOM   1745  C   THR   220      30.669   7.792 -19.217  1.00 78.66           C  
ATOM   1746  O   THR   220      30.584   6.613 -19.552  1.00 78.66           O  
ATOM   1747  CB  THR   220      32.988   8.417 -19.330  1.00 78.66           C  
ATOM   1748  CG2 THR   220      32.561   9.172 -20.581  1.00 78.66           C  
ATOM   1749  OG1 THR   220      34.088   9.041 -18.687  1.00 78.66           O  
ATOM   1750  N   GLY   221      29.761   8.713 -19.603  1.00 51.69           N  
ATOM   1751  CA  GLY   221      28.627   8.397 -20.436  1.00 51.69           C  
ATOM   1752  C   GLY   221      29.080   8.491 -21.874  1.00 51.69           C  
ATOM   1753  O   GLY   221      30.271   8.389 -22.154  1.00 51.69           O  
ATOM   1754  N   ILE   222      28.128   8.720 -22.812  1.00119.02           N  
ATOM   1755  CA  ILE   222      28.313   8.734 -24.258  1.00119.02           C  
ATOM   1756  C   ILE   222      29.447   9.650 -24.696  1.00119.02           C  
ATOM   1757  O   ILE   222      29.514  10.801 -24.273  1.00119.02           O  
ATOM   1758  CB  ILE   222      27.046   9.145 -24.959  1.00119.02           C  
ATOM   1759  CG1 ILE   222      27.102   8.854 -26.464  1.00119.02           C  
ATOM   1760  CG2 ILE   222      26.757  10.611 -24.602  1.00119.02           C  
ATOM   1761  CD1 ILE   222      25.728   8.949 -27.128  1.00119.02           C  
ATOM   1762  N   PHE   223      30.453   9.082 -25.425  1.00356.08           N  
ATOM   1763  CA  PHE   223      31.685   9.742 -25.834  1.00356.08           C  
ATOM   1764  C   PHE   223      32.033  10.244 -27.241  1.00356.08           C  
ATOM   1765  O   PHE   223      32.836  11.163 -27.310  1.00356.08           O  
ATOM   1766  CB  PHE   223      32.940   9.006 -25.334  1.00356.08           C  
ATOM   1767  CG  PHE   223      33.719   9.978 -24.497  1.00356.08           C  
ATOM   1768  CD1 PHE   223      34.330  11.094 -25.026  1.00356.08           C  
ATOM   1769  CD2 PHE   223      33.864   9.751 -23.151  1.00356.08           C  
ATOM   1770  CE1 PHE   223      35.041  11.966 -24.233  1.00356.08           C  
ATOM   1771  CE2 PHE   223      34.571  10.615 -22.345  1.00356.08           C  
ATOM   1772  CZ  PHE   223      35.163  11.730 -22.885  1.00356.08           C  
ATOM   1773  N   GLY   224      31.698   9.626 -28.411  1.00177.53           N  
ATOM   1774  CA  GLY   224      30.966   8.417 -28.572  1.00177.53           C  
ATOM   1775  C   GLY   224      29.949   8.467 -29.696  1.00177.53           C  
ATOM   1776  O   GLY   224      28.886   7.882 -29.520  1.00177.53           O  
ATOM   1777  N   ILE   225      30.169   9.184 -30.843  1.00 84.38           N  
ATOM   1778  CA  ILE   225      29.147   9.098 -31.879  1.00 84.38           C  
ATOM   1779  C   ILE   225      29.674   9.105 -33.313  1.00 84.38           C  
ATOM   1780  O   ILE   225      30.417  10.004 -33.706  1.00 84.38           O  
ATOM   1781  CB  ILE   225      28.122  10.195 -31.763  1.00 84.38           C  
ATOM   1782  CG1 ILE   225      26.884   9.878 -32.618  1.00 84.38           C  
ATOM   1783  CG2 ILE   225      28.796  11.537 -32.103  1.00 84.38           C  
ATOM   1784  CD1 ILE   225      25.684  10.771 -32.306  1.00 84.38           C  
ATOM   1785  N   ALA   226      29.230   8.132 -34.163  1.00 49.72           N  
ATOM   1786  CA  ALA   226      29.660   8.034 -35.549  1.00 49.72           C  
ATOM   1787  C   ALA   226      28.480   7.701 -36.442  1.00 49.72           C  
ATOM   1788  O   ALA   226      27.525   7.059 -36.008  1.00 49.72           O  
ATOM   1789  CB  ALA   226      30.721   6.943 -35.778  1.00 49.72           C  
ATOM   1790  N   LEU   227      28.530   8.114 -37.737  1.00118.72           N  
ATOM   1791  CA  LEU   227      27.426   7.941 -38.662  1.00118.72           C  
ATOM   1792  C   LEU   227      27.711   6.919 -39.721  1.00118.72           C  
ATOM   1793  O   LEU   227      28.781   6.897 -40.327  1.00118.72           O  
ATOM   1794  CB  LEU   227      27.029   9.222 -39.424  1.00118.72           C  
ATOM   1795  CG  LEU   227      26.158  10.225 -38.641  1.00118.72           C  
ATOM   1796  CD1 LEU   227      24.709   9.734 -38.526  1.00118.72           C  
ATOM   1797  CD2 LEU   227      26.761  10.561 -37.277  1.00118.72           C  
ATOM   1798  N   GLY   228      26.702   6.064 -39.998  1.00 29.45           N  
ATOM   1799  CA  GLY   228      26.836   5.005 -40.958  1.00 29.45           C  
ATOM   1800  C   GLY   228      26.350   5.447 -42.302  1.00 29.45           C  
ATOM   1801  O   GLY   228      26.147   6.633 -42.563  1.00 29.45           O  
ATOM   1802  N   ASP   229      26.164   4.458 -43.199  1.00113.51           N  
ATOM   1803  CA  ASP   229      25.727   4.694 -44.542  1.00113.51           C  
ATOM   1804  C   ASP   229      24.294   5.122 -44.562  1.00113.51           C  
ATOM   1805  O   ASP   229      23.449   4.603 -43.832  1.00113.51           O  
ATOM   1806  CB  ASP   229      25.993   3.505 -45.496  1.00113.51           C  
ATOM   1807  CG  ASP   229      25.448   2.199 -44.920  1.00113.51           C  
ATOM   1808  OD1 ASP   229      25.668   1.941 -43.706  1.00113.51           O  
ATOM   1809  OD2 ASP   229      24.821   1.430 -45.694  1.00113.51           O1-
ATOM   1810  N   ARG   230      24.009   6.136 -45.403  1.00170.34           N  
ATOM   1811  CA  ARG   230      22.698   6.700 -45.534  1.00170.34           C  
ATOM   1812  C   ARG   230      21.943   5.996 -46.610  1.00170.34           C  
ATOM   1813  O   ARG   230      22.516   5.493 -47.574  1.00170.34           O  
ATOM   1814  CB  ARG   230      22.743   8.217 -45.808  1.00170.34           C  
ATOM   1815  CG  ARG   230      23.563   8.599 -47.041  1.00170.34           C  
ATOM   1816  CD  ARG   230      24.002  10.066 -47.070  1.00170.34           C  
ATOM   1817  NE  ARG   230      25.468  10.101 -46.790  1.00170.34           N  
ATOM   1818  CZ  ARG   230      26.079  11.267 -46.427  1.00170.34           C  
ATOM   1819  NH1 ARG   230      25.339  12.397 -46.228  1.00170.34           N1+
ATOM   1820  NH2 ARG   230      27.433  11.305 -46.260  1.00170.34           N  
ATOM   1821  N   ASN   231      20.610   5.919 -46.425  1.00 55.50           N  
ATOM   1822  CA  ASN   231      19.706   5.317 -47.361  1.00 55.50           C  
ATOM   1823  C   ASN   231      19.256   6.377 -48.323  1.00 55.50           C  
ATOM   1824  O   ASN   231      19.747   7.504 -48.298  1.00 55.50           O  
ATOM   1825  CB  ASN   231      18.481   4.663 -46.697  1.00 55.50           C  
ATOM   1826  CG  ASN   231      17.748   5.709 -45.871  1.00 55.50           C  
ATOM   1827  ND2 ASN   231      16.490   5.388 -45.468  1.00 55.50           N  
ATOM   1828  OD1 ASN   231      18.281   6.775 -45.575  1.00 55.50           O  
ATOM   1829  N   LYS   232      18.305   6.024 -49.212  1.00 64.01           N  
ATOM   1830  CA  LYS   232      17.842   6.902 -50.253  1.00 64.01           C  
ATOM   1831  C   LYS   232      17.274   8.147 -49.646  1.00 64.01           C  
ATOM   1832  O   LYS   232      17.425   9.236 -50.202  1.00 64.01           O  
ATOM   1833  CB  LYS   232      16.732   6.272 -51.112  1.00 64.01           C  
ATOM   1834  CG  LYS   232      17.204   5.083 -51.952  1.00 64.01           C  
ATOM   1835  CD  LYS   232      16.058   4.260 -52.547  1.00 64.01           C  
ATOM   1836  CE  LYS   232      15.343   4.950 -53.712  1.00 64.01           C  
ATOM   1837  NZ  LYS   232      14.305   4.052 -54.272  1.00 64.01           N1+
ATOM   1838  N   GLU   233      16.579   8.004 -48.503  1.00 86.18           N  
ATOM   1839  CA  GLU   233      15.967   9.091 -47.792  1.00 86.18           C  
ATOM   1840  C   GLU   233      17.023  10.005 -47.237  1.00 86.18           C  
ATOM   1841  O   GLU   233      16.806  11.213 -47.144  1.00 86.18           O  
ATOM   1842  CB  GLU   233      15.070   8.612 -46.637  1.00 86.18           C  
ATOM   1843  CG  GLU   233      13.721   8.062 -47.108  1.00 86.18           C  
ATOM   1844  CD  GLU   233      13.938   6.751 -47.854  1.00 86.18           C  
ATOM   1845  OE1 GLU   233      14.997   6.104 -47.632  1.00 86.18           O  
ATOM   1846  OE2 GLU   233      13.040   6.378 -48.657  1.00 86.18           O1-
ATOM   1847  N   GLY   234      18.204   9.470 -46.864  1.00 37.21           N  
ATOM   1848  CA  GLY   234      19.216  10.331 -46.317  1.00 37.21           C  
ATOM   1849  C   GLY   234      19.332  10.124 -44.835  1.00 37.21           C  
ATOM   1850  O   GLY   234      19.911  10.959 -44.141  1.00 37.21           O  
ATOM   1851  N   ASN   235      18.777   9.012 -44.309  1.00 55.73           N  
ATOM   1852  CA  ASN   235      18.872   8.715 -42.907  1.00 55.73           C  
ATOM   1853  C   ASN   235      19.903   7.633 -42.745  1.00 55.73           C  
ATOM   1854  O   ASN   235      20.158   6.865 -43.674  1.00 55.73           O  
ATOM   1855  CB  ASN   235      17.555   8.214 -42.295  1.00 55.73           C  
ATOM   1856  CG  ASN   235      16.559   9.361 -42.367  1.00 55.73           C  
ATOM   1857  ND2 ASN   235      15.351   9.079 -42.922  1.00 55.73           N  
ATOM   1858  OD1 ASN   235      16.852  10.484 -41.958  1.00 55.73           O  
ATOM   1859  N   ARG   236      20.534   7.561 -41.549  1.00234.52           N  
ATOM   1860  CA  ARG   236      21.630   6.651 -41.330  1.00234.52           C  
ATOM   1861  C   ARG   236      21.586   6.194 -39.903  1.00234.52           C  
ATOM   1862  O   ARG   236      20.930   6.796 -39.055  1.00234.52           O  
ATOM   1863  CB  ARG   236      22.980   7.382 -41.391  1.00234.52           C  
ATOM   1864  CG  ARG   236      23.112   8.335 -42.571  1.00234.52           C  
ATOM   1865  CD  ARG   236      24.002   9.551 -42.293  1.00234.52           C  
ATOM   1866  NE  ARG   236      25.415   9.191 -42.588  1.00234.52           N  
ATOM   1867  CZ  ARG   236      26.304  10.176 -42.910  1.00234.52           C  
ATOM   1868  NH1 ARG   236      25.885  11.473 -42.970  1.00234.52           N1+
ATOM   1869  NH2 ARG   236      27.604   9.867 -43.187  1.00234.52           N  
ATOM   1870  N   PRO   237      22.266   5.117 -39.616  1.00 87.98           N  
ATOM   1871  CA  PRO   237      22.408   4.706 -38.248  1.00 87.98           C  
ATOM   1872  C   PRO   237      23.461   5.565 -37.620  1.00 87.98           C  
ATOM   1873  O   PRO   237      24.464   5.842 -38.278  1.00 87.98           O  
ATOM   1874  CB  PRO   237      22.758   3.217 -38.283  1.00 87.98           C  
ATOM   1875  CG  PRO   237      23.165   2.946 -39.744  1.00 87.98           C  
ATOM   1876  CD  PRO   237      22.384   4.003 -40.540  1.00 87.98           C  
ATOM   1877  N   ALA   238      23.265   5.997 -36.358  1.00 53.80           N  
ATOM   1878  CA  ALA   238      24.286   6.742 -35.680  1.00 53.80           C  
ATOM   1879  C   ALA   238      24.741   5.867 -34.550  1.00 53.80           C  
ATOM   1880  O   ALA   238      24.009   5.652 -33.586  1.00 53.80           O  
ATOM   1881  CB  ALA   238      23.779   8.068 -35.086  1.00 53.80           C  
ATOM   1882  N   TYR   239      25.988   5.365 -34.631  1.00 65.36           N  
ATOM   1883  CA  TYR   239      26.498   4.440 -33.656  1.00 65.36           C  
ATOM   1884  C   TYR   239      27.071   5.222 -32.517  1.00 65.36           C  
ATOM   1885  O   TYR   239      27.787   6.202 -32.725  1.00 65.36           O  
ATOM   1886  CB  TYR   239      27.655   3.573 -34.183  1.00 65.36           C  
ATOM   1887  CG  TYR   239      27.217   2.872 -35.426  1.00 65.36           C  
ATOM   1888  CD1 TYR   239      26.472   1.716 -35.383  1.00 65.36           C  
ATOM   1889  CD2 TYR   239      27.576   3.386 -36.651  1.00 65.36           C  
ATOM   1890  CE1 TYR   239      26.089   1.089 -36.548  1.00 65.36           C  
ATOM   1891  CE2 TYR   239      27.197   2.765 -37.817  1.00 65.36           C  
ATOM   1892  CZ  TYR   239      26.451   1.614 -37.765  1.00 65.36           C  
ATOM   1893  OH  TYR   239      26.061   0.976 -38.962  1.00 65.36           O  
ATOM   1894  N   TYR   240      26.743   4.823 -31.269  1.00 91.18           N  
ATOM   1895  CA  TYR   240      27.319   5.533 -30.162  1.00 91.18           C  
ATOM   1896  C   TYR   240      27.682   4.594 -29.055  1.00 91.18           C  
ATOM   1897  O   TYR   240      27.266   3.438 -29.033  1.00 91.18           O  
ATOM   1898  CB  TYR   240      26.432   6.670 -29.609  1.00 91.18           C  
ATOM   1899  CG  TYR   240      25.133   6.168 -29.076  1.00 91.18           C  
ATOM   1900  CD1 TYR   240      25.039   5.685 -27.792  1.00 91.18           C  
ATOM   1901  CD2 TYR   240      24.004   6.207 -29.861  1.00 91.18           C  
ATOM   1902  CE1 TYR   240      23.836   5.238 -27.300  1.00 91.18           C  
ATOM   1903  CE2 TYR   240      22.799   5.760 -29.375  1.00 91.18           C  
ATOM   1904  CZ  TYR   240      22.715   5.276 -28.093  1.00 91.18           C  
ATOM   1905  OH  TYR   240      21.478   4.818 -27.592  1.00 91.18           O  
ATOM   1906  N   LEU   241      28.544   5.065 -28.131  1.00149.74           N  
ATOM   1907  CA  LEU   241      28.941   4.270 -27.002  1.00149.74           C  
ATOM   1908  C   LEU   241      29.343   5.174 -25.878  1.00149.74           C  
ATOM   1909  O   LEU   241      29.800   6.297 -26.094  1.00149.74           O  
ATOM   1910  CB  LEU   241      30.110   3.309 -27.295  1.00149.74           C  
ATOM   1911  CG  LEU   241      31.283   3.928 -28.080  1.00149.74           C  
ATOM   1912  CD1 LEU   241      31.933   5.093 -27.325  1.00149.74           C  
ATOM   1913  CD2 LEU   241      32.312   2.853 -28.469  1.00149.74           C  
ATOM   1914  N   ALA   242      29.118   4.713 -24.630  1.00 55.78           N  
ATOM   1915  CA  ALA   242      29.574   5.440 -23.485  1.00 55.78           C  
ATOM   1916  C   ALA   242      31.019   5.085 -23.310  1.00 55.78           C  
ATOM   1917  O   ALA   242      31.464   4.040 -23.788  1.00 55.78           O  
ATOM   1918  CB  ALA   242      28.835   5.078 -22.186  1.00 55.78           C  
ATOM   1919  N   GLY   243      31.796   5.979 -22.659  1.00 47.78           N  
ATOM   1920  CA  GLY   243      33.195   5.740 -22.423  1.00 47.78           C  
ATOM   1921  C   GLY   243      33.350   4.581 -21.497  1.00 47.78           C  
ATOM   1922  O   GLY   243      34.148   3.680 -21.754  1.00 47.78           O  
ATOM   1923  N   SER   244      32.584   4.563 -20.388  1.00134.14           N  
ATOM   1924  CA  SER   244      32.754   3.434 -19.526  1.00134.14           C  
ATOM   1925  C   SER   244      31.625   2.502 -19.813  1.00134.14           C  
ATOM   1926  O   SER   244      30.566   2.564 -19.190  1.00134.14           O  
ATOM   1927  CB  SER   244      32.815   3.761 -18.023  1.00134.14           C  
ATOM   1928  OG  SER   244      31.616   4.379 -17.599  1.00134.14           O  
ATOM   1929  N   SER   245      31.848   1.608 -20.799  1.00135.59           N  
ATOM   1930  CA  SER   245      30.862   0.659 -21.226  1.00135.59           C  
ATOM   1931  C   SER   245      31.476  -0.208 -22.287  1.00135.59           C  
ATOM   1932  O   SER   245      32.479   0.146 -22.910  1.00135.59           O  
ATOM   1933  CB  SER   245      29.628   1.285 -21.908  1.00135.59           C  
ATOM   1934  OG  SER   245      28.829   2.011 -20.990  1.00135.59           O  
ATOM   1935  N   THR   246      30.954  -1.447 -22.380  1.00 97.28           N  
ATOM   1936  CA  THR   246      31.218  -2.437 -23.393  1.00 97.28           C  
ATOM   1937  C   THR   246      30.215  -2.380 -24.518  1.00 97.28           C  
ATOM   1938  O   THR   246      30.477  -2.856 -25.626  1.00 97.28           O  
ATOM   1939  CB  THR   246      31.167  -3.831 -22.838  1.00 97.28           C  
ATOM   1940  CG2 THR   246      31.455  -4.823 -23.978  1.00 97.28           C  
ATOM   1941  OG1 THR   246      32.125  -3.982 -21.799  1.00 97.28           O  
ATOM   1942  N   LYS   247      29.000  -1.874 -24.217  1.00152.35           N  
ATOM   1943  CA  LYS   247      27.895  -1.919 -25.143  1.00152.35           C  
ATOM   1944  C   LYS   247      27.984  -0.868 -26.201  1.00152.35           C  
ATOM   1945  O   LYS   247      28.540   0.212 -25.999  1.00152.35           O  
ATOM   1946  CB  LYS   247      26.516  -1.739 -24.485  1.00152.35           C  
ATOM   1947  CG  LYS   247      26.001  -2.956 -23.721  1.00152.35           C  
ATOM   1948  CD  LYS   247      26.691  -3.197 -22.383  1.00152.35           C  
ATOM   1949  CE  LYS   247      26.134  -4.415 -21.645  1.00152.35           C  
ATOM   1950  NZ  LYS   247      24.676  -4.255 -21.440  1.00152.35           N1+
ATOM   1951  N   LEU   248      27.410  -1.200 -27.383  1.00126.13           N  
ATOM   1952  CA  LEU   248      27.362  -0.303 -28.498  1.00126.13           C  
ATOM   1953  C   LEU   248      25.935  -0.240 -28.953  1.00126.13           C  
ATOM   1954  O   LEU   248      25.257  -1.261 -29.042  1.00126.13           O  
ATOM   1955  CB  LEU   248      28.236  -0.770 -29.681  1.00126.13           C  
ATOM   1956  CG  LEU   248      28.290   0.196 -30.884  1.00126.13           C  
ATOM   1957  CD1 LEU   248      26.966   0.255 -31.663  1.00126.13           C  
ATOM   1958  CD2 LEU   248      28.777   1.584 -30.440  1.00126.13           C  
ATOM   1959  N   TYR   249      25.442   0.972 -29.272  1.00160.80           N  
ATOM   1960  CA  TYR   249      24.068   1.139 -29.642  1.00160.80           C  
ATOM   1961  C   TYR   249      24.032   1.906 -30.928  1.00160.80           C  
ATOM   1962  O   TYR   249      25.008   2.551 -31.316  1.00160.80           O  
ATOM   1963  CB  TYR   249      23.287   2.027 -28.656  1.00160.80           C  
ATOM   1964  CG  TYR   249      23.323   1.453 -27.279  1.00160.80           C  
ATOM   1965  CD1 TYR   249      24.331   1.807 -26.411  1.00160.80           C  
ATOM   1966  CD2 TYR   249      22.355   0.577 -26.845  1.00160.80           C  
ATOM   1967  CE1 TYR   249      24.376   1.293 -25.136  1.00160.80           C  
ATOM   1968  CE2 TYR   249      22.395   0.059 -25.571  1.00160.80           C  
ATOM   1969  CZ  TYR   249      23.407   0.417 -24.712  1.00160.80           C  
ATOM   1970  OH  TYR   249      23.454  -0.111 -23.404  1.00160.80           O  
ATOM   1971  N   ARG   250      22.894   1.810 -31.647  1.00111.63           N  
ATOM   1972  CA  ARG   250      22.702   2.609 -32.824  1.00111.63           C  
ATOM   1973  C   ARG   250      21.296   3.128 -32.798  1.00111.63           C  
ATOM   1974  O   ARG   250      20.370   2.458 -32.339  1.00111.63           O  
ATOM   1975  CB  ARG   250      22.982   1.855 -34.139  1.00111.63           C  
ATOM   1976  CG  ARG   250      22.185   0.565 -34.331  1.00111.63           C  
ATOM   1977  CD  ARG   250      22.782  -0.333 -35.419  1.00111.63           C  
ATOM   1978  NE  ARG   250      21.937  -1.554 -35.526  1.00111.63           N  
ATOM   1979  CZ  ARG   250      22.468  -2.709 -36.023  1.00111.63           C  
ATOM   1980  NH1 ARG   250      23.785  -2.767 -36.377  1.00111.63           N1+
ATOM   1981  NH2 ARG   250      21.677  -3.812 -36.166  1.00111.63           N  
ATOM   1982  N   LEU   251      21.110   4.382 -33.253  1.00120.53           N  
ATOM   1983  CA  LEU   251      19.811   4.990 -33.267  1.00120.53           C  
ATOM   1984  C   LEU   251      19.708   5.713 -34.579  1.00120.53           C  
ATOM   1985  O   LEU   251      20.687   6.287 -35.054  1.00120.53           O  
ATOM   1986  CB  LEU   251      19.639   5.959 -32.076  1.00120.53           C  
ATOM   1987  CG  LEU   251      18.240   6.564 -31.868  1.00120.53           C  
ATOM   1988  CD1 LEU   251      17.962   7.715 -32.835  1.00120.53           C  
ATOM   1989  CD2 LEU   251      17.151   5.478 -31.909  1.00120.53           C  
ATOM   1990  N   ASP   252      18.520   5.684 -35.220  1.00 64.19           N  
ATOM   1991  CA  ASP   252      18.388   6.268 -36.528  1.00 64.19           C  
ATOM   1992  C   ASP   252      18.393   7.762 -36.426  1.00 64.19           C  
ATOM   1993  O   ASP   252      17.863   8.347 -35.485  1.00 64.19           O  
ATOM   1994  CB  ASP   252      17.099   5.853 -37.260  1.00 64.19           C  
ATOM   1995  CG  ASP   252      17.252   6.201 -38.735  1.00 64.19           C  
ATOM   1996  OD1 ASP   252      18.307   5.844 -39.325  1.00 64.19           O  
ATOM   1997  OD2 ASP   252      16.304   6.810 -39.300  1.00 64.19           O1-
ATOM   1998  N   THR   253      18.979   8.424 -37.438  1.00138.52           N  
ATOM   1999  CA  THR   253      19.081   9.852 -37.482  1.00138.52           C  
ATOM   2000  C   THR   253      17.717  10.461 -37.622  1.00138.52           C  
ATOM   2001  O   THR   253      17.501  11.601 -37.208  1.00138.52           O  
ATOM   2002  CB  THR   253      20.008  10.330 -38.566  1.00138.52           C  
ATOM   2003  CG2 THR   253      19.591   9.769 -39.924  1.00138.52           C  
ATOM   2004  OG1 THR   253      20.039  11.745 -38.588  1.00138.52           O  
ATOM   2005  N   LYS   254      16.761   9.726 -38.223  1.00 70.32           N  
ATOM   2006  CA  LYS   254      15.440  10.253 -38.416  1.00 70.32           C  
ATOM   2007  C   LYS   254      14.826  10.586 -37.085  1.00 70.32           C  
ATOM   2008  O   LYS   254      14.196  11.632 -36.933  1.00 70.32           O  
ATOM   2009  CB  LYS   254      14.503   9.274 -39.149  1.00 70.32           C  
ATOM   2010  CG  LYS   254      13.144   9.887 -39.505  1.00 70.32           C  
ATOM   2011  CD  LYS   254      12.359   9.092 -40.551  1.00 70.32           C  
ATOM   2012  CE  LYS   254      10.999   9.705 -40.891  1.00 70.32           C  
ATOM   2013  NZ  LYS   254      10.071   9.536 -39.748  1.00 70.32           N1+
ATOM   2014  N   LEU   255      14.992   9.704 -36.082  1.00 42.54           N  
ATOM   2015  CA  LEU   255      14.436   9.924 -34.775  1.00 42.54           C  
ATOM   2016  C   LEU   255      15.107  11.102 -34.131  1.00 42.54           C  
ATOM   2017  O   LEU   255      14.471  11.857 -33.399  1.00 42.54           O  
ATOM   2018  CB  LEU   255      14.614   8.719 -33.836  1.00 42.54           C  
ATOM   2019  CG  LEU   255      13.842   7.466 -34.292  1.00 42.54           C  
ATOM   2020  CD1 LEU   255      14.043   6.295 -33.313  1.00 42.54           C  
ATOM   2021  CD2 LEU   255      12.360   7.783 -34.545  1.00 42.54           C  
ATOM   2022  N   LEU   256      16.425  11.265 -34.369  1.00 54.29           N  
ATOM   2023  CA  LEU   256      17.222  12.304 -33.767  1.00 54.29           C  
ATOM   2024  C   LEU   256      16.798  13.676 -34.221  1.00 54.29           C  
ATOM   2025  O   LEU   256      16.736  14.613 -33.424  1.00 54.29           O  
ATOM   2026  CB  LEU   256      18.717  12.155 -34.101  1.00 54.29           C  
ATOM   2027  CG  LEU   256      19.361  10.888 -33.510  1.00 54.29           C  
ATOM   2028  CD1 LEU   256      20.850  10.796 -33.878  1.00 54.29           C  
ATOM   2029  CD2 LEU   256      19.128  10.802 -31.995  1.00 54.29           C  
ATOM   2030  N   LYS   257      16.502  13.833 -35.523  1.00 75.29           N  
ATOM   2031  CA  LYS   257      16.155  15.092 -36.126  1.00 75.29           C  
ATOM   2032  C   LYS   257      14.841  15.605 -35.608  1.00 75.29           C  
ATOM   2033  O   LYS   257      14.590  16.808 -35.659  1.00 75.29           O  
ATOM   2034  CB  LYS   257      16.090  15.015 -37.658  1.00 75.29           C  
ATOM   2035  CG  LYS   257      17.469  14.771 -38.272  1.00 75.29           C  
ATOM   2036  CD  LYS   257      17.451  14.413 -39.759  1.00 75.29           C  
ATOM   2037  CE  LYS   257      18.851  14.294 -40.362  1.00 75.29           C  
ATOM   2038  NZ  LYS   257      18.774  13.699 -41.715  1.00 75.29           N1+
ATOM   2039  N   LYS   258      13.935  14.724 -35.145  1.00 98.15           N  
ATOM   2040  CA  LYS   258      12.659  15.217 -34.696  1.00 98.15           C  
ATOM   2041  C   LYS   258      12.728  15.607 -33.250  1.00 98.15           C  
ATOM   2042  O   LYS   258      12.932  14.772 -32.369  1.00 98.15           O  
ATOM   2043  CB  LYS   258      11.516  14.193 -34.838  1.00 98.15           C  
ATOM   2044  CG  LYS   258      11.003  14.009 -36.271  1.00 98.15           C  
ATOM   2045  CD  LYS   258      10.209  12.712 -36.464  1.00 98.15           C  
ATOM   2046  CE  LYS   258       9.519  12.578 -37.825  1.00 98.15           C  
ATOM   2047  NZ  LYS   258       8.155  13.150 -37.760  1.00 98.15           N1+
ATOM   2048  N   LYS   259      12.527  16.914 -32.980  1.00 51.04           N  
ATOM   2049  CA  LYS   259      12.541  17.449 -31.650  1.00 51.04           C  
ATOM   2050  C   LYS   259      11.320  16.964 -30.930  1.00 51.04           C  
ATOM   2051  O   LYS   259      10.202  17.102 -31.424  1.00 51.04           O  
ATOM   2052  CB  LYS   259      12.471  18.986 -31.651  1.00 51.04           C  
ATOM   2053  CG  LYS   259      12.481  19.635 -30.267  1.00 51.04           C  
ATOM   2054  CD  LYS   259      12.576  21.160 -30.327  1.00 51.04           C  
ATOM   2055  CE  LYS   259      12.347  21.847 -28.980  1.00 51.04           C  
ATOM   2056  NZ  LYS   259      12.462  23.314 -29.142  1.00 51.04           N1+
ATOM   2057  N   GLY   260      11.518  16.386 -29.726  1.00 21.18           N  
ATOM   2058  CA  GLY   260      10.420  15.970 -28.897  1.00 21.18           C  
ATOM   2059  C   GLY   260       9.965  14.583 -29.239  1.00 21.18           C  
ATOM   2060  O   GLY   260       8.978  14.108 -28.680  1.00 21.18           O  
ATOM   2061  N   SER   261      10.651  13.892 -30.171  1.00 68.03           N  
ATOM   2062  CA  SER   261      10.231  12.561 -30.521  1.00 68.03           C  
ATOM   2063  C   SER   261      10.899  11.578 -29.609  1.00 68.03           C  
ATOM   2064  O   SER   261      11.898  11.893 -28.963  1.00 68.03           O  
ATOM   2065  CB  SER   261      10.569  12.172 -31.973  1.00 68.03           C  
ATOM   2066  OG  SER   261      11.975  12.179 -32.168  1.00 68.03           O  
ATOM   2067  N   LYS   262      10.345  10.352 -29.510  1.00104.72           N  
ATOM   2068  CA  LYS   262      10.967   9.363 -28.675  1.00104.72           C  
ATOM   2069  C   LYS   262      12.023   8.664 -29.462  1.00104.72           C  
ATOM   2070  O   LYS   262      11.967   8.599 -30.689  1.00104.72           O  
ATOM   2071  CB  LYS   262      10.034   8.279 -28.111  1.00104.72           C  
ATOM   2072  CG  LYS   262       9.223   8.741 -26.905  1.00104.72           C  
ATOM   2073  CD  LYS   262       8.250   7.677 -26.399  1.00104.72           C  
ATOM   2074  CE  LYS   262       8.941   6.527 -25.667  1.00104.72           C  
ATOM   2075  NZ  LYS   262       7.931   5.562 -25.179  1.00104.72           N1+
ATOM   2076  N   LEU   263      13.036   8.130 -28.751  1.00 97.36           N  
ATOM   2077  CA  LEU   263      14.100   7.441 -29.421  1.00 97.36           C  
ATOM   2078  C   LEU   263      13.969   5.977 -29.152  1.00 97.36           C  
ATOM   2079  O   LEU   263      13.505   5.566 -28.090  1.00 97.36           O  
ATOM   2080  CB  LEU   263      15.513   7.832 -28.945  1.00 97.36           C  
ATOM   2081  CG  LEU   263      15.935   9.281 -29.262  1.00 97.36           C  
ATOM   2082  CD1 LEU   263      15.072  10.299 -28.501  1.00 97.36           C  
ATOM   2083  CD2 LEU   263      17.441   9.484 -29.023  1.00 97.36           C  
ATOM   2084  N   VAL   264      14.336   5.147 -30.151  1.00118.89           N  
ATOM   2085  CA  VAL   264      14.329   3.728 -29.946  1.00118.89           C  
ATOM   2086  C   VAL   264      15.683   3.186 -30.322  1.00118.89           C  
ATOM   2087  O   VAL   264      15.908   2.743 -31.447  1.00118.89           O  
ATOM   2088  CB  VAL   264      13.261   3.038 -30.754  1.00118.89           C  
ATOM   2089  CG1 VAL   264      11.900   3.446 -30.165  1.00118.89           C  
ATOM   2090  CG2 VAL   264      13.388   3.439 -32.237  1.00118.89           C  
ATOM   2091  N   PRO   265      16.596   3.179 -29.388  1.00 69.57           N  
ATOM   2092  CA  PRO   265      17.908   2.673 -29.703  1.00 69.57           C  
ATOM   2093  C   PRO   265      17.914   1.183 -29.750  1.00 69.57           C  
ATOM   2094  O   PRO   265      17.106   0.564 -29.061  1.00 69.57           O  
ATOM   2095  CB  PRO   265      18.848   3.246 -28.645  1.00 69.57           C  
ATOM   2096  CG  PRO   265      18.161   4.556 -28.224  1.00 69.57           C  
ATOM   2097  CD  PRO   265      16.663   4.287 -28.447  1.00 69.57           C  
ATOM   2098  N   LYS   266      18.823   0.593 -30.551  1.00 41.55           N  
ATOM   2099  CA  LYS   266      18.915  -0.835 -30.644  1.00 41.55           C  
ATOM   2100  C   LYS   266      20.267  -1.217 -30.129  1.00 41.55           C  
ATOM   2101  O   LYS   266      21.245  -0.506 -30.355  1.00 41.55           O  
ATOM   2102  CB  LYS   266      18.793  -1.350 -32.089  1.00 41.55           C  
ATOM   2103  CG  LYS   266      18.537  -2.854 -32.207  1.00 41.55           C  
ATOM   2104  CD  LYS   266      18.050  -3.268 -33.599  1.00 41.55           C  
ATOM   2105  CE  LYS   266      17.729  -4.757 -33.731  1.00 41.55           C  
ATOM   2106  NZ  LYS   266      17.092  -5.021 -35.041  1.00 41.55           N1+
ATOM   2107  N   LEU   267      20.349  -2.349 -29.403  1.00 94.16           N  
ATOM   2108  CA  LEU   267      21.607  -2.789 -28.861  1.00 94.16           C  
ATOM   2109  C   LEU   267      22.214  -3.729 -29.863  1.00 94.16           C  
ATOM   2110  O   LEU   267      21.528  -4.616 -30.365  1.00 94.16           O  
ATOM   2111  CB  LEU   267      21.437  -3.523 -27.515  1.00 94.16           C  
ATOM   2112  CG  LEU   267      22.748  -3.968 -26.836  1.00 94.16           C  
ATOM   2113  CD1 LEU   267      23.617  -2.765 -26.433  1.00 94.16           C  
ATOM   2114  CD2 LEU   267      22.467  -4.902 -25.647  1.00 94.16           C  
ATOM   2115  N   ILE   268      23.479  -3.461 -30.271  1.00224.09           N  
ATOM   2116  CA  ILE   268      24.282  -4.270 -31.168  1.00224.09           C  
ATOM   2117  C   ILE   268      24.836  -5.445 -30.433  1.00224.09           C  
ATOM   2118  O   ILE   268      25.024  -6.537 -30.978  1.00224.09           O  
ATOM   2119  CB  ILE   268      25.425  -3.535 -31.808  1.00224.09           C  
ATOM   2120  CG1 ILE   268      26.057  -4.425 -32.891  1.00224.09           C  
ATOM   2121  CG2 ILE   268      26.421  -3.098 -30.720  1.00224.09           C  
ATOM   2122  CD1 ILE   268      25.121  -4.708 -34.065  1.00224.09           C  
ATOM   2123  N   GLY   269      25.174  -5.103 -29.181  1.00310.89           N  
ATOM   2124  CA  GLY   269      25.466  -5.807 -27.993  1.00310.89           C  
ATOM   2125  C   GLY   269      26.694  -5.311 -27.295  1.00310.89           C  
ATOM   2126  O   GLY   269      26.707  -4.183 -26.799  1.00310.89           O  
ATOM   2127  N   ASP   270      27.766  -6.130 -27.279  1.00221.96           N  
ATOM   2128  CA  ASP   270      28.910  -5.844 -26.448  1.00221.96           C  
ATOM   2129  C   ASP   270      30.200  -6.257 -27.083  1.00221.96           C  
ATOM   2130  O   ASP   270      30.268  -7.219 -27.844  1.00221.96           O  
ATOM   2131  CB  ASP   270      28.925  -6.635 -25.128  1.00221.96           C  
ATOM   2132  CG  ASP   270      28.184  -5.891 -24.042  1.00221.96           C  
ATOM   2133  OD1 ASP   270      28.701  -4.811 -23.651  1.00221.96           O  
ATOM   2134  OD2 ASP   270      27.119  -6.383 -23.581  1.00221.96           O1-
ATOM   2135  N   ARG   271      31.257  -5.478 -26.770  1.00118.13           N  
ATOM   2136  CA  ARG   271      32.626  -5.685 -27.162  1.00118.13           C  
ATOM   2137  C   ARG   271      33.357  -6.684 -26.308  1.00118.13           C  
ATOM   2138  O   ARG   271      34.437  -7.126 -26.690  1.00118.13           O  
ATOM   2139  CB  ARG   271      33.466  -4.397 -27.202  1.00118.13           C  
ATOM   2140  CG  ARG   271      33.036  -3.451 -28.324  1.00118.13           C  
ATOM   2141  CD  ARG   271      34.115  -2.456 -28.755  1.00118.13           C  
ATOM   2142  NE  ARG   271      34.554  -1.702 -27.549  1.00118.13           N  
ATOM   2143  CZ  ARG   271      33.748  -0.734 -27.027  1.00118.13           C  
ATOM   2144  NH1 ARG   271      32.506  -0.530 -27.554  1.00118.13           N1+
ATOM   2145  NH2 ARG   271      34.174   0.015 -25.968  1.00118.13           N  
ATOM   2146  N   GLY   272      32.872  -7.004 -25.092  1.00 50.68           N  
ATOM   2147  CA  GLY   272      33.631  -7.899 -24.258  1.00 50.68           C  
ATOM   2148  C   GLY   272      34.230  -7.062 -23.167  1.00 50.68           C  
ATOM   2149  O   GLY   272      34.297  -5.841 -23.276  1.00 50.68           O  
ATOM   2150  N   TYR   273      34.717  -7.723 -22.098  1.00 81.88           N  
ATOM   2151  CA  TYR   273      35.168  -7.081 -20.891  1.00 81.88           C  
ATOM   2152  C   TYR   273      36.422  -6.268 -21.053  1.00 81.88           C  
ATOM   2153  O   TYR   273      37.330  -6.614 -21.807  1.00 81.88           O  
ATOM   2154  CB  TYR   273      35.371  -8.059 -19.715  1.00 81.88           C  
ATOM   2155  CG  TYR   273      36.462  -9.031 -20.031  1.00 81.88           C  
ATOM   2156  CD1 TYR   273      37.771  -8.729 -19.735  1.00 81.88           C  
ATOM   2157  CD2 TYR   273      36.177 -10.248 -20.611  1.00 81.88           C  
ATOM   2158  CE1 TYR   273      38.783  -9.618 -20.014  1.00 81.88           C  
ATOM   2159  CE2 TYR   273      37.186 -11.140 -20.894  1.00 81.88           C  
ATOM   2160  CZ  TYR   273      38.490 -10.827 -20.596  1.00 81.88           C  
ATOM   2161  OH  TYR   273      39.527 -11.739 -20.885  1.00 81.88           O  
ATOM   2162  N   LYS   274      36.442  -5.121 -20.330  1.00154.45           N  
ATOM   2163  CA  LYS   274      37.514  -4.170 -20.156  1.00154.45           C  
ATOM   2164  C   LYS   274      37.977  -3.571 -21.446  1.00154.45           C  
ATOM   2165  O   LYS   274      39.146  -3.202 -21.563  1.00154.45           O  
ATOM   2166  CB  LYS   274      38.769  -4.741 -19.479  1.00154.45           C  
ATOM   2167  CG  LYS   274      39.549  -5.703 -20.376  1.00154.45           C  
ATOM   2168  CD  LYS   274      40.999  -5.891 -19.933  1.00154.45           C  
ATOM   2169  CE  LYS   274      41.161  -6.111 -18.427  1.00154.45           C  
ATOM   2170  NZ  LYS   274      42.593  -6.268 -18.091  1.00154.45           N1+
ATOM   2171  N   THR   275      37.082  -3.416 -22.438  1.00170.04           N  
ATOM   2172  CA  THR   275      37.548  -2.870 -23.681  1.00170.04           C  
ATOM   2173  C   THR   275      36.960  -1.505 -23.882  1.00170.04           C  
ATOM   2174  O   THR   275      36.837  -1.040 -25.015  1.00170.04           O  
ATOM   2175  CB  THR   275      37.118  -3.703 -24.851  1.00170.04           C  
ATOM   2176  CG2 THR   275      35.587  -3.617 -24.971  1.00170.04           C  
ATOM   2177  OG1 THR   275      37.739  -3.249 -26.042  1.00170.04           O  
ATOM   2178  N   GLU   276      36.668  -0.789 -22.782  1.00 97.51           N  
ATOM   2179  CA  GLU   276      36.036   0.496 -22.873  1.00 97.51           C  
ATOM   2180  C   GLU   276      36.820   1.405 -23.767  1.00 97.51           C  
ATOM   2181  O   GLU   276      38.051   1.409 -23.757  1.00 97.51           O  
ATOM   2182  CB  GLU   276      35.858   1.179 -21.507  1.00 97.51           C  
ATOM   2183  CG  GLU   276      34.868   0.443 -20.600  1.00 97.51           C  
ATOM   2184  CD  GLU   276      35.543  -0.805 -20.049  1.00 97.51           C  
ATOM   2185  OE1 GLU   276      36.795  -0.903 -20.158  1.00 97.51           O  
ATOM   2186  OE2 GLU   276      34.812  -1.677 -19.507  1.00 97.51           O1-
ATOM   2187  N   ALA   277      36.089   2.182 -24.599  1.00 66.00           N  
ATOM   2188  CA  ALA   277      36.692   3.125 -25.498  1.00 66.00           C  
ATOM   2189  C   ALA   277      35.862   4.375 -25.470  1.00 66.00           C  
ATOM   2190  O   ALA   277      34.655   4.338 -25.252  1.00 66.00           O  
ATOM   2191  CB  ALA   277      36.744   2.644 -26.959  1.00 66.00           C  
ATOM   2192  N   ILE   278      36.544   5.532 -25.547  1.00218.58           N  
ATOM   2193  CA  ILE   278      35.993   6.857 -25.631  1.00218.58           C  
ATOM   2194  C   ILE   278      35.591   7.224 -27.028  1.00218.58           C  
ATOM   2195  O   ILE   278      34.724   8.069 -27.240  1.00218.58           O  
ATOM   2196  CB  ILE   278      36.966   7.883 -25.132  1.00218.58           C  
ATOM   2197  CG1 ILE   278      37.083   7.764 -23.613  1.00218.58           C  
ATOM   2198  CG2 ILE   278      36.566   9.274 -25.619  1.00218.58           C  
ATOM   2199  CD1 ILE   278      38.050   8.775 -23.024  1.00218.58           C  
ATOM   2200  N   ALA   279      36.305   6.687 -28.034  1.00 60.56           N  
ATOM   2201  CA  ALA   279      36.045   7.122 -29.379  1.00 60.56           C  
ATOM   2202  C   ALA   279      35.878   5.946 -30.298  1.00 60.56           C  
ATOM   2203  O   ALA   279      36.476   4.890 -30.092  1.00 60.56           O  
ATOM   2204  CB  ALA   279      37.178   7.989 -29.951  1.00 60.56           C  
ATOM   2205  N   LEU   280      35.025   6.114 -31.341  1.00120.67           N  
ATOM   2206  CA  LEU   280      34.783   5.082 -32.315  1.00120.67           C  
ATOM   2207  C   LEU   280      34.587   5.731 -33.661  1.00120.67           C  
ATOM   2208  O   LEU   280      34.139   6.875 -33.733  1.00120.67           O  
ATOM   2209  CB  LEU   280      33.523   4.248 -32.031  1.00120.67           C  
ATOM   2210  CG  LEU   280      32.199   5.015 -32.223  1.00120.67           C  
ATOM   2211  CD1 LEU   280      30.995   4.124 -31.879  1.00120.67           C  
ATOM   2212  CD2 LEU   280      32.197   6.348 -31.456  1.00120.67           C  
ATOM   2213  N   ALA   281      34.932   5.025 -34.769  1.00 53.71           N  
ATOM   2214  CA  ALA   281      34.748   5.627 -36.069  1.00 53.71           C  
ATOM   2215  C   ALA   281      34.300   4.594 -37.073  1.00 53.71           C  
ATOM   2216  O   ALA   281      34.868   3.507 -37.171  1.00 53.71           O  
ATOM   2217  CB  ALA   281      36.028   6.276 -36.628  1.00 53.71           C  
ATOM   2218  N   TYR   282      33.283   4.956 -37.886  1.00 73.41           N  
ATOM   2219  CA  TYR   282      32.685   4.118 -38.895  1.00 73.41           C  
ATOM   2220  C   TYR   282      33.341   4.401 -40.218  1.00 73.41           C  
ATOM   2221  O   TYR   282      33.537   5.553 -40.600  1.00 73.41           O  
ATOM   2222  CB  TYR   282      31.174   4.411 -39.030  1.00 73.41           C  
ATOM   2223  CG  TYR   282      30.540   3.656 -40.151  1.00 73.41           C  
ATOM   2224  CD1 TYR   282      30.120   2.355 -39.990  1.00 73.41           C  
ATOM   2225  CD2 TYR   282      30.338   4.267 -41.369  1.00 73.41           C  
ATOM   2226  CE1 TYR   282      29.525   1.675 -41.028  1.00 73.41           C  
ATOM   2227  CE2 TYR   282      29.743   3.593 -42.408  1.00 73.41           C  
ATOM   2228  CZ  TYR   282      29.336   2.293 -42.240  1.00 73.41           C  
ATOM   2229  OH  TYR   282      28.724   1.601 -43.308  1.00 73.41           O  
ATOM   2230  N   ASP   283      33.722   3.330 -40.948  1.00 67.66           N  
ATOM   2231  CA  ASP   283      34.334   3.465 -42.247  1.00 67.66           C  
ATOM   2232  C   ASP   283      33.344   3.013 -43.283  1.00 67.66           C  
ATOM   2233  O   ASP   283      32.839   1.894 -43.217  1.00 67.66           O  
ATOM   2234  CB  ASP   283      35.583   2.578 -42.407  1.00 67.66           C  
ATOM   2235  CG  ASP   283      36.173   2.776 -43.797  1.00 67.66           C  
ATOM   2236  OD1 ASP   283      35.851   3.811 -44.439  1.00 67.66           O  
ATOM   2237  OD2 ASP   283      36.947   1.886 -44.240  1.00 67.66           O1-
ATOM   2238  N   PRO   284      33.018   3.856 -44.223  1.00 83.38           N  
ATOM   2239  CA  PRO   284      32.097   3.470 -45.257  1.00 83.38           C  
ATOM   2240  C   PRO   284      32.601   2.391 -46.171  1.00 83.38           C  
ATOM   2241  O   PRO   284      31.807   1.544 -46.577  1.00 83.38           O  
ATOM   2242  CB  PRO   284      31.724   4.758 -45.986  1.00 83.38           C  
ATOM   2243  CG  PRO   284      31.897   5.843 -44.907  1.00 83.38           C  
ATOM   2244  CD  PRO   284      32.993   5.290 -43.978  1.00 83.38           C  
ATOM   2245  N   GLU   285      33.906   2.389 -46.507  1.00 93.56           N  
ATOM   2246  CA  GLU   285      34.406   1.449 -47.470  1.00 93.56           C  
ATOM   2247  C   GLU   285      34.282   0.039 -46.963  1.00 93.56           C  
ATOM   2248  O   GLU   285      33.744  -0.827 -47.649  1.00 93.56           O  
ATOM   2249  CB  GLU   285      35.900   1.650 -47.789  1.00 93.56           C  
ATOM   2250  CG  GLU   285      36.236   2.982 -48.461  1.00 93.56           C  
ATOM   2251  CD  GLU   285      37.739   3.011 -48.713  1.00 93.56           C  
ATOM   2252  OE1 GLU   285      38.366   1.918 -48.692  1.00 93.56           O  
ATOM   2253  OE2 GLU   285      38.281   4.128 -48.931  1.00 93.56           O1-
ATOM   2254  N   THR   286      34.841  -0.232 -45.767  1.00 90.63           N  
ATOM   2255  CA  THR   286      34.852  -1.533 -45.145  1.00 90.63           C  
ATOM   2256  C   THR   286      33.586  -1.857 -44.403  1.00 90.63           C  
ATOM   2257  O   THR   286      33.206  -3.022 -44.288  1.00 90.63           O  
ATOM   2258  CB  THR   286      36.019  -1.701 -44.217  1.00 90.63           C  
ATOM   2259  CG2 THR   286      37.314  -1.582 -45.041  1.00 90.63           C  
ATOM   2260  OG1 THR   286      35.992  -0.713 -43.199  1.00 90.63           O  
ATOM   2261  N   LYS   287      32.902  -0.827 -43.879  1.00132.95           N  
ATOM   2262  CA  LYS   287      31.735  -0.968 -43.051  1.00132.95           C  
ATOM   2263  C   LYS   287      32.124  -1.481 -41.698  1.00132.95           C  
ATOM   2264  O   LYS   287      31.301  -2.032 -40.965  1.00132.95           O  
ATOM   2265  CB  LYS   287      30.634  -1.835 -43.682  1.00132.95           C  
ATOM   2266  CG  LYS   287      30.055  -1.139 -44.916  1.00132.95           C  
ATOM   2267  CD  LYS   287      28.957  -1.904 -45.647  1.00132.95           C  
ATOM   2268  CE  LYS   287      28.521  -1.215 -46.941  1.00132.95           C  
ATOM   2269  NZ  LYS   287      28.306   0.230 -46.696  1.00132.95           N1+
ATOM   2270  N   VAL   288      33.404  -1.259 -41.327  1.00 76.70           N  
ATOM   2271  CA  VAL   288      33.946  -1.595 -40.042  1.00 76.70           C  
ATOM   2272  C   VAL   288      33.903  -0.385 -39.140  1.00 76.70           C  
ATOM   2273  O   VAL   288      33.950   0.760 -39.593  1.00 76.70           O  
ATOM   2274  CB  VAL   288      35.375  -2.062 -40.117  1.00 76.70           C  
ATOM   2275  CG1 VAL   288      35.897  -2.317 -38.694  1.00 76.70           C  
ATOM   2276  CG2 VAL   288      35.437  -3.296 -41.036  1.00 76.70           C  
ATOM   2277  N   LEU   289      33.776  -0.627 -37.815  1.00172.47           N  
ATOM   2278  CA  LEU   289      33.789   0.441 -36.844  1.00172.47           C  
ATOM   2279  C   LEU   289      35.022   0.209 -36.024  1.00172.47           C  
ATOM   2280  O   LEU   289      35.257  -0.904 -35.557  1.00172.47           O  
ATOM   2281  CB  LEU   289      32.577   0.414 -35.891  1.00172.47           C  
ATOM   2282  CG  LEU   289      32.444   1.643 -34.966  1.00172.47           C  
ATOM   2283  CD1 LEU   289      33.602   1.755 -33.960  1.00172.47           C  
ATOM   2284  CD2 LEU   289      32.233   2.925 -35.785  1.00172.47           C  
ATOM   2285  N   PHE   290      35.841   1.263 -35.825  1.00 69.61           N  
ATOM   2286  CA  PHE   290      37.083   1.118 -35.121  1.00 69.61           C  
ATOM   2287  C   PHE   290      36.974   1.787 -33.789  1.00 69.61           C  
ATOM   2288  O   PHE   290      36.359   2.843 -33.647  1.00 69.61           O  
ATOM   2289  CB  PHE   290      38.268   1.764 -35.865  1.00 69.61           C  
ATOM   2290  CG  PHE   290      38.444   1.073 -37.179  1.00 69.61           C  
ATOM   2291  CD1 PHE   290      39.196  -0.077 -37.274  1.00 69.61           C  
ATOM   2292  CD2 PHE   290      37.861   1.576 -38.321  1.00 69.61           C  
ATOM   2293  CE1 PHE   290      39.362  -0.713 -38.484  1.00 69.61           C  
ATOM   2294  CE2 PHE   290      38.024   0.943 -39.534  1.00 69.61           C  
ATOM   2295  CZ  PHE   290      38.776  -0.204 -39.616  1.00 69.61           C  
ATOM   2296  N   PHE   291      37.588   1.168 -32.761  1.00 74.34           N  
ATOM   2297  CA  PHE   291      37.491   1.728 -31.444  1.00 74.34           C  
ATOM   2298  C   PHE   291      38.882   2.015 -30.965  1.00 74.34           C  
ATOM   2299  O   PHE   291      39.782   1.195 -31.130  1.00 74.34           O  
ATOM   2300  CB  PHE   291      36.894   0.733 -30.430  1.00 74.34           C  
ATOM   2301  CG  PHE   291      35.545   0.330 -30.916  1.00 74.34           C  
ATOM   2302  CD1 PHE   291      34.428   1.063 -30.590  1.00 74.34           C  
ATOM   2303  CD2 PHE   291      35.402  -0.787 -31.707  1.00 74.34           C  
ATOM   2304  CE1 PHE   291      33.186   0.685 -31.045  1.00 74.34           C  
ATOM   2305  CE2 PHE   291      34.164  -1.170 -32.165  1.00 74.34           C  
ATOM   2306  CZ  PHE   291      33.052  -0.434 -31.834  1.00 74.34           C  
ATOM   2307  N   ALA   292      39.096   3.211 -30.376  1.00 60.61           N  
ATOM   2308  CA  ALA   292      40.357   3.525 -29.762  1.00 60.61           C  
ATOM   2309  C   ALA   292      40.118   3.306 -28.293  1.00 60.61           C  
ATOM   2310  O   ALA   292      39.378   4.061 -27.666  1.00 60.61           O  
ATOM   2311  CB  ALA   292      40.775   4.989 -29.979  1.00 60.61           C  
ATOM   2312  N   GLU   293      40.767   2.276 -27.705  1.00 97.44           N  
ATOM   2313  CA  GLU   293      40.448   1.833 -26.368  1.00 97.44           C  
ATOM   2314  C   GLU   293      41.236   2.520 -25.283  1.00 97.44           C  
ATOM   2315  O   GLU   293      42.315   3.064 -25.519  1.00 97.44           O  
ATOM   2316  CB  GLU   293      40.511   0.294 -26.271  1.00 97.44           C  
ATOM   2317  CG  GLU   293      39.387  -0.307 -27.138  1.00 97.44           C  
ATOM   2318  CD  GLU   293      39.614  -1.779 -27.475  1.00 97.44           C  
ATOM   2319  OE1 GLU   293      40.615  -2.373 -26.995  1.00 97.44           O  
ATOM   2320  OE2 GLU   293      38.771  -2.330 -28.231  1.00 97.44           O1-
ATOM   2321  N   THR   294      40.633   2.567 -24.067  1.00157.63           N  
ATOM   2322  CA  THR   294      41.152   3.237 -22.895  1.00157.63           C  
ATOM   2323  C   THR   294      42.323   2.572 -22.215  1.00157.63           C  
ATOM   2324  O   THR   294      43.315   3.240 -21.924  1.00157.63           O  
ATOM   2325  CB  THR   294      40.096   3.442 -21.850  1.00157.63           C  
ATOM   2326  CG2 THR   294      38.944   4.250 -22.468  1.00157.63           C  
ATOM   2327  OG1 THR   294      39.620   2.189 -21.384  1.00157.63           O  
ATOM   2328  N   ASP   295      42.264   1.248 -21.939  1.00136.00           N  
ATOM   2329  CA  ASP   295      43.322   0.680 -21.130  1.00136.00           C  
ATOM   2330  C   ASP   295      44.006  -0.465 -21.834  1.00136.00           C  
ATOM   2331  O   ASP   295      45.065  -0.924 -21.404  1.00136.00           O  
ATOM   2332  CB  ASP   295      42.781   0.098 -19.808  1.00136.00           C  
ATOM   2333  CG  ASP   295      43.937  -0.422 -18.959  1.00136.00           C  
ATOM   2334  OD1 ASP   295      45.067   0.121 -19.095  1.00136.00           O  
ATOM   2335  OD2 ASP   295      43.696  -1.335 -18.131  1.00136.00           O1-
ATOM   2336  N   SER   296      43.430  -0.955 -22.940  1.00 82.50           N  
ATOM   2337  CA  SER   296      43.931  -2.123 -23.622  1.00 82.50           C  
ATOM   2338  C   SER   296      45.186  -1.866 -24.410  1.00 82.50           C  
ATOM   2339  O   SER   296      45.856  -2.815 -24.820  1.00 82.50           O  
ATOM   2340  CB  SER   296      42.903  -2.674 -24.611  1.00 82.50           C  
ATOM   2341  OG  SER   296      42.689  -1.709 -25.629  1.00 82.50           O  
ATOM   2342  N   ARG   297      45.536  -0.592 -24.664  1.00177.39           N  
ATOM   2343  CA  ARG   297      46.690  -0.268 -25.463  1.00177.39           C  
ATOM   2344  C   ARG   297      46.510  -0.767 -26.869  1.00177.39           C  
ATOM   2345  O   ARG   297      47.489  -1.105 -27.534  1.00177.39           O  
ATOM   2346  CB  ARG   297      48.019  -0.812 -24.906  1.00177.39           C  
ATOM   2347  CG  ARG   297      48.601   0.016 -23.756  1.00177.39           C  
ATOM   2348  CD  ARG   297      47.842  -0.119 -22.435  1.00177.39           C  
ATOM   2349  NE  ARG   297      48.288  -1.387 -21.792  1.00177.39           N  
ATOM   2350  CZ  ARG   297      49.383  -1.387 -20.975  1.00177.39           C  
ATOM   2351  NH1 ARG   297      50.054  -0.224 -20.732  1.00177.39           N1+
ATOM   2352  NH2 ARG   297      49.807  -2.549 -20.397  1.00177.39           N  
ATOM   2353  N   GLN   298      45.259  -0.803 -27.380  1.00141.03           N  
ATOM   2354  CA  GLN   298      45.089  -1.256 -28.733  1.00141.03           C  
ATOM   2355  C   GLN   298      43.907  -0.599 -29.393  1.00141.03           C  
ATOM   2356  O   GLN   298      43.123   0.101 -28.751  1.00141.03           O  
ATOM   2357  CB  GLN   298      45.029  -2.791 -28.840  1.00141.03           C  
ATOM   2358  CG  GLN   298      43.917  -3.448 -28.034  1.00141.03           C  
ATOM   2359  CD  GLN   298      44.268  -4.925 -27.927  1.00141.03           C  
ATOM   2360  NE2 GLN   298      45.415  -5.321 -28.540  1.00141.03           N  
ATOM   2361  OE1 GLN   298      43.547  -5.704 -27.305  1.00141.03           O  
ATOM   2362  N   VAL   299      43.816  -0.759 -30.736  1.00 57.23           N  
ATOM   2363  CA  VAL   299      42.724  -0.265 -31.531  1.00 57.23           C  
ATOM   2364  C   VAL   299      41.994  -1.488 -32.019  1.00 57.23           C  
ATOM   2365  O   VAL   299      42.600  -2.420 -32.547  1.00 57.23           O  
ATOM   2366  CB  VAL   299      43.176   0.522 -32.729  1.00 57.23           C  
ATOM   2367  CG1 VAL   299      41.947   0.933 -33.558  1.00 57.23           C  
ATOM   2368  CG2 VAL   299      44.024   1.709 -32.238  1.00 57.23           C  
ATOM   2369  N   SER   300      40.654  -1.492 -31.883  1.00109.95           N  
ATOM   2370  CA  SER   300      39.841  -2.652 -32.139  1.00109.95           C  
ATOM   2371  C   SER   300      38.928  -2.395 -33.307  1.00109.95           C  
ATOM   2372  O   SER   300      38.750  -1.253 -33.722  1.00109.95           O  
ATOM   2373  CB  SER   300      38.972  -2.929 -30.900  1.00109.95           C  
ATOM   2374  OG  SER   300      38.132  -4.056 -31.066  1.00109.95           O  
ATOM   2375  N   CYS   301      38.347  -3.474 -33.893  1.00 73.69           N  
ATOM   2376  CA  CYS   301      37.455  -3.307 -35.012  1.00 73.69           C  
ATOM   2377  C   CYS   301      36.318  -4.288 -34.951  1.00 73.69           C  
ATOM   2378  O   CYS   301      36.393  -5.334 -34.306  1.00 73.69           O  
ATOM   2379  CB  CYS   301      38.146  -3.413 -36.397  1.00 73.69           C  
ATOM   2380  SG  CYS   301      39.115  -4.929 -36.692  1.00 73.69           S  
ATOM   2381  N   TRP   302      35.191  -3.916 -35.599  1.00 93.62           N  
ATOM   2382  CA  TRP   302      34.019  -4.740 -35.684  1.00 93.62           C  
ATOM   2383  C   TRP   302      33.318  -4.437 -36.972  1.00 93.62           C  
ATOM   2384  O   TRP   302      32.968  -3.290 -37.244  1.00 93.62           O  
ATOM   2385  CB  TRP   302      33.025  -4.468 -34.541  1.00 93.62           C  
ATOM   2386  CG  TRP   302      31.664  -5.088 -34.740  1.00 93.62           C  
ATOM   2387  CD1 TRP   302      31.310  -6.399 -34.853  1.00 93.62           C  
ATOM   2388  CD2 TRP   302      30.445  -4.330 -34.812  1.00 93.62           C  
ATOM   2389  CE2 TRP   302      29.402  -5.242 -34.976  1.00 93.62           C  
ATOM   2390  CE3 TRP   302      30.213  -2.984 -34.743  1.00 93.62           C  
ATOM   2391  NE1 TRP   302      29.949  -6.507 -35.003  1.00 93.62           N  
ATOM   2392  CZ2 TRP   302      28.107  -4.824 -35.075  1.00 93.62           C  
ATOM   2393  CZ3 TRP   302      28.904  -2.568 -34.848  1.00 93.62           C  
ATOM   2394  CH2 TRP   302      27.872  -3.469 -35.012  1.00 93.62           C  
ATOM   2395  N   ASN   303      33.088  -5.479 -37.797  1.00 63.62           N  
ATOM   2396  CA  ASN   303      32.374  -5.308 -39.027  1.00 63.62           C  
ATOM   2397  C   ASN   303      30.932  -5.157 -38.644  1.00 63.62           C  
ATOM   2398  O   ASN   303      30.416  -5.886 -37.799  1.00 63.62           O  
ATOM   2399  CB  ASN   303      32.522  -6.515 -39.976  1.00 63.62           C  
ATOM   2400  CG  ASN   303      31.942  -6.154 -41.336  1.00 63.62           C  
ATOM   2401  ND2 ASN   303      32.839  -5.928 -42.334  1.00 63.62           N  
ATOM   2402  OD1 ASN   303      30.727  -6.076 -41.506  1.00 63.62           O  
ATOM   2403  N   ILE   304      30.250  -4.179 -39.261  1.00117.38           N  
ATOM   2404  CA  ILE   304      28.882  -3.847 -38.990  1.00117.38           C  
ATOM   2405  C   ILE   304      27.981  -4.968 -39.387  1.00117.38           C  
ATOM   2406  O   ILE   304      26.922  -5.156 -38.794  1.00117.38           O  
ATOM   2407  CB  ILE   304      28.426  -2.612 -39.711  1.00117.38           C  
ATOM   2408  CG1 ILE   304      28.488  -2.820 -41.233  1.00117.38           C  
ATOM   2409  CG2 ILE   304      29.261  -1.424 -39.202  1.00117.38           C  
ATOM   2410  CD1 ILE   304      27.759  -1.733 -42.022  1.00117.38           C  
ATOM   2411  N   LYS   305      28.348  -5.722 -40.433  1.00106.91           N  
ATOM   2412  CA  LYS   305      27.459  -6.727 -40.931  1.00106.91           C  
ATOM   2413  C   LYS   305      27.119  -7.745 -39.876  1.00106.91           C  
ATOM   2414  O   LYS   305      25.962  -8.150 -39.779  1.00106.91           O  
ATOM   2415  CB  LYS   305      28.001  -7.458 -42.171  1.00106.91           C  
ATOM   2416  CG  LYS   305      27.870  -6.610 -43.440  1.00106.91           C  
ATOM   2417  CD  LYS   305      26.420  -6.221 -43.747  1.00106.91           C  
ATOM   2418  CE  LYS   305      26.268  -5.275 -44.940  1.00106.91           C  
ATOM   2419  NZ  LYS   305      24.850  -4.881 -45.095  1.00106.91           N1+
ATOM   2420  N   LYS   306      28.084  -8.182 -39.041  1.00169.92           N  
ATOM   2421  CA  LYS   306      27.774  -9.228 -38.088  1.00169.92           C  
ATOM   2422  C   LYS   306      27.298  -8.643 -36.768  1.00169.92           C  
ATOM   2423  O   LYS   306      27.543  -7.470 -36.498  1.00169.92           O  
ATOM   2424  CB  LYS   306      28.972 -10.130 -37.758  1.00169.92           C  
ATOM   2425  CG  LYS   306      28.655 -11.278 -36.795  1.00169.92           C  
ATOM   2426  CD  LYS   306      27.832 -12.405 -37.418  1.00169.92           C  
ATOM   2427  CE  LYS   306      28.689 -13.471 -38.104  1.00169.92           C  
ATOM   2428  NZ  LYS   306      27.829 -14.566 -38.607  1.00169.92           N1+
ATOM   2429  N   GLU   307      26.611  -9.468 -35.914  1.00157.64           N  
ATOM   2430  CA  GLU   307      26.061  -9.109 -34.613  1.00157.64           C  
ATOM   2431  C   GLU   307      27.220  -8.798 -33.724  1.00157.64           C  
ATOM   2432  O   GLU   307      28.327  -9.259 -33.974  1.00157.64           O  
ATOM   2433  CB  GLU   307      25.255 -10.228 -33.922  1.00157.64           C  
ATOM   2434  CG  GLU   307      26.095 -11.431 -33.480  1.00157.64           C  
ATOM   2435  CD  GLU   307      26.386 -12.318 -34.682  1.00157.64           C  
ATOM   2436  OE1 GLU   307      25.586 -12.284 -35.654  1.00157.64           O  
ATOM   2437  OE2 GLU   307      27.413 -13.049 -34.641  1.00157.64           O1-
ATOM   2438  N   LEU   308      27.022  -7.999 -32.655  1.00 99.97           N  
ATOM   2439  CA  LEU   308      28.213  -7.616 -31.953  1.00 99.97           C  
ATOM   2440  C   LEU   308      28.437  -8.397 -30.697  1.00 99.97           C  
ATOM   2441  O   LEU   308      27.764  -8.193 -29.686  1.00 99.97           O  
ATOM   2442  CB  LEU   308      28.229  -6.126 -31.568  1.00 99.97           C  
ATOM   2443  CG  LEU   308      29.501  -5.698 -30.812  1.00 99.97           C  
ATOM   2444  CD1 LEU   308      30.754  -5.877 -31.679  1.00 99.97           C  
ATOM   2445  CD2 LEU   308      29.364  -4.268 -30.262  1.00 99.97           C  
ATOM   2446  N   LYS   309      29.440  -9.301 -30.765  1.00145.15           N  
ATOM   2447  CA  LYS   309      29.950 -10.064 -29.661  1.00145.15           C  
ATOM   2448  C   LYS   309      31.436  -9.957 -29.793  1.00145.15           C  
ATOM   2449  O   LYS   309      31.927  -9.500 -30.825  1.00145.15           O  
ATOM   2450  CB  LYS   309      29.573 -11.554 -29.686  1.00145.15           C  
ATOM   2451  CG  LYS   309      28.119 -11.826 -29.288  1.00145.15           C  
ATOM   2452  CD  LYS   309      27.790 -11.440 -27.840  1.00145.15           C  
ATOM   2453  CE  LYS   309      27.321  -9.997 -27.662  1.00145.15           C  
ATOM   2454  NZ  LYS   309      26.863  -9.792 -26.270  1.00145.15           N1+
ATOM   2455  N   PRO   310      32.178 -10.333 -28.787  1.00151.29           N  
ATOM   2456  CA  PRO   310      33.608 -10.227 -28.879  1.00151.29           C  
ATOM   2457  C   PRO   310      34.160 -11.128 -29.930  1.00151.29           C  
ATOM   2458  O   PRO   310      35.228 -10.832 -30.462  1.00151.29           O  
ATOM   2459  CB  PRO   310      34.132 -10.490 -27.470  1.00151.29           C  
ATOM   2460  CG  PRO   310      32.983  -9.998 -26.570  1.00151.29           C  
ATOM   2461  CD  PRO   310      31.713 -10.207 -27.416  1.00151.29           C  
ATOM   2462  N   GLU   311      33.444 -12.212 -30.265  1.00 52.58           N  
ATOM   2463  CA  GLU   311      33.924 -13.164 -31.220  1.00 52.58           C  
ATOM   2464  C   GLU   311      34.094 -12.463 -32.527  1.00 52.58           C  
ATOM   2465  O   GLU   311      35.006 -12.775 -33.291  1.00 52.58           O  
ATOM   2466  CB  GLU   311      32.936 -14.326 -31.433  1.00 52.58           C  
ATOM   2467  CG  GLU   311      32.798 -15.235 -30.209  1.00 52.58           C  
ATOM   2468  CD  GLU   311      31.605 -16.158 -30.416  1.00 52.58           C  
ATOM   2469  OE1 GLU   311      30.459 -15.637 -30.473  1.00 52.58           O  
ATOM   2470  OE2 GLU   311      31.820 -17.395 -30.517  1.00 52.58           O1-
ATOM   2471  N   ASN   312      33.199 -11.503 -32.828  1.00179.13           N  
ATOM   2472  CA  ASN   312      33.286 -10.825 -34.085  1.00179.13           C  
ATOM   2473  C   ASN   312      34.009  -9.513 -33.972  1.00179.13           C  
ATOM   2474  O   ASN   312      33.631  -8.529 -34.605  1.00179.13           O  
ATOM   2475  CB  ASN   312      31.900 -10.609 -34.715  1.00179.13           C  
ATOM   2476  CG  ASN   312      30.981 -10.069 -33.631  1.00179.13           C  
ATOM   2477  ND2 ASN   312      31.143  -8.773 -33.262  1.00179.13           N  
ATOM   2478  OD1 ASN   312      30.145 -10.800 -33.104  1.00179.13           O  
ATOM   2479  N   VAL   313      35.119  -9.474 -33.211  1.00117.11           N  
ATOM   2480  CA  VAL   313      35.916  -8.279 -33.159  1.00117.11           C  
ATOM   2481  C   VAL   313      37.345  -8.725 -33.211  1.00117.11           C  
ATOM   2482  O   VAL   313      37.646  -9.875 -32.895  1.00117.11           O  
ATOM   2483  CB  VAL   313      35.725  -7.453 -31.916  1.00117.11           C  
ATOM   2484  CG1 VAL   313      34.260  -6.981 -31.871  1.00117.11           C  
ATOM   2485  CG2 VAL   313      36.173  -8.269 -30.694  1.00117.11           C  
ATOM   2486  N   GLY   314      38.258  -7.819 -33.629  1.00 31.01           N  
ATOM   2487  CA  GLY   314      39.656  -8.145 -33.742  1.00 31.01           C  
ATOM   2488  C   GLY   314      40.466  -6.926 -33.388  1.00 31.01           C  
ATOM   2489  O   GLY   314      39.914  -5.897 -33.001  1.00 31.01           O  
ATOM   2490  N   VAL   315      41.813  -7.024 -33.495  1.00 55.85           N  
ATOM   2491  CA  VAL   315      42.672  -5.915 -33.159  1.00 55.85           C  
ATOM   2492  C   VAL   315      43.497  -5.531 -34.355  1.00 55.85           C  
ATOM   2493  O   VAL   315      44.147  -6.371 -34.977  1.00 55.85           O  
ATOM   2494  CB  VAL   315      43.626  -6.237 -32.043  1.00 55.85           C  
ATOM   2495  CG1 VAL   315      44.578  -5.047 -31.844  1.00 55.85           C  
ATOM   2496  CG2 VAL   315      42.812  -6.604 -30.790  1.00 55.85           C  
ATOM   2497  N   ILE   316      43.386  -4.248 -34.759  1.00217.88           N  
ATOM   2498  CA  ILE   316      44.125  -3.609 -35.822  1.00217.88           C  
ATOM   2499  C   ILE   316      45.506  -3.176 -35.388  1.00217.88           C  
ATOM   2500  O   ILE   316      46.459  -3.240 -36.166  1.00217.88           O  
ATOM   2501  CB  ILE   316      43.381  -2.398 -36.332  1.00217.88           C  
ATOM   2502  CG1 ILE   316      43.960  -1.848 -37.651  1.00217.88           C  
ATOM   2503  CG2 ILE   316      43.344  -1.365 -35.193  1.00217.88           C  
ATOM   2504  CD1 ILE   316      45.317  -1.156 -37.525  1.00217.88           C  
ATOM   2505  N   TYR   317      45.635  -2.643 -34.150  1.00 85.83           N  
ATOM   2506  CA  TYR   317      46.881  -2.044 -33.746  1.00 85.83           C  
ATOM   2507  C   TYR   317      47.160  -2.352 -32.304  1.00 85.83           C  
ATOM   2508  O   TYR   317      46.240  -2.434 -31.491  1.00 85.83           O  
ATOM   2509  CB  TYR   317      46.790  -0.511 -33.920  1.00 85.83           C  
ATOM   2510  CG  TYR   317      48.022   0.207 -33.490  1.00 85.83           C  
ATOM   2511  CD1 TYR   317      49.139   0.246 -34.290  1.00 85.83           C  
ATOM   2512  CD2 TYR   317      48.042   0.883 -32.291  1.00 85.83           C  
ATOM   2513  CE1 TYR   317      50.264   0.927 -33.888  1.00 85.83           C  
ATOM   2514  CE2 TYR   317      49.163   1.567 -31.884  1.00 85.83           C  
ATOM   2515  CZ  TYR   317      50.279   1.588 -32.684  1.00 85.83           C  
ATOM   2516  OH  TYR   317      51.431   2.289 -32.271  1.00 85.83           O  
ATOM   2517  N   SER   318      48.453  -2.548 -31.951  1.00 50.44           N  
ATOM   2518  CA  SER   318      48.794  -2.760 -30.571  1.00 50.44           C  
ATOM   2519  C   SER   318      50.113  -2.099 -30.301  1.00 50.44           C  
ATOM   2520  O   SER   318      51.055  -2.236 -31.078  1.00 50.44           O  
ATOM   2521  CB  SER   318      48.922  -4.244 -30.179  1.00 50.44           C  
ATOM   2522  OG  SER   318      47.657  -4.884 -30.264  1.00 50.44           O  
ATOM   2523  N   SER   319      50.199  -1.337 -29.185  1.00 52.84           N  
ATOM   2524  CA  SER   319      51.439  -0.713 -28.810  1.00 52.84           C  
ATOM   2525  C   SER   319      51.408  -0.481 -27.327  1.00 52.84           C  
ATOM   2526  O   SER   319      50.438   0.034 -26.775  1.00 52.84           O  
ATOM   2527  CB  SER   319      51.662   0.656 -29.474  1.00 52.84           C  
ATOM   2528  OG  SER   319      52.900   1.205 -29.047  1.00 52.84           O  
ATOM   2529  N   ALA   320      52.516  -0.815 -26.641  1.00 44.83           N  
ATOM   2530  CA  ALA   320      52.596  -0.665 -25.215  1.00 44.83           C  
ATOM   2531  C   ALA   320      52.429   0.792 -24.911  1.00 44.83           C  
ATOM   2532  O   ALA   320      51.914   1.173 -23.861  1.00 44.83           O  
ATOM   2533  CB  ALA   320      53.953  -1.115 -24.645  1.00 44.83           C  
ATOM   2534  N   LYS   321      52.928   1.631 -25.831  1.00106.64           N  
ATOM   2535  CA  LYS   321      52.939   3.064 -25.780  1.00106.64           C  
ATOM   2536  C   LYS   321      51.575   3.678 -25.956  1.00106.64           C  
ATOM   2537  O   LYS   321      51.383   4.837 -25.586  1.00106.64           O  
ATOM   2538  CB  LYS   321      53.884   3.662 -26.836  1.00106.64           C  
ATOM   2539  CG  LYS   321      55.340   3.273 -26.577  1.00106.64           C  
ATOM   2540  CD  LYS   321      56.269   3.515 -27.764  1.00106.64           C  
ATOM   2541  CE  LYS   321      57.701   3.044 -27.512  1.00106.64           C  
ATOM   2542  NZ  LYS   321      57.749   1.565 -27.516  1.00106.64           N1+
ATOM   2543  N   LEU   322      50.609   2.966 -26.577  1.00 79.00           N  
ATOM   2544  CA  LEU   322      49.327   3.574 -26.840  1.00 79.00           C  
ATOM   2545  C   LEU   322      48.509   3.635 -25.583  1.00 79.00           C  
ATOM   2546  O   LEU   322      47.537   2.899 -25.409  1.00 79.00           O  
ATOM   2547  CB  LEU   322      48.508   2.799 -27.886  1.00 79.00           C  
ATOM   2548  CG  LEU   322      47.134   3.421 -28.193  1.00 79.00           C  
ATOM   2549  CD1 LEU   322      47.280   4.794 -28.874  1.00 79.00           C  
ATOM   2550  CD2 LEU   322      46.254   2.451 -28.994  1.00 79.00           C  
ATOM   2551  N   ASN   323      48.833   4.593 -24.695  1.00 89.13           N  
ATOM   2552  CA  ASN   323      48.116   4.688 -23.459  1.00 89.13           C  
ATOM   2553  C   ASN   323      46.998   5.665 -23.642  1.00 89.13           C  
ATOM   2554  O   ASN   323      47.225   6.837 -23.948  1.00 89.13           O  
ATOM   2555  CB  ASN   323      48.963   5.224 -22.292  1.00 89.13           C  
ATOM   2556  CG  ASN   323      50.055   4.218 -21.971  1.00 89.13           C  
ATOM   2557  ND2 ASN   323      49.646   2.957 -21.670  1.00 89.13           N  
ATOM   2558  OD1 ASN   323      51.241   4.545 -21.983  1.00 89.13           O  
ATOM   2559  N   PHE   324      45.776   5.221 -23.285  1.00133.42           N  
ATOM   2560  CA  PHE   324      44.573   5.998 -23.375  1.00133.42           C  
ATOM   2561  C   PHE   324      44.261   6.558 -24.739  1.00133.42           C  
ATOM   2562  O   PHE   324      44.593   7.698 -25.068  1.00133.42           O  
ATOM   2563  CB  PHE   324      44.600   7.129 -22.335  1.00133.42           C  
ATOM   2564  CG  PHE   324      43.286   7.812 -22.318  1.00133.42           C  
ATOM   2565  CD1 PHE   324      42.203   7.218 -21.715  1.00133.42           C  
ATOM   2566  CD2 PHE   324      43.151   9.054 -22.889  1.00133.42           C  
ATOM   2567  CE1 PHE   324      40.991   7.863 -21.699  1.00133.42           C  
ATOM   2568  CE2 PHE   324      41.942   9.701 -22.873  1.00133.42           C  
ATOM   2569  CZ  PHE   324      40.865   9.101 -22.277  1.00133.42           C  
ATOM   2570  N   ALA   325      43.692   5.686 -25.610  1.00 76.34           N  
ATOM   2571  CA  ALA   325      43.211   6.090 -26.905  1.00 76.34           C  
ATOM   2572  C   ALA   325      42.106   7.091 -26.693  1.00 76.34           C  
ATOM   2573  O   ALA   325      41.177   6.863 -25.921  1.00 76.34           O  
ATOM   2574  CB  ALA   325      42.661   4.916 -27.726  1.00 76.34           C  
ATOM   2575  N   THR   326      42.306   8.304 -27.246  1.00197.86           N  
ATOM   2576  CA  THR   326      41.423   9.440 -27.177  1.00197.86           C  
ATOM   2577  C   THR   326      40.624   9.787 -28.409  1.00197.86           C  
ATOM   2578  O   THR   326      39.654  10.540 -28.312  1.00197.86           O  
ATOM   2579  CB  THR   326      42.138  10.684 -26.740  1.00197.86           C  
ATOM   2580  CG2 THR   326      43.069  11.148 -27.870  1.00197.86           C  
ATOM   2581  OG1 THR   326      41.200  11.700 -26.419  1.00197.86           O  
ATOM   2582  N   ASP   327      41.068   9.381 -29.616  1.00104.88           N  
ATOM   2583  CA  ASP   327      40.391   9.871 -30.791  1.00104.88           C  
ATOM   2584  C   ASP   327      40.670   8.934 -31.924  1.00104.88           C  
ATOM   2585  O   ASP   327      41.726   8.302 -31.969  1.00104.88           O  
ATOM   2586  CB  ASP   327      40.903  11.263 -31.209  1.00104.88           C  
ATOM   2587  CG  ASP   327      39.986  11.863 -32.266  1.00104.88           C  
ATOM   2588  OD1 ASP   327      38.902  11.277 -32.528  1.00104.88           O  
ATOM   2589  OD2 ASP   327      40.363  12.928 -32.823  1.00104.88           O1-
ATOM   2590  N   MET   328      39.700   8.802 -32.854  1.00136.74           N  
ATOM   2591  CA  MET   328      39.890   7.979 -34.013  1.00136.74           C  
ATOM   2592  C   MET   328      38.940   8.471 -35.058  1.00136.74           C  
ATOM   2593  O   MET   328      37.793   8.801 -34.757  1.00136.74           O  
ATOM   2594  CB  MET   328      39.592   6.492 -33.747  1.00136.74           C  
ATOM   2595  CG  MET   328      40.157   5.532 -34.798  1.00136.74           C  
ATOM   2596  SD  MET   328      40.043   3.775 -34.336  1.00136.74           S  
ATOM   2597  CE  MET   328      41.254   3.209 -35.564  1.00136.74           C  
ATOM   2598  N   MET   329      39.405   8.562 -36.319  1.00 81.66           N  
ATOM   2599  CA  MET   329      38.548   8.984 -37.389  1.00 81.66           C  
ATOM   2600  C   MET   329      39.092   8.415 -38.660  1.00 81.66           C  
ATOM   2601  O   MET   329      40.240   7.976 -38.719  1.00 81.66           O  
ATOM   2602  CB  MET   329      38.493  10.512 -37.560  1.00 81.66           C  
ATOM   2603  CG  MET   329      37.864  11.220 -36.356  1.00 81.66           C  
ATOM   2604  SD  MET   329      37.816  13.034 -36.458  1.00 81.66           S  
ATOM   2605  CE  MET   329      36.515  13.082 -37.723  1.00 81.66           C  
ATOM   2606  N   VAL   330      38.258   8.373 -39.716  1.00123.58           N  
ATOM   2607  CA  VAL   330      38.760   7.913 -40.990  1.00123.58           C  
ATOM   2608  C   VAL   330      38.732   9.089 -41.924  1.00123.58           C  
ATOM   2609  O   VAL   330      37.724   9.783 -42.028  1.00123.58           O  
ATOM   2610  CB  VAL   330      37.945   6.797 -41.583  1.00123.58           C  
ATOM   2611  CG1 VAL   330      36.486   7.259 -41.703  1.00123.58           C  
ATOM   2612  CG2 VAL   330      38.574   6.375 -42.922  1.00123.58           C  
ATOM   2613  N   ASP   331      39.844   9.353 -42.643  1.00105.07           N  
ATOM   2614  CA  ASP   331      39.889  10.528 -43.475  1.00105.07           C  
ATOM   2615  C   ASP   331      39.270  10.332 -44.834  1.00105.07           C  
ATOM   2616  O   ASP   331      38.611   9.325 -45.089  1.00105.07           O  
ATOM   2617  CB  ASP   331      41.262  11.251 -43.543  1.00105.07           C  
ATOM   2618  CG  ASP   331      42.382  10.396 -44.116  1.00105.07           C  
ATOM   2619  OD1 ASP   331      42.152   9.696 -45.132  1.00105.07           O  
ATOM   2620  OD2 ASP   331      43.499  10.436 -43.540  1.00105.07           O1-
ATOM   2621  N   SER   332      39.408  11.361 -45.711  1.00112.97           N  
ATOM   2622  CA  SER   332      38.812  11.378 -47.024  1.00112.97           C  
ATOM   2623  C   SER   332      39.385  10.272 -47.832  1.00112.97           C  
ATOM   2624  O   SER   332      38.662   9.538 -48.503  1.00112.97           O  
ATOM   2625  CB  SER   332      39.028  12.699 -47.784  1.00112.97           C  
ATOM   2626  OG  SER   332      40.401  12.886 -48.090  1.00112.97           O  
ATOM   2627  N   LYS   333      40.715  10.124 -47.798  1.00306.27           N  
ATOM   2628  CA  LYS   333      41.269   8.980 -48.431  1.00306.27           C  
ATOM   2629  C   LYS   333      40.910   7.951 -47.417  1.00306.27           C  
ATOM   2630  O   LYS   333      40.473   8.249 -46.332  1.00306.27           O  
ATOM   2631  CB  LYS   333      42.799   9.048 -48.554  1.00306.27           C  
ATOM   2632  CG  LYS   333      43.387   7.927 -49.405  1.00306.27           C  
ATOM   2633  CD  LYS   333      43.009   8.037 -50.882  1.00306.27           C  
ATOM   2634  CE  LYS   333      43.587   6.915 -51.742  1.00306.27           C  
ATOM   2635  NZ  LYS   333      43.096   7.034 -53.135  1.00306.27           N1+
ATOM   2636  N   GLY   334      41.060   6.683 -47.657  1.00177.05           N  
ATOM   2637  CA  GLY   334      40.598   5.726 -46.692  1.00177.05           C  
ATOM   2638  C   GLY   334      41.319   5.762 -45.363  1.00177.05           C  
ATOM   2639  O   GLY   334      41.095   4.872 -44.547  1.00177.05           O  
ATOM   2640  N   PHE   335      42.311   6.652 -45.162  1.00159.47           N  
ATOM   2641  CA  PHE   335      43.159   6.636 -43.988  1.00159.47           C  
ATOM   2642  C   PHE   335      42.462   6.545 -42.645  1.00159.47           C  
ATOM   2643  O   PHE   335      41.498   7.251 -42.348  1.00159.47           O  
ATOM   2644  CB  PHE   335      44.162   7.800 -43.949  1.00159.47           C  
ATOM   2645  CG  PHE   335      45.116   7.549 -45.066  1.00159.47           C  
ATOM   2646  CD1 PHE   335      44.843   7.989 -46.340  1.00159.47           C  
ATOM   2647  CD2 PHE   335      46.283   6.857 -44.837  1.00159.47           C  
ATOM   2648  CE1 PHE   335      45.724   7.748 -47.368  1.00159.47           C  
ATOM   2649  CE2 PHE   335      47.168   6.613 -45.860  1.00159.47           C  
ATOM   2650  CZ  PHE   335      46.890   7.060 -47.129  1.00159.47           C  
ATOM   2651  N   LEU   336      42.997   5.639 -41.781  1.00 82.35           N  
ATOM   2652  CA  LEU   336      42.504   5.399 -40.447  1.00 82.35           C  
ATOM   2653  C   LEU   336      43.457   6.040 -39.467  1.00 82.35           C  
ATOM   2654  O   LEU   336      44.617   5.646 -39.335  1.00 82.35           O  
ATOM   2655  CB  LEU   336      42.424   3.902 -40.096  1.00 82.35           C  
ATOM   2656  CG  LEU   336      41.911   3.612 -38.672  1.00 82.35           C  
ATOM   2657  CD1 LEU   336      40.459   4.091 -38.486  1.00 82.35           C  
ATOM   2658  CD2 LEU   336      42.106   2.132 -38.305  1.00 82.35           C  
ATOM   2659  N   TRP   337      42.972   7.049 -38.714  1.00 93.22           N  
ATOM   2660  CA  TRP   337      43.839   7.739 -37.805  1.00 93.22           C  
ATOM   2661  C   TRP   337      43.362   7.507 -36.404  1.00 93.22           C  
ATOM   2662  O   TRP   337      42.164   7.517 -36.126  1.00 93.22           O  
ATOM   2663  CB  TRP   337      43.884   9.257 -38.050  1.00 93.22           C  
ATOM   2664  CG  TRP   337      44.557   9.638 -39.349  1.00 93.22           C  
ATOM   2665  CD1 TRP   337      44.083   9.546 -40.625  1.00 93.22           C  
ATOM   2666  CD2 TRP   337      45.869  10.214 -39.446  1.00 93.22           C  
ATOM   2667  CE2 TRP   337      46.121  10.443 -40.798  1.00 93.22           C  
ATOM   2668  CE3 TRP   337      46.786  10.534 -38.487  1.00 93.22           C  
ATOM   2669  NE1 TRP   337      45.021  10.023 -41.508  1.00 93.22           N  
ATOM   2670  CZ2 TRP   337      47.298  10.997 -41.213  1.00 93.22           C  
ATOM   2671  CZ3 TRP   337      47.976  11.089 -38.906  1.00 93.22           C  
ATOM   2672  CH2 TRP   337      48.224  11.316 -40.245  1.00 93.22           C  
ATOM   2673  N   PHE   338      44.316   7.253 -35.483  1.00 80.87           N  
ATOM   2674  CA  PHE   338      43.969   7.061 -34.104  1.00 80.87           C  
ATOM   2675  C   PHE   338      45.007   7.697 -33.228  1.00 80.87           C  
ATOM   2676  O   PHE   338      46.191   7.718 -33.561  1.00 80.87           O  
ATOM   2677  CB  PHE   338      43.746   5.579 -33.732  1.00 80.87           C  
ATOM   2678  CG  PHE   338      44.862   4.768 -34.297  1.00 80.87           C  
ATOM   2679  CD1 PHE   338      46.026   4.538 -33.600  1.00 80.87           C  
ATOM   2680  CD2 PHE   338      44.722   4.231 -35.557  1.00 80.87           C  
ATOM   2681  CE1 PHE   338      47.034   3.782 -34.158  1.00 80.87           C  
ATOM   2682  CE2 PHE   338      45.723   3.476 -36.118  1.00 80.87           C  
ATOM   2683  CZ  PHE   338      46.881   3.253 -35.417  1.00 80.87           C  
ATOM   2684  N   MET   339      44.568   8.241 -32.067  1.00 63.62           N  
ATOM   2685  CA  MET   339      45.453   8.994 -31.213  1.00 63.62           C  
ATOM   2686  C   MET   339      45.278   8.643 -29.759  1.00 63.62           C  
ATOM   2687  O   MET   339      44.174   8.358 -29.294  1.00 63.62           O  
ATOM   2688  CB  MET   339      45.219  10.506 -31.344  1.00 63.62           C  
ATOM   2689  CG  MET   339      46.113  11.376 -30.464  1.00 63.62           C  
ATOM   2690  SD  MET   339      45.834  13.158 -30.706  1.00 63.62           S  
ATOM   2691  CE  MET   339      44.099  13.147 -30.161  1.00 63.62           C  
ATOM   2692  N   SER   340      46.406   8.662 -29.009  1.00 61.55           N  
ATOM   2693  CA  SER   340      46.425   8.458 -27.584  1.00 61.55           C  
ATOM   2694  C   SER   340      47.162   9.614 -26.964  1.00 61.55           C  
ATOM   2695  O   SER   340      48.027  10.221 -27.600  1.00 61.55           O  
ATOM   2696  CB  SER   340      47.152   7.180 -27.143  1.00 61.55           C  
ATOM   2697  OG  SER   340      48.529   7.256 -27.486  1.00 61.55           O  
ATOM   2698  N   ASN   341      46.808   9.976 -25.705  1.00139.60           N  
ATOM   2699  CA  ASN   341      47.472  11.086 -25.069  1.00139.60           C  
ATOM   2700  C   ASN   341      47.603  10.873 -23.581  1.00139.60           C  
ATOM   2701  O   ASN   341      47.935  11.810 -22.853  1.00139.60           O  
ATOM   2702  CB  ASN   341      46.728  12.417 -25.296  1.00139.60           C  
ATOM   2703  CG  ASN   341      45.328  12.306 -24.701  1.00139.60           C  
ATOM   2704  ND2 ASN   341      44.538  13.406 -24.809  1.00139.60           N  
ATOM   2705  OD1 ASN   341      44.941  11.266 -24.170  1.00139.60           O  
ATOM   2706  N   GLY   342      47.329   9.652 -23.078  1.00 67.93           N  
ATOM   2707  CA  GLY   342      47.541   9.366 -21.683  1.00 67.93           C  
ATOM   2708  C   GLY   342      46.776  10.329 -20.821  1.00 67.93           C  
ATOM   2709  O   GLY   342      47.219  10.639 -19.714  1.00 67.93           O  
ATOM   2710  N   GLN   343      45.619  10.848 -21.290  1.00 91.18           N  
ATOM   2711  CA  GLN   343      44.903  11.768 -20.442  1.00 91.18           C  
ATOM   2712  C   GLN   343      43.469  11.333 -20.314  1.00 91.18           C  
ATOM   2713  O   GLN   343      42.604  11.842 -21.022  1.00 91.18           O  
ATOM   2714  CB  GLN   343      44.844  13.202 -20.988  1.00 91.18           C  
ATOM   2715  CG  GLN   343      44.075  14.140 -20.052  1.00 91.18           C  
ATOM   2716  CD  GLN   343      43.966  15.508 -20.706  1.00 91.18           C  
ATOM   2717  NE2 GLN   343      44.387  16.570 -19.969  1.00 91.18           N  
ATOM   2718  OE1 GLN   343      43.512  15.629 -21.842  1.00 91.18           O  
ATOM   2719  N   PRO   344      43.168  10.438 -19.411  1.00102.94           N  
ATOM   2720  CA  PRO   344      41.818   9.971 -19.200  1.00102.94           C  
ATOM   2721  C   PRO   344      41.051  10.928 -18.340  1.00102.94           C  
ATOM   2722  O   PRO   344      41.685  11.738 -17.662  1.00102.94           O  
ATOM   2723  CB  PRO   344      41.955   8.600 -18.535  1.00102.94           C  
ATOM   2724  CG  PRO   344      43.364   8.616 -17.919  1.00102.94           C  
ATOM   2725  CD  PRO   344      44.159   9.532 -18.861  1.00102.94           C  
ATOM   2726  N   PRO   345      39.739  10.902 -18.348  1.00124.71           N  
ATOM   2727  CA  PRO   345      39.024  11.761 -17.451  1.00124.71           C  
ATOM   2728  C   PRO   345      39.210  11.246 -16.071  1.00124.71           C  
ATOM   2729  O   PRO   345      38.519  10.306 -15.686  1.00124.71           O  
ATOM   2730  CB  PRO   345      37.576  11.798 -17.948  1.00124.71           C  
ATOM   2731  CG  PRO   345      37.501  10.685 -19.015  1.00124.71           C  
ATOM   2732  CD  PRO   345      38.950  10.554 -19.515  1.00124.71           C  
ATOM   2733  N   PHE   346      40.102  11.888 -15.304  1.00110.69           N  
ATOM   2734  CA  PHE   346      40.398  11.525 -13.954  1.00110.69           C  
ATOM   2735  C   PHE   346      41.188  12.705 -13.495  1.00110.69           C  
ATOM   2736  O   PHE   346      41.614  13.504 -14.324  1.00110.69           O  
ATOM   2737  CB  PHE   346      41.270  10.259 -13.841  1.00110.69           C  
ATOM   2738  CG  PHE   346      41.308   9.826 -12.413  1.00110.69           C  
ATOM   2739  CD1 PHE   346      40.222   9.197 -11.848  1.00110.69           C  
ATOM   2740  CD2 PHE   346      42.430  10.024 -11.642  1.00110.69           C  
ATOM   2741  CE1 PHE   346      40.244   8.789 -10.534  1.00110.69           C  
ATOM   2742  CE2 PHE   346      42.458   9.617 -10.328  1.00110.69           C  
ATOM   2743  CZ  PHE   346      41.364   9.001  -9.768  1.00110.69           C  
ATOM   2744  N   ASP   347      41.409  12.885 -12.185  1.00 90.65           N  
ATOM   2745  CA  ASP   347      42.130  14.075 -11.832  1.00 90.65           C  
ATOM   2746  C   ASP   347      43.576  13.878 -12.180  1.00 90.65           C  
ATOM   2747  O   ASP   347      44.246  13.041 -11.575  1.00 90.65           O  
ATOM   2748  CB  ASP   347      42.043  14.425 -10.338  1.00 90.65           C  
ATOM   2749  CG  ASP   347      40.625  14.907 -10.079  1.00 90.65           C  
ATOM   2750  OD1 ASP   347      40.044  15.553 -10.992  1.00 90.65           O  
ATOM   2751  OD2 ASP   347      40.094  14.621  -8.973  1.00 90.65           O1-
ATOM   2752  N   GLU   348      44.088  14.637 -13.182  1.00329.96           N  
ATOM   2753  CA  GLU   348      45.472  14.514 -13.572  1.00329.96           C  
ATOM   2754  C   GLU   348      45.690  15.176 -14.925  1.00329.96           C  
ATOM   2755  O   GLU   348      44.738  15.507 -15.629  1.00329.96           O  
ATOM   2756  CB  GLU   348      45.904  13.054 -13.757  1.00329.96           C  
ATOM   2757  CG  GLU   348      45.078  12.348 -14.834  1.00329.96           C  
ATOM   2758  CD  GLU   348      45.519  10.896 -14.919  1.00329.96           C  
ATOM   2759  OE1 GLU   348      46.754  10.653 -14.943  1.00329.96           O  
ATOM   2760  OE2 GLU   348      44.622  10.011 -14.961  1.00329.96           O1-
ATOM   2761  N   LYS   349      46.981  15.415 -15.279  1.00272.10           N  
ATOM   2762  CA  LYS   349      47.528  15.901 -16.528  1.00272.10           C  
ATOM   2763  C   LYS   349      48.936  15.345 -16.489  1.00272.10           C  
ATOM   2764  O   LYS   349      49.904  16.066 -16.735  1.00272.10           O  
ATOM   2765  CB  LYS   349      47.634  17.438 -16.590  1.00272.10           C  
ATOM   2766  CG  LYS   349      48.495  18.049 -15.478  1.00272.10           C  
ATOM   2767  CD  LYS   349      48.932  19.492 -15.745  1.00272.10           C  
ATOM   2768  CE  LYS   349      49.850  20.056 -14.657  1.00272.10           C  
ATOM   2769  NZ  LYS   349      50.318  21.413 -15.025  1.00272.10           N1+
ATOM   2770  N   MET   350      49.035  14.008 -16.251  1.00253.86           N  
ATOM   2771  CA  MET   350      50.207  13.231 -15.885  1.00253.86           C  
ATOM   2772  C   MET   350      51.239  12.996 -16.959  1.00253.86           C  
ATOM   2773  O   MET   350      51.099  13.425 -18.103  1.00253.86           O  
ATOM   2774  CB  MET   350      49.851  11.864 -15.272  1.00253.86           C  
ATOM   2775  CG  MET   350      49.115  11.991 -13.936  1.00253.86           C  
ATOM   2776  SD  MET   350      50.080  12.824 -12.640  1.00253.86           S  
ATOM   2777  CE  MET   350      48.788  12.735 -11.368  1.00253.86           C  
ATOM   2778  N   LYS   351      52.336  12.298 -16.544  1.00148.96           N  
ATOM   2779  CA  LYS   351      53.532  12.056 -17.318  1.00148.96           C  
ATOM   2780  C   LYS   351      53.796  10.592 -17.547  1.00148.96           C  
ATOM   2781  O   LYS   351      53.326   9.729 -16.807  1.00148.96           O  
ATOM   2782  CB  LYS   351      54.780  12.621 -16.624  1.00148.96           C  
ATOM   2783  CG  LYS   351      54.979  12.027 -15.227  1.00148.96           C  
ATOM   2784  CD  LYS   351      56.344  12.331 -14.605  1.00148.96           C  
ATOM   2785  CE  LYS   351      56.469  11.847 -13.158  1.00148.96           C  
ATOM   2786  NZ  LYS   351      55.558  12.625 -12.288  1.00148.96           N1+
ATOM   2787  N   TYR   352      54.576  10.305 -18.622  1.00 60.44           N  
ATOM   2788  CA  TYR   352      54.983   8.987 -19.041  1.00 60.44           C  
ATOM   2789  C   TYR   352      56.412   9.072 -19.484  1.00 60.44           C  
ATOM   2790  O   TYR   352      56.927  10.154 -19.764  1.00 60.44           O  
ATOM   2791  CB  TYR   352      54.200   8.461 -20.258  1.00 60.44           C  
ATOM   2792  CG  TYR   352      52.778   8.236 -19.868  1.00 60.44           C  
ATOM   2793  CD1 TYR   352      52.399   7.045 -19.294  1.00 60.44           C  
ATOM   2794  CD2 TYR   352      51.825   9.206 -20.085  1.00 60.44           C  
ATOM   2795  CE1 TYR   352      51.090   6.828 -18.933  1.00 60.44           C  
ATOM   2796  CE2 TYR   352      50.514   8.994 -19.725  1.00 60.44           C  
ATOM   2797  CZ  TYR   352      50.145   7.803 -19.148  1.00 60.44           C  
ATOM   2798  OH  TYR   352      48.802   7.583 -18.777  1.00 60.44           O  
ATOM   2799  N   GLU   353      57.102   7.915 -19.525  1.00 84.39           N  
ATOM   2800  CA  GLU   353      58.475   7.867 -19.939  1.00 84.39           C  
ATOM   2801  C   GLU   353      58.593   8.150 -21.412  1.00 84.39           C  
ATOM   2802  O   GLU   353      59.518   8.848 -21.826  1.00 84.39           O  
ATOM   2803  CB  GLU   353      59.143   6.514 -19.640  1.00 84.39           C  
ATOM   2804  CG  GLU   353      60.670   6.568 -19.713  1.00 84.39           C  
ATOM   2805  CD  GLU   353      61.222   5.309 -19.056  1.00 84.39           C  
ATOM   2806  OE1 GLU   353      60.521   4.264 -19.097  1.00 84.39           O  
ATOM   2807  OE2 GLU   353      62.354   5.377 -18.507  1.00 84.39           O1-
ATOM   2808  N   ASP   354      57.673   7.607 -22.244  1.00115.13           N  
ATOM   2809  CA  ASP   354      57.715   7.782 -23.678  1.00115.13           C  
ATOM   2810  C   ASP   354      56.885   8.972 -24.062  1.00115.13           C  
ATOM   2811  O   ASP   354      56.248   9.597 -23.217  1.00115.13           O  
ATOM   2812  CB  ASP   354      57.177   6.568 -24.458  1.00115.13           C  
ATOM   2813  CG  ASP   354      58.152   5.419 -24.249  1.00115.13           C  
ATOM   2814  OD1 ASP   354      59.092   5.582 -23.427  1.00115.13           O  
ATOM   2815  OD2 ASP   354      57.964   4.360 -24.906  1.00115.13           O1-
ATOM   2816  N   PRO   355      56.875   9.302 -25.334  1.00 79.41           N  
ATOM   2817  CA  PRO   355      56.127  10.443 -25.792  1.00 79.41           C  
ATOM   2818  C   PRO   355      54.668  10.246 -25.522  1.00 79.41           C  
ATOM   2819  O   PRO   355      54.101   9.242 -25.947  1.00 79.41           O  
ATOM   2820  CB  PRO   355      56.505  10.621 -27.260  1.00 79.41           C  
ATOM   2821  CG  PRO   355      57.936  10.048 -27.331  1.00 79.41           C  
ATOM   2822  CD  PRO   355      57.988   8.987 -26.215  1.00 79.41           C  
ATOM   2823  N   HIS   356      54.046  11.225 -24.843  1.00 90.36           N  
ATOM   2824  CA  HIS   356      52.689  11.157 -24.388  1.00 90.36           C  
ATOM   2825  C   HIS   356      51.720  11.170 -25.530  1.00 90.36           C  
ATOM   2826  O   HIS   356      50.763  10.396 -25.543  1.00 90.36           O  
ATOM   2827  CB  HIS   356      52.335  12.346 -23.483  1.00 90.36           C  
ATOM   2828  CG  HIS   356      53.320  12.510 -22.365  1.00 90.36           C  
ATOM   2829  CD2 HIS   356      53.319  12.003 -21.102  1.00 90.36           C  
ATOM   2830  ND1 HIS   356      54.477  13.248 -22.476  1.00 90.36           N  
ATOM   2831  CE1 HIS   356      55.118  13.151 -21.283  1.00 90.36           C  
ATOM   2832  NE2 HIS   356      54.453  12.406 -20.418  1.00 90.36           N  
ATOM   2833  N   ILE   357      51.956  12.040 -26.532  1.00 58.05           N  
ATOM   2834  CA  ILE   357      51.000  12.216 -27.587  1.00 58.05           C  
ATOM   2835  C   ILE   357      51.433  11.411 -28.768  1.00 58.05           C  
ATOM   2836  O   ILE   357      52.528  11.607 -29.296  1.00 58.05           O  
ATOM   2837  CB  ILE   357      50.894  13.637 -28.041  1.00 58.05           C  
ATOM   2838  CG1 ILE   357      50.539  14.549 -26.855  1.00 58.05           C  
ATOM   2839  CG2 ILE   357      49.866  13.683 -29.182  1.00 58.05           C  
ATOM   2840  CD1 ILE   357      50.816  16.025 -27.128  1.00 58.05           C  
ATOM   2841  N   ARG   358      50.559  10.475 -29.206  1.00157.59           N  
ATOM   2842  CA  ARG   358      50.881   9.591 -30.290  1.00157.59           C  
ATOM   2843  C   ARG   358      49.747   9.619 -31.281  1.00157.59           C  
ATOM   2844  O   ARG   358      48.592   9.407 -30.912  1.00157.59           O  
ATOM   2845  CB  ARG   358      50.994   8.133 -29.813  1.00157.59           C  
ATOM   2846  CG  ARG   358      51.835   7.960 -28.543  1.00157.59           C  
ATOM   2847  CD  ARG   358      53.333   7.798 -28.788  1.00157.59           C  
ATOM   2848  NE  ARG   358      53.546   6.515 -29.512  1.00157.59           N  
ATOM   2849  CZ  ARG   358      54.818   6.046 -29.668  1.00157.59           C  
ATOM   2850  NH1 ARG   358      55.865   6.750 -29.146  1.00157.59           N1+
ATOM   2851  NH2 ARG   358      55.043   4.879 -30.340  1.00157.59           N  
ATOM   2852  N   LEU   359      50.050   9.872 -32.574  1.00 76.83           N  
ATOM   2853  CA  LEU   359      49.014   9.896 -33.581  1.00 76.83           C  
ATOM   2854  C   LEU   359      49.502   9.114 -34.759  1.00 76.83           C  
ATOM   2855  O   LEU   359      50.505   9.511 -35.344  1.00 76.83           O  
ATOM   2856  CB  LEU   359      48.695  11.320 -34.078  1.00 76.83           C  
ATOM   2857  CG  LEU   359      47.603  11.394 -35.163  1.00 76.83           C  
ATOM   2858  CD1 LEU   359      46.248  10.897 -34.630  1.00 76.83           C  
ATOM   2859  CD2 LEU   359      47.508  12.813 -35.749  1.00 76.83           C  
ATOM   2860  N   MET   360      48.797   8.018 -35.158  1.00 63.84           N  
ATOM   2861  CA  MET   360      49.255   7.178 -36.248  1.00 63.84           C  
ATOM   2862  C   MET   360      48.167   6.932 -37.266  1.00 63.84           C  
ATOM   2863  O   MET   360      46.983   7.101 -36.971  1.00 63.84           O  
ATOM   2864  CB  MET   360      49.715   5.773 -35.809  1.00 63.84           C  
ATOM   2865  CG  MET   360      50.960   5.740 -34.919  1.00 63.84           C  
ATOM   2866  SD  MET   360      50.685   6.254 -33.198  1.00 63.84           S  
ATOM   2867  CE  MET   360      52.405   5.974 -32.689  1.00 63.84           C  
ATOM   2868  N   LYS   361      48.551   6.547 -38.517  1.00191.81           N  
ATOM   2869  CA  LYS   361      47.533   6.194 -39.484  1.00191.81           C  
ATOM   2870  C   LYS   361      47.922   4.982 -40.310  1.00191.81           C  
ATOM   2871  O   LYS   361      49.106   4.691 -40.482  1.00191.81           O  
ATOM   2872  CB  LYS   361      47.061   7.304 -40.445  1.00191.81           C  
ATOM   2873  CG  LYS   361      47.826   7.427 -41.761  1.00191.81           C  
ATOM   2874  CD  LYS   361      49.268   7.894 -41.617  1.00191.81           C  
ATOM   2875  CE  LYS   361      50.026   7.864 -42.946  1.00191.81           C  
ATOM   2876  NZ  LYS   361      49.234   8.549 -43.994  1.00191.81           N1+
ATOM   2877  N   VAL   362      46.894   4.222 -40.797  1.00148.67           N  
ATOM   2878  CA  VAL   362      47.003   3.059 -41.670  1.00148.67           C  
ATOM   2879  C   VAL   362      45.744   3.025 -42.570  1.00148.67           C  
ATOM   2880  O   VAL   362      44.714   3.521 -42.136  1.00148.67           O  
ATOM   2881  CB  VAL   362      47.016   1.767 -40.907  1.00148.67           C  
ATOM   2882  CG1 VAL   362      48.250   1.756 -39.988  1.00148.67           C  
ATOM   2883  CG2 VAL   362      45.680   1.631 -40.155  1.00148.67           C  
ATOM   2884  N   LYS   363      45.739   2.465 -43.829  1.00131.29           N  
ATOM   2885  CA  LYS   363      44.530   2.407 -44.655  1.00131.29           C  
ATOM   2886  C   LYS   363      43.616   1.336 -44.108  1.00131.29           C  
ATOM   2887  O   LYS   363      44.085   0.376 -43.502  1.00131.29           O  
ATOM   2888  CB  LYS   363      44.768   2.103 -46.142  1.00131.29           C  
ATOM   2889  CG  LYS   363      43.471   2.157 -46.951  1.00131.29           C  
ATOM   2890  CD  LYS   363      43.675   2.250 -48.462  1.00131.29           C  
ATOM   2891  CE  LYS   363      42.370   2.443 -49.239  1.00131.29           C  
ATOM   2892  NZ  LYS   363      42.662   2.620 -50.680  1.00131.29           N1+
ATOM   2893  N   THR   364      42.278   1.472 -44.309  1.00 64.67           N  
ATOM   2894  CA  THR   364      41.331   0.558 -43.711  1.00 64.67           C  
ATOM   2895  C   THR   364      41.453  -0.845 -44.229  1.00 64.67           C  
ATOM   2896  O   THR   364      41.364  -1.800 -43.455  1.00 64.67           O  
ATOM   2897  CB  THR   364      39.902   1.003 -43.858  1.00 64.67           C  
ATOM   2898  CG2 THR   364      39.714   2.338 -43.114  1.00 64.67           C  
ATOM   2899  OG1 THR   364      39.566   1.144 -45.230  1.00 64.67           O  
ATOM   2900  N   LYS   365      41.639  -1.013 -45.552  1.00 70.51           N  
ATOM   2901  CA  LYS   365      41.748  -2.326 -46.131  1.00 70.51           C  
ATOM   2902  C   LYS   365      42.973  -2.980 -45.576  1.00 70.51           C  
ATOM   2903  O   LYS   365      42.957  -4.151 -45.197  1.00 70.51           O  
ATOM   2904  CB  LYS   365      41.888  -2.250 -47.662  1.00 70.51           C  
ATOM   2905  CG  LYS   365      41.787  -3.594 -48.382  1.00 70.51           C  
ATOM   2906  CD  LYS   365      41.614  -3.453 -49.897  1.00 70.51           C  
ATOM   2907  CE  LYS   365      41.662  -4.783 -50.654  1.00 70.51           C  
ATOM   2908  NZ  LYS   365      41.538  -4.540 -52.111  1.00 70.51           N1+
ATOM   2909  N   LYS   366      44.074  -2.214 -45.493  1.00138.26           N  
ATOM   2910  CA  LYS   366      45.304  -2.764 -45.004  1.00138.26           C  
ATOM   2911  C   LYS   366      45.109  -3.180 -43.583  1.00138.26           C  
ATOM   2912  O   LYS   366      45.603  -4.226 -43.167  1.00138.26           O  
ATOM   2913  CB  LYS   366      46.468  -1.757 -45.029  1.00138.26           C  
ATOM   2914  CG  LYS   366      47.050  -1.521 -46.423  1.00138.26           C  
ATOM   2915  CD  LYS   366      47.663  -2.780 -47.041  1.00138.26           C  
ATOM   2916  CE  LYS   366      48.905  -3.279 -46.298  1.00138.26           C  
ATOM   2917  NZ  LYS   366      49.430  -4.501 -46.948  1.00138.26           N1+
ATOM   2918  N   ALA   367      44.372  -2.375 -42.796  1.00 60.51           N  
ATOM   2919  CA  ALA   367      44.267  -2.681 -41.399  1.00 60.51           C  
ATOM   2920  C   ALA   367      43.610  -4.014 -41.156  1.00 60.51           C  
ATOM   2921  O   ALA   367      44.171  -4.868 -40.474  1.00 60.51           O  
ATOM   2922  CB  ALA   367      43.441  -1.634 -40.631  1.00 60.51           C  
ATOM   2923  N   ILE   368      42.431  -4.238 -41.762  1.00 97.15           N  
ATOM   2924  CA  ILE   368      41.567  -5.369 -41.532  1.00 97.15           C  
ATOM   2925  C   ILE   368      42.092  -6.681 -42.031  1.00 97.15           C  
ATOM   2926  O   ILE   368      41.652  -7.718 -41.540  1.00 97.15           O  
ATOM   2927  CB  ILE   368      40.174  -5.172 -42.062  1.00 97.15           C  
ATOM   2928  CG1 ILE   368      40.155  -5.006 -43.589  1.00 97.15           C  
ATOM   2929  CG2 ILE   368      39.564  -3.984 -41.302  1.00 97.15           C  
ATOM   2930  CD1 ILE   368      38.741  -5.041 -44.173  1.00 97.15           C  
ATOM   2931  N   LYS   369      42.961  -6.677 -43.062  1.00130.85           N  
ATOM   2932  CA  LYS   369      43.424  -7.873 -43.722  1.00130.85           C  
ATOM   2933  C   LYS   369      43.742  -8.969 -42.747  1.00130.85           C  
ATOM   2934  O   LYS   369      44.498  -8.784 -41.795  1.00130.85           O  
ATOM   2935  CB  LYS   369      44.706  -7.646 -44.539  1.00130.85           C  
ATOM   2936  CG  LYS   369      44.565  -6.612 -45.655  1.00130.85           C  
ATOM   2937  CD  LYS   369      43.585  -7.004 -46.760  1.00130.85           C  
ATOM   2938  CE  LYS   369      43.478  -5.951 -47.863  1.00130.85           C  
ATOM   2939  NZ  LYS   369      44.807  -5.732 -48.482  1.00130.85           N1+
ATOM   2940  N   GLY   370      43.127 -10.150 -42.980  1.00 28.09           N  
ATOM   2941  CA  GLY   370      43.363 -11.324 -42.189  1.00 28.09           C  
ATOM   2942  C   GLY   370      42.771 -11.154 -40.825  1.00 28.09           C  
ATOM   2943  O   GLY   370      43.317 -11.669 -39.852  1.00 28.09           O  
ATOM   2944  N   GLU   371      41.636 -10.434 -40.706  1.00117.84           N  
ATOM   2945  CA  GLU   371      41.103 -10.235 -39.387  1.00117.84           C  
ATOM   2946  C   GLU   371      39.727 -10.824 -39.323  1.00117.84           C  
ATOM   2947  O   GLU   371      39.070 -11.002 -40.348  1.00117.84           O  
ATOM   2948  CB  GLU   371      41.018  -8.757 -38.975  1.00117.84           C  
ATOM   2949  CG  GLU   371      40.927  -8.579 -37.459  1.00117.84           C  
ATOM   2950  CD  GLU   371      42.288  -8.946 -36.877  1.00117.84           C  
ATOM   2951  OE1 GLU   371      43.081  -9.618 -37.591  1.00117.84           O  
ATOM   2952  OE2 GLU   371      42.554  -8.560 -35.708  1.00117.84           O1-
ATOM   2953  N   LYS   372      39.268 -11.163 -38.096  1.00178.82           N  
ATOM   2954  CA  LYS   372      38.056 -11.924 -37.966  1.00178.82           C  
ATOM   2955  C   LYS   372      36.830 -11.297 -38.523  1.00178.82           C  
ATOM   2956  O   LYS   372      36.548 -11.352 -39.714  1.00178.82           O  
ATOM   2957  CB  LYS   372      37.711 -12.211 -36.493  1.00178.82           C  
ATOM   2958  CG  LYS   372      38.592 -13.247 -35.793  1.00178.82           C  
ATOM   2959  CD  LYS   372      38.386 -14.677 -36.294  1.00178.82           C  
ATOM   2960  CE  LYS   372      39.043 -15.735 -35.402  1.00178.82           C  
ATOM   2961  NZ  LYS   372      38.562 -17.085 -35.776  1.00178.82           N1+
ATOM   2962  N   ARG   373      36.099 -10.565 -37.681  1.00150.40           N  
ATOM   2963  CA  ARG   373      34.859 -10.085 -38.193  1.00150.40           C  
ATOM   2964  C   ARG   373      35.244  -9.032 -39.132  1.00150.40           C  
ATOM   2965  O   ARG   373      34.528  -8.676 -40.066  1.00150.40           O  
ATOM   2966  CB  ARG   373      33.936  -9.465 -37.149  1.00150.40           C  
ATOM   2967  CG  ARG   373      32.490  -9.383 -37.632  1.00150.40           C  
ATOM   2968  CD  ARG   373      31.843 -10.765 -37.760  1.00150.40           C  
ATOM   2969  NE  ARG   373      32.446 -11.471 -38.926  1.00150.40           N  
ATOM   2970  CZ  ARG   373      31.810 -11.464 -40.134  1.00150.40           C  
ATOM   2971  NH1 ARG   373      30.638 -10.782 -40.288  1.00150.40           N1+
ATOM   2972  NH2 ARG   373      32.341 -12.149 -41.190  1.00150.40           N  
ATOM   2973  N   CYS   374      36.452  -8.523 -38.874  1.00 95.76           N  
ATOM   2974  CA  CYS   374      36.822  -7.360 -39.581  1.00 95.76           C  
ATOM   2975  C   CYS   374      36.875  -7.599 -41.053  1.00 95.76           C  
ATOM   2976  O   CYS   374      36.361  -6.787 -41.816  1.00 95.76           O  
ATOM   2977  CB  CYS   374      38.086  -6.706 -38.997  1.00 95.76           C  
ATOM   2978  SG  CYS   374      37.733  -6.304 -37.252  1.00 95.76           S  
ATOM   2979  N   GLN   375      37.437  -8.732 -41.506  1.00 60.71           N  
ATOM   2980  CA  GLN   375      37.514  -8.967 -42.923  1.00 60.71           C  
ATOM   2981  C   GLN   375      36.185  -9.477 -43.387  1.00 60.71           C  
ATOM   2982  O   GLN   375      35.260  -9.651 -42.597  1.00 60.71           O  
ATOM   2983  CB  GLN   375      38.553 -10.027 -43.334  1.00 60.71           C  
ATOM   2984  CG  GLN   375      38.833 -10.060 -44.841  1.00 60.71           C  
ATOM   2985  CD  GLN   375      39.551 -11.357 -45.181  1.00 60.71           C  
ATOM   2986  NE2 GLN   375      39.090 -12.479 -44.570  1.00 60.71           N  
ATOM   2987  OE1 GLN   375      40.484 -11.377 -45.981  1.00 60.71           O  
ATOM   2988  N   GLY   376      36.047  -9.692 -44.712  1.00 19.31           N  
ATOM   2989  CA  GLY   376      34.829 -10.205 -45.268  1.00 19.31           C  
ATOM   2990  C   GLY   376      33.869  -9.031 -45.428  1.00 19.31           C  
ATOM   2991  O   GLY   376      32.963  -8.885 -44.564  1.00 19.31           O  
ATOM   2992  OXT GLY   376      34.025  -8.266 -46.416  1.00 19.31           O1-
END
