# Supplementary material for: The Diversity of Yellow-Related Proteins in Sand Flies (Diptera: Psychodidae)
Source: PLoS One. 2016 Nov 3;11(11):e0166191. doi: 10.1371/journal.pone.0166191 (PMC5094789; doi:10.1371/journal.pone.0166191)
Supplement: S1 Fig — Zipped PDB files of 32 sand fly yellow-related proteins calculated in MODELLER based on 3Q6K as the template structure. Protein codes refers to Table 1. (ZIP) [file pone.0166191.s001.zip › Pori1.pdb]

ATOM      1  N   HIS     1      48.846  -2.793 -40.860  1.00 65.53           N  
ATOM      2  CA  HIS     1      49.812  -2.948 -39.748  1.00 65.53           C  
ATOM      3  C   HIS     1      50.776  -1.815 -39.725  1.00 65.53           C  
ATOM      4  O   HIS     1      51.022  -1.217 -38.678  1.00 65.53           O  
ATOM      5  CB  HIS     1      50.617  -4.249 -39.920  1.00 65.53           C  
ATOM      6  CG  HIS     1      51.709  -4.418 -38.902  1.00 65.53           C  
ATOM      7  CD2 HIS     1      53.060  -4.409 -39.070  1.00 65.53           C  
ATOM      8  ND1 HIS     1      51.500  -4.620 -37.554  1.00 65.53           N  
ATOM      9  CE1 HIS     1      52.727  -4.719 -36.980  1.00 65.53           C  
ATOM     10  NE2 HIS     1      53.704  -4.598 -37.860  1.00 65.53           N  
ATOM     11  N   ILE     2      51.325  -1.488 -40.909  1.00134.01           N  
ATOM     12  CA  ILE     2      52.294  -0.444 -41.048  1.00134.01           C  
ATOM     13  C   ILE     2      51.640   0.852 -40.712  1.00134.01           C  
ATOM     14  O   ILE     2      50.481   1.083 -41.050  1.00134.01           O  
ATOM     15  CB  ILE     2      52.841  -0.316 -42.440  1.00134.01           C  
ATOM     16  CG1 ILE     2      54.063   0.615 -42.456  1.00134.01           C  
ATOM     17  CG2 ILE     2      51.694   0.149 -43.353  1.00134.01           C  
ATOM     18  CD1 ILE     2      55.269   0.041 -41.713  1.00134.01           C  
ATOM     19  N   GLU     3      52.371   1.720 -39.988  1.00120.52           N  
ATOM     20  CA  GLU     3      51.820   2.986 -39.618  1.00120.52           C  
ATOM     21  C   GLU     3      52.814   4.065 -39.934  1.00120.52           C  
ATOM     22  O   GLU     3      54.023   3.839 -39.919  1.00120.52           O  
ATOM     23  CB  GLU     3      51.548   3.084 -38.116  1.00120.52           C  
ATOM     24  CG  GLU     3      52.806   2.891 -37.265  1.00120.52           C  
ATOM     25  CD  GLU     3      53.171   1.412 -37.293  1.00120.52           C  
ATOM     26  OE1 GLU     3      52.343   0.591 -36.818  1.00120.52           O  
ATOM     27  OE2 GLU     3      54.282   1.086 -37.792  1.00120.52           O1-
ATOM     28  N   ARG     4      52.299   5.270 -40.261  1.00150.92           N  
ATOM     29  CA  ARG     4      53.107   6.444 -40.462  1.00150.92           C  
ATOM     30  C   ARG     4      52.536   7.419 -39.485  1.00150.92           C  
ATOM     31  O   ARG     4      51.341   7.338 -39.195  1.00150.92           O  
ATOM     32  CB  ARG     4      52.999   7.056 -41.868  1.00150.92           C  
ATOM     33  CG  ARG     4      54.165   7.991 -42.198  1.00150.92           C  
ATOM     34  CD  ARG     4      53.894   9.473 -41.926  1.00150.92           C  
ATOM     35  NE  ARG     4      53.002   9.971 -43.010  1.00150.92           N  
ATOM     36  CZ  ARG     4      53.060  11.282 -43.385  1.00150.92           C  
ATOM     37  NH1 ARG     4      53.933  12.132 -42.769  1.00150.92           N1+
ATOM     38  NH2 ARG     4      52.248  11.743 -44.380  1.00150.92           N  
ATOM     39  N   GLU     5      53.333   8.370 -38.941  1.00143.04           N  
ATOM     40  CA  GLU     5      52.695   9.051 -37.854  1.00143.04           C  
ATOM     41  C   GLU     5      53.603  10.049 -37.196  1.00143.04           C  
ATOM     42  O   GLU     5      54.763  10.213 -37.567  1.00143.04           O  
ATOM     43  CB  GLU     5      52.406   8.008 -36.768  1.00143.04           C  
ATOM     44  CG  GLU     5      53.674   7.389 -36.170  1.00143.04           C  
ATOM     45  CD  GLU     5      53.254   6.329 -35.162  1.00143.04           C  
ATOM     46  OE1 GLU     5      52.141   5.763 -35.329  1.00143.04           O  
ATOM     47  OE2 GLU     5      54.042   6.069 -34.213  1.00143.04           O1-
ATOM     48  N   TYR     6      53.063  10.731 -36.156  1.00 74.97           N  
ATOM     49  CA  TYR     6      53.796  11.707 -35.393  1.00 74.97           C  
ATOM     50  C   TYR     6      53.734  11.326 -33.938  1.00 74.97           C  
ATOM     51  O   TYR     6      52.783  10.679 -33.494  1.00 74.97           O  
ATOM     52  CB  TYR     6      53.230  13.138 -35.493  1.00 74.97           C  
ATOM     53  CG  TYR     6      53.311  13.608 -36.910  1.00 74.97           C  
ATOM     54  CD1 TYR     6      54.517  13.965 -37.471  1.00 74.97           C  
ATOM     55  CD2 TYR     6      52.171  13.716 -37.674  1.00 74.97           C  
ATOM     56  CE1 TYR     6      54.584  14.404 -38.773  1.00 74.97           C  
ATOM     57  CE2 TYR     6      52.232  14.155 -38.976  1.00 74.97           C  
ATOM     58  CZ  TYR     6      53.441  14.498 -39.531  1.00 74.97           C  
ATOM     59  OH  TYR     6      53.509  14.949 -40.867  1.00 74.97           O  
ATOM     60  N   ALA     7      54.789  11.689 -33.167  1.00 48.29           N  
ATOM     61  CA  ALA     7      54.822  11.444 -31.748  1.00 48.29           C  
ATOM     62  C   ALA     7      55.443  12.641 -31.084  1.00 48.29           C  
ATOM     63  O   ALA     7      56.437  13.175 -31.571  1.00 48.29           O  
ATOM     64  CB  ALA     7      55.665  10.218 -31.356  1.00 48.29           C  
ATOM     65  N   TRP     8      54.878  13.103 -29.944  1.00 85.43           N  
ATOM     66  CA  TRP     8      55.473  14.253 -29.315  1.00 85.43           C  
ATOM     67  C   TRP     8      55.610  14.024 -27.837  1.00 85.43           C  
ATOM     68  O   TRP     8      54.688  13.563 -27.162  1.00 85.43           O  
ATOM     69  CB  TRP     8      54.659  15.560 -29.464  1.00 85.43           C  
ATOM     70  CG  TRP     8      54.438  16.090 -30.865  1.00 85.43           C  
ATOM     71  CD1 TRP     8      55.152  17.022 -31.560  1.00 85.43           C  
ATOM     72  CD2 TRP     8      53.354  15.695 -31.721  1.00 85.43           C  
ATOM     73  CE2 TRP     8      53.476  16.418 -32.908  1.00 85.43           C  
ATOM     74  CE3 TRP     8      52.336  14.805 -31.531  1.00 85.43           C  
ATOM     75  NE1 TRP     8      54.586  17.226 -32.796  1.00 85.43           N  
ATOM     76  CZ2 TRP     8      52.580  16.261 -33.927  1.00 85.43           C  
ATOM     77  CZ3 TRP     8      51.436  14.646 -32.563  1.00 85.43           C  
ATOM     78  CH2 TRP     8      51.555  15.361 -33.737  1.00 85.43           C  
ATOM     79  N   LYS     9      56.812  14.317 -27.303  1.00 91.71           N  
ATOM     80  CA  LYS     9      57.020  14.284 -25.886  1.00 91.71           C  
ATOM     81  C   LYS     9      56.233  15.428 -25.332  1.00 91.71           C  
ATOM     82  O   LYS     9      55.564  15.314 -24.306  1.00 91.71           O  
ATOM     83  CB  LYS     9      58.493  14.502 -25.499  1.00 91.71           C  
ATOM     84  CG  LYS     9      59.417  13.380 -25.975  1.00 91.71           C  
ATOM     85  CD  LYS     9      60.905  13.732 -25.909  1.00 91.71           C  
ATOM     86  CE  LYS     9      61.392  14.565 -27.096  1.00 91.71           C  
ATOM     87  NZ  LYS     9      61.339  13.753 -28.333  1.00 91.71           N1+
ATOM     88  N   ASN    10      56.300  16.580 -26.027  1.00 43.67           N  
ATOM     89  CA  ASN    10      55.596  17.745 -25.588  1.00 43.67           C  
ATOM     90  C   ASN    10      55.123  18.439 -26.822  1.00 43.67           C  
ATOM     91  O   ASN    10      55.756  18.344 -27.872  1.00 43.67           O  
ATOM     92  CB  ASN    10      56.507  18.713 -24.821  1.00 43.67           C  
ATOM     93  CG  ASN    10      56.945  18.043 -23.526  1.00 43.67           C  
ATOM     94  ND2 ASN    10      58.282  17.846 -23.369  1.00 43.67           N  
ATOM     95  OD1 ASN    10      56.121  17.699 -22.679  1.00 43.67           O  
ATOM     96  N   ILE    11      53.993  19.163 -26.734  1.00 73.09           N  
ATOM     97  CA  ILE    11      53.526  19.852 -27.898  1.00 73.09           C  
ATOM     98  C   ILE    11      54.077  21.236 -27.838  1.00 73.09           C  
ATOM     99  O   ILE    11      53.692  22.049 -26.996  1.00 73.09           O  
ATOM    100  CB  ILE    11      52.043  19.982 -28.013  1.00 73.09           C  
ATOM    101  CG1 ILE    11      51.386  18.618 -28.256  1.00 73.09           C  
ATOM    102  CG2 ILE    11      51.770  21.006 -29.121  1.00 73.09           C  
ATOM    103  CD1 ILE    11      49.867  18.713 -28.300  1.00 73.09           C  
ATOM    104  N   ILE    12      54.981  21.538 -28.787  1.00 56.61           N  
ATOM    105  CA  ILE    12      55.663  22.797 -28.831  1.00 56.61           C  
ATOM    106  C   ILE    12      55.041  23.593 -29.932  1.00 56.61           C  
ATOM    107  O   ILE    12      54.562  23.043 -30.921  1.00 56.61           O  
ATOM    108  CB  ILE    12      57.119  22.667 -29.178  1.00 56.61           C  
ATOM    109  CG1 ILE    12      57.858  21.850 -28.109  1.00 56.61           C  
ATOM    110  CG2 ILE    12      57.689  24.079 -29.387  1.00 56.61           C  
ATOM    111  CD1 ILE    12      59.267  21.430 -28.522  1.00 56.61           C  
ATOM    112  N   TYR    13      55.020  24.929 -29.770  1.00170.00           N  
ATOM    113  CA  TYR    13      54.396  25.781 -30.738  1.00170.00           C  
ATOM    114  C   TYR    13      55.427  26.597 -31.440  1.00170.00           C  
ATOM    115  O   TYR    13      56.436  27.003 -30.865  1.00170.00           O  
ATOM    116  CB  TYR    13      53.414  26.799 -30.129  1.00170.00           C  
ATOM    117  CG  TYR    13      52.170  26.111 -29.684  1.00170.00           C  
ATOM    118  CD1 TYR    13      52.055  25.609 -28.407  1.00170.00           C  
ATOM    119  CD2 TYR    13      51.111  25.976 -30.552  1.00170.00           C  
ATOM    120  CE1 TYR    13      50.900  24.980 -28.005  1.00170.00           C  
ATOM    121  CE2 TYR    13      49.955  25.350 -30.155  1.00170.00           C  
ATOM    122  CZ  TYR    13      49.848  24.850 -28.880  1.00170.00           C  
ATOM    123  OH  TYR    13      48.662  24.207 -28.471  1.00170.00           O  
ATOM    124  N   GLU    14      55.193  26.810 -32.749  1.00 49.47           N  
ATOM    125  CA  GLU    14      56.044  27.639 -33.547  1.00 49.47           C  
ATOM    126  C   GLU    14      55.635  29.063 -33.313  1.00 49.47           C  
ATOM    127  O   GLU    14      54.450  29.368 -33.199  1.00 49.47           O  
ATOM    128  CB  GLU    14      55.872  27.393 -35.054  1.00 49.47           C  
ATOM    129  CG  GLU    14      56.765  28.277 -35.925  1.00 49.47           C  
ATOM    130  CD  GLU    14      56.218  28.225 -37.345  1.00 49.47           C  
ATOM    131  OE1 GLU    14      56.156  27.105 -37.920  1.00 49.47           O  
ATOM    132  OE2 GLU    14      55.844  29.308 -37.868  1.00 49.47           O1-
ATOM    133  N   GLY    15      56.623  29.976 -33.227  1.00 31.20           N  
ATOM    134  CA  GLY    15      56.340  31.384 -33.147  1.00 31.20           C  
ATOM    135  C   GLY    15      55.731  31.769 -31.831  1.00 31.20           C  
ATOM    136  O   GLY    15      54.933  32.704 -31.781  1.00 31.20           O  
ATOM    137  N   ILE    16      56.056  31.059 -30.734  1.00128.20           N  
ATOM    138  CA  ILE    16      55.563  31.471 -29.452  1.00128.20           C  
ATOM    139  C   ILE    16      56.763  31.582 -28.567  1.00128.20           C  
ATOM    140  O   ILE    16      57.645  30.726 -28.614  1.00128.20           O  
ATOM    141  CB  ILE    16      54.616  30.495 -28.816  1.00128.20           C  
ATOM    142  CG1 ILE    16      53.988  31.110 -27.554  1.00128.20           C  
ATOM    143  CG2 ILE    16      55.375  29.184 -28.552  1.00128.20           C  
ATOM    144  CD1 ILE    16      53.073  32.299 -27.844  1.00128.20           C  
ATOM    145  N   ASN    17      56.827  32.633 -27.719  1.00122.25           N  
ATOM    146  CA  ASN    17      58.014  32.814 -26.930  1.00122.25           C  
ATOM    147  C   ASN    17      58.201  31.604 -26.074  1.00122.25           C  
ATOM    148  O   ASN    17      57.262  30.946 -25.632  1.00122.25           O  
ATOM    149  CB  ASN    17      58.031  34.069 -26.038  1.00122.25           C  
ATOM    150  CG  ASN    17      56.964  33.946 -24.966  1.00122.25           C  
ATOM    151  ND2 ASN    17      55.741  34.460 -25.266  1.00122.25           N  
ATOM    152  OD1 ASN    17      57.221  33.421 -23.884  1.00122.25           O  
ATOM    153  N   PRO    18      59.450  31.337 -25.852  1.00179.20           N  
ATOM    154  CA  PRO    18      59.885  30.135 -25.191  1.00179.20           C  
ATOM    155  C   PRO    18      59.509  29.870 -23.766  1.00179.20           C  
ATOM    156  O   PRO    18      59.749  28.747 -23.335  1.00179.20           O  
ATOM    157  CB  PRO    18      61.393  30.061 -25.420  1.00179.20           C  
ATOM    158  CG  PRO    18      61.595  30.801 -26.751  1.00179.20           C  
ATOM    159  CD  PRO    18      60.452  31.826 -26.788  1.00179.20           C  
ATOM    160  N   ALA    19      59.029  30.835 -22.963  1.00162.49           N  
ATOM    161  CA  ALA    19      58.644  30.399 -21.646  1.00162.49           C  
ATOM    162  C   ALA    19      57.356  31.070 -21.313  1.00162.49           C  
ATOM    163  O   ALA    19      57.072  31.356 -20.150  1.00162.49           O  
ATOM    164  CB  ALA    19      59.653  30.805 -20.559  1.00162.49           C  
ATOM    165  N   SER    20      56.530  31.313 -22.343  1.00 83.32           N  
ATOM    166  CA  SER    20      55.262  31.949 -22.168  1.00 83.32           C  
ATOM    167  C   SER    20      54.284  30.947 -21.655  1.00 83.32           C  
ATOM    168  O   SER    20      53.238  31.307 -21.123  1.00 83.32           O  
ATOM    169  CB  SER    20      54.677  32.485 -23.482  1.00 83.32           C  
ATOM    170  OG  SER    20      54.472  31.417 -24.395  1.00 83.32           O  
ATOM    171  N   TYR    21      54.565  29.650 -21.866  1.00 94.61           N  
ATOM    172  CA  TYR    21      53.647  28.646 -21.437  1.00 94.61           C  
ATOM    173  C   TYR    21      54.410  27.422 -21.054  1.00 94.61           C  
ATOM    174  O   TYR    21      55.590  27.293 -21.373  1.00 94.61           O  
ATOM    175  CB  TYR    21      52.640  28.252 -22.534  1.00 94.61           C  
ATOM    176  CG  TYR    21      53.407  27.773 -23.723  1.00 94.61           C  
ATOM    177  CD1 TYR    21      53.748  26.446 -23.860  1.00 94.61           C  
ATOM    178  CD2 TYR    21      53.793  28.659 -24.705  1.00 94.61           C  
ATOM    179  CE1 TYR    21      54.455  26.010 -24.956  1.00 94.61           C  
ATOM    180  CE2 TYR    21      54.501  28.229 -25.802  1.00 94.61           C  
ATOM    181  CZ  TYR    21      54.832  26.901 -25.931  1.00 94.61           C  
ATOM    182  OH  TYR    21      55.558  26.457 -27.057  1.00 94.61           O  
ATOM    183  N   ASN    22      53.745  26.487 -20.343  1.00 64.64           N  
ATOM    184  CA  ASN    22      54.422  25.273 -19.985  1.00 64.64           C  
ATOM    185  C   ASN    22      54.052  24.255 -21.029  1.00 64.64           C  
ATOM    186  O   ASN    22      52.880  24.029 -21.314  1.00 64.64           O  
ATOM    187  CB  ASN    22      54.001  24.715 -18.615  1.00 64.64           C  
ATOM    188  CG  ASN    22      54.924  23.559 -18.254  1.00 64.64           C  
ATOM    189  ND2 ASN    22      55.336  23.494 -16.959  1.00 64.64           N  
ATOM    190  OD1 ASN    22      55.273  22.735 -19.099  1.00 64.64           O  
ATOM    191  N   ILE    23      55.075  23.607 -21.614  1.00107.89           N  
ATOM    192  CA  ILE    23      54.983  22.671 -22.700  1.00107.89           C  
ATOM    193  C   ILE    23      54.218  21.460 -22.260  1.00107.89           C  
ATOM    194  O   ILE    23      53.506  20.837 -23.046  1.00107.89           O  
ATOM    195  CB  ILE    23      56.341  22.250 -23.173  1.00107.89           C  
ATOM    196  CG1 ILE    23      56.252  21.628 -24.569  1.00107.89           C  
ATOM    197  CG2 ILE    23      56.971  21.336 -22.108  1.00107.89           C  
ATOM    198  CD1 ILE    23      57.624  21.417 -25.205  1.00107.89           C  
ATOM    199  N   GLU    24      54.392  21.066 -20.987  1.00 57.58           N  
ATOM    200  CA  GLU    24      53.742  19.917 -20.433  1.00 57.58           C  
ATOM    201  C   GLU    24      52.257  20.149 -20.390  1.00 57.58           C  
ATOM    202  O   GLU    24      51.469  19.214 -20.507  1.00 57.58           O  
ATOM    203  CB  GLU    24      54.234  19.611 -19.008  1.00 57.58           C  
ATOM    204  CG  GLU    24      55.693  19.147 -18.987  1.00 57.58           C  
ATOM    205  CD  GLU    24      56.111  18.911 -17.544  1.00 57.58           C  
ATOM    206  OE1 GLU    24      55.354  19.328 -16.628  1.00 57.58           O  
ATOM    207  OE2 GLU    24      57.202  18.314 -17.339  1.00 57.58           O1-
ATOM    208  N   ASN    25      51.838  21.411 -20.199  1.00 81.98           N  
ATOM    209  CA  ASN    25      50.466  21.828 -20.073  1.00 81.98           C  
ATOM    210  C   ASN    25      49.686  21.658 -21.351  1.00 81.98           C  
ATOM    211  O   ASN    25      48.458  21.590 -21.310  1.00 81.98           O  
ATOM    212  CB  ASN    25      50.325  23.296 -19.633  1.00 81.98           C  
ATOM    213  CG  ASN    25      50.806  23.388 -18.190  1.00 81.98           C  
ATOM    214  ND2 ASN    25      51.117  24.630 -17.731  1.00 81.98           N  
ATOM    215  OD1 ASN    25      50.899  22.381 -17.489  1.00 81.98           O  
ATOM    216  N   SER    26      50.345  21.637 -22.527  1.00114.43           N  
ATOM    217  CA  SER    26      49.579  21.573 -23.748  1.00114.43           C  
ATOM    218  C   SER    26      49.151  20.154 -23.972  1.00114.43           C  
ATOM    219  O   SER    26      49.954  19.307 -24.363  1.00114.43           O  
ATOM    220  CB  SER    26      50.363  22.026 -24.990  1.00114.43           C  
ATOM    221  OG  SER    26      50.677  23.408 -24.888  1.00114.43           O  
ATOM    222  N   ILE    27      47.844  19.874 -23.753  1.00140.81           N  
ATOM    223  CA  ILE    27      47.357  18.532 -23.877  1.00140.81           C  
ATOM    224  C   ILE    27      46.348  18.431 -24.986  1.00140.81           C  
ATOM    225  O   ILE    27      45.244  18.964 -24.897  1.00140.81           O  
ATOM    226  CB  ILE    27      46.661  18.058 -22.631  1.00140.81           C  
ATOM    227  CG1 ILE    27      47.601  18.113 -21.411  1.00140.81           C  
ATOM    228  CG2 ILE    27      46.111  16.651 -22.913  1.00140.81           C  
ATOM    229  CD1 ILE    27      48.791  17.159 -21.496  1.00140.81           C  
ATOM    230  N   PRO    28      46.704  17.756 -26.047  1.00109.36           N  
ATOM    231  CA  PRO    28      45.828  17.535 -27.174  1.00109.36           C  
ATOM    232  C   PRO    28      44.849  16.449 -26.853  1.00109.36           C  
ATOM    233  O   PRO    28      45.285  15.378 -26.438  1.00109.36           O  
ATOM    234  CB  PRO    28      46.738  17.090 -28.314  1.00109.36           C  
ATOM    235  CG  PRO    28      47.955  16.488 -27.586  1.00109.36           C  
ATOM    236  CD  PRO    28      48.063  17.315 -26.294  1.00109.36           C  
ATOM    237  N   THR    29      43.540  16.715 -26.976  1.00108.87           N  
ATOM    238  CA  THR    29      42.489  15.756 -26.801  1.00108.87           C  
ATOM    239  C   THR    29      42.030  15.151 -28.104  1.00108.87           C  
ATOM    240  O   THR    29      41.372  14.113 -28.111  1.00108.87           O  
ATOM    241  CB  THR    29      41.313  16.348 -26.092  1.00108.87           C  
ATOM    242  CG2 THR    29      41.788  16.836 -24.713  1.00108.87           C  
ATOM    243  OG1 THR    29      40.791  17.436 -26.837  1.00108.87           O  
ATOM    244  N   ALA    30      42.268  15.822 -29.250  1.00 69.76           N  
ATOM    245  CA  ALA    30      41.685  15.324 -30.470  1.00 69.76           C  
ATOM    246  C   ALA    30      42.367  15.902 -31.678  1.00 69.76           C  
ATOM    247  O   ALA    30      43.141  16.853 -31.591  1.00 69.76           O  
ATOM    248  CB  ALA    30      40.191  15.662 -30.602  1.00 69.76           C  
ATOM    249  N   PHE    31      42.089  15.309 -32.863  1.00176.56           N  
ATOM    250  CA  PHE    31      42.689  15.779 -34.083  1.00176.56           C  
ATOM    251  C   PHE    31      41.688  15.625 -35.190  1.00176.56           C  
ATOM    252  O   PHE    31      40.595  15.096 -34.991  1.00176.56           O  
ATOM    253  CB  PHE    31      43.915  14.948 -34.501  1.00176.56           C  
ATOM    254  CG  PHE    31      43.423  13.589 -34.886  1.00176.56           C  
ATOM    255  CD1 PHE    31      43.209  12.620 -33.932  1.00176.56           C  
ATOM    256  CD2 PHE    31      43.157  13.287 -36.203  1.00176.56           C  
ATOM    257  CE1 PHE    31      42.749  11.373 -34.291  1.00176.56           C  
ATOM    258  CE2 PHE    31      42.697  12.045 -36.569  1.00176.56           C  
ATOM    259  CZ  PHE    31      42.495  11.083 -35.610  1.00176.56           C  
ATOM    260  N   ALA    32      42.032  16.158 -36.382  1.00 69.93           N  
ATOM    261  CA  ALA    32      41.276  15.929 -37.582  1.00 69.93           C  
ATOM    262  C   ALA    32      42.252  16.107 -38.701  1.00 69.93           C  
ATOM    263  O   ALA    32      43.010  17.075 -38.712  1.00 69.93           O  
ATOM    264  CB  ALA    32      40.138  16.938 -37.805  1.00 69.93           C  
ATOM    265  N   HIS    33      42.256  15.186 -39.685  1.00 93.45           N  
ATOM    266  CA  HIS    33      43.185  15.313 -40.770  1.00 93.45           C  
ATOM    267  C   HIS    33      42.403  15.574 -42.018  1.00 93.45           C  
ATOM    268  O   HIS    33      41.389  14.931 -42.286  1.00 93.45           O  
ATOM    269  CB  HIS    33      44.041  14.062 -41.021  1.00 93.45           C  
ATOM    270  CG  HIS    33      45.168  14.317 -41.980  1.00 93.45           C  
ATOM    271  CD2 HIS    33      45.263  14.075 -43.317  1.00 93.45           C  
ATOM    272  ND1 HIS    33      46.369  14.884 -41.616  1.00 93.45           N  
ATOM    273  CE1 HIS    33      47.126  14.957 -42.740  1.00 93.45           C  
ATOM    274  NE2 HIS    33      46.497  14.478 -43.797  1.00 93.45           N  
ATOM    275  N   ASP    34      42.861  16.572 -42.797  1.00 61.66           N  
ATOM    276  CA  ASP    34      42.262  16.921 -44.052  1.00 61.66           C  
ATOM    277  C   ASP    34      43.173  16.339 -45.087  1.00 61.66           C  
ATOM    278  O   ASP    34      44.270  16.845 -45.310  1.00 61.66           O  
ATOM    279  CB  ASP    34      42.220  18.442 -44.270  1.00 61.66           C  
ATOM    280  CG  ASP    34      41.502  18.776 -45.570  1.00 61.66           C  
ATOM    281  OD1 ASP    34      41.019  17.845 -46.269  1.00 61.66           O  
ATOM    282  OD2 ASP    34      41.440  19.996 -45.875  1.00 61.66           O1-
ATOM    283  N   ALA    35      42.748  15.234 -45.725  1.00 44.16           N  
ATOM    284  CA  ALA    35      43.568  14.534 -46.673  1.00 44.16           C  
ATOM    285  C   ALA    35      43.857  15.367 -47.888  1.00 44.16           C  
ATOM    286  O   ALA    35      44.993  15.405 -48.357  1.00 44.16           O  
ATOM    287  CB  ALA    35      42.921  13.230 -47.168  1.00 44.16           C  
ATOM    288  N   THR    36      42.846  16.067 -48.435  1.00109.61           N  
ATOM    289  CA  THR    36      43.052  16.795 -49.656  1.00109.61           C  
ATOM    290  C   THR    36      44.070  17.880 -49.452  1.00109.61           C  
ATOM    291  O   THR    36      44.949  18.075 -50.291  1.00109.61           O  
ATOM    292  CB  THR    36      41.792  17.427 -50.181  1.00109.61           C  
ATOM    293  CG2 THR    36      41.269  18.446 -49.160  1.00109.61           C  
ATOM    294  OG1 THR    36      42.046  18.058 -51.427  1.00109.61           O  
ATOM    295  N   SER    37      43.954  18.628 -48.337  1.00 97.75           N  
ATOM    296  CA  SER    37      44.791  19.751 -48.012  1.00 97.75           C  
ATOM    297  C   SER    37      46.108  19.322 -47.436  1.00 97.75           C  
ATOM    298  O   SER    37      47.041  20.122 -47.379  1.00 97.75           O  
ATOM    299  CB  SER    37      44.147  20.690 -46.979  1.00 97.75           C  
ATOM    300  OG  SER    37      44.029  20.032 -45.727  1.00 97.75           O  
ATOM    301  N   LYS    38      46.230  18.057 -46.992  1.00 88.54           N  
ATOM    302  CA  LYS    38      47.426  17.628 -46.317  1.00 88.54           C  
ATOM    303  C   LYS    38      47.625  18.483 -45.097  1.00 88.54           C  
ATOM    304  O   LYS    38      48.739  18.923 -44.811  1.00 88.54           O  
ATOM    305  CB  LYS    38      48.698  17.687 -47.187  1.00 88.54           C  
ATOM    306  CG  LYS    38      48.797  16.545 -48.202  1.00 88.54           C  
ATOM    307  CD  LYS    38      49.899  16.733 -49.247  1.00 88.54           C  
ATOM    308  CE  LYS    38      50.185  15.474 -50.070  1.00 88.54           C  
ATOM    309  NZ  LYS    38      48.980  15.076 -50.830  1.00 88.54           N1+
ATOM    310  N   LYS    39      46.535  18.730 -44.336  1.00119.81           N  
ATOM    311  CA  LYS    39      46.611  19.546 -43.151  1.00119.81           C  
ATOM    312  C   LYS    39      46.148  18.753 -41.963  1.00119.81           C  
ATOM    313  O   LYS    39      45.219  17.950 -42.053  1.00119.81           O  
ATOM    314  CB  LYS    39      45.689  20.780 -43.200  1.00119.81           C  
ATOM    315  CG  LYS    39      46.086  21.848 -44.222  1.00119.81           C  
ATOM    316  CD  LYS    39      47.425  22.529 -43.933  1.00119.81           C  
ATOM    317  CE  LYS    39      47.752  23.660 -44.911  1.00119.81           C  
ATOM    318  NZ  LYS    39      46.804  24.782 -44.721  1.00119.81           N1+
ATOM    319  N   ILE    40      46.795  18.978 -40.798  1.00 86.32           N  
ATOM    320  CA  ILE    40      46.421  18.297 -39.587  1.00 86.32           C  
ATOM    321  C   ILE    40      45.971  19.328 -38.591  1.00 86.32           C  
ATOM    322  O   ILE    40      46.630  20.349 -38.389  1.00 86.32           O  
ATOM    323  CB  ILE    40      47.545  17.516 -38.962  1.00 86.32           C  
ATOM    324  CG1 ILE    40      47.018  16.637 -37.815  1.00 86.32           C  
ATOM    325  CG2 ILE    40      48.652  18.499 -38.546  1.00 86.32           C  
ATOM    326  CD1 ILE    40      48.035  15.611 -37.319  1.00 86.32           C  
ATOM    327  N   PHE    41      44.807  19.087 -37.952  1.00 59.89           N  
ATOM    328  CA  PHE    41      44.286  20.022 -36.995  1.00 59.89           C  
ATOM    329  C   PHE    41      44.260  19.335 -35.666  1.00 59.89           C  
ATOM    330  O   PHE    41      43.822  18.189 -35.552  1.00 59.89           O  
ATOM    331  CB  PHE    41      42.835  20.447 -37.292  1.00 59.89           C  
ATOM    332  CG  PHE    41      42.772  21.081 -38.643  1.00 59.89           C  
ATOM    333  CD1 PHE    41      43.176  22.383 -38.840  1.00 59.89           C  
ATOM    334  CD2 PHE    41      42.287  20.370 -39.718  1.00 59.89           C  
ATOM    335  CE1 PHE    41      43.107  22.958 -40.089  1.00 59.89           C  
ATOM    336  CE2 PHE    41      42.215  20.939 -40.968  1.00 59.89           C  
ATOM    337  CZ  PHE    41      42.626  22.237 -41.157  1.00 59.89           C  
ATOM    338  N   ILE    42      44.751  20.018 -34.615  1.00163.48           N  
ATOM    339  CA  ILE    42      44.715  19.405 -33.324  1.00163.48           C  
ATOM    340  C   ILE    42      44.084  20.321 -32.326  1.00163.48           C  
ATOM    341  O   ILE    42      44.265  21.538 -32.334  1.00163.48           O  
ATOM    342  CB  ILE    42      46.034  18.854 -32.833  1.00163.48           C  
ATOM    343  CG1 ILE    42      47.125  19.927 -32.760  1.00163.48           C  
ATOM    344  CG2 ILE    42      46.405  17.672 -33.744  1.00163.48           C  
ATOM    345  CD1 ILE    42      47.486  20.524 -34.122  1.00163.48           C  
ATOM    346  N   THR    43      43.266  19.710 -31.452  1.00 81.15           N  
ATOM    347  CA  THR    43      42.565  20.375 -30.395  1.00 81.15           C  
ATOM    348  C   THR    43      43.385  20.359 -29.151  1.00 81.15           C  
ATOM    349  O   THR    43      43.771  19.299 -28.660  1.00 81.15           O  
ATOM    350  CB  THR    43      41.273  19.699 -30.081  1.00 81.15           C  
ATOM    351  CG2 THR    43      40.931  19.859 -28.605  1.00 81.15           C  
ATOM    352  OG1 THR    43      40.255  20.146 -30.958  1.00 81.15           O  
ATOM    353  N   VAL    44      43.702  21.571 -28.644  1.00 70.81           N  
ATOM    354  CA  VAL    44      44.374  21.712 -27.385  1.00 70.81           C  
ATOM    355  C   VAL    44      43.503  22.609 -26.544  1.00 70.81           C  
ATOM    356  O   VAL    44      43.600  23.833 -26.622  1.00 70.81           O  
ATOM    357  CB  VAL    44      45.711  22.379 -27.519  1.00 70.81           C  
ATOM    358  CG1 VAL    44      46.342  22.518 -26.123  1.00 70.81           C  
ATOM    359  CG2 VAL    44      46.558  21.570 -28.520  1.00 70.81           C  
ATOM    360  N   PRO    45      42.680  22.033 -25.706  1.00 90.62           N  
ATOM    361  CA  PRO    45      41.742  22.755 -24.875  1.00 90.62           C  
ATOM    362  C   PRO    45      42.461  23.701 -23.959  1.00 90.62           C  
ATOM    363  O   PRO    45      43.592  23.419 -23.568  1.00 90.62           O  
ATOM    364  CB  PRO    45      40.985  21.675 -24.101  1.00 90.62           C  
ATOM    365  CG  PRO    45      41.989  20.508 -24.029  1.00 90.62           C  
ATOM    366  CD  PRO    45      42.803  20.635 -25.329  1.00 90.62           C  
ATOM    367  N   ARG    46      41.810  24.821 -23.580  1.00137.93           N  
ATOM    368  CA  ARG    46      42.494  25.825 -22.819  1.00137.93           C  
ATOM    369  C   ARG    46      42.401  25.521 -21.367  1.00137.93           C  
ATOM    370  O   ARG    46      41.532  26.021 -20.655  1.00137.93           O  
ATOM    371  CB  ARG    46      41.908  27.233 -23.019  1.00137.93           C  
ATOM    372  CG  ARG    46      42.869  28.346 -22.603  1.00137.93           C  
ATOM    373  CD  ARG    46      42.283  29.755 -22.724  1.00137.93           C  
ATOM    374  NE  ARG    46      41.766  29.918 -24.110  1.00137.93           N  
ATOM    375  CZ  ARG    46      42.636  30.027 -25.154  1.00137.93           C  
ATOM    376  NH1 ARG    46      43.968  29.871 -24.923  1.00137.93           N1+
ATOM    377  NH2 ARG    46      42.189  30.267 -26.421  1.00137.93           N  
ATOM    378  N   ILE    47      43.274  24.618 -20.911  1.00178.84           N  
ATOM    379  CA  ILE    47      43.417  24.342 -19.520  1.00178.84           C  
ATOM    380  C   ILE    47      44.247  25.456 -18.786  1.00178.84           C  
ATOM    381  O   ILE    47      43.858  25.810 -17.676  1.00178.84           O  
ATOM    382  CB  ILE    47      44.114  23.035 -19.275  1.00178.84           C  
ATOM    383  CG1 ILE    47      44.015  22.640 -17.793  1.00178.84           C  
ATOM    384  CG2 ILE    47      45.554  23.156 -19.798  1.00178.84           C  
ATOM    385  CD1 ILE    47      44.444  21.199 -17.523  1.00178.84           C  
ATOM    386  N   ASN    48      45.412  26.003 -19.327  1.00195.26           N  
ATOM    387  CA  ASN    48      46.346  26.991 -18.735  1.00195.26           C  
ATOM    388  C   ASN    48      47.162  27.585 -19.897  1.00195.26           C  
ATOM    389  O   ASN    48      47.567  26.804 -20.754  1.00195.26           O  
ATOM    390  CB  ASN    48      47.316  26.249 -17.786  1.00195.26           C  
ATOM    391  CG  ASN    48      48.030  27.178 -16.820  1.00195.26           C  
ATOM    392  ND2 ASN    48      47.307  27.619 -15.756  1.00195.26           N  
ATOM    393  OD1 ASN    48      49.199  27.509 -17.010  1.00195.26           O  
ATOM    394  N   PRO    49      47.575  28.860 -19.927  1.00208.13           N  
ATOM    395  CA  PRO    49      48.003  29.544 -21.148  1.00208.13           C  
ATOM    396  C   PRO    49      48.475  28.792 -22.347  1.00208.13           C  
ATOM    397  O   PRO    49      49.671  28.592 -22.551  1.00208.13           O  
ATOM    398  CB  PRO    49      48.950  30.666 -20.717  1.00208.13           C  
ATOM    399  CG  PRO    49      49.368  30.285 -19.287  1.00208.13           C  
ATOM    400  CD  PRO    49      48.172  29.479 -18.756  1.00208.13           C  
ATOM    401  N   VAL    50      47.481  28.463 -23.198  1.00 79.70           N  
ATOM    402  CA  VAL    50      47.640  27.752 -24.425  1.00 79.70           C  
ATOM    403  C   VAL    50      47.510  28.783 -25.500  1.00 79.70           C  
ATOM    404  O   VAL    50      46.479  29.435 -25.642  1.00 79.70           O  
ATOM    405  CB  VAL    50      46.564  26.728 -24.647  1.00 79.70           C  
ATOM    406  CG1 VAL    50      46.787  26.057 -26.012  1.00 79.70           C  
ATOM    407  CG2 VAL    50      46.563  25.755 -23.456  1.00 79.70           C  
ATOM    408  N   PRO    51      48.552  28.982 -26.241  1.00117.66           N  
ATOM    409  CA  PRO    51      48.581  29.965 -27.284  1.00117.66           C  
ATOM    410  C   PRO    51      47.527  29.753 -28.324  1.00117.66           C  
ATOM    411  O   PRO    51      46.916  30.737 -28.740  1.00117.66           O  
ATOM    412  CB  PRO    51      50.003  29.914 -27.846  1.00117.66           C  
ATOM    413  CG  PRO    51      50.495  28.497 -27.487  1.00117.66           C  
ATOM    414  CD  PRO    51      49.745  28.158 -26.190  1.00117.66           C  
ATOM    415  N   ILE    52      47.305  28.502 -28.776  1.00 83.14           N  
ATOM    416  CA  ILE    52      46.313  28.310 -29.795  1.00 83.14           C  
ATOM    417  C   ILE    52      45.574  27.043 -29.477  1.00 83.14           C  
ATOM    418  O   ILE    52      46.173  25.974 -29.380  1.00 83.14           O  
ATOM    419  CB  ILE    52      46.949  28.148 -31.135  1.00 83.14           C  
ATOM    420  CG1 ILE    52      47.987  29.261 -31.356  1.00 83.14           C  
ATOM    421  CG2 ILE    52      45.820  28.206 -32.169  1.00 83.14           C  
ATOM    422  CD1 ILE    52      48.987  28.955 -32.467  1.00 83.14           C  
ATOM    423  N   THR    53      44.247  27.148 -29.279  1.00151.39           N  
ATOM    424  CA  THR    53      43.387  26.038 -28.966  1.00151.39           C  
ATOM    425  C   THR    53      43.141  25.188 -30.183  1.00151.39           C  
ATOM    426  O   THR    53      42.948  23.975 -30.072  1.00151.39           O  
ATOM    427  CB  THR    53      42.100  26.480 -28.327  1.00151.39           C  
ATOM    428  CG2 THR    53      41.278  27.270 -29.348  1.00151.39           C  
ATOM    429  OG1 THR    53      41.371  25.361 -27.848  1.00151.39           O  
ATOM    430  N   LEU    54      43.076  25.808 -31.379  1.00 74.65           N  
ATOM    431  CA  LEU    54      42.961  25.050 -32.594  1.00 74.65           C  
ATOM    432  C   LEU    54      44.271  25.243 -33.297  1.00 74.65           C  
ATOM    433  O   LEU    54      44.588  26.345 -33.738  1.00 74.65           O  
ATOM    434  CB  LEU    54      41.831  25.530 -33.525  1.00 74.65           C  
ATOM    435  CG  LEU    54      41.704  24.713 -34.827  1.00 74.65           C  
ATOM    436  CD1 LEU    54      41.375  23.239 -34.535  1.00 74.65           C  
ATOM    437  CD2 LEU    54      40.701  25.362 -35.795  1.00 74.65           C  
ATOM    438  N   THR    55      45.085  24.178 -33.428  1.00139.09           N  
ATOM    439  CA  THR    55      46.380  24.362 -34.015  1.00139.09           C  
ATOM    440  C   THR    55      46.516  23.489 -35.223  1.00139.09           C  
ATOM    441  O   THR    55      45.853  22.461 -35.339  1.00139.09           O  
ATOM    442  CB  THR    55      47.498  24.126 -33.034  1.00139.09           C  
ATOM    443  CG2 THR    55      47.255  22.817 -32.280  1.00139.09           C  
ATOM    444  OG1 THR    55      48.760  24.131 -33.682  1.00139.09           O  
ATOM    445  N   GLU    56      47.364  23.909 -36.193  1.00 60.76           N  
ATOM    446  CA  GLU    56      47.462  23.114 -37.384  1.00 60.76           C  
ATOM    447  C   GLU    56      48.886  22.852 -37.754  1.00 60.76           C  
ATOM    448  O   GLU    56      49.799  23.591 -37.383  1.00 60.76           O  
ATOM    449  CB  GLU    56      46.772  23.721 -38.624  1.00 60.76           C  
ATOM    450  CG  GLU    56      47.418  24.999 -39.167  1.00 60.76           C  
ATOM    451  CD  GLU    56      46.639  25.424 -40.408  1.00 60.76           C  
ATOM    452  OE1 GLU    56      45.388  25.542 -40.306  1.00 60.76           O  
ATOM    453  OE2 GLU    56      47.278  25.629 -41.473  1.00 60.76           O1-
ATOM    454  N   PHE    57      49.107  21.733 -38.480  1.00 96.65           N  
ATOM    455  CA  PHE    57      50.426  21.450 -38.961  1.00 96.65           C  
ATOM    456  C   PHE    57      50.332  20.959 -40.375  1.00 96.65           C  
ATOM    457  O   PHE    57      49.366  20.300 -40.761  1.00 96.65           O  
ATOM    458  CB  PHE    57      51.192  20.401 -38.148  1.00 96.65           C  
ATOM    459  CG  PHE    57      52.589  20.580 -38.607  1.00 96.65           C  
ATOM    460  CD1 PHE    57      53.301  21.675 -38.180  1.00 96.65           C  
ATOM    461  CD2 PHE    57      53.179  19.680 -39.457  1.00 96.65           C  
ATOM    462  CE1 PHE    57      54.596  21.882 -38.583  1.00 96.65           C  
ATOM    463  CE2 PHE    57      54.472  19.883 -39.863  1.00 96.65           C  
ATOM    464  CZ  PHE    57      55.182  20.979 -39.432  1.00 96.65           C  
ATOM    465  N   ASP    58      51.359  21.287 -41.189  1.00 43.27           N  
ATOM    466  CA  ASP    58      51.404  20.895 -42.571  1.00 43.27           C  
ATOM    467  C   ASP    58      52.144  19.594 -42.646  1.00 43.27           C  
ATOM    468  O   ASP    58      53.337  19.518 -42.363  1.00 43.27           O  
ATOM    469  CB  ASP    58      52.133  21.915 -43.466  1.00 43.27           C  
ATOM    470  CG  ASP    58      51.908  21.547 -44.927  1.00 43.27           C  
ATOM    471  OD1 ASP    58      51.410  20.419 -45.186  1.00 43.27           O  
ATOM    472  OD2 ASP    58      52.233  22.392 -45.804  1.00 43.27           O1-
ATOM    473  N   THR    59      51.407  18.527 -42.993  1.00 69.06           N  
ATOM    474  CA  THR    59      51.860  17.168 -43.109  1.00 69.06           C  
ATOM    475  C   THR    59      52.652  16.934 -44.362  1.00 69.06           C  
ATOM    476  O   THR    59      53.430  15.987 -44.427  1.00 69.06           O  
ATOM    477  CB  THR    59      50.719  16.192 -43.125  1.00 69.06           C  
ATOM    478  CG2 THR    59      49.873  16.399 -41.857  1.00 69.06           C  
ATOM    479  OG1 THR    59      49.917  16.393 -44.279  1.00 69.06           O  
ATOM    480  N   THR    60      52.461  17.771 -45.400  1.00141.81           N  
ATOM    481  CA  THR    60      52.988  17.472 -46.704  1.00141.81           C  
ATOM    482  C   THR    60      54.451  17.197 -46.680  1.00141.81           C  
ATOM    483  O   THR    60      54.881  16.140 -47.137  1.00141.81           O  
ATOM    484  CB  THR    60      52.716  18.569 -47.697  1.00141.81           C  
ATOM    485  CG2 THR    60      53.361  19.880 -47.215  1.00141.81           C  
ATOM    486  OG1 THR    60      53.213  18.205 -48.976  1.00141.81           O  
ATOM    487  N   LYS    61      55.276  18.107 -46.146  1.00179.01           N  
ATOM    488  CA  LYS    61      56.659  17.759 -46.179  1.00179.01           C  
ATOM    489  C   LYS    61      57.148  17.822 -44.786  1.00179.01           C  
ATOM    490  O   LYS    61      57.850  18.760 -44.415  1.00179.01           O  
ATOM    491  CB  LYS    61      57.511  18.741 -47.002  1.00179.01           C  
ATOM    492  CG  LYS    61      57.198  18.723 -48.500  1.00179.01           C  
ATOM    493  CD  LYS    61      57.783  19.916 -49.262  1.00179.01           C  
ATOM    494  CE  LYS    61      57.477  19.906 -50.762  1.00179.01           C  
ATOM    495  NZ  LYS    61      58.172  18.775 -51.415  1.00179.01           N1+
ATOM    496  N   HIS    62      56.806  16.824 -43.954  1.00263.30           N  
ATOM    497  CA  HIS    62      57.380  16.984 -42.665  1.00263.30           C  
ATOM    498  C   HIS    62      58.104  15.784 -42.189  1.00263.30           C  
ATOM    499  O   HIS    62      57.598  14.683 -41.972  1.00263.30           O  
ATOM    500  CB  HIS    62      56.480  17.606 -41.602  1.00263.30           C  
ATOM    501  CG  HIS    62      56.629  19.090 -41.749  1.00263.30           C  
ATOM    502  CD2 HIS    62      57.447  19.948 -41.079  1.00263.30           C  
ATOM    503  ND1 HIS    62      55.953  19.859 -42.671  1.00263.30           N  
ATOM    504  CE1 HIS    62      56.390  21.134 -42.512  1.00263.30           C  
ATOM    505  NE2 HIS    62      57.297  21.237 -41.557  1.00263.30           N  
ATOM    506  N   PRO    63      59.365  16.096 -42.110  1.00140.73           N  
ATOM    507  CA  PRO    63      60.375  15.240 -41.574  1.00140.73           C  
ATOM    508  C   PRO    63      60.232  15.451 -40.114  1.00140.73           C  
ATOM    509  O   PRO    63      59.503  16.362 -39.726  1.00140.73           O  
ATOM    510  CB  PRO    63      61.705  15.757 -42.128  1.00140.73           C  
ATOM    511  CG  PRO    63      61.406  17.206 -42.550  1.00140.73           C  
ATOM    512  CD  PRO    63      59.920  17.160 -42.931  1.00140.73           C  
ATOM    513  N   GLU    64      60.898  14.633 -39.292  1.00303.28           N  
ATOM    514  CA  GLU    64      60.765  14.811 -37.884  1.00303.28           C  
ATOM    515  C   GLU    64      59.404  14.354 -37.490  1.00303.28           C  
ATOM    516  O   GLU    64      58.391  14.730 -38.079  1.00303.28           O  
ATOM    517  CB  GLU    64      60.943  16.264 -37.398  1.00303.28           C  
ATOM    518  CG  GLU    64      62.381  16.778 -37.467  1.00303.28           C  
ATOM    519  CD  GLU    64      63.141  16.169 -36.299  1.00303.28           C  
ATOM    520  OE1 GLU    64      62.722  15.079 -35.826  1.00303.28           O  
ATOM    521  OE2 GLU    64      64.148  16.787 -35.860  1.00303.28           O1-
ATOM    522  N   GLY    65      59.383  13.486 -36.470  1.00 84.82           N  
ATOM    523  CA  GLY    65      58.197  12.913 -35.913  1.00 84.82           C  
ATOM    524  C   GLY    65      57.388  13.969 -35.223  1.00 84.82           C  
ATOM    525  O   GLY    65      56.171  13.833 -35.092  1.00 84.82           O  
ATOM    526  N   SER    66      58.044  15.017 -34.683  1.00107.71           N  
ATOM    527  CA  SER    66      57.269  15.969 -33.937  1.00107.71           C  
ATOM    528  C   SER    66      57.278  17.323 -34.590  1.00107.71           C  
ATOM    529  O   SER    66      58.200  18.117 -34.406  1.00107.71           O  
ATOM    530  CB  SER    66      57.800  16.143 -32.504  1.00107.71           C  
ATOM    531  OG  SER    66      59.138  16.615 -32.528  1.00107.71           O  
ATOM    532  N   PRO    67      56.234  17.621 -35.315  1.00166.31           N  
ATOM    533  CA  PRO    67      56.131  18.915 -35.938  1.00166.31           C  
ATOM    534  C   PRO    67      55.739  19.931 -34.911  1.00166.31           C  
ATOM    535  O   PRO    67      55.081  19.564 -33.940  1.00166.31           O  
ATOM    536  CB  PRO    67      55.081  18.775 -37.037  1.00166.31           C  
ATOM    537  CG  PRO    67      55.121  17.281 -37.392  1.00166.31           C  
ATOM    538  CD  PRO    67      55.570  16.590 -36.095  1.00166.31           C  
ATOM    539  N   SER    68      56.126  21.208 -35.099  1.00 73.79           N  
ATOM    540  CA  SER    68      55.735  22.210 -34.153  1.00 73.79           C  
ATOM    541  C   SER    68      54.334  22.611 -34.499  1.00 73.79           C  
ATOM    542  O   SER    68      53.934  22.539 -35.660  1.00 73.79           O  
ATOM    543  CB  SER    68      56.630  23.457 -34.187  1.00 73.79           C  
ATOM    544  OG  SER    68      56.188  24.394 -33.219  1.00 73.79           O  
ATOM    545  N   LEU    69      53.535  23.025 -33.493  1.00 63.80           N  
ATOM    546  CA  LEU    69      52.179  23.401 -33.781  1.00 63.80           C  
ATOM    547  C   LEU    69      52.159  24.817 -34.253  1.00 63.80           C  
ATOM    548  O   LEU    69      52.978  25.637 -33.838  1.00 63.80           O  
ATOM    549  CB  LEU    69      51.204  23.313 -32.595  1.00 63.80           C  
ATOM    550  CG  LEU    69      51.029  21.894 -32.028  1.00 63.80           C  
ATOM    551  CD1 LEU    69      49.784  21.823 -31.129  1.00 63.80           C  
ATOM    552  CD2 LEU    69      51.050  20.823 -33.132  1.00 63.80           C  
ATOM    553  N   SER    70      51.197  25.145 -35.138  1.00 67.41           N  
ATOM    554  CA  SER    70      51.118  26.483 -35.641  1.00 67.41           C  
ATOM    555  C   SER    70      49.724  26.979 -35.436  1.00 67.41           C  
ATOM    556  O   SER    70      48.796  26.206 -35.201  1.00 67.41           O  
ATOM    557  CB  SER    70      51.426  26.598 -37.143  1.00 67.41           C  
ATOM    558  OG  SER    70      51.328  27.952 -37.560  1.00 67.41           O  
ATOM    559  N   LYS    71      49.549  28.309 -35.512  1.00 72.60           N  
ATOM    560  CA  LYS    71      48.257  28.895 -35.319  1.00 72.60           C  
ATOM    561  C   LYS    71      47.378  28.537 -36.476  1.00 72.60           C  
ATOM    562  O   LYS    71      47.849  28.301 -37.587  1.00 72.60           O  
ATOM    563  CB  LYS    71      48.292  30.429 -35.236  1.00 72.60           C  
ATOM    564  CG  LYS    71      46.916  31.061 -35.004  1.00 72.60           C  
ATOM    565  CD  LYS    71      46.976  32.549 -34.652  1.00 72.60           C  
ATOM    566  CE  LYS    71      47.331  33.445 -35.842  1.00 72.60           C  
ATOM    567  NZ  LYS    71      47.368  34.861 -35.413  1.00 72.60           N1+
ATOM    568  N   PHE    72      46.061  28.463 -36.201  1.00105.10           N  
ATOM    569  CA  PHE    72      45.035  28.228 -37.178  1.00105.10           C  
ATOM    570  C   PHE    72      44.911  29.558 -37.886  1.00105.10           C  
ATOM    571  O   PHE    72      45.451  30.555 -37.416  1.00105.10           O  
ATOM    572  CB  PHE    72      43.685  27.863 -36.518  1.00105.10           C  
ATOM    573  CG  PHE    72      42.683  27.494 -37.559  1.00105.10           C  
ATOM    574  CD1 PHE    72      42.752  26.272 -38.192  1.00105.10           C  
ATOM    575  CD2 PHE    72      41.665  28.357 -37.892  1.00105.10           C  
ATOM    576  CE1 PHE    72      41.829  25.924 -39.151  1.00105.10           C  
ATOM    577  CE2 PHE    72      40.738  28.013 -38.849  1.00105.10           C  
ATOM    578  CZ  PHE    72      40.820  26.795 -39.482  1.00105.10           C  
ATOM    579  N   PRO    73      44.249  29.662 -38.995  1.00210.93           N  
ATOM    580  CA  PRO    73      44.258  30.929 -39.681  1.00210.93           C  
ATOM    581  C   PRO    73      43.654  32.113 -38.978  1.00210.93           C  
ATOM    582  O   PRO    73      43.832  33.225 -39.471  1.00210.93           O  
ATOM    583  CB  PRO    73      43.664  30.646 -41.059  1.00210.93           C  
ATOM    584  CG  PRO    73      44.094  29.193 -41.333  1.00210.93           C  
ATOM    585  CD  PRO    73      44.208  28.554 -39.940  1.00210.93           C  
ATOM    586  N   GLY    74      42.949  31.935 -37.845  1.00 92.68           N  
ATOM    587  CA  GLY    74      42.307  33.057 -37.210  1.00 92.68           C  
ATOM    588  C   GLY    74      43.186  33.734 -36.218  1.00 92.68           C  
ATOM    589  O   GLY    74      44.391  33.859 -36.426  1.00 92.68           O  
ATOM    590  N   SER    75      42.528  34.244 -35.149  1.00195.80           N  
ATOM    591  CA  SER    75      43.068  34.937 -34.009  1.00195.80           C  
ATOM    592  C   SER    75      42.498  34.201 -32.821  1.00195.80           C  
ATOM    593  O   SER    75      42.200  33.014 -32.943  1.00195.80           O  
ATOM    594  CB  SER    75      42.612  36.402 -33.906  1.00195.80           C  
ATOM    595  OG  SER    75      43.118  37.149 -35.003  1.00195.80           O  
ATOM    596  N   ASP    76      42.350  34.854 -31.636  1.00180.46           N  
ATOM    597  CA  ASP    76      41.797  34.215 -30.456  1.00180.46           C  
ATOM    598  C   ASP    76      40.313  34.133 -30.638  1.00180.46           C  
ATOM    599  O   ASP    76      39.523  34.456 -29.749  1.00180.46           O  
ATOM    600  CB  ASP    76      42.065  35.012 -29.166  1.00180.46           C  
ATOM    601  CG  ASP    76      41.600  34.184 -27.974  1.00180.46           C  
ATOM    602  OD1 ASP    76      41.871  32.954 -27.964  1.00180.46           O  
ATOM    603  OD2 ASP    76      40.984  34.777 -27.050  1.00180.46           O1-
ATOM    604  N   LYS    77      39.922  33.654 -31.825  1.00185.30           N  
ATOM    605  CA  LYS    77      38.581  33.504 -32.280  1.00185.30           C  
ATOM    606  C   LYS    77      37.909  32.425 -31.487  1.00185.30           C  
ATOM    607  O   LYS    77      36.694  32.456 -31.299  1.00185.30           O  
ATOM    608  CB  LYS    77      38.533  33.104 -33.766  1.00185.30           C  
ATOM    609  CG  LYS    77      37.212  33.391 -34.491  1.00185.30           C  
ATOM    610  CD  LYS    77      35.988  32.664 -33.932  1.00185.30           C  
ATOM    611  CE  LYS    77      36.211  31.166 -33.721  1.00185.30           C  
ATOM    612  NZ  LYS    77      34.976  30.535 -33.209  1.00185.30           N1+
ATOM    613  N   ILE    78      38.671  31.405 -31.049  1.00102.97           N  
ATOM    614  CA  ILE    78      38.064  30.349 -30.289  1.00102.97           C  
ATOM    615  C   ILE    78      38.703  30.289 -28.938  1.00102.97           C  
ATOM    616  O   ILE    78      39.926  30.363 -28.808  1.00102.97           O  
ATOM    617  CB  ILE    78      38.165  28.997 -30.933  1.00102.97           C  
ATOM    618  CG1 ILE    78      37.491  27.942 -30.037  1.00102.97           C  
ATOM    619  CG2 ILE    78      39.633  28.737 -31.291  1.00102.97           C  
ATOM    620  CD1 ILE    78      37.308  26.584 -30.705  1.00102.97           C  
ATOM    621  N   ILE    79      37.863  30.249 -27.879  1.00160.53           N  
ATOM    622  CA  ILE    79      38.387  30.190 -26.545  1.00160.53           C  
ATOM    623  C   ILE    79      38.951  28.836 -26.206  1.00160.53           C  
ATOM    624  O   ILE    79      40.106  28.737 -25.804  1.00160.53           O  
ATOM    625  CB  ILE    79      37.416  30.671 -25.489  1.00160.53           C  
ATOM    626  CG1 ILE    79      36.139  29.822 -25.377  1.00160.53           C  
ATOM    627  CG2 ILE    79      37.134  32.149 -25.794  1.00160.53           C  
ATOM    628  CD1 ILE    79      36.295  28.567 -24.523  1.00160.53           C  
ATOM    629  N   SER    80      38.189  27.740 -26.397  1.00 64.99           N  
ATOM    630  CA  SER    80      38.720  26.451 -26.037  1.00 64.99           C  
ATOM    631  C   SER    80      37.928  25.392 -26.740  1.00 64.99           C  
ATOM    632  O   SER    80      36.696  25.429 -26.740  1.00 64.99           O  
ATOM    633  CB  SER    80      38.645  26.153 -24.529  1.00 64.99           C  
ATOM    634  OG  SER    80      39.190  24.870 -24.256  1.00 64.99           O  
ATOM    635  N   VAL    81      38.624  24.404 -27.349  1.00114.10           N  
ATOM    636  CA  VAL    81      37.940  23.355 -28.057  1.00114.10           C  
ATOM    637  C   VAL    81      38.557  22.034 -27.718  1.00114.10           C  
ATOM    638  O   VAL    81      39.740  21.973 -27.397  1.00114.10           O  
ATOM    639  CB  VAL    81      38.010  23.492 -29.552  1.00114.10           C  
ATOM    640  CG1 VAL    81      39.482  23.393 -29.990  1.00114.10           C  
ATOM    641  CG2 VAL    81      37.104  22.417 -30.180  1.00114.10           C  
ATOM    642  N   TYR    82      37.708  20.987 -27.603  1.00132.62           N  
ATOM    643  CA  TYR    82      38.017  19.587 -27.409  1.00132.62           C  
ATOM    644  C   TYR    82      38.203  18.739 -28.651  1.00132.62           C  
ATOM    645  O   TYR    82      38.945  17.759 -28.604  1.00132.62           O  
ATOM    646  CB  TYR    82      37.023  18.861 -26.485  1.00132.62           C  
ATOM    647  CG  TYR    82      37.425  19.162 -25.078  1.00132.62           C  
ATOM    648  CD1 TYR    82      38.386  18.384 -24.473  1.00132.62           C  
ATOM    649  CD2 TYR    82      36.866  20.197 -24.362  1.00132.62           C  
ATOM    650  CE1 TYR    82      38.785  18.626 -23.181  1.00132.62           C  
ATOM    651  CE2 TYR    82      37.260  20.444 -23.067  1.00132.62           C  
ATOM    652  CZ  TYR    82      38.220  19.657 -22.474  1.00132.62           C  
ATOM    653  OH  TYR    82      38.629  19.904 -21.146  1.00132.62           O  
ATOM    654  N   GLN    83      37.471  19.010 -29.762  1.00195.89           N  
ATOM    655  CA  GLN    83      37.482  18.096 -30.889  1.00195.89           C  
ATOM    656  C   GLN    83      37.228  18.787 -32.198  1.00195.89           C  
ATOM    657  O   GLN    83      36.305  19.592 -32.312  1.00195.89           O  
ATOM    658  CB  GLN    83      36.333  17.076 -30.881  1.00195.89           C  
ATOM    659  CG  GLN    83      36.557  15.811 -30.076  1.00195.89           C  
ATOM    660  CD  GLN    83      37.295  14.830 -30.971  1.00195.89           C  
ATOM    661  NE2 GLN    83      37.616  15.256 -32.222  1.00195.89           N  
ATOM    662  OE1 GLN    83      37.576  13.704 -30.566  1.00195.89           O  
ATOM    663  N   PRO    84      38.036  18.491 -33.196  1.00151.99           N  
ATOM    664  CA  PRO    84      37.766  18.981 -34.527  1.00151.99           C  
ATOM    665  C   PRO    84      37.128  17.889 -35.337  1.00151.99           C  
ATOM    666  O   PRO    84      37.523  16.735 -35.165  1.00151.99           O  
ATOM    667  CB  PRO    84      39.119  19.380 -35.113  1.00151.99           C  
ATOM    668  CG  PRO    84      40.113  18.490 -34.350  1.00151.99           C  
ATOM    669  CD  PRO    84      39.459  18.307 -32.974  1.00151.99           C  
ATOM    670  N   VAL    85      36.206  18.219 -36.270  1.00 54.67           N  
ATOM    671  CA  VAL    85      35.633  17.204 -37.116  1.00 54.67           C  
ATOM    672  C   VAL    85      35.481  17.763 -38.499  1.00 54.67           C  
ATOM    673  O   VAL    85      35.046  18.900 -38.678  1.00 54.67           O  
ATOM    674  CB  VAL    85      34.280  16.736 -36.666  1.00 54.67           C  
ATOM    675  CG1 VAL    85      33.711  15.773 -37.723  1.00 54.67           C  
ATOM    676  CG2 VAL    85      34.434  16.101 -35.272  1.00 54.67           C  
ATOM    677  N   ILE    86      35.826  16.950 -39.521  1.00 44.74           N  
ATOM    678  CA  ILE    86      35.734  17.375 -40.892  1.00 44.74           C  
ATOM    679  C   ILE    86      34.653  16.574 -41.559  1.00 44.74           C  
ATOM    680  O   ILE    86      34.669  15.344 -41.538  1.00 44.74           O  
ATOM    681  CB  ILE    86      37.002  17.161 -41.665  1.00 44.74           C  
ATOM    682  CG1 ILE    86      38.146  17.988 -41.052  1.00 44.74           C  
ATOM    683  CG2 ILE    86      36.726  17.490 -43.141  1.00 44.74           C  
ATOM    684  CD1 ILE    86      39.527  17.617 -41.590  1.00 44.74           C  
ATOM    685  N   ASP    87      33.676  17.281 -42.168  1.00 72.22           N  
ATOM    686  CA  ASP    87      32.546  16.672 -42.820  1.00 72.22           C  
ATOM    687  C   ASP    87      32.849  16.370 -44.263  1.00 72.22           C  
ATOM    688  O   ASP    87      33.984  16.488 -44.722  1.00 72.22           O  
ATOM    689  CB  ASP    87      31.266  17.529 -42.736  1.00 72.22           C  
ATOM    690  CG  ASP    87      31.492  18.895 -43.377  1.00 72.22           C  
ATOM    691  OD1 ASP    87      32.523  19.083 -44.077  1.00 72.22           O  
ATOM    692  OD2 ASP    87      30.626  19.784 -43.156  1.00 72.22           O1-
ATOM    693  N   GLU    88      31.805  15.944 -45.008  1.00 65.74           N  
ATOM    694  CA  GLU    88      31.892  15.548 -46.389  1.00 65.74           C  
ATOM    695  C   GLU    88      32.234  16.720 -47.268  1.00 65.74           C  
ATOM    696  O   GLU    88      32.847  16.553 -48.320  1.00 65.74           O  
ATOM    697  CB  GLU    88      30.593  14.915 -46.916  1.00 65.74           C  
ATOM    698  CG  GLU    88      30.329  13.530 -46.320  1.00 65.74           C  
ATOM    699  CD  GLU    88      29.105  12.930 -47.001  1.00 65.74           C  
ATOM    700  OE1 GLU    88      28.180  13.707 -47.358  1.00 65.74           O  
ATOM    701  OE2 GLU    88      29.079  11.681 -47.167  1.00 65.74           O1-
ATOM    702  N   CYS    89      31.763  17.921 -46.886  1.00109.44           N  
ATOM    703  CA  CYS    89      31.932  19.186 -47.552  1.00109.44           C  
ATOM    704  C   CYS    89      33.307  19.762 -47.340  1.00109.44           C  
ATOM    705  O   CYS    89      33.666  20.767 -47.951  1.00109.44           O  
ATOM    706  CB  CYS    89      30.858  20.197 -47.107  1.00109.44           C  
ATOM    707  SG  CYS    89      29.197  19.538 -47.450  1.00109.44           S  
ATOM    708  N   ARG    90      34.104  19.170 -46.435  1.00213.49           N  
ATOM    709  CA  ARG    90      35.417  19.670 -46.117  1.00213.49           C  
ATOM    710  C   ARG    90      35.292  20.953 -45.358  1.00213.49           C  
ATOM    711  O   ARG    90      36.030  21.917 -45.564  1.00213.49           O  
ATOM    712  CB  ARG    90      36.318  19.852 -47.349  1.00213.49           C  
ATOM    713  CG  ARG    90      37.792  19.983 -46.977  1.00213.49           C  
ATOM    714  CD  ARG    90      38.729  19.423 -48.045  1.00213.49           C  
ATOM    715  NE  ARG    90      38.882  20.432 -49.127  1.00213.49           N  
ATOM    716  CZ  ARG    90      39.889  21.351 -49.079  1.00213.49           C  
ATOM    717  NH1 ARG    90      40.764  21.375 -48.034  1.00213.49           N1+
ATOM    718  NH2 ARG    90      40.024  22.256 -50.088  1.00213.49           N  
ATOM    719  N   ARG    91      34.308  20.970 -44.440  1.00155.31           N  
ATOM    720  CA  ARG    91      34.107  22.044 -43.518  1.00155.31           C  
ATOM    721  C   ARG    91      34.645  21.538 -42.211  1.00155.31           C  
ATOM    722  O   ARG    91      34.384  20.399 -41.822  1.00155.31           O  
ATOM    723  CB  ARG    91      32.615  22.366 -43.332  1.00155.31           C  
ATOM    724  CG  ARG    91      31.965  22.902 -44.610  1.00155.31           C  
ATOM    725  CD  ARG    91      30.506  22.469 -44.778  1.00155.31           C  
ATOM    726  NE  ARG    91      29.646  23.352 -43.949  1.00155.31           N  
ATOM    727  CZ  ARG    91      28.488  22.869 -43.412  1.00155.31           C  
ATOM    728  NH1 ARG    91      28.192  21.538 -43.493  1.00155.31           N1+
ATOM    729  NH2 ARG    91      27.623  23.718 -42.785  1.00155.31           N  
ATOM    730  N   LEU    92      35.439  22.371 -41.512  1.00 57.44           N  
ATOM    731  CA  LEU    92      36.035  21.975 -40.269  1.00 57.44           C  
ATOM    732  C   LEU    92      35.159  22.466 -39.157  1.00 57.44           C  
ATOM    733  O   LEU    92      34.938  23.668 -39.005  1.00 57.44           O  
ATOM    734  CB  LEU    92      37.441  22.571 -40.084  1.00 57.44           C  
ATOM    735  CG  LEU    92      38.132  22.180 -38.767  1.00 57.44           C  
ATOM    736  CD1 LEU    92      38.339  20.663 -38.670  1.00 57.44           C  
ATOM    737  CD2 LEU    92      39.438  22.970 -38.580  1.00 57.44           C  
ATOM    738  N   TRP    93      34.644  21.527 -38.335  1.00 73.50           N  
ATOM    739  CA  TRP    93      33.737  21.877 -37.279  1.00 73.50           C  
ATOM    740  C   TRP    93      34.428  21.696 -35.958  1.00 73.50           C  
ATOM    741  O   TRP    93      35.136  20.718 -35.727  1.00 73.50           O  
ATOM    742  CB  TRP    93      32.492  20.974 -37.241  1.00 73.50           C  
ATOM    743  CG  TRP    93      31.607  21.076 -38.460  1.00 73.50           C  
ATOM    744  CD1 TRP    93      31.776  20.513 -39.691  1.00 73.50           C  
ATOM    745  CD2 TRP    93      30.362  21.792 -38.509  1.00 73.50           C  
ATOM    746  CE2 TRP    93      29.838  21.623 -39.790  1.00 73.50           C  
ATOM    747  CE3 TRP    93      29.704  22.526 -37.563  1.00 73.50           C  
ATOM    748  NE1 TRP    93      30.718  20.839 -40.507  1.00 73.50           N  
ATOM    749  CZ2 TRP    93      28.645  22.188 -40.145  1.00 73.50           C  
ATOM    750  CZ3 TRP    93      28.503  23.099 -37.926  1.00 73.50           C  
ATOM    751  CH2 TRP    93      27.983  22.933 -39.194  1.00 73.50           C  
ATOM    752  N   ILE    94      34.235  22.675 -35.054  1.00 57.84           N  
ATOM    753  CA  ILE    94      34.780  22.625 -33.729  1.00 57.84           C  
ATOM    754  C   ILE    94      33.684  23.050 -32.801  1.00 57.84           C  
ATOM    755  O   ILE    94      32.700  23.648 -33.236  1.00 57.84           O  
ATOM    756  CB  ILE    94      35.931  23.572 -33.554  1.00 57.84           C  
ATOM    757  CG1 ILE    94      35.471  25.019 -33.813  1.00 57.84           C  
ATOM    758  CG2 ILE    94      37.072  23.110 -34.477  1.00 57.84           C  
ATOM    759  CD1 ILE    94      36.527  26.070 -33.493  1.00 57.84           C  
ATOM    760  N   ALA    95      33.782  22.681 -31.505  1.00 54.81           N  
ATOM    761  CA  ALA    95      32.804  23.150 -30.565  1.00 54.81           C  
ATOM    762  C   ALA    95      33.532  23.953 -29.527  1.00 54.81           C  
ATOM    763  O   ALA    95      34.231  23.405 -28.674  1.00 54.81           O  
ATOM    764  CB  ALA    95      32.064  22.018 -29.835  1.00 54.81           C  
ATOM    765  N   ASP    96      33.370  25.290 -29.561  1.00 55.78           N  
ATOM    766  CA  ASP    96      34.000  26.125 -28.579  1.00 55.78           C  
ATOM    767  C   ASP    96      33.161  26.014 -27.344  1.00 55.78           C  
ATOM    768  O   ASP    96      31.967  26.306 -27.363  1.00 55.78           O  
ATOM    769  CB  ASP    96      34.052  27.609 -28.990  1.00 55.78           C  
ATOM    770  CG  ASP    96      34.924  28.365 -27.997  1.00 55.78           C  
ATOM    771  OD1 ASP    96      35.354  27.745 -26.987  1.00 55.78           O  
ATOM    772  OD2 ASP    96      35.170  29.578 -28.238  1.00 55.78           O1-
ATOM    773  N   VAL    97      33.771  25.554 -26.236  1.00118.78           N  
ATOM    774  CA  VAL    97      33.079  25.391 -24.987  1.00118.78           C  
ATOM    775  C   VAL    97      32.733  26.742 -24.432  1.00118.78           C  
ATOM    776  O   VAL    97      31.735  26.892 -23.728  1.00118.78           O  
ATOM    777  CB  VAL    97      33.896  24.659 -23.967  1.00118.78           C  
ATOM    778  CG1 VAL    97      34.161  23.235 -24.486  1.00118.78           C  
ATOM    779  CG2 VAL    97      35.174  25.470 -23.692  1.00118.78           C  
ATOM    780  N   GLY    98      33.594  27.752 -24.679  1.00 45.67           N  
ATOM    781  CA  GLY    98      33.251  29.104 -24.328  1.00 45.67           C  
ATOM    782  C   GLY    98      33.936  29.600 -23.091  1.00 45.67           C  
ATOM    783  O   GLY    98      33.883  30.799 -22.818  1.00 45.67           O  
ATOM    784  N   GLN    99      34.583  28.724 -22.299  1.00 72.81           N  
ATOM    785  CA  GLN    99      35.258  29.201 -21.125  1.00 72.81           C  
ATOM    786  C   GLN    99      36.526  28.423 -20.985  1.00 72.81           C  
ATOM    787  O   GLN    99      36.662  27.331 -21.534  1.00 72.81           O  
ATOM    788  CB  GLN    99      34.453  28.936 -19.842  1.00 72.81           C  
ATOM    789  CG  GLN    99      33.081  29.609 -19.828  1.00 72.81           C  
ATOM    790  CD  GLN    99      32.312  29.062 -18.634  1.00 72.81           C  
ATOM    791  NE2 GLN    99      32.410  27.723 -18.414  1.00 72.81           N  
ATOM    792  OE1 GLN    99      31.636  29.802 -17.920  1.00 72.81           O  
ATOM    793  N   VAL   100      37.499  28.997 -20.254  1.00152.51           N  
ATOM    794  CA  VAL   100      38.751  28.367 -19.973  1.00152.51           C  
ATOM    795  C   VAL   100      38.586  27.686 -18.638  1.00152.51           C  
ATOM    796  O   VAL   100      37.724  28.061 -17.847  1.00152.51           O  
ATOM    797  CB  VAL   100      39.872  29.365 -19.942  1.00152.51           C  
ATOM    798  CG1 VAL   100      39.633  30.381 -18.818  1.00152.51           C  
ATOM    799  CG2 VAL   100      41.187  28.603 -19.845  1.00152.51           C  
ATOM    800  N   GLU   101      39.350  26.596 -18.416  1.00112.84           N  
ATOM    801  CA  GLU   101      39.279  25.741 -17.259  1.00112.84           C  
ATOM    802  C   GLU   101      39.958  26.273 -16.027  1.00112.84           C  
ATOM    803  O   GLU   101      39.583  25.889 -14.920  1.00112.84           O  
ATOM    804  CB  GLU   101      39.776  24.327 -17.580  1.00112.84           C  
ATOM    805  CG  GLU   101      38.818  23.662 -18.571  1.00112.84           C  
ATOM    806  CD  GLU   101      39.367  22.310 -18.990  1.00112.84           C  
ATOM    807  OE1 GLU   101      39.594  21.452 -18.096  1.00112.84           O  
ATOM    808  OE2 GLU   101      39.562  22.121 -20.220  1.00112.84           O1-
ATOM    809  N   TYR   102      40.966  27.158 -16.163  1.00115.27           N  
ATOM    810  CA  TYR   102      41.767  27.523 -15.023  1.00115.27           C  
ATOM    811  C   TYR   102      41.394  28.878 -14.520  1.00115.27           C  
ATOM    812  O   TYR   102      40.824  29.702 -15.232  1.00115.27           O  
ATOM    813  CB  TYR   102      43.272  27.606 -15.349  1.00115.27           C  
ATOM    814  CG  TYR   102      43.491  28.732 -16.313  1.00115.27           C  
ATOM    815  CD1 TYR   102      43.747  30.014 -15.879  1.00115.27           C  
ATOM    816  CD2 TYR   102      43.451  28.509 -17.668  1.00115.27           C  
ATOM    817  CE1 TYR   102      43.944  31.045 -16.770  1.00115.27           C  
ATOM    818  CE2 TYR   102      43.649  29.532 -18.563  1.00115.27           C  
ATOM    819  CZ  TYR   102      43.900  30.803 -18.120  1.00115.27           C  
ATOM    820  OH  TYR   102      44.101  31.849 -19.047  1.00115.27           O  
ATOM    821  N   LYS   103      41.681  29.093 -13.219  1.00189.16           N  
ATOM    822  CA  LYS   103      41.486  30.342 -12.546  1.00189.16           C  
ATOM    823  C   LYS   103      42.862  30.876 -12.281  1.00189.16           C  
ATOM    824  O   LYS   103      43.420  30.669 -11.206  1.00189.16           O  
ATOM    825  CB  LYS   103      40.821  30.138 -11.171  1.00189.16           C  
ATOM    826  CG  LYS   103      41.440  28.962 -10.401  1.00189.16           C  
ATOM    827  CD  LYS   103      41.219  28.966  -8.885  1.00189.16           C  
ATOM    828  CE  LYS   103      39.788  29.276  -8.452  1.00189.16           C  
ATOM    829  NZ  LYS   103      39.588  30.741  -8.421  1.00189.16           N1+
ATOM    830  N   GLU   104      43.457  31.596 -13.247  1.00229.52           N  
ATOM    831  CA  GLU   104      44.797  32.048 -13.024  1.00229.52           C  
ATOM    832  C   GLU   104      45.116  33.091 -14.029  1.00229.52           C  
ATOM    833  O   GLU   104      44.238  33.678 -14.659  1.00229.52           O  
ATOM    834  CB  GLU   104      45.879  30.967 -13.197  1.00229.52           C  
ATOM    835  CG  GLU   104      45.903  29.919 -12.084  1.00229.52           C  
ATOM    836  CD  GLU   104      47.016  28.926 -12.384  1.00229.52           C  
ATOM    837  OE1 GLU   104      48.029  29.340 -13.009  1.00229.52           O  
ATOM    838  OE2 GLU   104      46.870  27.739 -11.987  1.00229.52           O1-
ATOM    839  N   ASP   105      46.431  33.307 -14.200  1.00172.11           N  
ATOM    840  CA  ASP   105      46.973  34.335 -15.027  1.00172.11           C  
ATOM    841  C   ASP   105      46.592  34.155 -16.456  1.00172.11           C  
ATOM    842  O   ASP   105      46.343  33.050 -16.939  1.00172.11           O  
ATOM    843  CB  ASP   105      48.505  34.417 -14.968  1.00172.11           C  
ATOM    844  CG  ASP   105      48.888  34.903 -13.577  1.00172.11           C  
ATOM    845  OD1 ASP   105      48.077  35.653 -12.969  1.00172.11           O  
ATOM    846  OD2 ASP   105      49.995  34.531 -13.103  1.00172.11           O1-
ATOM    847  N   GLU   106      46.616  35.299 -17.165  1.00275.71           N  
ATOM    848  CA  GLU   106      46.291  35.424 -18.552  1.00275.71           C  
ATOM    849  C   GLU   106      44.873  35.064 -18.827  1.00275.71           C  
ATOM    850  O   GLU   106      44.592  34.300 -19.750  1.00275.71           O  
ATOM    851  CB  GLU   106      47.194  34.577 -19.464  1.00275.71           C  
ATOM    852  CG  GLU   106      48.666  34.996 -19.411  1.00275.71           C  
ATOM    853  CD  GLU   106      48.773  36.436 -19.891  1.00275.71           C  
ATOM    854  OE1 GLU   106      48.169  37.328 -19.237  1.00275.71           O  
ATOM    855  OE2 GLU   106      49.462  36.664 -20.921  1.00275.71           O1-
ATOM    856  N   LYS   107      43.924  35.614 -18.041  1.00264.86           N  
ATOM    857  CA  LYS   107      42.550  35.382 -18.367  1.00264.86           C  
ATOM    858  C   LYS   107      42.209  36.323 -19.478  1.00264.86           C  
ATOM    859  O   LYS   107      41.285  37.130 -19.386  1.00264.86           O  
ATOM    860  CB  LYS   107      41.583  35.647 -17.200  1.00264.86           C  
ATOM    861  CG  LYS   107      41.712  37.043 -16.592  1.00264.86           C  
ATOM    862  CD  LYS   107      43.071  37.294 -15.936  1.00264.86           C  
ATOM    863  CE  LYS   107      43.282  36.482 -14.658  1.00264.86           C  
ATOM    864  NZ  LYS   107      44.615  36.771 -14.082  1.00264.86           N1+
ATOM    865  N   LYS   108      42.982  36.211 -20.572  1.00163.03           N  
ATOM    866  CA  LYS   108      42.851  36.965 -21.778  1.00163.03           C  
ATOM    867  C   LYS   108      41.624  36.502 -22.490  1.00163.03           C  
ATOM    868  O   LYS   108      41.044  37.239 -23.284  1.00163.03           O  
ATOM    869  CB  LYS   108      44.050  36.777 -22.723  1.00163.03           C  
ATOM    870  CG  LYS   108      44.063  37.747 -23.906  1.00163.03           C  
ATOM    871  CD  LYS   108      44.314  39.201 -23.500  1.00163.03           C  
ATOM    872  CE  LYS   108      44.384  40.167 -24.685  1.00163.03           C  
ATOM    873  NZ  LYS   108      45.594  39.893 -25.494  1.00163.03           N1+
ATOM    874  N   PHE   109      41.222  35.239 -22.255  1.00 90.13           N  
ATOM    875  CA  PHE   109      40.133  34.677 -23.000  1.00 90.13           C  
ATOM    876  C   PHE   109      38.849  34.865 -22.240  1.00 90.13           C  
ATOM    877  O   PHE   109      38.456  34.009 -21.446  1.00 90.13           O  
ATOM    878  CB  PHE   109      40.310  33.161 -23.168  1.00 90.13           C  
ATOM    879  CG  PHE   109      41.724  32.977 -23.598  1.00 90.13           C  
ATOM    880  CD1 PHE   109      42.099  33.082 -24.917  1.00 90.13           C  
ATOM    881  CD2 PHE   109      42.684  32.710 -22.649  1.00 90.13           C  
ATOM    882  CE1 PHE   109      43.416  32.915 -25.280  1.00 90.13           C  
ATOM    883  CE2 PHE   109      44.001  32.542 -23.006  1.00 90.13           C  
ATOM    884  CZ  PHE   109      44.369  32.646 -24.326  1.00 90.13           C  
ATOM    885  N   PRO   110      38.159  35.943 -22.507  1.00 67.84           N  
ATOM    886  CA  PRO   110      36.912  36.248 -21.854  1.00 67.84           C  
ATOM    887  C   PRO   110      35.954  35.146 -22.169  1.00 67.84           C  
ATOM    888  O   PRO   110      36.035  34.592 -23.263  1.00 67.84           O  
ATOM    889  CB  PRO   110      36.443  37.556 -22.482  1.00 67.84           C  
ATOM    890  CG  PRO   110      37.008  37.469 -23.914  1.00 67.84           C  
ATOM    891  CD  PRO   110      38.316  36.674 -23.753  1.00 67.84           C  
ATOM    892  N   LYS   111      35.037  34.812 -21.237  1.00138.83           N  
ATOM    893  CA  LYS   111      34.132  33.729 -21.488  1.00138.83           C  
ATOM    894  C   LYS   111      32.937  34.219 -22.242  1.00138.83           C  
ATOM    895  O   LYS   111      32.626  35.408 -22.246  1.00138.83           O  
ATOM    896  CB  LYS   111      33.630  33.001 -20.228  1.00138.83           C  
ATOM    897  CG  LYS   111      32.604  33.775 -19.401  1.00138.83           C  
ATOM    898  CD  LYS   111      33.131  35.068 -18.782  1.00138.83           C  
ATOM    899  CE  LYS   111      32.071  35.805 -17.965  1.00138.83           C  
ATOM    900  NZ  LYS   111      32.676  36.961 -17.271  1.00138.83           N1+
ATOM    901  N   GLN   112      32.262  33.280 -22.936  1.00 52.77           N  
ATOM    902  CA  GLN   112      31.075  33.544 -23.699  1.00 52.77           C  
ATOM    903  C   GLN   112      30.294  32.264 -23.708  1.00 52.77           C  
ATOM    904  O   GLN   112      30.683  31.286 -23.072  1.00 52.77           O  
ATOM    905  CB  GLN   112      31.346  33.884 -25.174  1.00 52.77           C  
ATOM    906  CG  GLN   112      31.945  32.711 -25.954  1.00 52.77           C  
ATOM    907  CD  GLN   112      32.120  33.140 -27.403  1.00 52.77           C  
ATOM    908  NE2 GLN   112      33.155  33.982 -27.668  1.00 52.77           N  
ATOM    909  OE1 GLN   112      31.352  32.741 -28.277  1.00 52.77           O  
ATOM    910  N   ASN   113      29.150  32.244 -24.421  1.00 47.53           N  
ATOM    911  CA  ASN   113      28.353  31.048 -24.483  1.00 47.53           C  
ATOM    912  C   ASN   113      28.990  30.105 -25.459  1.00 47.53           C  
ATOM    913  O   ASN   113      29.693  30.524 -26.376  1.00 47.53           O  
ATOM    914  CB  ASN   113      26.897  31.285 -24.926  1.00 47.53           C  
ATOM    915  CG  ASN   113      26.174  32.030 -23.811  1.00 47.53           C  
ATOM    916  ND2 ASN   113      26.356  31.561 -22.548  1.00 47.53           N  
ATOM    917  OD1 ASN   113      25.461  33.003 -24.058  1.00 47.53           O  
ATOM    918  N   ALA   114      28.742  28.790 -25.276  1.00 34.51           N  
ATOM    919  CA  ALA   114      29.330  27.771 -26.103  1.00 34.51           C  
ATOM    920  C   ALA   114      28.861  27.958 -27.508  1.00 34.51           C  
ATOM    921  O   ALA   114      27.739  28.404 -27.745  1.00 34.51           O  
ATOM    922  CB  ALA   114      28.971  26.337 -25.673  1.00 34.51           C  
ATOM    923  N   ALA   115      29.731  27.633 -28.489  1.00 41.53           N  
ATOM    924  CA  ALA   115      29.336  27.833 -29.851  1.00 41.53           C  
ATOM    925  C   ALA   115      29.852  26.732 -30.727  1.00 41.53           C  
ATOM    926  O   ALA   115      30.905  26.147 -30.475  1.00 41.53           O  
ATOM    927  CB  ALA   115      29.851  29.155 -30.448  1.00 41.53           C  
ATOM    928  N   ILE   116      29.076  26.423 -31.788  1.00 52.19           N  
ATOM    929  CA  ILE   116      29.471  25.477 -32.793  1.00 52.19           C  
ATOM    930  C   ILE   116      29.951  26.329 -33.926  1.00 52.19           C  
ATOM    931  O   ILE   116      29.219  27.191 -34.412  1.00 52.19           O  
ATOM    932  CB  ILE   116      28.335  24.636 -33.306  1.00 52.19           C  
ATOM    933  CG1 ILE   116      27.736  23.792 -32.168  1.00 52.19           C  
ATOM    934  CG2 ILE   116      28.850  23.795 -34.486  1.00 52.19           C  
ATOM    935  CD1 ILE   116      26.408  23.131 -32.534  1.00 52.19           C  
ATOM    936  N   ILE   117      31.211  26.125 -34.363  1.00 96.16           N  
ATOM    937  CA  ILE   117      31.763  26.976 -35.377  1.00 96.16           C  
ATOM    938  C   ILE   117      32.310  26.121 -36.474  1.00 96.16           C  
ATOM    939  O   ILE   117      32.778  25.008 -36.231  1.00 96.16           O  
ATOM    940  CB  ILE   117      32.889  27.835 -34.877  1.00 96.16           C  
ATOM    941  CG1 ILE   117      32.396  28.766 -33.757  1.00 96.16           C  
ATOM    942  CG2 ILE   117      33.480  28.589 -36.080  1.00 96.16           C  
ATOM    943  CD1 ILE   117      31.299  29.730 -34.203  1.00 96.16           C  
ATOM    944  N   ALA   118      32.243  26.623 -37.727  1.00 39.34           N  
ATOM    945  CA  ALA   118      32.729  25.855 -38.837  1.00 39.34           C  
ATOM    946  C   ALA   118      33.524  26.736 -39.752  1.00 39.34           C  
ATOM    947  O   ALA   118      33.220  27.914 -39.947  1.00 39.34           O  
ATOM    948  CB  ALA   118      31.609  25.215 -39.673  1.00 39.34           C  
ATOM    949  N   TYR   119      34.577  26.152 -40.356  1.00 57.67           N  
ATOM    950  CA  TYR   119      35.440  26.867 -41.251  1.00 57.67           C  
ATOM    951  C   TYR   119      35.440  26.118 -42.543  1.00 57.67           C  
ATOM    952  O   TYR   119      35.253  24.904 -42.566  1.00 57.67           O  
ATOM    953  CB  TYR   119      36.906  26.903 -40.787  1.00 57.67           C  
ATOM    954  CG  TYR   119      36.980  27.662 -39.509  1.00 57.67           C  
ATOM    955  CD1 TYR   119      37.075  29.034 -39.517  1.00 57.67           C  
ATOM    956  CD2 TYR   119      36.961  27.000 -38.303  1.00 57.67           C  
ATOM    957  CE1 TYR   119      37.145  29.739 -38.339  1.00 57.67           C  
ATOM    958  CE2 TYR   119      37.030  27.700 -37.121  1.00 57.67           C  
ATOM    959  CZ  TYR   119      37.125  29.070 -37.139  1.00 57.67           C  
ATOM    960  OH  TYR   119      37.196  29.791 -35.930  1.00 57.67           O  
ATOM    961  N   ASP   120      35.635  26.848 -43.659  1.00 45.13           N  
ATOM    962  CA  ASP   120      35.651  26.246 -44.960  1.00 45.13           C  
ATOM    963  C   ASP   120      37.083  26.039 -45.358  1.00 45.13           C  
ATOM    964  O   ASP   120      37.822  26.989 -45.614  1.00 45.13           O  
ATOM    965  CB  ASP   120      34.989  27.139 -46.027  1.00 45.13           C  
ATOM    966  CG  ASP   120      34.741  26.328 -47.291  1.00 45.13           C  
ATOM    967  OD1 ASP   120      35.032  25.103 -47.284  1.00 45.13           O  
ATOM    968  OD2 ASP   120      34.252  26.928 -48.286  1.00 45.13           O1-
ATOM    969  N   LEU   121      37.509  24.763 -45.391  1.00 66.55           N  
ATOM    970  CA  LEU   121      38.838  24.359 -45.758  1.00 66.55           C  
ATOM    971  C   LEU   121      39.055  24.605 -47.216  1.00 66.55           C  
ATOM    972  O   LEU   121      40.183  24.823 -47.652  1.00 66.55           O  
ATOM    973  CB  LEU   121      39.106  22.870 -45.479  1.00 66.55           C  
ATOM    974  CG  LEU   121      39.020  22.503 -43.984  1.00 66.55           C  
ATOM    975  CD1 LEU   121      39.460  21.051 -43.738  1.00 66.55           C  
ATOM    976  CD2 LEU   121      39.782  23.513 -43.108  1.00 66.55           C  
ATOM    977  N   THR   122      37.980  24.526 -48.023  1.00 33.07           N  
ATOM    978  CA  THR   122      38.123  24.697 -49.440  1.00 33.07           C  
ATOM    979  C   THR   122      38.668  26.064 -49.728  1.00 33.07           C  
ATOM    980  O   THR   122      39.609  26.204 -50.508  1.00 33.07           O  
ATOM    981  CB  THR   122      36.824  24.566 -50.178  1.00 33.07           C  
ATOM    982  CG2 THR   122      37.095  24.745 -51.681  1.00 33.07           C  
ATOM    983  OG1 THR   122      36.250  23.290 -49.936  1.00 33.07           O  
ATOM    984  N   LYS   123      38.097  27.115 -49.104  1.00104.40           N  
ATOM    985  CA  LYS   123      38.565  28.450 -49.352  1.00104.40           C  
ATOM    986  C   LYS   123      39.785  28.690 -48.524  1.00104.40           C  
ATOM    987  O   LYS   123      39.910  28.181 -47.410  1.00104.40           O  
ATOM    988  CB  LYS   123      37.537  29.540 -49.006  1.00104.40           C  
ATOM    989  CG  LYS   123      36.352  29.571 -49.971  1.00104.40           C  
ATOM    990  CD  LYS   123      36.773  29.826 -51.420  1.00104.40           C  
ATOM    991  CE  LYS   123      35.606  29.847 -52.408  1.00104.40           C  
ATOM    992  NZ  LYS   123      34.897  31.141 -52.327  1.00104.40           N1+
ATOM    993  N   ASP   124      40.729  29.482 -49.071  1.00116.75           N  
ATOM    994  CA  ASP   124      41.953  29.746 -48.376  1.00116.75           C  
ATOM    995  C   ASP   124      41.735  30.749 -47.303  1.00116.75           C  
ATOM    996  O   ASP   124      40.922  31.665 -47.430  1.00116.75           O  
ATOM    997  CB  ASP   124      43.095  30.236 -49.286  1.00116.75           C  
ATOM    998  CG  ASP   124      42.687  31.546 -49.946  1.00116.75           C  
ATOM    999  OD1 ASP   124      41.476  31.889 -49.894  1.00116.75           O  
ATOM   1000  OD2 ASP   124      43.584  32.216 -50.523  1.00116.75           O1-
ATOM   1001  N   ASN   125      42.558  30.611 -46.247  1.00214.39           N  
ATOM   1002  CA  ASN   125      42.496  31.393 -45.062  1.00214.39           C  
ATOM   1003  C   ASN   125      41.360  30.912 -44.204  1.00214.39           C  
ATOM   1004  O   ASN   125      41.069  31.512 -43.173  1.00214.39           O  
ATOM   1005  CB  ASN   125      42.311  32.889 -45.372  1.00214.39           C  
ATOM   1006  CG  ASN   125      42.784  33.701 -44.179  1.00214.39           C  
ATOM   1007  ND2 ASN   125      44.020  34.258 -44.286  1.00214.39           N  
ATOM   1008  OD1 ASN   125      42.083  33.838 -43.178  1.00214.39           O  
ATOM   1009  N   TYR   126      40.736  29.779 -44.594  1.00122.86           N  
ATOM   1010  CA  TYR   126      39.695  29.106 -43.865  1.00122.86           C  
ATOM   1011  C   TYR   126      38.739  30.079 -43.226  1.00122.86           C  
ATOM   1012  O   TYR   126      38.837  30.345 -42.029  1.00122.86           O  
ATOM   1013  CB  TYR   126      40.214  28.175 -42.751  1.00122.86           C  
ATOM   1014  CG  TYR   126      41.149  27.188 -43.360  1.00122.86           C  
ATOM   1015  CD1 TYR   126      40.720  26.315 -44.333  1.00122.86           C  
ATOM   1016  CD2 TYR   126      42.453  27.111 -42.926  1.00122.86           C  
ATOM   1017  CE1 TYR   126      41.590  25.403 -44.885  1.00122.86           C  
ATOM   1018  CE2 TYR   126      43.325  26.200 -43.473  1.00122.86           C  
ATOM   1019  CZ  TYR   126      42.895  25.346 -44.458  1.00122.86           C  
ATOM   1020  OH  TYR   126      43.788  24.410 -45.023  1.00122.86           O  
ATOM   1021  N   PRO   127      37.834  30.641 -43.982  1.00 80.69           N  
ATOM   1022  CA  PRO   127      36.852  31.559 -43.457  1.00 80.69           C  
ATOM   1023  C   PRO   127      35.795  30.859 -42.651  1.00 80.69           C  
ATOM   1024  O   PRO   127      35.563  29.674 -42.877  1.00 80.69           O  
ATOM   1025  CB  PRO   127      36.295  32.319 -44.664  1.00 80.69           C  
ATOM   1026  CG  PRO   127      36.731  31.488 -45.884  1.00 80.69           C  
ATOM   1027  CD  PRO   127      38.022  30.799 -45.414  1.00 80.69           C  
ATOM   1028  N   GLU   128      35.138  31.576 -41.708  1.00 93.24           N  
ATOM   1029  CA  GLU   128      34.122  31.003 -40.863  1.00 93.24           C  
ATOM   1030  C   GLU   128      32.791  31.042 -41.551  1.00 93.24           C  
ATOM   1031  O   GLU   128      32.244  32.112 -41.813  1.00 93.24           O  
ATOM   1032  CB  GLU   128      33.946  31.765 -39.540  1.00 93.24           C  
ATOM   1033  CG  GLU   128      32.869  31.178 -38.629  1.00 93.24           C  
ATOM   1034  CD  GLU   128      32.580  32.214 -37.558  1.00 93.24           C  
ATOM   1035  OE1 GLU   128      31.698  33.078 -37.807  1.00 93.24           O  
ATOM   1036  OE2 GLU   128      33.241  32.165 -36.487  1.00 93.24           O1-
ATOM   1037  N   ILE   129      32.296  29.845 -41.928  1.00152.54           N  
ATOM   1038  CA  ILE   129      31.014  29.588 -42.529  1.00152.54           C  
ATOM   1039  C   ILE   129      29.882  29.582 -41.536  1.00152.54           C  
ATOM   1040  O   ILE   129      28.801  30.086 -41.832  1.00152.54           O  
ATOM   1041  CB  ILE   129      30.984  28.261 -43.230  1.00152.54           C  
ATOM   1042  CG1 ILE   129      32.023  28.228 -44.362  1.00152.54           C  
ATOM   1043  CG2 ILE   129      29.543  28.001 -43.700  1.00152.54           C  
ATOM   1044  CD1 ILE   129      32.274  26.826 -44.916  1.00152.54           C  
ATOM   1045  N   ASP   130      30.066  28.954 -40.351  1.00 69.15           N  
ATOM   1046  CA  ASP   130      28.949  28.838 -39.446  1.00 69.15           C  
ATOM   1047  C   ASP   130      29.365  29.184 -38.048  1.00 69.15           C  
ATOM   1048  O   ASP   130      30.458  28.831 -37.614  1.00 69.15           O  
ATOM   1049  CB  ASP   130      28.345  27.422 -39.404  1.00 69.15           C  
ATOM   1050  CG  ASP   130      27.643  27.176 -40.733  1.00 69.15           C  
ATOM   1051  OD1 ASP   130      27.002  28.130 -41.248  1.00 69.15           O  
ATOM   1052  OD2 ASP   130      27.732  26.029 -41.245  1.00 69.15           O1-
ATOM   1053  N   ARG   131      28.509  29.944 -37.324  1.00140.02           N  
ATOM   1054  CA  ARG   131      28.738  30.201 -35.928  1.00140.02           C  
ATOM   1055  C   ARG   131      27.400  30.204 -35.247  1.00140.02           C  
ATOM   1056  O   ARG   131      26.567  31.075 -35.490  1.00140.02           O  
ATOM   1057  CB  ARG   131      29.424  31.542 -35.612  1.00140.02           C  
ATOM   1058  CG  ARG   131      28.654  32.774 -36.079  1.00140.02           C  
ATOM   1059  CD  ARG   131      29.241  34.084 -35.545  1.00140.02           C  
ATOM   1060  NE  ARG   131      30.724  33.931 -35.481  1.00140.02           N  
ATOM   1061  CZ  ARG   131      31.327  33.607 -34.300  1.00140.02           C  
ATOM   1062  NH1 ARG   131      30.577  33.449 -33.171  1.00140.02           N1+
ATOM   1063  NH2 ARG   131      32.683  33.456 -34.236  1.00140.02           N  
ATOM   1064  N   TYR   132      27.166  29.228 -34.347  1.00 61.32           N  
ATOM   1065  CA  TYR   132      25.891  29.124 -33.695  1.00 61.32           C  
ATOM   1066  C   TYR   132      26.105  29.143 -32.214  1.00 61.32           C  
ATOM   1067  O   TYR   132      26.856  28.332 -31.674  1.00 61.32           O  
ATOM   1068  CB  TYR   132      25.174  27.808 -34.060  1.00 61.32           C  
ATOM   1069  CG  TYR   132      23.933  27.607 -33.255  1.00 61.32           C  
ATOM   1070  CD1 TYR   132      22.750  28.225 -33.596  1.00 61.32           C  
ATOM   1071  CD2 TYR   132      23.948  26.768 -32.163  1.00 61.32           C  
ATOM   1072  CE1 TYR   132      21.610  28.018 -32.852  1.00 61.32           C  
ATOM   1073  CE2 TYR   132      22.812  26.555 -31.415  1.00 61.32           C  
ATOM   1074  CZ  TYR   132      21.640  27.184 -31.759  1.00 61.32           C  
ATOM   1075  OH  TYR   132      20.469  26.973 -30.999  1.00 61.32           O  
ATOM   1076  N   GLU   133      25.450  30.094 -31.521  1.00 90.59           N  
ATOM   1077  CA  GLU   133      25.549  30.188 -30.095  1.00 90.59           C  
ATOM   1078  C   GLU   133      24.478  29.337 -29.480  1.00 90.59           C  
ATOM   1079  O   GLU   133      23.366  29.231 -29.996  1.00 90.59           O  
ATOM   1080  CB  GLU   133      25.358  31.624 -29.578  1.00 90.59           C  
ATOM   1081  CG  GLU   133      24.021  32.240 -30.004  1.00 90.59           C  
ATOM   1082  CD  GLU   133      23.856  33.573 -29.289  1.00 90.59           C  
ATOM   1083  OE1 GLU   133      24.203  33.640 -28.080  1.00 90.59           O  
ATOM   1084  OE2 GLU   133      23.380  34.541 -29.941  1.00 90.59           O1-
ATOM   1085  N   ILE   134      24.801  28.720 -28.331  1.00 66.75           N  
ATOM   1086  CA  ILE   134      23.903  27.880 -27.592  1.00 66.75           C  
ATOM   1087  C   ILE   134      23.009  28.767 -26.780  1.00 66.75           C  
ATOM   1088  O   ILE   134      23.460  29.730 -26.165  1.00 66.75           O  
ATOM   1089  CB  ILE   134      24.663  26.982 -26.659  1.00 66.75           C  
ATOM   1090  CG1 ILE   134      25.464  25.939 -27.458  1.00 66.75           C  
ATOM   1091  CG2 ILE   134      23.707  26.399 -25.617  1.00 66.75           C  
ATOM   1092  CD1 ILE   134      26.446  25.134 -26.609  1.00 66.75           C  
ATOM   1093  N   PRO   135      21.730  28.496 -26.805  1.00 80.96           N  
ATOM   1094  CA  PRO   135      20.767  29.214 -26.016  1.00 80.96           C  
ATOM   1095  C   PRO   135      21.053  28.873 -24.589  1.00 80.96           C  
ATOM   1096  O   PRO   135      21.336  27.712 -24.305  1.00 80.96           O  
ATOM   1097  CB  PRO   135      19.398  28.735 -26.501  1.00 80.96           C  
ATOM   1098  CG  PRO   135      19.690  27.394 -27.202  1.00 80.96           C  
ATOM   1099  CD  PRO   135      21.124  27.557 -27.731  1.00 80.96           C  
ATOM   1100  N   SER   136      20.931  29.843 -23.669  1.00 71.16           N  
ATOM   1101  CA  SER   136      21.319  29.635 -22.302  1.00 71.16           C  
ATOM   1102  C   SER   136      20.524  28.528 -21.683  1.00 71.16           C  
ATOM   1103  O   SER   136      21.016  27.824 -20.802  1.00 71.16           O  
ATOM   1104  CB  SER   136      21.102  30.884 -21.434  1.00 71.16           C  
ATOM   1105  OG  SER   136      21.496  30.611 -20.099  1.00 71.16           O  
ATOM   1106  N   ILE   137      19.276  28.324 -22.130  1.00 38.52           N  
ATOM   1107  CA  ILE   137      18.456  27.331 -21.502  1.00 38.52           C  
ATOM   1108  C   ILE   137      19.092  25.981 -21.666  1.00 38.52           C  
ATOM   1109  O   ILE   137      19.069  25.162 -20.751  1.00 38.52           O  
ATOM   1110  CB  ILE   137      17.071  27.267 -22.082  1.00 38.52           C  
ATOM   1111  CG1 ILE   137      16.353  28.614 -21.891  1.00 38.52           C  
ATOM   1112  CG2 ILE   137      16.333  26.086 -21.425  1.00 38.52           C  
ATOM   1113  CD1 ILE   137      15.057  28.734 -22.693  1.00 38.52           C  
ATOM   1114  N   VAL   138      19.647  25.705 -22.857  1.00130.10           N  
ATOM   1115  CA  VAL   138      20.200  24.413 -23.171  1.00130.10           C  
ATOM   1116  C   VAL   138      21.525  24.085 -22.531  1.00130.10           C  
ATOM   1117  O   VAL   138      21.852  22.904 -22.422  1.00130.10           O  
ATOM   1118  CB  VAL   138      20.249  24.110 -24.642  1.00130.10           C  
ATOM   1119  CG1 VAL   138      18.804  23.990 -25.152  1.00130.10           C  
ATOM   1120  CG2 VAL   138      21.037  25.204 -25.365  1.00130.10           C  
ATOM   1121  N   ALA   139      22.349  25.079 -22.129  1.00 45.80           N  
ATOM   1122  CA  ALA   139      23.663  24.778 -21.610  1.00 45.80           C  
ATOM   1123  C   ALA   139      23.583  23.771 -20.497  1.00 45.80           C  
ATOM   1124  O   ALA   139      22.729  23.859 -19.616  1.00 45.80           O  
ATOM   1125  CB  ALA   139      24.402  26.012 -21.063  1.00 45.80           C  
ATOM   1126  N   GLY   140      24.481  22.757 -20.542  1.00 51.26           N  
ATOM   1127  CA  GLY   140      24.539  21.756 -19.516  1.00 51.26           C  
ATOM   1128  C   GLY   140      25.928  21.177 -19.514  1.00 51.26           C  
ATOM   1129  O   GLY   140      26.220  20.242 -20.258  1.00 51.26           O  
ATOM   1130  N   ASN   141      26.796  21.703 -18.620  1.00 84.16           N  
ATOM   1131  CA  ASN   141      28.153  21.262 -18.411  1.00 84.16           C  
ATOM   1132  C   ASN   141      28.928  21.102 -19.693  1.00 84.16           C  
ATOM   1133  O   ASN   141      29.313  19.993 -20.054  1.00 84.16           O  
ATOM   1134  CB  ASN   141      28.242  19.942 -17.625  1.00 84.16           C  
ATOM   1135  CG  ASN   141      27.749  20.212 -16.210  1.00 84.16           C  
ATOM   1136  ND2 ASN   141      28.490  21.072 -15.462  1.00 84.16           N  
ATOM   1137  OD1 ASN   141      26.728  19.676 -15.782  1.00 84.16           O  
ATOM   1138  N   PRO   142      29.196  22.190 -20.371  1.00 78.17           N  
ATOM   1139  CA  PRO   142      29.890  22.218 -21.641  1.00 78.17           C  
ATOM   1140  C   PRO   142      31.271  21.613 -21.625  1.00 78.17           C  
ATOM   1141  O   PRO   142      31.749  21.226 -22.689  1.00 78.17           O  
ATOM   1142  CB  PRO   142      29.960  23.697 -22.017  1.00 78.17           C  
ATOM   1143  CG  PRO   142      29.972  24.414 -20.654  1.00 78.17           C  
ATOM   1144  CD  PRO   142      29.128  23.502 -19.750  1.00 78.17           C  
ATOM   1145  N   LEU   143      31.946  21.558 -20.461  1.00 77.91           N  
ATOM   1146  CA  LEU   143      33.287  21.039 -20.343  1.00 77.91           C  
ATOM   1147  C   LEU   143      33.298  19.569 -20.666  1.00 77.91           C  
ATOM   1148  O   LEU   143      34.328  18.998 -21.022  1.00 77.91           O  
ATOM   1149  CB  LEU   143      33.888  21.238 -18.940  1.00 77.91           C  
ATOM   1150  CG  LEU   143      35.322  20.692 -18.801  1.00 77.91           C  
ATOM   1151  CD1 LEU   143      36.289  21.406 -19.756  1.00 77.91           C  
ATOM   1152  CD2 LEU   143      35.798  20.738 -17.339  1.00 77.91           C  
ATOM   1153  N   GLY   144      32.143  18.920 -20.447  1.00 89.10           N  
ATOM   1154  CA  GLY   144      31.811  17.530 -20.614  1.00 89.10           C  
ATOM   1155  C   GLY   144      31.710  17.051 -22.042  1.00 89.10           C  
ATOM   1156  O   GLY   144      31.537  15.851 -22.259  1.00 89.10           O  
ATOM   1157  N   PHE   145      31.639  17.951 -23.045  1.00 85.42           N  
ATOM   1158  CA  PHE   145      31.406  17.510 -24.398  1.00 85.42           C  
ATOM   1159  C   PHE   145      32.489  16.614 -24.919  1.00 85.42           C  
ATOM   1160  O   PHE   145      33.681  16.880 -24.773  1.00 85.42           O  
ATOM   1161  CB  PHE   145      31.210  18.646 -25.415  1.00 85.42           C  
ATOM   1162  CG  PHE   145      29.916  19.304 -25.086  1.00 85.42           C  
ATOM   1163  CD1 PHE   145      28.733  18.625 -25.256  1.00 85.42           C  
ATOM   1164  CD2 PHE   145      29.882  20.602 -24.632  1.00 85.42           C  
ATOM   1165  CE1 PHE   145      27.530  19.222 -24.961  1.00 85.42           C  
ATOM   1166  CE2 PHE   145      28.680  21.204 -24.335  1.00 85.42           C  
ATOM   1167  CZ  PHE   145      27.503  20.515 -24.497  1.00 85.42           C  
ATOM   1168  N   GLY   146      32.064  15.506 -25.566  1.00 37.42           N  
ATOM   1169  CA  GLY   146      32.948  14.531 -26.137  1.00 37.42           C  
ATOM   1170  C   GLY   146      32.904  14.664 -27.628  1.00 37.42           C  
ATOM   1171  O   GLY   146      32.882  15.757 -28.184  1.00 37.42           O  
ATOM   1172  N   GLY   147      32.882  13.515 -28.323  1.00 37.29           N  
ATOM   1173  CA  GLY   147      32.902  13.467 -29.750  1.00 37.29           C  
ATOM   1174  C   GLY   147      31.598  13.957 -30.285  1.00 37.29           C  
ATOM   1175  O   GLY   147      30.584  13.982 -29.587  1.00 37.29           O  
ATOM   1176  N   PHE   148      31.616  14.391 -31.563  1.00 66.49           N  
ATOM   1177  CA  PHE   148      30.406  14.797 -32.215  1.00 66.49           C  
ATOM   1178  C   PHE   148      30.452  14.351 -33.647  1.00 66.49           C  
ATOM   1179  O   PHE   148      31.499  13.944 -34.151  1.00 66.49           O  
ATOM   1180  CB  PHE   148      30.124  16.313 -32.153  1.00 66.49           C  
ATOM   1181  CG  PHE   148      31.235  17.074 -32.792  1.00 66.49           C  
ATOM   1182  CD1 PHE   148      31.238  17.320 -34.145  1.00 66.49           C  
ATOM   1183  CD2 PHE   148      32.273  17.553 -32.025  1.00 66.49           C  
ATOM   1184  CE1 PHE   148      32.265  18.030 -34.723  1.00 66.49           C  
ATOM   1185  CE2 PHE   148      33.302  18.262 -32.597  1.00 66.49           C  
ATOM   1186  CZ  PHE   148      33.300  18.501 -33.950  1.00 66.49           C  
ATOM   1187  N   ALA   149      29.283  14.376 -34.327  1.00 35.26           N  
ATOM   1188  CA  ALA   149      29.206  13.967 -35.701  1.00 35.26           C  
ATOM   1189  C   ALA   149      28.471  15.016 -36.474  1.00 35.26           C  
ATOM   1190  O   ALA   149      27.542  15.648 -35.972  1.00 35.26           O  
ATOM   1191  CB  ALA   149      28.440  12.650 -35.906  1.00 35.26           C  
ATOM   1192  N   VAL   150      28.892  15.229 -37.736  1.00 44.04           N  
ATOM   1193  CA  VAL   150      28.253  16.190 -38.588  1.00 44.04           C  
ATOM   1194  C   VAL   150      27.491  15.412 -39.616  1.00 44.04           C  
ATOM   1195  O   VAL   150      28.066  14.633 -40.376  1.00 44.04           O  
ATOM   1196  CB  VAL   150      29.234  17.063 -39.319  1.00 44.04           C  
ATOM   1197  CG1 VAL   150      28.461  18.045 -40.216  1.00 44.04           C  
ATOM   1198  CG2 VAL   150      30.155  17.738 -38.287  1.00 44.04           C  
ATOM   1199  N   ASP   151      26.163  15.614 -39.666  1.00 59.95           N  
ATOM   1200  CA  ASP   151      25.315  14.887 -40.568  1.00 59.95           C  
ATOM   1201  C   ASP   151      24.930  15.811 -41.686  1.00 59.95           C  
ATOM   1202  O   ASP   151      24.121  16.718 -41.496  1.00 59.95           O  
ATOM   1203  CB  ASP   151      24.019  14.416 -39.876  1.00 59.95           C  
ATOM   1204  CG  ASP   151      23.333  13.346 -40.714  1.00 59.95           C  
ATOM   1205  OD1 ASP   151      23.860  13.008 -41.806  1.00 59.95           O  
ATOM   1206  OD2 ASP   151      22.268  12.846 -40.261  1.00 59.95           O1-
ATOM   1207  N   VAL   152      25.506  15.597 -42.891  1.00 57.01           N  
ATOM   1208  CA  VAL   152      25.187  16.462 -43.995  1.00 57.01           C  
ATOM   1209  C   VAL   152      24.250  15.731 -44.913  1.00 57.01           C  
ATOM   1210  O   VAL   152      24.628  14.776 -45.588  1.00 57.01           O  
ATOM   1211  CB  VAL   152      26.396  16.849 -44.801  1.00 57.01           C  
ATOM   1212  CG1 VAL   152      25.955  17.753 -45.962  1.00 57.01           C  
ATOM   1213  CG2 VAL   152      27.425  17.495 -43.861  1.00 57.01           C  
ATOM   1214  N   THR   153      22.982  16.181 -44.956  1.00 45.72           N  
ATOM   1215  CA  THR   153      21.990  15.572 -45.793  1.00 45.72           C  
ATOM   1216  C   THR   153      22.335  15.765 -47.242  1.00 45.72           C  
ATOM   1217  O   THR   153      22.277  14.814 -48.020  1.00 45.72           O  
ATOM   1218  CB  THR   153      20.625  16.156 -45.576  1.00 45.72           C  
ATOM   1219  CG2 THR   153      19.627  15.432 -46.495  1.00 45.72           C  
ATOM   1220  OG1 THR   153      20.239  16.005 -44.217  1.00 45.72           O  
ATOM   1221  N   ASN   154      22.710  16.994 -47.658  1.00 79.41           N  
ATOM   1222  CA  ASN   154      22.956  17.179 -49.067  1.00 79.41           C  
ATOM   1223  C   ASN   154      24.372  17.597 -49.330  1.00 79.41           C  
ATOM   1224  O   ASN   154      24.664  18.766 -49.583  1.00 79.41           O  
ATOM   1225  CB  ASN   154      21.997  18.199 -49.719  1.00 79.41           C  
ATOM   1226  CG  ASN   154      22.100  19.540 -49.004  1.00 79.41           C  
ATOM   1227  ND2 ASN   154      21.499  20.594 -49.620  1.00 79.41           N  
ATOM   1228  OD1 ASN   154      22.679  19.645 -47.923  1.00 79.41           O  
ATOM   1229  N   PRO   155      25.257  16.637 -49.332  1.00 75.34           N  
ATOM   1230  CA  PRO   155      26.659  16.846 -49.569  1.00 75.34           C  
ATOM   1231  C   PRO   155      26.908  17.378 -50.947  1.00 75.34           C  
ATOM   1232  O   PRO   155      27.966  17.963 -51.172  1.00 75.34           O  
ATOM   1233  CB  PRO   155      27.302  15.474 -49.386  1.00 75.34           C  
ATOM   1234  CG  PRO   155      26.173  14.491 -49.752  1.00 75.34           C  
ATOM   1235  CD  PRO   155      24.894  15.229 -49.318  1.00 75.34           C  
ATOM   1236  N   LYS   156      25.981  17.141 -51.890  1.00126.73           N  
ATOM   1237  CA  LYS   156      26.178  17.544 -53.251  1.00126.73           C  
ATOM   1238  C   LYS   156      26.204  19.033 -53.389  1.00126.73           C  
ATOM   1239  O   LYS   156      27.029  19.559 -54.135  1.00126.73           O  
ATOM   1240  CB  LYS   156      25.115  16.971 -54.196  1.00126.73           C  
ATOM   1241  CG  LYS   156      23.684  17.326 -53.800  1.00126.73           C  
ATOM   1242  CD  LYS   156      22.676  16.935 -54.876  1.00126.73           C  
ATOM   1243  CE  LYS   156      22.695  15.438 -55.192  1.00126.73           C  
ATOM   1244  NZ  LYS   156      21.825  15.152 -56.354  1.00126.73           N1+
ATOM   1245  N   GLY   157      25.317  19.778 -52.700  1.00130.22           N  
ATOM   1246  CA  GLY   157      25.440  21.186 -52.943  1.00130.22           C  
ATOM   1247  C   GLY   157      24.733  21.973 -51.904  1.00130.22           C  
ATOM   1248  O   GLY   157      23.595  21.675 -51.576  1.00130.22           O  
ATOM   1249  N   GLY   158      25.400  23.021 -51.384  1.00206.45           N  
ATOM   1250  CA  GLY   158      24.848  23.925 -50.418  1.00206.45           C  
ATOM   1251  C   GLY   158      25.339  23.496 -49.073  1.00206.45           C  
ATOM   1252  O   GLY   158      25.879  24.291 -48.306  1.00206.45           O  
ATOM   1253  N   CYS   159      25.167  22.195 -48.778  1.00130.74           N  
ATOM   1254  CA  CYS   159      25.653  21.572 -47.583  1.00130.74           C  
ATOM   1255  C   CYS   159      24.982  22.159 -46.365  1.00130.74           C  
ATOM   1256  O   CYS   159      25.459  21.974 -45.245  1.00130.74           O  
ATOM   1257  CB  CYS   159      27.172  21.769 -47.456  1.00130.74           C  
ATOM   1258  SG  CYS   159      27.945  20.631 -46.284  1.00130.74           S  
ATOM   1259  N   GLY   160      23.865  22.891 -46.559  1.00 53.03           N  
ATOM   1260  CA  GLY   160      23.096  23.548 -45.533  1.00 53.03           C  
ATOM   1261  C   GLY   160      22.303  22.618 -44.659  1.00 53.03           C  
ATOM   1262  O   GLY   160      22.156  22.880 -43.466  1.00 53.03           O  
ATOM   1263  N   LYS   161      21.712  21.546 -45.234  1.00115.68           N  
ATOM   1264  CA  LYS   161      20.893  20.668 -44.445  1.00115.68           C  
ATOM   1265  C   LYS   161      21.821  19.817 -43.659  1.00115.68           C  
ATOM   1266  O   LYS   161      22.212  18.735 -44.094  1.00115.68           O  
ATOM   1267  CB  LYS   161      19.998  19.733 -45.277  1.00115.68           C  
ATOM   1268  CG  LYS   161      18.753  20.409 -45.855  1.00115.68           C  
ATOM   1269  CD  LYS   161      17.795  20.931 -44.782  1.00115.68           C  
ATOM   1270  CE  LYS   161      16.505  21.534 -45.343  1.00115.68           C  
ATOM   1271  NZ  LYS   161      15.647  22.018 -44.237  1.00115.68           N1+
ATOM   1272  N   THR   162      22.165  20.283 -42.446  1.00 69.67           N  
ATOM   1273  CA  THR   162      23.163  19.582 -41.713  1.00 69.67           C  
ATOM   1274  C   THR   162      22.747  19.511 -40.280  1.00 69.67           C  
ATOM   1275  O   THR   162      22.168  20.451 -39.736  1.00 69.67           O  
ATOM   1276  CB  THR   162      24.487  20.289 -41.778  1.00 69.67           C  
ATOM   1277  CG2 THR   162      25.536  19.488 -40.993  1.00 69.67           C  
ATOM   1278  OG1 THR   162      24.891  20.428 -43.133  1.00 69.67           O  
ATOM   1279  N   PHE   163      23.040  18.367 -39.631  1.00140.56           N  
ATOM   1280  CA  PHE   163      22.724  18.190 -38.245  1.00140.56           C  
ATOM   1281  C   PHE   163      23.993  17.885 -37.517  1.00140.56           C  
ATOM   1282  O   PHE   163      24.875  17.213 -38.047  1.00140.56           O  
ATOM   1283  CB  PHE   163      21.770  17.012 -37.967  1.00140.56           C  
ATOM   1284  CG  PHE   163      20.375  17.418 -38.298  1.00140.56           C  
ATOM   1285  CD1 PHE   163      19.882  17.302 -39.577  1.00140.56           C  
ATOM   1286  CD2 PHE   163      19.557  17.923 -37.313  1.00140.56           C  
ATOM   1287  CE1 PHE   163      18.591  17.681 -39.863  1.00140.56           C  
ATOM   1288  CE2 PHE   163      18.265  18.303 -37.593  1.00140.56           C  
ATOM   1289  CZ  PHE   163      17.780  18.183 -38.872  1.00140.56           C  
ATOM   1290  N   ILE   164      24.127  18.402 -36.277  1.00 90.97           N  
ATOM   1291  CA  ILE   164      25.296  18.105 -35.504  1.00 90.97           C  
ATOM   1292  C   ILE   164      24.860  17.499 -34.201  1.00 90.97           C  
ATOM   1293  O   ILE   164      24.013  18.050 -33.496  1.00 90.97           O  
ATOM   1294  CB  ILE   164      26.162  19.300 -35.218  1.00 90.97           C  
ATOM   1295  CG1 ILE   164      27.510  18.849 -34.639  1.00 90.97           C  
ATOM   1296  CG2 ILE   164      25.391  20.274 -34.318  1.00 90.97           C  
ATOM   1297  CD1 ILE   164      28.549  19.967 -34.585  1.00 90.97           C  
ATOM   1298  N   TYR   165      25.438  16.327 -33.855  1.00 83.95           N  
ATOM   1299  CA  TYR   165      25.086  15.638 -32.644  1.00 83.95           C  
ATOM   1300  C   TYR   165      26.313  15.663 -31.777  1.00 83.95           C  
ATOM   1301  O   TYR   165      27.342  15.093 -32.141  1.00 83.95           O  
ATOM   1302  CB  TYR   165      24.768  14.150 -32.875  1.00 83.95           C  
ATOM   1303  CG  TYR   165      23.841  14.059 -34.042  1.00 83.95           C  
ATOM   1304  CD1 TYR   165      22.547  14.523 -33.974  1.00 83.95           C  
ATOM   1305  CD2 TYR   165      24.277  13.482 -35.216  1.00 83.95           C  
ATOM   1306  CE1 TYR   165      21.713  14.428 -35.065  1.00 83.95           C  
ATOM   1307  CE2 TYR   165      23.450  13.382 -36.309  1.00 83.95           C  
ATOM   1308  CZ  TYR   165      22.165  13.859 -36.234  1.00 83.95           C  
ATOM   1309  OH  TYR   165      21.312  13.762 -37.352  1.00 83.95           O  
ATOM   1310  N   ILE   166      26.233  16.305 -30.591  1.00 48.11           N  
ATOM   1311  CA  ILE   166      27.398  16.416 -29.754  1.00 48.11           C  
ATOM   1312  C   ILE   166      27.151  15.675 -28.473  1.00 48.11           C  
ATOM   1313  O   ILE   166      26.153  15.903 -27.792  1.00 48.11           O  
ATOM   1314  CB  ILE   166      27.708  17.839 -29.394  1.00 48.11           C  
ATOM   1315  CG1 ILE   166      27.913  18.672 -30.669  1.00 48.11           C  
ATOM   1316  CG2 ILE   166      28.930  17.842 -28.461  1.00 48.11           C  
ATOM   1317  CD1 ILE   166      27.887  20.178 -30.418  1.00 48.11           C  
ATOM   1318  N   ALA   167      28.074  14.756 -28.120  1.00 46.69           N  
ATOM   1319  CA  ALA   167      27.950  13.949 -26.933  1.00 46.69           C  
ATOM   1320  C   ALA   167      28.390  14.708 -25.713  1.00 46.69           C  
ATOM   1321  O   ALA   167      29.189  15.640 -25.793  1.00 46.69           O  
ATOM   1322  CB  ALA   167      28.784  12.656 -26.985  1.00 46.69           C  
ATOM   1323  N   ASN   168      27.824  14.327 -24.543  1.00 62.21           N  
ATOM   1324  CA  ASN   168      28.221  14.858 -23.266  1.00 62.21           C  
ATOM   1325  C   ASN   168      28.343  13.667 -22.356  1.00 62.21           C  
ATOM   1326  O   ASN   168      27.363  12.973 -22.104  1.00 62.21           O  
ATOM   1327  CB  ASN   168      27.181  15.818 -22.662  1.00 62.21           C  
ATOM   1328  CG  ASN   168      27.822  16.553 -21.492  1.00 62.21           C  
ATOM   1329  ND2 ASN   168      28.042  17.882 -21.666  1.00 62.21           N  
ATOM   1330  OD1 ASN   168      28.122  15.963 -20.455  1.00 62.21           O  
ATOM   1331  N   PHE   169      29.567  13.384 -21.862  1.00109.31           N  
ATOM   1332  CA  PHE   169      29.808  12.208 -21.065  1.00109.31           C  
ATOM   1333  C   PHE   169      29.306  12.293 -19.650  1.00109.31           C  
ATOM   1334  O   PHE   169      29.046  11.264 -19.025  1.00109.31           O  
ATOM   1335  CB  PHE   169      31.257  11.667 -21.128  1.00109.31           C  
ATOM   1336  CG  PHE   169      32.270  12.658 -20.673  1.00109.31           C  
ATOM   1337  CD1 PHE   169      32.639  12.727 -19.351  1.00109.31           C  
ATOM   1338  CD2 PHE   169      32.865  13.505 -21.579  1.00109.31           C  
ATOM   1339  CE1 PHE   169      33.584  13.635 -18.935  1.00109.31           C  
ATOM   1340  CE2 PHE   169      33.811  14.415 -21.170  1.00109.31           C  
ATOM   1341  CZ  PHE   169      34.170  14.481 -19.845  1.00109.31           C  
ATOM   1342  N   ASN   170      29.268  13.495 -19.044  1.00 95.34           N  
ATOM   1343  CA  ASN   170      28.740  13.546 -17.706  1.00 95.34           C  
ATOM   1344  C   ASN   170      27.251  13.324 -17.704  1.00 95.34           C  
ATOM   1345  O   ASN   170      26.745  12.395 -17.075  1.00 95.34           O  
ATOM   1346  CB  ASN   170      29.014  14.894 -17.016  1.00 95.34           C  
ATOM   1347  CG  ASN   170      28.582  14.778 -15.562  1.00 95.34           C  
ATOM   1348  ND2 ASN   170      29.571  14.564 -14.653  1.00 95.34           N  
ATOM   1349  OD1 ASN   170      27.397  14.867 -15.242  1.00 95.34           O  
ATOM   1350  N   ASP   171      26.527  14.152 -18.482  1.00101.43           N  
ATOM   1351  CA  ASP   171      25.088  14.222 -18.515  1.00101.43           C  
ATOM   1352  C   ASP   171      24.491  13.002 -19.146  1.00101.43           C  
ATOM   1353  O   ASP   171      23.306  12.720 -18.965  1.00101.43           O  
ATOM   1354  CB  ASP   171      24.572  15.453 -19.283  1.00101.43           C  
ATOM   1355  CG  ASP   171      23.125  15.717 -18.876  1.00101.43           C  
ATOM   1356  OD1 ASP   171      22.585  14.959 -18.025  1.00101.43           O  
ATOM   1357  OD2 ASP   171      22.539  16.694 -19.413  1.00101.43           O1-
ATOM   1358  N   ASN   172      25.284  12.242 -19.921  1.00 82.83           N  
ATOM   1359  CA  ASN   172      24.705  11.151 -20.650  1.00 82.83           C  
ATOM   1360  C   ASN   172      23.692  11.769 -21.566  1.00 82.83           C  
ATOM   1361  O   ASN   172      22.532  11.356 -21.601  1.00 82.83           O  
ATOM   1362  CB  ASN   172      23.962  10.154 -19.742  1.00 82.83           C  
ATOM   1363  CG  ASN   172      24.965   9.584 -18.753  1.00 82.83           C  
ATOM   1364  ND2 ASN   172      26.220   9.373 -19.227  1.00 82.83           N  
ATOM   1365  OD1 ASN   172      24.647   9.340 -17.591  1.00 82.83           O  
ATOM   1366  N   THR   173      24.108  12.813 -22.322  1.00120.83           N  
ATOM   1367  CA  THR   173      23.154  13.476 -23.169  1.00120.83           C  
ATOM   1368  C   THR   173      23.723  13.809 -24.516  1.00120.83           C  
ATOM   1369  O   THR   173      24.936  13.887 -24.719  1.00120.83           O  
ATOM   1370  CB  THR   173      22.636  14.758 -22.591  1.00120.83           C  
ATOM   1371  CG2 THR   173      21.933  14.453 -21.259  1.00120.83           C  
ATOM   1372  OG1 THR   173      23.705  15.671 -22.390  1.00120.83           O  
ATOM   1373  N   LEU   174      22.806  13.990 -25.492  1.00 71.77           N  
ATOM   1374  CA  LEU   174      23.148  14.401 -26.823  1.00 71.77           C  
ATOM   1375  C   LEU   174      22.522  15.732 -27.075  1.00 71.77           C  
ATOM   1376  O   LEU   174      21.316  15.913 -26.906  1.00 71.77           O  
ATOM   1377  CB  LEU   174      22.634  13.479 -27.943  1.00 71.77           C  
ATOM   1378  CG  LEU   174      23.424  12.171 -28.116  1.00 71.77           C  
ATOM   1379  CD1 LEU   174      22.838  11.325 -29.261  1.00 71.77           C  
ATOM   1380  CD2 LEU   174      24.921  12.466 -28.313  1.00 71.77           C  
ATOM   1381  N   ILE   175      23.346  16.704 -27.507  1.00 86.95           N  
ATOM   1382  CA  ILE   175      22.832  17.994 -27.860  1.00 86.95           C  
ATOM   1383  C   ILE   175      22.696  17.964 -29.349  1.00 86.95           C  
ATOM   1384  O   ILE   175      23.642  17.634 -30.063  1.00 86.95           O  
ATOM   1385  CB  ILE   175      23.743  19.136 -27.516  1.00 86.95           C  
ATOM   1386  CG1 ILE   175      23.953  19.222 -25.994  1.00 86.95           C  
ATOM   1387  CG2 ILE   175      23.134  20.413 -28.120  1.00 86.95           C  
ATOM   1388  CD1 ILE   175      24.746  18.053 -25.415  1.00 86.95           C  
ATOM   1389  N   VAL   176      21.488  18.286 -29.856  1.00100.70           N  
ATOM   1390  CA  VAL   176      21.243  18.189 -31.268  1.00100.70           C  
ATOM   1391  C   VAL   176      21.061  19.557 -31.840  1.00100.70           C  
ATOM   1392  O   VAL   176      20.308  20.374 -31.314  1.00100.70           O  
ATOM   1393  CB  VAL   176      20.006  17.409 -31.583  1.00100.70           C  
ATOM   1394  CG1 VAL   176      20.216  15.947 -31.153  1.00100.70           C  
ATOM   1395  CG2 VAL   176      18.840  18.097 -30.859  1.00100.70           C  
ATOM   1396  N   TYR   177      21.755  19.830 -32.964  1.00 79.83           N  
ATOM   1397  CA  TYR   177      21.680  21.121 -33.581  1.00 79.83           C  
ATOM   1398  C   TYR   177      21.224  20.981 -35.001  1.00 79.83           C  
ATOM   1399  O   TYR   177      21.810  20.243 -35.793  1.00 79.83           O  
ATOM   1400  CB  TYR   177      23.036  21.848 -33.521  1.00 79.83           C  
ATOM   1401  CG  TYR   177      23.065  23.049 -34.400  1.00 79.83           C  
ATOM   1402  CD1 TYR   177      22.267  24.139 -34.144  1.00 79.83           C  
ATOM   1403  CD2 TYR   177      23.939  23.094 -35.463  1.00 79.83           C  
ATOM   1404  CE1 TYR   177      22.321  25.245 -34.959  1.00 79.83           C  
ATOM   1405  CE2 TYR   177      23.998  24.198 -36.279  1.00 79.83           C  
ATOM   1406  CZ  TYR   177      23.186  25.276 -36.027  1.00 79.83           C  
ATOM   1407  OH  TYR   177      23.240  26.415 -36.860  1.00 79.83           O  
ATOM   1408  N   ASP   178      20.131  21.699 -35.338  1.00 57.57           N  
ATOM   1409  CA  ASP   178      19.570  21.717 -36.661  1.00 57.57           C  
ATOM   1410  C   ASP   178      20.049  22.982 -37.305  1.00 57.57           C  
ATOM   1411  O   ASP   178      19.621  24.076 -36.942  1.00 57.57           O  
ATOM   1412  CB  ASP   178      18.028  21.738 -36.652  1.00 57.57           C  
ATOM   1413  CG  ASP   178      17.491  21.569 -38.071  1.00 57.57           C  
ATOM   1414  OD1 ASP   178      18.238  21.868 -39.040  1.00 57.57           O  
ATOM   1415  OD2 ASP   178      16.313  21.139 -38.200  1.00 57.57           O1-
ATOM   1416  N   GLN   179      20.972  22.850 -38.278  1.00110.51           N  
ATOM   1417  CA  GLN   179      21.565  23.976 -38.945  1.00110.51           C  
ATOM   1418  C   GLN   179      20.536  24.734 -39.728  1.00110.51           C  
ATOM   1419  O   GLN   179      20.507  25.964 -39.697  1.00110.51           O  
ATOM   1420  CB  GLN   179      22.644  23.551 -39.961  1.00110.51           C  
ATOM   1421  CG  GLN   179      23.985  23.121 -39.360  1.00110.51           C  
ATOM   1422  CD  GLN   179      24.971  24.266 -39.565  1.00110.51           C  
ATOM   1423  NE2 GLN   179      25.753  24.606 -38.506  1.00110.51           N  
ATOM   1424  OE1 GLN   179      25.048  24.841 -40.649  1.00110.51           O  
ATOM   1425  N   GLU   180      19.661  24.023 -40.464  1.00112.95           N  
ATOM   1426  CA  GLU   180      18.719  24.711 -41.303  1.00112.95           C  
ATOM   1427  C   GLU   180      17.768  25.520 -40.474  1.00112.95           C  
ATOM   1428  O   GLU   180      17.542  26.697 -40.756  1.00112.95           O  
ATOM   1429  CB  GLU   180      17.877  23.763 -42.173  1.00112.95           C  
ATOM   1430  CG  GLU   180      16.880  24.502 -43.068  1.00112.95           C  
ATOM   1431  CD  GLU   180      17.668  25.202 -44.166  1.00112.95           C  
ATOM   1432  OE1 GLU   180      18.323  24.488 -44.970  1.00112.95           O  
ATOM   1433  OE2 GLU   180      17.629  26.461 -44.213  1.00112.95           O1-
ATOM   1434  N   LYS   181      17.193  24.898 -39.426  1.00104.07           N  
ATOM   1435  CA  LYS   181      16.233  25.500 -38.539  1.00104.07           C  
ATOM   1436  C   LYS   181      16.883  26.543 -37.690  1.00104.07           C  
ATOM   1437  O   LYS   181      16.231  27.506 -37.287  1.00104.07           O  
ATOM   1438  CB  LYS   181      15.571  24.489 -37.587  1.00104.07           C  
ATOM   1439  CG  LYS   181      14.566  23.575 -38.283  1.00104.07           C  
ATOM   1440  CD  LYS   181      13.425  24.350 -38.942  1.00104.07           C  
ATOM   1441  CE  LYS   181      12.419  23.463 -39.672  1.00104.07           C  
ATOM   1442  NZ  LYS   181      11.366  24.303 -40.284  1.00104.07           N1+
ATOM   1443  N   LYS   182      18.191  26.383 -37.400  1.00 83.13           N  
ATOM   1444  CA  LYS   182      18.862  27.284 -36.504  1.00 83.13           C  
ATOM   1445  C   LYS   182      18.284  27.061 -35.138  1.00 83.13           C  
ATOM   1446  O   LYS   182      18.142  27.997 -34.351  1.00 83.13           O  
ATOM   1447  CB  LYS   182      18.630  28.763 -36.866  1.00 83.13           C  
ATOM   1448  CG  LYS   182      19.146  29.147 -38.254  1.00 83.13           C  
ATOM   1449  CD  LYS   182      18.537  30.440 -38.805  1.00 83.13           C  
ATOM   1450  CE  LYS   182      18.890  31.692 -38.002  1.00 83.13           C  
ATOM   1451  NZ  LYS   182      18.265  32.883 -38.619  1.00 83.13           N1+
ATOM   1452  N   ASP   183      17.935  25.793 -34.828  1.00 57.71           N  
ATOM   1453  CA  ASP   183      17.353  25.443 -33.560  1.00 57.71           C  
ATOM   1454  C   ASP   183      18.152  24.324 -32.952  1.00 57.71           C  
ATOM   1455  O   ASP   183      18.820  23.572 -33.660  1.00 57.71           O  
ATOM   1456  CB  ASP   183      15.903  24.939 -33.697  1.00 57.71           C  
ATOM   1457  CG  ASP   183      15.260  24.841 -32.319  1.00 57.71           C  
ATOM   1458  OD1 ASP   183      15.817  25.435 -31.358  1.00 57.71           O  
ATOM   1459  OD2 ASP   183      14.202  24.165 -32.209  1.00 57.71           O1-
ATOM   1460  N   SER   184      18.117  24.200 -31.605  1.00 44.62           N  
ATOM   1461  CA  SER   184      18.831  23.132 -30.959  1.00 44.62           C  
ATOM   1462  C   SER   184      18.036  22.657 -29.775  1.00 44.62           C  
ATOM   1463  O   SER   184      17.168  23.368 -29.270  1.00 44.62           O  
ATOM   1464  CB  SER   184      20.215  23.557 -30.442  1.00 44.62           C  
ATOM   1465  OG  SER   184      20.078  24.569 -29.457  1.00 44.62           O  
ATOM   1466  N   TRP   185      18.293  21.409 -29.323  1.00 76.72           N  
ATOM   1467  CA  TRP   185      17.625  20.876 -28.168  1.00 76.72           C  
ATOM   1468  C   TRP   185      18.474  19.778 -27.595  1.00 76.72           C  
ATOM   1469  O   TRP   185      19.360  19.253 -28.269  1.00 76.72           O  
ATOM   1470  CB  TRP   185      16.216  20.318 -28.459  1.00 76.72           C  
ATOM   1471  CG  TRP   185      16.125  19.184 -29.456  1.00 76.72           C  
ATOM   1472  CD1 TRP   185      16.036  17.841 -29.230  1.00 76.72           C  
ATOM   1473  CD2 TRP   185      16.085  19.359 -30.883  1.00 76.72           C  
ATOM   1474  CE2 TRP   185      15.960  18.091 -31.451  1.00 76.72           C  
ATOM   1475  CE3 TRP   185      16.147  20.482 -31.656  1.00 76.72           C  
ATOM   1476  NE1 TRP   185      15.930  17.169 -30.426  1.00 76.72           N  
ATOM   1477  CZ2 TRP   185      15.896  17.929 -32.807  1.00 76.72           C  
ATOM   1478  CZ3 TRP   185      16.081  20.315 -33.023  1.00 76.72           C  
ATOM   1479  CH2 TRP   185      15.957  19.063 -33.589  1.00 76.72           C  
ATOM   1480  N   LYS   186      18.227  19.414 -26.314  1.00 69.82           N  
ATOM   1481  CA  LYS   186      19.002  18.387 -25.672  1.00 69.82           C  
ATOM   1482  C   LYS   186      18.161  17.155 -25.524  1.00 69.82           C  
ATOM   1483  O   LYS   186      16.942  17.233 -25.371  1.00 69.82           O  
ATOM   1484  CB  LYS   186      19.488  18.760 -24.259  1.00 69.82           C  
ATOM   1485  CG  LYS   186      20.546  19.866 -24.229  1.00 69.82           C  
ATOM   1486  CD  LYS   186      20.819  20.390 -22.818  1.00 69.82           C  
ATOM   1487  CE  LYS   186      21.372  19.320 -21.872  1.00 69.82           C  
ATOM   1488  NZ  LYS   186      21.607  19.900 -20.532  1.00 69.82           N1+
ATOM   1489  N   ILE   187      18.804  15.968 -25.594  1.00122.50           N  
ATOM   1490  CA  ILE   187      18.093  14.728 -25.443  1.00122.50           C  
ATOM   1491  C   ILE   187      18.852  13.836 -24.506  1.00122.50           C  
ATOM   1492  O   ILE   187      20.078  13.753 -24.568  1.00122.50           O  
ATOM   1493  CB  ILE   187      17.940  13.976 -26.734  1.00122.50           C  
ATOM   1494  CG1 ILE   187      16.969  12.796 -26.565  1.00122.50           C  
ATOM   1495  CG2 ILE   187      19.345  13.564 -27.207  1.00122.50           C  
ATOM   1496  CD1 ILE   187      15.527  13.223 -26.299  1.00122.50           C  
ATOM   1497  N   SER   188      18.132  13.131 -23.606  1.00 32.04           N  
ATOM   1498  CA  SER   188      18.786  12.239 -22.688  1.00 32.04           C  
ATOM   1499  C   SER   188      18.131  10.895 -22.791  1.00 32.04           C  
ATOM   1500  O   SER   188      16.945  10.791 -23.101  1.00 32.04           O  
ATOM   1501  CB  SER   188      18.695  12.689 -21.219  1.00 32.04           C  
ATOM   1502  OG  SER   188      17.341  12.701 -20.795  1.00 32.04           O  
ATOM   1503  N   HIS   189      18.912   9.819 -22.557  1.00 55.47           N  
ATOM   1504  CA  HIS   189      18.371   8.492 -22.620  1.00 55.47           C  
ATOM   1505  C   HIS   189      19.160   7.657 -21.656  1.00 55.47           C  
ATOM   1506  O   HIS   189      20.348   7.889 -21.445  1.00 55.47           O  
ATOM   1507  CB  HIS   189      18.503   7.868 -24.023  1.00 55.47           C  
ATOM   1508  CG  HIS   189      17.705   6.613 -24.224  1.00 55.47           C  
ATOM   1509  CD2 HIS   189      16.470   6.450 -24.774  1.00 55.47           C  
ATOM   1510  ND1 HIS   189      18.127   5.352 -23.868  1.00 55.47           N  
ATOM   1511  CE1 HIS   189      17.135   4.495 -24.219  1.00 55.47           C  
ATOM   1512  NE2 HIS   189      16.109   5.114 -24.772  1.00 55.47           N  
ATOM   1513  N   GLY   190      18.517   6.632 -21.069  1.00 33.12           N  
ATOM   1514  CA  GLY   190      19.138   5.788 -20.087  1.00 33.12           C  
ATOM   1515  C   GLY   190      20.319   5.132 -20.724  1.00 33.12           C  
ATOM   1516  O   GLY   190      21.294   4.794 -20.057  1.00 33.12           O  
ATOM   1517  N   THR   191      20.226   4.908 -22.045  1.00 74.82           N  
ATOM   1518  CA  THR   191      21.224   4.240 -22.833  1.00 74.82           C  
ATOM   1519  C   THR   191      22.510   5.018 -22.868  1.00 74.82           C  
ATOM   1520  O   THR   191      23.579   4.440 -23.053  1.00 74.82           O  
ATOM   1521  CB  THR   191      20.795   4.007 -24.252  1.00 74.82           C  
ATOM   1522  CG2 THR   191      21.965   3.376 -25.022  1.00 74.82           C  
ATOM   1523  OG1 THR   191      19.665   3.148 -24.290  1.00 74.82           O  
ATOM   1524  N   PHE   192      22.438   6.351 -22.737  1.00118.87           N  
ATOM   1525  CA  PHE   192      23.573   7.236 -22.817  1.00118.87           C  
ATOM   1526  C   PHE   192      24.487   7.112 -21.624  1.00118.87           C  
ATOM   1527  O   PHE   192      25.591   7.656 -21.649  1.00118.87           O  
ATOM   1528  CB  PHE   192      23.201   8.721 -22.982  1.00118.87           C  
ATOM   1529  CG  PHE   192      22.461   8.838 -24.272  1.00118.87           C  
ATOM   1530  CD1 PHE   192      23.029   8.400 -25.445  1.00118.87           C  
ATOM   1531  CD2 PHE   192      21.215   9.419 -24.319  1.00118.87           C  
ATOM   1532  CE1 PHE   192      22.356   8.512 -26.639  1.00118.87           C  
ATOM   1533  CE2 PHE   192      20.537   9.536 -25.510  1.00118.87           C  
ATOM   1534  CZ  PHE   192      21.105   9.078 -26.673  1.00118.87           C  
ATOM   1535  N   LYS   193      24.017   6.507 -20.512  1.00 91.13           N  
ATOM   1536  CA  LYS   193      24.757   6.438 -19.273  1.00 91.13           C  
ATOM   1537  C   LYS   193      25.790   5.341 -19.249  1.00 91.13           C  
ATOM   1538  O   LYS   193      25.761   4.378 -20.014  1.00 91.13           O  
ATOM   1539  CB  LYS   193      23.851   6.201 -18.054  1.00 91.13           C  
ATOM   1540  CG  LYS   193      22.820   7.308 -17.839  1.00 91.13           C  
ATOM   1541  CD  LYS   193      21.766   6.955 -16.787  1.00 91.13           C  
ATOM   1542  CE  LYS   193      20.750   8.069 -16.540  1.00 91.13           C  
ATOM   1543  NZ  LYS   193      19.826   8.175 -17.690  1.00 91.13           N1+
ATOM   1544  N   PRO   194      26.731   5.535 -18.345  1.00106.41           N  
ATOM   1545  CA  PRO   194      27.813   4.612 -18.086  1.00106.41           C  
ATOM   1546  C   PRO   194      27.349   3.362 -17.403  1.00106.41           C  
ATOM   1547  O   PRO   194      26.430   3.445 -16.588  1.00106.41           O  
ATOM   1548  CB  PRO   194      28.841   5.393 -17.268  1.00106.41           C  
ATOM   1549  CG  PRO   194      28.104   6.660 -16.800  1.00106.41           C  
ATOM   1550  CD  PRO   194      27.038   6.876 -17.882  1.00106.41           C  
ATOM   1551  N   GLU   195      27.891   2.182 -17.796  1.00 85.67           N  
ATOM   1552  CA  GLU   195      27.536   0.969 -17.115  1.00 85.67           C  
ATOM   1553  C   GLU   195      28.298   0.777 -15.838  1.00 85.67           C  
ATOM   1554  O   GLU   195      27.758   0.918 -14.746  1.00 85.67           O  
ATOM   1555  CB  GLU   195      27.760  -0.272 -17.993  1.00 85.67           C  
ATOM   1556  CG  GLU   195      26.829  -0.295 -19.208  1.00 85.67           C  
ATOM   1557  CD  GLU   195      27.120  -1.549 -20.014  1.00 85.67           C  
ATOM   1558  OE1 GLU   195      27.521  -2.569 -19.392  1.00 85.67           O  
ATOM   1559  OE2 GLU   195      26.950  -1.506 -21.261  1.00 85.67           O1-
ATOM   1560  N   HIS   196      29.623   0.554 -15.953  1.00 85.64           N  
ATOM   1561  CA  HIS   196      30.457   0.272 -14.819  1.00 85.64           C  
ATOM   1562  C   HIS   196      31.652   1.137 -15.011  1.00 85.64           C  
ATOM   1563  O   HIS   196      31.968   1.524 -16.133  1.00 85.64           O  
ATOM   1564  CB  HIS   196      30.969  -1.176 -14.774  1.00 85.64           C  
ATOM   1565  CG  HIS   196      29.882  -2.202 -14.645  1.00 85.64           C  
ATOM   1566  CD2 HIS   196      29.459  -2.902 -13.556  1.00 85.64           C  
ATOM   1567  ND1 HIS   196      29.103  -2.637 -15.695  1.00 85.64           N  
ATOM   1568  CE1 HIS   196      28.256  -3.571 -15.194  1.00 85.64           C  
ATOM   1569  NE2 HIS   196      28.435  -3.766 -13.901  1.00 85.64           N  
ATOM   1570  N   GLU   197      32.359   1.463 -13.918  1.00106.71           N  
ATOM   1571  CA  GLU   197      33.462   2.360 -14.066  1.00106.71           C  
ATOM   1572  C   GLU   197      34.568   1.699 -14.824  1.00106.71           C  
ATOM   1573  O   GLU   197      34.766   0.488 -14.747  1.00106.71           O  
ATOM   1574  CB  GLU   197      34.001   2.905 -12.737  1.00106.71           C  
ATOM   1575  CG  GLU   197      34.463   1.839 -11.744  1.00106.71           C  
ATOM   1576  CD  GLU   197      33.256   1.410 -10.925  1.00106.71           C  
ATOM   1577  OE1 GLU   197      32.165   2.011 -11.117  1.00106.71           O  
ATOM   1578  OE2 GLU   197      33.409   0.477 -10.091  1.00106.71           O1-
ATOM   1579  N   SER   198      35.290   2.511 -15.626  1.00 44.41           N  
ATOM   1580  CA  SER   198      36.385   2.043 -16.425  1.00 44.41           C  
ATOM   1581  C   SER   198      37.605   1.970 -15.560  1.00 44.41           C  
ATOM   1582  O   SER   198      37.811   2.819 -14.695  1.00 44.41           O  
ATOM   1583  CB  SER   198      36.705   2.990 -17.594  1.00 44.41           C  
ATOM   1584  OG  SER   198      35.589   3.077 -18.468  1.00 44.41           O  
ATOM   1585  N   ILE   199      38.475   0.966 -15.813  1.00 43.82           N  
ATOM   1586  CA  ILE   199      39.667   0.777 -15.030  1.00 43.82           C  
ATOM   1587  C   ILE   199      40.828   1.244 -15.852  1.00 43.82           C  
ATOM   1588  O   ILE   199      40.963   0.887 -17.022  1.00 43.82           O  
ATOM   1589  CB  ILE   199      39.915  -0.658 -14.675  1.00 43.82           C  
ATOM   1590  CG1 ILE   199      38.751  -1.194 -13.823  1.00 43.82           C  
ATOM   1591  CG2 ILE   199      41.284  -0.747 -13.980  1.00 43.82           C  
ATOM   1592  CD1 ILE   199      38.734  -2.716 -13.699  1.00 43.82           C  
ATOM   1593  N   LEU   200      41.699   2.073 -15.240  1.00142.82           N  
ATOM   1594  CA  LEU   200      42.774   2.720 -15.938  1.00142.82           C  
ATOM   1595  C   LEU   200      44.044   2.455 -15.190  1.00142.82           C  
ATOM   1596  O   LEU   200      44.151   2.843 -14.030  1.00142.82           O  
ATOM   1597  CB  LEU   200      42.599   4.244 -15.849  1.00142.82           C  
ATOM   1598  CG  LEU   200      41.206   4.757 -16.280  1.00142.82           C  
ATOM   1599  CD1 LEU   200      40.123   4.416 -15.242  1.00142.82           C  
ATOM   1600  CD2 LEU   200      41.247   6.243 -16.666  1.00142.82           C  
ATOM   1601  N   THR   201      45.068   1.858 -15.841  1.00111.40           N  
ATOM   1602  CA  THR   201      46.282   1.563 -15.125  1.00111.40           C  
ATOM   1603  C   THR   201      47.302   2.615 -15.426  1.00111.40           C  
ATOM   1604  O   THR   201      47.608   2.902 -16.583  1.00111.40           O  
ATOM   1605  CB  THR   201      46.891   0.243 -15.496  1.00111.40           C  
ATOM   1606  CG2 THR   201      45.863  -0.868 -15.230  1.00111.40           C  
ATOM   1607  OG1 THR   201      47.267   0.248 -16.865  1.00111.40           O  
ATOM   1608  N   HIS   202      47.853   3.234 -14.362  1.00 52.16           N  
ATOM   1609  CA  HIS   202      48.851   4.243 -14.557  1.00 52.16           C  
ATOM   1610  C   HIS   202      49.853   4.132 -13.449  1.00 52.16           C  
ATOM   1611  O   HIS   202      49.498   4.130 -12.272  1.00 52.16           O  
ATOM   1612  CB  HIS   202      48.266   5.667 -14.502  1.00 52.16           C  
ATOM   1613  CG  HIS   202      49.212   6.747 -14.941  1.00 52.16           C  
ATOM   1614  CD2 HIS   202      49.239   7.463 -16.098  1.00 52.16           C  
ATOM   1615  ND1 HIS   202      50.259   7.221 -14.181  1.00 52.16           N  
ATOM   1616  CE1 HIS   202      50.864   8.193 -14.911  1.00 52.16           C  
ATOM   1617  NE2 HIS   202      50.279   8.376 -16.081  1.00 52.16           N  
ATOM   1618  N   ASN   203      51.144   4.020 -13.820  1.00 65.79           N  
ATOM   1619  CA  ASN   203      52.236   3.996 -12.889  1.00 65.79           C  
ATOM   1620  C   ASN   203      52.004   2.995 -11.805  1.00 65.79           C  
ATOM   1621  O   ASN   203      52.263   3.274 -10.636  1.00 65.79           O  
ATOM   1622  CB  ASN   203      52.521   5.368 -12.257  1.00 65.79           C  
ATOM   1623  CG  ASN   203      53.052   6.270 -13.365  1.00 65.79           C  
ATOM   1624  ND2 ASN   203      53.504   5.649 -14.488  1.00 65.79           N  
ATOM   1625  OD1 ASN   203      53.060   7.493 -13.239  1.00 65.79           O  
ATOM   1626  N   GLY   204      51.503   1.800 -12.165  1.00 18.42           N  
ATOM   1627  CA  GLY   204      51.388   0.740 -11.204  1.00 18.42           C  
ATOM   1628  C   GLY   204      50.225   0.963 -10.292  1.00 18.42           C  
ATOM   1629  O   GLY   204      50.112   0.303  -9.259  1.00 18.42           O  
ATOM   1630  N   ALA   205      49.319   1.894 -10.634  1.00 24.68           N  
ATOM   1631  CA  ALA   205      48.191   2.107  -9.774  1.00 24.68           C  
ATOM   1632  C   ALA   205      46.968   1.944 -10.612  1.00 24.68           C  
ATOM   1633  O   ALA   205      47.012   2.129 -11.827  1.00 24.68           O  
ATOM   1634  CB  ALA   205      48.137   3.517  -9.161  1.00 24.68           C  
ATOM   1635  N   GLN   206      45.839   1.559  -9.987  1.00 84.38           N  
ATOM   1636  CA  GLN   206      44.642   1.392 -10.755  1.00 84.38           C  
ATOM   1637  C   GLN   206      43.764   2.571 -10.483  1.00 84.38           C  
ATOM   1638  O   GLN   206      43.466   2.894  -9.334  1.00 84.38           O  
ATOM   1639  CB  GLN   206      43.867   0.109 -10.406  1.00 84.38           C  
ATOM   1640  CG  GLN   206      42.596  -0.095 -11.232  1.00 84.38           C  
ATOM   1641  CD  GLN   206      42.084  -1.498 -10.940  1.00 84.38           C  
ATOM   1642  NE2 GLN   206      42.852  -2.260 -10.116  1.00 84.38           N  
ATOM   1643  OE1 GLN   206      41.034  -1.908 -11.433  1.00 84.38           O  
ATOM   1644  N   HIS   207      43.332   3.253 -11.562  1.00 73.74           N  
ATOM   1645  CA  HIS   207      42.499   4.415 -11.438  1.00 73.74           C  
ATOM   1646  C   HIS   207      41.169   4.078 -12.038  1.00 73.74           C  
ATOM   1647  O   HIS   207      41.023   3.045 -12.691  1.00 73.74           O  
ATOM   1648  CB  HIS   207      43.043   5.649 -12.180  1.00 73.74           C  
ATOM   1649  CG  HIS   207      44.341   6.145 -11.613  1.00 73.74           C  
ATOM   1650  CD2 HIS   207      44.581   7.147 -10.723  1.00 73.74           C  
ATOM   1651  ND1 HIS   207      45.574   5.620 -11.929  1.00 73.74           N  
ATOM   1652  CE1 HIS   207      46.492   6.324 -11.220  1.00 73.74           C  
ATOM   1653  NE2 HIS   207      45.937   7.261 -10.474  1.00 73.74           N  
ATOM   1654  N   ILE   208      40.150   4.930 -11.787  1.00 87.83           N  
ATOM   1655  CA  ILE   208      38.822   4.639 -12.252  1.00 87.83           C  
ATOM   1656  C   ILE   208      38.154   5.896 -12.742  1.00 87.83           C  
ATOM   1657  O   ILE   208      38.436   6.991 -12.257  1.00 87.83           O  
ATOM   1658  CB  ILE   208      37.954   4.094 -11.151  1.00 87.83           C  
ATOM   1659  CG1 ILE   208      38.507   2.768 -10.600  1.00 87.83           C  
ATOM   1660  CG2 ILE   208      36.527   3.978 -11.688  1.00 87.83           C  
ATOM   1661  CD1 ILE   208      39.748   2.934  -9.724  1.00 87.83           C  
ATOM   1662  N   LEU   209      37.259   5.761 -13.749  1.00164.95           N  
ATOM   1663  CA  LEU   209      36.480   6.865 -14.246  1.00164.95           C  
ATOM   1664  C   LEU   209      35.142   6.331 -14.689  1.00164.95           C  
ATOM   1665  O   LEU   209      35.031   5.162 -15.056  1.00164.95           O  
ATOM   1666  CB  LEU   209      37.149   7.589 -15.430  1.00164.95           C  
ATOM   1667  CG  LEU   209      37.670   6.648 -16.533  1.00164.95           C  
ATOM   1668  CD1 LEU   209      36.528   5.917 -17.257  1.00164.95           C  
ATOM   1669  CD2 LEU   209      38.607   7.394 -17.495  1.00164.95           C  
ATOM   1670  N   LYS   210      34.077   7.170 -14.633  1.00187.53           N  
ATOM   1671  CA  LYS   210      32.754   6.763 -15.046  1.00187.53           C  
ATOM   1672  C   LYS   210      32.262   7.750 -16.063  1.00187.53           C  
ATOM   1673  O   LYS   210      31.863   8.859 -15.711  1.00187.53           O  
ATOM   1674  CB  LYS   210      31.711   6.817 -13.912  1.00187.53           C  
ATOM   1675  CG  LYS   210      31.780   5.676 -12.897  1.00187.53           C  
ATOM   1676  CD  LYS   210      31.354   4.320 -13.457  1.00187.53           C  
ATOM   1677  CE  LYS   210      29.838   4.115 -13.466  1.00187.53           C  
ATOM   1678  NZ  LYS   210      29.307   4.175 -12.085  1.00187.53           N1+
ATOM   1679  N   LEU   211      32.222   7.363 -17.352  1.00161.42           N  
ATOM   1680  CA  LEU   211      31.812   8.304 -18.359  1.00161.42           C  
ATOM   1681  C   LEU   211      30.642   7.781 -19.136  1.00161.42           C  
ATOM   1682  O   LEU   211      30.515   6.581 -19.375  1.00161.42           O  
ATOM   1683  CB  LEU   211      32.885   8.558 -19.423  1.00161.42           C  
ATOM   1684  CG  LEU   211      34.179   9.178 -18.889  1.00161.42           C  
ATOM   1685  CD1 LEU   211      34.854   8.275 -17.847  1.00161.42           C  
ATOM   1686  CD2 LEU   211      35.110   9.514 -20.053  1.00161.42           C  
ATOM   1687  N   GLY   212      29.769   8.713 -19.575  1.00 47.99           N  
ATOM   1688  CA  GLY   212      28.638   8.404 -20.408  1.00 47.99           C  
ATOM   1689  C   GLY   212      29.095   8.502 -21.844  1.00 47.99           C  
ATOM   1690  O   GLY   212      30.288   8.380 -22.114  1.00 47.99           O  
ATOM   1691  N   ILE   213      28.151   8.758 -22.787  1.00113.96           N  
ATOM   1692  CA  ILE   213      28.343   8.757 -24.232  1.00113.96           C  
ATOM   1693  C   ILE   213      29.476   9.665 -24.672  1.00113.96           C  
ATOM   1694  O   ILE   213      29.555  10.817 -24.254  1.00113.96           O  
ATOM   1695  CB  ILE   213      27.088   9.150 -24.965  1.00113.96           C  
ATOM   1696  CG1 ILE   213      27.189   8.837 -26.464  1.00113.96           C  
ATOM   1697  CG2 ILE   213      26.788  10.623 -24.643  1.00113.96           C  
ATOM   1698  CD1 ILE   213      25.839   8.910 -27.176  1.00113.96           C  
ATOM   1699  N   PHE   214      30.468   9.079 -25.402  1.00342.76           N  
ATOM   1700  CA  PHE   214      31.710   9.725 -25.785  1.00342.76           C  
ATOM   1701  C   PHE   214      32.059  10.240 -27.190  1.00342.76           C  
ATOM   1702  O   PHE   214      32.858  11.165 -27.257  1.00342.76           O  
ATOM   1703  CB  PHE   214      32.922   8.931 -25.267  1.00342.76           C  
ATOM   1704  CG  PHE   214      33.809   9.919 -24.578  1.00342.76           C  
ATOM   1705  CD1 PHE   214      34.685  10.725 -25.267  1.00342.76           C  
ATOM   1706  CD2 PHE   214      33.752  10.041 -23.210  1.00342.76           C  
ATOM   1707  CE1 PHE   214      35.484  11.628 -24.603  1.00342.76           C  
ATOM   1708  CE2 PHE   214      34.549  10.944 -22.549  1.00342.76           C  
ATOM   1709  CZ  PHE   214      35.420  11.742 -23.238  1.00342.76           C  
ATOM   1710  N   GLY   215      31.715   9.625 -28.363  1.00178.30           N  
ATOM   1711  CA  GLY   215      30.976   8.416 -28.531  1.00178.30           C  
ATOM   1712  C   GLY   215      29.956   8.460 -29.656  1.00178.30           C  
ATOM   1713  O   GLY   215      28.896   7.866 -29.482  1.00178.30           O  
ATOM   1714  N   ILE   216      30.170   9.175 -30.804  1.00 87.66           N  
ATOM   1715  CA  ILE   216      29.149   9.086 -31.845  1.00 87.66           C  
ATOM   1716  C   ILE   216      29.677   9.095 -33.279  1.00 87.66           C  
ATOM   1717  O   ILE   216      30.404  10.004 -33.677  1.00 87.66           O  
ATOM   1718  CB  ILE   216      28.114  10.171 -31.738  1.00 87.66           C  
ATOM   1719  CG1 ILE   216      26.901   9.857 -32.628  1.00 87.66           C  
ATOM   1720  CG2 ILE   216      28.789  11.517 -32.043  1.00 87.66           C  
ATOM   1721  CD1 ILE   216      25.681  10.727 -32.321  1.00 87.66           C  
ATOM   1722  N   THR   217      29.242   8.110 -34.122  1.00 82.48           N  
ATOM   1723  CA  THR   217      29.679   7.959 -35.503  1.00 82.48           C  
ATOM   1724  C   THR   217      28.495   7.673 -36.408  1.00 82.48           C  
ATOM   1725  O   THR   217      27.512   7.072 -35.978  1.00 82.48           O  
ATOM   1726  CB  THR   217      30.624   6.798 -35.652  1.00 82.48           C  
ATOM   1727  CG2 THR   217      31.022   6.631 -37.119  1.00 82.48           C  
ATOM   1728  OG1 THR   217      31.780   7.003 -34.860  1.00 82.48           O  
ATOM   1729  N   LEU   218      28.580   8.057 -37.712  1.00 73.11           N  
ATOM   1730  CA  LEU   218      27.463   7.935 -38.626  1.00 73.11           C  
ATOM   1731  C   LEU   218      27.724   6.906 -39.696  1.00 73.11           C  
ATOM   1732  O   LEU   218      28.796   6.874 -40.301  1.00 73.11           O  
ATOM   1733  CB  LEU   218      27.143   9.256 -39.353  1.00 73.11           C  
ATOM   1734  CG  LEU   218      26.712  10.407 -38.420  1.00 73.11           C  
ATOM   1735  CD1 LEU   218      26.413  11.688 -39.218  1.00 73.11           C  
ATOM   1736  CD2 LEU   218      25.544   9.995 -37.513  1.00 73.11           C  
ATOM   1737  N   GLY   219      26.708   6.056 -39.982  1.00 30.63           N  
ATOM   1738  CA  GLY   219      26.826   4.981 -40.935  1.00 30.63           C  
ATOM   1739  C   GLY   219      26.324   5.381 -42.293  1.00 30.63           C  
ATOM   1740  O   GLY   219      26.137   6.559 -42.594  1.00 30.63           O  
ATOM   1741  N   ASP   220      26.094   4.358 -43.149  1.00 45.25           N  
ATOM   1742  CA  ASP   220      25.668   4.536 -44.512  1.00 45.25           C  
ATOM   1743  C   ASP   220      24.278   5.090 -44.534  1.00 45.25           C  
ATOM   1744  O   ASP   220      23.424   4.714 -43.732  1.00 45.25           O  
ATOM   1745  CB  ASP   220      25.643   3.226 -45.328  1.00 45.25           C  
ATOM   1746  CG  ASP   220      27.066   2.722 -45.553  1.00 45.25           C  
ATOM   1747  OD1 ASP   220      28.026   3.476 -45.243  1.00 45.25           O  
ATOM   1748  OD2 ASP   220      27.208   1.571 -46.045  1.00 45.25           O1-
ATOM   1749  N   LEU   221      24.034   6.025 -45.473  1.00 87.86           N  
ATOM   1750  CA  LEU   221      22.748   6.640 -45.647  1.00 87.86           C  
ATOM   1751  C   LEU   221      21.921   5.791 -46.557  1.00 87.86           C  
ATOM   1752  O   LEU   221      22.443   5.069 -47.407  1.00 87.86           O  
ATOM   1753  CB  LEU   221      22.813   8.031 -46.306  1.00 87.86           C  
ATOM   1754  CG  LEU   221      23.610   9.079 -45.508  1.00 87.86           C  
ATOM   1755  CD1 LEU   221      25.091   8.683 -45.390  1.00 87.86           C  
ATOM   1756  CD2 LEU   221      23.416  10.487 -46.097  1.00 87.86           C  
ATOM   1757  N   ASP   222      20.590   5.846 -46.363  1.00 67.63           N  
ATOM   1758  CA  ASP   222      19.642   5.185 -47.210  1.00 67.63           C  
ATOM   1759  C   ASP   222      19.180   6.181 -48.234  1.00 67.63           C  
ATOM   1760  O   ASP   222      19.725   7.278 -48.337  1.00 67.63           O  
ATOM   1761  CB  ASP   222      18.451   4.596 -46.429  1.00 67.63           C  
ATOM   1762  CG  ASP   222      17.787   5.685 -45.596  1.00 67.63           C  
ATOM   1763  OD1 ASP   222      18.097   6.887 -45.815  1.00 67.63           O  
ATOM   1764  OD2 ASP   222      16.959   5.322 -44.717  1.00 67.63           O1-
ATOM   1765  N   ALA   223      18.145   5.818 -49.018  1.00 36.31           N  
ATOM   1766  CA  ALA   223      17.658   6.642 -50.091  1.00 36.31           C  
ATOM   1767  C   ALA   223      17.177   7.953 -49.547  1.00 36.31           C  
ATOM   1768  O   ALA   223      17.375   8.998 -50.168  1.00 36.31           O  
ATOM   1769  CB  ALA   223      16.480   5.994 -50.839  1.00 36.31           C  
ATOM   1770  N   GLU   224      16.504   7.920 -48.382  1.00134.94           N  
ATOM   1771  CA  GLU   224      15.972   9.094 -47.749  1.00134.94           C  
ATOM   1772  C   GLU   224      17.071   9.973 -47.223  1.00134.94           C  
ATOM   1773  O   GLU   224      16.895  11.189 -47.152  1.00134.94           O  
ATOM   1774  CB  GLU   224      14.958   8.796 -46.626  1.00134.94           C  
ATOM   1775  CG  GLU   224      15.389   7.732 -45.617  1.00134.94           C  
ATOM   1776  CD  GLU   224      14.821   6.398 -46.091  1.00134.94           C  
ATOM   1777  OE1 GLU   224      15.118   6.004 -47.249  1.00134.94           O  
ATOM   1778  OE2 GLU   224      14.074   5.759 -45.301  1.00134.94           O1-
ATOM   1779  N   GLY   225      18.237   9.409 -46.844  1.00 38.87           N  
ATOM   1780  CA  GLY   225      19.276  10.252 -46.319  1.00 38.87           C  
ATOM   1781  C   GLY   225      19.393  10.061 -44.834  1.00 38.87           C  
ATOM   1782  O   GLY   225      19.980  10.896 -44.143  1.00 38.87           O  
ATOM   1783  N   ASN   226      18.824   8.958 -44.302  1.00 53.29           N  
ATOM   1784  CA  ASN   226      18.909   8.665 -42.897  1.00 53.29           C  
ATOM   1785  C   ASN   226      19.909   7.559 -42.725  1.00 53.29           C  
ATOM   1786  O   ASN   226      20.161   6.791 -43.652  1.00 53.29           O  
ATOM   1787  CB  ASN   226      17.582   8.183 -42.291  1.00 53.29           C  
ATOM   1788  CG  ASN   226      16.597   9.339 -42.367  1.00 53.29           C  
ATOM   1789  ND2 ASN   226      15.384   9.064 -42.916  1.00 53.29           N  
ATOM   1790  OD1 ASN   226      16.900  10.460 -41.961  1.00 53.29           O  
ATOM   1791  N   ARG   227      20.527   7.464 -41.527  1.00136.24           N  
ATOM   1792  CA  ARG   227      21.547   6.472 -41.321  1.00136.24           C  
ATOM   1793  C   ARG   227      21.600   6.112 -39.867  1.00136.24           C  
ATOM   1794  O   ARG   227      21.032   6.791 -39.013  1.00136.24           O  
ATOM   1795  CB  ARG   227      22.937   7.002 -41.694  1.00136.24           C  
ATOM   1796  CG  ARG   227      23.309   8.243 -40.881  1.00136.24           C  
ATOM   1797  CD  ARG   227      24.654   8.857 -41.262  1.00136.24           C  
ATOM   1798  NE  ARG   227      24.468   9.625 -42.521  1.00136.24           N  
ATOM   1799  CZ  ARG   227      25.423  10.521 -42.902  1.00136.24           C  
ATOM   1800  NH1 ARG   227      26.527  10.707 -42.122  1.00136.24           N1+
ATOM   1801  NH2 ARG   227      25.275  11.237 -44.052  1.00136.24           N  
ATOM   1802  N   PRO   228      22.247   5.011 -39.575  1.00160.39           N  
ATOM   1803  CA  PRO   228      22.421   4.649 -38.195  1.00160.39           C  
ATOM   1804  C   PRO   228      23.476   5.515 -37.581  1.00160.39           C  
ATOM   1805  O   PRO   228      24.481   5.784 -38.239  1.00160.39           O  
ATOM   1806  CB  PRO   228      22.781   3.166 -38.188  1.00160.39           C  
ATOM   1807  CG  PRO   228      22.141   2.630 -39.480  1.00160.39           C  
ATOM   1808  CD  PRO   228      22.140   3.839 -40.431  1.00160.39           C  
ATOM   1809  N   ALA   229      23.275   5.958 -36.324  1.00 50.34           N  
ATOM   1810  CA  ALA   229      24.291   6.710 -35.646  1.00 50.34           C  
ATOM   1811  C   ALA   229      24.754   5.834 -34.523  1.00 50.34           C  
ATOM   1812  O   ALA   229      24.024   5.599 -33.562  1.00 50.34           O  
ATOM   1813  CB  ALA   229      23.770   8.022 -35.034  1.00 50.34           C  
ATOM   1814  N   TYR   230      26.007   5.351 -34.604  1.00 71.20           N  
ATOM   1815  CA  TYR   230      26.522   4.437 -33.625  1.00 71.20           C  
ATOM   1816  C   TYR   230      27.092   5.226 -32.488  1.00 71.20           C  
ATOM   1817  O   TYR   230      27.800   6.210 -32.699  1.00 71.20           O  
ATOM   1818  CB  TYR   230      27.670   3.560 -34.161  1.00 71.20           C  
ATOM   1819  CG  TYR   230      27.177   2.807 -35.351  1.00 71.20           C  
ATOM   1820  CD1 TYR   230      26.384   1.691 -35.209  1.00 71.20           C  
ATOM   1821  CD2 TYR   230      27.526   3.217 -36.618  1.00 71.20           C  
ATOM   1822  CE1 TYR   230      25.938   1.002 -36.314  1.00 71.20           C  
ATOM   1823  CE2 TYR   230      27.083   2.533 -37.726  1.00 71.20           C  
ATOM   1824  CZ  TYR   230      26.286   1.423 -37.575  1.00 71.20           C  
ATOM   1825  OH  TYR   230      25.829   0.719 -38.708  1.00 71.20           O  
ATOM   1826  N   TYR   231      26.766   4.829 -31.239  1.00 88.01           N  
ATOM   1827  CA  TYR   231      27.339   5.533 -30.125  1.00 88.01           C  
ATOM   1828  C   TYR   231      27.708   4.587 -29.019  1.00 88.01           C  
ATOM   1829  O   TYR   231      27.298   3.426 -28.997  1.00 88.01           O  
ATOM   1830  CB  TYR   231      26.439   6.649 -29.552  1.00 88.01           C  
ATOM   1831  CG  TYR   231      25.167   6.085 -29.018  1.00 88.01           C  
ATOM   1832  CD1 TYR   231      25.107   5.577 -27.741  1.00 88.01           C  
ATOM   1833  CD2 TYR   231      24.031   6.081 -29.794  1.00 88.01           C  
ATOM   1834  CE1 TYR   231      23.930   5.066 -27.246  1.00 88.01           C  
ATOM   1835  CE2 TYR   231      22.853   5.570 -29.304  1.00 88.01           C  
ATOM   1836  CZ  TYR   231      22.802   5.062 -28.028  1.00 88.01           C  
ATOM   1837  OH  TYR   231      21.592   4.538 -27.523  1.00 88.01           O  
ATOM   1838  N   LEU   232      28.564   5.068 -28.092  1.00149.54           N  
ATOM   1839  CA  LEU   232      28.980   4.284 -26.960  1.00149.54           C  
ATOM   1840  C   LEU   232      29.371   5.196 -25.836  1.00149.54           C  
ATOM   1841  O   LEU   232      29.822   6.319 -26.057  1.00149.54           O  
ATOM   1842  CB  LEU   232      30.172   3.348 -27.256  1.00149.54           C  
ATOM   1843  CG  LEU   232      31.328   3.982 -28.059  1.00149.54           C  
ATOM   1844  CD1 LEU   232      31.965   5.174 -27.330  1.00149.54           C  
ATOM   1845  CD2 LEU   232      32.371   2.918 -28.434  1.00149.54           C  
ATOM   1846  N   GLY   233      29.150   4.738 -24.585  1.00 39.19           N  
ATOM   1847  CA  GLY   233      29.603   5.464 -23.433  1.00 39.19           C  
ATOM   1848  C   GLY   233      31.041   5.093 -23.241  1.00 39.19           C  
ATOM   1849  O   GLY   233      31.476   4.029 -23.683  1.00 39.19           O  
ATOM   1850  N   GLY   234      31.815   5.980 -22.578  1.00 39.66           N  
ATOM   1851  CA  GLY   234      33.208   5.728 -22.334  1.00 39.66           C  
ATOM   1852  C   GLY   234      33.356   4.569 -21.399  1.00 39.66           C  
ATOM   1853  O   GLY   234      34.151   3.662 -21.646  1.00 39.66           O  
ATOM   1854  N   SER   235      32.585   4.563 -20.291  1.00114.63           N  
ATOM   1855  CA  SER   235      32.735   3.454 -19.394  1.00114.63           C  
ATOM   1856  C   SER   235      31.620   2.506 -19.673  1.00114.63           C  
ATOM   1857  O   SER   235      30.555   2.556 -19.058  1.00114.63           O  
ATOM   1858  CB  SER   235      32.745   3.838 -17.905  1.00114.63           C  
ATOM   1859  OG  SER   235      31.531   4.474 -17.558  1.00114.63           O  
ATOM   1860  N   SER   236      31.869   1.598 -20.637  1.00110.61           N  
ATOM   1861  CA  SER   236      30.892   0.640 -21.051  1.00110.61           C  
ATOM   1862  C   SER   236      31.481  -0.180 -22.167  1.00110.61           C  
ATOM   1863  O   SER   236      32.475   0.202 -22.786  1.00110.61           O  
ATOM   1864  CB  SER   236      29.597   1.279 -21.578  1.00110.61           C  
ATOM   1865  OG  SER   236      28.679   0.271 -21.974  1.00110.61           O  
ATOM   1866  N   THR   237      30.973  -1.422 -22.301  1.00 98.02           N  
ATOM   1867  CA  THR   237      31.242  -2.385 -23.341  1.00 98.02           C  
ATOM   1868  C   THR   237      30.233  -2.348 -24.466  1.00 98.02           C  
ATOM   1869  O   THR   237      30.489  -2.840 -25.570  1.00 98.02           O  
ATOM   1870  CB  THR   237      31.253  -3.780 -22.794  1.00 98.02           C  
ATOM   1871  CG2 THR   237      31.550  -4.764 -23.934  1.00 98.02           C  
ATOM   1872  OG1 THR   237      32.241  -3.897 -21.780  1.00 98.02           O  
ATOM   1873  N   LYS   238      29.011  -1.853 -24.173  1.00 93.22           N  
ATOM   1874  CA  LYS   238      27.913  -1.929 -25.104  1.00 93.22           C  
ATOM   1875  C   LYS   238      27.969  -0.863 -26.152  1.00 93.22           C  
ATOM   1876  O   LYS   238      28.493   0.230 -25.939  1.00 93.22           O  
ATOM   1877  CB  LYS   238      26.527  -1.857 -24.440  1.00 93.22           C  
ATOM   1878  CG  LYS   238      26.164  -3.112 -23.644  1.00 93.22           C  
ATOM   1879  CD  LYS   238      24.899  -2.960 -22.795  1.00 93.22           C  
ATOM   1880  CE  LYS   238      24.512  -4.230 -22.031  1.00 93.22           C  
ATOM   1881  NZ  LYS   238      24.130  -5.298 -22.981  1.00 93.22           N1+
ATOM   1882  N   LEU   239      27.420  -1.196 -27.344  1.00173.37           N  
ATOM   1883  CA  LEU   239      27.366  -0.282 -28.448  1.00173.37           C  
ATOM   1884  C   LEU   239      25.952  -0.252 -28.944  1.00173.37           C  
ATOM   1885  O   LEU   239      25.314  -1.293 -29.097  1.00173.37           O  
ATOM   1886  CB  LEU   239      28.270  -0.703 -29.619  1.00173.37           C  
ATOM   1887  CG  LEU   239      29.765  -0.745 -29.254  1.00173.37           C  
ATOM   1888  CD1 LEU   239      30.283   0.651 -28.868  1.00173.37           C  
ATOM   1889  CD2 LEU   239      30.051  -1.810 -28.183  1.00173.37           C  
ATOM   1890  N   PHE   240      25.428   0.960 -29.220  1.00140.20           N  
ATOM   1891  CA  PHE   240      24.066   1.114 -29.638  1.00140.20           C  
ATOM   1892  C   PHE   240      24.059   1.873 -30.925  1.00140.20           C  
ATOM   1893  O   PHE   240      25.068   2.441 -31.344  1.00140.20           O  
ATOM   1894  CB  PHE   240      23.220   1.951 -28.661  1.00140.20           C  
ATOM   1895  CG  PHE   240      23.127   1.252 -27.346  1.00140.20           C  
ATOM   1896  CD1 PHE   240      24.067   1.487 -26.368  1.00140.20           C  
ATOM   1897  CD2 PHE   240      22.101   0.372 -27.085  1.00140.20           C  
ATOM   1898  CE1 PHE   240      23.989   0.853 -25.151  1.00140.20           C  
ATOM   1899  CE2 PHE   240      22.017  -0.266 -25.868  1.00140.20           C  
ATOM   1900  CZ  PHE   240      22.961  -0.025 -24.900  1.00140.20           C  
ATOM   1901  N   ARG   241      22.895   1.847 -31.602  1.00135.27           N  
ATOM   1902  CA  ARG   241      22.677   2.584 -32.811  1.00135.27           C  
ATOM   1903  C   ARG   241      21.292   3.135 -32.726  1.00135.27           C  
ATOM   1904  O   ARG   241      20.386   2.488 -32.200  1.00135.27           O  
ATOM   1905  CB  ARG   241      22.739   1.697 -34.065  1.00135.27           C  
ATOM   1906  CG  ARG   241      22.159   2.349 -35.321  1.00135.27           C  
ATOM   1907  CD  ARG   241      20.680   2.015 -35.526  1.00135.27           C  
ATOM   1908  NE  ARG   241      20.235   2.689 -36.776  1.00135.27           N  
ATOM   1909  CZ  ARG   241      19.225   2.153 -37.520  1.00135.27           C  
ATOM   1910  NH1 ARG   241      18.580   1.026 -37.095  1.00135.27           N1+
ATOM   1911  NH2 ARG   241      18.859   2.741 -38.696  1.00135.27           N  
ATOM   1912  N   VAL   242      21.106   4.374 -33.220  1.00 94.15           N  
ATOM   1913  CA  VAL   242      19.813   4.994 -33.256  1.00 94.15           C  
ATOM   1914  C   VAL   242      19.708   5.663 -34.592  1.00 94.15           C  
ATOM   1915  O   VAL   242      20.697   6.168 -35.119  1.00 94.15           O  
ATOM   1916  CB  VAL   242      19.631   6.045 -32.201  1.00 94.15           C  
ATOM   1917  CG1 VAL   242      20.683   7.144 -32.421  1.00 94.15           C  
ATOM   1918  CG2 VAL   242      18.181   6.554 -32.261  1.00 94.15           C  
ATOM   1919  N   ASN   243      18.497   5.686 -35.178  1.00 50.53           N  
ATOM   1920  CA  ASN   243      18.329   6.249 -36.484  1.00 50.53           C  
ATOM   1921  C   ASN   243      18.379   7.742 -36.382  1.00 50.53           C  
ATOM   1922  O   ASN   243      17.944   8.337 -35.397  1.00 50.53           O  
ATOM   1923  CB  ASN   243      16.998   5.838 -37.141  1.00 50.53           C  
ATOM   1924  CG  ASN   243      17.083   6.117 -38.634  1.00 50.53           C  
ATOM   1925  ND2 ASN   243      17.552   5.106 -39.413  1.00 50.53           N  
ATOM   1926  OD1 ASN   243      16.752   7.207 -39.097  1.00 50.53           O  
ATOM   1927  N   THR   244      18.930   8.374 -37.433  1.00121.89           N  
ATOM   1928  CA  THR   244      19.116   9.791 -37.535  1.00121.89           C  
ATOM   1929  C   THR   244      17.769  10.439 -37.608  1.00121.89           C  
ATOM   1930  O   THR   244      17.589  11.577 -37.174  1.00121.89           O  
ATOM   1931  CB  THR   244      19.841  10.144 -38.796  1.00121.89           C  
ATOM   1932  CG2 THR   244      20.191  11.632 -38.750  1.00121.89           C  
ATOM   1933  OG1 THR   244      21.037   9.390 -38.898  1.00121.89           O  
ATOM   1934  N   LYS   245      16.786   9.735 -38.202  1.00 51.23           N  
ATOM   1935  CA  LYS   245      15.487  10.318 -38.360  1.00 51.23           C  
ATOM   1936  C   LYS   245      14.889  10.618 -37.020  1.00 51.23           C  
ATOM   1937  O   LYS   245      14.268  11.664 -36.836  1.00 51.23           O  
ATOM   1938  CB  LYS   245      14.492   9.453 -39.147  1.00 51.23           C  
ATOM   1939  CG  LYS   245      13.214  10.236 -39.461  1.00 51.23           C  
ATOM   1940  CD  LYS   245      12.361   9.655 -40.588  1.00 51.23           C  
ATOM   1941  CE  LYS   245      11.123  10.503 -40.890  1.00 51.23           C  
ATOM   1942  NZ  LYS   245      10.504  10.070 -42.162  1.00 51.23           N1+
ATOM   1943  N   ASP   246      15.061   9.706 -36.047  1.00 35.88           N  
ATOM   1944  CA  ASP   246      14.508   9.891 -34.734  1.00 35.88           C  
ATOM   1945  C   ASP   246      15.167  11.078 -34.096  1.00 35.88           C  
ATOM   1946  O   ASP   246      14.526  11.839 -33.374  1.00 35.88           O  
ATOM   1947  CB  ASP   246      14.782   8.687 -33.816  1.00 35.88           C  
ATOM   1948  CG  ASP   246      14.056   7.480 -34.390  1.00 35.88           C  
ATOM   1949  OD1 ASP   246      13.233   7.674 -35.324  1.00 35.88           O  
ATOM   1950  OD2 ASP   246      14.318   6.348 -33.904  1.00 35.88           O1-
ATOM   1951  N   LEU   247      16.484  11.244 -34.336  1.00 54.49           N  
ATOM   1952  CA  LEU   247      17.269  12.291 -33.737  1.00 54.49           C  
ATOM   1953  C   LEU   247      16.859  13.656 -34.215  1.00 54.49           C  
ATOM   1954  O   LEU   247      16.788  14.602 -33.432  1.00 54.49           O  
ATOM   1955  CB  LEU   247      18.774  12.130 -34.013  1.00 54.49           C  
ATOM   1956  CG  LEU   247      19.401  10.895 -33.335  1.00 54.49           C  
ATOM   1957  CD1 LEU   247      20.901  10.781 -33.653  1.00 54.49           C  
ATOM   1958  CD2 LEU   247      19.118  10.883 -31.824  1.00 54.49           C  
ATOM   1959  N   LYS   248      16.583  13.788 -35.522  1.00 75.08           N  
ATOM   1960  CA  LYS   248      16.252  15.035 -36.153  1.00 75.08           C  
ATOM   1961  C   LYS   248      14.946  15.570 -35.647  1.00 75.08           C  
ATOM   1962  O   LYS   248      14.701  16.771 -35.733  1.00 75.08           O  
ATOM   1963  CB  LYS   248      16.182  14.907 -37.683  1.00 75.08           C  
ATOM   1964  CG  LYS   248      17.550  14.588 -38.294  1.00 75.08           C  
ATOM   1965  CD  LYS   248      17.497  14.065 -39.730  1.00 75.08           C  
ATOM   1966  CE  LYS   248      18.878  13.762 -40.316  1.00 75.08           C  
ATOM   1967  NZ  LYS   248      18.740  13.018 -41.587  1.00 75.08           N1+
ATOM   1968  N   LYS   249      14.034  14.714 -35.152  1.00105.90           N  
ATOM   1969  CA  LYS   249      12.774  15.279 -34.757  1.00105.90           C  
ATOM   1970  C   LYS   249      12.780  15.647 -33.305  1.00105.90           C  
ATOM   1971  O   LYS   249      12.902  14.800 -32.420  1.00105.90           O  
ATOM   1972  CB  LYS   249      11.563  14.374 -35.039  1.00105.90           C  
ATOM   1973  CG  LYS   249      10.236  15.134 -34.959  1.00105.90           C  
ATOM   1974  CD  LYS   249       9.071  14.440 -35.668  1.00105.90           C  
ATOM   1975  CE  LYS   249       8.326  13.429 -34.798  1.00105.90           C  
ATOM   1976  NZ  LYS   249       9.154  12.218 -34.610  1.00105.90           N1+
ATOM   1977  N   LYS   250      12.612  16.960 -33.040  1.00 42.75           N  
ATOM   1978  CA  LYS   250      12.583  17.489 -31.710  1.00 42.75           C  
ATOM   1979  C   LYS   250      11.363  16.939 -31.047  1.00 42.75           C  
ATOM   1980  O   LYS   250      10.313  16.816 -31.674  1.00 42.75           O  
ATOM   1981  CB  LYS   250      12.493  19.028 -31.686  1.00 42.75           C  
ATOM   1982  CG  LYS   250      12.460  19.649 -30.289  1.00 42.75           C  
ATOM   1983  CD  LYS   250      12.672  21.165 -30.299  1.00 42.75           C  
ATOM   1984  CE  LYS   250      12.633  21.803 -28.909  1.00 42.75           C  
ATOM   1985  NZ  LYS   250      12.876  23.259 -29.014  1.00 42.75           N1+
ATOM   1986  N   ASP   251      11.500  16.602 -29.748  1.00116.54           N  
ATOM   1987  CA  ASP   251      10.482  16.032 -28.907  1.00116.54           C  
ATOM   1988  C   ASP   251       9.896  14.793 -29.509  1.00116.54           C  
ATOM   1989  O   ASP   251       8.680  14.611 -29.521  1.00116.54           O  
ATOM   1990  CB  ASP   251       9.345  16.994 -28.487  1.00116.54           C  
ATOM   1991  CG  ASP   251       8.540  17.462 -29.691  1.00116.54           C  
ATOM   1992  OD1 ASP   251       8.951  18.472 -30.322  1.00116.54           O  
ATOM   1993  OD2 ASP   251       7.503  16.816 -29.998  1.00116.54           O1-
ATOM   1994  N   GLY   252      10.760  13.887 -30.004  1.00 32.43           N  
ATOM   1995  CA  GLY   252      10.295  12.631 -30.520  1.00 32.43           C  
ATOM   1996  C   GLY   252      10.918  11.579 -29.656  1.00 32.43           C  
ATOM   1997  O   GLY   252      11.942  11.820 -29.017  1.00 32.43           O  
ATOM   1998  N   GLN   253      10.309  10.378 -29.601  1.00 42.38           N  
ATOM   1999  CA  GLN   253      10.852   9.336 -28.776  1.00 42.38           C  
ATOM   2000  C   GLN   253      11.966   8.674 -29.526  1.00 42.38           C  
ATOM   2001  O   GLN   253      11.996   8.692 -30.755  1.00 42.38           O  
ATOM   2002  CB  GLN   253       9.823   8.264 -28.379  1.00 42.38           C  
ATOM   2003  CG  GLN   253      10.373   7.228 -27.398  1.00 42.38           C  
ATOM   2004  CD  GLN   253       9.247   6.266 -27.050  1.00 42.38           C  
ATOM   2005  NE2 GLN   253       8.069   6.443 -27.708  1.00 42.38           N  
ATOM   2006  OE1 GLN   253       9.408   5.383 -26.211  1.00 42.38           O  
ATOM   2007  N   ILE   254      12.926   8.075 -28.788  1.00 86.95           N  
ATOM   2008  CA  ILE   254      14.053   7.444 -29.415  1.00 86.95           C  
ATOM   2009  C   ILE   254      13.994   5.972 -29.133  1.00 86.95           C  
ATOM   2010  O   ILE   254      13.580   5.553 -28.054  1.00 86.95           O  
ATOM   2011  CB  ILE   254      15.372   7.947 -28.903  1.00 86.95           C  
ATOM   2012  CG1 ILE   254      16.527   7.429 -29.776  1.00 86.95           C  
ATOM   2013  CG2 ILE   254      15.480   7.563 -27.419  1.00 86.95           C  
ATOM   2014  CD1 ILE   254      17.860   8.121 -29.492  1.00 86.95           C  
ATOM   2015  N   GLU   255      14.366   5.141 -30.132  1.00 66.76           N  
ATOM   2016  CA  GLU   255      14.347   3.717 -29.934  1.00 66.76           C  
ATOM   2017  C   GLU   255      15.701   3.169 -30.289  1.00 66.76           C  
ATOM   2018  O   GLU   255      15.916   2.726 -31.415  1.00 66.76           O  
ATOM   2019  CB  GLU   255      13.336   3.024 -30.863  1.00 66.76           C  
ATOM   2020  CG  GLU   255      11.887   3.439 -30.599  1.00 66.76           C  
ATOM   2021  CD  GLU   255      11.058   3.040 -31.811  1.00 66.76           C  
ATOM   2022  OE1 GLU   255      11.440   3.445 -32.941  1.00 66.76           O  
ATOM   2023  OE2 GLU   255      10.032   2.333 -31.625  1.00 66.76           O1-
ATOM   2024  N   PRO   256      16.615   3.155 -29.356  1.00 68.05           N  
ATOM   2025  CA  PRO   256      17.932   2.647 -29.661  1.00 68.05           C  
ATOM   2026  C   PRO   256      17.969   1.148 -29.716  1.00 68.05           C  
ATOM   2027  O   PRO   256      17.169   0.510 -29.035  1.00 68.05           O  
ATOM   2028  CB  PRO   256      18.858   3.222 -28.593  1.00 68.05           C  
ATOM   2029  CG  PRO   256      18.166   4.528 -28.171  1.00 68.05           C  
ATOM   2030  CD  PRO   256      16.672   4.254 -28.405  1.00 68.05           C  
ATOM   2031  N   THR   257      18.906   0.567 -30.498  1.00116.41           N  
ATOM   2032  CA  THR   257      19.006  -0.864 -30.606  1.00116.41           C  
ATOM   2033  C   THR   257      20.335  -1.306 -30.067  1.00116.41           C  
ATOM   2034  O   THR   257      21.365  -0.681 -30.320  1.00116.41           O  
ATOM   2035  CB  THR   257      18.954  -1.354 -32.022  1.00116.41           C  
ATOM   2036  CG2 THR   257      17.655  -0.841 -32.667  1.00116.41           C  
ATOM   2037  OG1 THR   257      20.079  -0.878 -32.748  1.00116.41           O  
ATOM   2038  N   PRO   258      20.307  -2.367 -29.295  1.00120.07           N  
ATOM   2039  CA  PRO   258      21.526  -2.941 -28.773  1.00120.07           C  
ATOM   2040  C   PRO   258      22.279  -3.685 -29.843  1.00120.07           C  
ATOM   2041  O   PRO   258      21.641  -4.283 -30.708  1.00120.07           O  
ATOM   2042  CB  PRO   258      21.108  -3.826 -27.599  1.00120.07           C  
ATOM   2043  CG  PRO   258      19.799  -3.183 -27.109  1.00120.07           C  
ATOM   2044  CD  PRO   258      19.196  -2.540 -28.370  1.00120.07           C  
ATOM   2045  N   LEU   259      23.627  -3.575 -29.832  1.00229.75           N  
ATOM   2046  CA  LEU   259      24.563  -4.152 -30.772  1.00229.75           C  
ATOM   2047  C   LEU   259      24.999  -5.593 -30.582  1.00229.75           C  
ATOM   2048  O   LEU   259      25.159  -6.298 -31.580  1.00229.75           O  
ATOM   2049  CB  LEU   259      25.752  -3.217 -31.006  1.00229.75           C  
ATOM   2050  CG  LEU   259      25.263  -1.961 -31.756  1.00229.75           C  
ATOM   2051  CD1 LEU   259      26.328  -0.871 -31.831  1.00229.75           C  
ATOM   2052  CD2 LEU   259      24.730  -2.324 -33.151  1.00229.75           C  
ATOM   2053  N   GLY   260      25.207  -6.121 -29.345  1.00195.98           N  
ATOM   2054  CA  GLY   260      25.266  -5.484 -28.055  1.00195.98           C  
ATOM   2055  C   GLY   260      26.611  -5.077 -27.476  1.00195.98           C  
ATOM   2056  O   GLY   260      26.744  -3.957 -26.987  1.00195.98           O  
ATOM   2057  N   ASP   261      27.648  -5.966 -27.470  1.00107.41           N  
ATOM   2058  CA  ASP   261      28.800  -5.623 -26.650  1.00107.41           C  
ATOM   2059  C   ASP   261      30.110  -6.213 -27.118  1.00107.41           C  
ATOM   2060  O   ASP   261      30.166  -7.280 -27.729  1.00107.41           O  
ATOM   2061  CB  ASP   261      28.651  -6.038 -25.175  1.00107.41           C  
ATOM   2062  CG  ASP   261      28.623  -7.558 -25.097  1.00107.41           C  
ATOM   2063  OD1 ASP   261      27.663  -8.168 -25.642  1.00107.41           O  
ATOM   2064  OD2 ASP   261      29.560  -8.131 -24.482  1.00107.41           O1-
ATOM   2065  N   ARG   262      31.202  -5.463 -26.825  1.00179.10           N  
ATOM   2066  CA  ARG   262      32.596  -5.696 -27.129  1.00179.10           C  
ATOM   2067  C   ARG   262      33.328  -6.683 -26.261  1.00179.10           C  
ATOM   2068  O   ARG   262      34.415  -7.117 -26.639  1.00179.10           O  
ATOM   2069  CB  ARG   262      33.424  -4.401 -27.209  1.00179.10           C  
ATOM   2070  CG  ARG   262      33.277  -3.725 -28.576  1.00179.10           C  
ATOM   2071  CD  ARG   262      34.132  -2.473 -28.788  1.00179.10           C  
ATOM   2072  NE  ARG   262      33.398  -1.315 -28.203  1.00179.10           N  
ATOM   2073  CZ  ARG   262      33.679  -0.859 -26.950  1.00179.10           C  
ATOM   2074  NH1 ARG   262      34.693  -1.416 -26.229  1.00179.10           N1+
ATOM   2075  NH2 ARG   262      32.956   0.173 -26.425  1.00179.10           N  
ATOM   2076  N   GLY   263      32.845  -7.007 -25.050  1.00 43.03           N  
ATOM   2077  CA  GLY   263      33.618  -7.885 -24.208  1.00 43.03           C  
ATOM   2078  C   GLY   263      34.224  -7.020 -23.140  1.00 43.03           C  
ATOM   2079  O   GLY   263      34.335  -5.808 -23.305  1.00 43.03           O  
ATOM   2080  N   SER   264      34.668  -7.640 -22.027  1.00 85.07           N  
ATOM   2081  CA  SER   264      35.105  -6.930 -20.853  1.00 85.07           C  
ATOM   2082  C   SER   264      36.383  -6.160 -21.053  1.00 85.07           C  
ATOM   2083  O   SER   264      37.253  -6.532 -21.839  1.00 85.07           O  
ATOM   2084  CB  SER   264      35.324  -7.847 -19.637  1.00 85.07           C  
ATOM   2085  OG  SER   264      34.101  -8.461 -19.256  1.00 85.07           O  
ATOM   2086  N   HIS   265      36.474  -5.033 -20.305  1.00101.40           N  
ATOM   2087  CA  HIS   265      37.584  -4.123 -20.149  1.00101.40           C  
ATOM   2088  C   HIS   265      38.009  -3.495 -21.443  1.00101.40           C  
ATOM   2089  O   HIS   265      39.141  -3.024 -21.549  1.00101.40           O  
ATOM   2090  CB  HIS   265      38.836  -4.796 -19.560  1.00101.40           C  
ATOM   2091  CG  HIS   265      38.657  -5.286 -18.155  1.00101.40           C  
ATOM   2092  CD2 HIS   265      38.989  -4.695 -16.974  1.00101.40           C  
ATOM   2093  ND1 HIS   265      38.104  -6.502 -17.824  1.00101.40           N  
ATOM   2094  CE1 HIS   265      38.130  -6.587 -16.470  1.00101.40           C  
ATOM   2095  NE2 HIS   265      38.659  -5.514 -15.910  1.00101.40           N  
ATOM   2096  N   SER   266      37.131  -3.476 -22.459  1.00120.29           N  
ATOM   2097  CA  SER   266      37.437  -2.911 -23.749  1.00120.29           C  
ATOM   2098  C   SER   266      37.005  -1.482 -23.886  1.00120.29           C  
ATOM   2099  O   SER   266      37.010  -0.961 -25.001  1.00120.29           O  
ATOM   2100  CB  SER   266      36.793  -3.694 -24.905  1.00120.29           C  
ATOM   2101  OG  SER   266      35.377  -3.627 -24.814  1.00120.29           O  
ATOM   2102  N   GLU   267      36.602  -0.822 -22.786  1.00 78.35           N  
ATOM   2103  CA  GLU   267      36.055   0.512 -22.801  1.00 78.35           C  
ATOM   2104  C   GLU   267      36.844   1.428 -23.698  1.00 78.35           C  
ATOM   2105  O   GLU   267      38.075   1.431 -23.706  1.00 78.35           O  
ATOM   2106  CB  GLU   267      36.009   1.082 -21.378  1.00 78.35           C  
ATOM   2107  CG  GLU   267      35.064   0.259 -20.498  1.00 78.35           C  
ATOM   2108  CD  GLU   267      35.538   0.353 -19.056  1.00 78.35           C  
ATOM   2109  OE1 GLU   267      36.764   0.562 -18.859  1.00 78.35           O  
ATOM   2110  OE2 GLU   267      34.691   0.194 -18.138  1.00 78.35           O1-
ATOM   2111  N   ALA   268      36.110   2.199 -24.535  1.00 55.59           N  
ATOM   2112  CA  ALA   268      36.707   3.129 -25.455  1.00 55.59           C  
ATOM   2113  C   ALA   268      35.885   4.386 -25.427  1.00 55.59           C  
ATOM   2114  O   ALA   268      34.679   4.343 -25.195  1.00 55.59           O  
ATOM   2115  CB  ALA   268      36.724   2.622 -26.907  1.00 55.59           C  
ATOM   2116  N   LEU   269      36.558   5.551 -25.517  1.00191.57           N  
ATOM   2117  CA  LEU   269      35.949   6.853 -25.581  1.00191.57           C  
ATOM   2118  C   LEU   269      35.585   7.241 -26.987  1.00191.57           C  
ATOM   2119  O   LEU   269      34.773   8.142 -27.198  1.00191.57           O  
ATOM   2120  CB  LEU   269      36.838   7.951 -24.957  1.00191.57           C  
ATOM   2121  CG  LEU   269      38.062   8.384 -25.788  1.00191.57           C  
ATOM   2122  CD1 LEU   269      37.667   9.303 -26.955  1.00191.57           C  
ATOM   2123  CD2 LEU   269      39.144   9.009 -24.899  1.00191.57           C  
ATOM   2124  N   ALA   270      36.271   6.667 -27.996  1.00 54.77           N  
ATOM   2125  CA  ALA   270      36.046   7.111 -29.349  1.00 54.77           C  
ATOM   2126  C   ALA   270      35.872   5.937 -30.268  1.00 54.77           C  
ATOM   2127  O   ALA   270      36.467   4.880 -30.062  1.00 54.77           O  
ATOM   2128  CB  ALA   270      37.205   7.946 -29.921  1.00 54.77           C  
ATOM   2129  N   LEU   271      35.022   6.109 -31.311  1.00124.40           N  
ATOM   2130  CA  LEU   271      34.778   5.082 -32.292  1.00124.40           C  
ATOM   2131  C   LEU   271      34.596   5.739 -33.636  1.00124.40           C  
ATOM   2132  O   LEU   271      34.153   6.885 -33.707  1.00124.40           O  
ATOM   2133  CB  LEU   271      33.493   4.270 -32.055  1.00124.40           C  
ATOM   2134  CG  LEU   271      32.199   5.046 -32.384  1.00124.40           C  
ATOM   2135  CD1 LEU   271      30.955   4.181 -32.123  1.00124.40           C  
ATOM   2136  CD2 LEU   271      32.145   6.394 -31.648  1.00124.40           C  
ATOM   2137  N   ALA   272      34.940   5.035 -34.746  1.00 54.26           N  
ATOM   2138  CA  ALA   272      34.754   5.625 -36.050  1.00 54.26           C  
ATOM   2139  C   ALA   272      34.306   4.585 -37.045  1.00 54.26           C  
ATOM   2140  O   ALA   272      34.886   3.504 -37.149  1.00 54.26           O  
ATOM   2141  CB  ALA   272      36.034   6.262 -36.615  1.00 54.26           C  
ATOM   2142  N   TYR   273      33.274   4.934 -37.847  1.00 70.43           N  
ATOM   2143  CA  TYR   273      32.693   4.074 -38.848  1.00 70.43           C  
ATOM   2144  C   TYR   273      33.328   4.378 -40.176  1.00 70.43           C  
ATOM   2145  O   TYR   273      33.476   5.539 -40.554  1.00 70.43           O  
ATOM   2146  CB  TYR   273      31.171   4.302 -38.978  1.00 70.43           C  
ATOM   2147  CG  TYR   273      30.588   3.426 -40.037  1.00 70.43           C  
ATOM   2148  CD1 TYR   273      30.252   2.119 -39.769  1.00 70.43           C  
ATOM   2149  CD2 TYR   273      30.356   3.924 -41.298  1.00 70.43           C  
ATOM   2150  CE1 TYR   273      29.708   1.319 -40.747  1.00 70.43           C  
ATOM   2151  CE2 TYR   273      29.812   3.128 -42.280  1.00 70.43           C  
ATOM   2152  CZ  TYR   273      29.489   1.821 -42.008  1.00 70.43           C  
ATOM   2153  OH  TYR   273      28.931   1.004 -43.015  1.00 70.43           O  
ATOM   2154  N   ASP   274      33.744   3.321 -40.910  1.00 65.54           N  
ATOM   2155  CA  ASP   274      34.350   3.471 -42.209  1.00 65.54           C  
ATOM   2156  C   ASP   274      33.361   3.008 -43.242  1.00 65.54           C  
ATOM   2157  O   ASP   274      32.844   1.894 -43.179  1.00 65.54           O  
ATOM   2158  CB  ASP   274      35.625   2.620 -42.367  1.00 65.54           C  
ATOM   2159  CG  ASP   274      36.214   2.826 -43.756  1.00 65.54           C  
ATOM   2160  OD1 ASP   274      35.821   3.812 -44.435  1.00 65.54           O  
ATOM   2161  OD2 ASP   274      37.067   1.992 -44.160  1.00 65.54           O1-
ATOM   2162  N   PRO   275      33.049   3.863 -44.179  1.00 77.79           N  
ATOM   2163  CA  PRO   275      32.116   3.486 -45.206  1.00 77.79           C  
ATOM   2164  C   PRO   275      32.623   2.414 -46.121  1.00 77.79           C  
ATOM   2165  O   PRO   275      31.831   1.577 -46.552  1.00 77.79           O  
ATOM   2166  CB  PRO   275      31.743   4.784 -45.919  1.00 77.79           C  
ATOM   2167  CG  PRO   275      31.923   5.856 -44.829  1.00 77.79           C  
ATOM   2168  CD  PRO   275      33.020   5.291 -43.911  1.00 77.79           C  
ATOM   2169  N   LYS   276      33.932   2.414 -46.431  1.00132.63           N  
ATOM   2170  CA  LYS   276      34.457   1.490 -47.397  1.00132.63           C  
ATOM   2171  C   LYS   276      34.315   0.071 -46.928  1.00132.63           C  
ATOM   2172  O   LYS   276      33.778  -0.770 -47.644  1.00132.63           O  
ATOM   2173  CB  LYS   276      35.957   1.716 -47.646  1.00132.63           C  
ATOM   2174  CG  LYS   276      36.541   0.869 -48.774  1.00132.63           C  
ATOM   2175  CD  LYS   276      37.973   1.261 -49.137  1.00132.63           C  
ATOM   2176  CE  LYS   276      38.221   2.769 -49.088  1.00132.63           C  
ATOM   2177  NZ  LYS   276      37.329   3.461 -50.041  1.00132.63           N1+
ATOM   2178  N   THR   277      34.862  -0.235 -45.736  1.00 93.32           N  
ATOM   2179  CA  THR   277      34.856  -1.547 -45.146  1.00 93.32           C  
ATOM   2180  C   THR   277      33.601  -1.875 -44.390  1.00 93.32           C  
ATOM   2181  O   THR   277      33.255  -3.047 -44.246  1.00 93.32           O  
ATOM   2182  CB  THR   277      36.048  -1.782 -44.262  1.00 93.32           C  
ATOM   2183  CG2 THR   277      37.313  -1.677 -45.131  1.00 93.32           C  
ATOM   2184  OG1 THR   277      36.092  -0.828 -43.213  1.00 93.32           O  
ATOM   2185  N   LYS   278      32.887  -0.857 -43.875  1.00141.01           N  
ATOM   2186  CA  LYS   278      31.746  -1.069 -43.020  1.00141.01           C  
ATOM   2187  C   LYS   278      32.199  -1.506 -41.661  1.00141.01           C  
ATOM   2188  O   LYS   278      31.417  -2.067 -40.895  1.00141.01           O  
ATOM   2189  CB  LYS   278      30.766  -2.140 -43.525  1.00141.01           C  
ATOM   2190  CG  LYS   278      29.923  -1.623 -44.678  1.00141.01           C  
ATOM   2191  CD  LYS   278      29.067  -2.668 -45.380  1.00141.01           C  
ATOM   2192  CE  LYS   278      28.160  -2.024 -46.426  1.00141.01           C  
ATOM   2193  NZ  LYS   278      28.875  -0.896 -47.066  1.00141.01           N1+
ATOM   2194  N   VAL   279      33.474  -1.232 -41.319  1.00 65.22           N  
ATOM   2195  CA  VAL   279      33.997  -1.569 -40.026  1.00 65.22           C  
ATOM   2196  C   VAL   279      33.942  -0.364 -39.124  1.00 65.22           C  
ATOM   2197  O   VAL   279      34.010   0.776 -39.581  1.00 65.22           O  
ATOM   2198  CB  VAL   279      35.425  -2.029 -40.078  1.00 65.22           C  
ATOM   2199  CG1 VAL   279      35.935  -2.234 -38.641  1.00 65.22           C  
ATOM   2200  CG2 VAL   279      35.496  -3.293 -40.955  1.00 65.22           C  
ATOM   2201  N   ILE   280      33.785  -0.598 -37.802  1.00 72.36           N  
ATOM   2202  CA  ILE   280      33.804   0.466 -36.830  1.00 72.36           C  
ATOM   2203  C   ILE   280      35.026   0.216 -35.998  1.00 72.36           C  
ATOM   2204  O   ILE   280      35.255  -0.905 -35.543  1.00 72.36           O  
ATOM   2205  CB  ILE   280      32.599   0.479 -35.930  1.00 72.36           C  
ATOM   2206  CG1 ILE   280      31.320   0.675 -36.766  1.00 72.36           C  
ATOM   2207  CG2 ILE   280      32.801   1.574 -34.870  1.00 72.36           C  
ATOM   2208  CD1 ILE   280      30.026   0.473 -35.978  1.00 72.36           C  
ATOM   2209  N   PHE   281      35.856   1.263 -35.807  1.00 66.25           N  
ATOM   2210  CA  PHE   281      37.101   1.129 -35.103  1.00 66.25           C  
ATOM   2211  C   PHE   281      36.985   1.793 -33.770  1.00 66.25           C  
ATOM   2212  O   PHE   281      36.373   2.852 -33.627  1.00 66.25           O  
ATOM   2213  CB  PHE   281      38.280   1.808 -35.827  1.00 66.25           C  
ATOM   2214  CG  PHE   281      38.468   1.140 -37.149  1.00 66.25           C  
ATOM   2215  CD1 PHE   281      39.187  -0.029 -37.254  1.00 66.25           C  
ATOM   2216  CD2 PHE   281      37.929   1.692 -38.292  1.00 66.25           C  
ATOM   2217  CE1 PHE   281      39.360  -0.639 -38.475  1.00 66.25           C  
ATOM   2218  CE2 PHE   281      38.100   1.087 -39.516  1.00 66.25           C  
ATOM   2219  CZ  PHE   281      38.816  -0.082 -39.608  1.00 66.25           C  
ATOM   2220  N   PHE   282      37.593   1.173 -32.741  1.00 77.88           N  
ATOM   2221  CA  PHE   282      37.493   1.739 -31.429  1.00 77.88           C  
ATOM   2222  C   PHE   282      38.884   2.020 -30.949  1.00 77.88           C  
ATOM   2223  O   PHE   282      39.778   1.192 -31.104  1.00 77.88           O  
ATOM   2224  CB  PHE   282      36.868   0.758 -30.419  1.00 77.88           C  
ATOM   2225  CG  PHE   282      35.513   0.375 -30.918  1.00 77.88           C  
ATOM   2226  CD1 PHE   282      34.396   1.104 -30.580  1.00 77.88           C  
ATOM   2227  CD2 PHE   282      35.367  -0.721 -31.736  1.00 77.88           C  
ATOM   2228  CE1 PHE   282      33.154   0.739 -31.048  1.00 77.88           C  
ATOM   2229  CE2 PHE   282      34.129  -1.090 -32.208  1.00 77.88           C  
ATOM   2230  CZ  PHE   282      33.017  -0.359 -31.864  1.00 77.88           C  
ATOM   2231  N   THR   283      39.102   3.219 -30.367  1.00137.35           N  
ATOM   2232  CA  THR   283      40.364   3.529 -29.748  1.00137.35           C  
ATOM   2233  C   THR   283      40.134   3.318 -28.279  1.00137.35           C  
ATOM   2234  O   THR   283      39.389   4.059 -27.641  1.00137.35           O  
ATOM   2235  CB  THR   283      40.852   4.933 -30.010  1.00137.35           C  
ATOM   2236  CG2 THR   283      39.813   5.970 -29.548  1.00137.35           C  
ATOM   2237  OG1 THR   283      42.099   5.140 -29.364  1.00137.35           O  
ATOM   2238  N   GLU   284      40.776   2.277 -27.704  1.00 84.14           N  
ATOM   2239  CA  GLU   284      40.454   1.844 -26.368  1.00 84.14           C  
ATOM   2240  C   GLU   284      41.237   2.535 -25.286  1.00 84.14           C  
ATOM   2241  O   GLU   284      42.315   3.085 -25.512  1.00 84.14           O  
ATOM   2242  CB  GLU   284      40.527   0.310 -26.236  1.00 84.14           C  
ATOM   2243  CG  GLU   284      39.497  -0.341 -27.173  1.00 84.14           C  
ATOM   2244  CD  GLU   284      39.535  -1.861 -27.076  1.00 84.14           C  
ATOM   2245  OE1 GLU   284      40.248  -2.392 -26.184  1.00 84.14           O  
ATOM   2246  OE2 GLU   284      38.845  -2.514 -27.903  1.00 84.14           O1-
ATOM   2247  N   TYR   285      40.635   2.570 -24.071  1.00177.93           N  
ATOM   2248  CA  TYR   285      41.179   3.234 -22.917  1.00177.93           C  
ATOM   2249  C   TYR   285      42.386   2.575 -22.301  1.00177.93           C  
ATOM   2250  O   TYR   285      43.393   3.237 -22.037  1.00177.93           O  
ATOM   2251  CB  TYR   285      40.173   3.392 -21.747  1.00177.93           C  
ATOM   2252  CG  TYR   285      41.105   3.845 -20.688  1.00177.93           C  
ATOM   2253  CD1 TYR   285      41.659   5.077 -20.858  1.00177.93           C  
ATOM   2254  CD2 TYR   285      41.463   3.095 -19.589  1.00177.93           C  
ATOM   2255  CE1 TYR   285      42.567   5.606 -19.986  1.00177.93           C  
ATOM   2256  CE2 TYR   285      42.381   3.618 -18.712  1.00177.93           C  
ATOM   2257  CZ  TYR   285      42.939   4.862 -18.904  1.00177.93           C  
ATOM   2258  OH  TYR   285      43.887   5.402 -18.009  1.00177.93           O  
ATOM   2259  N   ASN   286      42.326   1.259 -22.004  1.00122.35           N  
ATOM   2260  CA  ASN   286      43.412   0.761 -21.199  1.00122.35           C  
ATOM   2261  C   ASN   286      44.064  -0.434 -21.831  1.00122.35           C  
ATOM   2262  O   ASN   286      45.075  -0.922 -21.328  1.00122.35           O  
ATOM   2263  CB  ASN   286      42.934   0.331 -19.800  1.00122.35           C  
ATOM   2264  CG  ASN   286      44.142   0.214 -18.881  1.00122.35           C  
ATOM   2265  ND2 ASN   286      43.911  -0.308 -17.646  1.00122.35           N  
ATOM   2266  OD1 ASN   286      45.259   0.576 -19.245  1.00122.35           O  
ATOM   2267  N   SER   287      43.509  -0.930 -22.952  1.00 69.90           N  
ATOM   2268  CA  SER   287      43.988  -2.116 -23.616  1.00 69.90           C  
ATOM   2269  C   SER   287      45.227  -1.877 -24.433  1.00 69.90           C  
ATOM   2270  O   SER   287      45.868  -2.835 -24.865  1.00 69.90           O  
ATOM   2271  CB  SER   287      42.944  -2.714 -24.570  1.00 69.90           C  
ATOM   2272  OG  SER   287      42.699  -1.807 -25.634  1.00 69.90           O  
ATOM   2273  N   LYS   288      45.596  -0.608 -24.684  1.00106.83           N  
ATOM   2274  CA  LYS   288      46.734  -0.292 -25.508  1.00106.83           C  
ATOM   2275  C   LYS   288      46.503  -0.778 -26.909  1.00106.83           C  
ATOM   2276  O   LYS   288      47.461  -1.118 -27.603  1.00106.83           O  
ATOM   2277  CB  LYS   288      48.060  -0.931 -25.046  1.00106.83           C  
ATOM   2278  CG  LYS   288      48.672  -0.346 -23.769  1.00106.83           C  
ATOM   2279  CD  LYS   288      47.980  -0.773 -22.474  1.00106.83           C  
ATOM   2280  CE  LYS   288      48.741  -0.344 -21.217  1.00106.83           C  
ATOM   2281  NZ  LYS   288      48.100  -0.921 -20.014  1.00106.83           N1+
ATOM   2282  N   ARG   289      45.238  -0.802 -27.389  1.00113.27           N  
ATOM   2283  CA  ARG   289      45.028  -1.314 -28.716  1.00113.27           C  
ATOM   2284  C   ARG   289      43.903  -0.584 -29.396  1.00113.27           C  
ATOM   2285  O   ARG   289      43.145   0.156 -28.770  1.00113.27           O  
ATOM   2286  CB  ARG   289      44.665  -2.808 -28.714  1.00113.27           C  
ATOM   2287  CG  ARG   289      45.749  -3.681 -28.075  1.00113.27           C  
ATOM   2288  CD  ARG   289      45.386  -5.165 -27.972  1.00113.27           C  
ATOM   2289  NE  ARG   289      45.796  -5.826 -29.243  1.00113.27           N  
ATOM   2290  CZ  ARG   289      46.253  -7.112 -29.220  1.00113.27           C  
ATOM   2291  NH1 ARG   289      46.355  -7.778 -28.032  1.00113.27           N1+
ATOM   2292  NH2 ARG   289      46.610  -7.730 -30.382  1.00113.27           N  
ATOM   2293  N   ILE   290      43.814  -0.756 -30.737  1.00115.26           N  
ATOM   2294  CA  ILE   290      42.713  -0.247 -31.506  1.00115.26           C  
ATOM   2295  C   ILE   290      42.008  -1.453 -32.059  1.00115.26           C  
ATOM   2296  O   ILE   290      42.620  -2.356 -32.629  1.00115.26           O  
ATOM   2297  CB  ILE   290      43.104   0.723 -32.584  1.00115.26           C  
ATOM   2298  CG1 ILE   290      44.070   0.084 -33.578  1.00115.26           C  
ATOM   2299  CG2 ILE   290      43.664   1.980 -31.898  1.00115.26           C  
ATOM   2300  CD1 ILE   290      44.283   0.910 -34.846  1.00115.26           C  
ATOM   2301  N   SER   291      40.675  -1.488 -31.883  1.00111.64           N  
ATOM   2302  CA  SER   291      39.862  -2.647 -32.137  1.00111.64           C  
ATOM   2303  C   SER   291      38.935  -2.390 -33.289  1.00111.64           C  
ATOM   2304  O   SER   291      38.754  -1.246 -33.696  1.00111.64           O  
ATOM   2305  CB  SER   291      39.015  -2.924 -30.881  1.00111.64           C  
ATOM   2306  OG  SER   291      38.176  -4.051 -31.037  1.00111.64           O  
ATOM   2307  N   CYS   292      38.347  -3.466 -33.873  1.00 66.71           N  
ATOM   2308  CA  CYS   292      37.440  -3.282 -34.979  1.00 66.71           C  
ATOM   2309  C   CYS   292      36.303  -4.263 -34.922  1.00 66.71           C  
ATOM   2310  O   CYS   292      36.377  -5.303 -34.267  1.00 66.71           O  
ATOM   2311  CB  CYS   292      38.110  -3.393 -36.366  1.00 66.71           C  
ATOM   2312  SG  CYS   292      38.871  -5.010 -36.680  1.00 66.71           S  
ATOM   2313  N   TRP   293      35.183  -3.900 -35.588  1.00107.16           N  
ATOM   2314  CA  TRP   293      34.012  -4.729 -35.680  1.00107.16           C  
ATOM   2315  C   TRP   293      33.332  -4.441 -36.981  1.00107.16           C  
ATOM   2316  O   TRP   293      32.957  -3.299 -37.250  1.00107.16           O  
ATOM   2317  CB  TRP   293      32.988  -4.432 -34.569  1.00107.16           C  
ATOM   2318  CG  TRP   293      31.661  -5.134 -34.732  1.00107.16           C  
ATOM   2319  CD1 TRP   293      31.383  -6.467 -34.810  1.00107.16           C  
ATOM   2320  CD2 TRP   293      30.399  -4.451 -34.800  1.00107.16           C  
ATOM   2321  CE2 TRP   293      29.409  -5.424 -34.933  1.00107.16           C  
ATOM   2322  CE3 TRP   293      30.091  -3.122 -34.751  1.00107.16           C  
ATOM   2323  NE1 TRP   293      30.028  -6.657 -34.943  1.00107.16           N  
ATOM   2324  CZ2 TRP   293      28.090  -5.081 -35.022  1.00107.16           C  
ATOM   2325  CZ3 TRP   293      28.760  -2.779 -34.843  1.00107.16           C  
ATOM   2326  CH2 TRP   293      27.780  -3.739 -34.976  1.00107.16           C  
ATOM   2327  N   ASN   294      33.145  -5.486 -37.816  1.00 63.48           N  
ATOM   2328  CA  ASN   294      32.433  -5.318 -39.049  1.00 63.48           C  
ATOM   2329  C   ASN   294      30.992  -5.174 -38.656  1.00 63.48           C  
ATOM   2330  O   ASN   294      30.484  -5.919 -37.822  1.00 63.48           O  
ATOM   2331  CB  ASN   294      32.580  -6.517 -40.003  1.00 63.48           C  
ATOM   2332  CG  ASN   294      32.165  -6.075 -41.398  1.00 63.48           C  
ATOM   2333  ND2 ASN   294      33.088  -6.238 -42.383  1.00 63.48           N  
ATOM   2334  OD1 ASN   294      31.052  -5.594 -41.606  1.00 63.48           O  
ATOM   2335  N   THR   295      30.302  -4.189 -39.253  1.00132.02           N  
ATOM   2336  CA  THR   295      28.952  -3.837 -38.912  1.00132.02           C  
ATOM   2337  C   THR   295      27.999  -4.904 -39.339  1.00132.02           C  
ATOM   2338  O   THR   295      26.933  -5.069 -38.754  1.00132.02           O  
ATOM   2339  CB  THR   295      28.537  -2.551 -39.555  1.00132.02           C  
ATOM   2340  CG2 THR   295      27.197  -2.130 -38.941  1.00132.02           C  
ATOM   2341  OG1 THR   295      29.488  -1.538 -39.267  1.00132.02           O  
ATOM   2342  N   GLN   296      28.348  -5.634 -40.407  1.00119.01           N  
ATOM   2343  CA  GLN   296      27.473  -6.621 -40.959  1.00119.01           C  
ATOM   2344  C   GLN   296      27.198  -7.729 -39.979  1.00119.01           C  
ATOM   2345  O   GLN   296      26.080  -8.239 -39.943  1.00119.01           O  
ATOM   2346  CB  GLN   296      27.994  -7.133 -42.314  1.00119.01           C  
ATOM   2347  CG  GLN   296      29.402  -7.716 -42.277  1.00119.01           C  
ATOM   2348  CD  GLN   296      29.953  -7.599 -43.692  1.00119.01           C  
ATOM   2349  NE2 GLN   296      31.276  -7.861 -43.854  1.00119.01           N  
ATOM   2350  OE1 GLN   296      29.230  -7.252 -44.625  1.00119.01           O  
ATOM   2351  N   LYS   297      28.180  -8.137 -39.150  1.00148.98           N  
ATOM   2352  CA  LYS   297      27.945  -9.211 -38.207  1.00148.98           C  
ATOM   2353  C   LYS   297      27.456  -8.624 -36.885  1.00148.98           C  
ATOM   2354  O   LYS   297      27.752  -7.466 -36.597  1.00148.98           O  
ATOM   2355  CB  LYS   297      29.227 -10.042 -37.970  1.00148.98           C  
ATOM   2356  CG  LYS   297      29.067 -11.385 -37.247  1.00148.98           C  
ATOM   2357  CD  LYS   297      28.764 -11.287 -35.752  1.00148.98           C  
ATOM   2358  CE  LYS   297      28.612 -12.650 -35.074  1.00148.98           C  
ATOM   2359  NZ  LYS   297      28.344 -12.466 -33.632  1.00148.98           N1+
ATOM   2360  N   SER   298      26.692  -9.403 -36.054  1.00114.14           N  
ATOM   2361  CA  SER   298      26.135  -9.007 -34.764  1.00114.14           C  
ATOM   2362  C   SER   298      27.289  -8.698 -33.864  1.00114.14           C  
ATOM   2363  O   SER   298      28.419  -9.071 -34.164  1.00114.14           O  
ATOM   2364  CB  SER   298      25.284 -10.097 -34.086  1.00114.14           C  
ATOM   2365  OG  SER   298      24.792  -9.626 -32.839  1.00114.14           O  
ATOM   2366  N   LEU   299      27.062  -8.009 -32.725  1.00166.83           N  
ATOM   2367  CA  LEU   299      28.253  -7.590 -32.042  1.00166.83           C  
ATOM   2368  C   LEU   299      28.502  -8.387 -30.800  1.00166.83           C  
ATOM   2369  O   LEU   299      27.847  -8.206 -29.772  1.00166.83           O  
ATOM   2370  CB  LEU   299      28.215  -6.088 -31.679  1.00166.83           C  
ATOM   2371  CG  LEU   299      29.569  -5.429 -31.319  1.00166.83           C  
ATOM   2372  CD1 LEU   299      29.376  -3.944 -30.984  1.00166.83           C  
ATOM   2373  CD2 LEU   299      30.344  -6.169 -30.226  1.00166.83           C  
ATOM   2374  N   ASN   300      29.511  -9.279 -30.887  1.00 58.17           N  
ATOM   2375  CA  ASN   300      30.002 -10.057 -29.787  1.00 58.17           C  
ATOM   2376  C   ASN   300      31.491  -9.930 -29.884  1.00 58.17           C  
ATOM   2377  O   ASN   300      32.008  -9.456 -30.893  1.00 58.17           O  
ATOM   2378  CB  ASN   300      29.655 -11.554 -29.857  1.00 58.17           C  
ATOM   2379  CG  ASN   300      28.159 -11.703 -29.623  1.00 58.17           C  
ATOM   2380  ND2 ASN   300      27.692 -12.970 -29.462  1.00 58.17           N  
ATOM   2381  OD1 ASN   300      27.425 -10.717 -29.574  1.00 58.17           O  
ATOM   2382  N   HIS   301      32.224 -10.346 -28.834  1.00 37.67           N  
ATOM   2383  CA  HIS   301      33.654 -10.192 -28.820  1.00 37.67           C  
ATOM   2384  C   HIS   301      34.266 -10.993 -29.926  1.00 37.67           C  
ATOM   2385  O   HIS   301      35.229 -10.558 -30.556  1.00 37.67           O  
ATOM   2386  CB  HIS   301      34.314 -10.659 -27.512  1.00 37.67           C  
ATOM   2387  CG  HIS   301      35.799 -10.437 -27.532  1.00 37.67           C  
ATOM   2388  CD2 HIS   301      36.537  -9.408 -27.036  1.00 37.67           C  
ATOM   2389  ND1 HIS   301      36.700 -11.297 -28.120  1.00 37.67           N  
ATOM   2390  CE1 HIS   301      37.930 -10.749 -27.951  1.00 37.67           C  
ATOM   2391  NE2 HIS   301      37.882  -9.601 -27.298  1.00 37.67           N  
ATOM   2392  N   ASP   302      33.708 -12.181 -30.211  1.00 82.17           N  
ATOM   2393  CA  ASP   302      34.295 -13.053 -31.185  1.00 82.17           C  
ATOM   2394  C   ASP   302      34.348 -12.338 -32.499  1.00 82.17           C  
ATOM   2395  O   ASP   302      35.261 -12.563 -33.293  1.00 82.17           O  
ATOM   2396  CB  ASP   302      33.494 -14.345 -31.406  1.00 82.17           C  
ATOM   2397  CG  ASP   302      34.352 -15.266 -32.261  1.00 82.17           C  
ATOM   2398  OD1 ASP   302      35.580 -15.001 -32.358  1.00 82.17           O  
ATOM   2399  OD2 ASP   302      33.795 -16.246 -32.822  1.00 82.17           O1-
ATOM   2400  N   SER   303      33.342 -11.485 -32.763  1.00102.00           N  
ATOM   2401  CA  SER   303      33.187 -10.739 -33.983  1.00102.00           C  
ATOM   2402  C   SER   303      34.125  -9.556 -34.042  1.00102.00           C  
ATOM   2403  O   SER   303      34.015  -8.734 -34.950  1.00102.00           O  
ATOM   2404  CB  SER   303      31.750 -10.209 -34.161  1.00102.00           C  
ATOM   2405  OG  SER   303      31.610  -9.526 -35.398  1.00102.00           O  
ATOM   2406  N   ILE   304      35.057  -9.413 -33.077  1.00117.92           N  
ATOM   2407  CA  ILE   304      35.925  -8.262 -33.037  1.00117.92           C  
ATOM   2408  C   ILE   304      37.352  -8.729 -33.142  1.00117.92           C  
ATOM   2409  O   ILE   304      37.661  -9.871 -32.804  1.00117.92           O  
ATOM   2410  CB  ILE   304      35.846  -7.555 -31.714  1.00117.92           C  
ATOM   2411  CG1 ILE   304      34.396  -7.177 -31.367  1.00117.92           C  
ATOM   2412  CG2 ILE   304      36.792  -6.349 -31.763  1.00117.92           C  
ATOM   2413  CD1 ILE   304      33.758  -6.213 -32.358  1.00117.92           C  
ATOM   2414  N   ASP   305      38.255  -7.854 -33.655  1.00 87.33           N  
ATOM   2415  CA  ASP   305      39.654  -8.185 -33.764  1.00 87.33           C  
ATOM   2416  C   ASP   305      40.464  -6.955 -33.410  1.00 87.33           C  
ATOM   2417  O   ASP   305      39.907  -5.936 -32.999  1.00 87.33           O  
ATOM   2418  CB  ASP   305      40.039  -8.647 -35.180  1.00 87.33           C  
ATOM   2419  CG  ASP   305      41.243  -9.577 -35.089  1.00 87.33           C  
ATOM   2420  OD1 ASP   305      41.921  -9.592 -34.027  1.00 87.33           O  
ATOM   2421  OD2 ASP   305      41.486 -10.308 -36.085  1.00 87.33           O1-
ATOM   2422  N   VAL   306      41.816  -7.027 -33.521  1.00 66.88           N  
ATOM   2423  CA  VAL   306      42.661  -5.906 -33.187  1.00 66.88           C  
ATOM   2424  C   VAL   306      43.502  -5.529 -34.378  1.00 66.88           C  
ATOM   2425  O   VAL   306      44.183  -6.365 -34.970  1.00 66.88           O  
ATOM   2426  CB  VAL   306      43.612  -6.203 -32.061  1.00 66.88           C  
ATOM   2427  CG1 VAL   306      44.512  -4.976 -31.835  1.00 66.88           C  
ATOM   2428  CG2 VAL   306      42.797  -6.617 -30.824  1.00 66.88           C  
ATOM   2429  N   ILE   307      43.379  -4.256 -34.809  1.00160.06           N  
ATOM   2430  CA  ILE   307      44.144  -3.612 -35.851  1.00160.06           C  
ATOM   2431  C   ILE   307      45.512  -3.157 -35.410  1.00160.06           C  
ATOM   2432  O   ILE   307      46.463  -3.198 -36.189  1.00160.06           O  
ATOM   2433  CB  ILE   307      43.427  -2.421 -36.424  1.00160.06           C  
ATOM   2434  CG1 ILE   307      44.419  -1.527 -37.191  1.00160.06           C  
ATOM   2435  CG2 ILE   307      42.596  -1.756 -35.320  1.00160.06           C  
ATOM   2436  CD1 ILE   307      43.789  -0.279 -37.811  1.00160.06           C  
ATOM   2437  N   TYR   308      45.635  -2.618 -34.177  1.00105.49           N  
ATOM   2438  CA  TYR   308      46.901  -2.060 -33.778  1.00105.49           C  
ATOM   2439  C   TYR   308      47.167  -2.360 -32.333  1.00105.49           C  
ATOM   2440  O   TYR   308      46.244  -2.437 -31.522  1.00105.49           O  
ATOM   2441  CB  TYR   308      46.911  -0.533 -33.990  1.00105.49           C  
ATOM   2442  CG  TYR   308      48.172   0.130 -33.560  1.00105.49           C  
ATOM   2443  CD1 TYR   308      49.311   0.050 -34.327  1.00105.49           C  
ATOM   2444  CD2 TYR   308      48.194   0.876 -32.403  1.00105.49           C  
ATOM   2445  CE1 TYR   308      50.464   0.684 -33.930  1.00105.49           C  
ATOM   2446  CE2 TYR   308      49.344   1.513 -32.002  1.00105.49           C  
ATOM   2447  CZ  TYR   308      50.482   1.414 -32.766  1.00105.49           C  
ATOM   2448  OH  TYR   308      51.665   2.065 -32.361  1.00105.49           O  
ATOM   2449  N   ASP   309      48.458  -2.557 -31.979  1.00109.73           N  
ATOM   2450  CA  ASP   309      48.817  -2.806 -30.609  1.00109.73           C  
ATOM   2451  C   ASP   309      50.145  -2.163 -30.314  1.00109.73           C  
ATOM   2452  O   ASP   309      51.114  -2.375 -31.042  1.00109.73           O  
ATOM   2453  CB  ASP   309      48.943  -4.302 -30.268  1.00109.73           C  
ATOM   2454  CG  ASP   309      50.041  -4.900 -31.136  1.00109.73           C  
ATOM   2455  OD1 ASP   309      49.953  -4.743 -32.383  1.00109.73           O  
ATOM   2456  OD2 ASP   309      50.974  -5.527 -30.568  1.00109.73           O1-
ATOM   2457  N   SER   310      50.216  -1.324 -29.253  1.00103.28           N  
ATOM   2458  CA  SER   310      51.479  -0.750 -28.868  1.00103.28           C  
ATOM   2459  C   SER   310      51.448  -0.482 -27.392  1.00103.28           C  
ATOM   2460  O   SER   310      50.518   0.130 -26.871  1.00103.28           O  
ATOM   2461  CB  SER   310      51.794   0.593 -29.549  1.00103.28           C  
ATOM   2462  OG  SER   310      50.947   1.611 -29.038  1.00103.28           O  
ATOM   2463  N   PRO   311      52.469  -0.907 -26.702  1.00 69.72           N  
ATOM   2464  CA  PRO   311      52.549  -0.719 -25.277  1.00 69.72           C  
ATOM   2465  C   PRO   311      52.446   0.749 -24.983  1.00 69.72           C  
ATOM   2466  O   PRO   311      52.041   1.119 -23.883  1.00 69.72           O  
ATOM   2467  CB  PRO   311      53.926  -1.253 -24.888  1.00 69.72           C  
ATOM   2468  CG  PRO   311      54.774  -0.976 -26.145  1.00 69.72           C  
ATOM   2469  CD  PRO   311      53.774  -1.120 -27.306  1.00 69.72           C  
ATOM   2470  N   ASP   312      52.884   1.584 -25.942  1.00 72.57           N  
ATOM   2471  CA  ASP   312      52.936   3.019 -25.875  1.00 72.57           C  
ATOM   2472  C   ASP   312      51.585   3.660 -26.030  1.00 72.57           C  
ATOM   2473  O   ASP   312      51.422   4.834 -25.697  1.00 72.57           O  
ATOM   2474  CB  ASP   312      53.843   3.617 -26.962  1.00 72.57           C  
ATOM   2475  CG  ASP   312      55.275   3.191 -26.664  1.00 72.57           C  
ATOM   2476  OD1 ASP   312      55.560   2.860 -25.482  1.00 72.57           O  
ATOM   2477  OD2 ASP   312      56.101   3.184 -27.614  1.00 72.57           O1-
ATOM   2478  N   PHE   313      50.601   2.944 -26.610  1.00104.71           N  
ATOM   2479  CA  PHE   313      49.330   3.556 -26.899  1.00104.71           C  
ATOM   2480  C   PHE   313      48.510   3.613 -25.646  1.00104.71           C  
ATOM   2481  O   PHE   313      47.544   2.870 -25.472  1.00104.71           O  
ATOM   2482  CB  PHE   313      48.560   2.744 -27.960  1.00104.71           C  
ATOM   2483  CG  PHE   313      47.449   3.551 -28.536  1.00104.71           C  
ATOM   2484  CD1 PHE   313      47.716   4.512 -29.484  1.00104.71           C  
ATOM   2485  CD2 PHE   313      46.145   3.327 -28.161  1.00104.71           C  
ATOM   2486  CE1 PHE   313      46.700   5.258 -30.034  1.00104.71           C  
ATOM   2487  CE2 PHE   313      45.126   4.070 -28.706  1.00104.71           C  
ATOM   2488  CZ  PHE   313      45.401   5.038 -29.643  1.00104.71           C  
ATOM   2489  N   ILE   314      48.821   4.582 -24.769  1.00160.63           N  
ATOM   2490  CA  ILE   314      48.119   4.667 -23.525  1.00160.63           C  
ATOM   2491  C   ILE   314      47.024   5.680 -23.676  1.00160.63           C  
ATOM   2492  O   ILE   314      47.272   6.841 -24.001  1.00160.63           O  
ATOM   2493  CB  ILE   314      48.998   5.055 -22.365  1.00160.63           C  
ATOM   2494  CG1 ILE   314      48.210   4.997 -21.044  1.00160.63           C  
ATOM   2495  CG2 ILE   314      49.632   6.423 -22.669  1.00160.63           C  
ATOM   2496  CD1 ILE   314      47.789   3.584 -20.645  1.00160.63           C  
ATOM   2497  N   PHE   315      45.787   5.272 -23.308  1.00139.88           N  
ATOM   2498  CA  PHE   315      44.588   6.066 -23.433  1.00139.88           C  
ATOM   2499  C   PHE   315      44.280   6.589 -24.811  1.00139.88           C  
ATOM   2500  O   PHE   315      44.620   7.719 -25.159  1.00139.88           O  
ATOM   2501  CB  PHE   315      44.576   7.246 -22.437  1.00139.88           C  
ATOM   2502  CG  PHE   315      43.345   8.088 -22.570  1.00139.88           C  
ATOM   2503  CD1 PHE   315      42.106   7.612 -22.225  1.00139.88           C  
ATOM   2504  CD2 PHE   315      43.424   9.388 -22.998  1.00139.88           C  
ATOM   2505  CE1 PHE   315      40.969   8.375 -22.322  1.00139.88           C  
ATOM   2506  CE2 PHE   315      42.298  10.173 -23.102  1.00139.88           C  
ATOM   2507  CZ  PHE   315      41.066   9.668 -22.766  1.00139.88           C  
ATOM   2508  N   GLY   316      43.704   5.704 -25.666  1.00 66.04           N  
ATOM   2509  CA  GLY   316      43.207   6.084 -26.966  1.00 66.04           C  
ATOM   2510  C   GLY   316      42.114   7.096 -26.750  1.00 66.04           C  
ATOM   2511  O   GLY   316      41.183   6.880 -25.975  1.00 66.04           O  
ATOM   2512  N   THR   317      42.329   8.302 -27.306  1.00153.83           N  
ATOM   2513  CA  THR   317      41.480   9.462 -27.226  1.00153.83           C  
ATOM   2514  C   THR   317      40.651   9.793 -28.443  1.00153.83           C  
ATOM   2515  O   THR   317      39.673  10.534 -28.346  1.00153.83           O  
ATOM   2516  CB  THR   317      42.296  10.678 -26.917  1.00153.83           C  
ATOM   2517  CG2 THR   317      41.343  11.832 -26.611  1.00153.83           C  
ATOM   2518  OG1 THR   317      43.090  10.446 -25.766  1.00153.83           O  
ATOM   2519  N   ASP   318      41.086   9.387 -29.654  1.00132.39           N  
ATOM   2520  CA  ASP   318      40.376   9.853 -30.816  1.00132.39           C  
ATOM   2521  C   ASP   318      40.677   8.935 -31.957  1.00132.39           C  
ATOM   2522  O   ASP   318      41.756   8.346 -32.016  1.00132.39           O  
ATOM   2523  CB  ASP   318      40.811  11.271 -31.232  1.00132.39           C  
ATOM   2524  CG  ASP   318      39.794  11.869 -32.194  1.00132.39           C  
ATOM   2525  OD1 ASP   318      38.789  11.180 -32.512  1.00132.39           O  
ATOM   2526  OD2 ASP   318      40.012  13.037 -32.616  1.00132.39           O1-
ATOM   2527  N   ILE   319      39.685   8.740 -32.853  1.00150.24           N  
ATOM   2528  CA  ILE   319      39.847   7.966 -34.054  1.00150.24           C  
ATOM   2529  C   ILE   319      38.920   8.517 -35.090  1.00150.24           C  
ATOM   2530  O   ILE   319      37.778   8.857 -34.787  1.00150.24           O  
ATOM   2531  CB  ILE   319      39.473   6.510 -33.946  1.00150.24           C  
ATOM   2532  CG1 ILE   319      40.502   5.712 -33.147  1.00150.24           C  
ATOM   2533  CG2 ILE   319      39.276   5.957 -35.361  1.00150.24           C  
ATOM   2534  CD1 ILE   319      40.126   4.235 -33.015  1.00150.24           C  
ATOM   2535  N   SER   320      39.392   8.600 -36.349  1.00102.10           N  
ATOM   2536  CA  SER   320      38.557   9.046 -37.425  1.00102.10           C  
ATOM   2537  C   SER   320      39.086   8.426 -38.678  1.00102.10           C  
ATOM   2538  O   SER   320      40.215   7.941 -38.706  1.00102.10           O  
ATOM   2539  CB  SER   320      38.620  10.564 -37.670  1.00102.10           C  
ATOM   2540  OG  SER   320      38.191  11.275 -36.520  1.00102.10           O  
ATOM   2541  N   VAL   321      38.261   8.409 -39.746  1.00118.25           N  
ATOM   2542  CA  VAL   321      38.725   7.936 -41.023  1.00118.25           C  
ATOM   2543  C   VAL   321      38.701   9.123 -41.951  1.00118.25           C  
ATOM   2544  O   VAL   321      37.740   9.887 -41.982  1.00118.25           O  
ATOM   2545  CB  VAL   321      37.878   6.833 -41.594  1.00118.25           C  
ATOM   2546  CG1 VAL   321      36.427   7.323 -41.696  1.00118.25           C  
ATOM   2547  CG2 VAL   321      38.485   6.395 -42.937  1.00118.25           C  
ATOM   2548  N   ASP   322      39.789   9.288 -42.729  1.00149.72           N  
ATOM   2549  CA  ASP   322      40.082  10.396 -43.604  1.00149.72           C  
ATOM   2550  C   ASP   322      39.365  10.232 -44.923  1.00149.72           C  
ATOM   2551  O   ASP   322      38.756   9.201 -45.201  1.00149.72           O  
ATOM   2552  CB  ASP   322      41.605  10.408 -43.869  1.00149.72           C  
ATOM   2553  CG  ASP   322      42.164  11.752 -44.308  1.00149.72           C  
ATOM   2554  OD1 ASP   322      41.399  12.638 -44.768  1.00149.72           O  
ATOM   2555  OD2 ASP   322      43.409  11.905 -44.176  1.00149.72           O1-
ATOM   2556  N   SER   323      39.429  11.279 -45.776  1.00 91.47           N  
ATOM   2557  CA  SER   323      38.802  11.309 -47.067  1.00 91.47           C  
ATOM   2558  C   SER   323      39.403  10.247 -47.936  1.00 91.47           C  
ATOM   2559  O   SER   323      38.695   9.623 -48.724  1.00 91.47           O  
ATOM   2560  CB  SER   323      38.956  12.661 -47.789  1.00 91.47           C  
ATOM   2561  OG  SER   323      40.316  12.902 -48.120  1.00 91.47           O  
ATOM   2562  N   ASP   324      40.724  10.000 -47.819  1.00163.68           N  
ATOM   2563  CA  ASP   324      41.323   9.000 -48.657  1.00163.68           C  
ATOM   2564  C   ASP   324      41.391   7.711 -47.895  1.00163.68           C  
ATOM   2565  O   ASP   324      42.359   6.958 -48.001  1.00163.68           O  
ATOM   2566  CB  ASP   324      42.747   9.372 -49.109  1.00163.68           C  
ATOM   2567  CG  ASP   324      43.640   9.503 -47.883  1.00163.68           C  
ATOM   2568  OD1 ASP   324      43.098   9.527 -46.747  1.00163.68           O  
ATOM   2569  OD2 ASP   324      44.884   9.583 -48.071  1.00163.68           O1-
ATOM   2570  N   SER   325      40.329   7.427 -47.119  1.00109.26           N  
ATOM   2571  CA  SER   325      40.158   6.200 -46.389  1.00109.26           C  
ATOM   2572  C   SER   325      41.296   5.922 -45.454  1.00109.26           C  
ATOM   2573  O   SER   325      41.600   4.757 -45.188  1.00109.26           O  
ATOM   2574  CB  SER   325      39.957   4.966 -47.292  1.00109.26           C  
ATOM   2575  OG  SER   325      41.139   4.688 -48.028  1.00109.26           O  
ATOM   2576  N   LYS   326      41.952   6.963 -44.904  1.00107.85           N  
ATOM   2577  CA  LYS   326      43.012   6.671 -43.980  1.00107.85           C  
ATOM   2578  C   LYS   326      42.430   6.532 -42.600  1.00107.85           C  
ATOM   2579  O   LYS   326      41.486   7.236 -42.245  1.00107.85           O  
ATOM   2580  CB  LYS   326      44.138   7.716 -43.943  1.00107.85           C  
ATOM   2581  CG  LYS   326      45.357   7.230 -43.155  1.00107.85           C  
ATOM   2582  CD  LYS   326      46.640   8.007 -43.449  1.00107.85           C  
ATOM   2583  CE  LYS   326      47.203   7.738 -44.847  1.00107.85           C  
ATOM   2584  NZ  LYS   326      48.464   8.487 -45.039  1.00107.85           N1+
ATOM   2585  N   LEU   327      42.986   5.601 -41.789  1.00 99.86           N  
ATOM   2586  CA  LEU   327      42.522   5.366 -40.446  1.00 99.86           C  
ATOM   2587  C   LEU   327      43.460   6.031 -39.477  1.00 99.86           C  
ATOM   2588  O   LEU   327      44.624   5.656 -39.342  1.00 99.86           O  
ATOM   2589  CB  LEU   327      42.454   3.876 -40.067  1.00 99.86           C  
ATOM   2590  CG  LEU   327      41.995   3.624 -38.617  1.00 99.86           C  
ATOM   2591  CD1 LEU   327      40.568   4.139 -38.374  1.00 99.86           C  
ATOM   2592  CD2 LEU   327      42.162   2.145 -38.236  1.00 99.86           C  
ATOM   2593  N   TRP   328      42.948   7.033 -38.738  1.00101.18           N  
ATOM   2594  CA  TRP   328      43.782   7.765 -37.832  1.00101.18           C  
ATOM   2595  C   TRP   328      43.343   7.495 -36.426  1.00101.18           C  
ATOM   2596  O   TRP   328      42.149   7.499 -36.121  1.00101.18           O  
ATOM   2597  CB  TRP   328      43.667   9.282 -38.034  1.00101.18           C  
ATOM   2598  CG  TRP   328      44.245   9.759 -39.343  1.00101.18           C  
ATOM   2599  CD1 TRP   328      43.723   9.716 -40.603  1.00101.18           C  
ATOM   2600  CD2 TRP   328      45.527  10.387 -39.452  1.00101.18           C  
ATOM   2601  CE2 TRP   328      45.723  10.694 -40.798  1.00101.18           C  
ATOM   2602  CE3 TRP   328      46.466  10.681 -38.507  1.00101.18           C  
ATOM   2603  NE1 TRP   328      44.607  10.276 -41.494  1.00101.18           N  
ATOM   2604  CZ2 TRP   328      46.869  11.306 -41.219  1.00101.18           C  
ATOM   2605  CZ3 TRP   328      47.619  11.297 -38.936  1.00101.18           C  
ATOM   2606  CH2 TRP   328      47.816  11.604 -40.265  1.00101.18           C  
ATOM   2607  N   PHE   329      44.316   7.233 -35.527  1.00202.10           N  
ATOM   2608  CA  PHE   329      43.977   7.050 -34.143  1.00202.10           C  
ATOM   2609  C   PHE   329      45.024   7.678 -33.271  1.00202.10           C  
ATOM   2610  O   PHE   329      46.209   7.689 -33.604  1.00202.10           O  
ATOM   2611  CB  PHE   329      43.649   5.589 -33.754  1.00202.10           C  
ATOM   2612  CG  PHE   329      44.696   4.631 -34.213  1.00202.10           C  
ATOM   2613  CD1 PHE   329      44.763   4.282 -35.542  1.00202.10           C  
ATOM   2614  CD2 PHE   329      45.601   4.081 -33.333  1.00202.10           C  
ATOM   2615  CE1 PHE   329      45.712   3.394 -35.989  1.00202.10           C  
ATOM   2616  CE2 PHE   329      46.552   3.188 -33.770  1.00202.10           C  
ATOM   2617  CZ  PHE   329      46.610   2.848 -35.102  1.00202.10           C  
ATOM   2618  N   PHE   330      44.576   8.231 -32.120  1.00 84.83           N  
ATOM   2619  CA  PHE   330      45.402   9.037 -31.256  1.00 84.83           C  
ATOM   2620  C   PHE   330      45.268   8.639 -29.811  1.00 84.83           C  
ATOM   2621  O   PHE   330      44.179   8.316 -29.334  1.00 84.83           O  
ATOM   2622  CB  PHE   330      44.969  10.510 -31.373  1.00 84.83           C  
ATOM   2623  CG  PHE   330      45.489  11.342 -30.257  1.00 84.83           C  
ATOM   2624  CD1 PHE   330      46.767  11.839 -30.275  1.00 84.83           C  
ATOM   2625  CD2 PHE   330      44.665  11.639 -29.194  1.00 84.83           C  
ATOM   2626  CE1 PHE   330      47.210  12.615 -29.234  1.00 84.83           C  
ATOM   2627  CE2 PHE   330      45.106  12.415 -28.152  1.00 84.83           C  
ATOM   2628  CZ  PHE   330      46.387  12.904 -28.176  1.00 84.83           C  
ATOM   2629  N   SER   331      46.408   8.672 -29.078  1.00 62.34           N  
ATOM   2630  CA  SER   331      46.465   8.422 -27.662  1.00 62.34           C  
ATOM   2631  C   SER   331      47.198   9.577 -27.039  1.00 62.34           C  
ATOM   2632  O   SER   331      48.058  10.187 -27.678  1.00 62.34           O  
ATOM   2633  CB  SER   331      47.261   7.157 -27.299  1.00 62.34           C  
ATOM   2634  OG  SER   331      48.623   7.318 -27.669  1.00 62.34           O  
ATOM   2635  N   ASN   332      46.846   9.930 -25.777  1.00145.77           N  
ATOM   2636  CA  ASN   332      47.525  11.022 -25.128  1.00145.77           C  
ATOM   2637  C   ASN   332      47.645  10.806 -23.646  1.00145.77           C  
ATOM   2638  O   ASN   332      47.956  11.747 -22.922  1.00145.77           O  
ATOM   2639  CB  ASN   332      46.818  12.374 -25.318  1.00145.77           C  
ATOM   2640  CG  ASN   332      45.434  12.308 -24.698  1.00145.77           C  
ATOM   2641  ND2 ASN   332      44.712  13.458 -24.692  1.00145.77           N  
ATOM   2642  OD1 ASN   332      45.001  11.258 -24.232  1.00145.77           O  
ATOM   2643  N   GLY   333      47.383   9.589 -23.133  1.00 63.47           N  
ATOM   2644  CA  GLY   333      47.585   9.314 -21.731  1.00 63.47           C  
ATOM   2645  C   GLY   333      46.840  10.297 -20.869  1.00 63.47           C  
ATOM   2646  O   GLY   333      47.312  10.628 -19.782  1.00 63.47           O  
ATOM   2647  N   HIS   334      45.666  10.797 -21.311  1.00 79.16           N  
ATOM   2648  CA  HIS   334      44.980  11.767 -20.493  1.00 79.16           C  
ATOM   2649  C   HIS   334      43.540  11.362 -20.331  1.00 79.16           C  
ATOM   2650  O   HIS   334      42.667  11.909 -21.000  1.00 79.16           O  
ATOM   2651  CB  HIS   334      44.994  13.172 -21.121  1.00 79.16           C  
ATOM   2652  CG  HIS   334      44.387  14.230 -20.247  1.00 79.16           C  
ATOM   2653  CD2 HIS   334      43.129  14.747 -20.242  1.00 79.16           C  
ATOM   2654  ND1 HIS   334      45.069  14.890 -19.248  1.00 79.16           N  
ATOM   2655  CE1 HIS   334      44.195  15.766 -18.692  1.00 79.16           C  
ATOM   2656  NE2 HIS   334      43.005  15.716 -19.262  1.00 79.16           N  
ATOM   2657  N   PRO   335      43.248  10.439 -19.450  1.00 99.36           N  
ATOM   2658  CA  PRO   335      41.890  10.005 -19.217  1.00 99.36           C  
ATOM   2659  C   PRO   335      41.159  10.955 -18.318  1.00 99.36           C  
ATOM   2660  O   PRO   335      41.815  11.737 -17.629  1.00 99.36           O  
ATOM   2661  CB  PRO   335      42.000   8.602 -18.617  1.00 99.36           C  
ATOM   2662  CG  PRO   335      43.436   8.533 -18.068  1.00 99.36           C  
ATOM   2663  CD  PRO   335      44.225   9.459 -19.008  1.00 99.36           C  
ATOM   2664  N   PRO   336      39.847  10.946 -18.327  1.00137.97           N  
ATOM   2665  CA  PRO   336      39.139  11.822 -17.435  1.00137.97           C  
ATOM   2666  C   PRO   336      39.255  11.370 -16.022  1.00137.97           C  
ATOM   2667  O   PRO   336      38.383  10.642 -15.554  1.00137.97           O  
ATOM   2668  CB  PRO   336      37.709  11.921 -17.967  1.00137.97           C  
ATOM   2669  CG  PRO   336      37.631  10.840 -19.059  1.00137.97           C  
ATOM   2670  CD  PRO   336      39.082  10.663 -19.524  1.00137.97           C  
ATOM   2671  N   ILE   337      40.297  11.830 -15.316  1.00 74.62           N  
ATOM   2672  CA  ILE   337      40.461  11.536 -13.929  1.00 74.62           C  
ATOM   2673  C   ILE   337      41.195  12.729 -13.416  1.00 74.62           C  
ATOM   2674  O   ILE   337      41.858  13.418 -14.189  1.00 74.62           O  
ATOM   2675  CB  ILE   337      41.268  10.306 -13.636  1.00 74.62           C  
ATOM   2676  CG1 ILE   337      40.628   9.059 -14.260  1.00 74.62           C  
ATOM   2677  CG2 ILE   337      41.433  10.211 -12.110  1.00 74.62           C  
ATOM   2678  CD1 ILE   337      41.552   7.845 -14.213  1.00 74.62           C  
ATOM   2679  N   GLU   338      41.105  13.040 -12.113  1.00 56.94           N  
ATOM   2680  CA  GLU   338      41.777  14.243 -11.718  1.00 56.94           C  
ATOM   2681  C   GLU   338      43.256  14.014 -11.623  1.00 56.94           C  
ATOM   2682  O   GLU   338      43.718  12.918 -11.308  1.00 56.94           O  
ATOM   2683  CB  GLU   338      41.277  14.862 -10.397  1.00 56.94           C  
ATOM   2684  CG  GLU   338      41.870  16.250 -10.135  1.00 56.94           C  
ATOM   2685  CD  GLU   338      40.996  16.967  -9.116  1.00 56.94           C  
ATOM   2686  OE1 GLU   338      39.777  17.123  -9.397  1.00 56.94           O  
ATOM   2687  OE2 GLU   338      41.531  17.368  -8.049  1.00 56.94           O1-
ATOM   2688  N   ASN   339      44.030  15.085 -11.899  1.00 55.63           N  
ATOM   2689  CA  ASN   339      45.468  15.107 -11.836  1.00 55.63           C  
ATOM   2690  C   ASN   339      46.067  14.205 -12.875  1.00 55.63           C  
ATOM   2691  O   ASN   339      47.173  13.696 -12.699  1.00 55.63           O  
ATOM   2692  CB  ASN   339      46.007  14.667 -10.461  1.00 55.63           C  
ATOM   2693  CG  ASN   339      45.571  15.694  -9.423  1.00 55.63           C  
ATOM   2694  ND2 ASN   339      44.939  15.209  -8.320  1.00 55.63           N  
ATOM   2695  OD1 ASN   339      45.777  16.895  -9.592  1.00 55.63           O  
ATOM   2696  N   LEU   340      45.351  13.997 -13.993  1.00140.61           N  
ATOM   2697  CA  LEU   340      45.779  13.168 -15.088  1.00140.61           C  
ATOM   2698  C   LEU   340      46.885  13.759 -15.917  1.00140.61           C  
ATOM   2699  O   LEU   340      47.616  13.006 -16.549  1.00140.61           O  
ATOM   2700  CB  LEU   340      44.626  12.700 -15.986  1.00140.61           C  
ATOM   2701  CG  LEU   340      43.944  11.465 -15.375  1.00140.61           C  
ATOM   2702  CD1 LEU   340      44.695  10.175 -15.740  1.00140.61           C  
ATOM   2703  CD2 LEU   340      43.886  11.601 -13.846  1.00140.61           C  
ATOM   2704  N   GLN   341      47.034  15.099 -15.962  1.00285.72           N  
ATOM   2705  CA  GLN   341      47.950  15.798 -16.847  1.00285.72           C  
ATOM   2706  C   GLN   341      49.302  15.116 -17.051  1.00285.72           C  
ATOM   2707  O   GLN   341      50.305  15.528 -16.476  1.00285.72           O  
ATOM   2708  CB  GLN   341      48.250  17.237 -16.391  1.00285.72           C  
ATOM   2709  CG  GLN   341      47.009  18.123 -16.273  1.00285.72           C  
ATOM   2710  CD  GLN   341      46.351  17.839 -14.929  1.00285.72           C  
ATOM   2711  NE2 GLN   341      47.177  17.472 -13.913  1.00285.72           N  
ATOM   2712  OE1 GLN   341      45.136  17.956 -14.780  1.00285.72           O  
ATOM   2713  N   LEU   342      49.362  14.190 -18.040  1.00301.68           N  
ATOM   2714  CA  LEU   342      50.361  13.250 -18.528  1.00301.68           C  
ATOM   2715  C   LEU   342      51.712  13.224 -17.843  1.00301.68           C  
ATOM   2716  O   LEU   342      52.308  14.266 -17.571  1.00301.68           O  
ATOM   2717  CB  LEU   342      50.680  13.482 -20.016  1.00301.68           C  
ATOM   2718  CG  LEU   342      49.490  13.352 -20.987  1.00301.68           C  
ATOM   2719  CD1 LEU   342      48.354  14.339 -20.668  1.00301.68           C  
ATOM   2720  CD2 LEU   342      49.977  13.517 -22.434  1.00301.68           C  
ATOM   2721  N   THR   343      52.205  11.981 -17.542  1.00179.06           N  
ATOM   2722  CA  THR   343      53.546  11.684 -17.085  1.00179.06           C  
ATOM   2723  C   THR   343      53.950  10.330 -17.647  1.00179.06           C  
ATOM   2724  O   THR   343      53.472   9.302 -17.171  1.00179.06           O  
ATOM   2725  CB  THR   343      53.649  11.620 -15.587  1.00179.06           C  
ATOM   2726  CG2 THR   343      53.260  12.994 -15.016  1.00179.06           C  
ATOM   2727  OG1 THR   343      52.783  10.620 -15.069  1.00179.06           O  
ATOM   2728  N   TYR   344      54.850  10.275 -18.665  1.00 62.66           N  
ATOM   2729  CA  TYR   344      55.241   8.996 -19.222  1.00 62.66           C  
ATOM   2730  C   TYR   344      56.675   9.047 -19.660  1.00 62.66           C  
ATOM   2731  O   TYR   344      57.235  10.117 -19.891  1.00 62.66           O  
ATOM   2732  CB  TYR   344      54.430   8.594 -20.465  1.00 62.66           C  
ATOM   2733  CG  TYR   344      53.012   8.404 -20.052  1.00 62.66           C  
ATOM   2734  CD1 TYR   344      52.614   7.232 -19.452  1.00 62.66           C  
ATOM   2735  CD2 TYR   344      52.081   9.393 -20.268  1.00 62.66           C  
ATOM   2736  CE1 TYR   344      51.307   7.051 -19.072  1.00 62.66           C  
ATOM   2737  CE2 TYR   344      50.771   9.219 -19.889  1.00 62.66           C  
ATOM   2738  CZ  TYR   344      50.384   8.046 -19.288  1.00 62.66           C  
ATOM   2739  OH  TYR   344      49.040   7.864 -18.900  1.00 62.66           O  
ATOM   2740  N   ASP   345      57.311   7.857 -19.754  1.00 49.14           N  
ATOM   2741  CA  ASP   345      58.669   7.703 -20.201  1.00 49.14           C  
ATOM   2742  C   ASP   345      58.779   7.973 -21.675  1.00 49.14           C  
ATOM   2743  O   ASP   345      59.784   8.525 -22.122  1.00 49.14           O  
ATOM   2744  CB  ASP   345      59.237   6.298 -19.938  1.00 49.14           C  
ATOM   2745  CG  ASP   345      59.510   6.180 -18.446  1.00 49.14           C  
ATOM   2746  OD1 ASP   345      59.910   7.205 -17.831  1.00 49.14           O  
ATOM   2747  OD2 ASP   345      59.328   5.059 -17.899  1.00 49.14           O1-
ATOM   2748  N   LYS   346      57.761   7.578 -22.472  1.00138.71           N  
ATOM   2749  CA  LYS   346      57.815   7.734 -23.905  1.00138.71           C  
ATOM   2750  C   LYS   346      56.952   8.901 -24.281  1.00138.71           C  
ATOM   2751  O   LYS   346      56.291   9.485 -23.425  1.00138.71           O  
ATOM   2752  CB  LYS   346      57.283   6.522 -24.691  1.00138.71           C  
ATOM   2753  CG  LYS   346      58.039   5.219 -24.424  1.00138.71           C  
ATOM   2754  CD  LYS   346      57.736   4.614 -23.053  1.00138.71           C  
ATOM   2755  CE  LYS   346      56.383   3.900 -22.998  1.00138.71           C  
ATOM   2756  NZ  LYS   346      56.146   3.359 -21.641  1.00138.71           N1+
ATOM   2757  N   PRO   347      56.937   9.266 -25.544  1.00 82.48           N  
ATOM   2758  CA  PRO   347      56.160  10.401 -25.958  1.00 82.48           C  
ATOM   2759  C   PRO   347      54.710  10.190 -25.671  1.00 82.48           C  
ATOM   2760  O   PRO   347      54.141   9.190 -26.106  1.00 82.48           O  
ATOM   2761  CB  PRO   347      56.518  10.642 -27.421  1.00 82.48           C  
ATOM   2762  CG  PRO   347      57.968  10.126 -27.514  1.00 82.48           C  
ATOM   2763  CD  PRO   347      58.063   9.030 -26.433  1.00 82.48           C  
ATOM   2764  N   HIS   348      54.098  11.157 -24.964  1.00128.66           N  
ATOM   2765  CA  HIS   348      52.748  11.087 -24.487  1.00128.66           C  
ATOM   2766  C   HIS   348      51.771  11.093 -25.624  1.00128.66           C  
ATOM   2767  O   HIS   348      50.827  10.304 -25.647  1.00128.66           O  
ATOM   2768  CB  HIS   348      52.378  12.305 -23.629  1.00128.66           C  
ATOM   2769  CG  HIS   348      53.346  12.603 -22.523  1.00128.66           C  
ATOM   2770  CD2 HIS   348      53.462  12.066 -21.278  1.00128.66           C  
ATOM   2771  ND1 HIS   348      54.334  13.556 -22.615  1.00128.66           N  
ATOM   2772  CE1 HIS   348      54.994  13.553 -21.430  1.00128.66           C  
ATOM   2773  NE2 HIS   348      54.500  12.665 -20.586  1.00128.66           N  
ATOM   2774  N   ILE   349      51.985  11.986 -26.608  1.00106.71           N  
ATOM   2775  CA  ILE   349      51.047  12.162 -27.679  1.00106.71           C  
ATOM   2776  C   ILE   349      51.475  11.354 -28.854  1.00106.71           C  
ATOM   2777  O   ILE   349      52.578  11.516 -29.373  1.00106.71           O  
ATOM   2778  CB  ILE   349      50.930  13.586 -28.135  1.00106.71           C  
ATOM   2779  CG1 ILE   349      49.934  13.709 -29.292  1.00106.71           C  
ATOM   2780  CG2 ILE   349      52.331  14.090 -28.467  1.00106.71           C  
ATOM   2781  CD1 ILE   349      49.650  15.149 -29.707  1.00106.71           C  
ATOM   2782  N   ARG   350      50.581  10.444 -29.296  1.00136.88           N  
ATOM   2783  CA  ARG   350      50.897   9.580 -30.392  1.00136.88           C  
ATOM   2784  C   ARG   350      49.750   9.591 -31.361  1.00136.88           C  
ATOM   2785  O   ARG   350      48.603   9.339 -30.994  1.00136.88           O  
ATOM   2786  CB  ARG   350      51.138   8.144 -29.909  1.00136.88           C  
ATOM   2787  CG  ARG   350      52.230   8.101 -28.835  1.00136.88           C  
ATOM   2788  CD  ARG   350      52.421   6.733 -28.183  1.00136.88           C  
ATOM   2789  NE  ARG   350      53.226   5.899 -29.117  1.00136.88           N  
ATOM   2790  CZ  ARG   350      54.589   5.956 -29.083  1.00136.88           C  
ATOM   2791  NH1 ARG   350      55.216   6.793 -28.202  1.00136.88           N1+
ATOM   2792  NH2 ARG   350      55.323   5.172 -29.924  1.00136.88           N  
ATOM   2793  N   LEU   351      50.047   9.897 -32.642  1.00 70.80           N  
ATOM   2794  CA  LEU   351      49.041   9.947 -33.671  1.00 70.80           C  
ATOM   2795  C   LEU   351      49.533   9.107 -34.798  1.00 70.80           C  
ATOM   2796  O   LEU   351      50.605   9.390 -35.319  1.00 70.80           O  
ATOM   2797  CB  LEU   351      48.821  11.375 -34.199  1.00 70.80           C  
ATOM   2798  CG  LEU   351      47.758  11.497 -35.303  1.00 70.80           C  
ATOM   2799  CD1 LEU   351      46.375  11.047 -34.809  1.00 70.80           C  
ATOM   2800  CD2 LEU   351      47.748  12.924 -35.881  1.00 70.80           C  
ATOM   2801  N   ILE   352      48.748   8.094 -35.225  1.00119.74           N  
ATOM   2802  CA  ILE   352      49.168   7.100 -36.190  1.00119.74           C  
ATOM   2803  C   ILE   352      48.143   6.932 -37.282  1.00119.74           C  
ATOM   2804  O   ILE   352      46.957   7.189 -37.068  1.00119.74           O  
ATOM   2805  CB  ILE   352      49.267   5.782 -35.497  1.00119.74           C  
ATOM   2806  CG1 ILE   352      49.711   4.641 -36.416  1.00119.74           C  
ATOM   2807  CG2 ILE   352      47.904   5.566 -34.836  1.00119.74           C  
ATOM   2808  CD1 ILE   352      50.006   3.365 -35.627  1.00119.74           C  
ATOM   2809  N   SER   353      48.588   6.484 -38.488  1.00 49.26           N  
ATOM   2810  CA  SER   353      47.696   6.280 -39.609  1.00 49.26           C  
ATOM   2811  C   SER   353      47.994   4.947 -40.280  1.00 49.26           C  
ATOM   2812  O   SER   353      49.139   4.494 -40.293  1.00 49.26           O  
ATOM   2813  CB  SER   353      47.841   7.357 -40.699  1.00 49.26           C  
ATOM   2814  OG  SER   353      47.576   8.641 -40.157  1.00 49.26           O  
ATOM   2815  N   MET   354      46.940   4.290 -40.845  1.00163.10           N  
ATOM   2816  CA  MET   354      46.966   3.045 -41.611  1.00163.10           C  
ATOM   2817  C   MET   354      45.854   3.166 -42.683  1.00163.10           C  
ATOM   2818  O   MET   354      45.114   4.134 -42.616  1.00163.10           O  
ATOM   2819  CB  MET   354      46.632   1.824 -40.738  1.00163.10           C  
ATOM   2820  CG  MET   354      46.895   0.473 -41.400  1.00163.10           C  
ATOM   2821  SD  MET   354      46.493  -0.949 -40.340  1.00163.10           S  
ATOM   2822  CE  MET   354      47.768  -0.595 -39.097  1.00163.10           C  
ATOM   2823  N   ASP   355      45.711   2.277 -43.728  1.00178.74           N  
ATOM   2824  CA  ASP   355      44.602   2.285 -44.695  1.00178.74           C  
ATOM   2825  C   ASP   355      43.596   1.298 -44.152  1.00178.74           C  
ATOM   2826  O   ASP   355      43.990   0.348 -43.483  1.00178.74           O  
ATOM   2827  CB  ASP   355      44.998   1.759 -46.084  1.00178.74           C  
ATOM   2828  CG  ASP   355      45.958   2.754 -46.708  1.00178.74           C  
ATOM   2829  OD1 ASP   355      45.816   3.969 -46.411  1.00178.74           O  
ATOM   2830  OD2 ASP   355      46.852   2.315 -47.481  1.00178.74           O1-
ATOM   2831  N   THR   356      42.276   1.467 -44.412  1.00 66.02           N  
ATOM   2832  CA  THR   356      41.317   0.583 -43.795  1.00 66.02           C  
ATOM   2833  C   THR   356      41.441  -0.840 -44.251  1.00 66.02           C  
ATOM   2834  O   THR   356      41.380  -1.753 -43.427  1.00 66.02           O  
ATOM   2835  CB  THR   356      39.892   1.029 -43.971  1.00 66.02           C  
ATOM   2836  CG2 THR   356      39.724   2.395 -43.281  1.00 66.02           C  
ATOM   2837  OG1 THR   356      39.557   1.116 -45.347  1.00 66.02           O  
ATOM   2838  N   GLU   357      41.597  -1.090 -45.563  1.00 59.96           N  
ATOM   2839  CA  GLU   357      41.681  -2.450 -46.013  1.00 59.96           C  
ATOM   2840  C   GLU   357      42.950  -3.053 -45.511  1.00 59.96           C  
ATOM   2841  O   GLU   357      42.976  -4.210 -45.096  1.00 59.96           O  
ATOM   2842  CB  GLU   357      41.610  -2.574 -47.540  1.00 59.96           C  
ATOM   2843  CG  GLU   357      40.253  -2.102 -48.070  1.00 59.96           C  
ATOM   2844  CD  GLU   357      40.121  -2.557 -49.511  1.00 59.96           C  
ATOM   2845  OE1 GLU   357      40.897  -3.464 -49.914  1.00 59.96           O  
ATOM   2846  OE2 GLU   357      39.237  -2.010 -50.222  1.00 59.96           O1-
ATOM   2847  N   LYS   358      44.039  -2.268 -45.507  1.00 55.77           N  
ATOM   2848  CA  LYS   358      45.300  -2.786 -45.067  1.00 55.77           C  
ATOM   2849  C   LYS   358      45.149  -3.202 -43.639  1.00 55.77           C  
ATOM   2850  O   LYS   358      45.690  -4.223 -43.220  1.00 55.77           O  
ATOM   2851  CB  LYS   358      46.434  -1.753 -45.139  1.00 55.77           C  
ATOM   2852  CG  LYS   358      47.795  -2.328 -44.746  1.00 55.77           C  
ATOM   2853  CD  LYS   358      48.969  -1.439 -45.155  1.00 55.77           C  
ATOM   2854  CE  LYS   358      49.277  -1.490 -46.653  1.00 55.77           C  
ATOM   2855  NZ  LYS   358      50.420  -0.604 -46.965  1.00 55.77           N1+
ATOM   2856  N   SER   359      44.388  -2.416 -42.856  1.00 86.50           N  
ATOM   2857  CA  SER   359      44.214  -2.679 -41.456  1.00 86.50           C  
ATOM   2858  C   SER   359      43.649  -4.048 -41.206  1.00 86.50           C  
ATOM   2859  O   SER   359      44.282  -4.887 -40.569  1.00 86.50           O  
ATOM   2860  CB  SER   359      43.226  -1.709 -40.796  1.00 86.50           C  
ATOM   2861  OG  SER   359      42.832  -2.229 -39.534  1.00 86.50           O  
ATOM   2862  N   ILE   360      42.436  -4.288 -41.732  1.00104.38           N  
ATOM   2863  CA  ILE   360      41.590  -5.428 -41.498  1.00104.38           C  
ATOM   2864  C   ILE   360      42.101  -6.732 -42.042  1.00104.38           C  
ATOM   2865  O   ILE   360      41.640  -7.778 -41.594  1.00104.38           O  
ATOM   2866  CB  ILE   360      40.174  -5.222 -41.962  1.00104.38           C  
ATOM   2867  CG1 ILE   360      40.080  -5.048 -43.485  1.00104.38           C  
ATOM   2868  CG2 ILE   360      39.613  -4.024 -41.177  1.00104.38           C  
ATOM   2869  CD1 ILE   360      38.639  -5.093 -43.995  1.00104.38           C  
ATOM   2870  N   HIS   361      42.967  -6.736 -43.074  1.00127.46           N  
ATOM   2871  CA  HIS   361      43.366  -7.983 -43.689  1.00127.46           C  
ATOM   2872  C   HIS   361      43.810  -9.010 -42.686  1.00127.46           C  
ATOM   2873  O   HIS   361      44.617  -8.742 -41.797  1.00127.46           O  
ATOM   2874  CB  HIS   361      44.526  -7.865 -44.697  1.00127.46           C  
ATOM   2875  CG  HIS   361      44.206  -7.108 -45.952  1.00127.46           C  
ATOM   2876  CD2 HIS   361      43.421  -7.453 -47.009  1.00127.46           C  
ATOM   2877  ND1 HIS   361      44.710  -5.862 -46.249  1.00127.46           N  
ATOM   2878  CE1 HIS   361      44.209  -5.516 -47.462  1.00127.46           C  
ATOM   2879  NE2 HIS   361      43.421  -6.450 -47.962  1.00127.46           N  
ATOM   2880  N   GLY   362      43.264 -10.239 -42.840  1.00 29.78           N  
ATOM   2881  CA  GLY   362      43.618 -11.370 -42.028  1.00 29.78           C  
ATOM   2882  C   GLY   362      42.939 -11.305 -40.693  1.00 29.78           C  
ATOM   2883  O   GLY   362      43.434 -11.886 -39.728  1.00 29.78           O  
ATOM   2884  N   THR   363      41.789 -10.606 -40.586  1.00 60.22           N  
ATOM   2885  CA  THR   363      41.158 -10.524 -39.296  1.00 60.22           C  
ATOM   2886  C   THR   363      39.687 -10.785 -39.433  1.00 60.22           C  
ATOM   2887  O   THR   363      39.145 -10.885 -40.531  1.00 60.22           O  
ATOM   2888  CB  THR   363      41.289  -9.186 -38.626  1.00 60.22           C  
ATOM   2889  CG2 THR   363      42.775  -8.789 -38.605  1.00 60.22           C  
ATOM   2890  OG1 THR   363      40.531  -8.207 -39.318  1.00 60.22           O  
ATOM   2891  N   LYS   364      39.005 -10.882 -38.274  1.00163.61           N  
ATOM   2892  CA  LYS   364      37.600 -11.169 -38.146  1.00163.61           C  
ATOM   2893  C   LYS   364      36.805 -10.058 -38.762  1.00163.61           C  
ATOM   2894  O   LYS   364      35.625 -10.218 -39.072  1.00163.61           O  
ATOM   2895  CB  LYS   364      37.151 -11.310 -36.681  1.00163.61           C  
ATOM   2896  CG  LYS   364      35.684 -11.716 -36.519  1.00163.61           C  
ATOM   2897  CD  LYS   364      35.379 -13.130 -37.020  1.00163.61           C  
ATOM   2898  CE  LYS   364      35.229 -13.217 -38.541  1.00163.61           C  
ATOM   2899  NZ  LYS   364      35.012 -14.622 -38.954  1.00163.61           N1+
ATOM   2900  N   CYS   365      37.405  -8.862 -38.855  1.00 77.09           N  
ATOM   2901  CA  CYS   365      36.770  -7.703 -39.418  1.00 77.09           C  
ATOM   2902  C   CYS   365      36.650  -7.824 -40.912  1.00 77.09           C  
ATOM   2903  O   CYS   365      35.855  -7.117 -41.533  1.00 77.09           O  
ATOM   2904  CB  CYS   365      37.490  -6.405 -39.018  1.00 77.09           C  
ATOM   2905  SG  CYS   365      37.302  -6.172 -37.222  1.00 77.09           S  
ATOM   2906  N   GLU   366      37.467  -8.704 -41.525  1.00 96.35           N  
ATOM   2907  CA  GLU   366      37.534  -8.913 -42.948  1.00 96.35           C  
ATOM   2908  C   GLU   366      36.239  -9.457 -43.477  1.00 96.35           C  
ATOM   2909  O   GLU   366      35.330  -9.816 -42.730  1.00 96.35           O  
ATOM   2910  CB  GLU   366      38.649  -9.897 -43.349  1.00 96.35           C  
ATOM   2911  CG  GLU   366      38.871 -10.027 -44.856  1.00 96.35           C  
ATOM   2912  CD  GLU   366      39.977 -11.051 -45.072  1.00 96.35           C  
ATOM   2913  OE1 GLU   366      40.502 -11.573 -44.051  1.00 96.35           O  
ATOM   2914  OE2 GLU   366      40.307 -11.328 -46.256  1.00 96.35           O1-
ATOM   2915  N   VAL   367      36.110  -9.434 -44.822  1.00102.84           N  
ATOM   2916  CA  VAL   367      34.942  -9.887 -45.525  1.00102.84           C  
ATOM   2917  C   VAL   367      34.783 -11.357 -45.374  1.00102.84           C  
ATOM   2918  O   VAL   367      33.679 -11.848 -45.152  1.00102.84           O  
ATOM   2919  CB  VAL   367      34.975  -9.572 -46.994  1.00102.84           C  
ATOM   2920  CG1 VAL   367      36.167 -10.295 -47.643  1.00102.84           C  
ATOM   2921  CG2 VAL   367      33.616  -9.963 -47.598  1.00102.84           C  
ATOM   2922  N   LYS   368      35.887 -12.111 -45.496  1.00 69.95           N  
ATOM   2923  CA  LYS   368      35.717 -13.524 -45.418  1.00 69.95           C  
ATOM   2924  C   LYS   368      36.716 -14.063 -44.405  1.00 69.95           C  
ATOM   2925  O   LYS   368      37.939 -14.003 -44.699  1.00 69.95           O  
ATOM   2926  CB  LYS   368      35.987 -14.201 -46.774  1.00 69.95           C  
ATOM   2927  CG  LYS   368      35.358 -15.584 -46.956  1.00 69.95           C  
ATOM   2928  CD  LYS   368      35.318 -16.002 -48.430  1.00 69.95           C  
ATOM   2929  CE  LYS   368      34.486 -17.252 -48.719  1.00 69.95           C  
ATOM   2930  NZ  LYS   368      34.343 -17.433 -50.183  1.00 69.95           N1+
ATOM   2931  OXT LYS   368      36.273 -14.543 -43.327  1.00 69.95           O1-
END
