# Supplementary material for: The Diversity of Yellow-Related Proteins in Sand Flies (Diptera: Psychodidae)
Source: PLoS One. 2016 Nov 3;11(11):e0166191. doi: 10.1371/journal.pone.0166191 (PMC5094789; doi:10.1371/journal.pone.0166191)
Supplement: S1 Fig — Zipped PDB files of 32 sand fly yellow-related proteins calculated in MODELLER based on 3Q6K as the template structure. Protein codes refers to Table 1. (ZIP) [file pone.0166191.s001.zip › Pori2.pdb]

ATOM      1  N   HIS     1      48.943  -2.873 -40.916  1.00 68.82           N  
ATOM      2  CA  HIS     1      49.797  -2.919 -39.706  1.00 68.82           C  
ATOM      3  C   HIS     1      50.769  -1.800 -39.667  1.00 68.82           C  
ATOM      4  O   HIS     1      50.985  -1.185 -38.625  1.00 68.82           O  
ATOM      5  CB  HIS     1      50.628  -4.210 -39.653  1.00 68.82           C  
ATOM      6  CG  HIS     1      51.672  -4.143 -38.573  1.00 68.82           C  
ATOM      7  CD2 HIS     1      53.030  -4.146 -38.676  1.00 68.82           C  
ATOM      8  ND1 HIS     1      51.400  -4.042 -37.225  1.00 68.82           N  
ATOM      9  CE1 HIS     1      52.597  -3.992 -36.587  1.00 68.82           C  
ATOM     10  NE2 HIS     1      53.615  -4.052 -37.426  1.00 68.82           N  
ATOM     11  N   VAL     2      51.383  -1.509 -40.824  1.00 36.45           N  
ATOM     12  CA  VAL     2      52.352  -0.464 -40.858  1.00 36.45           C  
ATOM     13  C   VAL     2      51.646   0.803 -40.529  1.00 36.45           C  
ATOM     14  O   VAL     2      50.518   1.036 -40.961  1.00 36.45           O  
ATOM     15  CB  VAL     2      52.976  -0.272 -42.208  1.00 36.45           C  
ATOM     16  CG1 VAL     2      53.917   0.942 -42.145  1.00 36.45           C  
ATOM     17  CG2 VAL     2      53.669  -1.579 -42.630  1.00 36.45           C  
ATOM     18  N   GLU     3      52.294   1.643 -39.709  1.00 78.57           N  
ATOM     19  CA  GLU     3      51.714   2.915 -39.408  1.00 78.57           C  
ATOM     20  C   GLU     3      52.765   3.948 -39.589  1.00 78.57           C  
ATOM     21  O   GLU     3      53.956   3.691 -39.409  1.00 78.57           O  
ATOM     22  CB  GLU     3      51.224   3.091 -37.957  1.00 78.57           C  
ATOM     23  CG  GLU     3      49.861   2.466 -37.649  1.00 78.57           C  
ATOM     24  CD  GLU     3      50.048   1.006 -37.272  1.00 78.57           C  
ATOM     25  OE1 GLU     3      51.110   0.675 -36.681  1.00 78.57           O  
ATOM     26  OE2 GLU     3      49.127   0.201 -37.569  1.00 78.57           O1-
ATOM     27  N   ARG     4      52.325   5.150 -39.996  1.00125.77           N  
ATOM     28  CA  ARG     4      53.212   6.265 -40.092  1.00125.77           C  
ATOM     29  C   ARG     4      52.468   7.403 -39.481  1.00125.77           C  
ATOM     30  O   ARG     4      51.257   7.495 -39.660  1.00125.77           O  
ATOM     31  CB  ARG     4      53.555   6.659 -41.537  1.00125.77           C  
ATOM     32  CG  ARG     4      54.190   5.511 -42.323  1.00125.77           C  
ATOM     33  CD  ARG     4      54.927   5.959 -43.585  1.00125.77           C  
ATOM     34  NE  ARG     4      56.258   6.450 -43.133  1.00125.77           N  
ATOM     35  CZ  ARG     4      57.373   6.226 -43.887  1.00125.77           C  
ATOM     36  NH1 ARG     4      57.274   5.590 -45.090  1.00125.77           N1+
ATOM     37  NH2 ARG     4      58.592   6.628 -43.423  1.00125.77           N  
ATOM     38  N   GLU     5      53.161   8.256 -38.697  1.00144.29           N  
ATOM     39  CA  GLU     5      52.573   9.437 -38.119  1.00144.29           C  
ATOM     40  C   GLU     5      53.503  10.083 -37.135  1.00144.29           C  
ATOM     41  O   GLU     5      54.720   9.924 -37.223  1.00144.29           O  
ATOM     42  CB  GLU     5      51.159   9.343 -37.523  1.00144.29           C  
ATOM     43  CG  GLU     5      49.981   9.574 -38.476  1.00144.29           C  
ATOM     44  CD  GLU     5      50.244  10.842 -39.275  1.00144.29           C  
ATOM     45  OE1 GLU     5      50.068  11.952 -38.712  1.00144.29           O  
ATOM     46  OE2 GLU     5      50.633  10.710 -40.467  1.00144.29           O1-
ATOM     47  N   TYR     6      52.949  10.847 -36.162  1.00 96.80           N  
ATOM     48  CA  TYR     6      53.802  11.653 -35.330  1.00 96.80           C  
ATOM     49  C   TYR     6      53.705  11.276 -33.879  1.00 96.80           C  
ATOM     50  O   TYR     6      52.742  10.648 -33.441  1.00 96.80           O  
ATOM     51  CB  TYR     6      53.499  13.160 -35.435  1.00 96.80           C  
ATOM     52  CG  TYR     6      53.617  13.575 -36.867  1.00 96.80           C  
ATOM     53  CD1 TYR     6      54.837  13.631 -37.508  1.00 96.80           C  
ATOM     54  CD2 TYR     6      52.490  13.933 -37.571  1.00 96.80           C  
ATOM     55  CE1 TYR     6      54.926  14.022 -38.825  1.00 96.80           C  
ATOM     56  CE2 TYR     6      52.572  14.324 -38.888  1.00 96.80           C  
ATOM     57  CZ  TYR     6      53.788  14.368 -39.518  1.00 96.80           C  
ATOM     58  OH  TYR     6      53.866  14.772 -40.870  1.00 96.80           O  
ATOM     59  N   ALA     7      54.771  11.626 -33.116  1.00 49.95           N  
ATOM     60  CA  ALA     7      54.849  11.384 -31.702  1.00 49.95           C  
ATOM     61  C   ALA     7      55.433  12.610 -31.065  1.00 49.95           C  
ATOM     62  O   ALA     7      56.394  13.177 -31.581  1.00 49.95           O  
ATOM     63  CB  ALA     7      55.790  10.222 -31.337  1.00 49.95           C  
ATOM     64  N   TRP     8      54.877  13.054 -29.918  1.00 82.99           N  
ATOM     65  CA  TRP     8      55.404  14.239 -29.301  1.00 82.99           C  
ATOM     66  C   TRP     8      55.573  14.007 -27.827  1.00 82.99           C  
ATOM     67  O   TRP     8      54.661  13.534 -27.150  1.00 82.99           O  
ATOM     68  CB  TRP     8      54.455  15.450 -29.418  1.00 82.99           C  
ATOM     69  CG  TRP     8      54.214  15.992 -30.810  1.00 82.99           C  
ATOM     70  CD1 TRP     8      54.891  16.971 -31.483  1.00 82.99           C  
ATOM     71  CD2 TRP     8      53.145  15.576 -31.680  1.00 82.99           C  
ATOM     72  CE2 TRP     8      53.237  16.335 -32.845  1.00 82.99           C  
ATOM     73  CE3 TRP     8      52.166  14.636 -31.517  1.00 82.99           C  
ATOM     74  NE1 TRP     8      54.312  17.189 -32.709  1.00 82.99           N  
ATOM     75  CZ2 TRP     8      52.345  16.171 -33.868  1.00 82.99           C  
ATOM     76  CZ3 TRP     8      51.272  14.470 -32.556  1.00 82.99           C  
ATOM     77  CH2 TRP     8      51.360  15.222 -33.707  1.00 82.99           C  
ATOM     78  N   LYS     9      56.776  14.300 -27.292  1.00 80.29           N  
ATOM     79  CA  LYS     9      56.932  14.255 -25.873  1.00 80.29           C  
ATOM     80  C   LYS     9      56.164  15.412 -25.329  1.00 80.29           C  
ATOM     81  O   LYS     9      55.489  15.304 -24.307  1.00 80.29           O  
ATOM     82  CB  LYS     9      58.383  14.338 -25.376  1.00 80.29           C  
ATOM     83  CG  LYS     9      59.165  13.074 -25.721  1.00 80.29           C  
ATOM     84  CD  LYS     9      60.619  13.094 -25.265  1.00 80.29           C  
ATOM     85  CE  LYS     9      60.811  12.418 -23.901  1.00 80.29           C  
ATOM     86  NZ  LYS     9      62.252  12.281 -23.618  1.00 80.29           N1+
ATOM     87  N   ASN    10      56.256  16.563 -26.022  1.00 56.88           N  
ATOM     88  CA  ASN    10      55.526  17.724 -25.613  1.00 56.88           C  
ATOM     89  C   ASN    10      55.091  18.434 -26.853  1.00 56.88           C  
ATOM     90  O   ASN    10      55.726  18.335 -27.901  1.00 56.88           O  
ATOM     91  CB  ASN    10      56.357  18.677 -24.744  1.00 56.88           C  
ATOM     92  CG  ASN    10      56.467  18.056 -23.359  1.00 56.88           C  
ATOM     93  ND2 ASN    10      55.451  18.329 -22.497  1.00 56.88           N  
ATOM     94  OD1 ASN    10      57.425  17.347 -23.051  1.00 56.88           O  
ATOM     95  N   ILE    11      53.970  19.173 -26.760  1.00114.28           N  
ATOM     96  CA  ILE    11      53.461  19.879 -27.893  1.00114.28           C  
ATOM     97  C   ILE    11      54.022  21.261 -27.836  1.00114.28           C  
ATOM     98  O   ILE    11      53.617  22.079 -27.010  1.00114.28           O  
ATOM     99  CB  ILE    11      51.973  20.042 -27.869  1.00114.28           C  
ATOM    100  CG1 ILE    11      51.271  18.688 -28.063  1.00114.28           C  
ATOM    101  CG2 ILE    11      51.602  21.128 -28.884  1.00114.28           C  
ATOM    102  CD1 ILE    11      51.615  17.992 -29.379  1.00114.28           C  
ATOM    103  N   THR    12      54.969  21.562 -28.747  1.00 48.39           N  
ATOM    104  CA  THR    12      55.591  22.850 -28.748  1.00 48.39           C  
ATOM    105  C   THR    12      54.982  23.648 -29.860  1.00 48.39           C  
ATOM    106  O   THR    12      54.508  23.093 -30.849  1.00 48.39           O  
ATOM    107  CB  THR    12      57.071  22.791 -28.977  1.00 48.39           C  
ATOM    108  CG2 THR    12      57.629  24.224 -28.959  1.00 48.39           C  
ATOM    109  OG1 THR    12      57.685  22.012 -27.961  1.00 48.39           O  
ATOM    110  N   TYR    13      54.980  24.989 -29.718  1.00176.53           N  
ATOM    111  CA  TYR    13      54.346  25.822 -30.700  1.00176.53           C  
ATOM    112  C   TYR    13      55.376  26.633 -31.409  1.00176.53           C  
ATOM    113  O   TYR    13      56.358  27.084 -30.822  1.00176.53           O  
ATOM    114  CB  TYR    13      53.339  26.838 -30.118  1.00176.53           C  
ATOM    115  CG  TYR    13      52.053  26.181 -29.727  1.00176.53           C  
ATOM    116  CD1 TYR    13      51.890  25.601 -28.489  1.00176.53           C  
ATOM    117  CD2 TYR    13      50.997  26.152 -30.610  1.00176.53           C  
ATOM    118  CE1 TYR    13      50.700  25.004 -28.141  1.00176.53           C  
ATOM    119  CE2 TYR    13      49.804  25.558 -30.270  1.00176.53           C  
ATOM    120  CZ  TYR    13      49.653  24.986 -29.029  1.00176.53           C  
ATOM    121  OH  TYR    13      48.431  24.376 -28.671  1.00176.53           O  
ATOM    122  N   GLU    14      55.185  26.794 -32.731  1.00 40.68           N  
ATOM    123  CA  GLU    14      56.070  27.636 -33.472  1.00 40.68           C  
ATOM    124  C   GLU    14      55.598  29.048 -33.299  1.00 40.68           C  
ATOM    125  O   GLU    14      54.398  29.314 -33.232  1.00 40.68           O  
ATOM    126  CB  GLU    14      56.100  27.333 -34.981  1.00 40.68           C  
ATOM    127  CG  GLU    14      57.140  28.155 -35.748  1.00 40.68           C  
ATOM    128  CD  GLU    14      57.066  27.755 -37.215  1.00 40.68           C  
ATOM    129  OE1 GLU    14      55.981  27.273 -37.632  1.00 40.68           O  
ATOM    130  OE2 GLU    14      58.088  27.920 -37.936  1.00 40.68           O1-
ATOM    131  N   GLY    15      56.547  30.000 -33.193  1.00 29.77           N  
ATOM    132  CA  GLY    15      56.215  31.397 -33.156  1.00 29.77           C  
ATOM    133  C   GLY    15      55.587  31.799 -31.856  1.00 29.77           C  
ATOM    134  O   GLY    15      54.799  32.742 -31.825  1.00 29.77           O  
ATOM    135  N   ILE    16      55.882  31.094 -30.751  1.00 92.41           N  
ATOM    136  CA  ILE    16      55.357  31.549 -29.500  1.00 92.41           C  
ATOM    137  C   ILE    16      56.530  31.738 -28.608  1.00 92.41           C  
ATOM    138  O   ILE    16      57.401  30.873 -28.533  1.00 92.41           O  
ATOM    139  CB  ILE    16      54.417  30.592 -28.828  1.00 92.41           C  
ATOM    140  CG1 ILE    16      53.819  31.260 -27.579  1.00 92.41           C  
ATOM    141  CG2 ILE    16      55.159  29.275 -28.550  1.00 92.41           C  
ATOM    142  CD1 ILE    16      52.711  30.451 -26.914  1.00 92.41           C  
ATOM    143  N   ASP    17      56.567  32.883 -27.899  1.00 72.78           N  
ATOM    144  CA  ASP    17      57.681  33.220 -27.067  1.00 72.78           C  
ATOM    145  C   ASP    17      57.852  32.110 -26.087  1.00 72.78           C  
ATOM    146  O   ASP    17      56.905  31.652 -25.449  1.00 72.78           O  
ATOM    147  CB  ASP    17      57.456  34.533 -26.292  1.00 72.78           C  
ATOM    148  CG  ASP    17      58.783  35.011 -25.727  1.00 72.78           C  
ATOM    149  OD1 ASP    17      59.802  34.301 -25.933  1.00 72.78           O  
ATOM    150  OD2 ASP    17      58.796  36.099 -25.091  1.00 72.78           O1-
ATOM    151  N   PRO    18      59.063  31.656 -25.969  1.00 71.89           N  
ATOM    152  CA  PRO    18      59.311  30.567 -25.073  1.00 71.89           C  
ATOM    153  C   PRO    18      59.167  30.986 -23.648  1.00 71.89           C  
ATOM    154  O   PRO    18      59.394  32.154 -23.335  1.00 71.89           O  
ATOM    155  CB  PRO    18      60.689  30.028 -25.441  1.00 71.89           C  
ATOM    156  CG  PRO    18      60.799  30.344 -26.942  1.00 71.89           C  
ATOM    157  CD  PRO    18      59.935  31.601 -27.132  1.00 71.89           C  
ATOM    158  N   ALA    19      58.805  30.020 -22.781  1.00 51.37           N  
ATOM    159  CA  ALA    19      58.606  30.210 -21.372  1.00 51.37           C  
ATOM    160  C   ALA    19      57.334  30.963 -21.140  1.00 51.37           C  
ATOM    161  O   ALA    19      56.985  31.266 -20.000  1.00 51.37           O  
ATOM    162  CB  ALA    19      59.754  30.988 -20.706  1.00 51.37           C  
ATOM    163  N   SER    20      56.595  31.267 -22.219  1.00100.03           N  
ATOM    164  CA  SER    20      55.342  31.948 -22.091  1.00100.03           C  
ATOM    165  C   SER    20      54.323  30.954 -21.615  1.00100.03           C  
ATOM    166  O   SER    20      53.265  31.323 -21.111  1.00100.03           O  
ATOM    167  CB  SER    20      54.855  32.540 -23.422  1.00100.03           C  
ATOM    168  OG  SER    20      53.626  33.216 -23.233  1.00100.03           O  
ATOM    169  N   TYR    21      54.582  29.651 -21.832  1.00 83.79           N  
ATOM    170  CA  TYR    21      53.659  28.667 -21.355  1.00 83.79           C  
ATOM    171  C   TYR    21      54.414  27.413 -21.044  1.00 83.79           C  
ATOM    172  O   TYR    21      55.556  27.254 -21.463  1.00 83.79           O  
ATOM    173  CB  TYR    21      52.530  28.346 -22.354  1.00 83.79           C  
ATOM    174  CG  TYR    21      53.154  27.784 -23.580  1.00 83.79           C  
ATOM    175  CD1 TYR    21      53.394  26.433 -23.678  1.00 83.79           C  
ATOM    176  CD2 TYR    21      53.501  28.607 -24.626  1.00 83.79           C  
ATOM    177  CE1 TYR    21      53.969  25.900 -24.805  1.00 83.79           C  
ATOM    178  CE2 TYR    21      54.078  28.080 -25.754  1.00 83.79           C  
ATOM    179  CZ  TYR    21      54.312  26.729 -25.844  1.00 83.79           C  
ATOM    180  OH  TYR    21      54.904  26.194 -27.007  1.00 83.79           O  
ATOM    181  N   ASN    22      53.795  26.485 -20.280  1.00 56.00           N  
ATOM    182  CA  ASN    22      54.465  25.259 -19.937  1.00 56.00           C  
ATOM    183  C   ASN    22      54.080  24.244 -20.975  1.00 56.00           C  
ATOM    184  O   ASN    22      52.903  23.996 -21.222  1.00 56.00           O  
ATOM    185  CB  ASN    22      54.051  24.714 -18.555  1.00 56.00           C  
ATOM    186  CG  ASN    22      54.940  23.533 -18.191  1.00 56.00           C  
ATOM    187  ND2 ASN    22      55.160  23.325 -16.865  1.00 56.00           N  
ATOM    188  OD1 ASN    22      55.421  22.806 -19.059  1.00 56.00           O  
ATOM    189  N   ILE    23      55.101  23.618 -21.588  1.00 68.28           N  
ATOM    190  CA  ILE    23      55.016  22.701 -22.691  1.00 68.28           C  
ATOM    191  C   ILE    23      54.254  21.470 -22.270  1.00 68.28           C  
ATOM    192  O   ILE    23      53.539  20.866 -23.069  1.00 68.28           O  
ATOM    193  CB  ILE    23      56.397  22.317 -23.126  1.00 68.28           C  
ATOM    194  CG1 ILE    23      57.256  23.589 -23.235  1.00 68.28           C  
ATOM    195  CG2 ILE    23      56.291  21.601 -24.479  1.00 68.28           C  
ATOM    196  CD1 ILE    23      58.758  23.321 -23.291  1.00 68.28           C  
ATOM    197  N   GLU    24      54.425  21.037 -21.007  1.00 70.03           N  
ATOM    198  CA  GLU    24      53.755  19.865 -20.508  1.00 70.03           C  
ATOM    199  C   GLU    24      52.269  20.086 -20.451  1.00 70.03           C  
ATOM    200  O   GLU    24      51.491  19.144 -20.569  1.00 70.03           O  
ATOM    201  CB  GLU    24      54.198  19.432 -19.101  1.00 70.03           C  
ATOM    202  CG  GLU    24      55.596  18.817 -19.058  1.00 70.03           C  
ATOM    203  CD  GLU    24      55.721  18.079 -17.735  1.00 70.03           C  
ATOM    204  OE1 GLU    24      54.877  17.178 -17.481  1.00 70.03           O  
ATOM    205  OE2 GLU    24      56.658  18.406 -16.956  1.00 70.03           O1-
ATOM    206  N   ASN    25      51.839  21.334 -20.221  1.00107.28           N  
ATOM    207  CA  ASN    25      50.460  21.720 -20.072  1.00107.28           C  
ATOM    208  C   ASN    25      49.667  21.606 -21.351  1.00107.28           C  
ATOM    209  O   ASN    25      48.438  21.562 -21.305  1.00107.28           O  
ATOM    210  CB  ASN    25      50.312  23.141 -19.519  1.00107.28           C  
ATOM    211  CG  ASN    25      50.801  23.064 -18.079  1.00107.28           C  
ATOM    212  ND2 ASN    25      50.982  21.819 -17.566  1.00107.28           N  
ATOM    213  OD1 ASN    25      51.026  24.081 -17.430  1.00107.28           O  
ATOM    214  N   SER    26      50.319  21.610 -22.531  1.00110.15           N  
ATOM    215  CA  SER    26      49.554  21.570 -23.750  1.00110.15           C  
ATOM    216  C   SER    26      49.120  20.148 -23.981  1.00110.15           C  
ATOM    217  O   SER    26      49.922  19.293 -24.359  1.00110.15           O  
ATOM    218  CB  SER    26      50.364  22.034 -24.975  1.00110.15           C  
ATOM    219  OG  SER    26      49.569  21.971 -26.146  1.00110.15           O  
ATOM    220  N   ILE    27      47.807  19.873 -23.775  1.00139.57           N  
ATOM    221  CA  ILE    27      47.303  18.534 -23.886  1.00139.57           C  
ATOM    222  C   ILE    27      46.323  18.419 -25.019  1.00139.57           C  
ATOM    223  O   ILE    27      45.203  18.922 -24.933  1.00139.57           O  
ATOM    224  CB  ILE    27      46.536  18.108 -22.668  1.00139.57           C  
ATOM    225  CG1 ILE    27      47.423  18.150 -21.414  1.00139.57           C  
ATOM    226  CG2 ILE    27      45.940  16.721 -22.950  1.00139.57           C  
ATOM    227  CD1 ILE    27      48.554  17.124 -21.423  1.00139.57           C  
ATOM    228  N   PRO    28      46.710  17.765 -26.083  1.00184.86           N  
ATOM    229  CA  PRO    28      45.772  17.565 -27.165  1.00184.86           C  
ATOM    230  C   PRO    28      44.827  16.440 -26.871  1.00184.86           C  
ATOM    231  O   PRO    28      45.280  15.369 -26.477  1.00184.86           O  
ATOM    232  CB  PRO    28      46.604  17.342 -28.426  1.00184.86           C  
ATOM    233  CG  PRO    28      47.932  18.049 -28.111  1.00184.86           C  
ATOM    234  CD  PRO    28      48.063  17.946 -26.582  1.00184.86           C  
ATOM    235  N   THR    29      43.513  16.698 -26.976  1.00107.70           N  
ATOM    236  CA  THR    29      42.451  15.752 -26.806  1.00107.70           C  
ATOM    237  C   THR    29      41.996  15.142 -28.109  1.00107.70           C  
ATOM    238  O   THR    29      41.337  14.105 -28.107  1.00107.70           O  
ATOM    239  CB  THR    29      41.262  16.359 -26.117  1.00107.70           C  
ATOM    240  CG2 THR    29      41.698  16.863 -24.731  1.00107.70           C  
ATOM    241  OG1 THR    29      40.759  17.442 -26.877  1.00107.70           O  
ATOM    242  N   ALA    30      42.243  15.805 -29.257  1.00 72.05           N  
ATOM    243  CA  ALA    30      41.670  15.301 -30.479  1.00 72.05           C  
ATOM    244  C   ALA    30      42.344  15.880 -31.690  1.00 72.05           C  
ATOM    245  O   ALA    30      43.106  16.840 -31.599  1.00 72.05           O  
ATOM    246  CB  ALA    30      40.174  15.618 -30.621  1.00 72.05           C  
ATOM    247  N   PHE    31      42.073  15.284 -32.877  1.00188.25           N  
ATOM    248  CA  PHE    31      42.676  15.776 -34.090  1.00188.25           C  
ATOM    249  C   PHE    31      41.670  15.633 -35.197  1.00188.25           C  
ATOM    250  O   PHE    31      40.580  15.097 -35.003  1.00188.25           O  
ATOM    251  CB  PHE    31      43.863  14.918 -34.555  1.00188.25           C  
ATOM    252  CG  PHE    31      43.269  13.722 -35.220  1.00188.25           C  
ATOM    253  CD1 PHE    31      42.445  12.867 -34.528  1.00188.25           C  
ATOM    254  CD2 PHE    31      43.465  13.493 -36.564  1.00188.25           C  
ATOM    255  CE1 PHE    31      41.885  11.774 -35.147  1.00188.25           C  
ATOM    256  CE2 PHE    31      42.909  12.399 -37.189  1.00188.25           C  
ATOM    257  CZ  PHE    31      42.118  11.532 -36.479  1.00188.25           C  
ATOM    258  N   ALA    32      42.011  16.181 -36.384  1.00 68.28           N  
ATOM    259  CA  ALA    32      41.251  15.957 -37.583  1.00 68.28           C  
ATOM    260  C   ALA    32      42.229  16.128 -38.703  1.00 68.28           C  
ATOM    261  O   ALA    32      43.004  17.083 -38.714  1.00 68.28           O  
ATOM    262  CB  ALA    32      40.119  16.971 -37.809  1.00 68.28           C  
ATOM    263  N   HIS    33      42.211  15.210 -39.685  1.00 92.21           N  
ATOM    264  CA  HIS    33      43.146  15.293 -40.767  1.00 92.21           C  
ATOM    265  C   HIS    33      42.378  15.580 -42.016  1.00 92.21           C  
ATOM    266  O   HIS    33      41.357  14.952 -42.291  1.00 92.21           O  
ATOM    267  CB  HIS    33      43.906  13.979 -40.992  1.00 92.21           C  
ATOM    268  CG  HIS    33      45.088  14.112 -41.903  1.00 92.21           C  
ATOM    269  CD2 HIS    33      45.217  13.833 -43.228  1.00 92.21           C  
ATOM    270  ND1 HIS    33      46.325  14.556 -41.490  1.00 92.21           N  
ATOM    271  CE1 HIS    33      47.134  14.522 -42.577  1.00 92.21           C  
ATOM    272  NE2 HIS    33      46.508  14.088 -43.657  1.00 92.21           N  
ATOM    273  N   ASP    34      42.864  16.566 -42.793  1.00 55.60           N  
ATOM    274  CA  ASP    34      42.290  16.960 -44.049  1.00 55.60           C  
ATOM    275  C   ASP    34      43.181  16.351 -45.094  1.00 55.60           C  
ATOM    276  O   ASP    34      44.305  16.807 -45.292  1.00 55.60           O  
ATOM    277  CB  ASP    34      42.333  18.492 -44.218  1.00 55.60           C  
ATOM    278  CG  ASP    34      41.637  18.911 -45.503  1.00 55.60           C  
ATOM    279  OD1 ASP    34      41.156  18.013 -46.244  1.00 55.60           O  
ATOM    280  OD2 ASP    34      41.582  20.144 -45.760  1.00 55.60           O1-
ATOM    281  N   ALA    35      42.711  15.282 -45.772  1.00 46.21           N  
ATOM    282  CA  ALA    35      43.516  14.586 -46.741  1.00 46.21           C  
ATOM    283  C   ALA    35      43.849  15.448 -47.919  1.00 46.21           C  
ATOM    284  O   ALA    35      44.996  15.491 -48.357  1.00 46.21           O  
ATOM    285  CB  ALA    35      42.823  13.360 -47.355  1.00 46.21           C  
ATOM    286  N   ALA    36      42.850  16.161 -48.468  1.00 38.84           N  
ATOM    287  CA  ALA    36      43.077  16.903 -49.677  1.00 38.84           C  
ATOM    288  C   ALA    36      44.101  17.977 -49.456  1.00 38.84           C  
ATOM    289  O   ALA    36      44.989  18.171 -50.285  1.00 38.84           O  
ATOM    290  CB  ALA    36      41.803  17.586 -50.204  1.00 38.84           C  
ATOM    291  N   SER    37      43.980  18.715 -48.335  1.00 96.95           N  
ATOM    292  CA  SER    37      44.839  19.823 -48.004  1.00 96.95           C  
ATOM    293  C   SER    37      46.149  19.371 -47.429  1.00 96.95           C  
ATOM    294  O   SER    37      47.095  20.154 -47.353  1.00 96.95           O  
ATOM    295  CB  SER    37      44.220  20.766 -46.959  1.00 96.95           C  
ATOM    296  OG  SER    37      44.162  20.117 -45.697  1.00 96.95           O  
ATOM    297  N   LYS    38      46.248  18.096 -46.999  1.00 92.80           N  
ATOM    298  CA  LYS    38      47.417  17.612 -46.314  1.00 92.80           C  
ATOM    299  C   LYS    38      47.650  18.441 -45.081  1.00 92.80           C  
ATOM    300  O   LYS    38      48.785  18.795 -44.761  1.00 92.80           O  
ATOM    301  CB  LYS    38      48.705  17.565 -47.166  1.00 92.80           C  
ATOM    302  CG  LYS    38      48.717  16.424 -48.190  1.00 92.80           C  
ATOM    303  CD  LYS    38      49.987  16.375 -49.042  1.00 92.80           C  
ATOM    304  CE  LYS    38      51.163  15.716 -48.313  1.00 92.80           C  
ATOM    305  NZ  LYS    38      52.382  15.761 -49.151  1.00 92.80           N1+
ATOM    306  N   LYS    39      46.561  18.748 -44.341  1.00120.03           N  
ATOM    307  CA  LYS    39      46.659  19.546 -43.145  1.00120.03           C  
ATOM    308  C   LYS    39      46.146  18.773 -41.966  1.00120.03           C  
ATOM    309  O   LYS    39      45.181  18.016 -42.074  1.00120.03           O  
ATOM    310  CB  LYS    39      45.831  20.842 -43.205  1.00120.03           C  
ATOM    311  CG  LYS    39      46.409  21.909 -44.134  1.00120.03           C  
ATOM    312  CD  LYS    39      47.790  22.402 -43.697  1.00120.03           C  
ATOM    313  CE  LYS    39      48.375  23.473 -44.617  1.00120.03           C  
ATOM    314  NZ  LYS    39      47.723  24.774 -44.350  1.00120.03           N1+
ATOM    315  N   ILE    40      46.794  18.952 -40.793  1.00 97.64           N  
ATOM    316  CA  ILE    40      46.331  18.285 -39.607  1.00 97.64           C  
ATOM    317  C   ILE    40      45.946  19.313 -38.585  1.00 97.64           C  
ATOM    318  O   ILE    40      46.667  20.283 -38.350  1.00 97.64           O  
ATOM    319  CB  ILE    40      47.323  17.360 -38.966  1.00 97.64           C  
ATOM    320  CG1 ILE    40      46.671  16.683 -37.748  1.00 97.64           C  
ATOM    321  CG2 ILE    40      48.594  18.152 -38.645  1.00 97.64           C  
ATOM    322  CD1 ILE    40      47.529  15.605 -37.091  1.00 97.64           C  
ATOM    323  N   PHE    41      44.765  19.121 -37.960  1.00 64.37           N  
ATOM    324  CA  PHE    41      44.289  20.056 -36.980  1.00 64.37           C  
ATOM    325  C   PHE    41      44.242  19.351 -35.660  1.00 64.37           C  
ATOM    326  O   PHE    41      43.781  18.212 -35.566  1.00 64.37           O  
ATOM    327  CB  PHE    41      42.866  20.570 -37.276  1.00 64.37           C  
ATOM    328  CG  PHE    41      42.866  21.242 -38.609  1.00 64.37           C  
ATOM    329  CD1 PHE    41      43.345  22.523 -38.763  1.00 64.37           C  
ATOM    330  CD2 PHE    41      42.366  20.585 -39.713  1.00 64.37           C  
ATOM    331  CE1 PHE    41      43.333  23.133 -39.999  1.00 64.37           C  
ATOM    332  CE2 PHE    41      42.352  21.189 -40.949  1.00 64.37           C  
ATOM    333  CZ  PHE    41      42.839  22.467 -41.094  1.00 64.37           C  
ATOM    334  N   ILE    42      44.746  20.004 -34.594  1.00123.16           N  
ATOM    335  CA  ILE    42      44.664  19.356 -33.320  1.00123.16           C  
ATOM    336  C   ILE    42      44.048  20.272 -32.314  1.00123.16           C  
ATOM    337  O   ILE    42      44.278  21.482 -32.315  1.00123.16           O  
ATOM    338  CB  ILE    42      45.948  18.738 -32.812  1.00123.16           C  
ATOM    339  CG1 ILE    42      47.052  19.773 -32.605  1.00123.16           C  
ATOM    340  CG2 ILE    42      46.342  17.617 -33.793  1.00123.16           C  
ATOM    341  CD1 ILE    42      48.277  19.238 -31.864  1.00123.16           C  
ATOM    342  N   THR    43      43.186  19.699 -31.446  1.00136.73           N  
ATOM    343  CA  THR    43      42.573  20.510 -30.436  1.00136.73           C  
ATOM    344  C   THR    43      43.327  20.393 -29.157  1.00136.73           C  
ATOM    345  O   THR    43      43.629  19.303 -28.667  1.00136.73           O  
ATOM    346  CB  THR    43      41.114  20.274 -30.172  1.00136.73           C  
ATOM    347  CG2 THR    43      40.302  20.866 -31.331  1.00136.73           C  
ATOM    348  OG1 THR    43      40.846  18.896 -29.958  1.00136.73           O  
ATOM    349  N   VAL    44      43.714  21.572 -28.627  1.00 70.97           N  
ATOM    350  CA  VAL    44      44.349  21.681 -27.349  1.00 70.97           C  
ATOM    351  C   VAL    44      43.463  22.591 -26.541  1.00 70.97           C  
ATOM    352  O   VAL    44      43.516  23.811 -26.698  1.00 70.97           O  
ATOM    353  CB  VAL    44      45.710  22.302 -27.439  1.00 70.97           C  
ATOM    354  CG1 VAL    44      46.292  22.468 -26.025  1.00 70.97           C  
ATOM    355  CG2 VAL    44      46.574  21.433 -28.374  1.00 70.97           C  
ATOM    356  N   PRO    45      42.673  22.040 -25.651  1.00170.88           N  
ATOM    357  CA  PRO    45      41.744  22.840 -24.885  1.00170.88           C  
ATOM    358  C   PRO    45      42.452  23.754 -23.936  1.00170.88           C  
ATOM    359  O   PRO    45      43.531  23.400 -23.465  1.00170.88           O  
ATOM    360  CB  PRO    45      40.806  21.850 -24.199  1.00170.88           C  
ATOM    361  CG  PRO    45      40.813  20.635 -25.144  1.00170.88           C  
ATOM    362  CD  PRO    45      42.195  20.677 -25.820  1.00170.88           C  
ATOM    363  N   ARG    46      41.853  24.921 -23.618  1.00184.80           N  
ATOM    364  CA  ARG    46      42.544  25.882 -22.806  1.00184.80           C  
ATOM    365  C   ARG    46      42.396  25.590 -21.363  1.00184.80           C  
ATOM    366  O   ARG    46      41.584  26.184 -20.654  1.00184.80           O  
ATOM    367  CB  ARG    46      42.102  27.339 -23.026  1.00184.80           C  
ATOM    368  CG  ARG    46      42.848  28.037 -24.162  1.00184.80           C  
ATOM    369  CD  ARG    46      42.484  29.517 -24.302  1.00184.80           C  
ATOM    370  NE  ARG    46      43.547  30.175 -25.112  1.00184.80           N  
ATOM    371  CZ  ARG    46      43.518  30.142 -26.476  1.00184.80           C  
ATOM    372  NH1 ARG    46      42.534  29.460 -27.127  1.00184.80           N1+
ATOM    373  NH2 ARG    46      44.484  30.793 -27.188  1.00184.80           N  
ATOM    374  N   ARG    47      43.181  24.606 -20.915  1.00232.27           N  
ATOM    375  CA  ARG    47      43.291  24.319 -19.528  1.00232.27           C  
ATOM    376  C   ARG    47      44.228  25.352 -18.804  1.00232.27           C  
ATOM    377  O   ARG    47      43.967  25.595 -17.627  1.00232.27           O  
ATOM    378  CB  ARG    47      43.712  22.862 -19.276  1.00232.27           C  
ATOM    379  CG  ARG    47      42.568  21.923 -19.676  1.00232.27           C  
ATOM    380  CD  ARG    47      42.844  20.430 -19.524  1.00232.27           C  
ATOM    381  NE  ARG    47      41.592  19.724 -19.914  1.00232.27           N  
ATOM    382  CZ  ARG    47      41.638  18.649 -20.752  1.00232.27           C  
ATOM    383  NH1 ARG    47      42.832  18.222 -21.256  1.00232.27           N1+
ATOM    384  NH2 ARG    47      40.485  18.002 -21.086  1.00232.27           N  
ATOM    385  N   ASN    48      45.349  25.941 -19.404  1.00198.51           N  
ATOM    386  CA  ASN    48      46.239  26.978 -18.823  1.00198.51           C  
ATOM    387  C   ASN    48      47.291  27.467 -19.830  1.00198.51           C  
ATOM    388  O   ASN    48      48.144  26.704 -20.278  1.00198.51           O  
ATOM    389  CB  ASN    48      47.116  26.479 -17.655  1.00198.51           C  
ATOM    390  CG  ASN    48      46.323  26.353 -16.365  1.00198.51           C  
ATOM    391  ND2 ASN    48      45.926  27.517 -15.786  1.00198.51           N  
ATOM    392  OD1 ASN    48      46.088  25.253 -15.868  1.00198.51           O  
ATOM    393  N   GLN    49      47.329  28.785 -20.152  1.00135.45           N  
ATOM    394  CA  GLN    49      48.362  29.380 -20.986  1.00135.45           C  
ATOM    395  C   GLN    49      48.468  28.752 -22.351  1.00135.45           C  
ATOM    396  O   GLN    49      49.570  28.657 -22.889  1.00135.45           O  
ATOM    397  CB  GLN    49      49.764  29.264 -20.357  1.00135.45           C  
ATOM    398  CG  GLN    49      49.932  29.984 -19.017  1.00135.45           C  
ATOM    399  CD  GLN    49      51.346  29.698 -18.528  1.00135.45           C  
ATOM    400  NE2 GLN    49      51.810  28.435 -18.723  1.00135.45           N  
ATOM    401  OE1 GLN    49      52.020  30.571 -17.982  1.00135.45           O  
ATOM    402  N   ILE    50      47.358  28.358 -23.001  1.00 82.19           N  
ATOM    403  CA  ILE    50      47.571  27.761 -24.293  1.00 82.19           C  
ATOM    404  C   ILE    50      47.343  28.786 -25.361  1.00 82.19           C  
ATOM    405  O   ILE    50      46.285  29.401 -25.481  1.00 82.19           O  
ATOM    406  CB  ILE    50      46.715  26.567 -24.574  1.00 82.19           C  
ATOM    407  CG1 ILE    50      47.086  25.448 -23.588  1.00 82.19           C  
ATOM    408  CG2 ILE    50      46.906  26.175 -26.050  1.00 82.19           C  
ATOM    409  CD1 ILE    50      46.127  24.265 -23.611  1.00 82.19           C  
ATOM    410  N   PRO    51      48.391  28.999 -26.112  1.00123.22           N  
ATOM    411  CA  PRO    51      48.441  29.960 -27.184  1.00123.22           C  
ATOM    412  C   PRO    51      47.415  29.766 -28.258  1.00123.22           C  
ATOM    413  O   PRO    51      46.816  30.757 -28.674  1.00123.22           O  
ATOM    414  CB  PRO    51      49.858  29.865 -27.744  1.00123.22           C  
ATOM    415  CG  PRO    51      50.291  28.429 -27.400  1.00123.22           C  
ATOM    416  CD  PRO    51      49.546  28.118 -26.095  1.00123.22           C  
ATOM    417  N   PHE    52      47.219  28.524 -28.745  1.00 90.37           N  
ATOM    418  CA  PHE    52      46.241  28.306 -29.777  1.00 90.37           C  
ATOM    419  C   PHE    52      45.526  27.033 -29.462  1.00 90.37           C  
ATOM    420  O   PHE    52      46.131  25.966 -29.381  1.00 90.37           O  
ATOM    421  CB  PHE    52      46.847  28.133 -31.179  1.00 90.37           C  
ATOM    422  CG  PHE    52      47.462  29.430 -31.573  1.00 90.37           C  
ATOM    423  CD1 PHE    52      46.672  30.456 -32.036  1.00 90.37           C  
ATOM    424  CD2 PHE    52      48.823  29.614 -31.486  1.00 90.37           C  
ATOM    425  CE1 PHE    52      47.229  31.656 -32.406  1.00 90.37           C  
ATOM    426  CE2 PHE    52      49.385  30.812 -31.854  1.00 90.37           C  
ATOM    427  CZ  PHE    52      48.589  31.835 -32.314  1.00 90.37           C  
ATOM    428  N   THR    53      44.200  27.138 -29.264  1.00142.67           N  
ATOM    429  CA  THR    53      43.333  26.036 -28.956  1.00142.67           C  
ATOM    430  C   THR    53      43.122  25.182 -30.174  1.00142.67           C  
ATOM    431  O   THR    53      42.950  23.968 -30.067  1.00142.67           O  
ATOM    432  CB  THR    53      42.000  26.497 -28.444  1.00142.67           C  
ATOM    433  CG2 THR    53      41.250  27.202 -29.583  1.00142.67           C  
ATOM    434  OG1 THR    53      41.253  25.395 -27.954  1.00142.67           O  
ATOM    435  N   LEU    54      43.063  25.813 -31.362  1.00 74.43           N  
ATOM    436  CA  LEU    54      42.951  25.094 -32.596  1.00 74.43           C  
ATOM    437  C   LEU    54      44.281  25.271 -33.266  1.00 74.43           C  
ATOM    438  O   LEU    54      44.659  26.386 -33.623  1.00 74.43           O  
ATOM    439  CB  LEU    54      41.844  25.657 -33.510  1.00 74.43           C  
ATOM    440  CG  LEU    54      41.687  24.905 -34.842  1.00 74.43           C  
ATOM    441  CD1 LEU    54      41.291  23.439 -34.616  1.00 74.43           C  
ATOM    442  CD2 LEU    54      40.714  25.642 -35.781  1.00 74.43           C  
ATOM    443  N   THR    55      45.050  24.180 -33.446  1.00136.11           N  
ATOM    444  CA  THR    55      46.357  24.348 -34.015  1.00136.11           C  
ATOM    445  C   THR    55      46.490  23.491 -35.235  1.00136.11           C  
ATOM    446  O   THR    55      45.817  22.470 -35.361  1.00136.11           O  
ATOM    447  CB  THR    55      47.459  24.052 -33.036  1.00136.11           C  
ATOM    448  CG2 THR    55      47.225  22.689 -32.386  1.00136.11           C  
ATOM    449  OG1 THR    55      48.726  24.115 -33.670  1.00136.11           O  
ATOM    450  N   GLU    56      47.349  23.910 -36.194  1.00 58.54           N  
ATOM    451  CA  GLU    56      47.461  23.138 -37.400  1.00 58.54           C  
ATOM    452  C   GLU    56      48.891  22.837 -37.725  1.00 58.54           C  
ATOM    453  O   GLU    56      49.813  23.531 -37.297  1.00 58.54           O  
ATOM    454  CB  GLU    56      46.824  23.799 -38.641  1.00 58.54           C  
ATOM    455  CG  GLU    56      47.512  25.085 -39.104  1.00 58.54           C  
ATOM    456  CD  GLU    56      46.756  25.590 -40.326  1.00 58.54           C  
ATOM    457  OE1 GLU    56      45.500  25.643 -40.258  1.00 58.54           O  
ATOM    458  OE2 GLU    56      47.421  25.920 -41.345  1.00 58.54           O1-
ATOM    459  N   LEU    57      49.097  21.736 -38.482  1.00167.98           N  
ATOM    460  CA  LEU    57      50.408  21.318 -38.897  1.00167.98           C  
ATOM    461  C   LEU    57      50.333  20.992 -40.360  1.00167.98           C  
ATOM    462  O   LEU    57      49.329  20.458 -40.831  1.00167.98           O  
ATOM    463  CB  LEU    57      50.853  20.001 -38.241  1.00167.98           C  
ATOM    464  CG  LEU    57      50.734  19.971 -36.708  1.00167.98           C  
ATOM    465  CD1 LEU    57      51.199  18.619 -36.144  1.00167.98           C  
ATOM    466  CD2 LEU    57      51.446  21.162 -36.053  1.00167.98           C  
ATOM    467  N   ASP    58      51.405  21.302 -41.117  1.00 54.39           N  
ATOM    468  CA  ASP    58      51.455  20.959 -42.512  1.00 54.39           C  
ATOM    469  C   ASP    58      52.175  19.646 -42.598  1.00 54.39           C  
ATOM    470  O   ASP    58      53.367  19.552 -42.318  1.00 54.39           O  
ATOM    471  CB  ASP    58      52.237  21.971 -43.369  1.00 54.39           C  
ATOM    472  CG  ASP    58      52.032  21.597 -44.828  1.00 54.39           C  
ATOM    473  OD1 ASP    58      51.297  20.606 -45.084  1.00 54.39           O  
ATOM    474  OD2 ASP    58      52.607  22.292 -45.707  1.00 54.39           O1-
ATOM    475  N   THR    59      51.429  18.594 -42.980  1.00 78.05           N  
ATOM    476  CA  THR    59      51.846  17.222 -43.084  1.00 78.05           C  
ATOM    477  C   THR    59      52.719  16.976 -44.270  1.00 78.05           C  
ATOM    478  O   THR    59      53.331  15.914 -44.352  1.00 78.05           O  
ATOM    479  CB  THR    59      50.701  16.260 -43.164  1.00 78.05           C  
ATOM    480  CG2 THR    59      49.838  16.432 -41.904  1.00 78.05           C  
ATOM    481  OG1 THR    59      49.932  16.504 -44.332  1.00 78.05           O  
ATOM    482  N   THR    60      52.765  17.914 -45.238  1.00134.27           N  
ATOM    483  CA  THR    60      53.474  17.696 -46.470  1.00134.27           C  
ATOM    484  C   THR    60      54.873  17.239 -46.167  1.00134.27           C  
ATOM    485  O   THR    60      55.333  16.263 -46.757  1.00134.27           O  
ATOM    486  CB  THR    60      53.532  18.925 -47.343  1.00134.27           C  
ATOM    487  CG2 THR    60      54.393  20.006 -46.664  1.00134.27           C  
ATOM    488  OG1 THR    60      54.059  18.598 -48.619  1.00134.27           O  
ATOM    489  N   LYS    61      55.596  17.892 -45.236  1.00197.65           N  
ATOM    490  CA  LYS    61      56.892  17.359 -44.917  1.00197.65           C  
ATOM    491  C   LYS    61      56.695  16.490 -43.707  1.00197.65           C  
ATOM    492  O   LYS    61      56.773  16.956 -42.573  1.00197.65           O  
ATOM    493  CB  LYS    61      57.933  18.437 -44.568  1.00197.65           C  
ATOM    494  CG  LYS    61      58.372  19.282 -45.767  1.00197.65           C  
ATOM    495  CD  LYS    61      59.044  18.468 -46.877  1.00197.65           C  
ATOM    496  CE  LYS    61      59.563  19.329 -48.032  1.00197.65           C  
ATOM    497  NZ  LYS    61      60.259  18.482 -49.026  1.00197.65           N1+
ATOM    498  N   HIS    62      56.416  15.193 -43.953  1.00121.85           N  
ATOM    499  CA  HIS    62      56.117  14.146 -43.005  1.00121.85           C  
ATOM    500  C   HIS    62      57.265  13.654 -42.152  1.00121.85           C  
ATOM    501  O   HIS    62      57.015  13.331 -40.994  1.00121.85           O  
ATOM    502  CB  HIS    62      55.544  12.884 -43.677  1.00121.85           C  
ATOM    503  CG  HIS    62      54.195  13.063 -44.310  1.00121.85           C  
ATOM    504  CD2 HIS    62      53.855  13.280 -45.612  1.00121.85           C  
ATOM    505  ND1 HIS    62      53.009  13.007 -43.616  1.00121.85           N  
ATOM    506  CE1 HIS    62      52.012  13.188 -44.524  1.00121.85           C  
ATOM    507  NE2 HIS    62      52.478  13.359 -45.748  1.00121.85           N  
ATOM    508  N   PRO    63      58.495  13.557 -42.585  1.00155.08           N  
ATOM    509  CA  PRO    63      59.520  12.891 -41.814  1.00155.08           C  
ATOM    510  C   PRO    63      59.871  13.526 -40.506  1.00155.08           C  
ATOM    511  O   PRO    63      60.699  12.970 -39.784  1.00155.08           O  
ATOM    512  CB  PRO    63      60.717  12.718 -42.755  1.00155.08           C  
ATOM    513  CG  PRO    63      60.378  13.576 -43.988  1.00155.08           C  
ATOM    514  CD  PRO    63      58.845  13.623 -43.994  1.00155.08           C  
ATOM    515  N   GLU    64      59.260  14.669 -40.177  1.00112.95           N  
ATOM    516  CA  GLU    64      59.585  15.430 -39.007  1.00112.95           C  
ATOM    517  C   GLU    64      59.381  14.680 -37.714  1.00112.95           C  
ATOM    518  O   GLU    64      60.205  14.841 -36.821  1.00112.95           O  
ATOM    519  CB  GLU    64      58.758  16.720 -38.930  1.00112.95           C  
ATOM    520  CG  GLU    64      59.084  17.686 -40.069  1.00112.95           C  
ATOM    521  CD  GLU    64      58.144  18.877 -39.973  1.00112.95           C  
ATOM    522  OE1 GLU    64      58.049  19.472 -38.867  1.00112.95           O  
ATOM    523  OE2 GLU    64      57.505  19.204 -41.009  1.00112.95           O1-
ATOM    524  N   ARG    65      58.299  13.887 -37.536  1.00237.01           N  
ATOM    525  CA  ARG    65      58.058  13.173 -36.297  1.00237.01           C  
ATOM    526  C   ARG    65      57.311  14.068 -35.359  1.00237.01           C  
ATOM    527  O   ARG    65      56.144  13.821 -35.052  1.00237.01           O  
ATOM    528  CB  ARG    65      59.294  12.622 -35.549  1.00237.01           C  
ATOM    529  CG  ARG    65      59.910  11.391 -36.208  1.00237.01           C  
ATOM    530  CD  ARG    65      59.308  10.082 -35.696  1.00237.01           C  
ATOM    531  NE  ARG    65      59.863   8.989 -36.534  1.00237.01           N  
ATOM    532  CZ  ARG    65      59.261   8.712 -37.725  1.00237.01           C  
ATOM    533  NH1 ARG    65      58.186   9.451 -38.125  1.00237.01           N1+
ATOM    534  NH2 ARG    65      59.733   7.704 -38.514  1.00237.01           N  
ATOM    535  N   SER    66      57.987  15.112 -34.830  1.00 89.35           N  
ATOM    536  CA  SER    66      57.303  16.008 -33.939  1.00 89.35           C  
ATOM    537  C   SER    66      57.254  17.367 -34.569  1.00 89.35           C  
ATOM    538  O   SER    66      58.154  18.183 -34.375  1.00 89.35           O  
ATOM    539  CB  SER    66      58.049  16.208 -32.609  1.00 89.35           C  
ATOM    540  OG  SER    66      58.210  14.972 -31.942  1.00 89.35           O  
ATOM    541  N   PRO    67      56.199  17.647 -35.284  1.00177.48           N  
ATOM    542  CA  PRO    67      56.071  18.938 -35.911  1.00177.48           C  
ATOM    543  C   PRO    67      55.695  19.973 -34.899  1.00177.48           C  
ATOM    544  O   PRO    67      55.054  19.626 -33.908  1.00177.48           O  
ATOM    545  CB  PRO    67      55.007  18.777 -36.996  1.00177.48           C  
ATOM    546  CG  PRO    67      55.056  17.281 -37.342  1.00177.48           C  
ATOM    547  CD  PRO    67      55.535  16.604 -36.048  1.00177.48           C  
ATOM    548  N   PRO    68      56.084  21.202 -35.108  1.00100.53           N  
ATOM    549  CA  PRO    68      55.687  22.244 -34.197  1.00100.53           C  
ATOM    550  C   PRO    68      54.267  22.611 -34.482  1.00100.53           C  
ATOM    551  O   PRO    68      53.851  22.491 -35.632  1.00100.53           O  
ATOM    552  CB  PRO    68      56.660  23.395 -34.428  1.00100.53           C  
ATOM    553  CG  PRO    68      57.926  22.706 -34.963  1.00100.53           C  
ATOM    554  CD  PRO    68      57.402  21.445 -35.670  1.00100.53           C  
ATOM    555  N   LEU    69      53.498  23.056 -33.468  1.00 66.07           N  
ATOM    556  CA  LEU    69      52.138  23.420 -33.751  1.00 66.07           C  
ATOM    557  C   LEU    69      52.108  24.838 -34.226  1.00 66.07           C  
ATOM    558  O   LEU    69      52.910  25.666 -33.798  1.00 66.07           O  
ATOM    559  CB  LEU    69      51.177  23.312 -32.555  1.00 66.07           C  
ATOM    560  CG  LEU    69      51.035  21.887 -31.997  1.00 66.07           C  
ATOM    561  CD1 LEU    69      49.786  21.769 -31.108  1.00 66.07           C  
ATOM    562  CD2 LEU    69      51.099  20.833 -33.114  1.00 66.07           C  
ATOM    563  N   SER    70      51.161  25.160 -35.134  1.00 70.57           N  
ATOM    564  CA  SER    70      51.067  26.502 -35.629  1.00 70.57           C  
ATOM    565  C   SER    70      49.660  26.970 -35.430  1.00 70.57           C  
ATOM    566  O   SER    70      48.749  26.173 -35.219  1.00 70.57           O  
ATOM    567  CB  SER    70      51.382  26.654 -37.127  1.00 70.57           C  
ATOM    568  OG  SER    70      51.255  28.015 -37.509  1.00 70.57           O  
ATOM    569  N   LYS    71      49.452  28.298 -35.476  1.00 84.99           N  
ATOM    570  CA  LYS    71      48.133  28.814 -35.262  1.00 84.99           C  
ATOM    571  C   LYS    71      47.284  28.534 -36.462  1.00 84.99           C  
ATOM    572  O   LYS    71      47.782  28.355 -37.572  1.00 84.99           O  
ATOM    573  CB  LYS    71      48.082  30.329 -35.002  1.00 84.99           C  
ATOM    574  CG  LYS    71      48.522  31.185 -36.190  1.00 84.99           C  
ATOM    575  CD  LYS    71      48.154  32.664 -36.038  1.00 84.99           C  
ATOM    576  CE  LYS    71      48.673  33.555 -37.167  1.00 84.99           C  
ATOM    577  NZ  LYS    71      48.091  34.911 -37.052  1.00 84.99           N1+
ATOM    578  N   PHE    72      45.958  28.446 -36.235  1.00120.20           N  
ATOM    579  CA  PHE    72      44.970  28.284 -37.265  1.00120.20           C  
ATOM    580  C   PHE    72      44.881  29.669 -37.884  1.00120.20           C  
ATOM    581  O   PHE    72      45.137  30.642 -37.183  1.00120.20           O  
ATOM    582  CB  PHE    72      43.609  27.879 -36.640  1.00120.20           C  
ATOM    583  CG  PHE    72      42.613  27.476 -37.673  1.00120.20           C  
ATOM    584  CD1 PHE    72      42.712  26.262 -38.313  1.00120.20           C  
ATOM    585  CD2 PHE    72      41.565  28.308 -37.994  1.00120.20           C  
ATOM    586  CE1 PHE    72      41.791  25.888 -39.265  1.00120.20           C  
ATOM    587  CE2 PHE    72      40.640  27.941 -38.944  1.00120.20           C  
ATOM    588  CZ  PHE    72      40.752  26.730 -39.583  1.00120.20           C  
ATOM    589  N   PRO    73      44.529  29.892 -39.126  1.00130.79           N  
ATOM    590  CA  PRO    73      44.615  31.201 -39.726  1.00130.79           C  
ATOM    591  C   PRO    73      43.932  32.320 -38.986  1.00130.79           C  
ATOM    592  O   PRO    73      44.220  33.473 -39.301  1.00130.79           O  
ATOM    593  CB  PRO    73      44.069  31.038 -41.147  1.00130.79           C  
ATOM    594  CG  PRO    73      43.182  29.786 -41.072  1.00130.79           C  
ATOM    595  CD  PRO    73      43.854  28.933 -39.987  1.00130.79           C  
ATOM    596  N   GLY    74      43.035  32.041 -38.022  1.00 91.79           N  
ATOM    597  CA  GLY    74      42.344  33.116 -37.356  1.00 91.79           C  
ATOM    598  C   GLY    74      43.171  33.748 -36.291  1.00 91.79           C  
ATOM    599  O   GLY    74      44.397  33.677 -36.326  1.00 91.79           O  
ATOM    600  N   SER    75      42.470  34.478 -35.390  1.00180.17           N  
ATOM    601  CA  SER    75      42.960  35.149 -34.212  1.00180.17           C  
ATOM    602  C   SER    75      42.443  34.339 -33.038  1.00180.17           C  
ATOM    603  O   SER    75      42.151  33.158 -33.208  1.00180.17           O  
ATOM    604  CB  SER    75      42.433  36.592 -34.093  1.00180.17           C  
ATOM    605  OG  SER    75      42.981  37.240 -32.953  1.00180.17           O  
ATOM    606  N   ASP    76      42.334  34.935 -31.815  1.00192.62           N  
ATOM    607  CA  ASP    76      41.845  34.275 -30.622  1.00192.62           C  
ATOM    608  C   ASP    76      40.363  34.152 -30.738  1.00192.62           C  
ATOM    609  O   ASP    76      39.610  34.426 -29.802  1.00192.62           O  
ATOM    610  CB  ASP    76      42.140  35.075 -29.340  1.00192.62           C  
ATOM    611  CG  ASP    76      41.454  36.431 -29.463  1.00192.62           C  
ATOM    612  OD1 ASP    76      41.855  37.218 -30.363  1.00192.62           O  
ATOM    613  OD2 ASP    76      40.513  36.690 -28.667  1.00192.62           O1-
ATOM    614  N   LYS    77      39.928  33.690 -31.919  1.00179.06           N  
ATOM    615  CA  LYS    77      38.558  33.531 -32.282  1.00179.06           C  
ATOM    616  C   LYS    77      37.915  32.421 -31.506  1.00179.06           C  
ATOM    617  O   LYS    77      36.694  32.405 -31.363  1.00179.06           O  
ATOM    618  CB  LYS    77      38.351  33.223 -33.775  1.00179.06           C  
ATOM    619  CG  LYS    77      36.875  33.103 -34.165  1.00179.06           C  
ATOM    620  CD  LYS    77      36.091  34.402 -33.967  1.00179.06           C  
ATOM    621  CE  LYS    77      36.534  35.529 -34.902  1.00179.06           C  
ATOM    622  NZ  LYS    77      35.767  36.759 -34.608  1.00179.06           N1+
ATOM    623  N   LEU    78      38.698  31.412 -31.071  1.00 62.03           N  
ATOM    624  CA  LEU    78      38.106  30.328 -30.329  1.00 62.03           C  
ATOM    625  C   LEU    78      38.700  30.329 -28.953  1.00 62.03           C  
ATOM    626  O   LEU    78      39.916  30.452 -28.802  1.00 62.03           O  
ATOM    627  CB  LEU    78      38.392  28.944 -30.939  1.00 62.03           C  
ATOM    628  CG  LEU    78      37.845  28.766 -32.368  1.00 62.03           C  
ATOM    629  CD1 LEU    78      38.138  27.354 -32.897  1.00 62.03           C  
ATOM    630  CD2 LEU    78      36.359  29.144 -32.463  1.00 62.03           C  
ATOM    631  N   ILE    79      37.849  30.272 -27.901  1.00164.90           N  
ATOM    632  CA  ILE    79      38.393  30.257 -26.569  1.00164.90           C  
ATOM    633  C   ILE    79      38.967  28.910 -26.210  1.00164.90           C  
ATOM    634  O   ILE    79      40.119  28.829 -25.784  1.00164.90           O  
ATOM    635  CB  ILE    79      37.438  30.732 -25.500  1.00164.90           C  
ATOM    636  CG1 ILE    79      36.273  29.774 -25.229  1.00164.90           C  
ATOM    637  CG2 ILE    79      36.992  32.143 -25.908  1.00164.90           C  
ATOM    638  CD1 ILE    79      36.632  28.662 -24.246  1.00164.90           C  
ATOM    639  N   SER    80      38.200  27.806 -26.399  1.00 67.83           N  
ATOM    640  CA  SER    80      38.721  26.510 -26.037  1.00 67.83           C  
ATOM    641  C   SER    80      37.930  25.438 -26.740  1.00 67.83           C  
ATOM    642  O   SER    80      36.698  25.476 -26.751  1.00 67.83           O  
ATOM    643  CB  SER    80      38.636  26.216 -24.530  1.00 67.83           C  
ATOM    644  OG  SER    80      39.170  24.931 -24.258  1.00 67.83           O  
ATOM    645  N   VAL    81      38.624  24.432 -27.329  1.00125.36           N  
ATOM    646  CA  VAL    81      37.930  23.372 -28.014  1.00125.36           C  
ATOM    647  C   VAL    81      38.560  22.039 -27.720  1.00125.36           C  
ATOM    648  O   VAL    81      39.756  21.942 -27.459  1.00125.36           O  
ATOM    649  CB  VAL    81      37.906  23.501 -29.502  1.00125.36           C  
ATOM    650  CG1 VAL    81      39.351  23.570 -30.024  1.00125.36           C  
ATOM    651  CG2 VAL    81      37.129  22.291 -30.045  1.00125.36           C  
ATOM    652  N   TYR    82      37.700  21.008 -27.596  1.00131.39           N  
ATOM    653  CA  TYR    82      37.990  19.609 -27.401  1.00131.39           C  
ATOM    654  C   TYR    82      38.166  18.764 -28.646  1.00131.39           C  
ATOM    655  O   TYR    82      38.876  17.760 -28.597  1.00131.39           O  
ATOM    656  CB  TYR    82      36.956  18.924 -26.498  1.00131.39           C  
ATOM    657  CG  TYR    82      37.198  19.427 -25.115  1.00131.39           C  
ATOM    658  CD1 TYR    82      38.153  18.823 -24.330  1.00131.39           C  
ATOM    659  CD2 TYR    82      36.487  20.490 -24.602  1.00131.39           C  
ATOM    660  CE1 TYR    82      38.397  19.266 -23.052  1.00131.39           C  
ATOM    661  CE2 TYR    82      36.728  20.937 -23.321  1.00131.39           C  
ATOM    662  CZ  TYR    82      37.686  20.323 -22.544  1.00131.39           C  
ATOM    663  OH  TYR    82      37.945  20.769 -21.230  1.00131.39           O  
ATOM    664  N   GLN    83      37.461  19.057 -29.768  1.00100.67           N  
ATOM    665  CA  GLN    83      37.487  18.107 -30.861  1.00100.67           C  
ATOM    666  C   GLN    83      37.191  18.762 -32.188  1.00100.67           C  
ATOM    667  O   GLN    83      36.244  19.537 -32.309  1.00100.67           O  
ATOM    668  CB  GLN    83      36.415  17.012 -30.680  1.00100.67           C  
ATOM    669  CG  GLN    83      36.289  16.027 -31.846  1.00100.67           C  
ATOM    670  CD  GLN    83      37.324  14.927 -31.673  1.00100.67           C  
ATOM    671  NE2 GLN    83      38.120  14.674 -32.745  1.00100.67           N  
ATOM    672  OE1 GLN    83      37.420  14.308 -30.614  1.00100.67           O  
ATOM    673  N   PRO    84      38.018  18.506 -33.188  1.00142.99           N  
ATOM    674  CA  PRO    84      37.727  18.983 -34.522  1.00142.99           C  
ATOM    675  C   PRO    84      37.110  17.892 -35.351  1.00142.99           C  
ATOM    676  O   PRO    84      37.528  16.744 -35.204  1.00142.99           O  
ATOM    677  CB  PRO    84      39.059  19.454 -35.107  1.00142.99           C  
ATOM    678  CG  PRO    84      40.110  18.666 -34.307  1.00142.99           C  
ATOM    679  CD  PRO    84      39.445  18.464 -32.937  1.00142.99           C  
ATOM    680  N   VAL    85      36.175  18.219 -36.271  1.00 51.54           N  
ATOM    681  CA  VAL    85      35.624  17.196 -37.121  1.00 51.54           C  
ATOM    682  C   VAL    85      35.476  17.757 -38.499  1.00 51.54           C  
ATOM    683  O   VAL    85      35.024  18.888 -38.680  1.00 51.54           O  
ATOM    684  CB  VAL    85      34.277  16.699 -36.683  1.00 51.54           C  
ATOM    685  CG1 VAL    85      33.732  15.746 -37.761  1.00 51.54           C  
ATOM    686  CG2 VAL    85      34.430  16.031 -35.304  1.00 51.54           C  
ATOM    687  N   ILE    86      35.843  16.954 -39.520  1.00 48.13           N  
ATOM    688  CA  ILE    86      35.761  17.386 -40.889  1.00 48.13           C  
ATOM    689  C   ILE    86      34.679  16.585 -41.550  1.00 48.13           C  
ATOM    690  O   ILE    86      34.686  15.355 -41.512  1.00 48.13           O  
ATOM    691  CB  ILE    86      37.038  17.154 -41.658  1.00 48.13           C  
ATOM    692  CG1 ILE    86      38.209  17.937 -41.036  1.00 48.13           C  
ATOM    693  CG2 ILE    86      36.775  17.511 -43.129  1.00 48.13           C  
ATOM    694  CD1 ILE    86      39.579  17.536 -41.589  1.00 48.13           C  
ATOM    695  N   ASP    87      33.709  17.290 -42.169  1.00 62.41           N  
ATOM    696  CA  ASP    87      32.583  16.671 -42.809  1.00 62.41           C  
ATOM    697  C   ASP    87      32.893  16.348 -44.246  1.00 62.41           C  
ATOM    698  O   ASP    87      34.027  16.455 -44.707  1.00 62.41           O  
ATOM    699  CB  ASP    87      31.295  17.520 -42.735  1.00 62.41           C  
ATOM    700  CG  ASP    87      31.511  18.881 -43.395  1.00 62.41           C  
ATOM    701  OD1 ASP    87      32.539  19.059 -44.098  1.00 62.41           O  
ATOM    702  OD2 ASP    87      30.643  19.771 -43.187  1.00 62.41           O1-
ATOM    703  N   GLU    88      31.846  15.926 -44.977  1.00 99.43           N  
ATOM    704  CA  GLU    88      31.866  15.494 -46.348  1.00 99.43           C  
ATOM    705  C   GLU    88      32.264  16.642 -47.241  1.00 99.43           C  
ATOM    706  O   GLU    88      32.862  16.447 -48.297  1.00 99.43           O  
ATOM    707  CB  GLU    88      30.457  15.080 -46.800  1.00 99.43           C  
ATOM    708  CG  GLU    88      29.784  14.067 -45.873  1.00 99.43           C  
ATOM    709  CD  GLU    88      30.235  12.664 -46.240  1.00 99.43           C  
ATOM    710  OE1 GLU    88      29.938  12.235 -47.387  1.00 99.43           O  
ATOM    711  OE2 GLU    88      30.876  12.001 -45.380  1.00 99.43           O1-
ATOM    712  N   CYS    89      31.833  17.857 -46.864  1.00103.51           N  
ATOM    713  CA  CYS    89      31.989  19.125 -47.531  1.00103.51           C  
ATOM    714  C   CYS    89      33.353  19.734 -47.332  1.00103.51           C  
ATOM    715  O   CYS    89      33.653  20.775 -47.919  1.00103.51           O  
ATOM    716  CB  CYS    89      30.895  20.120 -47.099  1.00103.51           C  
ATOM    717  SG  CYS    89      29.253  19.413 -47.451  1.00103.51           S  
ATOM    718  N   ARG    90      34.198  19.150 -46.460  1.00125.58           N  
ATOM    719  CA  ARG    90      35.480  19.721 -46.147  1.00125.58           C  
ATOM    720  C   ARG    90      35.300  20.979 -45.361  1.00125.58           C  
ATOM    721  O   ARG    90      36.026  21.957 -45.543  1.00125.58           O  
ATOM    722  CB  ARG    90      36.357  20.035 -47.370  1.00125.58           C  
ATOM    723  CG  ARG    90      36.977  18.791 -48.008  1.00125.58           C  
ATOM    724  CD  ARG    90      38.025  19.119 -49.070  1.00125.58           C  
ATOM    725  NE  ARG    90      39.253  19.577 -48.361  1.00125.58           N  
ATOM    726  CZ  ARG    90      40.026  20.563 -48.906  1.00125.58           C  
ATOM    727  NH1 ARG    90      39.640  21.168 -50.065  1.00125.58           N1+
ATOM    728  NH2 ARG    90      41.179  20.949 -48.284  1.00125.58           N  
ATOM    729  N   ARG    91      34.299  20.980 -44.457  1.00 78.15           N  
ATOM    730  CA  ARG    91      34.149  22.069 -43.537  1.00 78.15           C  
ATOM    731  C   ARG    91      34.656  21.561 -42.222  1.00 78.15           C  
ATOM    732  O   ARG    91      34.362  20.432 -41.824  1.00 78.15           O  
ATOM    733  CB  ARG    91      32.702  22.544 -43.336  1.00 78.15           C  
ATOM    734  CG  ARG    91      32.118  23.267 -44.551  1.00 78.15           C  
ATOM    735  CD  ARG    91      30.679  23.728 -44.325  1.00 78.15           C  
ATOM    736  NE  ARG    91      29.920  22.527 -43.885  1.00 78.15           N  
ATOM    737  CZ  ARG    91      28.566  22.465 -44.027  1.00 78.15           C  
ATOM    738  NH1 ARG    91      27.892  23.489 -44.631  1.00 78.15           N1+
ATOM    739  NH2 ARG    91      27.887  21.380 -43.556  1.00 78.15           N  
ATOM    740  N   LEU    92      35.464  22.385 -41.524  1.00 57.15           N  
ATOM    741  CA  LEU    92      36.042  21.988 -40.272  1.00 57.15           C  
ATOM    742  C   LEU    92      35.155  22.484 -39.170  1.00 57.15           C  
ATOM    743  O   LEU    92      34.934  23.685 -39.021  1.00 57.15           O  
ATOM    744  CB  LEU    92      37.454  22.573 -40.064  1.00 57.15           C  
ATOM    745  CG  LEU    92      38.133  22.184 -38.737  1.00 57.15           C  
ATOM    746  CD1 LEU    92      38.367  20.668 -38.638  1.00 57.15           C  
ATOM    747  CD2 LEU    92      39.423  22.993 -38.529  1.00 57.15           C  
ATOM    748  N   TRP    93      34.632  21.548 -38.348  1.00 71.24           N  
ATOM    749  CA  TRP    93      33.727  21.903 -37.290  1.00 71.24           C  
ATOM    750  C   TRP    93      34.420  21.720 -35.971  1.00 71.24           C  
ATOM    751  O   TRP    93      35.135  20.746 -35.737  1.00 71.24           O  
ATOM    752  CB  TRP    93      32.463  21.027 -37.258  1.00 71.24           C  
ATOM    753  CG  TRP    93      31.561  21.164 -38.467  1.00 71.24           C  
ATOM    754  CD1 TRP    93      31.720  20.634 -39.712  1.00 71.24           C  
ATOM    755  CD2 TRP    93      30.309  21.867 -38.480  1.00 71.24           C  
ATOM    756  CE2 TRP    93      29.768  21.719 -39.758  1.00 71.24           C  
ATOM    757  CE3 TRP    93      29.657  22.576 -37.510  1.00 71.24           C  
ATOM    758  NE1 TRP    93      30.644  20.960 -40.505  1.00 71.24           N  
ATOM    759  CZ2 TRP    93      28.563  22.275 -40.083  1.00 71.24           C  
ATOM    760  CZ3 TRP    93      28.445  23.139 -37.841  1.00 71.24           C  
ATOM    761  CH2 TRP    93      27.908  22.991 -39.103  1.00 71.24           C  
ATOM    762  N   ILE    94      34.213  22.693 -35.066  1.00141.01           N  
ATOM    763  CA  ILE    94      34.790  22.705 -33.754  1.00141.01           C  
ATOM    764  C   ILE    94      33.686  23.086 -32.814  1.00141.01           C  
ATOM    765  O   ILE    94      32.680  23.655 -33.238  1.00141.01           O  
ATOM    766  CB  ILE    94      35.851  23.767 -33.674  1.00141.01           C  
ATOM    767  CG1 ILE    94      37.042  23.389 -34.573  1.00141.01           C  
ATOM    768  CG2 ILE    94      36.206  24.040 -32.212  1.00141.01           C  
ATOM    769  CD1 ILE    94      38.020  24.540 -34.818  1.00141.01           C  
ATOM    770  N   ALA    95      33.805  22.719 -31.520  1.00 56.34           N  
ATOM    771  CA  ALA    95      32.825  23.158 -30.567  1.00 56.34           C  
ATOM    772  C   ALA    95      33.547  23.969 -29.528  1.00 56.34           C  
ATOM    773  O   ALA    95      34.239  23.427 -28.667  1.00 56.34           O  
ATOM    774  CB  ALA    95      32.136  21.992 -29.839  1.00 56.34           C  
ATOM    775  N   ASP    96      33.379  25.306 -29.571  1.00 57.62           N  
ATOM    776  CA  ASP    96      33.995  26.179 -28.609  1.00 57.62           C  
ATOM    777  C   ASP    96      33.169  26.070 -27.362  1.00 57.62           C  
ATOM    778  O   ASP    96      31.976  26.367 -27.370  1.00 57.62           O  
ATOM    779  CB  ASP    96      33.987  27.650 -29.076  1.00 57.62           C  
ATOM    780  CG  ASP    96      34.838  28.507 -28.147  1.00 57.62           C  
ATOM    781  OD1 ASP    96      35.112  28.047 -27.009  1.00 57.62           O  
ATOM    782  OD2 ASP    96      35.222  29.630 -28.567  1.00 57.62           O1-
ATOM    783  N   VAL    97      33.786  25.610 -26.258  1.00 64.25           N  
ATOM    784  CA  VAL    97      33.096  25.451 -25.004  1.00 64.25           C  
ATOM    785  C   VAL    97      32.743  26.805 -24.458  1.00 64.25           C  
ATOM    786  O   VAL    97      31.744  26.953 -23.755  1.00 64.25           O  
ATOM    787  CB  VAL    97      33.926  24.753 -23.970  1.00 64.25           C  
ATOM    788  CG1 VAL    97      33.120  24.679 -22.662  1.00 64.25           C  
ATOM    789  CG2 VAL    97      34.360  23.386 -24.521  1.00 64.25           C  
ATOM    790  N   GLY    98      33.603  27.817 -24.702  1.00 50.91           N  
ATOM    791  CA  GLY    98      33.241  29.161 -24.350  1.00 50.91           C  
ATOM    792  C   GLY    98      33.965  29.692 -23.152  1.00 50.91           C  
ATOM    793  O   GLY    98      33.940  30.902 -22.930  1.00 50.91           O  
ATOM    794  N   GLN    99      34.592  28.839 -22.323  1.00146.15           N  
ATOM    795  CA  GLN    99      35.346  29.400 -21.237  1.00146.15           C  
ATOM    796  C   GLN    99      36.524  28.515 -20.966  1.00146.15           C  
ATOM    797  O   GLN    99      36.558  27.364 -21.399  1.00146.15           O  
ATOM    798  CB  GLN    99      34.512  29.596 -19.956  1.00146.15           C  
ATOM    799  CG  GLN    99      33.917  28.314 -19.376  1.00146.15           C  
ATOM    800  CD  GLN    99      34.969  27.674 -18.487  1.00146.15           C  
ATOM    801  NE2 GLN    99      35.053  28.155 -17.220  1.00146.15           N  
ATOM    802  OE1 GLN    99      35.692  26.778 -18.913  1.00146.15           O  
ATOM    803  N   VAL   100      37.549  29.071 -20.285  1.00 91.13           N  
ATOM    804  CA  VAL   100      38.750  28.365 -19.933  1.00 91.13           C  
ATOM    805  C   VAL   100      38.519  27.652 -18.624  1.00 91.13           C  
ATOM    806  O   VAL   100      37.637  28.015 -17.851  1.00 91.13           O  
ATOM    807  CB  VAL   100      39.944  29.262 -19.776  1.00 91.13           C  
ATOM    808  CG1 VAL   100      40.259  29.889 -21.145  1.00 91.13           C  
ATOM    809  CG2 VAL   100      39.650  30.298 -18.679  1.00 91.13           C  
ATOM    810  N   GLU   101      39.304  26.573 -18.403  1.00155.88           N  
ATOM    811  CA  GLU   101      39.263  25.634 -17.308  1.00155.88           C  
ATOM    812  C   GLU   101      39.798  26.171 -16.004  1.00155.88           C  
ATOM    813  O   GLU   101      39.331  25.766 -14.941  1.00155.88           O  
ATOM    814  CB  GLU   101      40.102  24.388 -17.631  1.00155.88           C  
ATOM    815  CG  GLU   101      39.806  23.802 -19.017  1.00155.88           C  
ATOM    816  CD  GLU   101      38.347  23.389 -19.109  1.00155.88           C  
ATOM    817  OE1 GLU   101      37.682  23.302 -18.043  1.00155.88           O  
ATOM    818  OE2 GLU   101      37.878  23.153 -20.253  1.00155.88           O1-
ATOM    819  N   TYR   102      40.788  27.089 -16.043  1.00181.42           N  
ATOM    820  CA  TYR   102      41.539  27.468 -14.869  1.00181.42           C  
ATOM    821  C   TYR   102      41.238  28.883 -14.474  1.00181.42           C  
ATOM    822  O   TYR   102      40.616  29.637 -15.219  1.00181.42           O  
ATOM    823  CB  TYR   102      43.042  27.434 -15.158  1.00181.42           C  
ATOM    824  CG  TYR   102      43.254  28.435 -16.249  1.00181.42           C  
ATOM    825  CD1 TYR   102      42.947  28.117 -17.550  1.00181.42           C  
ATOM    826  CD2 TYR   102      43.725  29.700 -15.983  1.00181.42           C  
ATOM    827  CE1 TYR   102      43.128  29.009 -18.574  1.00181.42           C  
ATOM    828  CE2 TYR   102      43.910  30.605 -17.003  1.00181.42           C  
ATOM    829  CZ  TYR   102      43.615  30.261 -18.302  1.00181.42           C  
ATOM    830  OH  TYR   102      43.804  31.186 -19.350  1.00181.42           O  
ATOM    831  N   LYS   103      41.650  29.262 -13.243  1.00 75.03           N  
ATOM    832  CA  LYS   103      41.446  30.593 -12.746  1.00 75.03           C  
ATOM    833  C   LYS   103      42.779  31.266 -12.637  1.00 75.03           C  
ATOM    834  O   LYS   103      43.774  30.638 -12.279  1.00 75.03           O  
ATOM    835  CB  LYS   103      40.820  30.633 -11.341  1.00 75.03           C  
ATOM    836  CG  LYS   103      40.612  32.053 -10.814  1.00 75.03           C  
ATOM    837  CD  LYS   103      39.702  32.141  -9.588  1.00 75.03           C  
ATOM    838  CE  LYS   103      39.508  33.570  -9.073  1.00 75.03           C  
ATOM    839  NZ  LYS   103      38.611  33.567  -7.895  1.00 75.03           N1+
ATOM    840  N   GLY   104      42.818  32.577 -12.946  1.00 27.95           N  
ATOM    841  CA  GLY   104      44.041  33.320 -12.877  1.00 27.95           C  
ATOM    842  C   GLY   104      44.880  32.917 -14.043  1.00 27.95           C  
ATOM    843  O   GLY   104      44.370  32.557 -15.103  1.00 27.95           O  
ATOM    844  N   ASP   105      46.210  32.973 -13.862  1.00124.92           N  
ATOM    845  CA  ASP   105      47.145  32.604 -14.883  1.00124.92           C  
ATOM    846  C   ASP   105      46.859  33.302 -16.176  1.00124.92           C  
ATOM    847  O   ASP   105      46.739  32.664 -17.222  1.00124.92           O  
ATOM    848  CB  ASP   105      47.204  31.090 -15.162  1.00124.92           C  
ATOM    849  CG  ASP   105      48.408  30.825 -16.062  1.00124.92           C  
ATOM    850  OD1 ASP   105      49.145  31.803 -16.365  1.00124.92           O  
ATOM    851  OD2 ASP   105      48.607  29.648 -16.461  1.00124.92           O1-
ATOM    852  N   GLU   106      46.763  34.645 -16.131  1.00288.31           N  
ATOM    853  CA  GLU   106      46.643  35.442 -17.318  1.00288.31           C  
ATOM    854  C   GLU   106      45.600  34.940 -18.255  1.00288.31           C  
ATOM    855  O   GLU   106      45.892  34.470 -19.353  1.00288.31           O  
ATOM    856  CB  GLU   106      47.985  35.583 -18.061  1.00288.31           C  
ATOM    857  CG  GLU   106      48.623  34.243 -18.424  1.00288.31           C  
ATOM    858  CD  GLU   106      50.044  34.496 -18.888  1.00288.31           C  
ATOM    859  OE1 GLU   106      50.336  35.659 -19.267  1.00288.31           O  
ATOM    860  OE2 GLU   106      50.855  33.531 -18.867  1.00288.31           O1-
ATOM    861  N   GLN   107      44.331  35.025 -17.835  1.00258.41           N  
ATOM    862  CA  GLN   107      43.299  34.619 -18.725  1.00258.41           C  
ATOM    863  C   GLN   107      42.838  35.814 -19.496  1.00258.41           C  
ATOM    864  O   GLN   107      42.106  36.662 -18.988  1.00258.41           O  
ATOM    865  CB  GLN   107      42.117  33.992 -17.974  1.00258.41           C  
ATOM    866  CG  GLN   107      41.485  34.934 -16.949  1.00258.41           C  
ATOM    867  CD  GLN   107      40.386  34.162 -16.237  1.00258.41           C  
ATOM    868  NE2 GLN   107      39.856  34.740 -15.125  1.00258.41           N  
ATOM    869  OE1 GLN   107      40.010  33.070 -16.657  1.00258.41           O  
ATOM    870  N   LYS   108      43.275  35.907 -20.768  1.00124.59           N  
ATOM    871  CA  LYS   108      42.858  36.992 -21.602  1.00124.59           C  
ATOM    872  C   LYS   108      41.832  36.417 -22.516  1.00124.59           C  
ATOM    873  O   LYS   108      41.706  36.837 -23.666  1.00124.59           O  
ATOM    874  CB  LYS   108      43.970  37.506 -22.532  1.00124.59           C  
ATOM    875  CG  LYS   108      45.219  38.034 -21.825  1.00124.59           C  
ATOM    876  CD  LYS   108      46.411  38.189 -22.772  1.00124.59           C  
ATOM    877  CE  LYS   108      47.691  38.661 -22.082  1.00124.59           C  
ATOM    878  NZ  LYS   108      48.776  38.798 -23.077  1.00124.59           N1+
ATOM    879  N   TYR   109      41.073  35.419 -22.029  1.00 94.93           N  
ATOM    880  CA  TYR   109      40.059  34.845 -22.858  1.00 94.93           C  
ATOM    881  C   TYR   109      38.759  34.998 -22.153  1.00 94.93           C  
ATOM    882  O   TYR   109      38.398  34.218 -21.270  1.00 94.93           O  
ATOM    883  CB  TYR   109      40.307  33.362 -23.161  1.00 94.93           C  
ATOM    884  CG  TYR   109      41.473  33.407 -24.081  1.00 94.93           C  
ATOM    885  CD1 TYR   109      41.264  33.601 -25.426  1.00 94.93           C  
ATOM    886  CD2 TYR   109      42.759  33.285 -23.607  1.00 94.93           C  
ATOM    887  CE1 TYR   109      42.322  33.659 -26.298  1.00 94.93           C  
ATOM    888  CE2 TYR   109      43.823  33.343 -24.476  1.00 94.93           C  
ATOM    889  CZ  TYR   109      43.604  33.531 -25.820  1.00 94.93           C  
ATOM    890  OH  TYR   109      44.696  33.590 -26.710  1.00 94.93           O  
ATOM    891  N   PRO   110      38.035  35.991 -22.589  1.00150.42           N  
ATOM    892  CA  PRO   110      36.782  36.310 -21.977  1.00150.42           C  
ATOM    893  C   PRO   110      35.822  35.201 -22.222  1.00150.42           C  
ATOM    894  O   PRO   110      35.855  34.618 -23.303  1.00150.42           O  
ATOM    895  CB  PRO   110      36.348  37.642 -22.582  1.00150.42           C  
ATOM    896  CG  PRO   110      37.675  38.310 -22.987  1.00150.42           C  
ATOM    897  CD  PRO   110      38.627  37.134 -23.266  1.00150.42           C  
ATOM    898  N   LYS   111      34.961  34.903 -21.232  1.00 79.00           N  
ATOM    899  CA  LYS   111      34.018  33.831 -21.336  1.00 79.00           C  
ATOM    900  C   LYS   111      32.844  34.274 -22.146  1.00 79.00           C  
ATOM    901  O   LYS   111      32.517  35.457 -22.197  1.00 79.00           O  
ATOM    902  CB  LYS   111      33.529  33.349 -19.958  1.00 79.00           C  
ATOM    903  CG  LYS   111      33.111  34.503 -19.044  1.00 79.00           C  
ATOM    904  CD  LYS   111      32.415  34.056 -17.757  1.00 79.00           C  
ATOM    905  CE  LYS   111      32.083  35.211 -16.810  1.00 79.00           C  
ATOM    906  NZ  LYS   111      31.426  34.687 -15.592  1.00 79.00           N1+
ATOM    907  N   GLN   112      32.204  33.307 -22.838  1.00117.21           N  
ATOM    908  CA  GLN   112      31.055  33.552 -23.665  1.00117.21           C  
ATOM    909  C   GLN   112      30.267  32.275 -23.698  1.00117.21           C  
ATOM    910  O   GLN   112      30.634  31.287 -23.063  1.00117.21           O  
ATOM    911  CB  GLN   112      31.396  33.845 -25.134  1.00117.21           C  
ATOM    912  CG  GLN   112      32.166  35.142 -25.377  1.00117.21           C  
ATOM    913  CD  GLN   112      32.398  35.238 -26.879  1.00117.21           C  
ATOM    914  NE2 GLN   112      33.514  35.902 -27.284  1.00117.21           N  
ATOM    915  OE1 GLN   112      31.607  34.729 -27.671  1.00117.21           O  
ATOM    916  N   LYS   113      29.146  32.279 -24.450  1.00 41.36           N  
ATOM    917  CA  LYS   113      28.307  31.118 -24.579  1.00 41.36           C  
ATOM    918  C   LYS   113      28.987  30.152 -25.499  1.00 41.36           C  
ATOM    919  O   LYS   113      29.723  30.552 -26.399  1.00 41.36           O  
ATOM    920  CB  LYS   113      26.931  31.403 -25.216  1.00 41.36           C  
ATOM    921  CG  LYS   113      25.981  32.263 -24.380  1.00 41.36           C  
ATOM    922  CD  LYS   113      24.745  32.713 -25.167  1.00 41.36           C  
ATOM    923  CE  LYS   113      23.718  33.481 -24.337  1.00 41.36           C  
ATOM    924  NZ  LYS   113      22.602  33.921 -25.202  1.00 41.36           N1+
ATOM    925  N   ALA   114      28.741  28.838 -25.298  1.00 35.87           N  
ATOM    926  CA  ALA   114      29.351  27.818 -26.108  1.00 35.87           C  
ATOM    927  C   ALA   114      28.880  27.995 -27.515  1.00 35.87           C  
ATOM    928  O   ALA   114      27.757  28.439 -27.751  1.00 35.87           O  
ATOM    929  CB  ALA   114      29.011  26.384 -25.672  1.00 35.87           C  
ATOM    930  N   ALA   115      29.747  27.667 -28.496  1.00 41.47           N  
ATOM    931  CA  ALA   115      29.355  27.869 -29.858  1.00 41.47           C  
ATOM    932  C   ALA   115      29.864  26.762 -30.726  1.00 41.47           C  
ATOM    933  O   ALA   115      30.916  26.178 -30.472  1.00 41.47           O  
ATOM    934  CB  ALA   115      29.898  29.178 -30.450  1.00 41.47           C  
ATOM    935  N   ILE   116      29.088  26.456 -31.788  1.00 55.87           N  
ATOM    936  CA  ILE   116      29.452  25.501 -32.798  1.00 55.87           C  
ATOM    937  C   ILE   116      29.940  26.348 -33.933  1.00 55.87           C  
ATOM    938  O   ILE   116      29.219  27.219 -34.416  1.00 55.87           O  
ATOM    939  CB  ILE   116      28.275  24.712 -33.290  1.00 55.87           C  
ATOM    940  CG1 ILE   116      27.648  23.929 -32.125  1.00 55.87           C  
ATOM    941  CG2 ILE   116      28.734  23.821 -34.454  1.00 55.87           C  
ATOM    942  CD1 ILE   116      26.260  23.371 -32.436  1.00 55.87           C  
ATOM    943  N   ILE   117      31.194  26.123 -34.373  1.00 87.95           N  
ATOM    944  CA  ILE   117      31.761  26.968 -35.384  1.00 87.95           C  
ATOM    945  C   ILE   117      32.294  26.113 -36.488  1.00 87.95           C  
ATOM    946  O   ILE   117      32.772  25.004 -36.253  1.00 87.95           O  
ATOM    947  CB  ILE   117      32.908  27.795 -34.881  1.00 87.95           C  
ATOM    948  CG1 ILE   117      33.321  28.839 -35.931  1.00 87.95           C  
ATOM    949  CG2 ILE   117      34.039  26.841 -34.462  1.00 87.95           C  
ATOM    950  CD1 ILE   117      34.271  29.906 -35.391  1.00 87.95           C  
ATOM    951  N   ALA   118      32.210  26.618 -37.737  1.00 38.98           N  
ATOM    952  CA  ALA   118      32.691  25.851 -38.849  1.00 38.98           C  
ATOM    953  C   ALA   118      33.489  26.733 -39.755  1.00 38.98           C  
ATOM    954  O   ALA   118      33.182  27.909 -39.950  1.00 38.98           O  
ATOM    955  CB  ALA   118      31.564  25.222 -39.686  1.00 38.98           C  
ATOM    956  N   TYR   119      34.544  26.152 -40.353  1.00 59.39           N  
ATOM    957  CA  TYR   119      35.424  26.867 -41.227  1.00 59.39           C  
ATOM    958  C   TYR   119      35.412  26.135 -42.529  1.00 59.39           C  
ATOM    959  O   TYR   119      35.170  24.931 -42.576  1.00 59.39           O  
ATOM    960  CB  TYR   119      36.880  26.870 -40.731  1.00 59.39           C  
ATOM    961  CG  TYR   119      36.957  27.594 -39.425  1.00 59.39           C  
ATOM    962  CD1 TYR   119      37.098  28.962 -39.395  1.00 59.39           C  
ATOM    963  CD2 TYR   119      36.898  26.907 -38.231  1.00 59.39           C  
ATOM    964  CE1 TYR   119      37.178  29.635 -38.199  1.00 59.39           C  
ATOM    965  CE2 TYR   119      36.977  27.574 -37.031  1.00 59.39           C  
ATOM    966  CZ  TYR   119      37.119  28.942 -37.014  1.00 59.39           C  
ATOM    967  OH  TYR   119      37.202  29.635 -35.788  1.00 59.39           O  
ATOM    968  N   ASP   120      35.656  26.874 -43.627  1.00 50.09           N  
ATOM    969  CA  ASP   120      35.639  26.324 -44.950  1.00 50.09           C  
ATOM    970  C   ASP   120      37.063  26.089 -45.370  1.00 50.09           C  
ATOM    971  O   ASP   120      37.799  27.028 -45.667  1.00 50.09           O  
ATOM    972  CB  ASP   120      35.006  27.317 -45.942  1.00 50.09           C  
ATOM    973  CG  ASP   120      34.649  26.605 -47.233  1.00 50.09           C  
ATOM    974  OD1 ASP   120      34.898  25.373 -47.317  1.00 50.09           O  
ATOM    975  OD2 ASP   120      34.120  27.284 -48.151  1.00 50.09           O1-
ATOM    976  N   LEU   121      37.485  24.809 -45.388  1.00 66.47           N  
ATOM    977  CA  LEU   121      38.811  24.407 -45.773  1.00 66.47           C  
ATOM    978  C   LEU   121      39.004  24.630 -47.240  1.00 66.47           C  
ATOM    979  O   LEU   121      40.128  24.841 -47.693  1.00 66.47           O  
ATOM    980  CB  LEU   121      39.109  22.934 -45.447  1.00 66.47           C  
ATOM    981  CG  LEU   121      39.107  22.656 -43.928  1.00 66.47           C  
ATOM    982  CD1 LEU   121      39.549  21.218 -43.618  1.00 66.47           C  
ATOM    983  CD2 LEU   121      39.927  23.708 -43.162  1.00 66.47           C  
ATOM    984  N   THR   122      37.917  24.543 -48.035  1.00101.35           N  
ATOM    985  CA  THR   122      38.045  24.704 -49.455  1.00101.35           C  
ATOM    986  C   THR   122      38.560  26.079 -49.780  1.00101.35           C  
ATOM    987  O   THR   122      39.481  26.212 -50.585  1.00101.35           O  
ATOM    988  CB  THR   122      36.758  24.476 -50.207  1.00101.35           C  
ATOM    989  CG2 THR   122      35.756  25.607 -49.912  1.00101.35           C  
ATOM    990  OG1 THR   122      37.018  24.413 -51.601  1.00101.35           O  
ATOM    991  N   LYS   123      37.995  27.143 -49.167  1.00 39.58           N  
ATOM    992  CA  LYS   123      38.463  28.473 -49.454  1.00 39.58           C  
ATOM    993  C   LYS   123      39.687  28.707 -48.633  1.00 39.58           C  
ATOM    994  O   LYS   123      39.775  28.263 -47.489  1.00 39.58           O  
ATOM    995  CB  LYS   123      37.477  29.600 -49.088  1.00 39.58           C  
ATOM    996  CG  LYS   123      36.223  29.704 -49.963  1.00 39.58           C  
ATOM    997  CD  LYS   123      35.212  30.718 -49.414  1.00 39.58           C  
ATOM    998  CE  LYS   123      34.078  31.083 -50.375  1.00 39.58           C  
ATOM    999  NZ  LYS   123      33.215  32.118 -49.756  1.00 39.58           N1+
ATOM   1000  N   ASP   124      40.674  29.428 -49.204  1.00123.49           N  
ATOM   1001  CA  ASP   124      41.884  29.668 -48.477  1.00123.49           C  
ATOM   1002  C   ASP   124      41.660  30.725 -47.465  1.00123.49           C  
ATOM   1003  O   ASP   124      40.872  31.650 -47.665  1.00123.49           O  
ATOM   1004  CB  ASP   124      43.082  30.099 -49.345  1.00123.49           C  
ATOM   1005  CG  ASP   124      42.751  31.426 -50.008  1.00123.49           C  
ATOM   1006  OD1 ASP   124      41.943  31.423 -50.973  1.00123.49           O  
ATOM   1007  OD2 ASP   124      43.300  32.465 -49.548  1.00123.49           O1-
ATOM   1008  N   ASN   125      42.462  30.631 -46.383  1.00216.58           N  
ATOM   1009  CA  ASN   125      42.396  31.471 -45.239  1.00216.58           C  
ATOM   1010  C   ASN   125      41.267  31.029 -44.356  1.00216.58           C  
ATOM   1011  O   ASN   125      40.934  31.705 -43.383  1.00216.58           O  
ATOM   1012  CB  ASN   125      42.198  32.941 -45.635  1.00216.58           C  
ATOM   1013  CG  ASN   125      42.688  33.803 -44.485  1.00216.58           C  
ATOM   1014  ND2 ASN   125      44.027  34.032 -44.448  1.00216.58           N  
ATOM   1015  OD1 ASN   125      41.914  34.248 -43.642  1.00216.58           O  
ATOM   1016  N   TYR   126      40.683  29.853 -44.672  1.00127.75           N  
ATOM   1017  CA  TYR   126      39.679  29.157 -43.911  1.00127.75           C  
ATOM   1018  C   TYR   126      38.703  30.113 -43.275  1.00127.75           C  
ATOM   1019  O   TYR   126      38.797  30.382 -42.078  1.00127.75           O  
ATOM   1020  CB  TYR   126      40.264  28.279 -42.790  1.00127.75           C  
ATOM   1021  CG  TYR   126      41.314  27.390 -43.368  1.00127.75           C  
ATOM   1022  CD1 TYR   126      41.034  26.535 -44.409  1.00127.75           C  
ATOM   1023  CD2 TYR   126      42.583  27.381 -42.832  1.00127.75           C  
ATOM   1024  CE1 TYR   126      42.012  25.714 -44.922  1.00127.75           C  
ATOM   1025  CE2 TYR   126      43.566  26.562 -43.340  1.00127.75           C  
ATOM   1026  CZ  TYR   126      43.281  25.727 -44.394  1.00127.75           C  
ATOM   1027  OH  TYR   126      44.281  24.883 -44.925  1.00127.75           O  
ATOM   1028  N   PRO   127      37.781  30.655 -44.023  1.00 81.98           N  
ATOM   1029  CA  PRO   127      36.788  31.567 -43.502  1.00 81.98           C  
ATOM   1030  C   PRO   127      35.730  30.874 -42.682  1.00 81.98           C  
ATOM   1031  O   PRO   127      35.497  29.688 -42.901  1.00 81.98           O  
ATOM   1032  CB  PRO   127      36.226  32.313 -44.713  1.00 81.98           C  
ATOM   1033  CG  PRO   127      36.664  31.473 -45.928  1.00 81.98           C  
ATOM   1034  CD  PRO   127      37.959  30.798 -45.456  1.00 81.98           C  
ATOM   1035  N   GLU   128      35.078  31.600 -41.742  1.00 83.51           N  
ATOM   1036  CA  GLU   128      34.054  31.049 -40.886  1.00 83.51           C  
ATOM   1037  C   GLU   128      32.735  31.036 -41.599  1.00 83.51           C  
ATOM   1038  O   GLU   128      32.166  32.087 -41.892  1.00 83.51           O  
ATOM   1039  CB  GLU   128      33.839  31.884 -39.608  1.00 83.51           C  
ATOM   1040  CG  GLU   128      32.731  31.367 -38.684  1.00 83.51           C  
ATOM   1041  CD  GLU   128      32.452  32.446 -37.639  1.00 83.51           C  
ATOM   1042  OE1 GLU   128      33.369  32.726 -36.822  1.00 83.51           O  
ATOM   1043  OE2 GLU   128      31.327  33.008 -37.652  1.00 83.51           O1-
ATOM   1044  N   ILE   129      32.267  29.821 -41.956  1.00155.29           N  
ATOM   1045  CA  ILE   129      30.989  29.558 -42.565  1.00155.29           C  
ATOM   1046  C   ILE   129      29.856  29.578 -41.578  1.00155.29           C  
ATOM   1047  O   ILE   129      28.789  30.108 -41.882  1.00155.29           O  
ATOM   1048  CB  ILE   129      30.935  28.223 -43.247  1.00155.29           C  
ATOM   1049  CG1 ILE   129      31.949  28.142 -44.399  1.00155.29           C  
ATOM   1050  CG2 ILE   129      29.484  27.996 -43.699  1.00155.29           C  
ATOM   1051  CD1 ILE   129      32.103  26.729 -44.959  1.00155.29           C  
ATOM   1052  N   ASP   130      30.012  28.946 -40.389  1.00136.42           N  
ATOM   1053  CA  ASP   130      28.888  28.929 -39.487  1.00136.42           C  
ATOM   1054  C   ASP   130      29.312  29.206 -38.077  1.00136.42           C  
ATOM   1055  O   ASP   130      30.392  28.809 -37.645  1.00136.42           O  
ATOM   1056  CB  ASP   130      28.020  27.654 -39.552  1.00136.42           C  
ATOM   1057  CG  ASP   130      28.841  26.435 -39.188  1.00136.42           C  
ATOM   1058  OD1 ASP   130      29.550  26.468 -38.147  1.00136.42           O  
ATOM   1059  OD2 ASP   130      28.773  25.447 -39.967  1.00136.42           O1-
ATOM   1060  N   ARG   131      28.477  29.976 -37.343  1.00 63.77           N  
ATOM   1061  CA  ARG   131      28.722  30.264 -35.959  1.00 63.77           C  
ATOM   1062  C   ARG   131      27.396  30.253 -35.256  1.00 63.77           C  
ATOM   1063  O   ARG   131      26.553  31.117 -35.488  1.00 63.77           O  
ATOM   1064  CB  ARG   131      29.364  31.640 -35.738  1.00 63.77           C  
ATOM   1065  CG  ARG   131      29.513  32.009 -34.264  1.00 63.77           C  
ATOM   1066  CD  ARG   131      30.299  33.299 -34.044  1.00 63.77           C  
ATOM   1067  NE  ARG   131      31.723  32.983 -34.335  1.00 63.77           N  
ATOM   1068  CZ  ARG   131      32.523  32.519 -33.330  1.00 63.77           C  
ATOM   1069  NH1 ARG   131      32.021  32.386 -32.068  1.00 63.77           N1+
ATOM   1070  NH2 ARG   131      33.820  32.185 -33.591  1.00 63.77           N  
ATOM   1071  N   TYR   132      27.181  29.276 -34.349  1.00 65.41           N  
ATOM   1072  CA  TYR   132      25.910  29.164 -33.686  1.00 65.41           C  
ATOM   1073  C   TYR   132      26.129  29.163 -32.203  1.00 65.41           C  
ATOM   1074  O   TYR   132      26.866  28.329 -31.678  1.00 65.41           O  
ATOM   1075  CB  TYR   132      25.204  27.845 -34.053  1.00 65.41           C  
ATOM   1076  CG  TYR   132      23.958  27.626 -33.259  1.00 65.41           C  
ATOM   1077  CD1 TYR   132      22.766  28.217 -33.616  1.00 65.41           C  
ATOM   1078  CD2 TYR   132      23.977  26.798 -32.159  1.00 65.41           C  
ATOM   1079  CE1 TYR   132      21.622  27.995 -32.884  1.00 65.41           C  
ATOM   1080  CE2 TYR   132      22.837  26.572 -31.422  1.00 65.41           C  
ATOM   1081  CZ  TYR   132      21.654  27.171 -31.782  1.00 65.41           C  
ATOM   1082  OH  TYR   132      20.486  26.934 -31.027  1.00 65.41           O  
ATOM   1083  N   GLU   133      25.492  30.115 -31.489  1.00 81.76           N  
ATOM   1084  CA  GLU   133      25.598  30.153 -30.058  1.00 81.76           C  
ATOM   1085  C   GLU   133      24.505  29.318 -29.468  1.00 81.76           C  
ATOM   1086  O   GLU   133      23.394  29.252 -29.994  1.00 81.76           O  
ATOM   1087  CB  GLU   133      25.476  31.566 -29.453  1.00 81.76           C  
ATOM   1088  CG  GLU   133      26.727  32.429 -29.644  1.00 81.76           C  
ATOM   1089  CD  GLU   133      26.807  32.875 -31.097  1.00 81.76           C  
ATOM   1090  OE1 GLU   133      25.799  33.435 -31.603  1.00 81.76           O  
ATOM   1091  OE2 GLU   133      27.882  32.661 -31.720  1.00 81.76           O1-
ATOM   1092  N   ILE   134      24.800  28.660 -28.332  1.00111.43           N  
ATOM   1093  CA  ILE   134      23.813  27.849 -27.679  1.00111.43           C  
ATOM   1094  C   ILE   134      22.947  28.751 -26.864  1.00111.43           C  
ATOM   1095  O   ILE   134      23.421  29.722 -26.273  1.00111.43           O  
ATOM   1096  CB  ILE   134      24.388  26.801 -26.770  1.00111.43           C  
ATOM   1097  CG1 ILE   134      25.154  27.445 -25.604  1.00111.43           C  
ATOM   1098  CG2 ILE   134      25.243  25.861 -27.634  1.00111.43           C  
ATOM   1099  CD1 ILE   134      25.519  26.452 -24.499  1.00111.43           C  
ATOM   1100  N   PRO   135      21.668  28.492 -26.865  1.00 80.49           N  
ATOM   1101  CA  PRO   135      20.751  29.251 -26.064  1.00 80.49           C  
ATOM   1102  C   PRO   135      21.038  28.907 -24.639  1.00 80.49           C  
ATOM   1103  O   PRO   135      21.333  27.748 -24.352  1.00 80.49           O  
ATOM   1104  CB  PRO   135      19.349  28.863 -26.545  1.00 80.49           C  
ATOM   1105  CG  PRO   135      19.562  27.584 -27.380  1.00 80.49           C  
ATOM   1106  CD  PRO   135      21.003  27.721 -27.899  1.00 80.49           C  
ATOM   1107  N   ASN   136      20.896  29.885 -23.728  1.00 81.79           N  
ATOM   1108  CA  ASN   136      21.259  29.757 -22.345  1.00 81.79           C  
ATOM   1109  C   ASN   136      20.512  28.622 -21.718  1.00 81.79           C  
ATOM   1110  O   ASN   136      21.036  27.927 -20.848  1.00 81.79           O  
ATOM   1111  CB  ASN   136      20.931  31.033 -21.552  1.00 81.79           C  
ATOM   1112  CG  ASN   136      19.432  31.270 -21.682  1.00 81.79           C  
ATOM   1113  ND2 ASN   136      18.736  31.418 -20.523  1.00 81.79           N  
ATOM   1114  OD1 ASN   136      18.893  31.313 -22.786  1.00 81.79           O  
ATOM   1115  N   ASN   137      19.263  28.396 -22.149  1.00 41.07           N  
ATOM   1116  CA  ASN   137      18.442  27.382 -21.554  1.00 41.07           C  
ATOM   1117  C   ASN   137      19.107  26.046 -21.716  1.00 41.07           C  
ATOM   1118  O   ASN   137      19.054  25.201 -20.825  1.00 41.07           O  
ATOM   1119  CB  ASN   137      17.070  27.282 -22.241  1.00 41.07           C  
ATOM   1120  CG  ASN   137      16.392  28.639 -22.122  1.00 41.07           C  
ATOM   1121  ND2 ASN   137      15.970  29.205 -23.286  1.00 41.07           N  
ATOM   1122  OD1 ASN   137      16.256  29.189 -21.031  1.00 41.07           O  
ATOM   1123  N   VAL   138      19.731  25.825 -22.886  1.00 63.25           N  
ATOM   1124  CA  VAL   138      20.330  24.582 -23.298  1.00 63.25           C  
ATOM   1125  C   VAL   138      21.591  24.195 -22.569  1.00 63.25           C  
ATOM   1126  O   VAL   138      21.858  23.002 -22.419  1.00 63.25           O  
ATOM   1127  CB  VAL   138      20.671  24.583 -24.757  1.00 63.25           C  
ATOM   1128  CG1 VAL   138      21.341  23.242 -25.109  1.00 63.25           C  
ATOM   1129  CG2 VAL   138      19.392  24.890 -25.553  1.00 63.25           C  
ATOM   1130  N   ALA   139      22.421  25.165 -22.131  1.00 44.92           N  
ATOM   1131  CA  ALA   139      23.717  24.841 -21.587  1.00 44.92           C  
ATOM   1132  C   ALA   139      23.617  23.817 -20.495  1.00 44.92           C  
ATOM   1133  O   ALA   139      22.743  23.879 -19.632  1.00 44.92           O  
ATOM   1134  CB  ALA   139      24.458  26.066 -21.019  1.00 44.92           C  
ATOM   1135  N   GLY   140      24.517  22.811 -20.546  1.00 51.70           N  
ATOM   1136  CA  GLY   140      24.565  21.808 -19.522  1.00 51.70           C  
ATOM   1137  C   GLY   140      25.944  21.213 -19.543  1.00 51.70           C  
ATOM   1138  O   GLY   140      26.216  20.294 -20.316  1.00 51.70           O  
ATOM   1139  N   ASN   141      26.826  21.695 -18.640  1.00 78.27           N  
ATOM   1140  CA  ASN   141      28.168  21.189 -18.484  1.00 78.27           C  
ATOM   1141  C   ASN   141      28.905  21.104 -19.793  1.00 78.27           C  
ATOM   1142  O   ASN   141      29.211  20.008 -20.253  1.00 78.27           O  
ATOM   1143  CB  ASN   141      28.200  19.761 -17.910  1.00 78.27           C  
ATOM   1144  CG  ASN   141      27.711  19.791 -16.473  1.00 78.27           C  
ATOM   1145  ND2 ASN   141      26.515  19.190 -16.229  1.00 78.27           N  
ATOM   1146  OD1 ASN   141      28.374  20.332 -15.589  1.00 78.27           O  
ATOM   1147  N   SER   142      29.249  22.250 -20.411  1.00 86.90           N  
ATOM   1148  CA  SER   142      29.895  22.284 -21.701  1.00 86.90           C  
ATOM   1149  C   SER   142      31.276  21.677 -21.666  1.00 86.90           C  
ATOM   1150  O   SER   142      31.798  21.267 -22.702  1.00 86.90           O  
ATOM   1151  CB  SER   142      30.035  23.712 -22.251  1.00 86.90           C  
ATOM   1152  OG  SER   142      30.669  23.677 -23.520  1.00 86.90           O  
ATOM   1153  N   LEU   143      31.903  21.603 -20.476  1.00 82.76           N  
ATOM   1154  CA  LEU   143      33.230  21.069 -20.254  1.00 82.76           C  
ATOM   1155  C   LEU   143      33.257  19.613 -20.635  1.00 82.76           C  
ATOM   1156  O   LEU   143      34.293  19.068 -21.011  1.00 82.76           O  
ATOM   1157  CB  LEU   143      33.614  21.111 -18.762  1.00 82.76           C  
ATOM   1158  CG  LEU   143      34.942  20.409 -18.409  1.00 82.76           C  
ATOM   1159  CD1 LEU   143      36.159  21.191 -18.925  1.00 82.76           C  
ATOM   1160  CD2 LEU   143      35.019  20.085 -16.908  1.00 82.76           C  
ATOM   1161  N   GLY   144      32.110  18.943 -20.443  1.00 92.65           N  
ATOM   1162  CA  GLY   144      31.807  17.549 -20.630  1.00 92.65           C  
ATOM   1163  C   GLY   144      31.711  17.076 -22.059  1.00 92.65           C  
ATOM   1164  O   GLY   144      31.549  15.875 -22.277  1.00 92.65           O  
ATOM   1165  N   PHE   145      31.632  17.979 -23.058  1.00 95.24           N  
ATOM   1166  CA  PHE   145      31.392  17.526 -24.405  1.00 95.24           C  
ATOM   1167  C   PHE   145      32.482  16.645 -24.940  1.00 95.24           C  
ATOM   1168  O   PHE   145      33.670  16.930 -24.809  1.00 95.24           O  
ATOM   1169  CB  PHE   145      31.111  18.652 -25.415  1.00 95.24           C  
ATOM   1170  CG  PHE   145      29.761  19.184 -25.075  1.00 95.24           C  
ATOM   1171  CD1 PHE   145      28.647  18.422 -25.335  1.00 95.24           C  
ATOM   1172  CD2 PHE   145      29.600  20.433 -24.518  1.00 95.24           C  
ATOM   1173  CE1 PHE   145      27.391  18.889 -25.034  1.00 95.24           C  
ATOM   1174  CE2 PHE   145      28.345  20.906 -24.215  1.00 95.24           C  
ATOM   1175  CZ  PHE   145      27.238  20.134 -24.471  1.00 95.24           C  
ATOM   1176  N   GLY   146      32.064  15.526 -25.574  1.00 40.64           N  
ATOM   1177  CA  GLY   146      32.952  14.554 -26.145  1.00 40.64           C  
ATOM   1178  C   GLY   146      32.900  14.673 -27.635  1.00 40.64           C  
ATOM   1179  O   GLY   146      32.859  15.761 -28.200  1.00 40.64           O  
ATOM   1180  N   GLY   147      32.891  13.519 -28.321  1.00 38.14           N  
ATOM   1181  CA  GLY   147      32.908  13.465 -29.749  1.00 38.14           C  
ATOM   1182  C   GLY   147      31.606  13.956 -30.289  1.00 38.14           C  
ATOM   1183  O   GLY   147      30.592  13.986 -29.594  1.00 38.14           O  
ATOM   1184  N   PHE   148      31.626  14.388 -31.567  1.00 64.94           N  
ATOM   1185  CA  PHE   148      30.418  14.796 -32.217  1.00 64.94           C  
ATOM   1186  C   PHE   148      30.467  14.350 -33.648  1.00 64.94           C  
ATOM   1187  O   PHE   148      31.514  13.943 -34.152  1.00 64.94           O  
ATOM   1188  CB  PHE   148      30.132  16.310 -32.141  1.00 64.94           C  
ATOM   1189  CG  PHE   148      31.247  17.085 -32.758  1.00 64.94           C  
ATOM   1190  CD1 PHE   148      31.258  17.337 -34.108  1.00 64.94           C  
ATOM   1191  CD2 PHE   148      32.272  17.570 -31.977  1.00 64.94           C  
ATOM   1192  CE1 PHE   148      32.282  18.055 -34.679  1.00 64.94           C  
ATOM   1193  CE2 PHE   148      33.298  18.290 -32.542  1.00 64.94           C  
ATOM   1194  CZ  PHE   148      33.304  18.534 -33.895  1.00 64.94           C  
ATOM   1195  N   ALA   149      29.296  14.369 -34.324  1.00 37.69           N  
ATOM   1196  CA  ALA   149      29.224  13.959 -35.697  1.00 37.69           C  
ATOM   1197  C   ALA   149      28.484  15.006 -36.469  1.00 37.69           C  
ATOM   1198  O   ALA   149      27.552  15.632 -35.966  1.00 37.69           O  
ATOM   1199  CB  ALA   149      28.473  12.636 -35.898  1.00 37.69           C  
ATOM   1200  N   VAL   150      28.910  15.220 -37.729  1.00 42.88           N  
ATOM   1201  CA  VAL   150      28.270  16.176 -38.585  1.00 42.88           C  
ATOM   1202  C   VAL   150      27.517  15.390 -39.618  1.00 42.88           C  
ATOM   1203  O   VAL   150      28.100  14.617 -40.376  1.00 42.88           O  
ATOM   1204  CB  VAL   150      29.253  17.066 -39.289  1.00 42.88           C  
ATOM   1205  CG1 VAL   150      28.497  18.011 -40.234  1.00 42.88           C  
ATOM   1206  CG2 VAL   150      30.087  17.794 -38.219  1.00 42.88           C  
ATOM   1207  N   ASP   151      26.185  15.578 -39.665  1.00 67.34           N  
ATOM   1208  CA  ASP   151      25.335  14.847 -40.563  1.00 67.34           C  
ATOM   1209  C   ASP   151      24.950  15.769 -41.682  1.00 67.34           C  
ATOM   1210  O   ASP   151      24.143  16.682 -41.498  1.00 67.34           O  
ATOM   1211  CB  ASP   151      24.049  14.374 -39.844  1.00 67.34           C  
ATOM   1212  CG  ASP   151      23.311  13.303 -40.642  1.00 67.34           C  
ATOM   1213  OD1 ASP   151      23.739  12.989 -41.783  1.00 67.34           O  
ATOM   1214  OD2 ASP   151      22.294  12.784 -40.106  1.00 67.34           O1-
ATOM   1215  N   VAL   152      25.531  15.564 -42.884  1.00 53.28           N  
ATOM   1216  CA  VAL   152      25.200  16.430 -43.983  1.00 53.28           C  
ATOM   1217  C   VAL   152      24.296  15.673 -44.907  1.00 53.28           C  
ATOM   1218  O   VAL   152      24.717  14.727 -45.572  1.00 53.28           O  
ATOM   1219  CB  VAL   152      26.405  16.860 -44.770  1.00 53.28           C  
ATOM   1220  CG1 VAL   152      25.946  17.776 -45.916  1.00 53.28           C  
ATOM   1221  CG2 VAL   152      27.420  17.507 -43.810  1.00 53.28           C  
ATOM   1222  N   THR   153      23.016  16.072 -44.975  1.00114.87           N  
ATOM   1223  CA  THR   153      22.118  15.355 -45.830  1.00114.87           C  
ATOM   1224  C   THR   153      22.480  15.566 -47.273  1.00114.87           C  
ATOM   1225  O   THR   153      22.467  14.612 -48.048  1.00114.87           O  
ATOM   1226  CB  THR   153      20.668  15.691 -45.643  1.00114.87           C  
ATOM   1227  CG2 THR   153      20.389  17.051 -46.282  1.00114.87           C  
ATOM   1228  OG1 THR   153      19.857  14.708 -46.265  1.00114.87           O  
ATOM   1229  N   ASN   154      22.816  16.810 -47.691  1.00 76.73           N  
ATOM   1230  CA  ASN   154      23.075  17.009 -49.094  1.00 76.73           C  
ATOM   1231  C   ASN   154      24.493  17.440 -49.326  1.00 76.73           C  
ATOM   1232  O   ASN   154      24.782  18.624 -49.494  1.00 76.73           O  
ATOM   1233  CB  ASN   154      22.114  18.035 -49.733  1.00 76.73           C  
ATOM   1234  CG  ASN   154      22.198  19.357 -48.977  1.00 76.73           C  
ATOM   1235  ND2 ASN   154      21.654  20.436 -49.598  1.00 76.73           N  
ATOM   1236  OD1 ASN   154      22.721  19.425 -47.865  1.00 76.73           O  
ATOM   1237  N   PRO   155      25.392  16.493 -49.390  1.00165.46           N  
ATOM   1238  CA  PRO   155      26.772  16.833 -49.614  1.00165.46           C  
ATOM   1239  C   PRO   155      27.040  17.370 -50.988  1.00165.46           C  
ATOM   1240  O   PRO   155      28.070  18.015 -51.188  1.00165.46           O  
ATOM   1241  CB  PRO   155      27.572  15.577 -49.275  1.00165.46           C  
ATOM   1242  CG  PRO   155      26.695  14.865 -48.232  1.00165.46           C  
ATOM   1243  CD  PRO   155      25.258  15.285 -48.590  1.00165.46           C  
ATOM   1244  N   LYS   156      26.155  17.058 -51.950  1.00104.56           N  
ATOM   1245  CA  LYS   156      26.282  17.469 -53.318  1.00104.56           C  
ATOM   1246  C   LYS   156      26.043  18.941 -53.463  1.00104.56           C  
ATOM   1247  O   LYS   156      26.664  19.596 -54.299  1.00104.56           O  
ATOM   1248  CB  LYS   156      25.258  16.775 -54.232  1.00104.56           C  
ATOM   1249  CG  LYS   156      25.366  15.248 -54.238  1.00104.56           C  
ATOM   1250  CD  LYS   156      26.713  14.714 -54.728  1.00104.56           C  
ATOM   1251  CE  LYS   156      26.807  13.186 -54.706  1.00104.56           C  
ATOM   1252  NZ  LYS   156      28.016  12.733 -55.429  1.00104.56           N1+
ATOM   1253  N   GLU   157      25.128  19.499 -52.647  1.00 82.55           N  
ATOM   1254  CA  GLU   157      24.687  20.848 -52.867  1.00 82.55           C  
ATOM   1255  C   GLU   157      25.340  21.813 -51.930  1.00 82.55           C  
ATOM   1256  O   GLU   157      26.556  21.815 -51.749  1.00 82.55           O  
ATOM   1257  CB  GLU   157      23.166  21.015 -52.729  1.00 82.55           C  
ATOM   1258  CG  GLU   157      22.390  20.283 -53.826  1.00 82.55           C  
ATOM   1259  CD  GLU   157      20.925  20.674 -53.705  1.00 82.55           C  
ATOM   1260  OE1 GLU   157      20.622  21.880 -53.900  1.00 82.55           O  
ATOM   1261  OE2 GLU   157      20.091  19.773 -53.419  1.00 82.55           O1-
ATOM   1262  N   GLY   158      24.501  22.708 -51.369  1.00 48.71           N  
ATOM   1263  CA  GLY   158      24.840  23.794 -50.491  1.00 48.71           C  
ATOM   1264  C   GLY   158      25.448  23.264 -49.232  1.00 48.71           C  
ATOM   1265  O   GLY   158      26.223  23.959 -48.577  1.00 48.71           O  
ATOM   1266  N   CYS   159      25.079  22.028 -48.846  1.00105.70           N  
ATOM   1267  CA  CYS   159      25.606  21.408 -47.663  1.00105.70           C  
ATOM   1268  C   CYS   159      25.016  22.054 -46.438  1.00105.70           C  
ATOM   1269  O   CYS   159      25.528  21.886 -45.332  1.00105.70           O  
ATOM   1270  CB  CYS   159      27.138  21.562 -47.615  1.00105.70           C  
ATOM   1271  SG  CYS   159      27.947  20.530 -46.372  1.00105.70           S  
ATOM   1272  N   GLY   160      23.925  22.822 -46.625  1.00 51.44           N  
ATOM   1273  CA  GLY   160      23.184  23.495 -45.589  1.00 51.44           C  
ATOM   1274  C   GLY   160      22.382  22.565 -44.721  1.00 51.44           C  
ATOM   1275  O   GLY   160      22.236  22.821 -43.526  1.00 51.44           O  
ATOM   1276  N   ASN   161      21.787  21.495 -45.294  1.00 63.77           N  
ATOM   1277  CA  ASN   161      20.943  20.659 -44.482  1.00 63.77           C  
ATOM   1278  C   ASN   161      21.830  19.758 -43.691  1.00 63.77           C  
ATOM   1279  O   ASN   161      22.119  18.632 -44.095  1.00 63.77           O  
ATOM   1280  CB  ASN   161      19.980  19.780 -45.291  1.00 63.77           C  
ATOM   1281  CG  ASN   161      18.892  20.654 -45.888  1.00 63.77           C  
ATOM   1282  ND2 ASN   161      18.078  20.063 -46.803  1.00 63.77           N  
ATOM   1283  OD1 ASN   161      18.755  21.825 -45.538  1.00 63.77           O  
ATOM   1284  N   THR   162      22.240  20.240 -42.503  1.00 69.25           N  
ATOM   1285  CA  THR   162      23.205  19.514 -41.743  1.00 69.25           C  
ATOM   1286  C   THR   162      22.779  19.467 -40.310  1.00 69.25           C  
ATOM   1287  O   THR   162      22.226  20.428 -39.778  1.00 69.25           O  
ATOM   1288  CB  THR   162      24.549  20.185 -41.793  1.00 69.25           C  
ATOM   1289  CG2 THR   162      25.574  19.376 -40.979  1.00 69.25           C  
ATOM   1290  OG1 THR   162      24.977  20.300 -43.141  1.00 69.25           O  
ATOM   1291  N   PHE   163      23.034  18.319 -39.653  1.00145.74           N  
ATOM   1292  CA  PHE   163      22.740  18.158 -38.258  1.00145.74           C  
ATOM   1293  C   PHE   163      24.020  17.871 -37.537  1.00145.74           C  
ATOM   1294  O   PHE   163      24.917  17.229 -38.078  1.00145.74           O  
ATOM   1295  CB  PHE   163      21.781  16.994 -37.934  1.00145.74           C  
ATOM   1296  CG  PHE   163      20.372  17.467 -38.047  1.00145.74           C  
ATOM   1297  CD1 PHE   163      19.688  17.425 -39.239  1.00145.74           C  
ATOM   1298  CD2 PHE   163      19.742  17.959 -36.927  1.00145.74           C  
ATOM   1299  CE1 PHE   163      18.387  17.869 -39.301  1.00145.74           C  
ATOM   1300  CE2 PHE   163      18.443  18.403 -36.983  1.00145.74           C  
ATOM   1301  CZ  PHE   163      17.765  18.358 -38.175  1.00145.74           C  
ATOM   1302  N   VAL   164      24.140  18.375 -36.292  1.00 47.15           N  
ATOM   1303  CA  VAL   164      25.314  18.130 -35.507  1.00 47.15           C  
ATOM   1304  C   VAL   164      24.869  17.499 -34.220  1.00 47.15           C  
ATOM   1305  O   VAL   164      24.004  18.035 -33.527  1.00 47.15           O  
ATOM   1306  CB  VAL   164      26.056  19.391 -35.158  1.00 47.15           C  
ATOM   1307  CG1 VAL   164      27.270  19.029 -34.285  1.00 47.15           C  
ATOM   1308  CG2 VAL   164      26.421  20.125 -36.462  1.00 47.15           C  
ATOM   1309  N   TYR   165      25.459  16.332 -33.869  1.00 84.04           N  
ATOM   1310  CA  TYR   165      25.099  15.644 -32.655  1.00 84.04           C  
ATOM   1311  C   TYR   165      26.325  15.670 -31.786  1.00 84.04           C  
ATOM   1312  O   TYR   165      27.355  15.094 -32.141  1.00 84.04           O  
ATOM   1313  CB  TYR   165      24.792  14.152 -32.864  1.00 84.04           C  
ATOM   1314  CG  TYR   165      23.887  14.012 -34.041  1.00 84.04           C  
ATOM   1315  CD1 TYR   165      22.578  14.430 -34.008  1.00 84.04           C  
ATOM   1316  CD2 TYR   165      24.368  13.432 -35.194  1.00 84.04           C  
ATOM   1317  CE1 TYR   165      21.768  14.282 -35.113  1.00 84.04           C  
ATOM   1318  CE2 TYR   165      23.565  13.280 -36.300  1.00 84.04           C  
ATOM   1319  CZ  TYR   165      22.259  13.707 -36.262  1.00 84.04           C  
ATOM   1320  OH  TYR   165      21.431  13.550 -37.393  1.00 84.04           O  
ATOM   1321  N   ILE   166      26.238  16.317 -30.606  1.00 55.45           N  
ATOM   1322  CA  ILE   166      27.395  16.452 -29.760  1.00 55.45           C  
ATOM   1323  C   ILE   166      27.147  15.698 -28.494  1.00 55.45           C  
ATOM   1324  O   ILE   166      26.145  15.913 -27.816  1.00 55.45           O  
ATOM   1325  CB  ILE   166      27.644  17.876 -29.370  1.00 55.45           C  
ATOM   1326  CG1 ILE   166      27.786  18.748 -30.628  1.00 55.45           C  
ATOM   1327  CG2 ILE   166      28.881  17.917 -28.459  1.00 55.45           C  
ATOM   1328  CD1 ILE   166      27.681  20.243 -30.346  1.00 55.45           C  
ATOM   1329  N   THR   167      28.077  14.800 -28.131  1.00141.98           N  
ATOM   1330  CA  THR   167      27.885  13.982 -26.969  1.00141.98           C  
ATOM   1331  C   THR   167      28.401  14.678 -25.733  1.00141.98           C  
ATOM   1332  O   THR   167      29.271  15.547 -25.816  1.00141.98           O  
ATOM   1333  CB  THR   167      28.548  12.648 -27.166  1.00141.98           C  
ATOM   1334  CG2 THR   167      30.071  12.821 -27.160  1.00141.98           C  
ATOM   1335  OG1 THR   167      28.141  11.735 -26.171  1.00141.98           O  
ATOM   1336  N   ASN   168      27.798  14.387 -24.548  1.00147.38           N  
ATOM   1337  CA  ASN   168      28.416  14.835 -23.328  1.00147.38           C  
ATOM   1338  C   ASN   168      28.431  13.675 -22.379  1.00147.38           C  
ATOM   1339  O   ASN   168      27.423  13.010 -22.143  1.00147.38           O  
ATOM   1340  CB  ASN   168      27.927  16.145 -22.655  1.00147.38           C  
ATOM   1341  CG  ASN   168      26.605  16.102 -21.917  1.00147.38           C  
ATOM   1342  ND2 ASN   168      26.028  17.321 -21.728  1.00147.38           N  
ATOM   1343  OD1 ASN   168      26.112  15.062 -21.485  1.00147.38           O  
ATOM   1344  N   PHE   169      29.637  13.367 -21.870  1.00114.23           N  
ATOM   1345  CA  PHE   169      29.888  12.213 -21.050  1.00114.23           C  
ATOM   1346  C   PHE   169      29.378  12.314 -19.645  1.00114.23           C  
ATOM   1347  O   PHE   169      29.105  11.291 -19.016  1.00114.23           O  
ATOM   1348  CB  PHE   169      31.356  11.717 -21.085  1.00114.23           C  
ATOM   1349  CG  PHE   169      32.356  12.774 -20.747  1.00114.23           C  
ATOM   1350  CD1 PHE   169      32.706  13.043 -19.443  1.00114.23           C  
ATOM   1351  CD2 PHE   169      32.973  13.482 -21.754  1.00114.23           C  
ATOM   1352  CE1 PHE   169      33.640  14.011 -19.150  1.00114.23           C  
ATOM   1353  CE2 PHE   169      33.906  14.450 -21.469  1.00114.23           C  
ATOM   1354  CZ  PHE   169      34.241  14.717 -20.165  1.00114.23           C  
ATOM   1355  N   GLU   170      29.356  13.518 -19.049  1.00119.88           N  
ATOM   1356  CA  GLU   170      28.832  13.559 -17.714  1.00119.88           C  
ATOM   1357  C   GLU   170      27.340  13.369 -17.698  1.00119.88           C  
ATOM   1358  O   GLU   170      26.820  12.455 -17.059  1.00119.88           O  
ATOM   1359  CB  GLU   170      29.244  14.848 -16.976  1.00119.88           C  
ATOM   1360  CG  GLU   170      29.062  16.144 -17.772  1.00119.88           C  
ATOM   1361  CD  GLU   170      29.941  17.201 -17.110  1.00119.88           C  
ATOM   1362  OE1 GLU   170      29.827  17.373 -15.866  1.00119.88           O  
ATOM   1363  OE2 GLU   170      30.748  17.841 -17.836  1.00119.88           O1-
ATOM   1364  N   ASP   171      26.623  14.190 -18.488  1.00110.27           N  
ATOM   1365  CA  ASP   171      25.186  14.245 -18.498  1.00110.27           C  
ATOM   1366  C   ASP   171      24.580  13.037 -19.139  1.00110.27           C  
ATOM   1367  O   ASP   171      23.391  12.770 -18.955  1.00110.27           O  
ATOM   1368  CB  ASP   171      24.626  15.482 -19.211  1.00110.27           C  
ATOM   1369  CG  ASP   171      23.181  15.604 -18.758  1.00110.27           C  
ATOM   1370  OD1 ASP   171      22.903  15.239 -17.585  1.00110.27           O  
ATOM   1371  OD2 ASP   171      22.336  16.042 -19.579  1.00110.27           O1-
ATOM   1372  N   ASN   172      25.361  12.281 -19.930  1.00 68.95           N  
ATOM   1373  CA  ASN   172      24.780  11.199 -20.667  1.00 68.95           C  
ATOM   1374  C   ASN   172      23.737  11.814 -21.553  1.00 68.95           C  
ATOM   1375  O   ASN   172      22.580  11.394 -21.558  1.00 68.95           O  
ATOM   1376  CB  ASN   172      24.118  10.160 -19.750  1.00 68.95           C  
ATOM   1377  CG  ASN   172      25.227   9.566 -18.890  1.00 68.95           C  
ATOM   1378  ND2 ASN   172      25.138   9.775 -17.550  1.00 68.95           N  
ATOM   1379  OD1 ASN   172      26.156   8.946 -19.402  1.00 68.95           O  
ATOM   1380  N   THR   173      24.129  12.859 -22.320  1.00115.20           N  
ATOM   1381  CA  THR   173      23.155  13.530 -23.137  1.00115.20           C  
ATOM   1382  C   THR   173      23.712  13.838 -24.501  1.00115.20           C  
ATOM   1383  O   THR   173      24.925  13.891 -24.708  1.00115.20           O  
ATOM   1384  CB  THR   173      22.703  14.835 -22.552  1.00115.20           C  
ATOM   1385  CG2 THR   173      23.801  15.876 -22.798  1.00115.20           C  
ATOM   1386  OG1 THR   173      21.504  15.277 -23.168  1.00115.20           O  
ATOM   1387  N   LEU   174      22.795  14.027 -25.479  1.00 75.06           N  
ATOM   1388  CA  LEU   174      23.136  14.428 -26.816  1.00 75.06           C  
ATOM   1389  C   LEU   174      22.533  15.768 -27.064  1.00 75.06           C  
ATOM   1390  O   LEU   174      21.332  15.971 -26.878  1.00 75.06           O  
ATOM   1391  CB  LEU   174      22.570  13.555 -27.950  1.00 75.06           C  
ATOM   1392  CG  LEU   174      23.296  12.224 -28.193  1.00 75.06           C  
ATOM   1393  CD1 LEU   174      22.637  11.451 -29.348  1.00 75.06           C  
ATOM   1394  CD2 LEU   174      24.796  12.455 -28.441  1.00 75.06           C  
ATOM   1395  N   ILE   175      23.365  16.717 -27.521  1.00137.92           N  
ATOM   1396  CA  ILE   175      22.850  18.006 -27.857  1.00137.92           C  
ATOM   1397  C   ILE   175      22.709  17.982 -29.350  1.00137.92           C  
ATOM   1398  O   ILE   175      23.635  17.615 -30.073  1.00137.92           O  
ATOM   1399  CB  ILE   175      23.744  19.139 -27.425  1.00137.92           C  
ATOM   1400  CG1 ILE   175      22.963  20.459 -27.434  1.00137.92           C  
ATOM   1401  CG2 ILE   175      25.018  19.153 -28.285  1.00137.92           C  
ATOM   1402  CD1 ILE   175      21.916  20.531 -26.323  1.00137.92           C  
ATOM   1403  N   VAL   176      21.506  18.325 -29.855  1.00102.20           N  
ATOM   1404  CA  VAL   176      21.243  18.217 -31.264  1.00102.20           C  
ATOM   1405  C   VAL   176      21.085  19.581 -31.855  1.00102.20           C  
ATOM   1406  O   VAL   176      20.348  20.418 -31.335  1.00102.20           O  
ATOM   1407  CB  VAL   176      19.983  17.465 -31.548  1.00102.20           C  
ATOM   1408  CG1 VAL   176      20.169  16.012 -31.078  1.00102.20           C  
ATOM   1409  CG2 VAL   176      18.834  18.188 -30.830  1.00102.20           C  
ATOM   1410  N   TYR   177      21.772  19.823 -32.989  1.00 76.64           N  
ATOM   1411  CA  TYR   177      21.735  21.107 -33.630  1.00 76.64           C  
ATOM   1412  C   TYR   177      21.244  20.958 -35.039  1.00 76.64           C  
ATOM   1413  O   TYR   177      21.807  20.205 -35.833  1.00 76.64           O  
ATOM   1414  CB  TYR   177      23.130  21.764 -33.636  1.00 76.64           C  
ATOM   1415  CG  TYR   177      23.159  22.984 -34.490  1.00 76.64           C  
ATOM   1416  CD1 TYR   177      22.417  24.096 -34.172  1.00 76.64           C  
ATOM   1417  CD2 TYR   177      23.981  23.021 -35.594  1.00 76.64           C  
ATOM   1418  CE1 TYR   177      22.468  25.217 -34.965  1.00 76.64           C  
ATOM   1419  CE2 TYR   177      24.038  24.139 -36.391  1.00 76.64           C  
ATOM   1420  CZ  TYR   177      23.275  25.238 -36.077  1.00 76.64           C  
ATOM   1421  OH  TYR   177      23.326  26.391 -36.888  1.00 76.64           O  
ATOM   1422  N   ASP   178      20.154  21.686 -35.368  1.00 54.49           N  
ATOM   1423  CA  ASP   178      19.585  21.697 -36.690  1.00 54.49           C  
ATOM   1424  C   ASP   178      20.074  22.954 -37.341  1.00 54.49           C  
ATOM   1425  O   ASP   178      19.654  24.057 -36.994  1.00 54.49           O  
ATOM   1426  CB  ASP   178      18.043  21.725 -36.686  1.00 54.49           C  
ATOM   1427  CG  ASP   178      17.518  21.517 -38.104  1.00 54.49           C  
ATOM   1428  OD1 ASP   178      18.211  21.928 -39.073  1.00 54.49           O  
ATOM   1429  OD2 ASP   178      16.407  20.935 -38.233  1.00 54.49           O1-
ATOM   1430  N   GLN   179      20.996  22.804 -38.311  1.00 96.27           N  
ATOM   1431  CA  GLN   179      21.618  23.924 -38.958  1.00 96.27           C  
ATOM   1432  C   GLN   179      20.616  24.696 -39.770  1.00 96.27           C  
ATOM   1433  O   GLN   179      20.604  25.925 -39.744  1.00 96.27           O  
ATOM   1434  CB  GLN   179      22.754  23.468 -39.894  1.00 96.27           C  
ATOM   1435  CG  GLN   179      23.750  24.567 -40.266  1.00 96.27           C  
ATOM   1436  CD  GLN   179      23.064  25.582 -41.162  1.00 96.27           C  
ATOM   1437  NE2 GLN   179      22.243  25.089 -42.127  1.00 96.27           N  
ATOM   1438  OE1 GLN   179      23.266  26.788 -41.018  1.00 96.27           O  
ATOM   1439  N   GLU   180      19.739  23.993 -40.517  1.00 76.47           N  
ATOM   1440  CA  GLU   180      18.813  24.679 -41.376  1.00 76.47           C  
ATOM   1441  C   GLU   180      17.866  25.515 -40.568  1.00 76.47           C  
ATOM   1442  O   GLU   180      17.671  26.695 -40.854  1.00 76.47           O  
ATOM   1443  CB  GLU   180      17.960  23.720 -42.228  1.00 76.47           C  
ATOM   1444  CG  GLU   180      16.975  24.429 -43.162  1.00 76.47           C  
ATOM   1445  CD  GLU   180      16.211  23.358 -43.933  1.00 76.47           C  
ATOM   1446  OE1 GLU   180      16.526  22.155 -43.725  1.00 76.47           O  
ATOM   1447  OE2 GLU   180      15.309  23.722 -44.735  1.00 76.47           O1-
ATOM   1448  N   LYS   181      17.259  24.908 -39.535  1.00109.86           N  
ATOM   1449  CA  LYS   181      16.294  25.552 -38.688  1.00109.86           C  
ATOM   1450  C   LYS   181      16.957  26.557 -37.804  1.00109.86           C  
ATOM   1451  O   LYS   181      16.324  27.521 -37.374  1.00109.86           O  
ATOM   1452  CB  LYS   181      15.496  24.557 -37.834  1.00109.86           C  
ATOM   1453  CG  LYS   181      14.544  23.728 -38.699  1.00109.86           C  
ATOM   1454  CD  LYS   181      13.911  22.546 -37.971  1.00109.86           C  
ATOM   1455  CE  LYS   181      13.308  22.926 -36.620  1.00109.86           C  
ATOM   1456  NZ  LYS   181      14.381  23.040 -35.608  1.00109.86           N1+
ATOM   1457  N   LYS   182      18.260  26.365 -37.514  1.00127.71           N  
ATOM   1458  CA  LYS   182      18.943  27.238 -36.604  1.00127.71           C  
ATOM   1459  C   LYS   182      18.350  27.019 -35.246  1.00127.71           C  
ATOM   1460  O   LYS   182      18.200  27.958 -34.465  1.00127.71           O  
ATOM   1461  CB  LYS   182      18.754  28.728 -36.952  1.00127.71           C  
ATOM   1462  CG  LYS   182      19.267  29.129 -38.338  1.00127.71           C  
ATOM   1463  CD  LYS   182      20.772  28.938 -38.535  1.00127.71           C  
ATOM   1464  CE  LYS   182      21.251  29.347 -39.931  1.00127.71           C  
ATOM   1465  NZ  LYS   182      20.705  28.418 -40.944  1.00127.71           N1+
ATOM   1466  N   ASP   183      17.997  25.752 -34.937  1.00 63.27           N  
ATOM   1467  CA  ASP   183      17.370  25.386 -33.693  1.00 63.27           C  
ATOM   1468  C   ASP   183      18.168  24.285 -33.045  1.00 63.27           C  
ATOM   1469  O   ASP   183      18.845  23.516 -33.727  1.00 63.27           O  
ATOM   1470  CB  ASP   183      15.952  24.836 -33.924  1.00 63.27           C  
ATOM   1471  CG  ASP   183      15.299  24.505 -32.593  1.00 63.27           C  
ATOM   1472  OD1 ASP   183      15.609  25.196 -31.586  1.00 63.27           O  
ATOM   1473  OD2 ASP   183      14.483  23.545 -32.565  1.00 63.27           O1-
ATOM   1474  N   SER   184      18.126  24.190 -31.692  1.00 45.72           N  
ATOM   1475  CA  SER   184      18.828  23.123 -31.028  1.00 45.72           C  
ATOM   1476  C   SER   184      18.047  22.681 -29.820  1.00 45.72           C  
ATOM   1477  O   SER   184      17.190  23.405 -29.317  1.00 45.72           O  
ATOM   1478  CB  SER   184      20.240  23.523 -30.558  1.00 45.72           C  
ATOM   1479  OG  SER   184      20.165  24.566 -29.600  1.00 45.72           O  
ATOM   1480  N   TRP   185      18.306  21.439 -29.348  1.00 76.33           N  
ATOM   1481  CA  TRP   185      17.646  20.928 -28.175  1.00 76.33           C  
ATOM   1482  C   TRP   185      18.492  19.831 -27.590  1.00 76.33           C  
ATOM   1483  O   TRP   185      19.361  19.283 -28.267  1.00 76.33           O  
ATOM   1484  CB  TRP   185      16.232  20.374 -28.443  1.00 76.33           C  
ATOM   1485  CG  TRP   185      16.138  19.217 -29.408  1.00 76.33           C  
ATOM   1486  CD1 TRP   185      16.096  17.876 -29.147  1.00 76.33           C  
ATOM   1487  CD2 TRP   185      16.045  19.349 -30.839  1.00 76.33           C  
ATOM   1488  CE2 TRP   185      15.945  18.062 -31.368  1.00 76.33           C  
ATOM   1489  CE3 TRP   185      16.045  20.453 -31.642  1.00 76.33           C  
ATOM   1490  NE1 TRP   185      15.977  17.170 -30.317  1.00 76.33           N  
ATOM   1491  CZ2 TRP   185      15.844  17.861 -32.714  1.00 76.33           C  
ATOM   1492  CZ3 TRP   185      15.940  20.244 -33.002  1.00 76.33           C  
ATOM   1493  CH2 TRP   185      15.841  18.973 -33.528  1.00 76.33           C  
ATOM   1494  N   LYS   186      18.258  19.490 -26.300  1.00 88.78           N  
ATOM   1495  CA  LYS   186      19.034  18.475 -25.638  1.00 88.78           C  
ATOM   1496  C   LYS   186      18.200  17.235 -25.499  1.00 88.78           C  
ATOM   1497  O   LYS   186      16.978  17.303 -25.373  1.00 88.78           O  
ATOM   1498  CB  LYS   186      19.505  18.890 -24.230  1.00 88.78           C  
ATOM   1499  CG  LYS   186      20.562  17.951 -23.642  1.00 88.78           C  
ATOM   1500  CD  LYS   186      21.299  18.528 -22.430  1.00 88.78           C  
ATOM   1501  CE  LYS   186      20.808  17.981 -21.088  1.00 88.78           C  
ATOM   1502  NZ  LYS   186      21.573  18.599 -19.981  1.00 88.78           N1+
ATOM   1503  N   ILE   187      18.852  16.053 -25.557  1.00 46.23           N  
ATOM   1504  CA  ILE   187      18.131  14.814 -25.445  1.00 46.23           C  
ATOM   1505  C   ILE   187      18.885  13.888 -24.535  1.00 46.23           C  
ATOM   1506  O   ILE   187      20.098  13.727 -24.667  1.00 46.23           O  
ATOM   1507  CB  ILE   187      18.003  14.127 -26.773  1.00 46.23           C  
ATOM   1508  CG1 ILE   187      17.296  15.053 -27.781  1.00 46.23           C  
ATOM   1509  CG2 ILE   187      17.287  12.786 -26.545  1.00 46.23           C  
ATOM   1510  CD1 ILE   187      17.452  14.607 -29.234  1.00 46.23           C  
ATOM   1511  N   SER   188      18.177  13.228 -23.591  1.00 73.14           N  
ATOM   1512  CA  SER   188      18.832  12.332 -22.680  1.00 73.14           C  
ATOM   1513  C   SER   188      18.174  10.987 -22.786  1.00 73.14           C  
ATOM   1514  O   SER   188      16.999  10.884 -23.135  1.00 73.14           O  
ATOM   1515  CB  SER   188      18.745  12.788 -21.213  1.00 73.14           C  
ATOM   1516  OG  SER   188      19.451  11.887 -20.376  1.00 73.14           O  
ATOM   1517  N   HIS   189      18.944   9.913 -22.512  1.00 57.55           N  
ATOM   1518  CA  HIS   189      18.410   8.582 -22.588  1.00 57.55           C  
ATOM   1519  C   HIS   189      19.194   7.741 -21.625  1.00 57.55           C  
ATOM   1520  O   HIS   189      20.385   7.959 -21.413  1.00 57.55           O  
ATOM   1521  CB  HIS   189      18.575   7.979 -23.995  1.00 57.55           C  
ATOM   1522  CG  HIS   189      17.787   6.729 -24.243  1.00 57.55           C  
ATOM   1523  CD2 HIS   189      16.612   6.556 -24.906  1.00 57.55           C  
ATOM   1524  ND1 HIS   189      18.173   5.471 -23.832  1.00 57.55           N  
ATOM   1525  CE1 HIS   189      17.220   4.609 -24.267  1.00 57.55           C  
ATOM   1526  NE2 HIS   189      16.251   5.220 -24.924  1.00 57.55           N  
ATOM   1527  N   GLY   190      18.543   6.722 -21.038  1.00 32.45           N  
ATOM   1528  CA  GLY   190      19.171   5.874 -20.065  1.00 32.45           C  
ATOM   1529  C   GLY   190      20.339   5.203 -20.714  1.00 32.45           C  
ATOM   1530  O   GLY   190      21.316   4.861 -20.051  1.00 32.45           O  
ATOM   1531  N   SER   191      20.240   4.960 -22.033  1.00108.29           N  
ATOM   1532  CA  SER   191      21.251   4.256 -22.773  1.00108.29           C  
ATOM   1533  C   SER   191      22.531   5.045 -22.850  1.00108.29           C  
ATOM   1534  O   SER   191      23.594   4.478 -23.087  1.00108.29           O  
ATOM   1535  CB  SER   191      20.825   3.913 -24.213  1.00108.29           C  
ATOM   1536  OG  SER   191      20.710   5.087 -24.998  1.00108.29           O  
ATOM   1537  N   PHE   192      22.468   6.376 -22.672  1.00121.11           N  
ATOM   1538  CA  PHE   192      23.614   7.246 -22.770  1.00121.11           C  
ATOM   1539  C   PHE   192      24.537   7.127 -21.585  1.00121.11           C  
ATOM   1540  O   PHE   192      25.632   7.684 -21.614  1.00121.11           O  
ATOM   1541  CB  PHE   192      23.293   8.736 -22.953  1.00121.11           C  
ATOM   1542  CG  PHE   192      22.614   8.869 -24.269  1.00121.11           C  
ATOM   1543  CD1 PHE   192      23.184   8.348 -25.408  1.00121.11           C  
ATOM   1544  CD2 PHE   192      21.427   9.553 -24.371  1.00121.11           C  
ATOM   1545  CE1 PHE   192      22.559   8.481 -26.625  1.00121.11           C  
ATOM   1546  CE2 PHE   192      20.799   9.690 -25.586  1.00121.11           C  
ATOM   1547  CZ  PHE   192      21.362   9.148 -26.715  1.00121.11           C  
ATOM   1548  N   LYS   193      24.071   6.522 -20.476  1.00104.36           N  
ATOM   1549  CA  LYS   193      24.786   6.444 -19.222  1.00104.36           C  
ATOM   1550  C   LYS   193      25.832   5.361 -19.195  1.00104.36           C  
ATOM   1551  O   LYS   193      25.799   4.395 -19.955  1.00104.36           O  
ATOM   1552  CB  LYS   193      23.841   6.140 -18.055  1.00104.36           C  
ATOM   1553  CG  LYS   193      22.789   7.219 -17.828  1.00104.36           C  
ATOM   1554  CD  LYS   193      21.602   6.719 -17.006  1.00104.36           C  
ATOM   1555  CE  LYS   193      20.718   7.847 -16.476  1.00104.36           C  
ATOM   1556  NZ  LYS   193      20.496   8.850 -17.537  1.00104.36           N1+
ATOM   1557  N   PRO   194      26.788   5.548 -18.298  1.00108.27           N  
ATOM   1558  CA  PRO   194      27.874   4.629 -18.045  1.00108.27           C  
ATOM   1559  C   PRO   194      27.390   3.376 -17.381  1.00108.27           C  
ATOM   1560  O   PRO   194      26.461   3.465 -16.577  1.00108.27           O  
ATOM   1561  CB  PRO   194      28.865   5.389 -17.163  1.00108.27           C  
ATOM   1562  CG  PRO   194      28.023   6.513 -16.531  1.00108.27           C  
ATOM   1563  CD  PRO   194      26.945   6.805 -17.589  1.00108.27           C  
ATOM   1564  N   GLU   195      27.926   2.195 -17.779  1.00 90.04           N  
ATOM   1565  CA  GLU   195      27.571   0.972 -17.110  1.00 90.04           C  
ATOM   1566  C   GLU   195      28.324   0.781 -15.822  1.00 90.04           C  
ATOM   1567  O   GLU   195      27.778   0.953 -14.736  1.00 90.04           O  
ATOM   1568  CB  GLU   195      27.811  -0.258 -18.001  1.00 90.04           C  
ATOM   1569  CG  GLU   195      26.853  -0.307 -19.196  1.00 90.04           C  
ATOM   1570  CD  GLU   195      27.300  -1.415 -20.141  1.00 90.04           C  
ATOM   1571  OE1 GLU   195      28.528  -1.693 -20.198  1.00 90.04           O  
ATOM   1572  OE2 GLU   195      26.415  -1.994 -20.826  1.00 90.04           O1-
ATOM   1573  N   HIS   196      29.645   0.527 -15.919  1.00 62.63           N  
ATOM   1574  CA  HIS   196      30.464   0.273 -14.765  1.00 62.63           C  
ATOM   1575  C   HIS   196      31.678   1.107 -14.974  1.00 62.63           C  
ATOM   1576  O   HIS   196      32.045   1.386 -16.114  1.00 62.63           O  
ATOM   1577  CB  HIS   196      30.935  -1.186 -14.620  1.00 62.63           C  
ATOM   1578  CG  HIS   196      29.808  -2.165 -14.472  1.00 62.63           C  
ATOM   1579  CD2 HIS   196      29.498  -3.262 -15.215  1.00 62.63           C  
ATOM   1580  ND1 HIS   196      28.861  -2.106 -13.474  1.00 62.63           N  
ATOM   1581  CE1 HIS   196      28.028  -3.162 -13.662  1.00 62.63           C  
ATOM   1582  NE2 HIS   196      28.376  -3.892 -14.706  1.00 62.63           N  
ATOM   1583  N   ASP   197      32.348   1.528 -13.884  1.00103.79           N  
ATOM   1584  CA  ASP   197      33.454   2.411 -14.100  1.00103.79           C  
ATOM   1585  C   ASP   197      34.550   1.696 -14.822  1.00103.79           C  
ATOM   1586  O   ASP   197      34.711   0.479 -14.725  1.00103.79           O  
ATOM   1587  CB  ASP   197      34.013   3.090 -12.832  1.00103.79           C  
ATOM   1588  CG  ASP   197      34.539   2.041 -11.869  1.00103.79           C  
ATOM   1589  OD1 ASP   197      33.708   1.239 -11.364  1.00103.79           O  
ATOM   1590  OD2 ASP   197      35.771   2.040 -11.610  1.00103.79           O1-
ATOM   1591  N   SER   198      35.301   2.471 -15.629  1.00 95.80           N  
ATOM   1592  CA  SER   198      36.393   1.963 -16.403  1.00 95.80           C  
ATOM   1593  C   SER   198      37.614   1.932 -15.538  1.00 95.80           C  
ATOM   1594  O   SER   198      37.810   2.806 -14.698  1.00 95.80           O  
ATOM   1595  CB  SER   198      36.725   2.849 -17.608  1.00 95.80           C  
ATOM   1596  OG  SER   198      37.838   2.309 -18.299  1.00 95.80           O  
ATOM   1597  N   THR   199      38.494   0.931 -15.746  1.00115.23           N  
ATOM   1598  CA  THR   199      39.682   0.838 -14.950  1.00115.23           C  
ATOM   1599  C   THR   199      40.845   1.205 -15.820  1.00115.23           C  
ATOM   1600  O   THR   199      40.966   0.718 -16.943  1.00115.23           O  
ATOM   1601  CB  THR   199      39.918  -0.539 -14.393  1.00115.23           C  
ATOM   1602  CG2 THR   199      40.138  -1.518 -15.559  1.00115.23           C  
ATOM   1603  OG1 THR   199      41.039  -0.537 -13.524  1.00115.23           O  
ATOM   1604  N   LEU   200      41.724   2.109 -15.331  1.00 68.50           N  
ATOM   1605  CA  LEU   200      42.847   2.493 -16.137  1.00 68.50           C  
ATOM   1606  C   LEU   200      44.097   2.392 -15.326  1.00 68.50           C  
ATOM   1607  O   LEU   200      44.171   2.858 -14.188  1.00 68.50           O  
ATOM   1608  CB  LEU   200      42.772   3.915 -16.713  1.00 68.50           C  
ATOM   1609  CG  LEU   200      43.940   4.200 -17.672  1.00 68.50           C  
ATOM   1610  CD1 LEU   200      43.919   3.216 -18.852  1.00 68.50           C  
ATOM   1611  CD2 LEU   200      43.954   5.664 -18.131  1.00 68.50           C  
ATOM   1612  N   SER   201      45.139   1.793 -15.932  1.00 55.46           N  
ATOM   1613  CA  SER   201      46.355   1.566 -15.209  1.00 55.46           C  
ATOM   1614  C   SER   201      47.353   2.630 -15.527  1.00 55.46           C  
ATOM   1615  O   SER   201      47.709   2.860 -16.680  1.00 55.46           O  
ATOM   1616  CB  SER   201      47.019   0.222 -15.558  1.00 55.46           C  
ATOM   1617  OG  SER   201      46.182  -0.847 -15.158  1.00 55.46           O  
ATOM   1618  N   HIS   202      47.824   3.322 -14.474  1.00 95.93           N  
ATOM   1619  CA  HIS   202      48.875   4.287 -14.605  1.00 95.93           C  
ATOM   1620  C   HIS   202      49.878   3.926 -13.584  1.00 95.93           C  
ATOM   1621  O   HIS   202      49.518   3.675 -12.435  1.00 95.93           O  
ATOM   1622  CB  HIS   202      48.483   5.742 -14.304  1.00 95.93           C  
ATOM   1623  CG  HIS   202      49.663   6.675 -14.399  1.00 95.93           C  
ATOM   1624  CD2 HIS   202      50.307   7.380 -13.427  1.00 95.93           C  
ATOM   1625  ND1 HIS   202      50.313   6.978 -15.573  1.00 95.93           N  
ATOM   1626  CE1 HIS   202      51.310   7.843 -15.260  1.00 95.93           C  
ATOM   1627  NE2 HIS   202      51.346   8.119 -13.968  1.00 95.93           N  
ATOM   1628  N   ASN   203      51.167   3.904 -13.977  1.00135.11           N  
ATOM   1629  CA  ASN   203      52.135   3.518 -13.007  1.00135.11           C  
ATOM   1630  C   ASN   203      51.750   2.129 -12.635  1.00135.11           C  
ATOM   1631  O   ASN   203      51.254   1.360 -13.454  1.00135.11           O  
ATOM   1632  CB  ASN   203      52.129   4.398 -11.741  1.00135.11           C  
ATOM   1633  CG  ASN   203      52.703   5.759 -12.116  1.00135.11           C  
ATOM   1634  ND2 ASN   203      52.303   6.821 -11.367  1.00135.11           N  
ATOM   1635  OD1 ASN   203      53.491   5.873 -13.052  1.00135.11           O  
ATOM   1636  N   GLY   204      52.051   1.750 -11.395  1.00122.44           N  
ATOM   1637  CA  GLY   204      51.661   0.482 -10.867  1.00122.44           C  
ATOM   1638  C   GLY   204      50.194   0.440 -10.551  1.00122.44           C  
ATOM   1639  O   GLY   204      49.595  -0.634 -10.559  1.00122.44           O  
ATOM   1640  N   GLU   205      49.597   1.605 -10.207  1.00112.90           N  
ATOM   1641  CA  GLU   205      48.276   1.648  -9.631  1.00112.90           C  
ATOM   1642  C   GLU   205      47.167   1.688 -10.634  1.00112.90           C  
ATOM   1643  O   GLU   205      47.349   2.070 -11.789  1.00112.90           O  
ATOM   1644  CB  GLU   205      48.104   2.821  -8.649  1.00112.90           C  
ATOM   1645  CG  GLU   205      46.886   2.689  -7.734  1.00112.90           C  
ATOM   1646  CD  GLU   205      47.114   3.596  -6.528  1.00112.90           C  
ATOM   1647  OE1 GLU   205      48.227   3.518  -5.943  1.00112.90           O  
ATOM   1648  OE2 GLU   205      46.187   4.373  -6.178  1.00112.90           O1-
ATOM   1649  N   GLN   206      45.963   1.262 -10.186  1.00 99.54           N  
ATOM   1650  CA  GLN   206      44.814   1.263 -11.043  1.00 99.54           C  
ATOM   1651  C   GLN   206      43.933   2.400 -10.634  1.00 99.54           C  
ATOM   1652  O   GLN   206      43.741   2.666  -9.449  1.00 99.54           O  
ATOM   1653  CB  GLN   206      43.953  -0.015 -10.996  1.00 99.54           C  
ATOM   1654  CG  GLN   206      43.216  -0.246  -9.675  1.00 99.54           C  
ATOM   1655  CD  GLN   206      42.345  -1.487  -9.844  1.00 99.54           C  
ATOM   1656  NE2 GLN   206      42.978  -2.628 -10.226  1.00 99.54           N  
ATOM   1657  OE1 GLN   206      41.132  -1.444  -9.644  1.00 99.54           O  
ATOM   1658  N   TYR   207      43.359   3.088 -11.639  1.00 67.58           N  
ATOM   1659  CA  TYR   207      42.514   4.228 -11.425  1.00 67.58           C  
ATOM   1660  C   TYR   207      41.198   3.914 -12.058  1.00 67.58           C  
ATOM   1661  O   TYR   207      41.064   2.894 -12.731  1.00 67.58           O  
ATOM   1662  CB  TYR   207      43.043   5.521 -12.069  1.00 67.58           C  
ATOM   1663  CG  TYR   207      44.240   5.946 -11.290  1.00 67.58           C  
ATOM   1664  CD1 TYR   207      44.088   6.677 -10.134  1.00 67.58           C  
ATOM   1665  CD2 TYR   207      45.510   5.615 -11.708  1.00 67.58           C  
ATOM   1666  CE1 TYR   207      45.184   7.075  -9.405  1.00 67.58           C  
ATOM   1667  CE2 TYR   207      46.609   6.010 -10.983  1.00 67.58           C  
ATOM   1668  CZ  TYR   207      46.446   6.741  -9.828  1.00 67.58           C  
ATOM   1669  OH  TYR   207      47.573   7.149  -9.085  1.00 67.58           O  
ATOM   1670  N   LYS   208      40.173   4.760 -11.809  1.00120.63           N  
ATOM   1671  CA  LYS   208      38.867   4.465 -12.331  1.00120.63           C  
ATOM   1672  C   LYS   208      38.166   5.744 -12.703  1.00120.63           C  
ATOM   1673  O   LYS   208      38.383   6.788 -12.087  1.00120.63           O  
ATOM   1674  CB  LYS   208      37.957   3.793 -11.288  1.00120.63           C  
ATOM   1675  CG  LYS   208      38.510   2.498 -10.684  1.00120.63           C  
ATOM   1676  CD  LYS   208      37.799   2.080  -9.392  1.00120.63           C  
ATOM   1677  CE  LYS   208      37.912   3.120  -8.271  1.00120.63           C  
ATOM   1678  NZ  LYS   208      37.093   2.716  -7.107  1.00120.63           N1+
ATOM   1679  N   TYR   209      37.322   5.693 -13.762  1.00154.05           N  
ATOM   1680  CA  TYR   209      36.492   6.814 -14.115  1.00154.05           C  
ATOM   1681  C   TYR   209      35.180   6.302 -14.650  1.00154.05           C  
ATOM   1682  O   TYR   209      35.086   5.152 -15.072  1.00154.05           O  
ATOM   1683  CB  TYR   209      37.136   7.830 -15.089  1.00154.05           C  
ATOM   1684  CG  TYR   209      37.638   7.158 -16.322  1.00154.05           C  
ATOM   1685  CD1 TYR   209      36.782   6.829 -17.350  1.00154.05           C  
ATOM   1686  CD2 TYR   209      38.981   6.882 -16.451  1.00154.05           C  
ATOM   1687  CE1 TYR   209      37.261   6.217 -18.484  1.00154.05           C  
ATOM   1688  CE2 TYR   209      39.465   6.269 -17.580  1.00154.05           C  
ATOM   1689  CZ  TYR   209      38.604   5.936 -18.600  1.00154.05           C  
ATOM   1690  OH  TYR   209      39.100   5.308 -19.761  1.00154.05           O  
ATOM   1691  N   ARG   210      34.106   7.125 -14.592  1.00110.26           N  
ATOM   1692  CA  ARG   210      32.839   6.683 -15.118  1.00110.26           C  
ATOM   1693  C   ARG   210      32.337   7.721 -16.070  1.00110.26           C  
ATOM   1694  O   ARG   210      31.960   8.822 -15.670  1.00110.26           O  
ATOM   1695  CB  ARG   210      31.711   6.503 -14.082  1.00110.26           C  
ATOM   1696  CG  ARG   210      31.824   5.269 -13.181  1.00110.26           C  
ATOM   1697  CD  ARG   210      30.566   5.019 -12.337  1.00110.26           C  
ATOM   1698  NE  ARG   210      30.857   3.936 -11.348  1.00110.26           N  
ATOM   1699  CZ  ARG   210      30.459   2.649 -11.573  1.00110.26           C  
ATOM   1700  NH1 ARG   210      29.807   2.318 -12.724  1.00110.26           N1+
ATOM   1701  NH2 ARG   210      30.695   1.694 -10.626  1.00110.26           N  
ATOM   1702  N   VAL   211      32.269   7.380 -17.370  1.00109.55           N  
ATOM   1703  CA  VAL   211      31.814   8.365 -18.305  1.00109.55           C  
ATOM   1704  C   VAL   211      30.695   7.821 -19.142  1.00109.55           C  
ATOM   1705  O   VAL   211      30.610   6.622 -19.408  1.00109.55           O  
ATOM   1706  CB  VAL   211      32.895   8.866 -19.218  1.00109.55           C  
ATOM   1707  CG1 VAL   211      33.942   9.601 -18.362  1.00109.55           C  
ATOM   1708  CG2 VAL   211      33.466   7.681 -20.013  1.00109.55           C  
ATOM   1709  N   GLY   212      29.793   8.731 -19.568  1.00 45.89           N  
ATOM   1710  CA  GLY   212      28.662   8.421 -20.403  1.00 45.89           C  
ATOM   1711  C   GLY   212      29.117   8.512 -21.838  1.00 45.89           C  
ATOM   1712  O   GLY   212      30.309   8.395 -22.108  1.00 45.89           O  
ATOM   1713  N   ILE   213      28.170   8.752 -22.779  1.00127.38           N  
ATOM   1714  CA  ILE   213      28.362   8.757 -24.223  1.00127.38           C  
ATOM   1715  C   ILE   213      29.489   9.675 -24.664  1.00127.38           C  
ATOM   1716  O   ILE   213      29.573  10.825 -24.237  1.00127.38           O  
ATOM   1717  CB  ILE   213      27.085   9.102 -24.939  1.00127.38           C  
ATOM   1718  CG1 ILE   213      27.256   9.072 -26.465  1.00127.38           C  
ATOM   1719  CG2 ILE   213      26.536  10.409 -24.343  1.00127.38           C  
ATOM   1720  CD1 ILE   213      25.929   9.167 -27.216  1.00127.38           C  
ATOM   1721  N   PHE   214      30.483   9.089 -25.394  1.00343.59           N  
ATOM   1722  CA  PHE   214      31.725   9.724 -25.788  1.00343.59           C  
ATOM   1723  C   PHE   214      32.065  10.230 -27.201  1.00343.59           C  
ATOM   1724  O   PHE   214      32.857  11.157 -27.283  1.00343.59           O  
ATOM   1725  CB  PHE   214      32.939   8.912 -25.290  1.00343.59           C  
ATOM   1726  CG  PHE   214      33.842   9.855 -24.555  1.00343.59           C  
ATOM   1727  CD1 PHE   214      34.593  10.806 -25.205  1.00343.59           C  
ATOM   1728  CD2 PHE   214      33.946   9.782 -23.181  1.00343.59           C  
ATOM   1729  CE1 PHE   214      35.417  11.663 -24.512  1.00343.59           C  
ATOM   1730  CE2 PHE   214      34.769  10.633 -22.479  1.00343.59           C  
ATOM   1731  CZ  PHE   214      35.503  11.583 -23.144  1.00343.59           C  
ATOM   1732  N   GLY   215      31.715   9.607 -28.367  1.00179.39           N  
ATOM   1733  CA  GLY   215      30.976   8.399 -28.526  1.00179.39           C  
ATOM   1734  C   GLY   215      29.952   8.458 -29.643  1.00179.39           C  
ATOM   1735  O   GLY   215      28.877   7.897 -29.459  1.00179.39           O  
ATOM   1736  N   ILE   216      30.189   9.151 -30.799  1.00 89.13           N  
ATOM   1737  CA  ILE   216      29.158   9.094 -31.829  1.00 89.13           C  
ATOM   1738  C   ILE   216      29.671   9.097 -33.269  1.00 89.13           C  
ATOM   1739  O   ILE   216      30.399  10.004 -33.674  1.00 89.13           O  
ATOM   1740  CB  ILE   216      28.170  10.216 -31.666  1.00 89.13           C  
ATOM   1741  CG1 ILE   216      26.922   9.990 -32.530  1.00 89.13           C  
ATOM   1742  CG2 ILE   216      28.898  11.542 -31.932  1.00 89.13           C  
ATOM   1743  CD1 ILE   216      25.757  10.897 -32.138  1.00 89.13           C  
ATOM   1744  N   ALA   217      29.235   8.111 -34.112  1.00 53.25           N  
ATOM   1745  CA  ALA   217      29.660   8.010 -35.503  1.00 53.25           C  
ATOM   1746  C   ALA   217      28.482   7.667 -36.398  1.00 53.25           C  
ATOM   1747  O   ALA   217      27.528   7.021 -35.967  1.00 53.25           O  
ATOM   1748  CB  ALA   217      30.722   6.923 -35.732  1.00 53.25           C  
ATOM   1749  N   LEU   218      28.533   8.072 -37.697  1.00120.48           N  
ATOM   1750  CA  LEU   218      27.415   7.880 -38.601  1.00120.48           C  
ATOM   1751  C   LEU   218      27.701   6.878 -39.683  1.00120.48           C  
ATOM   1752  O   LEU   218      28.768   6.872 -40.294  1.00120.48           O  
ATOM   1753  CB  LEU   218      26.930   9.173 -39.284  1.00120.48           C  
ATOM   1754  CG  LEU   218      26.104  10.109 -38.376  1.00120.48           C  
ATOM   1755  CD1 LEU   218      24.717   9.526 -38.071  1.00120.48           C  
ATOM   1756  CD2 LEU   218      26.865  10.482 -37.103  1.00120.48           C  
ATOM   1757  N   GLY   219      26.697   6.016 -39.968  1.00 34.03           N  
ATOM   1758  CA  GLY   219      26.829   4.943 -40.917  1.00 34.03           C  
ATOM   1759  C   GLY   219      26.296   5.312 -42.270  1.00 34.03           C  
ATOM   1760  O   GLY   219      26.142   6.484 -42.610  1.00 34.03           O  
ATOM   1761  N   ASP   220      26.010   4.261 -43.076  1.00 47.49           N  
ATOM   1762  CA  ASP   220      25.536   4.350 -44.433  1.00 47.49           C  
ATOM   1763  C   ASP   220      24.171   4.960 -44.446  1.00 47.49           C  
ATOM   1764  O   ASP   220      23.309   4.604 -43.645  1.00 47.49           O  
ATOM   1765  CB  ASP   220      25.368   2.976 -45.116  1.00 47.49           C  
ATOM   1766  CG  ASP   220      26.722   2.320 -45.354  1.00 47.49           C  
ATOM   1767  OD1 ASP   220      27.731   3.063 -45.479  1.00 47.49           O  
ATOM   1768  OD2 ASP   220      26.762   1.061 -45.421  1.00 47.49           O1-
ATOM   1769  N   ARG   221      23.950   5.899 -45.389  1.00 77.10           N  
ATOM   1770  CA  ARG   221      22.683   6.548 -45.558  1.00 77.10           C  
ATOM   1771  C   ARG   221      21.853   5.761 -46.522  1.00 77.10           C  
ATOM   1772  O   ARG   221      22.372   5.156 -47.460  1.00 77.10           O  
ATOM   1773  CB  ARG   221      22.811   7.980 -46.106  1.00 77.10           C  
ATOM   1774  CG  ARG   221      23.382   8.955 -45.075  1.00 77.10           C  
ATOM   1775  CD  ARG   221      23.818  10.298 -45.657  1.00 77.10           C  
ATOM   1776  NE  ARG   221      25.079  10.055 -46.410  1.00 77.10           N  
ATOM   1777  CZ  ARG   221      26.054  11.010 -46.420  1.00 77.10           C  
ATOM   1778  NH1 ARG   221      25.862  12.186 -45.756  1.00 77.10           N1+
ATOM   1779  NH2 ARG   221      27.223  10.782 -47.085  1.00 77.10           N  
ATOM   1780  N   ASP   222      20.523   5.741 -46.282  1.00 63.82           N  
ATOM   1781  CA  ASP   222      19.574   5.084 -47.132  1.00 63.82           C  
ATOM   1782  C   ASP   222      19.144   6.070 -48.177  1.00 63.82           C  
ATOM   1783  O   ASP   222      19.687   7.170 -48.256  1.00 63.82           O  
ATOM   1784  CB  ASP   222      18.354   4.541 -46.360  1.00 63.82           C  
ATOM   1785  CG  ASP   222      17.675   5.671 -45.599  1.00 63.82           C  
ATOM   1786  OD1 ASP   222      18.095   6.850 -45.764  1.00 63.82           O  
ATOM   1787  OD2 ASP   222      16.723   5.365 -44.835  1.00 63.82           O1-
ATOM   1788  N   PRO   223      18.198   5.708 -49.007  1.00151.94           N  
ATOM   1789  CA  PRO   223      17.780   6.597 -50.056  1.00151.94           C  
ATOM   1790  C   PRO   223      17.180   7.869 -49.545  1.00151.94           C  
ATOM   1791  O   PRO   223      17.222   8.865 -50.266  1.00151.94           O  
ATOM   1792  CB  PRO   223      16.866   5.769 -50.958  1.00151.94           C  
ATOM   1793  CG  PRO   223      17.396   4.332 -50.780  1.00151.94           C  
ATOM   1794  CD  PRO   223      17.987   4.312 -49.360  1.00151.94           C  
ATOM   1795  N   GLU   224      16.578   7.851 -48.341  1.00 90.93           N  
ATOM   1796  CA  GLU   224      16.009   9.025 -47.734  1.00 90.93           C  
ATOM   1797  C   GLU   224      17.105   9.936 -47.262  1.00 90.93           C  
ATOM   1798  O   GLU   224      16.932  11.154 -47.241  1.00 90.93           O  
ATOM   1799  CB  GLU   224      15.115   8.733 -46.516  1.00 90.93           C  
ATOM   1800  CG  GLU   224      13.764   8.107 -46.865  1.00 90.93           C  
ATOM   1801  CD  GLU   224      13.952   6.610 -47.043  1.00 90.93           C  
ATOM   1802  OE1 GLU   224      15.115   6.137 -46.937  1.00 90.93           O  
ATOM   1803  OE2 GLU   224      12.927   5.916 -47.285  1.00 90.93           O1-
ATOM   1804  N   GLY   225      18.270   9.378 -46.872  1.00 36.73           N  
ATOM   1805  CA  GLY   225      19.313  10.216 -46.344  1.00 36.73           C  
ATOM   1806  C   GLY   225      19.399  10.049 -44.853  1.00 36.73           C  
ATOM   1807  O   GLY   225      19.936  10.911 -44.159  1.00 36.73           O  
ATOM   1808  N   ASN   226      18.858   8.932 -44.319  1.00 49.58           N  
ATOM   1809  CA  ASN   226      18.928   8.660 -42.909  1.00 49.58           C  
ATOM   1810  C   ASN   226      19.913   7.545 -42.718  1.00 49.58           C  
ATOM   1811  O   ASN   226      20.152   6.754 -43.627  1.00 49.58           O  
ATOM   1812  CB  ASN   226      17.596   8.189 -42.313  1.00 49.58           C  
ATOM   1813  CG  ASN   226      16.601   9.330 -42.457  1.00 49.58           C  
ATOM   1814  ND2 ASN   226      15.417   9.022 -43.046  1.00 49.58           N  
ATOM   1815  OD1 ASN   226      16.875  10.466 -42.072  1.00 49.58           O  
ATOM   1816  N   ARG   227      20.534   7.468 -41.521  1.00152.59           N  
ATOM   1817  CA  ARG   227      21.530   6.459 -41.283  1.00152.59           C  
ATOM   1818  C   ARG   227      21.613   6.148 -39.823  1.00152.59           C  
ATOM   1819  O   ARG   227      21.073   6.858 -38.975  1.00152.59           O  
ATOM   1820  CB  ARG   227      22.919   6.887 -41.786  1.00152.59           C  
ATOM   1821  CG  ARG   227      23.369   8.266 -41.287  1.00152.59           C  
ATOM   1822  CD  ARG   227      24.688   8.706 -41.925  1.00152.59           C  
ATOM   1823  NE  ARG   227      24.869  10.172 -41.759  1.00152.59           N  
ATOM   1824  CZ  ARG   227      26.059  10.726 -42.137  1.00152.59           C  
ATOM   1825  NH1 ARG   227      27.067   9.916 -42.564  1.00152.59           N1+
ATOM   1826  NH2 ARG   227      26.225  12.079 -42.098  1.00152.59           N  
ATOM   1827  N   PRO   228      22.250   5.045 -39.523  1.00162.95           N  
ATOM   1828  CA  PRO   228      22.422   4.690 -38.143  1.00162.95           C  
ATOM   1829  C   PRO   228      23.469   5.556 -37.529  1.00162.95           C  
ATOM   1830  O   PRO   228      24.473   5.823 -38.187  1.00162.95           O  
ATOM   1831  CB  PRO   228      22.800   3.215 -38.127  1.00162.95           C  
ATOM   1832  CG  PRO   228      22.174   2.668 -39.420  1.00162.95           C  
ATOM   1833  CD  PRO   228      22.155   3.872 -40.376  1.00162.95           C  
ATOM   1834  N   ALA   229      23.262   6.003 -36.277  1.00 49.92           N  
ATOM   1835  CA  ALA   229      24.304   6.729 -35.618  1.00 49.92           C  
ATOM   1836  C   ALA   229      24.749   5.858 -34.486  1.00 49.92           C  
ATOM   1837  O   ALA   229      24.022   5.657 -33.514  1.00 49.92           O  
ATOM   1838  CB  ALA   229      23.854   8.080 -35.034  1.00 49.92           C  
ATOM   1839  N   TYR   230      25.986   5.338 -34.580  1.00 70.02           N  
ATOM   1840  CA  TYR   230      26.488   4.420 -33.598  1.00 70.02           C  
ATOM   1841  C   TYR   230      27.088   5.205 -32.474  1.00 70.02           C  
ATOM   1842  O   TYR   230      27.822   6.169 -32.695  1.00 70.02           O  
ATOM   1843  CB  TYR   230      27.581   3.487 -34.152  1.00 70.02           C  
ATOM   1844  CG  TYR   230      27.009   2.714 -35.299  1.00 70.02           C  
ATOM   1845  CD1 TYR   230      26.185   1.631 -35.089  1.00 70.02           C  
ATOM   1846  CD2 TYR   230      27.314   3.068 -36.595  1.00 70.02           C  
ATOM   1847  CE1 TYR   230      25.668   0.925 -36.152  1.00 70.02           C  
ATOM   1848  CE2 TYR   230      26.802   2.368 -37.662  1.00 70.02           C  
ATOM   1849  CZ  TYR   230      25.976   1.294 -37.441  1.00 70.02           C  
ATOM   1850  OH  TYR   230      25.450   0.573 -38.535  1.00 70.02           O  
ATOM   1851  N   TYR   231      26.754   4.831 -31.220  1.00 82.92           N  
ATOM   1852  CA  TYR   231      27.336   5.542 -30.117  1.00 82.92           C  
ATOM   1853  C   TYR   231      27.700   4.598 -29.009  1.00 82.92           C  
ATOM   1854  O   TYR   231      27.273   3.443 -28.984  1.00 82.92           O  
ATOM   1855  CB  TYR   231      26.430   6.656 -29.553  1.00 82.92           C  
ATOM   1856  CG  TYR   231      25.177   6.074 -28.993  1.00 82.92           C  
ATOM   1857  CD1 TYR   231      25.146   5.608 -27.700  1.00 82.92           C  
ATOM   1858  CD2 TYR   231      24.031   6.007 -29.753  1.00 82.92           C  
ATOM   1859  CE1 TYR   231      23.992   5.078 -27.177  1.00 82.92           C  
ATOM   1860  CE2 TYR   231      22.870   5.479 -29.236  1.00 82.92           C  
ATOM   1861  CZ  TYR   231      22.853   5.015 -27.943  1.00 82.92           C  
ATOM   1862  OH  TYR   231      21.668   4.475 -27.402  1.00 82.92           O  
ATOM   1863  N   ILE   232      28.577   5.066 -28.093  1.00 65.52           N  
ATOM   1864  CA  ILE   232      28.980   4.278 -26.959  1.00 65.52           C  
ATOM   1865  C   ILE   232      29.361   5.199 -25.834  1.00 65.52           C  
ATOM   1866  O   ILE   232      29.809   6.322 -26.060  1.00 65.52           O  
ATOM   1867  CB  ILE   232      30.176   3.419 -27.245  1.00 65.52           C  
ATOM   1868  CG1 ILE   232      29.876   2.455 -28.406  1.00 65.52           C  
ATOM   1869  CG2 ILE   232      30.568   2.705 -25.943  1.00 65.52           C  
ATOM   1870  CD1 ILE   232      31.124   1.777 -28.973  1.00 65.52           C  
ATOM   1871  N   ALA   233      29.153   4.740 -24.581  1.00 47.23           N  
ATOM   1872  CA  ALA   233      29.600   5.449 -23.416  1.00 47.23           C  
ATOM   1873  C   ALA   233      31.043   5.082 -23.227  1.00 47.23           C  
ATOM   1874  O   ALA   233      31.476   4.016 -23.667  1.00 47.23           O  
ATOM   1875  CB  ALA   233      28.854   5.048 -22.134  1.00 47.23           C  
ATOM   1876  N   GLY   234      31.825   5.976 -22.590  1.00 40.99           N  
ATOM   1877  CA  GLY   234      33.219   5.713 -22.357  1.00 40.99           C  
ATOM   1878  C   GLY   234      33.366   4.558 -21.415  1.00 40.99           C  
ATOM   1879  O   GLY   234      34.154   3.644 -21.662  1.00 40.99           O  
ATOM   1880  N   SER   235      32.600   4.564 -20.303  1.00 71.00           N  
ATOM   1881  CA  SER   235      32.740   3.481 -19.373  1.00 71.00           C  
ATOM   1882  C   SER   235      31.634   2.520 -19.648  1.00 71.00           C  
ATOM   1883  O   SER   235      30.610   2.513 -18.964  1.00 71.00           O  
ATOM   1884  CB  SER   235      32.658   3.907 -17.896  1.00 71.00           C  
ATOM   1885  OG  SER   235      33.751   4.754 -17.570  1.00 71.00           O  
ATOM   1886  N   SER   236      31.839   1.669 -20.670  1.00126.31           N  
ATOM   1887  CA  SER   236      30.870   0.686 -21.065  1.00126.31           C  
ATOM   1888  C   SER   236      31.471  -0.162 -22.152  1.00126.31           C  
ATOM   1889  O   SER   236      32.493   0.182 -22.748  1.00126.31           O  
ATOM   1890  CB  SER   236      29.574   1.271 -21.663  1.00126.31           C  
ATOM   1891  OG  SER   236      28.793   1.930 -20.678  1.00126.31           O  
ATOM   1892  N   THR   237      30.926  -1.389 -22.284  1.00171.39           N  
ATOM   1893  CA  THR   237      31.186  -2.375 -23.301  1.00171.39           C  
ATOM   1894  C   THR   237      30.195  -2.341 -24.434  1.00171.39           C  
ATOM   1895  O   THR   237      30.465  -2.861 -25.520  1.00171.39           O  
ATOM   1896  CB  THR   237      31.151  -3.767 -22.749  1.00171.39           C  
ATOM   1897  CG2 THR   237      29.732  -4.069 -22.233  1.00171.39           C  
ATOM   1898  OG1 THR   237      31.519  -4.695 -23.758  1.00171.39           O  
ATOM   1899  N   LYS   238      28.975  -1.823 -24.168  1.00195.20           N  
ATOM   1900  CA  LYS   238      27.904  -1.942 -25.118  1.00195.20           C  
ATOM   1901  C   LYS   238      27.952  -0.870 -26.157  1.00195.20           C  
ATOM   1902  O   LYS   238      28.478   0.221 -25.935  1.00195.20           O  
ATOM   1903  CB  LYS   238      26.510  -1.918 -24.475  1.00195.20           C  
ATOM   1904  CG  LYS   238      26.062  -0.515 -24.084  1.00195.20           C  
ATOM   1905  CD  LYS   238      27.028   0.235 -23.174  1.00195.20           C  
ATOM   1906  CE  LYS   238      26.566   1.660 -22.858  1.00195.20           C  
ATOM   1907  NZ  LYS   238      26.558   2.479 -24.090  1.00195.20           N1+
ATOM   1908  N   LEU   239      27.398  -1.195 -27.345  1.00117.81           N  
ATOM   1909  CA  LEU   239      27.362  -0.295 -28.458  1.00117.81           C  
ATOM   1910  C   LEU   239      25.934  -0.256 -28.920  1.00117.81           C  
ATOM   1911  O   LEU   239      25.290  -1.296 -29.055  1.00117.81           O  
ATOM   1912  CB  LEU   239      28.239  -0.805 -29.624  1.00117.81           C  
ATOM   1913  CG  LEU   239      28.524   0.186 -30.771  1.00117.81           C  
ATOM   1914  CD1 LEU   239      29.335  -0.491 -31.888  1.00117.81           C  
ATOM   1915  CD2 LEU   239      27.258   0.873 -31.300  1.00117.81           C  
ATOM   1916  N   PHE   240      25.403   0.958 -29.174  1.00 76.22           N  
ATOM   1917  CA  PHE   240      24.040   1.131 -29.583  1.00 76.22           C  
ATOM   1918  C   PHE   240      24.026   1.889 -30.869  1.00 76.22           C  
ATOM   1919  O   PHE   240      25.027   2.471 -31.286  1.00 76.22           O  
ATOM   1920  CB  PHE   240      23.213   1.989 -28.611  1.00 76.22           C  
ATOM   1921  CG  PHE   240      22.997   1.273 -27.323  1.00 76.22           C  
ATOM   1922  CD1 PHE   240      21.930   0.416 -27.177  1.00 76.22           C  
ATOM   1923  CD2 PHE   240      23.846   1.466 -26.259  1.00 76.22           C  
ATOM   1924  CE1 PHE   240      21.707  -0.245 -25.992  1.00 76.22           C  
ATOM   1925  CE2 PHE   240      23.624   0.807 -25.074  1.00 76.22           C  
ATOM   1926  CZ  PHE   240      22.561  -0.052 -24.935  1.00 76.22           C  
ATOM   1927  N   GLU   241      22.862   1.852 -31.551  1.00118.67           N  
ATOM   1928  CA  GLU   241      22.646   2.577 -32.766  1.00118.67           C  
ATOM   1929  C   GLU   241      21.249   3.120 -32.718  1.00118.67           C  
ATOM   1930  O   GLU   241      20.329   2.455 -32.243  1.00118.67           O  
ATOM   1931  CB  GLU   241      22.828   1.674 -33.998  1.00118.67           C  
ATOM   1932  CG  GLU   241      22.287   2.237 -35.310  1.00118.67           C  
ATOM   1933  CD  GLU   241      21.151   1.329 -35.768  1.00118.67           C  
ATOM   1934  OE1 GLU   241      21.315   0.087 -35.652  1.00118.67           O  
ATOM   1935  OE2 GLU   241      20.116   1.862 -36.249  1.00118.67           O1-
ATOM   1936  N   ILE   242      21.071   4.381 -33.168  1.00 40.18           N  
ATOM   1937  CA  ILE   242      19.783   5.018 -33.217  1.00 40.18           C  
ATOM   1938  C   ILE   242      19.687   5.664 -34.562  1.00 40.18           C  
ATOM   1939  O   ILE   242      20.685   6.149 -35.088  1.00 40.18           O  
ATOM   1940  CB  ILE   242      19.616   6.128 -32.218  1.00 40.18           C  
ATOM   1941  CG1 ILE   242      19.731   5.587 -30.785  1.00 40.18           C  
ATOM   1942  CG2 ILE   242      18.281   6.835 -32.504  1.00 40.18           C  
ATOM   1943  CD1 ILE   242      19.873   6.686 -29.733  1.00 40.18           C  
ATOM   1944  N   SER   243      18.483   5.691 -35.166  1.00 76.48           N  
ATOM   1945  CA  SER   243      18.361   6.273 -36.472  1.00 76.48           C  
ATOM   1946  C   SER   243      18.404   7.767 -36.356  1.00 76.48           C  
ATOM   1947  O   SER   243      17.938   8.352 -35.380  1.00 76.48           O  
ATOM   1948  CB  SER   243      17.049   5.913 -37.194  1.00 76.48           C  
ATOM   1949  OG  SER   243      16.977   4.511 -37.412  1.00 76.48           O  
ATOM   1950  N   THR   244      18.971   8.417 -37.393  1.00 55.32           N  
ATOM   1951  CA  THR   244      19.098   9.845 -37.469  1.00 55.32           C  
ATOM   1952  C   THR   244      17.738  10.457 -37.612  1.00 55.32           C  
ATOM   1953  O   THR   244      17.528  11.610 -37.236  1.00 55.32           O  
ATOM   1954  CB  THR   244      19.965  10.304 -38.613  1.00 55.32           C  
ATOM   1955  CG2 THR   244      21.408   9.819 -38.380  1.00 55.32           C  
ATOM   1956  OG1 THR   244      19.466   9.815 -39.851  1.00 55.32           O  
ATOM   1957  N   LYS   245      16.782   9.708 -38.194  1.00 78.66           N  
ATOM   1958  CA  LYS   245      15.461  10.225 -38.413  1.00 78.66           C  
ATOM   1959  C   LYS   245      14.843  10.573 -37.091  1.00 78.66           C  
ATOM   1960  O   LYS   245      14.193  11.608 -36.950  1.00 78.66           O  
ATOM   1961  CB  LYS   245      14.537   9.214 -39.114  1.00 78.66           C  
ATOM   1962  CG  LYS   245      13.323   9.864 -39.782  1.00 78.66           C  
ATOM   1963  CD  LYS   245      13.707  10.723 -40.989  1.00 78.66           C  
ATOM   1964  CE  LYS   245      12.516  11.305 -41.752  1.00 78.66           C  
ATOM   1965  NZ  LYS   245      12.987  11.971 -42.987  1.00 78.66           N1+
ATOM   1966  N   ILE   246      15.030   9.702 -36.083  1.00 42.16           N  
ATOM   1967  CA  ILE   246      14.488   9.896 -34.767  1.00 42.16           C  
ATOM   1968  C   ILE   246      15.145  11.089 -34.134  1.00 42.16           C  
ATOM   1969  O   ILE   246      14.495  11.855 -33.424  1.00 42.16           O  
ATOM   1970  CB  ILE   246      14.731   8.712 -33.876  1.00 42.16           C  
ATOM   1971  CG1 ILE   246      14.109   7.447 -34.494  1.00 42.16           C  
ATOM   1972  CG2 ILE   246      14.171   9.050 -32.484  1.00 42.16           C  
ATOM   1973  CD1 ILE   246      14.578   6.148 -33.841  1.00 42.16           C  
ATOM   1974  N   LEU   247      16.465  11.246 -34.352  1.00 53.27           N  
ATOM   1975  CA  LEU   247      17.259  12.283 -33.740  1.00 53.27           C  
ATOM   1976  C   LEU   247      16.855  13.656 -34.200  1.00 53.27           C  
ATOM   1977  O   LEU   247      16.804  14.596 -33.407  1.00 53.27           O  
ATOM   1978  CB  LEU   247      18.760  12.119 -34.037  1.00 53.27           C  
ATOM   1979  CG  LEU   247      19.353  10.786 -33.528  1.00 53.27           C  
ATOM   1980  CD1 LEU   247      20.850  10.682 -33.846  1.00 53.27           C  
ATOM   1981  CD2 LEU   247      19.052  10.554 -32.039  1.00 53.27           C  
ATOM   1982  N   LYS   248      16.567  13.809 -35.505  1.00 73.30           N  
ATOM   1983  CA  LYS   248      16.231  15.064 -36.122  1.00 73.30           C  
ATOM   1984  C   LYS   248      14.921  15.583 -35.611  1.00 73.30           C  
ATOM   1985  O   LYS   248      14.654  16.779 -35.710  1.00 73.30           O  
ATOM   1986  CB  LYS   248      16.162  14.969 -37.657  1.00 73.30           C  
ATOM   1987  CG  LYS   248      17.534  14.701 -38.283  1.00 73.30           C  
ATOM   1988  CD  LYS   248      17.495  14.244 -39.742  1.00 73.30           C  
ATOM   1989  CE  LYS   248      18.884  13.950 -40.317  1.00 73.30           C  
ATOM   1990  NZ  LYS   248      18.767  13.285 -41.633  1.00 73.30           N1+
ATOM   1991  N   GLN   249      14.035  14.704 -35.101  1.00 55.94           N  
ATOM   1992  CA  GLN   249      12.740  15.165 -34.672  1.00 55.94           C  
ATOM   1993  C   GLN   249      12.798  15.608 -33.244  1.00 55.94           C  
ATOM   1994  O   GLN   249      12.969  14.805 -32.328  1.00 55.94           O  
ATOM   1995  CB  GLN   249      11.650  14.079 -34.755  1.00 55.94           C  
ATOM   1996  CG  GLN   249      10.251  14.540 -34.325  1.00 55.94           C  
ATOM   1997  CD  GLN   249       9.585  15.242 -35.503  1.00 55.94           C  
ATOM   1998  NE2 GLN   249       8.283  14.929 -35.740  1.00 55.94           N  
ATOM   1999  OE1 GLN   249      10.209  16.041 -36.198  1.00 55.94           O  
ATOM   2000  N   LYS   250      12.618  16.927 -33.025  1.00 52.61           N  
ATOM   2001  CA  LYS   250      12.613  17.499 -31.713  1.00 52.61           C  
ATOM   2002  C   LYS   250      11.376  17.031 -31.009  1.00 52.61           C  
ATOM   2003  O   LYS   250      10.271  17.165 -31.533  1.00 52.61           O  
ATOM   2004  CB  LYS   250      12.537  19.031 -31.763  1.00 52.61           C  
ATOM   2005  CG  LYS   250      12.454  19.711 -30.398  1.00 52.61           C  
ATOM   2006  CD  LYS   250      12.585  21.231 -30.490  1.00 52.61           C  
ATOM   2007  CE  LYS   250      12.388  21.950 -29.157  1.00 52.61           C  
ATOM   2008  NZ  LYS   250      12.634  23.398 -29.334  1.00 52.61           N1+
ATOM   2009  N   GLY   251      11.537  16.472 -29.790  1.00 23.06           N  
ATOM   2010  CA  GLY   251      10.414  16.078 -28.988  1.00 23.06           C  
ATOM   2011  C   GLY   251      10.005  14.660 -29.272  1.00 23.06           C  
ATOM   2012  O   GLY   251       9.081  14.149 -28.636  1.00 23.06           O  
ATOM   2013  N   ALA   252      10.669  13.985 -30.229  1.00 30.07           N  
ATOM   2014  CA  ALA   252      10.305  12.635 -30.569  1.00 30.07           C  
ATOM   2015  C   ALA   252      10.940  11.678 -29.607  1.00 30.07           C  
ATOM   2016  O   ALA   252      11.919  12.000 -28.936  1.00 30.07           O  
ATOM   2017  CB  ALA   252      10.738  12.214 -31.986  1.00 30.07           C  
ATOM   2018  N   LYS   253      10.364  10.462 -29.505  1.00 63.54           N  
ATOM   2019  CA  LYS   253      10.907   9.447 -28.648  1.00 63.54           C  
ATOM   2020  C   LYS   253      11.998   8.758 -29.405  1.00 63.54           C  
ATOM   2021  O   LYS   253      11.991   8.744 -30.635  1.00 63.54           O  
ATOM   2022  CB  LYS   253       9.885   8.379 -28.216  1.00 63.54           C  
ATOM   2023  CG  LYS   253      10.495   7.316 -27.300  1.00 63.54           C  
ATOM   2024  CD  LYS   253       9.475   6.440 -26.567  1.00 63.54           C  
ATOM   2025  CE  LYS   253       8.800   5.395 -27.460  1.00 63.54           C  
ATOM   2026  NZ  LYS   253       7.917   4.518 -26.656  1.00 63.54           N1+
ATOM   2027  N   PHE   254      12.980   8.176 -28.686  1.00 98.99           N  
ATOM   2028  CA  PHE   254      14.072   7.517 -29.350  1.00 98.99           C  
ATOM   2029  C   PHE   254      13.986   6.047 -29.060  1.00 98.99           C  
ATOM   2030  O   PHE   254      13.536   5.637 -27.992  1.00 98.99           O  
ATOM   2031  CB  PHE   254      15.456   7.990 -28.867  1.00 98.99           C  
ATOM   2032  CG  PHE   254      15.599   9.445 -29.173  1.00 98.99           C  
ATOM   2033  CD1 PHE   254      15.122  10.393 -28.298  1.00 98.99           C  
ATOM   2034  CD2 PHE   254      16.217   9.864 -30.330  1.00 98.99           C  
ATOM   2035  CE1 PHE   254      15.255  11.734 -28.575  1.00 98.99           C  
ATOM   2036  CE2 PHE   254      16.352  11.203 -30.613  1.00 98.99           C  
ATOM   2037  CZ  PHE   254      15.873  12.143 -29.733  1.00 98.99           C  
ATOM   2038  N   ASP   255      14.390   5.203 -30.035  1.00 59.93           N  
ATOM   2039  CA  ASP   255      14.343   3.784 -29.810  1.00 59.93           C  
ATOM   2040  C   ASP   255      15.664   3.195 -30.210  1.00 59.93           C  
ATOM   2041  O   ASP   255      15.822   2.693 -31.321  1.00 59.93           O  
ATOM   2042  CB  ASP   255      13.241   3.088 -30.628  1.00 59.93           C  
ATOM   2043  CG  ASP   255      11.904   3.502 -30.022  1.00 59.93           C  
ATOM   2044  OD1 ASP   255      11.667   3.169 -28.830  1.00 59.93           O  
ATOM   2045  OD2 ASP   255      11.112   4.171 -30.737  1.00 59.93           O1-
ATOM   2046  N   PRO   256      16.617   3.238 -29.320  1.00 64.73           N  
ATOM   2047  CA  PRO   256      17.922   2.712 -29.640  1.00 64.73           C  
ATOM   2048  C   PRO   256      17.951   1.214 -29.641  1.00 64.73           C  
ATOM   2049  O   PRO   256      17.179   0.603 -28.904  1.00 64.73           O  
ATOM   2050  CB  PRO   256      18.880   3.330 -28.625  1.00 64.73           C  
ATOM   2051  CG  PRO   256      18.197   4.652 -28.233  1.00 64.73           C  
ATOM   2052  CD  PRO   256      16.698   4.374 -28.416  1.00 64.73           C  
ATOM   2053  N   VAL   257      18.841   0.598 -30.452  1.00 35.89           N  
ATOM   2054  CA  VAL   257      18.920  -0.837 -30.487  1.00 35.89           C  
ATOM   2055  C   VAL   257      20.275  -1.269 -30.010  1.00 35.89           C  
ATOM   2056  O   VAL   257      21.280  -0.610 -30.269  1.00 35.89           O  
ATOM   2057  CB  VAL   257      18.725  -1.422 -31.854  1.00 35.89           C  
ATOM   2058  CG1 VAL   257      18.941  -2.943 -31.761  1.00 35.89           C  
ATOM   2059  CG2 VAL   257      17.327  -1.021 -32.354  1.00 35.89           C  
ATOM   2060  N   ASN   258      20.316  -2.402 -29.280  1.00 62.07           N  
ATOM   2061  CA  ASN   258      21.532  -2.943 -28.730  1.00 62.07           C  
ATOM   2062  C   ASN   258      22.251  -3.720 -29.809  1.00 62.07           C  
ATOM   2063  O   ASN   258      21.613  -4.365 -30.640  1.00 62.07           O  
ATOM   2064  CB  ASN   258      21.277  -3.895 -27.548  1.00 62.07           C  
ATOM   2065  CG  ASN   258      20.585  -3.095 -26.448  1.00 62.07           C  
ATOM   2066  ND2 ASN   258      20.847  -3.468 -25.167  1.00 62.07           N  
ATOM   2067  OD1 ASN   258      19.835  -2.159 -26.716  1.00 62.07           O  
ATOM   2068  N   LEU   259      23.598  -3.573 -29.863  1.00249.53           N  
ATOM   2069  CA  LEU   259      24.506  -4.197 -30.804  1.00249.53           C  
ATOM   2070  C   LEU   259      24.971  -5.625 -30.561  1.00249.53           C  
ATOM   2071  O   LEU   259      25.134  -6.360 -31.535  1.00249.53           O  
ATOM   2072  CB  LEU   259      25.700  -3.315 -31.204  1.00249.53           C  
ATOM   2073  CG  LEU   259      25.286  -2.211 -32.206  1.00249.53           C  
ATOM   2074  CD1 LEU   259      24.285  -1.214 -31.601  1.00249.53           C  
ATOM   2075  CD2 LEU   259      26.508  -1.529 -32.836  1.00249.53           C  
ATOM   2076  N   GLY   260      25.209  -6.113 -29.314  1.00194.25           N  
ATOM   2077  CA  GLY   260      25.286  -5.455 -28.037  1.00194.25           C  
ATOM   2078  C   GLY   260      26.638  -5.063 -27.464  1.00194.25           C  
ATOM   2079  O   GLY   260      26.776  -3.953 -26.954  1.00194.25           O  
ATOM   2080  N   ASN   261      27.671  -5.954 -27.489  1.00 96.35           N  
ATOM   2081  CA  ASN   261      28.799  -5.668 -26.613  1.00 96.35           C  
ATOM   2082  C   ASN   261      30.124  -6.195 -27.121  1.00 96.35           C  
ATOM   2083  O   ASN   261      30.193  -7.216 -27.803  1.00 96.35           O  
ATOM   2084  CB  ASN   261      28.606  -6.316 -25.233  1.00 96.35           C  
ATOM   2085  CG  ASN   261      28.668  -7.826 -25.452  1.00 96.35           C  
ATOM   2086  ND2 ASN   261      27.488  -8.473 -25.645  1.00 96.35           N  
ATOM   2087  OD1 ASN   261      29.748  -8.415 -25.459  1.00 96.35           O  
ATOM   2088  N   ARG   262      31.213  -5.451 -26.794  1.00118.87           N  
ATOM   2089  CA  ARG   262      32.604  -5.682 -27.124  1.00118.87           C  
ATOM   2090  C   ARG   262      33.350  -6.658 -26.245  1.00118.87           C  
ATOM   2091  O   ARG   262      34.432  -7.104 -26.619  1.00118.87           O  
ATOM   2092  CB  ARG   262      33.440  -4.390 -27.230  1.00118.87           C  
ATOM   2093  CG  ARG   262      32.969  -3.451 -28.350  1.00118.87           C  
ATOM   2094  CD  ARG   262      34.067  -2.552 -28.936  1.00118.87           C  
ATOM   2095  NE  ARG   262      34.737  -1.830 -27.819  1.00118.87           N  
ATOM   2096  CZ  ARG   262      34.221  -0.665 -27.330  1.00118.87           C  
ATOM   2097  NH1 ARG   262      33.014  -0.208 -27.769  1.00118.87           N1+
ATOM   2098  NH2 ARG   262      34.922   0.044 -26.397  1.00118.87           N  
ATOM   2099  N   GLY   263      32.881  -6.959 -25.021  1.00 68.75           N  
ATOM   2100  CA  GLY   263      33.670  -7.830 -24.179  1.00 68.75           C  
ATOM   2101  C   GLY   263      34.205  -7.004 -23.032  1.00 68.75           C  
ATOM   2102  O   GLY   263      34.171  -5.778 -23.058  1.00 68.75           O  
ATOM   2103  N   PRO   264      34.772  -7.685 -22.062  1.00286.09           N  
ATOM   2104  CA  PRO   264      35.113  -7.207 -20.738  1.00286.09           C  
ATOM   2105  C   PRO   264      35.780  -5.899 -20.361  1.00286.09           C  
ATOM   2106  O   PRO   264      35.161  -5.184 -19.591  1.00286.09           O  
ATOM   2107  CB  PRO   264      35.830  -8.376 -20.054  1.00286.09           C  
ATOM   2108  CG  PRO   264      35.399  -9.620 -20.850  1.00286.09           C  
ATOM   2109  CD  PRO   264      35.131  -9.080 -22.262  1.00286.09           C  
ATOM   2110  N   HIS   265      36.993  -5.522 -20.785  1.00246.61           N  
ATOM   2111  CA  HIS   265      37.481  -4.261 -20.271  1.00246.61           C  
ATOM   2112  C   HIS   265      37.996  -3.520 -21.449  1.00246.61           C  
ATOM   2113  O   HIS   265      39.116  -3.013 -21.451  1.00246.61           O  
ATOM   2114  CB  HIS   265      38.649  -4.402 -19.281  1.00246.61           C  
ATOM   2115  CG  HIS   265      38.262  -5.022 -17.971  1.00246.61           C  
ATOM   2116  CD2 HIS   265      38.523  -6.264 -17.476  1.00246.61           C  
ATOM   2117  ND1 HIS   265      37.546  -4.371 -16.989  1.00246.61           N  
ATOM   2118  CE1 HIS   265      37.416  -5.242 -15.957  1.00246.61           C  
ATOM   2119  NE2 HIS   265      37.994  -6.403 -16.206  1.00246.61           N  
ATOM   2120  N   SER   266      37.177  -3.503 -22.508  1.00112.01           N  
ATOM   2121  CA  SER   266      37.505  -2.888 -23.759  1.00112.01           C  
ATOM   2122  C   SER   266      37.008  -1.483 -23.881  1.00112.01           C  
ATOM   2123  O   SER   266      36.952  -0.986 -25.005  1.00112.01           O  
ATOM   2124  CB  SER   266      36.948  -3.659 -24.965  1.00112.01           C  
ATOM   2125  OG  SER   266      37.579  -4.926 -25.076  1.00112.01           O  
ATOM   2126  N   GLU   267      36.616  -0.820 -22.774  1.00146.69           N  
ATOM   2127  CA  GLU   267      35.992   0.477 -22.863  1.00146.69           C  
ATOM   2128  C   GLU   267      36.793   1.404 -23.727  1.00146.69           C  
ATOM   2129  O   GLU   267      38.024   1.408 -23.713  1.00146.69           O  
ATOM   2130  CB  GLU   267      35.758   1.149 -21.504  1.00146.69           C  
ATOM   2131  CG  GLU   267      37.016   1.759 -20.893  1.00146.69           C  
ATOM   2132  CD  GLU   267      36.964   3.270 -21.109  1.00146.69           C  
ATOM   2133  OE1 GLU   267      37.044   3.717 -22.285  1.00146.69           O  
ATOM   2134  OE2 GLU   267      36.834   4.006 -20.093  1.00146.69           O1-
ATOM   2135  N   ALA   268      36.073   2.181 -24.566  1.00 60.39           N  
ATOM   2136  CA  ALA   268      36.686   3.123 -25.458  1.00 60.39           C  
ATOM   2137  C   ALA   268      35.861   4.378 -25.428  1.00 60.39           C  
ATOM   2138  O   ALA   268      34.657   4.338 -25.188  1.00 60.39           O  
ATOM   2139  CB  ALA   268      36.741   2.634 -26.916  1.00 60.39           C  
ATOM   2140  N   ILE   269      36.539   5.539 -25.516  1.00112.34           N  
ATOM   2141  CA  ILE   269      35.959   6.856 -25.589  1.00112.34           C  
ATOM   2142  C   ILE   269      35.584   7.234 -26.994  1.00112.34           C  
ATOM   2143  O   ILE   269      34.772   8.134 -27.203  1.00112.34           O  
ATOM   2144  CB  ILE   269      36.852   7.933 -25.044  1.00112.34           C  
ATOM   2145  CG1 ILE   269      38.110   8.100 -25.908  1.00112.34           C  
ATOM   2146  CG2 ILE   269      37.151   7.577 -23.575  1.00112.34           C  
ATOM   2147  CD1 ILE   269      38.868   9.396 -25.626  1.00112.34           C  
ATOM   2148  N   ALA   270      36.280   6.672 -28.002  1.00 57.78           N  
ATOM   2149  CA  ALA   270      36.040   7.105 -29.354  1.00 57.78           C  
ATOM   2150  C   ALA   270      35.871   5.928 -30.269  1.00 57.78           C  
ATOM   2151  O   ALA   270      36.467   4.873 -30.058  1.00 57.78           O  
ATOM   2152  CB  ALA   270      37.182   7.960 -29.929  1.00 57.78           C  
ATOM   2153  N   LEU   271      35.026   6.099 -31.315  1.00167.46           N  
ATOM   2154  CA  LEU   271      34.762   5.064 -32.281  1.00167.46           C  
ATOM   2155  C   LEU   271      34.563   5.706 -33.630  1.00167.46           C  
ATOM   2156  O   LEU   271      34.120   6.851 -33.707  1.00167.46           O  
ATOM   2157  CB  LEU   271      33.513   4.236 -31.923  1.00167.46           C  
ATOM   2158  CG  LEU   271      32.205   5.048 -31.828  1.00167.46           C  
ATOM   2159  CD1 LEU   271      31.657   5.409 -33.215  1.00167.46           C  
ATOM   2160  CD2 LEU   271      31.179   4.352 -30.924  1.00167.46           C  
ATOM   2161  N   ALA   272      34.915   4.997 -34.734  1.00 54.03           N  
ATOM   2162  CA  ALA   272      34.746   5.587 -36.041  1.00 54.03           C  
ATOM   2163  C   ALA   272      34.286   4.551 -37.036  1.00 54.03           C  
ATOM   2164  O   ALA   272      34.857   3.465 -37.138  1.00 54.03           O  
ATOM   2165  CB  ALA   272      36.046   6.185 -36.602  1.00 54.03           C  
ATOM   2166  N   TYR   273      33.264   4.911 -37.843  1.00 64.15           N  
ATOM   2167  CA  TYR   273      32.673   4.058 -38.845  1.00 64.15           C  
ATOM   2168  C   TYR   273      33.307   4.361 -40.174  1.00 64.15           C  
ATOM   2169  O   TYR   273      33.451   5.521 -40.559  1.00 64.15           O  
ATOM   2170  CB  TYR   273      31.155   4.297 -38.973  1.00 64.15           C  
ATOM   2171  CG  TYR   273      30.545   3.426 -40.021  1.00 64.15           C  
ATOM   2172  CD1 TYR   273      30.127   2.146 -39.736  1.00 64.15           C  
ATOM   2173  CD2 TYR   273      30.379   3.907 -41.300  1.00 64.15           C  
ATOM   2174  CE1 TYR   273      29.561   1.360 -40.713  1.00 64.15           C  
ATOM   2175  CE2 TYR   273      29.814   3.126 -42.281  1.00 64.15           C  
ATOM   2176  CZ  TYR   273      29.404   1.849 -41.988  1.00 64.15           C  
ATOM   2177  OH  TYR   273      28.824   1.049 -42.995  1.00 64.15           O  
ATOM   2178  N   ASP   274      33.723   3.303 -40.907  1.00 66.12           N  
ATOM   2179  CA  ASP   274      34.331   3.458 -42.203  1.00 66.12           C  
ATOM   2180  C   ASP   274      33.349   2.989 -43.237  1.00 66.12           C  
ATOM   2181  O   ASP   274      32.848   1.867 -43.163  1.00 66.12           O  
ATOM   2182  CB  ASP   274      35.609   2.613 -42.352  1.00 66.12           C  
ATOM   2183  CG  ASP   274      36.201   2.840 -43.735  1.00 66.12           C  
ATOM   2184  OD1 ASP   274      35.723   3.761 -44.453  1.00 66.12           O  
ATOM   2185  OD2 ASP   274      37.142   2.088 -44.096  1.00 66.12           O1-
ATOM   2186  N   PRO   275      33.018   3.822 -44.186  1.00154.10           N  
ATOM   2187  CA  PRO   275      32.086   3.431 -45.208  1.00154.10           C  
ATOM   2188  C   PRO   275      32.599   2.368 -46.132  1.00154.10           C  
ATOM   2189  O   PRO   275      31.816   1.517 -46.547  1.00154.10           O  
ATOM   2190  CB  PRO   275      31.650   4.722 -45.905  1.00154.10           C  
ATOM   2191  CG  PRO   275      32.629   5.796 -45.392  1.00154.10           C  
ATOM   2192  CD  PRO   275      33.081   5.262 -44.025  1.00154.10           C  
ATOM   2193  N   LYS   276      33.902   2.385 -46.466  1.00118.60           N  
ATOM   2194  CA  LYS   276      34.408   1.450 -47.432  1.00118.60           C  
ATOM   2195  C   LYS   276      34.308   0.035 -46.933  1.00118.60           C  
ATOM   2196  O   LYS   276      33.815  -0.837 -47.645  1.00118.60           O  
ATOM   2197  CB  LYS   276      35.887   1.691 -47.782  1.00118.60           C  
ATOM   2198  CG  LYS   276      36.115   2.946 -48.626  1.00118.60           C  
ATOM   2199  CD  LYS   276      37.577   3.383 -48.704  1.00118.60           C  
ATOM   2200  CE  LYS   276      37.798   4.616 -49.586  1.00118.60           C  
ATOM   2201  NZ  LYS   276      37.221   5.815 -48.935  1.00118.60           N1+
ATOM   2202  N   THR   277      34.842  -0.228 -45.725  1.00 99.01           N  
ATOM   2203  CA  THR   277      34.889  -1.522 -45.096  1.00 99.01           C  
ATOM   2204  C   THR   277      33.624  -1.895 -44.370  1.00 99.01           C  
ATOM   2205  O   THR   277      33.321  -3.077 -44.221  1.00 99.01           O  
ATOM   2206  CB  THR   277      36.041  -1.631 -44.138  1.00 99.01           C  
ATOM   2207  CG2 THR   277      37.348  -1.400 -44.915  1.00 99.01           C  
ATOM   2208  OG1 THR   277      35.918  -0.663 -43.106  1.00 99.01           O  
ATOM   2209  N   LYS   278      32.860  -0.901 -43.883  1.00142.70           N  
ATOM   2210  CA  LYS   278      31.696  -1.130 -43.068  1.00142.70           C  
ATOM   2211  C   LYS   278      32.142  -1.543 -41.690  1.00142.70           C  
ATOM   2212  O   LYS   278      31.352  -2.079 -40.913  1.00142.70           O  
ATOM   2213  CB  LYS   278      30.781  -2.257 -43.596  1.00142.70           C  
ATOM   2214  CG  LYS   278      30.366  -2.103 -45.062  1.00142.70           C  
ATOM   2215  CD  LYS   278      29.633  -0.801 -45.385  1.00142.70           C  
ATOM   2216  CE  LYS   278      29.464  -0.564 -46.889  1.00142.70           C  
ATOM   2217  NZ  LYS   278      28.944   0.800 -47.138  1.00142.70           N1+
ATOM   2218  N   VAL   279      33.421  -1.274 -41.343  1.00 68.07           N  
ATOM   2219  CA  VAL   279      33.971  -1.595 -40.053  1.00 68.07           C  
ATOM   2220  C   VAL   279      33.926  -0.389 -39.147  1.00 68.07           C  
ATOM   2221  O   VAL   279      33.996   0.751 -39.601  1.00 68.07           O  
ATOM   2222  CB  VAL   279      35.403  -2.049 -40.128  1.00 68.07           C  
ATOM   2223  CG1 VAL   279      35.937  -2.241 -38.701  1.00 68.07           C  
ATOM   2224  CG2 VAL   279      35.475  -3.320 -40.996  1.00 68.07           C  
ATOM   2225  N   ILE   280      33.774  -0.625 -37.820  1.00 67.36           N  
ATOM   2226  CA  ILE   280      33.805   0.440 -36.845  1.00 67.36           C  
ATOM   2227  C   ILE   280      35.022   0.185 -36.010  1.00 67.36           C  
ATOM   2228  O   ILE   280      35.244  -0.932 -35.541  1.00 67.36           O  
ATOM   2229  CB  ILE   280      32.612   0.486 -35.932  1.00 67.36           C  
ATOM   2230  CG1 ILE   280      31.325   0.721 -36.742  1.00 67.36           C  
ATOM   2231  CG2 ILE   280      32.866   1.580 -34.882  1.00 67.36           C  
ATOM   2232  CD1 ILE   280      30.043   0.571 -35.921  1.00 67.36           C  
ATOM   2233  N   PHE   281      35.854   1.233 -35.827  1.00 62.88           N  
ATOM   2234  CA  PHE   281      37.101   1.116 -35.123  1.00 62.88           C  
ATOM   2235  C   PHE   281      36.984   1.783 -33.792  1.00 62.88           C  
ATOM   2236  O   PHE   281      36.369   2.840 -33.653  1.00 62.88           O  
ATOM   2237  CB  PHE   281      38.269   1.792 -35.869  1.00 62.88           C  
ATOM   2238  CG  PHE   281      38.521   1.043 -37.136  1.00 62.88           C  
ATOM   2239  CD1 PHE   281      39.340  -0.063 -37.139  1.00 62.88           C  
ATOM   2240  CD2 PHE   281      37.947   1.439 -38.325  1.00 62.88           C  
ATOM   2241  CE1 PHE   281      39.580  -0.761 -38.302  1.00 62.88           C  
ATOM   2242  CE2 PHE   281      38.184   0.744 -39.489  1.00 62.88           C  
ATOM   2243  CZ  PHE   281      39.002  -0.359 -39.481  1.00 62.88           C  
ATOM   2244  N   PHE   282      37.589   1.164 -32.760  1.00 75.05           N  
ATOM   2245  CA  PHE   282      37.488   1.737 -31.450  1.00 75.05           C  
ATOM   2246  C   PHE   282      38.875   2.009 -30.955  1.00 75.05           C  
ATOM   2247  O   PHE   282      39.765   1.174 -31.104  1.00 75.05           O  
ATOM   2248  CB  PHE   282      36.841   0.770 -30.444  1.00 75.05           C  
ATOM   2249  CG  PHE   282      35.478   0.441 -30.962  1.00 75.05           C  
ATOM   2250  CD1 PHE   282      34.397   1.235 -30.657  1.00 75.05           C  
ATOM   2251  CD2 PHE   282      35.284  -0.663 -31.760  1.00 75.05           C  
ATOM   2252  CE1 PHE   282      33.146   0.929 -31.137  1.00 75.05           C  
ATOM   2253  CE2 PHE   282      34.035  -0.974 -32.244  1.00 75.05           C  
ATOM   2254  CZ  PHE   282      32.960  -0.177 -31.933  1.00 75.05           C  
ATOM   2255  N   ALA   283      39.096   3.208 -30.374  1.00 60.04           N  
ATOM   2256  CA  ALA   283      40.357   3.515 -29.753  1.00 60.04           C  
ATOM   2257  C   ALA   283      40.116   3.279 -28.288  1.00 60.04           C  
ATOM   2258  O   ALA   283      39.372   4.026 -27.656  1.00 60.04           O  
ATOM   2259  CB  ALA   283      40.779   4.985 -29.930  1.00 60.04           C  
ATOM   2260  N   GLU   284      40.767   2.244 -27.705  1.00 84.38           N  
ATOM   2261  CA  GLU   284      40.462   1.791 -26.366  1.00 84.38           C  
ATOM   2262  C   GLU   284      41.241   2.490 -25.287  1.00 84.38           C  
ATOM   2263  O   GLU   284      42.321   3.035 -25.518  1.00 84.38           O  
ATOM   2264  CB  GLU   284      40.634   0.266 -26.240  1.00 84.38           C  
ATOM   2265  CG  GLU   284      39.609  -0.475 -27.106  1.00 84.38           C  
ATOM   2266  CD  GLU   284      40.054  -1.919 -27.299  1.00 84.38           C  
ATOM   2267  OE1 GLU   284      41.168  -2.266 -26.830  1.00 84.38           O  
ATOM   2268  OE2 GLU   284      39.279  -2.686 -27.928  1.00 84.38           O1-
ATOM   2269  N   ALA   285      40.633   2.563 -24.075  1.00 87.86           N  
ATOM   2270  CA  ALA   285      41.225   3.243 -22.951  1.00 87.86           C  
ATOM   2271  C   ALA   285      42.394   2.544 -22.292  1.00 87.86           C  
ATOM   2272  O   ALA   285      43.437   3.154 -22.062  1.00 87.86           O  
ATOM   2273  CB  ALA   285      40.201   3.520 -21.835  1.00 87.86           C  
ATOM   2274  N   ASP   286      42.189   1.286 -21.851  1.00125.86           N  
ATOM   2275  CA  ASP   286      43.163   0.517 -21.104  1.00125.86           C  
ATOM   2276  C   ASP   286      44.008  -0.453 -21.887  1.00125.86           C  
ATOM   2277  O   ASP   286      45.125  -0.766 -21.478  1.00125.86           O  
ATOM   2278  CB  ASP   286      42.472  -0.311 -20.007  1.00125.86           C  
ATOM   2279  CG  ASP   286      43.526  -0.967 -19.129  1.00125.86           C  
ATOM   2280  OD1 ASP   286      44.493  -0.263 -18.737  1.00125.86           O  
ATOM   2281  OD2 ASP   286      43.381  -2.187 -18.853  1.00125.86           O1-
ATOM   2282  N   SER   287      43.442  -1.004 -22.980  1.00140.09           N  
ATOM   2283  CA  SER   287      43.961  -2.140 -23.711  1.00140.09           C  
ATOM   2284  C   SER   287      45.226  -1.867 -24.445  1.00140.09           C  
ATOM   2285  O   SER   287      45.938  -2.804 -24.808  1.00140.09           O  
ATOM   2286  CB  SER   287      43.037  -2.600 -24.842  1.00140.09           C  
ATOM   2287  OG  SER   287      41.728  -2.830 -24.364  1.00140.09           O  
ATOM   2288  N   ARG   288      45.524  -0.594 -24.729  1.00139.80           N  
ATOM   2289  CA  ARG   288      46.695  -0.305 -25.502  1.00139.80           C  
ATOM   2290  C   ARG   288      46.495  -0.833 -26.895  1.00139.80           C  
ATOM   2291  O   ARG   288      47.461  -1.191 -27.567  1.00139.80           O  
ATOM   2292  CB  ARG   288      47.947  -0.933 -24.867  1.00139.80           C  
ATOM   2293  CG  ARG   288      48.332  -0.234 -23.558  1.00139.80           C  
ATOM   2294  CD  ARG   288      49.079  -1.117 -22.557  1.00139.80           C  
ATOM   2295  NE  ARG   288      48.091  -2.061 -21.963  1.00139.80           N  
ATOM   2296  CZ  ARG   288      48.362  -2.691 -20.781  1.00139.80           C  
ATOM   2297  NH1 ARG   288      49.543  -2.464 -20.135  1.00139.80           N1+
ATOM   2298  NH2 ARG   288      47.446  -3.546 -20.240  1.00139.80           N  
ATOM   2299  N   GLN   289      45.233  -0.858 -27.389  1.00 72.78           N  
ATOM   2300  CA  GLN   289      44.991  -1.388 -28.706  1.00 72.78           C  
ATOM   2301  C   GLN   289      43.885  -0.627 -29.382  1.00 72.78           C  
ATOM   2302  O   GLN   289      43.141   0.121 -28.749  1.00 72.78           O  
ATOM   2303  CB  GLN   289      44.519  -2.851 -28.662  1.00 72.78           C  
ATOM   2304  CG  GLN   289      45.528  -3.806 -28.022  1.00 72.78           C  
ATOM   2305  CD  GLN   289      44.892  -5.188 -27.958  1.00 72.78           C  
ATOM   2306  NE2 GLN   289      45.619  -6.212 -28.478  1.00 72.78           N  
ATOM   2307  OE1 GLN   289      43.777  -5.351 -27.466  1.00 72.78           O  
ATOM   2308  N   ILE   290      43.787  -0.786 -30.725  1.00113.86           N  
ATOM   2309  CA  ILE   290      42.688  -0.254 -31.479  1.00113.86           C  
ATOM   2310  C   ILE   290      41.985  -1.447 -32.058  1.00113.86           C  
ATOM   2311  O   ILE   290      42.602  -2.317 -32.676  1.00113.86           O  
ATOM   2312  CB  ILE   290      43.099   0.733 -32.532  1.00113.86           C  
ATOM   2313  CG1 ILE   290      41.891   1.347 -33.252  1.00113.86           C  
ATOM   2314  CG2 ILE   290      44.107   0.056 -33.447  1.00113.86           C  
ATOM   2315  CD1 ILE   290      42.293   2.542 -34.115  1.00113.86           C  
ATOM   2316  N   SER   291      40.656  -1.531 -31.842  1.00 51.85           N  
ATOM   2317  CA  SER   291      39.928  -2.711 -32.214  1.00 51.85           C  
ATOM   2318  C   SER   291      38.963  -2.417 -33.321  1.00 51.85           C  
ATOM   2319  O   SER   291      38.768  -1.264 -33.698  1.00 51.85           O  
ATOM   2320  CB  SER   291      39.138  -3.316 -31.038  1.00 51.85           C  
ATOM   2321  OG  SER   291      38.181  -2.385 -30.555  1.00 51.85           O  
ATOM   2322  N   CYS   292      38.366  -3.484 -33.907  1.00 64.49           N  
ATOM   2323  CA  CYS   292      37.444  -3.291 -34.994  1.00 64.49           C  
ATOM   2324  C   CYS   292      36.321  -4.281 -34.921  1.00 64.49           C  
ATOM   2325  O   CYS   292      36.406  -5.314 -34.255  1.00 64.49           O  
ATOM   2326  CB  CYS   292      38.102  -3.399 -36.386  1.00 64.49           C  
ATOM   2327  SG  CYS   292      38.897  -5.004 -36.691  1.00 64.49           S  
ATOM   2328  N   TRP   293      35.199  -3.932 -35.586  1.00 99.96           N  
ATOM   2329  CA  TRP   293      34.043  -4.773 -35.669  1.00 99.96           C  
ATOM   2330  C   TRP   293      33.338  -4.468 -36.953  1.00 99.96           C  
ATOM   2331  O   TRP   293      32.962  -3.323 -37.210  1.00 99.96           O  
ATOM   2332  CB  TRP   293      33.062  -4.538 -34.505  1.00 99.96           C  
ATOM   2333  CG  TRP   293      31.725  -5.203 -34.688  1.00 99.96           C  
ATOM   2334  CD1 TRP   293      31.399  -6.526 -34.747  1.00 99.96           C  
ATOM   2335  CD2 TRP   293      30.495  -4.474 -34.822  1.00 99.96           C  
ATOM   2336  CE2 TRP   293      29.476  -5.412 -34.972  1.00 99.96           C  
ATOM   2337  CE3 TRP   293      30.242  -3.131 -34.817  1.00 99.96           C  
ATOM   2338  NE1 TRP   293      30.046  -6.667 -34.930  1.00 99.96           N  
ATOM   2339  CZ2 TRP   293      28.178  -5.018 -35.127  1.00 99.96           C  
ATOM   2340  CZ3 TRP   293      28.930  -2.738 -34.973  1.00 99.96           C  
ATOM   2341  CH2 TRP   293      27.921  -3.666 -35.125  1.00 99.96           C  
ATOM   2342  N   ASN   294      33.142  -5.504 -37.800  1.00 66.03           N  
ATOM   2343  CA  ASN   294      32.420  -5.303 -39.019  1.00 66.03           C  
ATOM   2344  C   ASN   294      30.979  -5.195 -38.623  1.00 66.03           C  
ATOM   2345  O   ASN   294      30.486  -5.957 -37.794  1.00 66.03           O  
ATOM   2346  CB  ASN   294      32.571  -6.452 -40.031  1.00 66.03           C  
ATOM   2347  CG  ASN   294      32.177  -5.900 -41.392  1.00 66.03           C  
ATOM   2348  ND2 ASN   294      32.833  -6.415 -42.465  1.00 66.03           N  
ATOM   2349  OD1 ASN   294      31.321  -5.023 -41.496  1.00 66.03           O  
ATOM   2350  N   ILE   295      30.276  -4.223 -39.221  1.00145.55           N  
ATOM   2351  CA  ILE   295      28.901  -3.899 -38.945  1.00145.55           C  
ATOM   2352  C   ILE   295      28.020  -5.031 -39.343  1.00145.55           C  
ATOM   2353  O   ILE   295      26.941  -5.211 -38.784  1.00145.55           O  
ATOM   2354  CB  ILE   295      28.429  -2.692 -39.697  1.00145.55           C  
ATOM   2355  CG1 ILE   295      27.086  -2.201 -39.126  1.00145.55           C  
ATOM   2356  CG2 ILE   295      28.379  -3.068 -41.187  1.00145.55           C  
ATOM   2357  CD1 ILE   295      27.194  -1.658 -37.701  1.00145.55           C  
ATOM   2358  N   GLN   296      28.434  -5.788 -40.368  1.00112.82           N  
ATOM   2359  CA  GLN   296      27.606  -6.821 -40.906  1.00112.82           C  
ATOM   2360  C   GLN   296      27.288  -7.851 -39.847  1.00112.82           C  
ATOM   2361  O   GLN   296      26.141  -8.280 -39.751  1.00112.82           O  
ATOM   2362  CB  GLN   296      28.274  -7.521 -42.104  1.00112.82           C  
ATOM   2363  CG  GLN   296      28.740  -6.553 -43.205  1.00112.82           C  
ATOM   2364  CD  GLN   296      27.554  -5.856 -43.868  1.00112.82           C  
ATOM   2365  NE2 GLN   296      26.717  -5.150 -43.060  1.00112.82           N  
ATOM   2366  OE1 GLN   296      27.391  -5.919 -45.085  1.00112.82           O  
ATOM   2367  N   LYS   297      28.266  -8.263 -39.007  1.00105.54           N  
ATOM   2368  CA  LYS   297      28.005  -9.304 -38.028  1.00105.54           C  
ATOM   2369  C   LYS   297      27.414  -8.714 -36.754  1.00105.54           C  
ATOM   2370  O   LYS   297      27.512  -7.507 -36.550  1.00105.54           O  
ATOM   2371  CB  LYS   297      29.256 -10.086 -37.580  1.00105.54           C  
ATOM   2372  CG  LYS   297      29.871 -10.998 -38.642  1.00105.54           C  
ATOM   2373  CD  LYS   297      31.230 -11.570 -38.225  1.00105.54           C  
ATOM   2374  CE  LYS   297      31.130 -12.772 -37.283  1.00105.54           C  
ATOM   2375  NZ  LYS   297      32.481 -13.295 -36.978  1.00105.54           N1+
ATOM   2376  N   PRO   298      26.784  -9.531 -35.902  1.00159.06           N  
ATOM   2377  CA  PRO   298      26.227  -9.098 -34.623  1.00159.06           C  
ATOM   2378  C   PRO   298      27.359  -8.772 -33.700  1.00159.06           C  
ATOM   2379  O   PRO   298      28.462  -9.251 -33.944  1.00159.06           O  
ATOM   2380  CB  PRO   298      25.353 -10.246 -34.133  1.00159.06           C  
ATOM   2381  CG  PRO   298      24.916 -10.947 -35.431  1.00159.06           C  
ATOM   2382  CD  PRO   298      26.065 -10.684 -36.423  1.00159.06           C  
ATOM   2383  N   LEU   299      27.142  -7.978 -32.630  1.00101.33           N  
ATOM   2384  CA  LEU   299      28.332  -7.614 -31.916  1.00101.33           C  
ATOM   2385  C   LEU   299      28.552  -8.423 -30.682  1.00101.33           C  
ATOM   2386  O   LEU   299      27.852  -8.287 -29.676  1.00101.33           O  
ATOM   2387  CB  LEU   299      28.420  -6.131 -31.520  1.00101.33           C  
ATOM   2388  CG  LEU   299      29.744  -5.785 -30.813  1.00101.33           C  
ATOM   2389  CD1 LEU   299      30.954  -6.098 -31.711  1.00101.33           C  
ATOM   2390  CD2 LEU   299      29.748  -4.332 -30.313  1.00101.33           C  
ATOM   2391  N   ASN   300      29.598  -9.270 -30.762  1.00 69.46           N  
ATOM   2392  CA  ASN   300      30.091 -10.093 -29.700  1.00 69.46           C  
ATOM   2393  C   ASN   300      31.577  -9.941 -29.798  1.00 69.46           C  
ATOM   2394  O   ASN   300      32.080  -9.462 -30.812  1.00 69.46           O  
ATOM   2395  CB  ASN   300      29.742 -11.572 -29.891  1.00 69.46           C  
ATOM   2396  CG  ASN   300      28.225 -11.641 -29.806  1.00 69.46           C  
ATOM   2397  ND2 ASN   300      27.567 -11.920 -30.963  1.00 69.46           N  
ATOM   2398  OD1 ASN   300      27.641 -11.423 -28.746  1.00 69.46           O  
ATOM   2399  N   HIS   301      32.327 -10.331 -28.751  1.00 50.23           N  
ATOM   2400  CA  HIS   301      33.750 -10.140 -28.798  1.00 50.23           C  
ATOM   2401  C   HIS   301      34.350 -10.955 -29.897  1.00 50.23           C  
ATOM   2402  O   HIS   301      35.283 -10.515 -30.566  1.00 50.23           O  
ATOM   2403  CB  HIS   301      34.491 -10.520 -27.509  1.00 50.23           C  
ATOM   2404  CG  HIS   301      35.961 -10.275 -27.673  1.00 50.23           C  
ATOM   2405  CD2 HIS   301      36.685  -9.139 -27.490  1.00 50.23           C  
ATOM   2406  ND1 HIS   301      36.858 -11.226 -28.115  1.00 50.23           N  
ATOM   2407  CE1 HIS   301      38.069 -10.618 -28.179  1.00 50.23           C  
ATOM   2408  NE2 HIS   301      38.016  -9.352 -27.808  1.00 50.23           N  
ATOM   2409  N   LYS   302      33.816 -12.162 -30.136  1.00 92.56           N  
ATOM   2410  CA  LYS   302      34.385 -13.032 -31.128  1.00 92.56           C  
ATOM   2411  C   LYS   302      34.385 -12.333 -32.452  1.00 92.56           C  
ATOM   2412  O   LYS   302      35.243 -12.582 -33.296  1.00 92.56           O  
ATOM   2413  CB  LYS   302      33.589 -14.328 -31.316  1.00 92.56           C  
ATOM   2414  CG  LYS   302      34.181 -15.192 -32.422  1.00 92.56           C  
ATOM   2415  CD  LYS   302      33.622 -16.614 -32.473  1.00 92.56           C  
ATOM   2416  CE  LYS   302      34.225 -17.456 -33.598  1.00 92.56           C  
ATOM   2417  NZ  LYS   302      33.775 -16.945 -34.914  1.00 92.56           N1+
ATOM   2418  N   ASN   303      33.386 -11.463 -32.661  1.00109.05           N  
ATOM   2419  CA  ASN   303      33.140 -10.682 -33.842  1.00109.05           C  
ATOM   2420  C   ASN   303      34.169  -9.597 -34.018  1.00109.05           C  
ATOM   2421  O   ASN   303      34.155  -8.923 -35.045  1.00109.05           O  
ATOM   2422  CB  ASN   303      31.773  -9.986 -33.800  1.00109.05           C  
ATOM   2423  CG  ASN   303      30.708 -11.070 -33.789  1.00109.05           C  
ATOM   2424  ND2 ASN   303      30.010 -11.242 -34.941  1.00109.05           N  
ATOM   2425  OD1 ASN   303      30.502 -11.746 -32.782  1.00109.05           O  
ATOM   2426  N   THR   304      35.008  -9.309 -33.001  1.00 63.79           N  
ATOM   2427  CA  THR   304      35.942  -8.216 -33.128  1.00 63.79           C  
ATOM   2428  C   THR   304      37.358  -8.721 -33.154  1.00 63.79           C  
ATOM   2429  O   THR   304      37.636  -9.857 -32.771  1.00 63.79           O  
ATOM   2430  CB  THR   304      35.876  -7.251 -31.980  1.00 63.79           C  
ATOM   2431  CG2 THR   304      34.427  -6.761 -31.828  1.00 63.79           C  
ATOM   2432  OG1 THR   304      36.298  -7.891 -30.784  1.00 63.79           O  
ATOM   2433  N   ASP   305      38.287  -7.869 -33.659  1.00 92.61           N  
ATOM   2434  CA  ASP   305      39.687  -8.212 -33.729  1.00 92.61           C  
ATOM   2435  C   ASP   305      40.490  -6.963 -33.418  1.00 92.61           C  
ATOM   2436  O   ASP   305      39.923  -5.933 -33.056  1.00 92.61           O  
ATOM   2437  CB  ASP   305      40.110  -8.757 -35.101  1.00 92.61           C  
ATOM   2438  CG  ASP   305      41.312  -9.678 -34.885  1.00 92.61           C  
ATOM   2439  OD1 ASP   305      41.931  -9.606 -33.793  1.00 92.61           O  
ATOM   2440  OD2 ASP   305      41.610 -10.493 -35.797  1.00 92.61           O1-
ATOM   2441  N   VAL   306      41.841  -7.023 -33.511  1.00 71.58           N  
ATOM   2442  CA  VAL   306      42.648  -5.867 -33.212  1.00 71.58           C  
ATOM   2443  C   VAL   306      43.494  -5.509 -34.399  1.00 71.58           C  
ATOM   2444  O   VAL   306      44.152  -6.359 -35.000  1.00 71.58           O  
ATOM   2445  CB  VAL   306      43.568  -6.065 -32.048  1.00 71.58           C  
ATOM   2446  CG1 VAL   306      44.406  -4.787 -31.877  1.00 71.58           C  
ATOM   2447  CG2 VAL   306      42.722  -6.419 -30.813  1.00 71.58           C  
ATOM   2448  N   ILE   307      43.386  -4.237 -34.833  1.00 96.18           N  
ATOM   2449  CA  ILE   307      44.170  -3.667 -35.898  1.00 96.18           C  
ATOM   2450  C   ILE   307      45.528  -3.179 -35.445  1.00 96.18           C  
ATOM   2451  O   ILE   307      46.482  -3.198 -36.222  1.00 96.18           O  
ATOM   2452  CB  ILE   307      43.453  -2.590 -36.667  1.00 96.18           C  
ATOM   2453  CG1 ILE   307      43.087  -1.404 -35.771  1.00 96.18           C  
ATOM   2454  CG2 ILE   307      42.227  -3.232 -37.337  1.00 96.18           C  
ATOM   2455  CD1 ILE   307      42.665  -0.157 -36.548  1.00 96.18           C  
ATOM   2456  N   TYR   308      45.644  -2.627 -34.213  1.00105.60           N  
ATOM   2457  CA  TYR   308      46.907  -2.060 -33.807  1.00105.60           C  
ATOM   2458  C   TYR   308      47.171  -2.351 -32.358  1.00105.60           C  
ATOM   2459  O   TYR   308      46.248  -2.403 -31.546  1.00105.60           O  
ATOM   2460  CB  TYR   308      46.916  -0.532 -34.036  1.00105.60           C  
ATOM   2461  CG  TYR   308      48.134   0.161 -33.536  1.00105.60           C  
ATOM   2462  CD1 TYR   308      49.299   0.159 -34.267  1.00105.60           C  
ATOM   2463  CD2 TYR   308      48.095   0.851 -32.344  1.00105.60           C  
ATOM   2464  CE1 TYR   308      50.415   0.817 -33.811  1.00105.60           C  
ATOM   2465  CE2 TYR   308      49.209   1.512 -31.882  1.00105.60           C  
ATOM   2466  CZ  TYR   308      50.372   1.494 -32.614  1.00105.60           C  
ATOM   2467  OH  TYR   308      51.515   2.171 -32.139  1.00105.60           O  
ATOM   2468  N   ALA   309      48.459  -2.571 -32.003  1.00 45.26           N  
ATOM   2469  CA  ALA   309      48.802  -2.798 -30.625  1.00 45.26           C  
ATOM   2470  C   ALA   309      50.123  -2.141 -30.346  1.00 45.26           C  
ATOM   2471  O   ALA   309      51.072  -2.287 -31.115  1.00 45.26           O  
ATOM   2472  CB  ALA   309      48.949  -4.285 -30.266  1.00 45.26           C  
ATOM   2473  N   SER   310      50.211  -1.390 -29.227  1.00 52.12           N  
ATOM   2474  CA  SER   310      51.450  -0.765 -28.855  1.00 52.12           C  
ATOM   2475  C   SER   310      51.429  -0.543 -27.375  1.00 52.12           C  
ATOM   2476  O   SER   310      50.462  -0.018 -26.823  1.00 52.12           O  
ATOM   2477  CB  SER   310      51.664   0.609 -29.505  1.00 52.12           C  
ATOM   2478  OG  SER   310      52.896   1.156 -29.064  1.00 52.12           O  
ATOM   2479  N   SER   311      52.531  -0.897 -26.688  1.00 38.16           N  
ATOM   2480  CA  SER   311      52.570  -0.741 -25.262  1.00 38.16           C  
ATOM   2481  C   SER   311      52.475   0.723 -24.952  1.00 38.16           C  
ATOM   2482  O   SER   311      52.030   1.114 -23.875  1.00 38.16           O  
ATOM   2483  CB  SER   311      53.862  -1.287 -24.629  1.00 38.16           C  
ATOM   2484  OG  SER   311      54.991  -0.585 -25.130  1.00 38.16           O  
ATOM   2485  N   LYS   312      52.935   1.561 -25.898  1.00143.22           N  
ATOM   2486  CA  LYS   312      52.953   2.998 -25.824  1.00143.22           C  
ATOM   2487  C   LYS   312      51.594   3.618 -25.990  1.00143.22           C  
ATOM   2488  O   LYS   312      51.405   4.785 -25.646  1.00143.22           O  
ATOM   2489  CB  LYS   312      53.886   3.647 -26.861  1.00143.22           C  
ATOM   2490  CG  LYS   312      55.376   3.506 -26.539  1.00143.22           C  
ATOM   2491  CD  LYS   312      55.927   2.091 -26.695  1.00143.22           C  
ATOM   2492  CE  LYS   312      57.434   2.007 -26.455  1.00143.22           C  
ATOM   2493  NZ  LYS   312      57.735   2.256 -25.027  1.00143.22           N1+
ATOM   2494  N   PHE   313      50.630   2.900 -26.592  1.00107.08           N  
ATOM   2495  CA  PHE   313      49.351   3.491 -26.891  1.00107.08           C  
ATOM   2496  C   PHE   313      48.527   3.575 -25.638  1.00107.08           C  
ATOM   2497  O   PHE   313      47.540   2.859 -25.473  1.00107.08           O  
ATOM   2498  CB  PHE   313      48.621   2.624 -27.933  1.00107.08           C  
ATOM   2499  CG  PHE   313      47.345   3.246 -28.376  1.00107.08           C  
ATOM   2500  CD1 PHE   313      47.351   4.293 -29.268  1.00107.08           C  
ATOM   2501  CD2 PHE   313      46.143   2.756 -27.927  1.00107.08           C  
ATOM   2502  CE1 PHE   313      46.171   4.858 -29.686  1.00107.08           C  
ATOM   2503  CE2 PHE   313      44.960   3.319 -28.343  1.00107.08           C  
ATOM   2504  CZ  PHE   313      44.970   4.373 -29.223  1.00107.08           C  
ATOM   2505  N   ILE   314      48.853   4.537 -24.750  1.00 80.62           N  
ATOM   2506  CA  ILE   314      48.127   4.628 -23.517  1.00 80.62           C  
ATOM   2507  C   ILE   314      47.040   5.643 -23.684  1.00 80.62           C  
ATOM   2508  O   ILE   314      47.289   6.810 -23.989  1.00 80.62           O  
ATOM   2509  CB  ILE   314      48.953   5.031 -22.325  1.00 80.62           C  
ATOM   2510  CG1 ILE   314      50.003   3.951 -22.023  1.00 80.62           C  
ATOM   2511  CG2 ILE   314      48.004   5.304 -21.145  1.00 80.62           C  
ATOM   2512  CD1 ILE   314      51.026   4.379 -20.972  1.00 80.62           C  
ATOM   2513  N   PHE   315      45.809   5.217 -23.332  1.00126.13           N  
ATOM   2514  CA  PHE   315      44.579   5.956 -23.444  1.00126.13           C  
ATOM   2515  C   PHE   315      44.267   6.519 -24.808  1.00126.13           C  
ATOM   2516  O   PHE   315      44.611   7.656 -25.135  1.00126.13           O  
ATOM   2517  CB  PHE   315      44.463   7.072 -22.389  1.00126.13           C  
ATOM   2518  CG  PHE   315      43.060   7.579 -22.376  1.00126.13           C  
ATOM   2519  CD1 PHE   315      42.060   6.841 -21.783  1.00126.13           C  
ATOM   2520  CD2 PHE   315      42.743   8.796 -22.933  1.00126.13           C  
ATOM   2521  CE1 PHE   315      40.765   7.300 -21.760  1.00126.13           C  
ATOM   2522  CE2 PHE   315      41.449   9.261 -22.913  1.00126.13           C  
ATOM   2523  CZ  PHE   315      40.456   8.512 -22.328  1.00126.13           C  
ATOM   2524  N   GLY   316      43.687   5.653 -25.680  1.00 66.96           N  
ATOM   2525  CA  GLY   316      43.195   6.049 -26.977  1.00 66.96           C  
ATOM   2526  C   GLY   316      42.101   7.057 -26.757  1.00 66.96           C  
ATOM   2527  O   GLY   316      41.171   6.837 -25.981  1.00 66.96           O  
ATOM   2528  N   THR   317      42.320   8.263 -27.312  1.00154.26           N  
ATOM   2529  CA  THR   317      41.484   9.431 -27.227  1.00154.26           C  
ATOM   2530  C   THR   317      40.649   9.779 -28.437  1.00154.26           C  
ATOM   2531  O   THR   317      39.672  10.523 -28.324  1.00154.26           O  
ATOM   2532  CB  THR   317      42.329  10.623 -26.921  1.00154.26           C  
ATOM   2533  CG2 THR   317      41.405  11.804 -26.633  1.00154.26           C  
ATOM   2534  OG1 THR   317      43.111  10.370 -25.765  1.00154.26           O  
ATOM   2535  N   ASP   318      41.077   9.378 -29.648  1.00128.55           N  
ATOM   2536  CA  ASP   318      40.391   9.864 -30.815  1.00128.55           C  
ATOM   2537  C   ASP   318      40.673   8.928 -31.946  1.00128.55           C  
ATOM   2538  O   ASP   318      41.733   8.307 -31.998  1.00128.55           O  
ATOM   2539  CB  ASP   318      40.901  11.255 -31.239  1.00128.55           C  
ATOM   2540  CG  ASP   318      39.977  11.882 -32.273  1.00128.55           C  
ATOM   2541  OD1 ASP   318      38.933  11.265 -32.617  1.00128.55           O  
ATOM   2542  OD2 ASP   318      40.309  13.010 -32.725  1.00128.55           O1-
ATOM   2543  N   ILE   319      39.683   8.766 -32.846  1.00 84.55           N  
ATOM   2544  CA  ILE   319      39.848   7.946 -34.009  1.00 84.55           C  
ATOM   2545  C   ILE   319      38.918   8.465 -35.065  1.00 84.55           C  
ATOM   2546  O   ILE   319      37.775   8.818 -34.772  1.00 84.55           O  
ATOM   2547  CB  ILE   319      39.509   6.511 -33.745  1.00 84.55           C  
ATOM   2548  CG1 ILE   319      39.882   5.632 -34.943  1.00 84.55           C  
ATOM   2549  CG2 ILE   319      38.032   6.428 -33.323  1.00 84.55           C  
ATOM   2550  CD1 ILE   319      39.871   4.146 -34.603  1.00 84.55           C  
ATOM   2551  N   SER   320      39.384   8.519 -36.331  1.00103.30           N  
ATOM   2552  CA  SER   320      38.559   9.019 -37.395  1.00103.30           C  
ATOM   2553  C   SER   320      39.079   8.428 -38.676  1.00103.30           C  
ATOM   2554  O   SER   320      40.221   7.976 -38.728  1.00103.30           O  
ATOM   2555  CB  SER   320      38.669  10.548 -37.500  1.00103.30           C  
ATOM   2556  OG  SER   320      37.863  11.053 -38.548  1.00103.30           O  
ATOM   2557  N   VAL   321      38.239   8.391 -39.737  1.00123.64           N  
ATOM   2558  CA  VAL   321      38.710   7.920 -41.017  1.00123.64           C  
ATOM   2559  C   VAL   321      38.681   9.108 -41.944  1.00123.64           C  
ATOM   2560  O   VAL   321      37.722   9.877 -41.962  1.00123.64           O  
ATOM   2561  CB  VAL   321      37.877   6.828 -41.633  1.00123.64           C  
ATOM   2562  CG1 VAL   321      37.868   5.617 -40.684  1.00123.64           C  
ATOM   2563  CG2 VAL   321      36.484   7.382 -41.965  1.00123.64           C  
ATOM   2564  N   ASP   322      39.753   9.262 -42.741  1.00160.32           N  
ATOM   2565  CA  ASP   322      40.040  10.376 -43.603  1.00160.32           C  
ATOM   2566  C   ASP   322      39.327  10.212 -44.927  1.00160.32           C  
ATOM   2567  O   ASP   322      38.706   9.185 -45.195  1.00160.32           O  
ATOM   2568  CB  ASP   322      41.561  10.377 -43.858  1.00160.32           C  
ATOM   2569  CG  ASP   322      42.093  11.762 -44.134  1.00160.32           C  
ATOM   2570  OD1 ASP   322      41.619  12.424 -45.089  1.00160.32           O  
ATOM   2571  OD2 ASP   322      42.994  12.178 -43.362  1.00160.32           O1-
ATOM   2572  N   SER   323      39.404  11.253 -45.788  1.00 42.45           N  
ATOM   2573  CA  SER   323      38.800  11.288 -47.096  1.00 42.45           C  
ATOM   2574  C   SER   323      39.438  10.228 -47.950  1.00 42.45           C  
ATOM   2575  O   SER   323      38.777   9.599 -48.774  1.00 42.45           O  
ATOM   2576  CB  SER   323      38.998  12.635 -47.811  1.00 42.45           C  
ATOM   2577  OG  SER   323      38.364  13.677 -47.082  1.00 42.45           O  
ATOM   2578  N   GLU   324      40.754  10.022 -47.764  1.00100.13           N  
ATOM   2579  CA  GLU   324      41.601   9.075 -48.440  1.00100.13           C  
ATOM   2580  C   GLU   324      41.304   7.690 -47.953  1.00100.13           C  
ATOM   2581  O   GLU   324      41.906   6.735 -48.436  1.00100.13           O  
ATOM   2582  CB  GLU   324      43.106   9.327 -48.231  1.00100.13           C  
ATOM   2583  CG  GLU   324      43.641  10.574 -48.940  1.00100.13           C  
ATOM   2584  CD  GLU   324      45.149  10.607 -48.740  1.00100.13           C  
ATOM   2585  OE1 GLU   324      45.709   9.571 -48.290  1.00100.13           O  
ATOM   2586  OE2 GLU   324      45.763  11.667 -49.039  1.00100.13           O1-
ATOM   2587  N   SER   325      40.414   7.548 -46.949  1.00122.87           N  
ATOM   2588  CA  SER   325      40.094   6.300 -46.295  1.00122.87           C  
ATOM   2589  C   SER   325      41.230   5.909 -45.412  1.00122.87           C  
ATOM   2590  O   SER   325      41.467   4.729 -45.154  1.00122.87           O  
ATOM   2591  CB  SER   325      39.775   5.107 -47.222  1.00122.87           C  
ATOM   2592  OG  SER   325      40.961   4.474 -47.681  1.00122.87           O  
ATOM   2593  N   GLN   326      41.963   6.924 -44.915  1.00 52.41           N  
ATOM   2594  CA  GLN   326      43.026   6.683 -43.985  1.00 52.41           C  
ATOM   2595  C   GLN   326      42.425   6.541 -42.610  1.00 52.41           C  
ATOM   2596  O   GLN   326      41.463   7.226 -42.264  1.00 52.41           O  
ATOM   2597  CB  GLN   326      44.066   7.814 -43.951  1.00 52.41           C  
ATOM   2598  CG  GLN   326      44.809   7.973 -45.280  1.00 52.41           C  
ATOM   2599  CD  GLN   326      45.801   9.114 -45.123  1.00 52.41           C  
ATOM   2600  NE2 GLN   326      45.340  10.233 -44.505  1.00 52.41           N  
ATOM   2601  OE1 GLN   326      46.950   9.017 -45.549  1.00 52.41           O  
ATOM   2602  N   LEU   327      42.991   5.622 -41.793  1.00101.35           N  
ATOM   2603  CA  LEU   327      42.506   5.378 -40.461  1.00101.35           C  
ATOM   2604  C   LEU   327      43.443   6.027 -39.477  1.00101.35           C  
ATOM   2605  O   LEU   327      44.597   5.630 -39.320  1.00101.35           O  
ATOM   2606  CB  LEU   327      42.434   3.882 -40.125  1.00101.35           C  
ATOM   2607  CG  LEU   327      41.927   3.589 -38.703  1.00101.35           C  
ATOM   2608  CD1 LEU   327      40.479   4.071 -38.510  1.00101.35           C  
ATOM   2609  CD2 LEU   327      42.119   2.109 -38.355  1.00101.35           C  
ATOM   2610  N   TRP   328      42.943   7.040 -38.742  1.00114.86           N  
ATOM   2611  CA  TRP   328      43.791   7.751 -37.831  1.00114.86           C  
ATOM   2612  C   TRP   328      43.339   7.486 -36.427  1.00114.86           C  
ATOM   2613  O   TRP   328      42.143   7.456 -36.136  1.00114.86           O  
ATOM   2614  CB  TRP   328      43.725   9.268 -38.057  1.00114.86           C  
ATOM   2615  CG  TRP   328      44.316   9.692 -39.377  1.00114.86           C  
ATOM   2616  CD1 TRP   328      43.885   9.433 -40.644  1.00114.86           C  
ATOM   2617  CD2 TRP   328      45.478  10.526 -39.505  1.00114.86           C  
ATOM   2618  CE2 TRP   328      45.694  10.721 -40.869  1.00114.86           C  
ATOM   2619  CE3 TRP   328      46.291  11.081 -38.565  1.00114.86           C  
ATOM   2620  NE1 TRP   328      44.712  10.042 -41.555  1.00114.86           N  
ATOM   2621  CZ2 TRP   328      46.736  11.486 -41.308  1.00114.86           C  
ATOM   2622  CZ3 TRP   328      47.341  11.849 -39.015  1.00114.86           C  
ATOM   2623  CH2 TRP   328      47.559  12.048 -40.359  1.00114.86           C  
ATOM   2624  N   PHE   329      44.305   7.259 -35.510  1.00201.48           N  
ATOM   2625  CA  PHE   329      43.964   7.055 -34.129  1.00201.48           C  
ATOM   2626  C   PHE   329      44.991   7.696 -33.246  1.00201.48           C  
ATOM   2627  O   PHE   329      46.176   7.713 -33.574  1.00201.48           O  
ATOM   2628  CB  PHE   329      43.758   5.574 -33.756  1.00201.48           C  
ATOM   2629  CG  PHE   329      44.912   4.775 -34.258  1.00201.48           C  
ATOM   2630  CD1 PHE   329      44.865   4.272 -35.538  1.00201.48           C  
ATOM   2631  CD2 PHE   329      46.017   4.523 -33.477  1.00201.48           C  
ATOM   2632  CE1 PHE   329      45.904   3.529 -36.039  1.00201.48           C  
ATOM   2633  CE2 PHE   329      47.062   3.777 -33.973  1.00201.48           C  
ATOM   2634  CZ  PHE   329      47.006   3.280 -35.254  1.00201.48           C  
ATOM   2635  N   LEU   330      44.548   8.238 -32.084  1.00144.35           N  
ATOM   2636  CA  LEU   330      45.423   9.009 -31.233  1.00144.35           C  
ATOM   2637  C   LEU   330      45.286   8.588 -29.798  1.00144.35           C  
ATOM   2638  O   LEU   330      44.194   8.262 -29.333  1.00144.35           O  
ATOM   2639  CB  LEU   330      45.071  10.510 -31.172  1.00144.35           C  
ATOM   2640  CG  LEU   330      45.059  11.234 -32.522  1.00144.35           C  
ATOM   2641  CD1 LEU   330      43.981  10.633 -33.429  1.00144.35           C  
ATOM   2642  CD2 LEU   330      44.915  12.757 -32.347  1.00144.35           C  
ATOM   2643  N   SER   331      46.420   8.619 -29.059  1.00 64.47           N  
ATOM   2644  CA  SER   331      46.463   8.385 -27.641  1.00 64.47           C  
ATOM   2645  C   SER   331      47.194   9.541 -27.017  1.00 64.47           C  
ATOM   2646  O   SER   331      48.056  10.150 -27.653  1.00 64.47           O  
ATOM   2647  CB  SER   331      47.222   7.105 -27.245  1.00 64.47           C  
ATOM   2648  OG  SER   331      48.588   7.208 -27.623  1.00 64.47           O  
ATOM   2649  N   ASN   332      46.836   9.902 -25.758  1.00139.56           N  
ATOM   2650  CA  ASN   332      47.502  11.007 -25.118  1.00139.56           C  
ATOM   2651  C   ASN   332      47.640  10.792 -23.626  1.00139.56           C  
ATOM   2652  O   ASN   332      47.983  11.725 -22.899  1.00139.56           O  
ATOM   2653  CB  ASN   332      46.761  12.340 -25.343  1.00139.56           C  
ATOM   2654  CG  ASN   332      45.368  12.256 -24.734  1.00139.56           C  
ATOM   2655  ND2 ASN   332      44.575  13.351 -24.887  1.00139.56           N  
ATOM   2656  OD1 ASN   332      44.985  11.245 -24.147  1.00139.56           O  
ATOM   2657  N   GLY   333      47.363   9.575 -23.114  1.00 62.18           N  
ATOM   2658  CA  GLY   333      47.566   9.292 -21.712  1.00 62.18           C  
ATOM   2659  C   GLY   333      46.825  10.287 -20.861  1.00 62.18           C  
ATOM   2660  O   GLY   333      47.301  10.645 -19.781  1.00 62.18           O  
ATOM   2661  N   GLN   334      45.642  10.759 -21.317  1.00124.37           N  
ATOM   2662  CA  GLN   334      44.898  11.764 -20.591  1.00124.37           C  
ATOM   2663  C   GLN   334      43.482  11.285 -20.389  1.00124.37           C  
ATOM   2664  O   GLN   334      42.576  11.744 -21.077  1.00124.37           O  
ATOM   2665  CB  GLN   334      44.846  13.073 -21.416  1.00124.37           C  
ATOM   2666  CG  GLN   334      44.037  14.242 -20.841  1.00124.37           C  
ATOM   2667  CD  GLN   334      42.712  14.412 -21.583  1.00124.37           C  
ATOM   2668  NE2 GLN   334      41.790  15.220 -20.994  1.00124.37           N  
ATOM   2669  OE1 GLN   334      42.499  13.837 -22.649  1.00124.37           O  
ATOM   2670  N   PRO   335      43.221  10.406 -19.464  1.00109.33           N  
ATOM   2671  CA  PRO   335      41.882   9.926 -19.207  1.00109.33           C  
ATOM   2672  C   PRO   335      41.128  10.883 -18.332  1.00109.33           C  
ATOM   2673  O   PRO   335      41.781  11.686 -17.670  1.00109.33           O  
ATOM   2674  CB  PRO   335      42.061   8.578 -18.514  1.00109.33           C  
ATOM   2675  CG  PRO   335      43.478   8.648 -17.916  1.00109.33           C  
ATOM   2676  CD  PRO   335      44.242   9.544 -18.901  1.00109.33           C  
ATOM   2677  N   PRO   336      39.814  10.865 -18.307  1.00150.97           N  
ATOM   2678  CA  PRO   336      39.073  11.734 -17.430  1.00150.97           C  
ATOM   2679  C   PRO   336      39.237  11.296 -16.014  1.00150.97           C  
ATOM   2680  O   PRO   336      38.372  10.581 -15.511  1.00150.97           O  
ATOM   2681  CB  PRO   336      37.625  11.678 -17.920  1.00150.97           C  
ATOM   2682  CG  PRO   336      37.556  10.388 -18.763  1.00150.97           C  
ATOM   2683  CD  PRO   336      38.984  10.223 -19.308  1.00150.97           C  
ATOM   2684  N   ILE   337      40.304  11.743 -15.339  1.00146.46           N  
ATOM   2685  CA  ILE   337      40.541  11.434 -13.963  1.00146.46           C  
ATOM   2686  C   ILE   337      41.317  12.590 -13.441  1.00146.46           C  
ATOM   2687  O   ILE   337      42.146  13.155 -14.152  1.00146.46           O  
ATOM   2688  CB  ILE   337      41.303  10.153 -13.753  1.00146.46           C  
ATOM   2689  CG1 ILE   337      42.626  10.167 -14.526  1.00146.46           C  
ATOM   2690  CG2 ILE   337      40.388   8.972 -14.099  1.00146.46           C  
ATOM   2691  CD1 ILE   337      43.441   8.888 -14.337  1.00146.46           C  
ATOM   2692  N   ASP   338      41.082  12.999 -12.185  1.00100.44           N  
ATOM   2693  CA  ASP   338      41.812  14.162 -11.785  1.00100.44           C  
ATOM   2694  C   ASP   338      43.252  13.803 -11.606  1.00100.44           C  
ATOM   2695  O   ASP   338      43.593  12.654 -11.334  1.00100.44           O  
ATOM   2696  CB  ASP   338      41.264  14.866 -10.527  1.00100.44           C  
ATOM   2697  CG  ASP   338      41.301  13.904  -9.352  1.00100.44           C  
ATOM   2698  OD1 ASP   338      41.264  12.669  -9.590  1.00100.44           O  
ATOM   2699  OD2 ASP   338      41.359  14.401  -8.197  1.00100.44           O1-
ATOM   2700  N   ASN   339      44.137  14.812 -11.739  1.00 60.19           N  
ATOM   2701  CA  ASN   339      45.561  14.613 -11.665  1.00 60.19           C  
ATOM   2702  C   ASN   339      45.967  13.828 -12.873  1.00 60.19           C  
ATOM   2703  O   ASN   339      46.961  13.104 -12.874  1.00 60.19           O  
ATOM   2704  CB  ASN   339      45.983  13.801 -10.432  1.00 60.19           C  
ATOM   2705  CG  ASN   339      45.576  14.577  -9.189  1.00 60.19           C  
ATOM   2706  ND2 ASN   339      44.681  13.969  -8.366  1.00 60.19           N  
ATOM   2707  OD1 ASN   339      46.032  15.697  -8.962  1.00 60.19           O  
ATOM   2708  N   LEU   340      45.179  14.008 -13.941  1.00156.80           N  
ATOM   2709  CA  LEU   340      45.264  13.434 -15.247  1.00156.80           C  
ATOM   2710  C   LEU   340      46.517  13.836 -15.977  1.00156.80           C  
ATOM   2711  O   LEU   340      47.079  13.022 -16.703  1.00156.80           O  
ATOM   2712  CB  LEU   340      44.029  13.925 -16.049  1.00156.80           C  
ATOM   2713  CG  LEU   340      44.044  13.925 -17.594  1.00156.80           C  
ATOM   2714  CD1 LEU   340      42.640  14.236 -18.135  1.00156.80           C  
ATOM   2715  CD2 LEU   340      44.988  15.001 -18.165  1.00156.80           C  
ATOM   2716  N   LYS   341      46.991  15.094 -15.848  1.00257.51           N  
ATOM   2717  CA  LYS   341      48.047  15.552 -16.728  1.00257.51           C  
ATOM   2718  C   LYS   341      49.413  14.994 -16.398  1.00257.51           C  
ATOM   2719  O   LYS   341      50.388  15.741 -16.497  1.00257.51           O  
ATOM   2720  CB  LYS   341      48.236  17.075 -16.706  1.00257.51           C  
ATOM   2721  CG  LYS   341      48.669  17.575 -15.326  1.00257.51           C  
ATOM   2722  CD  LYS   341      49.363  18.936 -15.334  1.00257.51           C  
ATOM   2723  CE  LYS   341      50.886  18.829 -15.234  1.00257.51           C  
ATOM   2724  NZ  LYS   341      51.252  18.136 -13.979  1.00257.51           N1+
ATOM   2725  N   LEU   342      49.528  13.664 -16.148  1.00170.03           N  
ATOM   2726  CA  LEU   342      50.699  12.938 -15.710  1.00170.03           C  
ATOM   2727  C   LEU   342      51.637  12.618 -16.837  1.00170.03           C  
ATOM   2728  O   LEU   342      51.395  12.976 -17.989  1.00170.03           O  
ATOM   2729  CB  LEU   342      50.366  11.612 -15.012  1.00170.03           C  
ATOM   2730  CG  LEU   342      49.611  11.810 -13.688  1.00170.03           C  
ATOM   2731  CD1 LEU   342      49.347  10.471 -12.983  1.00170.03           C  
ATOM   2732  CD2 LEU   342      50.339  12.823 -12.790  1.00170.03           C  
ATOM   2733  N   THR   343      52.761  11.924 -16.507  1.00135.82           N  
ATOM   2734  CA  THR   343      53.798  11.706 -17.480  1.00135.82           C  
ATOM   2735  C   THR   343      54.165  10.266 -17.652  1.00135.82           C  
ATOM   2736  O   THR   343      53.824   9.404 -16.842  1.00135.82           O  
ATOM   2737  CB  THR   343      55.066  12.458 -17.179  1.00135.82           C  
ATOM   2738  CG2 THR   343      55.726  11.839 -15.935  1.00135.82           C  
ATOM   2739  OG1 THR   343      55.951  12.399 -18.286  1.00135.82           O  
ATOM   2740  N   PHE   344      54.889   9.999 -18.766  1.00 55.34           N  
ATOM   2741  CA  PHE   344      55.324   8.688 -19.151  1.00 55.34           C  
ATOM   2742  C   PHE   344      56.728   8.808 -19.656  1.00 55.34           C  
ATOM   2743  O   PHE   344      57.216   9.905 -19.922  1.00 55.34           O  
ATOM   2744  CB  PHE   344      54.505   8.109 -20.310  1.00 55.34           C  
ATOM   2745  CG  PHE   344      53.087   8.073 -19.865  1.00 55.34           C  
ATOM   2746  CD1 PHE   344      52.639   7.088 -19.017  1.00 55.34           C  
ATOM   2747  CD2 PHE   344      52.202   9.030 -20.306  1.00 55.34           C  
ATOM   2748  CE1 PHE   344      51.327   7.052 -18.607  1.00 55.34           C  
ATOM   2749  CE2 PHE   344      50.889   8.998 -19.901  1.00 55.34           C  
ATOM   2750  CZ  PHE   344      50.451   8.010 -19.050  1.00 55.34           C  
ATOM   2751  N   ASP   345      57.427   7.659 -19.769  1.00 85.84           N  
ATOM   2752  CA  ASP   345      58.776   7.629 -20.252  1.00 85.84           C  
ATOM   2753  C   ASP   345      58.820   7.975 -21.712  1.00 85.84           C  
ATOM   2754  O   ASP   345      59.744   8.658 -22.149  1.00 85.84           O  
ATOM   2755  CB  ASP   345      59.456   6.260 -20.101  1.00 85.84           C  
ATOM   2756  CG  ASP   345      60.935   6.476 -20.382  1.00 85.84           C  
ATOM   2757  OD1 ASP   345      61.371   7.659 -20.345  1.00 85.84           O  
ATOM   2758  OD2 ASP   345      61.650   5.472 -20.642  1.00 85.84           O1-
ATOM   2759  N   LYS   346      57.830   7.508 -22.503  1.00127.29           N  
ATOM   2760  CA  LYS   346      57.822   7.717 -23.931  1.00127.29           C  
ATOM   2761  C   LYS   346      56.932   8.875 -24.270  1.00127.29           C  
ATOM   2762  O   LYS   346      56.268   9.436 -23.402  1.00127.29           O  
ATOM   2763  CB  LYS   346      57.343   6.493 -24.727  1.00127.29           C  
ATOM   2764  CG  LYS   346      58.458   5.477 -24.980  1.00127.29           C  
ATOM   2765  CD  LYS   346      59.572   6.062 -25.851  1.00127.29           C  
ATOM   2766  CE  LYS   346      60.652   5.063 -26.264  1.00127.29           C  
ATOM   2767  NZ  LYS   346      61.537   5.680 -27.279  1.00127.29           N1+
ATOM   2768  N   PRO   347      56.922   9.257 -25.527  1.00 85.88           N  
ATOM   2769  CA  PRO   347      56.137  10.392 -25.927  1.00 85.88           C  
ATOM   2770  C   PRO   347      54.685  10.170 -25.657  1.00 85.88           C  
ATOM   2771  O   PRO   347      54.124   9.172 -26.101  1.00 85.88           O  
ATOM   2772  CB  PRO   347      56.514  10.671 -27.378  1.00 85.88           C  
ATOM   2773  CG  PRO   347      57.973  10.179 -27.452  1.00 85.88           C  
ATOM   2774  CD  PRO   347      58.062   9.054 -26.401  1.00 85.88           C  
ATOM   2775  N   HIS   348      54.072  11.130 -24.947  1.00119.94           N  
ATOM   2776  CA  HIS   348      52.724  11.075 -24.469  1.00119.94           C  
ATOM   2777  C   HIS   348      51.744  11.108 -25.606  1.00119.94           C  
ATOM   2778  O   HIS   348      50.783  10.338 -25.624  1.00119.94           O  
ATOM   2779  CB  HIS   348      52.408  12.281 -23.575  1.00119.94           C  
ATOM   2780  CG  HIS   348      53.482  12.528 -22.556  1.00119.94           C  
ATOM   2781  CD2 HIS   348      54.527  11.742 -22.173  1.00119.94           C  
ATOM   2782  ND1 HIS   348      53.598  13.689 -21.827  1.00119.94           N  
ATOM   2783  CE1 HIS   348      54.696  13.549 -21.040  1.00119.94           C  
ATOM   2784  NE2 HIS   348      55.294  12.383 -21.219  1.00119.94           N  
ATOM   2785  N   ILE   349      51.972  11.991 -26.599  1.00 89.28           N  
ATOM   2786  CA  ILE   349      51.014  12.167 -27.653  1.00 89.28           C  
ATOM   2787  C   ILE   349      51.437  11.359 -28.833  1.00 89.28           C  
ATOM   2788  O   ILE   349      52.533  11.543 -29.366  1.00 89.28           O  
ATOM   2789  CB  ILE   349      50.892  13.589 -28.126  1.00 89.28           C  
ATOM   2790  CG1 ILE   349      50.429  14.512 -26.984  1.00 89.28           C  
ATOM   2791  CG2 ILE   349      49.946  13.594 -29.338  1.00 89.28           C  
ATOM   2792  CD1 ILE   349      51.477  14.699 -25.888  1.00 89.28           C  
ATOM   2793  N   ARG   350      50.556  10.431 -29.267  1.00144.39           N  
ATOM   2794  CA  ARG   350      50.884   9.573 -30.363  1.00144.39           C  
ATOM   2795  C   ARG   350      49.740   9.552 -31.332  1.00144.39           C  
ATOM   2796  O   ARG   350      48.596   9.291 -30.965  1.00144.39           O  
ATOM   2797  CB  ARG   350      51.158   8.140 -29.886  1.00144.39           C  
ATOM   2798  CG  ARG   350      52.309   8.109 -28.877  1.00144.39           C  
ATOM   2799  CD  ARG   350      52.505   6.760 -28.188  1.00144.39           C  
ATOM   2800  NE  ARG   350      53.272   5.884 -29.117  1.00144.39           N  
ATOM   2801  CZ  ARG   350      54.637   5.879 -29.087  1.00144.39           C  
ATOM   2802  NH1 ARG   350      55.306   6.695 -28.222  1.00144.39           N1+
ATOM   2803  NH2 ARG   350      55.331   5.042 -29.912  1.00144.39           N  
ATOM   2804  N   LEU   351      50.040   9.852 -32.611  1.00 89.95           N  
ATOM   2805  CA  LEU   351      49.055   9.812 -33.653  1.00 89.95           C  
ATOM   2806  C   LEU   351      49.586   8.845 -34.661  1.00 89.95           C  
ATOM   2807  O   LEU   351      50.789   8.831 -34.907  1.00 89.95           O  
ATOM   2808  CB  LEU   351      48.816  11.182 -34.315  1.00 89.95           C  
ATOM   2809  CG  LEU   351      47.787  11.178 -35.462  1.00 89.95           C  
ATOM   2810  CD1 LEU   351      46.444  10.575 -35.034  1.00 89.95           C  
ATOM   2811  CD2 LEU   351      47.609  12.596 -36.029  1.00 89.95           C  
ATOM   2812  N   MET   352      48.721   7.971 -35.225  1.00 66.65           N  
ATOM   2813  CA  MET   352      49.163   7.026 -36.222  1.00 66.65           C  
ATOM   2814  C   MET   352      48.120   6.900 -37.297  1.00 66.65           C  
ATOM   2815  O   MET   352      46.945   7.192 -37.071  1.00 66.65           O  
ATOM   2816  CB  MET   352      49.404   5.600 -35.695  1.00 66.65           C  
ATOM   2817  CG  MET   352      50.687   5.419 -34.880  1.00 66.65           C  
ATOM   2818  SD  MET   352      50.674   6.186 -33.235  1.00 66.65           S  
ATOM   2819  CE  MET   352      52.298   5.528 -32.758  1.00 66.65           C  
ATOM   2820  N   ARG   353      48.552   6.436 -38.496  1.00148.32           N  
ATOM   2821  CA  ARG   353      47.709   6.338 -39.665  1.00148.32           C  
ATOM   2822  C   ARG   353      47.994   5.032 -40.400  1.00148.32           C  
ATOM   2823  O   ARG   353      49.153   4.631 -40.503  1.00148.32           O  
ATOM   2824  CB  ARG   353      48.025   7.528 -40.603  1.00148.32           C  
ATOM   2825  CG  ARG   353      47.339   7.582 -41.967  1.00148.32           C  
ATOM   2826  CD  ARG   353      47.770   8.812 -42.777  1.00148.32           C  
ATOM   2827  NE  ARG   353      49.261   8.896 -42.707  1.00148.32           N  
ATOM   2828  CZ  ARG   353      49.932   9.986 -43.188  1.00148.32           C  
ATOM   2829  NH1 ARG   353      49.249  11.010 -43.781  1.00148.32           N1+
ATOM   2830  NH2 ARG   353      51.289  10.062 -43.071  1.00148.32           N  
ATOM   2831  N   VAL   354      46.930   4.328 -40.896  1.00185.40           N  
ATOM   2832  CA  VAL   354      46.987   3.107 -41.710  1.00185.40           C  
ATOM   2833  C   VAL   354      45.766   3.104 -42.677  1.00185.40           C  
ATOM   2834  O   VAL   354      44.753   3.675 -42.307  1.00185.40           O  
ATOM   2835  CB  VAL   354      46.861   1.859 -40.889  1.00185.40           C  
ATOM   2836  CG1 VAL   354      48.036   1.807 -39.897  1.00185.40           C  
ATOM   2837  CG2 VAL   354      45.478   1.847 -40.218  1.00185.40           C  
ATOM   2838  N   ASP   355      45.764   2.507 -43.928  1.00119.07           N  
ATOM   2839  CA  ASP   355      44.540   2.474 -44.750  1.00119.07           C  
ATOM   2840  C   ASP   355      43.631   1.391 -44.209  1.00119.07           C  
ATOM   2841  O   ASP   355      44.103   0.448 -43.582  1.00119.07           O  
ATOM   2842  CB  ASP   355      44.741   2.285 -46.272  1.00119.07           C  
ATOM   2843  CG  ASP   355      45.402   0.951 -46.568  1.00119.07           C  
ATOM   2844  OD1 ASP   355      46.517   0.716 -46.032  1.00119.07           O  
ATOM   2845  OD2 ASP   355      44.815   0.160 -47.355  1.00119.07           O1-
ATOM   2846  N   THR   356      42.296   1.498 -44.434  1.00129.75           N  
ATOM   2847  CA  THR   356      41.342   0.622 -43.793  1.00129.75           C  
ATOM   2848  C   THR   356      41.466  -0.804 -44.257  1.00129.75           C  
ATOM   2849  O   THR   356      41.379  -1.724 -43.444  1.00129.75           O  
ATOM   2850  CB  THR   356      39.921   1.059 -44.007  1.00129.75           C  
ATOM   2851  CG2 THR   356      39.047   0.299 -42.996  1.00129.75           C  
ATOM   2852  OG1 THR   356      39.786   2.444 -43.727  1.00129.75           O  
ATOM   2853  N   ALA   357      41.636  -1.032 -45.577  1.00 36.66           N  
ATOM   2854  CA  ALA   357      41.745  -2.365 -46.111  1.00 36.66           C  
ATOM   2855  C   ALA   357      42.990  -3.003 -45.591  1.00 36.66           C  
ATOM   2856  O   ALA   357      42.990  -4.172 -45.212  1.00 36.66           O  
ATOM   2857  CB  ALA   357      41.811  -2.388 -47.648  1.00 36.66           C  
ATOM   2858  N   LYS   358      44.095  -2.242 -45.546  1.00 61.49           N  
ATOM   2859  CA  LYS   358      45.320  -2.818 -45.081  1.00 61.49           C  
ATOM   2860  C   LYS   358      45.139  -3.217 -43.655  1.00 61.49           C  
ATOM   2861  O   LYS   358      45.654  -4.249 -43.225  1.00 61.49           O  
ATOM   2862  CB  LYS   358      46.523  -1.865 -45.119  1.00 61.49           C  
ATOM   2863  CG  LYS   358      47.813  -2.517 -44.614  1.00 61.49           C  
ATOM   2864  CD  LYS   358      49.078  -1.711 -44.910  1.00 61.49           C  
ATOM   2865  CE  LYS   358      49.293  -0.526 -43.966  1.00 61.49           C  
ATOM   2866  NZ  LYS   358      50.630   0.068 -44.193  1.00 61.49           N1+
ATOM   2867  N   ALA   359      44.399  -2.404 -42.876  1.00 57.76           N  
ATOM   2868  CA  ALA   359      44.299  -2.672 -41.471  1.00 57.76           C  
ATOM   2869  C   ALA   359      43.664  -4.008 -41.197  1.00 57.76           C  
ATOM   2870  O   ALA   359      44.244  -4.847 -40.510  1.00 57.76           O  
ATOM   2871  CB  ALA   359      43.461  -1.612 -40.736  1.00 57.76           C  
ATOM   2872  N   ILE   360      42.478  -4.248 -41.781  1.00107.96           N  
ATOM   2873  CA  ILE   360      41.632  -5.391 -41.549  1.00107.96           C  
ATOM   2874  C   ILE   360      42.137  -6.682 -42.120  1.00107.96           C  
ATOM   2875  O   ILE   360      41.687  -7.737 -41.694  1.00107.96           O  
ATOM   2876  CB  ILE   360      40.214  -5.187 -41.989  1.00107.96           C  
ATOM   2877  CG1 ILE   360      40.101  -4.999 -43.508  1.00107.96           C  
ATOM   2878  CG2 ILE   360      39.660  -4.003 -41.179  1.00107.96           C  
ATOM   2879  CD1 ILE   360      38.655  -5.048 -44.001  1.00107.96           C  
ATOM   2880  N   ARG   361      42.986  -6.668 -43.162  1.00172.78           N  
ATOM   2881  CA  ARG   361      43.348  -7.908 -43.806  1.00172.78           C  
ATOM   2882  C   ARG   361      43.821  -8.956 -42.838  1.00172.78           C  
ATOM   2883  O   ARG   361      44.585  -8.694 -41.911  1.00172.78           O  
ATOM   2884  CB  ARG   361      44.367  -7.734 -44.955  1.00172.78           C  
ATOM   2885  CG  ARG   361      45.676  -7.036 -44.581  1.00172.78           C  
ATOM   2886  CD  ARG   361      46.601  -6.804 -45.782  1.00172.78           C  
ATOM   2887  NE  ARG   361      45.792  -6.178 -46.871  1.00172.78           N  
ATOM   2888  CZ  ARG   361      46.398  -5.488 -47.881  1.00172.78           C  
ATOM   2889  NH1 ARG   361      47.757  -5.356 -47.905  1.00172.78           N1+
ATOM   2890  NH2 ARG   361      45.647  -4.920 -48.871  1.00172.78           N  
ATOM   2891  N   ARG   362      43.333 -10.197 -43.068  1.00130.27           N  
ATOM   2892  CA  ARG   362      43.585 -11.357 -42.256  1.00130.27           C  
ATOM   2893  C   ARG   362      43.017 -11.179 -40.880  1.00130.27           C  
ATOM   2894  O   ARG   362      43.662 -11.549 -39.900  1.00130.27           O  
ATOM   2895  CB  ARG   362      45.086 -11.664 -42.113  1.00130.27           C  
ATOM   2896  CG  ARG   362      45.732 -12.089 -43.431  1.00130.27           C  
ATOM   2897  CD  ARG   362      45.534 -13.571 -43.756  1.00130.27           C  
ATOM   2898  NE  ARG   362      44.094 -13.884 -43.541  1.00130.27           N  
ATOM   2899  CZ  ARG   362      43.699 -14.500 -42.391  1.00130.27           C  
ATOM   2900  NH1 ARG   362      44.635 -14.887 -41.473  1.00130.27           N1+
ATOM   2901  NH2 ARG   362      42.375 -14.736 -42.160  1.00130.27           N  
ATOM   2902  N   THR   363      41.781 -10.637 -40.766  1.00158.04           N  
ATOM   2903  CA  THR   363      41.189 -10.399 -39.471  1.00158.04           C  
ATOM   2904  C   THR   363      39.725 -10.757 -39.531  1.00158.04           C  
ATOM   2905  O   THR   363      39.148 -10.910 -40.604  1.00158.04           O  
ATOM   2906  CB  THR   363      41.239  -8.945 -39.078  1.00158.04           C  
ATOM   2907  CG2 THR   363      40.008  -8.248 -39.654  1.00158.04           C  
ATOM   2908  OG1 THR   363      41.154  -8.792 -37.679  1.00158.04           O  
ATOM   2909  N   LYS   364      39.086 -10.867 -38.348  1.00 81.04           N  
ATOM   2910  CA  LYS   364      37.694 -11.204 -38.172  1.00 81.04           C  
ATOM   2911  C   LYS   364      36.834 -10.108 -38.739  1.00 81.04           C  
ATOM   2912  O   LYS   364      35.646 -10.293 -38.998  1.00 81.04           O  
ATOM   2913  CB  LYS   364      37.348 -11.450 -36.693  1.00 81.04           C  
ATOM   2914  CG  LYS   364      38.040 -12.718 -36.177  1.00 81.04           C  
ATOM   2915  CD  LYS   364      38.130 -12.853 -34.656  1.00 81.04           C  
ATOM   2916  CE  LYS   364      38.918 -14.095 -34.229  1.00 81.04           C  
ATOM   2917  NZ  LYS   364      39.174 -14.072 -32.771  1.00 81.04           N1+
ATOM   2918  N   CYS   365      37.402  -8.900 -38.850  1.00 87.02           N  
ATOM   2919  CA  CYS   365      36.779  -7.732 -39.405  1.00 87.02           C  
ATOM   2920  C   CYS   365      36.652  -7.840 -40.902  1.00 87.02           C  
ATOM   2921  O   CYS   365      35.866  -7.115 -41.513  1.00 87.02           O  
ATOM   2922  CB  CYS   365      37.525  -6.447 -39.005  1.00 87.02           C  
ATOM   2923  SG  CYS   365      37.353  -6.211 -37.209  1.00 87.02           S  
ATOM   2924  N   GLU   366      37.454  -8.722 -41.537  1.00123.64           N  
ATOM   2925  CA  GLU   366      37.462  -8.903 -42.967  1.00123.64           C  
ATOM   2926  C   GLU   366      36.181  -9.547 -43.419  1.00123.64           C  
ATOM   2927  O   GLU   366      35.368  -9.995 -42.614  1.00123.64           O  
ATOM   2928  CB  GLU   366      38.628  -9.785 -43.456  1.00123.64           C  
ATOM   2929  CG  GLU   366      38.890  -9.685 -44.962  1.00123.64           C  
ATOM   2930  CD  GLU   366      39.742  -8.446 -45.197  1.00123.64           C  
ATOM   2931  OE1 GLU   366      40.642  -8.193 -44.352  1.00123.64           O  
ATOM   2932  OE2 GLU   366      39.507  -7.733 -46.211  1.00123.64           O1-
ATOM   2933  N   VAL   367      35.930  -9.501 -44.745  1.00105.48           N  
ATOM   2934  CA  VAL   367      34.761 -10.083 -45.347  1.00105.48           C  
ATOM   2935  C   VAL   367      34.865 -11.567 -45.285  1.00105.48           C  
ATOM   2936  O   VAL   367      33.896 -12.265 -44.986  1.00105.48           O  
ATOM   2937  CB  VAL   367      34.572  -9.664 -46.778  1.00105.48           C  
ATOM   2938  CG1 VAL   367      35.771 -10.139 -47.615  1.00105.48           C  
ATOM   2939  CG2 VAL   367      33.217 -10.203 -47.263  1.00105.48           C  
ATOM   2940  N   LYS   368      36.074 -12.073 -45.586  1.00102.98           N  
ATOM   2941  CA  LYS   368      36.355 -13.469 -45.569  1.00102.98           C  
ATOM   2942  C   LYS   368      37.415 -13.650 -44.493  1.00102.98           C  
ATOM   2943  O   LYS   368      37.916 -14.798 -44.343  1.00102.98           O  
ATOM   2944  CB  LYS   368      36.971 -13.960 -46.888  1.00102.98           C  
ATOM   2945  CG  LYS   368      37.228 -15.467 -46.943  1.00102.98           C  
ATOM   2946  CD  LYS   368      35.951 -16.300 -47.053  1.00102.98           C  
ATOM   2947  CE  LYS   368      36.211 -17.802 -47.166  1.00102.98           C  
ATOM   2948  NZ  LYS   368      34.940 -18.521 -47.405  1.00102.98           N1+
ATOM   2949  OXT LYS   368      37.744 -12.641 -43.816  1.00102.98           O1-
END
