# Supplementary material for: The Diversity of Yellow-Related Proteins in Sand Flies (Diptera: Psychodidae)
Source: PLoS One. 2016 Nov 3;11(11):e0166191. doi: 10.1371/journal.pone.0166191 (PMC5094789; doi:10.1371/journal.pone.0166191)
Supplement: S1 Fig — Zipped PDB files of 32 sand fly yellow-related proteins calculated in MODELLER based on 3Q6K as the template structure. Protein codes refers to Table 1. (ZIP) [file pone.0166191.s001.zip › Ppap1.pdb]

ATOM      1  N   ASP     1      48.595  -2.313 -40.845  1.00 69.08           N  
ATOM      2  CA  ASP     1      49.694  -2.932 -40.074  1.00 69.08           C  
ATOM      3  C   ASP     1      50.723  -1.882 -39.824  1.00 69.08           C  
ATOM      4  O   ASP     1      50.932  -1.448 -38.691  1.00 69.08           O  
ATOM      5  CB  ASP     1      50.313  -4.061 -40.918  1.00 69.08           C  
ATOM      6  CG  ASP     1      51.355  -4.796 -40.088  1.00 69.08           C  
ATOM      7  OD1 ASP     1      51.697  -4.304 -38.980  1.00 69.08           O  
ATOM      8  OD2 ASP     1      51.827  -5.864 -40.558  1.00 69.08           O1-
ATOM      9  N   VAL     2      51.382  -1.437 -40.908  1.00 87.69           N  
ATOM     10  CA  VAL     2      52.377  -0.414 -40.810  1.00 87.69           C  
ATOM     11  C   VAL     2      51.674   0.866 -40.515  1.00 87.69           C  
ATOM     12  O   VAL     2      50.494   1.026 -40.823  1.00 87.69           O  
ATOM     13  CB  VAL     2      53.152  -0.197 -42.078  1.00 87.69           C  
ATOM     14  CG1 VAL     2      52.181   0.316 -43.157  1.00 87.69           C  
ATOM     15  CG2 VAL     2      54.311   0.770 -41.781  1.00 87.69           C  
ATOM     16  N   GLY     3      52.385   1.805 -39.863  1.00 26.52           N  
ATOM     17  CA  GLY     3      51.773   3.064 -39.579  1.00 26.52           C  
ATOM     18  C   GLY     3      52.804   4.135 -39.724  1.00 26.52           C  
ATOM     19  O   GLY     3      53.985   3.917 -39.456  1.00 26.52           O  
ATOM     20  N   ARG     4      52.358   5.329 -40.169  1.00152.60           N  
ATOM     21  CA  ARG     4      53.207   6.482 -40.267  1.00152.60           C  
ATOM     22  C   ARG     4      52.586   7.468 -39.335  1.00152.60           C  
ATOM     23  O   ARG     4      51.374   7.416 -39.125  1.00152.60           O  
ATOM     24  CB  ARG     4      53.281   7.109 -41.668  1.00152.60           C  
ATOM     25  CG  ARG     4      53.965   6.203 -42.693  1.00152.60           C  
ATOM     26  CD  ARG     4      55.111   5.377 -42.103  1.00152.60           C  
ATOM     27  NE  ARG     4      56.066   6.308 -41.442  1.00152.60           N  
ATOM     28  CZ  ARG     4      57.086   5.808 -40.684  1.00152.60           C  
ATOM     29  NH1 ARG     4      57.246   4.459 -40.555  1.00152.60           N1+
ATOM     30  NH2 ARG     4      57.960   6.656 -40.063  1.00152.60           N  
ATOM     31  N   ALA     5      53.372   8.399 -38.746  1.00 92.54           N  
ATOM     32  CA  ALA     5      52.703   9.108 -37.700  1.00 92.54           C  
ATOM     33  C   ALA     5      53.602  10.085 -36.987  1.00 92.54           C  
ATOM     34  O   ALA     5      54.768  10.256 -37.328  1.00 92.54           O  
ATOM     35  CB  ALA     5      52.303   8.080 -36.637  1.00 92.54           C  
ATOM     36  N   TYR     6      53.039  10.752 -35.948  1.00121.60           N  
ATOM     37  CA  TYR     6      53.724  11.750 -35.162  1.00121.60           C  
ATOM     38  C   TYR     6      53.782  11.253 -33.744  1.00121.60           C  
ATOM     39  O   TYR     6      52.932  10.469 -33.323  1.00121.60           O  
ATOM     40  CB  TYR     6      52.936  13.049 -34.932  1.00121.60           C  
ATOM     41  CG  TYR     6      52.450  13.669 -36.186  1.00121.60           C  
ATOM     42  CD1 TYR     6      53.226  14.539 -36.913  1.00121.60           C  
ATOM     43  CD2 TYR     6      51.173  13.385 -36.606  1.00121.60           C  
ATOM     44  CE1 TYR     6      52.723  15.099 -38.062  1.00121.60           C  
ATOM     45  CE2 TYR     6      50.668  13.939 -37.752  1.00121.60           C  
ATOM     46  CZ  TYR     6      51.446  14.800 -38.474  1.00121.60           C  
ATOM     47  OH  TYR     6      50.930  15.365 -39.656  1.00121.60           O  
ATOM     48  N   GLU     7      54.807  11.710 -32.982  1.00 67.23           N  
ATOM     49  CA  GLU     7      54.955  11.400 -31.581  1.00 67.23           C  
ATOM     50  C   GLU     7      55.485  12.643 -30.920  1.00 67.23           C  
ATOM     51  O   GLU     7      56.469  13.215 -31.384  1.00 67.23           O  
ATOM     52  CB  GLU     7      56.035  10.344 -31.307  1.00 67.23           C  
ATOM     53  CG  GLU     7      55.818   8.989 -31.981  1.00 67.23           C  
ATOM     54  CD  GLU     7      57.107   8.207 -31.769  1.00 67.23           C  
ATOM     55  OE1 GLU     7      57.946   8.678 -30.955  1.00 67.23           O  
ATOM     56  OE2 GLU     7      57.277   7.140 -32.418  1.00 67.23           O1-
ATOM     57  N   TRP     8      54.872  13.096 -29.804  1.00 86.81           N  
ATOM     58  CA  TRP     8      55.389  14.286 -29.177  1.00 86.81           C  
ATOM     59  C   TRP     8      55.554  14.067 -27.703  1.00 86.81           C  
ATOM     60  O   TRP     8      54.641  13.608 -27.017  1.00 86.81           O  
ATOM     61  CB  TRP     8      54.460  15.514 -29.298  1.00 86.81           C  
ATOM     62  CG  TRP     8      54.277  16.106 -30.678  1.00 86.81           C  
ATOM     63  CD1 TRP     8      54.996  17.081 -31.299  1.00 86.81           C  
ATOM     64  CD2 TRP     8      53.226  15.744 -31.589  1.00 86.81           C  
ATOM     65  CE2 TRP     8      53.379  16.531 -32.730  1.00 86.81           C  
ATOM     66  CE3 TRP     8      52.213  14.838 -31.478  1.00 86.81           C  
ATOM     67  NE1 TRP     8      54.473  17.343 -32.541  1.00 86.81           N  
ATOM     68  CZ2 TRP     8      52.514  16.425 -33.781  1.00 86.81           C  
ATOM     69  CZ3 TRP     8      51.347  14.726 -32.543  1.00 86.81           C  
ATOM     70  CH2 TRP     8      51.494  15.505 -33.674  1.00 86.81           C  
ATOM     71  N   SER     9      56.752  14.387 -27.175  1.00 81.54           N  
ATOM     72  CA  SER     9      56.972  14.343 -25.759  1.00 81.54           C  
ATOM     73  C   SER     9      56.179  15.477 -25.203  1.00 81.54           C  
ATOM     74  O   SER     9      55.496  15.361 -24.187  1.00 81.54           O  
ATOM     75  CB  SER     9      58.444  14.588 -25.390  1.00 81.54           C  
ATOM     76  OG  SER     9      59.260  13.586 -25.979  1.00 81.54           O  
ATOM     77  N   GLU    10      56.255  16.626 -25.898  1.00 46.14           N  
ATOM     78  CA  GLU    10      55.551  17.792 -25.469  1.00 46.14           C  
ATOM     79  C   GLU    10      55.123  18.485 -26.715  1.00 46.14           C  
ATOM     80  O   GLU    10      55.799  18.406 -27.737  1.00 46.14           O  
ATOM     81  CB  GLU    10      56.446  18.732 -24.646  1.00 46.14           C  
ATOM     82  CG  GLU    10      56.853  18.128 -23.300  1.00 46.14           C  
ATOM     83  CD  GLU    10      57.842  19.070 -22.631  1.00 46.14           C  
ATOM     84  OE1 GLU    10      58.866  19.410 -23.282  1.00 46.14           O  
ATOM     85  OE2 GLU    10      57.580  19.472 -21.466  1.00 46.14           O1-
ATOM     86  N   ILE    11      53.977  19.183 -26.677  1.00177.80           N  
ATOM     87  CA  ILE    11      53.555  19.853 -27.864  1.00177.80           C  
ATOM     88  C   ILE    11      54.040  21.266 -27.802  1.00177.80           C  
ATOM     89  O   ILE    11      53.568  22.086 -27.016  1.00177.80           O  
ATOM     90  CB  ILE    11      52.077  19.688 -28.134  1.00177.80           C  
ATOM     91  CG1 ILE    11      51.573  20.511 -29.332  1.00177.80           C  
ATOM     92  CG2 ILE    11      51.317  19.824 -26.818  1.00177.80           C  
ATOM     93  CD1 ILE    11      51.532  22.022 -29.113  1.00177.80           C  
ATOM     94  N   LYS    12      55.041  21.558 -28.661  1.00116.86           N  
ATOM     95  CA  LYS    12      55.675  22.841 -28.719  1.00116.86           C  
ATOM     96  C   LYS    12      55.049  23.615 -29.836  1.00116.86           C  
ATOM     97  O   LYS    12      54.522  23.040 -30.787  1.00116.86           O  
ATOM     98  CB  LYS    12      57.188  22.780 -28.991  1.00116.86           C  
ATOM     99  CG  LYS    12      57.880  24.132 -28.818  1.00116.86           C  
ATOM    100  CD  LYS    12      59.408  24.057 -28.796  1.00116.86           C  
ATOM    101  CE  LYS    12      60.066  24.589 -30.071  1.00116.86           C  
ATOM    102  NZ  LYS    12      59.961  26.066 -30.112  1.00116.86           N1+
ATOM    103  N   LEU    13      55.098  24.959 -29.752  1.00136.86           N  
ATOM    104  CA  LEU    13      54.387  25.729 -30.727  1.00136.86           C  
ATOM    105  C   LEU    13      55.379  26.579 -31.467  1.00136.86           C  
ATOM    106  O   LEU    13      56.382  27.012 -30.903  1.00136.86           O  
ATOM    107  CB  LEU    13      53.323  26.595 -30.018  1.00136.86           C  
ATOM    108  CG  LEU    13      52.161  27.138 -30.871  1.00136.86           C  
ATOM    109  CD1 LEU    13      52.610  28.175 -31.895  1.00136.86           C  
ATOM    110  CD2 LEU    13      51.357  25.991 -31.497  1.00136.86           C  
ATOM    111  N   VAL    14      55.142  26.799 -32.778  1.00108.10           N  
ATOM    112  CA  VAL    14      56.028  27.597 -33.582  1.00108.10           C  
ATOM    113  C   VAL    14      55.681  29.044 -33.416  1.00108.10           C  
ATOM    114  O   VAL    14      54.513  29.424 -33.385  1.00108.10           O  
ATOM    115  CB  VAL    14      55.905  27.358 -35.060  1.00108.10           C  
ATOM    116  CG1 VAL    14      56.383  25.944 -35.404  1.00108.10           C  
ATOM    117  CG2 VAL    14      54.446  27.636 -35.460  1.00108.10           C  
ATOM    118  N   GLY    15      56.705  29.906 -33.308  1.00 31.92           N  
ATOM    119  CA  GLY    15      56.442  31.315 -33.298  1.00 31.92           C  
ATOM    120  C   GLY    15      55.793  31.731 -32.018  1.00 31.92           C  
ATOM    121  O   GLY    15      55.009  32.679 -32.001  1.00 31.92           O  
ATOM    122  N   VAL    16      56.069  31.016 -30.914  1.00114.66           N  
ATOM    123  CA  VAL    16      55.568  31.460 -29.651  1.00114.66           C  
ATOM    124  C   VAL    16      56.778  31.645 -28.808  1.00114.66           C  
ATOM    125  O   VAL    16      57.649  30.778 -28.771  1.00114.66           O  
ATOM    126  CB  VAL    16      54.677  30.472 -28.952  1.00114.66           C  
ATOM    127  CG1 VAL    16      53.378  30.321 -29.750  1.00114.66           C  
ATOM    128  CG2 VAL    16      55.444  29.148 -28.786  1.00114.66           C  
ATOM    129  N   ARG    17      56.863  32.782 -28.098  1.00132.96           N  
ATOM    130  CA  ARG    17      58.052  33.024 -27.345  1.00132.96           C  
ATOM    131  C   ARG    17      58.176  31.938 -26.333  1.00132.96           C  
ATOM    132  O   ARG    17      57.204  31.506 -25.715  1.00132.96           O  
ATOM    133  CB  ARG    17      58.056  34.371 -26.606  1.00132.96           C  
ATOM    134  CG  ARG    17      56.900  34.521 -25.619  1.00132.96           C  
ATOM    135  CD  ARG    17      57.171  35.580 -24.551  1.00132.96           C  
ATOM    136  NE  ARG    17      58.343  35.092 -23.770  1.00132.96           N  
ATOM    137  CZ  ARG    17      58.428  35.325 -22.429  1.00132.96           C  
ATOM    138  NH1 ARG    17      57.438  36.021 -21.796  1.00132.96           N1+
ATOM    139  NH2 ARG    17      59.490  34.842 -21.720  1.00132.96           N  
ATOM    140  N   PRO    18      59.380  31.479 -26.173  1.00 65.40           N  
ATOM    141  CA  PRO    18      59.606  30.427 -25.230  1.00 65.40           C  
ATOM    142  C   PRO    18      59.443  30.934 -23.831  1.00 65.40           C  
ATOM    143  O   PRO    18      59.655  32.122 -23.587  1.00 65.40           O  
ATOM    144  CB  PRO    18      60.993  29.872 -25.548  1.00 65.40           C  
ATOM    145  CG  PRO    18      61.142  30.135 -27.056  1.00 65.40           C  
ATOM    146  CD  PRO    18      60.285  31.389 -27.309  1.00 65.40           C  
ATOM    147  N   ASN    19      59.068  30.027 -22.911  1.00 68.96           N  
ATOM    148  CA  ASN    19      58.864  30.300 -21.517  1.00 68.96           C  
ATOM    149  C   ASN    19      57.587  31.059 -21.325  1.00 68.96           C  
ATOM    150  O   ASN    19      57.226  31.382 -20.196  1.00 68.96           O  
ATOM    151  CB  ASN    19      59.979  31.155 -20.886  1.00 68.96           C  
ATOM    152  CG  ASN    19      61.266  30.344 -20.863  1.00 68.96           C  
ATOM    153  ND2 ASN    19      61.212  29.108 -21.426  1.00 68.96           N  
ATOM    154  OD1 ASN    19      62.292  30.803 -20.361  1.00 68.96           O  
ATOM    155  N   ALA    20      56.863  31.351 -22.419  1.00 53.45           N  
ATOM    156  CA  ALA    20      55.592  32.019 -22.342  1.00 53.45           C  
ATOM    157  C   ALA    20      54.595  31.082 -21.732  1.00 53.45           C  
ATOM    158  O   ALA    20      53.663  31.509 -21.055  1.00 53.45           O  
ATOM    159  CB  ALA    20      55.053  32.444 -23.719  1.00 53.45           C  
ATOM    160  N   TYR    21      54.730  29.773 -22.020  1.00 63.54           N  
ATOM    161  CA  TYR    21      53.802  28.788 -21.540  1.00 63.54           C  
ATOM    162  C   TYR    21      54.576  27.554 -21.186  1.00 63.54           C  
ATOM    163  O   TYR    21      55.741  27.416 -21.556  1.00 63.54           O  
ATOM    164  CB  TYR    21      52.773  28.406 -22.612  1.00 63.54           C  
ATOM    165  CG  TYR    21      53.555  27.982 -23.806  1.00 63.54           C  
ATOM    166  CD1 TYR    21      53.981  26.681 -23.947  1.00 63.54           C  
ATOM    167  CD2 TYR    21      53.870  28.898 -24.781  1.00 63.54           C  
ATOM    168  CE1 TYR    21      54.707  26.298 -25.051  1.00 63.54           C  
ATOM    169  CE2 TYR    21      54.596  28.520 -25.886  1.00 63.54           C  
ATOM    170  CZ  TYR    21      55.016  27.218 -26.022  1.00 63.54           C  
ATOM    171  OH  TYR    21      55.760  26.834 -27.157  1.00 63.54           O  
ATOM    172  N   ASP    22      53.942  26.633 -20.428  1.00 44.92           N  
ATOM    173  CA  ASP    22      54.578  25.399 -20.059  1.00 44.92           C  
ATOM    174  C   ASP    22      54.151  24.371 -21.064  1.00 44.92           C  
ATOM    175  O   ASP    22      52.962  24.138 -21.274  1.00 44.92           O  
ATOM    176  CB  ASP    22      54.178  24.892 -18.660  1.00 44.92           C  
ATOM    177  CG  ASP    22      55.079  23.722 -18.280  1.00 44.92           C  
ATOM    178  OD1 ASP    22      55.735  23.148 -19.190  1.00 44.92           O  
ATOM    179  OD2 ASP    22      55.116  23.382 -17.067  1.00 44.92           O1-
ATOM    180  N   SER    23      55.132  23.708 -21.702  1.00 80.74           N  
ATOM    181  CA  SER    23      54.858  22.774 -22.758  1.00 80.74           C  
ATOM    182  C   SER    23      54.141  21.561 -22.239  1.00 80.74           C  
ATOM    183  O   SER    23      53.447  20.876 -22.989  1.00 80.74           O  
ATOM    184  CB  SER    23      56.135  22.301 -23.461  1.00 80.74           C  
ATOM    185  OG  SER    23      55.795  21.429 -24.528  1.00 80.74           O  
ATOM    186  N   GLY    24      54.320  21.236 -20.947  1.00 46.96           N  
ATOM    187  CA  GLY    24      53.679  20.094 -20.356  1.00 46.96           C  
ATOM    188  C   GLY    24      52.192  20.300 -20.312  1.00 46.96           C  
ATOM    189  O   GLY    24      51.416  19.351 -20.392  1.00 46.96           O  
ATOM    190  N   ASN    25      51.768  21.559 -20.124  1.00 96.33           N  
ATOM    191  CA  ASN    25      50.400  21.972 -19.966  1.00 96.33           C  
ATOM    192  C   ASN    25      49.602  21.826 -21.223  1.00 96.33           C  
ATOM    193  O   ASN    25      48.372  21.798 -21.169  1.00 96.33           O  
ATOM    194  CB  ASN    25      50.276  23.429 -19.503  1.00 96.33           C  
ATOM    195  CG  ASN    25      50.828  23.509 -18.089  1.00 96.33           C  
ATOM    196  ND2 ASN    25      50.789  22.368 -17.348  1.00 96.33           N  
ATOM    197  OD1 ASN    25      51.291  24.561 -17.653  1.00 96.33           O  
ATOM    198  N   ILE    26      50.245  21.782 -22.401  1.00184.18           N  
ATOM    199  CA  ILE    26      49.425  21.735 -23.576  1.00184.18           C  
ATOM    200  C   ILE    26      49.099  20.303 -23.889  1.00184.18           C  
ATOM    201  O   ILE    26      49.941  19.507 -24.304  1.00184.18           O  
ATOM    202  CB  ILE    26      50.046  22.507 -24.716  1.00184.18           C  
ATOM    203  CG1 ILE    26      49.129  22.608 -25.954  1.00184.18           C  
ATOM    204  CG2 ILE    26      51.488  22.027 -24.905  1.00184.18           C  
ATOM    205  CD1 ILE    26      48.774  21.293 -26.642  1.00184.18           C  
ATOM    206  N   VAL    27      47.819  19.943 -23.647  1.00125.70           N  
ATOM    207  CA  VAL    27      47.394  18.596 -23.869  1.00125.70           C  
ATOM    208  C   VAL    27      46.351  18.505 -24.947  1.00125.70           C  
ATOM    209  O   VAL    27      45.246  19.036 -24.836  1.00125.70           O  
ATOM    210  CB  VAL    27      46.847  17.930 -22.633  1.00125.70           C  
ATOM    211  CG1 VAL    27      45.613  18.701 -22.137  1.00125.70           C  
ATOM    212  CG2 VAL    27      46.573  16.451 -22.954  1.00125.70           C  
ATOM    213  N   PRO    28      46.725  17.839 -26.012  1.00178.77           N  
ATOM    214  CA  PRO    28      45.781  17.625 -27.080  1.00178.77           C  
ATOM    215  C   PRO    28      44.855  16.479 -26.805  1.00178.77           C  
ATOM    216  O   PRO    28      45.321  15.411 -26.416  1.00178.77           O  
ATOM    217  CB  PRO    28      46.595  17.446 -28.359  1.00178.77           C  
ATOM    218  CG  PRO    28      47.917  18.172 -28.050  1.00178.77           C  
ATOM    219  CD  PRO    28      48.071  18.042 -26.526  1.00178.77           C  
ATOM    220  N   THR    29      43.539  16.714 -26.929  1.00167.33           N  
ATOM    221  CA  THR    29      42.469  15.770 -26.788  1.00167.33           C  
ATOM    222  C   THR    29      42.015  15.140 -28.082  1.00167.33           C  
ATOM    223  O   THR    29      41.377  14.088 -28.071  1.00167.33           O  
ATOM    224  CB  THR    29      41.311  16.413 -26.104  1.00167.33           C  
ATOM    225  CG2 THR    29      40.977  17.713 -26.844  1.00167.33           C  
ATOM    226  OG1 THR    29      40.205  15.530 -26.044  1.00167.33           O  
ATOM    227  N   GLY    30      42.255  15.795 -29.237  1.00 44.85           N  
ATOM    228  CA  GLY    30      41.699  15.276 -30.460  1.00 44.85           C  
ATOM    229  C   GLY    30      42.363  15.887 -31.659  1.00 44.85           C  
ATOM    230  O   GLY    30      43.108  16.859 -31.558  1.00 44.85           O  
ATOM    231  N   VAL    31      42.094  15.309 -32.852  1.00107.15           N  
ATOM    232  CA  VAL    31      42.675  15.817 -34.063  1.00107.15           C  
ATOM    233  C   VAL    31      41.692  15.621 -35.180  1.00107.15           C  
ATOM    234  O   VAL    31      40.612  15.067 -34.985  1.00107.15           O  
ATOM    235  CB  VAL    31      43.945  15.121 -34.463  1.00107.15           C  
ATOM    236  CG1 VAL    31      45.021  15.386 -33.394  1.00107.15           C  
ATOM    237  CG2 VAL    31      43.635  13.629 -34.674  1.00107.15           C  
ATOM    238  N   ALA    32      42.023  16.165 -36.371  1.00 54.24           N  
ATOM    239  CA  ALA    32      41.266  15.934 -37.570  1.00 54.24           C  
ATOM    240  C   ALA    32      42.247  16.108 -38.687  1.00 54.24           C  
ATOM    241  O   ALA    32      43.022  17.062 -38.686  1.00 54.24           O  
ATOM    242  CB  ALA    32      40.128  16.947 -37.795  1.00 54.24           C  
ATOM    243  N   TYR    33      42.229  15.204 -39.686  1.00 72.74           N  
ATOM    244  CA  TYR    33      43.178  15.289 -40.759  1.00 72.74           C  
ATOM    245  C   TYR    33      42.416  15.566 -42.016  1.00 72.74           C  
ATOM    246  O   TYR    33      41.412  14.917 -42.304  1.00 72.74           O  
ATOM    247  CB  TYR    33      43.970  13.977 -40.938  1.00 72.74           C  
ATOM    248  CG  TYR    33      44.951  14.108 -42.054  1.00 72.74           C  
ATOM    249  CD1 TYR    33      46.068  14.897 -41.901  1.00 72.74           C  
ATOM    250  CD2 TYR    33      44.785  13.416 -43.232  1.00 72.74           C  
ATOM    251  CE1 TYR    33      46.990  15.025 -42.912  1.00 72.74           C  
ATOM    252  CE2 TYR    33      45.704  13.539 -44.248  1.00 72.74           C  
ATOM    253  CZ  TYR    33      46.804  14.344 -44.089  1.00 72.74           C  
ATOM    254  OH  TYR    33      47.746  14.470 -45.131  1.00 72.74           O  
ATOM    255  N   ASP    34      42.865  16.587 -42.776  1.00 62.25           N  
ATOM    256  CA  ASP    34      42.271  16.926 -44.039  1.00 62.25           C  
ATOM    257  C   ASP    34      43.188  16.357 -45.081  1.00 62.25           C  
ATOM    258  O   ASP    34      44.286  16.864 -45.300  1.00 62.25           O  
ATOM    259  CB  ASP    34      42.171  18.447 -44.269  1.00 62.25           C  
ATOM    260  CG  ASP    34      41.379  18.673 -45.545  1.00 62.25           C  
ATOM    261  OD1 ASP    34      40.889  17.657 -46.108  1.00 62.25           O  
ATOM    262  OD2 ASP    34      41.252  19.852 -45.973  1.00 62.25           O1-
ATOM    263  N   ALA    35      42.758  15.258 -45.733  1.00 45.20           N  
ATOM    264  CA  ALA    35      43.581  14.559 -46.680  1.00 45.20           C  
ATOM    265  C   ALA    35      43.889  15.385 -47.894  1.00 45.20           C  
ATOM    266  O   ALA    35      45.035  15.420 -48.338  1.00 45.20           O  
ATOM    267  CB  ALA    35      42.938  13.255 -47.173  1.00 45.20           C  
ATOM    268  N   ALA    36      42.888  16.077 -48.472  1.00 41.87           N  
ATOM    269  CA  ALA    36      43.157  16.791 -49.692  1.00 41.87           C  
ATOM    270  C   ALA    36      44.159  17.880 -49.454  1.00 41.87           C  
ATOM    271  O   ALA    36      45.074  18.076 -50.253  1.00 41.87           O  
ATOM    272  CB  ALA    36      41.919  17.462 -50.306  1.00 41.87           C  
ATOM    273  N   SER    37      43.988  18.626 -48.346  1.00 96.01           N  
ATOM    274  CA  SER    37      44.804  19.759 -48.000  1.00 96.01           C  
ATOM    275  C   SER    37      46.125  19.356 -47.410  1.00 96.01           C  
ATOM    276  O   SER    37      47.034  20.181 -47.327  1.00 96.01           O  
ATOM    277  CB  SER    37      44.131  20.683 -46.974  1.00 96.01           C  
ATOM    278  OG  SER    37      43.978  19.996 -45.742  1.00 96.01           O  
ATOM    279  N   LYS    38      46.281  18.091 -46.978  1.00133.96           N  
ATOM    280  CA  LYS    38      47.505  17.708 -46.327  1.00133.96           C  
ATOM    281  C   LYS    38      47.663  18.538 -45.085  1.00133.96           C  
ATOM    282  O   LYS    38      48.768  18.983 -44.775  1.00133.96           O  
ATOM    283  CB  LYS    38      48.757  17.961 -47.187  1.00133.96           C  
ATOM    284  CG  LYS    38      48.832  17.115 -48.462  1.00133.96           C  
ATOM    285  CD  LYS    38      48.928  15.612 -48.204  1.00133.96           C  
ATOM    286  CE  LYS    38      50.263  15.185 -47.588  1.00133.96           C  
ATOM    287  NZ  LYS    38      50.209  13.757 -47.201  1.00133.96           N1+
ATOM    288  N   MET    39      46.561  18.763 -44.334  1.00 85.78           N  
ATOM    289  CA  MET    39      46.654  19.561 -43.141  1.00 85.78           C  
ATOM    290  C   MET    39      46.161  18.773 -41.965  1.00 85.78           C  
ATOM    291  O   MET    39      45.224  17.982 -42.074  1.00 85.78           O  
ATOM    292  CB  MET    39      45.805  20.843 -43.195  1.00 85.78           C  
ATOM    293  CG  MET    39      46.179  21.776 -44.349  1.00 85.78           C  
ATOM    294  SD  MET    39      47.916  22.316 -44.391  1.00 85.78           S  
ATOM    295  CE  MET    39      47.776  23.405 -42.947  1.00 85.78           C  
ATOM    296  N   LEU    40      46.798  18.971 -40.791  1.00 67.59           N  
ATOM    297  CA  LEU    40      46.384  18.265 -39.610  1.00 67.59           C  
ATOM    298  C   LEU    40      45.968  19.273 -38.577  1.00 67.59           C  
ATOM    299  O   LEU    40      46.655  20.269 -38.346  1.00 67.59           O  
ATOM    300  CB  LEU    40      47.493  17.352 -39.061  1.00 67.59           C  
ATOM    301  CG  LEU    40      47.109  16.518 -37.831  1.00 67.59           C  
ATOM    302  CD1 LEU    40      45.890  15.622 -38.100  1.00 67.59           C  
ATOM    303  CD2 LEU    40      48.323  15.702 -37.363  1.00 67.59           C  
ATOM    304  N   PHE    41      44.804  19.038 -37.934  1.00 68.57           N  
ATOM    305  CA  PHE    41      44.290  19.979 -36.977  1.00 68.57           C  
ATOM    306  C   PHE    41      44.271  19.303 -35.637  1.00 68.57           C  
ATOM    307  O   PHE    41      43.841  18.156 -35.514  1.00 68.57           O  
ATOM    308  CB  PHE    41      42.843  20.410 -37.285  1.00 68.57           C  
ATOM    309  CG  PHE    41      42.776  21.018 -38.653  1.00 68.57           C  
ATOM    310  CD1 PHE    41      43.207  22.303 -38.889  1.00 68.57           C  
ATOM    311  CD2 PHE    41      42.261  20.304 -39.711  1.00 68.57           C  
ATOM    312  CE1 PHE    41      43.135  22.872 -40.140  1.00 68.57           C  
ATOM    313  CE2 PHE    41      42.187  20.866 -40.968  1.00 68.57           C  
ATOM    314  CZ  PHE    41      42.623  22.152 -41.190  1.00 68.57           C  
ATOM    315  N   PHE    42      44.738  20.015 -34.591  1.00 57.54           N  
ATOM    316  CA  PHE    42      44.805  19.454 -33.270  1.00 57.54           C  
ATOM    317  C   PHE    42      44.031  20.310 -32.325  1.00 57.54           C  
ATOM    318  O   PHE    42      44.116  21.538 -32.360  1.00 57.54           O  
ATOM    319  CB  PHE    42      46.224  19.437 -32.673  1.00 57.54           C  
ATOM    320  CG  PHE    42      47.066  18.415 -33.351  1.00 57.54           C  
ATOM    321  CD1 PHE    42      47.625  18.652 -34.588  1.00 57.54           C  
ATOM    322  CD2 PHE    42      47.309  17.213 -32.720  1.00 57.54           C  
ATOM    323  CE1 PHE    42      48.408  17.694 -35.189  1.00 57.54           C  
ATOM    324  CE2 PHE    42      48.092  16.255 -33.316  1.00 57.54           C  
ATOM    325  CZ  PHE    42      48.640  16.498 -34.550  1.00 57.54           C  
ATOM    326  N   GLY    43      43.270  19.662 -31.423  1.00 40.12           N  
ATOM    327  CA  GLY    43      42.546  20.397 -30.433  1.00 40.12           C  
ATOM    328  C   GLY    43      43.352  20.347 -29.170  1.00 40.12           C  
ATOM    329  O   GLY    43      43.724  19.274 -28.690  1.00 40.12           O  
ATOM    330  N   ILE    44      43.688  21.541 -28.643  1.00168.58           N  
ATOM    331  CA  ILE    44      44.326  21.708 -27.369  1.00168.58           C  
ATOM    332  C   ILE    44      43.437  22.599 -26.555  1.00168.58           C  
ATOM    333  O   ILE    44      43.498  23.822 -26.669  1.00168.58           O  
ATOM    334  CB  ILE    44      45.665  22.366 -27.456  1.00168.58           C  
ATOM    335  CG1 ILE    44      46.112  22.814 -26.059  1.00168.58           C  
ATOM    336  CG2 ILE    44      45.552  23.502 -28.474  1.00168.58           C  
ATOM    337  CD1 ILE    44      46.122  21.683 -25.046  1.00168.58           C  
ATOM    338  N   PRO    45      42.647  22.016 -25.691  1.00170.33           N  
ATOM    339  CA  PRO    45      41.712  22.788 -24.910  1.00170.33           C  
ATOM    340  C   PRO    45      42.395  23.651 -23.903  1.00170.33           C  
ATOM    341  O   PRO    45      43.495  23.320 -23.466  1.00170.33           O  
ATOM    342  CB  PRO    45      40.775  21.774 -24.267  1.00170.33           C  
ATOM    343  CG  PRO    45      40.807  20.577 -25.230  1.00170.33           C  
ATOM    344  CD  PRO    45      42.192  20.651 -25.892  1.00170.33           C  
ATOM    345  N   ARG    46      41.768  24.775 -23.509  1.00177.42           N  
ATOM    346  CA  ARG    46      42.436  25.601 -22.552  1.00177.42           C  
ATOM    347  C   ARG    46      42.055  25.133 -21.187  1.00177.42           C  
ATOM    348  O   ARG    46      41.349  25.811 -20.440  1.00177.42           O  
ATOM    349  CB  ARG    46      42.095  27.090 -22.707  1.00177.42           C  
ATOM    350  CG  ARG    46      42.839  27.688 -23.901  1.00177.42           C  
ATOM    351  CD  ARG    46      42.552  29.161 -24.179  1.00177.42           C  
ATOM    352  NE  ARG    46      43.570  29.603 -25.171  1.00177.42           N  
ATOM    353  CZ  ARG    46      43.214  30.285 -26.300  1.00177.42           C  
ATOM    354  NH1 ARG    46      41.906  30.585 -26.552  1.00177.42           N1+
ATOM    355  NH2 ARG    46      44.179  30.661 -27.189  1.00177.42           N  
ATOM    356  N   ILE    47      42.508  23.908 -20.869  1.00 60.90           N  
ATOM    357  CA  ILE    47      42.345  23.266 -19.602  1.00 60.90           C  
ATOM    358  C   ILE    47      43.260  23.908 -18.618  1.00 60.90           C  
ATOM    359  O   ILE    47      42.888  24.151 -17.471  1.00 60.90           O  
ATOM    360  CB  ILE    47      42.706  21.812 -19.642  1.00 60.90           C  
ATOM    361  CG1 ILE    47      41.795  21.056 -20.620  1.00 60.90           C  
ATOM    362  CG2 ILE    47      42.648  21.274 -18.204  1.00 60.90           C  
ATOM    363  CD1 ILE    47      42.293  19.649 -20.950  1.00 60.90           C  
ATOM    364  N   TYR    48      44.506  24.181 -19.056  1.00150.38           N  
ATOM    365  CA  TYR    48      45.485  24.733 -18.171  1.00150.38           C  
ATOM    366  C   TYR    48      45.947  26.012 -18.794  1.00150.38           C  
ATOM    367  O   TYR    48      45.634  26.305 -19.946  1.00150.38           O  
ATOM    368  CB  TYR    48      46.693  23.819 -17.913  1.00150.38           C  
ATOM    369  CG  TYR    48      47.312  24.329 -16.657  1.00150.38           C  
ATOM    370  CD1 TYR    48      46.631  24.188 -15.470  1.00150.38           C  
ATOM    371  CD2 TYR    48      48.554  24.923 -16.645  1.00150.38           C  
ATOM    372  CE1 TYR    48      47.168  24.639 -14.288  1.00150.38           C  
ATOM    373  CE2 TYR    48      49.098  25.377 -15.465  1.00150.38           C  
ATOM    374  CZ  TYR    48      48.404  25.235 -14.287  1.00150.38           C  
ATOM    375  OH  TYR    48      48.959  25.697 -13.076  1.00150.38           O  
ATOM    376  N   SER    49      46.698  26.823 -18.029  1.00 98.98           N  
ATOM    377  CA  SER    49      47.007  28.165 -18.443  1.00 98.98           C  
ATOM    378  C   SER    49      47.969  28.268 -19.593  1.00 98.98           C  
ATOM    379  O   SER    49      48.800  27.395 -19.838  1.00 98.98           O  
ATOM    380  CB  SER    49      47.584  29.022 -17.302  1.00 98.98           C  
ATOM    381  OG  SER    49      47.866  30.331 -17.771  1.00 98.98           O  
ATOM    382  N   ARG    50      47.856  29.419 -20.301  1.00130.48           N  
ATOM    383  CA  ARG    50      48.721  29.894 -21.353  1.00130.48           C  
ATOM    384  C   ARG    50      48.735  29.070 -22.609  1.00130.48           C  
ATOM    385  O   ARG    50      49.797  28.893 -23.205  1.00130.48           O  
ATOM    386  CB  ARG    50      50.173  30.042 -20.863  1.00130.48           C  
ATOM    387  CG  ARG    50      50.300  31.027 -19.696  1.00130.48           C  
ATOM    388  CD  ARG    50      51.696  31.093 -19.076  1.00130.48           C  
ATOM    389  NE  ARG    50      51.639  32.095 -17.974  1.00130.48           N  
ATOM    390  CZ  ARG    50      51.281  31.716 -16.712  1.00130.48           C  
ATOM    391  NH1 ARG    50      51.005  30.408 -16.435  1.00130.48           N1+
ATOM    392  NH2 ARG    50      51.204  32.652 -15.721  1.00130.48           N  
ATOM    393  N   VAL    51      47.570  28.581 -23.082  1.00 73.36           N  
ATOM    394  CA  VAL    51      47.558  27.843 -24.321  1.00 73.36           C  
ATOM    395  C   VAL    51      47.435  28.866 -25.417  1.00 73.36           C  
ATOM    396  O   VAL    51      46.403  29.518 -25.559  1.00 73.36           O  
ATOM    397  CB  VAL    51      46.374  26.924 -24.447  1.00 73.36           C  
ATOM    398  CG1 VAL    51      46.380  26.301 -25.851  1.00 73.36           C  
ATOM    399  CG2 VAL    51      46.410  25.896 -23.304  1.00 73.36           C  
ATOM    400  N   PRO    52      48.477  29.048 -26.182  1.00137.06           N  
ATOM    401  CA  PRO    52      48.536  30.006 -27.255  1.00137.06           C  
ATOM    402  C   PRO    52      47.518  29.797 -28.332  1.00137.06           C  
ATOM    403  O   PRO    52      46.966  30.788 -28.810  1.00137.06           O  
ATOM    404  CB  PRO    52      49.972  29.937 -27.782  1.00137.06           C  
ATOM    405  CG  PRO    52      50.447  28.525 -27.387  1.00137.06           C  
ATOM    406  CD  PRO    52      49.672  28.226 -26.092  1.00137.06           C  
ATOM    407  N   ILE    53      47.277  28.540 -28.761  1.00 83.15           N  
ATOM    408  CA  ILE    53      46.319  28.329 -29.812  1.00 83.15           C  
ATOM    409  C   ILE    53      45.577  27.062 -29.485  1.00 83.15           C  
ATOM    410  O   ILE    53      46.184  26.000 -29.378  1.00 83.15           O  
ATOM    411  CB  ILE    53      46.993  28.117 -31.129  1.00 83.15           C  
ATOM    412  CG1 ILE    53      48.104  29.156 -31.350  1.00 83.15           C  
ATOM    413  CG2 ILE    53      45.907  28.265 -32.195  1.00 83.15           C  
ATOM    414  CD1 ILE    53      49.081  28.755 -32.451  1.00 83.15           C  
ATOM    415  N   THR    54      44.244  27.159 -29.306  1.00 83.34           N  
ATOM    416  CA  THR    54      43.346  26.074 -28.995  1.00 83.34           C  
ATOM    417  C   THR    54      43.151  25.185 -30.184  1.00 83.34           C  
ATOM    418  O   THR    54      42.963  23.974 -30.050  1.00 83.34           O  
ATOM    419  CB  THR    54      41.988  26.569 -28.593  1.00 83.34           C  
ATOM    420  CG2 THR    54      41.080  25.367 -28.324  1.00 83.34           C  
ATOM    421  OG1 THR    54      42.080  27.368 -27.427  1.00 83.34           O  
ATOM    422  N   PHE    55      43.109  25.793 -31.384  1.00 78.21           N  
ATOM    423  CA  PHE    55      42.986  25.050 -32.600  1.00 78.21           C  
ATOM    424  C   PHE    55      44.323  25.201 -33.263  1.00 78.21           C  
ATOM    425  O   PHE    55      44.692  26.307 -33.646  1.00 78.21           O  
ATOM    426  CB  PHE    55      41.920  25.649 -33.526  1.00 78.21           C  
ATOM    427  CG  PHE    55      41.596  24.628 -34.551  1.00 78.21           C  
ATOM    428  CD1 PHE    55      40.711  23.613 -34.255  1.00 78.21           C  
ATOM    429  CD2 PHE    55      42.157  24.687 -35.800  1.00 78.21           C  
ATOM    430  CE1 PHE    55      40.392  22.652 -35.182  1.00 78.21           C  
ATOM    431  CE2 PHE    55      41.842  23.731 -36.726  1.00 78.21           C  
ATOM    432  CZ  PHE    55      40.967  22.714 -36.426  1.00 78.21           C  
ATOM    433  N   ALA    56      45.092  24.104 -33.431  1.00 46.94           N  
ATOM    434  CA  ALA    56      46.416  24.245 -33.977  1.00 46.94           C  
ATOM    435  C   ALA    56      46.520  23.427 -35.229  1.00 46.94           C  
ATOM    436  O   ALA    56      45.829  22.422 -35.374  1.00 46.94           O  
ATOM    437  CB  ALA    56      47.524  23.751 -33.033  1.00 46.94           C  
ATOM    438  N   GLN    57      47.395  23.852 -36.175  1.00 86.13           N  
ATOM    439  CA  GLN    57      47.516  23.161 -37.437  1.00 86.13           C  
ATOM    440  C   GLN    57      48.944  22.775 -37.694  1.00 86.13           C  
ATOM    441  O   GLN    57      49.879  23.431 -37.238  1.00 86.13           O  
ATOM    442  CB  GLN    57      47.217  24.026 -38.671  1.00 86.13           C  
ATOM    443  CG  GLN    57      45.808  24.587 -38.777  1.00 86.13           C  
ATOM    444  CD  GLN    57      45.754  25.399 -40.066  1.00 86.13           C  
ATOM    445  NE2 GLN    57      46.913  25.502 -40.770  1.00 86.13           N  
ATOM    446  OE1 GLN    57      44.708  25.926 -40.441  1.00 86.13           O  
ATOM    447  N   LEU    58      49.133  21.675 -38.457  1.00135.23           N  
ATOM    448  CA  LEU    58      50.441  21.271 -38.896  1.00135.23           C  
ATOM    449  C   LEU    58      50.364  20.921 -40.356  1.00135.23           C  
ATOM    450  O   LEU    58      49.376  20.350 -40.819  1.00135.23           O  
ATOM    451  CB  LEU    58      51.020  20.056 -38.132  1.00135.23           C  
ATOM    452  CG  LEU    58      50.242  18.726 -38.272  1.00135.23           C  
ATOM    453  CD1 LEU    58      50.398  18.082 -39.660  1.00135.23           C  
ATOM    454  CD2 LEU    58      50.619  17.756 -37.144  1.00135.23           C  
ATOM    455  N   SER    59      51.425  21.251 -41.120  1.00 57.06           N  
ATOM    456  CA  SER    59      51.470  20.901 -42.512  1.00 57.06           C  
ATOM    457  C   SER    59      52.192  19.589 -42.580  1.00 57.06           C  
ATOM    458  O   SER    59      53.378  19.484 -42.271  1.00 57.06           O  
ATOM    459  CB  SER    59      52.259  21.905 -43.369  1.00 57.06           C  
ATOM    460  OG  SER    59      52.263  21.496 -44.728  1.00 57.06           O  
ATOM    461  N   THR    60      51.444  18.552 -42.981  1.00155.02           N  
ATOM    462  CA  THR    60      51.826  17.170 -43.039  1.00155.02           C  
ATOM    463  C   THR    60      52.699  16.871 -44.218  1.00155.02           C  
ATOM    464  O   THR    60      53.376  15.846 -44.238  1.00155.02           O  
ATOM    465  CB  THR    60      50.626  16.283 -43.133  1.00155.02           C  
ATOM    466  CG2 THR    60      51.102  14.851 -42.880  1.00155.02           C  
ATOM    467  OG1 THR    60      49.684  16.615 -42.127  1.00155.02           O  
ATOM    468  N   ARG    61      52.679  17.721 -45.262  1.00149.34           N  
ATOM    469  CA  ARG    61      53.350  17.359 -46.482  1.00149.34           C  
ATOM    470  C   ARG    61      54.797  17.045 -46.261  1.00149.34           C  
ATOM    471  O   ARG    61      55.267  15.998 -46.705  1.00149.34           O  
ATOM    472  CB  ARG    61      53.259  18.447 -47.565  1.00149.34           C  
ATOM    473  CG  ARG    61      51.897  18.496 -48.258  1.00149.34           C  
ATOM    474  CD  ARG    61      51.836  19.456 -49.447  1.00149.34           C  
ATOM    475  NE  ARG    61      51.704  20.843 -48.916  1.00149.34           N  
ATOM    476  CZ  ARG    61      52.052  21.905 -49.699  1.00149.34           C  
ATOM    477  NH1 ARG    61      52.575  21.693 -50.941  1.00149.34           N1+
ATOM    478  NH2 ARG    61      51.890  23.179 -49.235  1.00149.34           N  
ATOM    479  N   SER    62      55.556  17.919 -45.579  1.00 76.94           N  
ATOM    480  CA  SER    62      56.952  17.629 -45.395  1.00 76.94           C  
ATOM    481  C   SER    62      57.133  16.470 -44.455  1.00 76.94           C  
ATOM    482  O   SER    62      57.851  15.518 -44.759  1.00 76.94           O  
ATOM    483  CB  SER    62      57.733  18.814 -44.812  1.00 76.94           C  
ATOM    484  OG  SER    62      59.101  18.466 -44.658  1.00 76.94           O  
ATOM    485  N   TYR    63      56.443  16.528 -43.299  1.00212.13           N  
ATOM    486  CA  TYR    63      56.568  15.613 -42.191  1.00212.13           C  
ATOM    487  C   TYR    63      56.186  14.190 -42.458  1.00212.13           C  
ATOM    488  O   TYR    63      56.920  13.296 -42.042  1.00212.13           O  
ATOM    489  CB  TYR    63      55.731  16.047 -40.938  1.00212.13           C  
ATOM    490  CG  TYR    63      55.054  14.804 -40.443  1.00212.13           C  
ATOM    491  CD1 TYR    63      55.644  13.877 -39.600  1.00212.13           C  
ATOM    492  CD2 TYR    63      53.752  14.592 -40.839  1.00212.13           C  
ATOM    493  CE1 TYR    63      54.956  12.737 -39.227  1.00212.13           C  
ATOM    494  CE2 TYR    63      53.073  13.462 -40.482  1.00212.13           C  
ATOM    495  CZ  TYR    63      53.671  12.533 -39.682  1.00212.13           C  
ATOM    496  OH  TYR    63      52.936  11.383 -39.336  1.00212.13           O  
ATOM    497  N   ASN    64      55.069  13.938 -43.165  1.00143.98           N  
ATOM    498  CA  ASN    64      54.451  12.641 -43.073  1.00143.98           C  
ATOM    499  C   ASN    64      55.397  11.561 -43.490  1.00143.98           C  
ATOM    500  O   ASN    64      56.130  11.700 -44.466  1.00143.98           O  
ATOM    501  CB  ASN    64      53.171  12.534 -43.915  1.00143.98           C  
ATOM    502  CG  ASN    64      52.605  11.136 -43.743  1.00143.98           C  
ATOM    503  ND2 ASN    64      52.017  10.597 -44.840  1.00143.98           N  
ATOM    504  OD1 ASN    64      52.691  10.538 -42.673  1.00143.98           O  
ATOM    505  N   SER    65      55.407  10.460 -42.707  1.00190.99           N  
ATOM    506  CA  SER    65      56.244   9.322 -42.952  1.00190.99           C  
ATOM    507  C   SER    65      57.653   9.785 -43.127  1.00190.99           C  
ATOM    508  O   SER    65      58.331   9.388 -44.074  1.00190.99           O  
ATOM    509  CB  SER    65      55.824   8.514 -44.192  1.00190.99           C  
ATOM    510  OG  SER    65      56.682   7.398 -44.371  1.00190.99           O  
ATOM    511  N   ALA    66      58.137  10.627 -42.194  1.00 65.15           N  
ATOM    512  CA  ALA    66      59.468  11.141 -42.313  1.00 65.15           C  
ATOM    513  C   ALA    66      60.144  11.055 -40.978  1.00 65.15           C  
ATOM    514  O   ALA    66      59.558  10.632 -39.985  1.00 65.15           O  
ATOM    515  CB  ALA    66      59.524  12.614 -42.748  1.00 65.15           C  
ATOM    516  N   GLU    67      61.432  11.451 -40.966  1.00141.34           N  
ATOM    517  CA  GLU    67      62.344  11.467 -39.856  1.00141.34           C  
ATOM    518  C   GLU    67      61.924  12.462 -38.823  1.00141.34           C  
ATOM    519  O   GLU    67      62.516  12.483 -37.746  1.00141.34           O  
ATOM    520  CB  GLU    67      63.802  11.746 -40.259  1.00141.34           C  
ATOM    521  CG  GLU    67      64.558  10.486 -40.685  1.00141.34           C  
ATOM    522  CD  GLU    67      63.875   9.874 -41.895  1.00141.34           C  
ATOM    523  OE1 GLU    67      63.979  10.470 -42.999  1.00141.34           O  
ATOM    524  OE2 GLU    67      63.243   8.797 -41.732  1.00141.34           O1-
ATOM    525  N   ILE    68      60.994  13.384 -39.157  1.00291.40           N  
ATOM    526  CA  ILE    68      60.534  14.346 -38.186  1.00291.40           C  
ATOM    527  C   ILE    68      59.179  13.937 -37.648  1.00291.40           C  
ATOM    528  O   ILE    68      58.139  14.277 -38.211  1.00291.40           O  
ATOM    529  CB  ILE    68      60.476  15.746 -38.771  1.00291.40           C  
ATOM    530  CG1 ILE    68      60.114  16.822 -37.726  1.00291.40           C  
ATOM    531  CG2 ILE    68      59.576  15.732 -40.020  1.00291.40           C  
ATOM    532  CD1 ILE    68      58.670  16.793 -37.221  1.00291.40           C  
ATOM    533  N   PRO    69      59.155  13.198 -36.563  1.00138.87           N  
ATOM    534  CA  PRO    69      57.896  12.854 -35.953  1.00138.87           C  
ATOM    535  C   PRO    69      57.278  13.946 -35.131  1.00138.87           C  
ATOM    536  O   PRO    69      56.104  13.819 -34.783  1.00138.87           O  
ATOM    537  CB  PRO    69      58.143  11.602 -35.110  1.00138.87           C  
ATOM    538  CG  PRO    69      59.342  10.935 -35.788  1.00138.87           C  
ATOM    539  CD  PRO    69      60.106  12.115 -36.399  1.00138.87           C  
ATOM    540  N   ASN    70      58.039  14.999 -34.770  1.00110.77           N  
ATOM    541  CA  ASN    70      57.511  15.973 -33.853  1.00110.77           C  
ATOM    542  C   ASN    70      57.372  17.306 -34.531  1.00110.77           C  
ATOM    543  O   ASN    70      58.246  18.156 -34.382  1.00110.77           O  
ATOM    544  CB  ASN    70      58.486  16.160 -32.669  1.00110.77           C  
ATOM    545  CG  ASN    70      57.913  17.078 -31.602  1.00110.77           C  
ATOM    546  ND2 ASN    70      57.920  16.595 -30.329  1.00110.77           N  
ATOM    547  OD1 ASN    70      57.462  18.188 -31.882  1.00110.77           O  
ATOM    548  N   PRO    71      56.297  17.559 -35.230  1.00173.43           N  
ATOM    549  CA  PRO    71      56.152  18.840 -35.876  1.00173.43           C  
ATOM    550  C   PRO    71      55.771  19.877 -34.865  1.00173.43           C  
ATOM    551  O   PRO    71      55.100  19.530 -33.894  1.00173.43           O  
ATOM    552  CB  PRO    71      55.076  18.655 -36.946  1.00173.43           C  
ATOM    553  CG  PRO    71      55.106  17.148 -37.251  1.00173.43           C  
ATOM    554  CD  PRO    71      55.594  16.503 -35.944  1.00173.43           C  
ATOM    555  N   PRO    72      56.171  21.106 -35.037  1.00104.24           N  
ATOM    556  CA  PRO    72      55.729  22.099 -34.093  1.00104.24           C  
ATOM    557  C   PRO    72      54.328  22.504 -34.438  1.00104.24           C  
ATOM    558  O   PRO    72      53.949  22.376 -35.601  1.00104.24           O  
ATOM    559  CB  PRO    72      56.750  23.226 -34.145  1.00104.24           C  
ATOM    560  CG  PRO    72      58.036  22.533 -34.627  1.00104.24           C  
ATOM    561  CD  PRO    72      57.535  21.357 -35.482  1.00104.24           C  
ATOM    562  N   LEU    73      53.531  22.971 -33.455  1.00 65.00           N  
ATOM    563  CA  LEU    73      52.183  23.345 -33.774  1.00 65.00           C  
ATOM    564  C   LEU    73      52.145  24.768 -34.227  1.00 65.00           C  
ATOM    565  O   LEU    73      52.894  25.616 -33.747  1.00 65.00           O  
ATOM    566  CB  LEU    73      51.164  23.170 -32.635  1.00 65.00           C  
ATOM    567  CG  LEU    73      50.980  21.699 -32.220  1.00 65.00           C  
ATOM    568  CD1 LEU    73      49.708  21.520 -31.373  1.00 65.00           C  
ATOM    569  CD2 LEU    73      51.042  20.754 -33.430  1.00 65.00           C  
ATOM    570  N   ASP    74      51.243  25.057 -35.185  1.00 67.79           N  
ATOM    571  CA  ASP    74      51.112  26.368 -35.749  1.00 67.79           C  
ATOM    572  C   ASP    74      49.755  26.891 -35.400  1.00 67.79           C  
ATOM    573  O   ASP    74      48.860  26.139 -35.015  1.00 67.79           O  
ATOM    574  CB  ASP    74      51.144  26.351 -37.289  1.00 67.79           C  
ATOM    575  CG  ASP    74      52.496  25.836 -37.770  1.00 67.79           C  
ATOM    576  OD1 ASP    74      53.464  26.641 -37.817  1.00 67.79           O  
ATOM    577  OD2 ASP    74      52.574  24.623 -38.098  1.00 67.79           O1-
ATOM    578  N   LYS    75      49.580  28.220 -35.527  1.00 93.70           N  
ATOM    579  CA  LYS    75      48.299  28.823 -35.308  1.00 93.70           C  
ATOM    580  C   LYS    75      47.425  28.389 -36.445  1.00 93.70           C  
ATOM    581  O   LYS    75      47.904  28.113 -37.544  1.00 93.70           O  
ATOM    582  CB  LYS    75      48.330  30.357 -35.360  1.00 93.70           C  
ATOM    583  CG  LYS    75      49.243  31.002 -34.322  1.00 93.70           C  
ATOM    584  CD  LYS    75      49.545  32.465 -34.613  1.00 93.70           C  
ATOM    585  CE  LYS    75      50.554  33.092 -33.650  1.00 93.70           C  
ATOM    586  NZ  LYS    75      50.940  34.437 -34.133  1.00 93.70           N1+
ATOM    587  N   PHE    76      46.105  28.305 -36.192  1.00102.70           N  
ATOM    588  CA  PHE    76      45.157  27.985 -37.218  1.00102.70           C  
ATOM    589  C   PHE    76      45.263  29.126 -38.161  1.00102.70           C  
ATOM    590  O   PHE    76      45.863  30.157 -37.863  1.00102.70           O  
ATOM    591  CB  PHE    76      43.710  27.892 -36.687  1.00102.70           C  
ATOM    592  CG  PHE    76      42.758  27.554 -37.791  1.00102.70           C  
ATOM    593  CD1 PHE    76      42.715  26.289 -38.330  1.00102.70           C  
ATOM    594  CD2 PHE    76      41.885  28.506 -38.272  1.00102.70           C  
ATOM    595  CE1 PHE    76      41.830  25.984 -39.340  1.00102.70           C  
ATOM    596  CE2 PHE    76      40.997  28.207 -39.280  1.00102.70           C  
ATOM    597  CZ  PHE    76      40.970  26.944 -39.819  1.00102.70           C  
ATOM    598  N   SER    77      44.689  28.979 -39.356  1.00110.43           N  
ATOM    599  CA  SER    77      44.805  30.017 -40.340  1.00110.43           C  
ATOM    600  C   SER    77      44.107  31.303 -39.886  1.00110.43           C  
ATOM    601  O   SER    77      43.889  32.187 -40.713  1.00110.43           O  
ATOM    602  CB  SER    77      44.226  29.612 -41.702  1.00110.43           C  
ATOM    603  OG  SER    77      45.003  28.558 -42.254  1.00110.43           O  
ATOM    604  N   GLY    78      43.709  31.415 -38.586  1.00 75.89           N  
ATOM    605  CA  GLY    78      43.137  32.550 -37.885  1.00 75.89           C  
ATOM    606  C   GLY    78      44.233  33.526 -37.582  1.00 75.89           C  
ATOM    607  O   GLY    78      45.362  33.376 -38.048  1.00 75.89           O  
ATOM    608  N   LYS    79      43.910  34.565 -36.782  1.00192.42           N  
ATOM    609  CA  LYS    79      44.837  35.623 -36.490  1.00192.42           C  
ATOM    610  C   LYS    79      45.444  35.426 -35.134  1.00192.42           C  
ATOM    611  O   LYS    79      46.432  34.706 -34.998  1.00192.42           O  
ATOM    612  CB  LYS    79      44.199  37.021 -36.528  1.00192.42           C  
ATOM    613  CG  LYS    79      43.888  37.487 -37.954  1.00192.42           C  
ATOM    614  CD  LYS    79      42.778  36.685 -38.637  1.00192.42           C  
ATOM    615  CE  LYS    79      41.410  37.368 -38.574  1.00192.42           C  
ATOM    616  NZ  LYS    79      40.978  37.508 -37.166  1.00192.42           N1+
ATOM    617  N   SER    80      44.891  36.111 -34.110  1.00 75.00           N  
ATOM    618  CA  SER    80      45.454  36.128 -32.787  1.00 75.00           C  
ATOM    619  C   SER    80      45.525  34.762 -32.164  1.00 75.00           C  
ATOM    620  O   SER    80      46.609  34.194 -32.052  1.00 75.00           O  
ATOM    621  CB  SER    80      44.694  37.069 -31.830  1.00 75.00           C  
ATOM    622  OG  SER    80      43.351  36.644 -31.661  1.00 75.00           O  
ATOM    623  N   LYS    81      44.373  34.196 -31.751  1.00232.91           N  
ATOM    624  CA  LYS    81      44.322  32.917 -31.088  1.00232.91           C  
ATOM    625  C   LYS    81      43.076  32.959 -30.262  1.00232.91           C  
ATOM    626  O   LYS    81      42.649  31.966 -29.677  1.00232.91           O  
ATOM    627  CB  LYS    81      45.456  32.703 -30.068  1.00232.91           C  
ATOM    628  CG  LYS    81      45.317  33.575 -28.816  1.00232.91           C  
ATOM    629  CD  LYS    81      45.297  35.078 -29.110  1.00232.91           C  
ATOM    630  CE  LYS    81      45.116  35.952 -27.868  1.00232.91           C  
ATOM    631  NZ  LYS    81      46.400  36.072 -27.139  1.00232.91           N1+
ATOM    632  N   GLN    82      42.526  34.181 -30.160  1.00129.46           N  
ATOM    633  CA  GLN    82      41.318  34.607 -29.509  1.00129.46           C  
ATOM    634  C   GLN    82      40.072  34.164 -30.233  1.00129.46           C  
ATOM    635  O   GLN    82      39.027  34.137 -29.586  1.00129.46           O  
ATOM    636  CB  GLN    82      41.217  36.140 -29.389  1.00129.46           C  
ATOM    637  CG  GLN    82      39.937  36.622 -28.698  1.00129.46           C  
ATOM    638  CD  GLN    82      39.956  38.146 -28.646  1.00129.46           C  
ATOM    639  NE2 GLN    82      39.755  38.718 -27.428  1.00129.46           N  
ATOM    640  OE1 GLN    82      40.142  38.809 -29.663  1.00129.46           O  
ATOM    641  N   PRO    83      40.053  33.891 -31.520  1.00 85.61           N  
ATOM    642  CA  PRO    83      38.795  33.541 -32.130  1.00 85.61           C  
ATOM    643  C   PRO    83      38.100  32.332 -31.593  1.00 85.61           C  
ATOM    644  O   PRO    83      36.891  32.222 -31.784  1.00 85.61           O  
ATOM    645  CB  PRO    83      39.059  33.503 -33.634  1.00 85.61           C  
ATOM    646  CG  PRO    83      40.140  34.582 -33.819  1.00 85.61           C  
ATOM    647  CD  PRO    83      40.886  34.613 -32.475  1.00 85.61           C  
ATOM    648  N   LEU    84      38.832  31.391 -30.979  1.00 77.83           N  
ATOM    649  CA  LEU    84      38.201  30.270 -30.339  1.00 77.83           C  
ATOM    650  C   LEU    84      38.743  30.268 -28.945  1.00 77.83           C  
ATOM    651  O   LEU    84      39.948  30.440 -28.765  1.00 77.83           O  
ATOM    652  CB  LEU    84      38.604  28.917 -30.942  1.00 77.83           C  
ATOM    653  CG  LEU    84      38.169  28.718 -32.404  1.00 77.83           C  
ATOM    654  CD1 LEU    84      38.635  27.355 -32.934  1.00 77.83           C  
ATOM    655  CD2 LEU    84      36.654  28.915 -32.575  1.00 77.83           C  
ATOM    656  N   THR    85      37.863  30.176 -27.924  1.00 66.91           N  
ATOM    657  CA  THR    85      38.316  30.139 -26.561  1.00 66.91           C  
ATOM    658  C   THR    85      38.935  28.816 -26.199  1.00 66.91           C  
ATOM    659  O   THR    85      40.106  28.762 -25.826  1.00 66.91           O  
ATOM    660  CB  THR    85      37.209  30.381 -25.582  1.00 66.91           C  
ATOM    661  CG2 THR    85      37.786  30.321 -24.155  1.00 66.91           C  
ATOM    662  OG1 THR    85      36.618  31.649 -25.821  1.00 66.91           O  
ATOM    663  N   SER    86      38.167  27.707 -26.324  1.00 62.10           N  
ATOM    664  CA  SER    86      38.697  26.412 -25.983  1.00 62.10           C  
ATOM    665  C   SER    86      37.918  25.362 -26.729  1.00 62.10           C  
ATOM    666  O   SER    86      36.689  25.403 -26.767  1.00 62.10           O  
ATOM    667  CB  SER    86      38.582  26.077 -24.485  1.00 62.10           C  
ATOM    668  OG  SER    86      39.135  24.795 -24.224  1.00 62.10           O  
ATOM    669  N   VAL    87      38.621  24.373 -27.331  1.00122.50           N  
ATOM    670  CA  VAL    87      37.949  23.339 -28.073  1.00122.50           C  
ATOM    671  C   VAL    87      38.548  21.995 -27.754  1.00122.50           C  
ATOM    672  O   VAL    87      39.741  21.889 -27.486  1.00122.50           O  
ATOM    673  CB  VAL    87      38.064  23.507 -29.561  1.00122.50           C  
ATOM    674  CG1 VAL    87      37.376  24.823 -29.955  1.00122.50           C  
ATOM    675  CG2 VAL    87      39.547  23.436 -29.961  1.00122.50           C  
ATOM    676  N   TYR    88      37.679  20.969 -27.624  1.00126.54           N  
ATOM    677  CA  TYR    88      37.986  19.572 -27.430  1.00126.54           C  
ATOM    678  C   TYR    88      38.176  18.734 -28.674  1.00126.54           C  
ATOM    679  O   TYR    88      38.913  17.748 -28.633  1.00126.54           O  
ATOM    680  CB  TYR    88      36.966  18.843 -26.541  1.00126.54           C  
ATOM    681  CG  TYR    88      37.286  19.153 -25.119  1.00126.54           C  
ATOM    682  CD1 TYR    88      38.193  18.368 -24.448  1.00126.54           C  
ATOM    683  CD2 TYR    88      36.704  20.205 -24.453  1.00126.54           C  
ATOM    684  CE1 TYR    88      38.515  18.612 -23.136  1.00126.54           C  
ATOM    685  CE2 TYR    88      37.019  20.457 -23.136  1.00126.54           C  
ATOM    686  CZ  TYR    88      37.924  19.659 -22.478  1.00126.54           C  
ATOM    687  OH  TYR    88      38.253  19.904 -21.129  1.00126.54           O  
ATOM    688  N   GLN    89      37.449  19.010 -29.785  1.00 95.12           N  
ATOM    689  CA  GLN    89      37.525  18.071 -30.884  1.00 95.12           C  
ATOM    690  C   GLN    89      37.193  18.713 -32.212  1.00 95.12           C  
ATOM    691  O   GLN    89      36.211  19.444 -32.336  1.00 95.12           O  
ATOM    692  CB  GLN    89      36.553  16.890 -30.705  1.00 95.12           C  
ATOM    693  CG  GLN    89      36.589  15.867 -31.841  1.00 95.12           C  
ATOM    694  CD  GLN    89      37.805  14.969 -31.662  1.00 95.12           C  
ATOM    695  NE2 GLN    89      38.638  14.852 -32.729  1.00 95.12           N  
ATOM    696  OE1 GLN    89      38.006  14.377 -30.602  1.00 95.12           O  
ATOM    697  N   PRO    90      38.053  18.504 -33.193  1.00127.10           N  
ATOM    698  CA  PRO    90      37.749  18.963 -34.535  1.00127.10           C  
ATOM    699  C   PRO    90      37.110  17.870 -35.351  1.00127.10           C  
ATOM    700  O   PRO    90      37.497  16.714 -35.177  1.00127.10           O  
ATOM    701  CB  PRO    90      39.070  19.399 -35.162  1.00127.10           C  
ATOM    702  CG  PRO    90      39.996  19.653 -33.962  1.00127.10           C  
ATOM    703  CD  PRO    90      39.460  18.707 -32.879  1.00127.10           C  
ATOM    704  N   VAL    91      36.187  18.199 -36.286  1.00 50.66           N  
ATOM    705  CA  VAL    91      35.610  17.183 -37.130  1.00 50.66           C  
ATOM    706  C   VAL    91      35.478  17.734 -38.520  1.00 50.66           C  
ATOM    707  O   VAL    91      35.072  18.880 -38.712  1.00 50.66           O  
ATOM    708  CB  VAL    91      34.245  16.740 -36.689  1.00 50.66           C  
ATOM    709  CG1 VAL    91      33.681  15.758 -37.728  1.00 50.66           C  
ATOM    710  CG2 VAL    91      34.364  16.139 -35.278  1.00 50.66           C  
ATOM    711  N   ILE    92      35.804  16.900 -39.529  1.00104.65           N  
ATOM    712  CA  ILE    92      35.754  17.280 -40.917  1.00104.65           C  
ATOM    713  C   ILE    92      34.635  16.504 -41.554  1.00104.65           C  
ATOM    714  O   ILE    92      34.620  15.273 -41.510  1.00104.65           O  
ATOM    715  CB  ILE    92      36.996  16.866 -41.658  1.00104.65           C  
ATOM    716  CG1 ILE    92      38.254  17.518 -41.057  1.00104.65           C  
ATOM    717  CG2 ILE    92      36.795  17.186 -43.146  1.00104.65           C  
ATOM    718  CD1 ILE    92      38.302  19.036 -41.210  1.00104.65           C  
ATOM    719  N   ASP    93      33.673  17.223 -42.172  1.00 60.46           N  
ATOM    720  CA  ASP    93      32.532  16.618 -42.806  1.00 60.46           C  
ATOM    721  C   ASP    93      32.828  16.294 -44.243  1.00 60.46           C  
ATOM    722  O   ASP    93      33.959  16.393 -44.713  1.00 60.46           O  
ATOM    723  CB  ASP    93      31.244  17.465 -42.701  1.00 60.46           C  
ATOM    724  CG  ASP    93      31.465  18.837 -43.326  1.00 60.46           C  
ATOM    725  OD1 ASP    93      32.458  19.004 -44.084  1.00 60.46           O  
ATOM    726  OD2 ASP    93      30.636  19.741 -43.041  1.00 60.46           O1-
ATOM    727  N   ASP    94      31.775  15.864 -44.964  1.00 62.97           N  
ATOM    728  CA  ASP    94      31.814  15.434 -46.338  1.00 62.97           C  
ATOM    729  C   ASP    94      32.173  16.587 -47.230  1.00 62.97           C  
ATOM    730  O   ASP    94      32.747  16.408 -48.301  1.00 62.97           O  
ATOM    731  CB  ASP    94      30.445  14.910 -46.801  1.00 62.97           C  
ATOM    732  CG  ASP    94      30.119  13.680 -45.966  1.00 62.97           C  
ATOM    733  OD1 ASP    94      31.070  13.108 -45.368  1.00 62.97           O  
ATOM    734  OD2 ASP    94      28.920  13.301 -45.908  1.00 62.97           O1-
ATOM    735  N   CYS    95      31.746  17.790 -46.827  1.00100.96           N  
ATOM    736  CA  CYS    95      31.888  19.058 -47.485  1.00100.96           C  
ATOM    737  C   CYS    95      33.262  19.642 -47.330  1.00100.96           C  
ATOM    738  O   CYS    95      33.563  20.651 -47.966  1.00100.96           O  
ATOM    739  CB  CYS    95      30.865  20.055 -46.945  1.00100.96           C  
ATOM    740  SG  CYS    95      29.209  19.316 -47.043  1.00100.96           S  
ATOM    741  N   ARG    96      34.113  19.072 -46.453  1.00103.94           N  
ATOM    742  CA  ARG    96      35.404  19.650 -46.186  1.00103.94           C  
ATOM    743  C   ARG    96      35.238  20.893 -45.374  1.00103.94           C  
ATOM    744  O   ARG    96      35.986  21.858 -45.530  1.00103.94           O  
ATOM    745  CB  ARG    96      36.184  20.039 -47.448  1.00103.94           C  
ATOM    746  CG  ARG    96      36.677  18.827 -48.221  1.00103.94           C  
ATOM    747  CD  ARG    96      37.476  19.157 -49.476  1.00103.94           C  
ATOM    748  NE  ARG    96      38.015  17.851 -49.922  1.00103.94           N  
ATOM    749  CZ  ARG    96      39.139  17.388 -49.312  1.00103.94           C  
ATOM    750  NH1 ARG    96      39.829  18.217 -48.476  1.00103.94           N1+
ATOM    751  NH2 ARG    96      39.537  16.099 -49.512  1.00103.94           N  
ATOM    752  N   ARG    97      34.233  20.891 -44.479  1.00 79.61           N  
ATOM    753  CA  ARG    97      34.068  21.966 -43.548  1.00 79.61           C  
ATOM    754  C   ARG    97      34.609  21.457 -42.246  1.00 79.61           C  
ATOM    755  O   ARG    97      34.347  20.324 -41.846  1.00 79.61           O  
ATOM    756  CB  ARG    97      32.603  22.365 -43.292  1.00 79.61           C  
ATOM    757  CG  ARG    97      31.901  23.005 -44.492  1.00 79.61           C  
ATOM    758  CD  ARG    97      30.454  23.404 -44.197  1.00 79.61           C  
ATOM    759  NE  ARG    97      29.725  22.168 -43.787  1.00 79.61           N  
ATOM    760  CZ  ARG    97      28.367  22.169 -43.636  1.00 79.61           C  
ATOM    761  NH1 ARG    97      27.641  23.302 -43.868  1.00 79.61           N1+
ATOM    762  NH2 ARG    97      27.730  21.029 -43.244  1.00 79.61           N  
ATOM    763  N   LEU    98      35.403  22.299 -41.561  1.00 65.29           N  
ATOM    764  CA  LEU    98      36.022  21.947 -40.316  1.00 65.29           C  
ATOM    765  C   LEU    98      35.151  22.441 -39.205  1.00 65.29           C  
ATOM    766  O   LEU    98      34.926  23.643 -39.064  1.00 65.29           O  
ATOM    767  CB  LEU    98      37.397  22.609 -40.201  1.00 65.29           C  
ATOM    768  CG  LEU    98      38.163  22.336 -38.906  1.00 65.29           C  
ATOM    769  CD1 LEU    98      38.408  20.835 -38.686  1.00 65.29           C  
ATOM    770  CD2 LEU    98      39.459  23.160 -38.906  1.00 65.29           C  
ATOM    771  N   TRP    99      34.652  21.509 -38.367  1.00 79.18           N  
ATOM    772  CA  TRP    99      33.749  21.867 -37.309  1.00 79.18           C  
ATOM    773  C   TRP    99      34.438  21.696 -35.988  1.00 79.18           C  
ATOM    774  O   TRP    99      35.125  20.704 -35.750  1.00 79.18           O  
ATOM    775  CB  TRP    99      32.505  20.960 -37.254  1.00 79.18           C  
ATOM    776  CG  TRP    99      31.545  21.110 -38.413  1.00 79.18           C  
ATOM    777  CD1 TRP    99      31.672  20.684 -39.704  1.00 79.18           C  
ATOM    778  CD2 TRP    99      30.249  21.722 -38.312  1.00 79.18           C  
ATOM    779  CE2 TRP    99      29.653  21.635 -39.573  1.00 79.18           C  
ATOM    780  CE3 TRP    99      29.606  22.306 -37.260  1.00 79.18           C  
ATOM    781  NE1 TRP    99      30.539  20.998 -40.415  1.00 79.18           N  
ATOM    782  CZ2 TRP    99      28.400  22.134 -39.797  1.00 79.18           C  
ATOM    783  CZ3 TRP    99      28.343  22.806 -37.488  1.00 79.18           C  
ATOM    784  CH2 TRP    99      27.753  22.722 -38.732  1.00 79.18           C  
ATOM    785  N   VAL   100      34.281  22.688 -35.089  1.00 56.30           N  
ATOM    786  CA  VAL   100      34.794  22.550 -33.753  1.00 56.30           C  
ATOM    787  C   VAL   100      33.709  23.023 -32.836  1.00 56.30           C  
ATOM    788  O   VAL   100      32.755  23.658 -33.283  1.00 56.30           O  
ATOM    789  CB  VAL   100      36.047  23.334 -33.457  1.00 56.30           C  
ATOM    790  CG1 VAL   100      37.167  22.825 -34.382  1.00 56.30           C  
ATOM    791  CG2 VAL   100      35.752  24.840 -33.562  1.00 56.30           C  
ATOM    792  N   LEU   101      33.785  22.669 -31.533  1.00113.72           N  
ATOM    793  CA  LEU   101      32.800  23.167 -30.612  1.00113.72           C  
ATOM    794  C   LEU   101      33.528  23.954 -29.559  1.00113.72           C  
ATOM    795  O   LEU   101      34.201  23.399 -28.691  1.00113.72           O  
ATOM    796  CB  LEU   101      31.952  22.063 -29.933  1.00113.72           C  
ATOM    797  CG  LEU   101      30.731  22.560 -29.112  1.00113.72           C  
ATOM    798  CD1 LEU   101      29.900  21.369 -28.604  1.00113.72           C  
ATOM    799  CD2 LEU   101      31.111  23.509 -27.958  1.00113.72           C  
ATOM    800  N   ASP   102      33.404  25.294 -29.618  1.00 52.19           N  
ATOM    801  CA  ASP   102      34.012  26.141 -28.631  1.00 52.19           C  
ATOM    802  C   ASP   102      33.165  26.028 -27.395  1.00 52.19           C  
ATOM    803  O   ASP   102      31.971  26.324 -27.416  1.00 52.19           O  
ATOM    804  CB  ASP   102      34.049  27.619 -29.070  1.00 52.19           C  
ATOM    805  CG  ASP   102      34.928  28.421 -28.116  1.00 52.19           C  
ATOM    806  OD1 ASP   102      35.326  27.866 -27.058  1.00 52.19           O  
ATOM    807  OD2 ASP   102      35.213  29.606 -28.439  1.00 52.19           O1-
ATOM    808  N   VAL   103      33.765  25.561 -26.282  1.00 59.80           N  
ATOM    809  CA  VAL   103      33.052  25.411 -25.040  1.00 59.80           C  
ATOM    810  C   VAL   103      32.718  26.770 -24.490  1.00 59.80           C  
ATOM    811  O   VAL   103      31.715  26.931 -23.795  1.00 59.80           O  
ATOM    812  CB  VAL   103      33.837  24.669 -23.997  1.00 59.80           C  
ATOM    813  CG1 VAL   103      33.008  24.622 -22.699  1.00 59.80           C  
ATOM    814  CG2 VAL   103      34.202  23.282 -24.551  1.00 59.80           C  
ATOM    815  N   GLY   104      33.594  27.771 -24.727  1.00 45.02           N  
ATOM    816  CA  GLY   104      33.274  29.130 -24.377  1.00 45.02           C  
ATOM    817  C   GLY   104      33.982  29.616 -23.147  1.00 45.02           C  
ATOM    818  O   GLY   104      33.938  30.814 -22.860  1.00 45.02           O  
ATOM    819  N   ILE   105      34.622  28.726 -22.368  1.00147.10           N  
ATOM    820  CA  ILE   105      35.314  29.194 -21.197  1.00147.10           C  
ATOM    821  C   ILE   105      36.553  28.374 -21.008  1.00147.10           C  
ATOM    822  O   ILE   105      36.658  27.260 -21.514  1.00147.10           O  
ATOM    823  CB  ILE   105      34.502  29.049 -19.947  1.00147.10           C  
ATOM    824  CG1 ILE   105      35.267  29.631 -18.746  1.00147.10           C  
ATOM    825  CG2 ILE   105      34.133  27.564 -19.799  1.00147.10           C  
ATOM    826  CD1 ILE   105      35.500  31.139 -18.835  1.00147.10           C  
ATOM    827  N   VAL   106      37.540  28.936 -20.282  1.00 84.24           N  
ATOM    828  CA  VAL   106      38.770  28.268 -19.963  1.00 84.24           C  
ATOM    829  C   VAL   106      38.525  27.571 -18.652  1.00 84.24           C  
ATOM    830  O   VAL   106      37.664  27.981 -17.878  1.00 84.24           O  
ATOM    831  CB  VAL   106      39.914  29.204 -19.719  1.00 84.24           C  
ATOM    832  CG1 VAL   106      41.167  28.387 -19.385  1.00 84.24           C  
ATOM    833  CG2 VAL   106      40.077  30.120 -20.931  1.00 84.24           C  
ATOM    834  N   GLU   107      39.247  26.459 -18.414  1.00114.11           N  
ATOM    835  CA  GLU   107      39.121  25.621 -17.254  1.00114.11           C  
ATOM    836  C   GLU   107      39.816  26.097 -16.009  1.00114.11           C  
ATOM    837  O   GLU   107      39.511  25.596 -14.931  1.00114.11           O  
ATOM    838  CB  GLU   107      39.449  24.165 -17.581  1.00114.11           C  
ATOM    839  CG  GLU   107      38.382  23.651 -18.552  1.00114.11           C  
ATOM    840  CD  GLU   107      38.683  22.225 -18.968  1.00114.11           C  
ATOM    841  OE1 GLU   107      38.385  21.292 -18.176  1.00114.11           O  
ATOM    842  OE2 GLU   107      39.209  22.058 -20.100  1.00114.11           O1-
ATOM    843  N   ASN   108      40.810  27.000 -16.088  1.00 58.15           N  
ATOM    844  CA  ASN   108      41.502  27.393 -14.886  1.00 58.15           C  
ATOM    845  C   ASN   108      41.149  28.812 -14.561  1.00 58.15           C  
ATOM    846  O   ASN   108      40.504  29.502 -15.344  1.00 58.15           O  
ATOM    847  CB  ASN   108      43.030  27.325 -15.023  1.00 58.15           C  
ATOM    848  CG  ASN   108      43.428  28.320 -16.104  1.00 58.15           C  
ATOM    849  ND2 ASN   108      44.569  29.027 -15.891  1.00 58.15           N  
ATOM    850  OD1 ASN   108      42.732  28.471 -17.106  1.00 58.15           O  
ATOM    851  N   GLU   109      41.536  29.277 -13.355  1.00107.78           N  
ATOM    852  CA  GLU   109      41.262  30.639 -12.990  1.00107.78           C  
ATOM    853  C   GLU   109      42.569  31.324 -12.770  1.00107.78           C  
ATOM    854  O   GLU   109      43.514  30.722 -12.262  1.00107.78           O  
ATOM    855  CB  GLU   109      40.460  30.803 -11.690  1.00107.78           C  
ATOM    856  CG  GLU   109      40.195  32.272 -11.354  1.00107.78           C  
ATOM    857  CD  GLU   109      39.586  32.347  -9.963  1.00107.78           C  
ATOM    858  OE1 GLU   109      38.834  31.408  -9.590  1.00107.78           O  
ATOM    859  OE2 GLU   109      39.877  33.345  -9.251  1.00107.78           O1-
ATOM    860  N   ALA   110      42.653  32.608 -13.179  1.00244.13           N  
ATOM    861  CA  ALA   110      43.852  33.369 -12.989  1.00244.13           C  
ATOM    862  C   ALA   110      44.830  32.944 -14.035  1.00244.13           C  
ATOM    863  O   ALA   110      44.549  32.062 -14.842  1.00244.13           O  
ATOM    864  CB  ALA   110      44.502  33.190 -11.606  1.00244.13           C  
ATOM    865  N   GLU   111      46.003  33.602 -14.051  1.00253.12           N  
ATOM    866  CA  GLU   111      47.081  33.267 -14.936  1.00253.12           C  
ATOM    867  C   GLU   111      46.729  33.484 -16.380  1.00253.12           C  
ATOM    868  O   GLU   111      47.258  32.780 -17.238  1.00253.12           O  
ATOM    869  CB  GLU   111      47.550  31.812 -14.752  1.00253.12           C  
ATOM    870  CG  GLU   111      48.239  31.565 -13.405  1.00253.12           C  
ATOM    871  CD  GLU   111      48.545  30.078 -13.296  1.00253.12           C  
ATOM    872  OE1 GLU   111      48.141  29.329 -14.225  1.00253.12           O  
ATOM    873  OE2 GLU   111      49.173  29.667 -12.284  1.00253.12           O1-
ATOM    874  N   ARG   112      45.818  34.448 -16.665  1.00300.16           N  
ATOM    875  CA  ARG   112      45.496  34.946 -17.985  1.00300.16           C  
ATOM    876  C   ARG   112      44.024  35.190 -18.152  1.00300.16           C  
ATOM    877  O   ARG   112      43.258  34.266 -18.414  1.00300.16           O  
ATOM    878  CB  ARG   112      45.926  34.113 -19.204  1.00300.16           C  
ATOM    879  CG  ARG   112      47.344  34.438 -19.659  1.00300.16           C  
ATOM    880  CD  ARG   112      47.619  34.043 -21.108  1.00300.16           C  
ATOM    881  NE  ARG   112      48.903  34.683 -21.495  1.00300.16           N  
ATOM    882  CZ  ARG   112      49.454  34.423 -22.715  1.00300.16           C  
ATOM    883  NH1 ARG   112      48.830  33.572 -23.580  1.00300.16           N1+
ATOM    884  NH2 ARG   112      50.636  35.010 -23.066  1.00300.16           N  
ATOM    885  N   LYS   113      43.645  36.481 -18.059  1.00145.49           N  
ATOM    886  CA  LYS   113      42.364  37.133 -18.198  1.00145.49           C  
ATOM    887  C   LYS   113      41.969  37.162 -19.647  1.00145.49           C  
ATOM    888  O   LYS   113      40.806  37.373 -19.988  1.00145.49           O  
ATOM    889  CB  LYS   113      42.417  38.586 -17.693  1.00145.49           C  
ATOM    890  CG  LYS   113      41.063  39.294 -17.672  1.00145.49           C  
ATOM    891  CD  LYS   113      41.079  40.610 -16.894  1.00145.49           C  
ATOM    892  CE  LYS   113      39.706  41.278 -16.811  1.00145.49           C  
ATOM    893  NZ  LYS   113      38.814  40.486 -15.936  1.00145.49           N1+
ATOM    894  N   THR   114      42.958  36.944 -20.532  1.00144.73           N  
ATOM    895  CA  THR   114      42.896  37.128 -21.956  1.00144.73           C  
ATOM    896  C   THR   114      41.802  36.350 -22.617  1.00144.73           C  
ATOM    897  O   THR   114      41.381  36.724 -23.710  1.00144.73           O  
ATOM    898  CB  THR   114      44.177  36.773 -22.656  1.00144.73           C  
ATOM    899  CG2 THR   114      45.296  37.687 -22.126  1.00144.73           C  
ATOM    900  OG1 THR   114      44.504  35.409 -22.437  1.00144.73           O  
ATOM    901  N   TYR   115      41.336  35.224 -22.053  1.00 99.19           N  
ATOM    902  CA  TYR   115      40.332  34.529 -22.811  1.00 99.19           C  
ATOM    903  C   TYR   115      38.989  34.724 -22.166  1.00 99.19           C  
ATOM    904  O   TYR   115      38.532  33.881 -21.395  1.00 99.19           O  
ATOM    905  CB  TYR   115      40.616  33.018 -22.845  1.00 99.19           C  
ATOM    906  CG  TYR   115      42.027  32.891 -23.305  1.00 99.19           C  
ATOM    907  CD1 TYR   115      42.359  33.093 -24.625  1.00 99.19           C  
ATOM    908  CD2 TYR   115      43.021  32.570 -22.409  1.00 99.19           C  
ATOM    909  CE1 TYR   115      43.665  32.977 -25.043  1.00 99.19           C  
ATOM    910  CE2 TYR   115      44.327  32.453 -22.821  1.00 99.19           C  
ATOM    911  CZ  TYR   115      44.651  32.658 -24.140  1.00 99.19           C  
ATOM    912  OH  TYR   115      45.993  32.538 -24.563  1.00 99.19           O  
ATOM    913  N   PRO   116      38.320  35.794 -22.521  1.00 73.74           N  
ATOM    914  CA  PRO   116      37.038  36.140 -21.958  1.00 73.74           C  
ATOM    915  C   PRO   116      36.059  35.038 -22.220  1.00 73.74           C  
ATOM    916  O   PRO   116      36.151  34.400 -23.266  1.00 73.74           O  
ATOM    917  CB  PRO   116      36.621  37.417 -22.677  1.00 73.74           C  
ATOM    918  CG  PRO   116      37.276  37.264 -24.063  1.00 73.74           C  
ATOM    919  CD  PRO   116      38.565  36.470 -23.784  1.00 73.74           C  
ATOM    920  N   ILE   117      35.108  34.817 -21.289  1.00100.88           N  
ATOM    921  CA  ILE   117      34.139  33.759 -21.384  1.00100.88           C  
ATOM    922  C   ILE   117      32.935  34.217 -22.141  1.00100.88           C  
ATOM    923  O   ILE   117      32.544  35.379 -22.076  1.00100.88           O  
ATOM    924  CB  ILE   117      33.665  33.249 -20.056  1.00100.88           C  
ATOM    925  CG1 ILE   117      32.807  31.986 -20.248  1.00100.88           C  
ATOM    926  CG2 ILE   117      32.950  34.394 -19.320  1.00100.88           C  
ATOM    927  CD1 ILE   117      32.521  31.235 -18.948  1.00100.88           C  
ATOM    928  N   LYS   118      32.346  33.294 -22.928  1.00111.75           N  
ATOM    929  CA  LYS   118      31.183  33.576 -23.716  1.00111.75           C  
ATOM    930  C   LYS   118      30.397  32.299 -23.793  1.00111.75           C  
ATOM    931  O   LYS   118      30.768  31.296 -23.186  1.00111.75           O  
ATOM    932  CB  LYS   118      31.551  34.028 -25.138  1.00111.75           C  
ATOM    933  CG  LYS   118      32.430  35.284 -25.110  1.00111.75           C  
ATOM    934  CD  LYS   118      33.153  35.596 -26.422  1.00111.75           C  
ATOM    935  CE  LYS   118      34.227  36.681 -26.278  1.00111.75           C  
ATOM    936  NZ  LYS   118      33.603  37.981 -25.946  1.00111.75           N1+
ATOM    937  N   LYS   119      29.263  32.313 -24.526  1.00 76.26           N  
ATOM    938  CA  LYS   119      28.420  31.151 -24.630  1.00 76.26           C  
ATOM    939  C   LYS   119      29.046  30.175 -25.584  1.00 76.26           C  
ATOM    940  O   LYS   119      29.775  30.559 -26.497  1.00 76.26           O  
ATOM    941  CB  LYS   119      27.001  31.480 -25.125  1.00 76.26           C  
ATOM    942  CG  LYS   119      26.253  32.421 -24.175  1.00 76.26           C  
ATOM    943  CD  LYS   119      24.941  32.970 -24.743  1.00 76.26           C  
ATOM    944  CE  LYS   119      23.730  32.077 -24.452  1.00 76.26           C  
ATOM    945  NZ  LYS   119      22.484  32.726 -24.915  1.00 76.26           N1+
ATOM    946  N   PRO   120      28.758  28.909 -25.391  1.00 69.84           N  
ATOM    947  CA  PRO   120      29.310  27.834 -26.175  1.00 69.84           C  
ATOM    948  C   PRO   120      28.907  28.034 -27.600  1.00 69.84           C  
ATOM    949  O   PRO   120      27.811  28.545 -27.838  1.00 69.84           O  
ATOM    950  CB  PRO   120      28.718  26.552 -25.591  1.00 69.84           C  
ATOM    951  CG  PRO   120      28.298  26.936 -24.159  1.00 69.84           C  
ATOM    952  CD  PRO   120      27.992  28.442 -24.247  1.00 69.84           C  
ATOM    953  N   SER   121      29.770  27.651 -28.565  1.00 85.37           N  
ATOM    954  CA  SER   121      29.397  27.861 -29.931  1.00 85.37           C  
ATOM    955  C   SER   121      29.894  26.743 -30.794  1.00 85.37           C  
ATOM    956  O   SER   121      30.948  26.157 -30.546  1.00 85.37           O  
ATOM    957  CB  SER   121      29.981  29.153 -30.528  1.00 85.37           C  
ATOM    958  OG  SER   121      29.463  30.285 -29.849  1.00 85.37           O  
ATOM    959  N   LEU   122      29.103  26.424 -31.841  1.00 70.26           N  
ATOM    960  CA  LEU   122      29.498  25.484 -32.851  1.00 70.26           C  
ATOM    961  C   LEU   122      29.982  26.348 -33.976  1.00 70.26           C  
ATOM    962  O   LEU   122      29.254  27.219 -34.452  1.00 70.26           O  
ATOM    963  CB  LEU   122      28.339  24.626 -33.389  1.00 70.26           C  
ATOM    964  CG  LEU   122      27.736  23.675 -32.339  1.00 70.26           C  
ATOM    965  CD1 LEU   122      26.620  22.811 -32.947  1.00 70.26           C  
ATOM    966  CD2 LEU   122      28.830  22.838 -31.657  1.00 70.26           C  
ATOM    967  N   ILE   123      31.240  26.147 -34.420  1.00145.86           N  
ATOM    968  CA  ILE   123      31.790  26.996 -35.437  1.00145.86           C  
ATOM    969  C   ILE   123      32.359  26.137 -36.525  1.00145.86           C  
ATOM    970  O   ILE   123      32.863  25.043 -36.267  1.00145.86           O  
ATOM    971  CB  ILE   123      32.838  27.935 -34.882  1.00145.86           C  
ATOM    972  CG1 ILE   123      33.277  29.008 -35.898  1.00145.86           C  
ATOM    973  CG2 ILE   123      33.995  27.082 -34.345  1.00145.86           C  
ATOM    974  CD1 ILE   123      34.170  28.501 -37.029  1.00145.86           C  
ATOM    975  N   ALA   124      32.246  26.594 -37.792  1.00 40.36           N  
ATOM    976  CA  ALA   124      32.755  25.822 -38.890  1.00 40.36           C  
ATOM    977  C   ALA   124      33.568  26.697 -39.802  1.00 40.36           C  
ATOM    978  O   ALA   124      33.288  27.882 -39.985  1.00 40.36           O  
ATOM    979  CB  ALA   124      31.642  25.179 -39.740  1.00 40.36           C  
ATOM    980  N   PHE   125      34.620  26.104 -40.404  1.00 57.40           N  
ATOM    981  CA  PHE   125      35.483  26.811 -41.302  1.00 57.40           C  
ATOM    982  C   PHE   125      35.438  26.064 -42.599  1.00 57.40           C  
ATOM    983  O   PHE   125      35.200  24.857 -42.621  1.00 57.40           O  
ATOM    984  CB  PHE   125      36.959  26.810 -40.860  1.00 57.40           C  
ATOM    985  CG  PHE   125      37.087  27.519 -39.553  1.00 57.40           C  
ATOM    986  CD1 PHE   125      37.256  28.883 -39.491  1.00 57.40           C  
ATOM    987  CD2 PHE   125      37.044  26.807 -38.377  1.00 57.40           C  
ATOM    988  CE1 PHE   125      37.378  29.520 -38.276  1.00 57.40           C  
ATOM    989  CE2 PHE   125      37.164  27.436 -37.162  1.00 57.40           C  
ATOM    990  CZ  PHE   125      37.331  28.797 -37.107  1.00 57.40           C  
ATOM    991  N   ASP   126      35.657  26.778 -43.721  1.00 46.65           N  
ATOM    992  CA  ASP   126      35.621  26.183 -45.027  1.00 46.65           C  
ATOM    993  C   ASP   126      37.038  25.955 -45.461  1.00 46.65           C  
ATOM    994  O   ASP   126      37.765  26.893 -45.778  1.00 46.65           O  
ATOM    995  CB  ASP   126      34.966  27.114 -46.066  1.00 46.65           C  
ATOM    996  CG  ASP   126      34.669  26.333 -47.339  1.00 46.65           C  
ATOM    997  OD1 ASP   126      34.906  25.098 -47.354  1.00 46.65           O  
ATOM    998  OD2 ASP   126      34.195  26.968 -48.321  1.00 46.65           O1-
ATOM    999  N   LEU   127      37.458  24.678 -45.470  1.00 70.96           N  
ATOM   1000  CA  LEU   127      38.779  24.264 -45.855  1.00 70.96           C  
ATOM   1001  C   LEU   127      38.965  24.498 -47.323  1.00 70.96           C  
ATOM   1002  O   LEU   127      40.079  24.752 -47.780  1.00 70.96           O  
ATOM   1003  CB  LEU   127      39.022  22.769 -45.587  1.00 70.96           C  
ATOM   1004  CG  LEU   127      38.890  22.388 -44.099  1.00 70.96           C  
ATOM   1005  CD1 LEU   127      39.291  20.926 -43.855  1.00 70.96           C  
ATOM   1006  CD2 LEU   127      39.644  23.370 -43.189  1.00 70.96           C  
ATOM   1007  N   THR   128      37.883  24.376 -48.116  1.00 97.96           N  
ATOM   1008  CA  THR   128      38.004  24.531 -49.539  1.00 97.96           C  
ATOM   1009  C   THR   128      38.462  25.924 -49.870  1.00 97.96           C  
ATOM   1010  O   THR   128      39.341  26.097 -50.714  1.00 97.96           O  
ATOM   1011  CB  THR   128      36.730  24.244 -50.282  1.00 97.96           C  
ATOM   1012  CG2 THR   128      35.698  25.342 -49.971  1.00 97.96           C  
ATOM   1013  OG1 THR   128      36.979  24.190 -51.676  1.00 97.96           O  
ATOM   1014  N   LYS   129      37.887  26.959 -49.219  1.00 58.84           N  
ATOM   1015  CA  LYS   129      38.285  28.317 -49.481  1.00 58.84           C  
ATOM   1016  C   LYS   129      39.584  28.548 -48.789  1.00 58.84           C  
ATOM   1017  O   LYS   129      39.814  28.042 -47.691  1.00 58.84           O  
ATOM   1018  CB  LYS   129      37.334  29.376 -48.895  1.00 58.84           C  
ATOM   1019  CG  LYS   129      35.924  29.382 -49.482  1.00 58.84           C  
ATOM   1020  CD  LYS   129      34.949  30.184 -48.617  1.00 58.84           C  
ATOM   1021  CE  LYS   129      33.561  30.364 -49.232  1.00 58.84           C  
ATOM   1022  NZ  LYS   129      33.595  31.443 -50.244  1.00 58.84           N1+
ATOM   1023  N   SER   130      40.476  29.331 -49.428  1.00105.39           N  
ATOM   1024  CA  SER   130      41.739  29.622 -48.821  1.00105.39           C  
ATOM   1025  C   SER   130      41.533  30.689 -47.811  1.00105.39           C  
ATOM   1026  O   SER   130      40.791  31.641 -48.058  1.00105.39           O  
ATOM   1027  CB  SER   130      42.787  30.136 -49.818  1.00105.39           C  
ATOM   1028  OG  SER   130      42.352  31.363 -50.382  1.00105.39           O  
ATOM   1029  N   ASN   131      42.237  30.531 -46.666  1.00219.92           N  
ATOM   1030  CA  ASN   131      42.196  31.377 -45.514  1.00219.92           C  
ATOM   1031  C   ASN   131      41.257  30.775 -44.521  1.00219.92           C  
ATOM   1032  O   ASN   131      41.132  31.279 -43.407  1.00219.92           O  
ATOM   1033  CB  ASN   131      41.704  32.812 -45.769  1.00219.92           C  
ATOM   1034  CG  ASN   131      42.833  33.629 -46.384  1.00219.92           C  
ATOM   1035  ND2 ASN   131      43.845  33.991 -45.548  1.00219.92           N  
ATOM   1036  OD1 ASN   131      42.813  33.940 -47.572  1.00219.92           O  
ATOM   1037  N   TYR   132      40.605  29.656 -44.892  1.00125.09           N  
ATOM   1038  CA  TYR   132      39.646  28.975 -44.069  1.00125.09           C  
ATOM   1039  C   TYR   132      38.719  29.966 -43.412  1.00125.09           C  
ATOM   1040  O   TYR   132      38.842  30.229 -42.217  1.00125.09           O  
ATOM   1041  CB  TYR   132      40.252  28.103 -42.956  1.00125.09           C  
ATOM   1042  CG  TYR   132      41.166  27.094 -43.563  1.00125.09           C  
ATOM   1043  CD1 TYR   132      40.727  26.225 -44.534  1.00125.09           C  
ATOM   1044  CD2 TYR   132      42.464  26.981 -43.122  1.00125.09           C  
ATOM   1045  CE1 TYR   132      41.578  25.289 -45.074  1.00125.09           C  
ATOM   1046  CE2 TYR   132      43.320  26.048 -43.655  1.00125.09           C  
ATOM   1047  CZ  TYR   132      42.878  25.200 -44.637  1.00125.09           C  
ATOM   1048  OH  TYR   132      43.756  24.238 -45.186  1.00125.09           O  
ATOM   1049  N   PRO   133      37.812  30.548 -44.156  1.00 83.64           N  
ATOM   1050  CA  PRO   133      36.861  31.486 -43.605  1.00 83.64           C  
ATOM   1051  C   PRO   133      35.801  30.812 -42.778  1.00 83.64           C  
ATOM   1052  O   PRO   133      35.513  29.641 -43.016  1.00 83.64           O  
ATOM   1053  CB  PRO   133      36.317  32.288 -44.794  1.00 83.64           C  
ATOM   1054  CG  PRO   133      36.722  31.472 -46.036  1.00 83.64           C  
ATOM   1055  CD  PRO   133      37.988  30.724 -45.588  1.00 83.64           C  
ATOM   1056  N   GLU   134      35.203  31.536 -41.803  1.00 84.49           N  
ATOM   1057  CA  GLU   134      34.206  30.970 -40.928  1.00 84.49           C  
ATOM   1058  C   GLU   134      32.865  30.998 -41.603  1.00 84.49           C  
ATOM   1059  O   GLU   134      32.305  32.066 -41.850  1.00 84.49           O  
ATOM   1060  CB  GLU   134      34.056  31.750 -39.610  1.00 84.49           C  
ATOM   1061  CG  GLU   134      33.009  31.165 -38.663  1.00 84.49           C  
ATOM   1062  CD  GLU   134      32.862  32.108 -37.475  1.00 84.49           C  
ATOM   1063  OE1 GLU   134      32.163  33.144 -37.635  1.00 84.49           O  
ATOM   1064  OE2 GLU   134      33.445  31.814 -36.397  1.00 84.49           O1-
ATOM   1065  N   ILE   135      32.369  29.803 -41.990  1.00153.52           N  
ATOM   1066  CA  ILE   135      31.079  29.581 -42.588  1.00153.52           C  
ATOM   1067  C   ILE   135      29.954  29.574 -41.594  1.00153.52           C  
ATOM   1068  O   ILE   135      28.876  30.086 -41.885  1.00153.52           O  
ATOM   1069  CB  ILE   135      30.999  28.286 -43.346  1.00153.52           C  
ATOM   1070  CG1 ILE   135      31.972  28.298 -44.535  1.00153.52           C  
ATOM   1071  CG2 ILE   135      29.533  28.070 -43.758  1.00153.52           C  
ATOM   1072  CD1 ILE   135      32.110  26.942 -45.225  1.00153.52           C  
ATOM   1073  N   HIS   136      30.138  28.943 -40.412  1.00 94.86           N  
ATOM   1074  CA  HIS   136      29.008  28.837 -39.528  1.00 94.86           C  
ATOM   1075  C   HIS   136      29.413  29.193 -38.128  1.00 94.86           C  
ATOM   1076  O   HIS   136      30.519  28.883 -37.691  1.00 94.86           O  
ATOM   1077  CB  HIS   136      28.389  27.431 -39.514  1.00 94.86           C  
ATOM   1078  CG  HIS   136      27.001  27.453 -38.961  1.00 94.86           C  
ATOM   1079  CD2 HIS   136      26.555  27.244 -37.696  1.00 94.86           C  
ATOM   1080  ND1 HIS   136      25.885  27.736 -39.716  1.00 94.86           N  
ATOM   1081  CE1 HIS   136      24.823  27.685 -38.874  1.00 94.86           C  
ATOM   1082  NE2 HIS   136      25.183  27.391 -37.637  1.00 94.86           N  
ATOM   1083  N   ARG   137      28.517  29.903 -37.406  1.00160.45           N  
ATOM   1084  CA  ARG   137      28.745  30.269 -36.034  1.00160.45           C  
ATOM   1085  C   ARG   137      27.413  30.213 -35.340  1.00160.45           C  
ATOM   1086  O   ARG   137      26.532  31.031 -35.605  1.00160.45           O  
ATOM   1087  CB  ARG   137      29.261  31.714 -35.887  1.00160.45           C  
ATOM   1088  CG  ARG   137      29.524  32.161 -34.445  1.00160.45           C  
ATOM   1089  CD  ARG   137      30.831  31.633 -33.849  1.00160.45           C  
ATOM   1090  NE  ARG   137      31.932  32.533 -34.296  1.00160.45           N  
ATOM   1091  CZ  ARG   137      33.060  32.650 -33.534  1.00160.45           C  
ATOM   1092  NH1 ARG   137      33.150  31.971 -32.353  1.00160.45           N1+
ATOM   1093  NH2 ARG   137      34.094  33.439 -33.948  1.00160.45           N  
ATOM   1094  N   TYR   138      27.223  29.256 -34.410  1.00 63.34           N  
ATOM   1095  CA  TYR   138      25.952  29.161 -33.747  1.00 63.34           C  
ATOM   1096  C   TYR   138      26.173  29.171 -32.266  1.00 63.34           C  
ATOM   1097  O   TYR   138      26.909  28.340 -31.737  1.00 63.34           O  
ATOM   1098  CB  TYR   138      25.212  27.859 -34.109  1.00 63.34           C  
ATOM   1099  CG  TYR   138      23.949  27.743 -33.327  1.00 63.34           C  
ATOM   1100  CD1 TYR   138      22.811  28.417 -33.709  1.00 63.34           C  
ATOM   1101  CD2 TYR   138      23.906  26.942 -32.210  1.00 63.34           C  
ATOM   1102  CE1 TYR   138      21.649  28.295 -32.984  1.00 63.34           C  
ATOM   1103  CE2 TYR   138      22.749  26.815 -31.479  1.00 63.34           C  
ATOM   1104  CZ  TYR   138      21.616  27.493 -31.868  1.00 63.34           C  
ATOM   1105  OH  TYR   138      20.424  27.366 -31.123  1.00 63.34           O  
ATOM   1106  N   GLU   139      25.547  30.136 -31.553  1.00 75.84           N  
ATOM   1107  CA  GLU   139      25.673  30.170 -30.121  1.00 75.84           C  
ATOM   1108  C   GLU   139      24.563  29.370 -29.519  1.00 75.84           C  
ATOM   1109  O   GLU   139      23.440  29.348 -30.020  1.00 75.84           O  
ATOM   1110  CB  GLU   139      25.607  31.576 -29.492  1.00 75.84           C  
ATOM   1111  CG  GLU   139      26.842  32.440 -29.763  1.00 75.84           C  
ATOM   1112  CD  GLU   139      26.683  33.090 -31.128  1.00 75.84           C  
ATOM   1113  OE1 GLU   139      25.591  32.933 -31.737  1.00 75.84           O  
ATOM   1114  OE2 GLU   139      27.647  33.765 -31.576  1.00 75.84           O1-
ATOM   1115  N   LEU   140      24.859  28.680 -28.403  1.00 88.89           N  
ATOM   1116  CA  LEU   140      23.841  27.914 -27.752  1.00 88.89           C  
ATOM   1117  C   LEU   140      23.005  28.826 -26.915  1.00 88.89           C  
ATOM   1118  O   LEU   140      23.492  29.800 -26.343  1.00 88.89           O  
ATOM   1119  CB  LEU   140      24.382  26.764 -26.885  1.00 88.89           C  
ATOM   1120  CG  LEU   140      25.003  25.634 -27.730  1.00 88.89           C  
ATOM   1121  CD1 LEU   140      26.225  26.123 -28.525  1.00 88.89           C  
ATOM   1122  CD2 LEU   140      25.303  24.398 -26.871  1.00 88.89           C  
ATOM   1123  N   THR   141      21.693  28.531 -26.848  1.00103.86           N  
ATOM   1124  CA  THR   141      20.809  29.298 -26.024  1.00103.86           C  
ATOM   1125  C   THR   141      21.143  28.920 -24.617  1.00103.86           C  
ATOM   1126  O   THR   141      21.423  27.760 -24.330  1.00103.86           O  
ATOM   1127  CB  THR   141      19.364  28.970 -26.255  1.00103.86           C  
ATOM   1128  CG2 THR   141      19.107  27.523 -25.801  1.00103.86           C  
ATOM   1129  OG1 THR   141      18.535  29.867 -25.532  1.00103.86           O  
ATOM   1130  N   GLY   142      21.061  29.893 -23.692  1.00 29.49           N  
ATOM   1131  CA  GLY   142      21.490  29.719 -22.328  1.00 29.49           C  
ATOM   1132  C   GLY   142      20.748  28.599 -21.664  1.00 29.49           C  
ATOM   1133  O   GLY   142      21.305  27.879 -20.839  1.00 29.49           O  
ATOM   1134  N   GLU   143      19.459  28.430 -21.987  1.00 93.25           N  
ATOM   1135  CA  GLU   143      18.671  27.431 -21.328  1.00 93.25           C  
ATOM   1136  C   GLU   143      19.239  26.066 -21.596  1.00 93.25           C  
ATOM   1137  O   GLU   143      19.190  25.183 -20.740  1.00 93.25           O  
ATOM   1138  CB  GLU   143      17.202  27.487 -21.772  1.00 93.25           C  
ATOM   1139  CG  GLU   143      17.001  27.347 -23.281  1.00 93.25           C  
ATOM   1140  CD  GLU   143      15.588  27.817 -23.598  1.00 93.25           C  
ATOM   1141  OE1 GLU   143      15.353  29.054 -23.538  1.00 93.25           O  
ATOM   1142  OE2 GLU   143      14.725  26.949 -23.901  1.00 93.25           O1-
ATOM   1143  N   ALA   144      19.765  25.857 -22.814  1.00 53.30           N  
ATOM   1144  CA  ALA   144      20.314  24.602 -23.267  1.00 53.30           C  
ATOM   1145  C   ALA   144      21.588  24.200 -22.566  1.00 53.30           C  
ATOM   1146  O   ALA   144      21.839  23.006 -22.396  1.00 53.30           O  
ATOM   1147  CB  ALA   144      20.609  24.590 -24.777  1.00 53.30           C  
ATOM   1148  N   GLY   145      22.445  25.165 -22.172  1.00 39.83           N  
ATOM   1149  CA  GLY   145      23.747  24.844 -21.642  1.00 39.83           C  
ATOM   1150  C   GLY   145      23.657  23.849 -20.525  1.00 39.83           C  
ATOM   1151  O   GLY   145      22.864  23.995 -19.596  1.00 39.83           O  
ATOM   1152  N   LYS   146      24.489  22.786 -20.611  1.00102.60           N  
ATOM   1153  CA  LYS   146      24.528  21.790 -19.582  1.00102.60           C  
ATOM   1154  C   LYS   146      25.914  21.211 -19.565  1.00102.60           C  
ATOM   1155  O   LYS   146      26.222  20.298 -20.332  1.00102.60           O  
ATOM   1156  CB  LYS   146      23.532  20.657 -19.854  1.00102.60           C  
ATOM   1157  CG  LYS   146      22.086  21.139 -19.742  1.00102.60           C  
ATOM   1158  CD  LYS   146      21.051  20.222 -20.396  1.00102.60           C  
ATOM   1159  CE  LYS   146      19.614  20.655 -20.103  1.00102.60           C  
ATOM   1160  NZ  LYS   146      19.497  22.127 -20.213  1.00102.60           N1+
ATOM   1161  N   ASN   147      26.773  21.719 -18.651  1.00 87.71           N  
ATOM   1162  CA  ASN   147      28.127  21.263 -18.468  1.00 87.71           C  
ATOM   1163  C   ASN   147      28.879  21.119 -19.762  1.00 87.71           C  
ATOM   1164  O   ASN   147      29.253  20.011 -20.141  1.00 87.71           O  
ATOM   1165  CB  ASN   147      28.242  19.934 -17.701  1.00 87.71           C  
ATOM   1166  CG  ASN   147      28.117  20.233 -16.214  1.00 87.71           C  
ATOM   1167  ND2 ASN   147      29.185  20.840 -15.634  1.00 87.71           N  
ATOM   1168  OD1 ASN   147      27.103  19.934 -15.587  1.00 87.71           O  
ATOM   1169  N   PRO   148      29.144  22.210 -20.431  1.00 76.92           N  
ATOM   1170  CA  PRO   148      29.824  22.239 -21.705  1.00 76.92           C  
ATOM   1171  C   PRO   148      31.199  21.625 -21.690  1.00 76.92           C  
ATOM   1172  O   PRO   148      31.678  21.239 -22.756  1.00 76.92           O  
ATOM   1173  CB  PRO   148      29.888  23.718 -22.087  1.00 76.92           C  
ATOM   1174  CG  PRO   148      29.889  24.438 -20.726  1.00 76.92           C  
ATOM   1175  CD  PRO   148      29.048  23.527 -19.820  1.00 76.92           C  
ATOM   1176  N   LEU   149      31.865  21.558 -20.522  1.00121.39           N  
ATOM   1177  CA  LEU   149      33.200  21.032 -20.383  1.00121.39           C  
ATOM   1178  C   LEU   149      33.209  19.558 -20.699  1.00121.39           C  
ATOM   1179  O   LEU   149      34.239  18.980 -21.045  1.00121.39           O  
ATOM   1180  CB  LEU   149      33.768  21.223 -18.966  1.00121.39           C  
ATOM   1181  CG  LEU   149      33.895  22.708 -18.585  1.00121.39           C  
ATOM   1182  CD1 LEU   149      34.625  22.888 -17.243  1.00121.39           C  
ATOM   1183  CD2 LEU   149      34.526  23.520 -19.731  1.00121.39           C  
ATOM   1184  N   GLY   150      32.055  18.914 -20.482  1.00 88.97           N  
ATOM   1185  CA  GLY   150      31.745  17.520 -20.647  1.00 88.97           C  
ATOM   1186  C   GLY   150      31.652  17.045 -22.078  1.00 88.97           C  
ATOM   1187  O   GLY   150      31.504  15.843 -22.297  1.00 88.97           O  
ATOM   1188  N   TYR   151      31.569  17.947 -23.079  1.00 85.10           N  
ATOM   1189  CA  TYR   151      31.351  17.513 -24.439  1.00 85.10           C  
ATOM   1190  C   TYR   151      32.448  16.629 -24.957  1.00 85.10           C  
ATOM   1191  O   TYR   151      33.637  16.906 -24.803  1.00 85.10           O  
ATOM   1192  CB  TYR   151      31.135  18.650 -25.456  1.00 85.10           C  
ATOM   1193  CG  TYR   151      29.825  19.285 -25.149  1.00 85.10           C  
ATOM   1194  CD1 TYR   151      28.659  18.567 -25.274  1.00 85.10           C  
ATOM   1195  CD2 TYR   151      29.760  20.607 -24.769  1.00 85.10           C  
ATOM   1196  CE1 TYR   151      27.444  19.148 -25.000  1.00 85.10           C  
ATOM   1197  CE2 TYR   151      28.546  21.192 -24.495  1.00 85.10           C  
ATOM   1198  CZ  TYR   151      27.387  20.464 -24.608  1.00 85.10           C  
ATOM   1199  OH  TYR   151      26.142  21.065 -24.327  1.00 85.10           O  
ATOM   1200  N   GLY   152      32.037  15.511 -25.595  1.00 39.57           N  
ATOM   1201  CA  GLY   152      32.932  14.541 -26.158  1.00 39.57           C  
ATOM   1202  C   GLY   152      32.886  14.662 -27.649  1.00 39.57           C  
ATOM   1203  O   GLY   152      32.863  15.753 -28.210  1.00 39.57           O  
ATOM   1204  N   GLY   153      32.867  13.509 -28.334  1.00 38.01           N  
ATOM   1205  CA  GLY   153      32.885  13.455 -29.760  1.00 38.01           C  
ATOM   1206  C   GLY   153      31.581  13.944 -30.294  1.00 38.01           C  
ATOM   1207  O   GLY   153      30.565  13.965 -29.598  1.00 38.01           O  
ATOM   1208  N   PHE   154      31.601  14.383 -31.571  1.00 71.45           N  
ATOM   1209  CA  PHE   154      30.397  14.793 -32.226  1.00 71.45           C  
ATOM   1210  C   PHE   154      30.442  14.354 -33.660  1.00 71.45           C  
ATOM   1211  O   PHE   154      31.489  13.954 -34.172  1.00 71.45           O  
ATOM   1212  CB  PHE   154      30.098  16.305 -32.123  1.00 71.45           C  
ATOM   1213  CG  PHE   154      31.237  17.118 -32.644  1.00 71.45           C  
ATOM   1214  CD1 PHE   154      31.325  17.449 -33.978  1.00 71.45           C  
ATOM   1215  CD2 PHE   154      32.216  17.561 -31.784  1.00 71.45           C  
ATOM   1216  CE1 PHE   154      32.375  18.203 -34.444  1.00 71.45           C  
ATOM   1217  CE2 PHE   154      33.270  18.314 -32.243  1.00 71.45           C  
ATOM   1218  CZ  PHE   154      33.351  18.637 -33.577  1.00 71.45           C  
ATOM   1219  N   ALA   155      29.269  14.374 -34.330  1.00 37.73           N  
ATOM   1220  CA  ALA   155      29.180  13.961 -35.703  1.00 37.73           C  
ATOM   1221  C   ALA   155      28.442  15.015 -36.470  1.00 37.73           C  
ATOM   1222  O   ALA   155      27.524  15.653 -35.956  1.00 37.73           O  
ATOM   1223  CB  ALA   155      28.413  12.639 -35.888  1.00 37.73           C  
ATOM   1224  N   VAL   156      28.849  15.229 -37.738  1.00 50.21           N  
ATOM   1225  CA  VAL   156      28.204  16.187 -38.586  1.00 50.21           C  
ATOM   1226  C   VAL   156      27.435  15.400 -39.613  1.00 50.21           C  
ATOM   1227  O   VAL   156      28.001  14.610 -40.366  1.00 50.21           O  
ATOM   1228  CB  VAL   156      29.181  17.072 -39.308  1.00 50.21           C  
ATOM   1229  CG1 VAL   156      28.406  18.039 -40.218  1.00 50.21           C  
ATOM   1230  CG2 VAL   156      30.066  17.773 -38.262  1.00 50.21           C  
ATOM   1231  N   ASP   157      26.105  15.611 -39.660  1.00 64.15           N  
ATOM   1232  CA  ASP   157      25.234  14.883 -40.538  1.00 64.15           C  
ATOM   1233  C   ASP   157      24.854  15.803 -41.657  1.00 64.15           C  
ATOM   1234  O   ASP   157      24.048  16.712 -41.466  1.00 64.15           O  
ATOM   1235  CB  ASP   157      23.941  14.473 -39.805  1.00 64.15           C  
ATOM   1236  CG  ASP   157      23.184  13.410 -40.589  1.00 64.15           C  
ATOM   1237  OD1 ASP   157      23.676  12.983 -41.666  1.00 64.15           O  
ATOM   1238  OD2 ASP   157      22.091  13.010 -40.106  1.00 64.15           O1-
ATOM   1239  N   VAL   158      25.429  15.598 -42.862  1.00 64.60           N  
ATOM   1240  CA  VAL   158      25.101  16.479 -43.949  1.00 64.60           C  
ATOM   1241  C   VAL   158      24.209  15.723 -44.880  1.00 64.60           C  
ATOM   1242  O   VAL   158      24.629  14.785 -45.555  1.00 64.60           O  
ATOM   1243  CB  VAL   158      26.309  16.935 -44.714  1.00 64.60           C  
ATOM   1244  CG1 VAL   158      25.870  17.862 -45.856  1.00 64.60           C  
ATOM   1245  CG2 VAL   158      27.291  17.592 -43.729  1.00 64.60           C  
ATOM   1246  N   VAL   159      22.921  16.112 -44.926  1.00 59.23           N  
ATOM   1247  CA  VAL   159      21.982  15.405 -45.746  1.00 59.23           C  
ATOM   1248  C   VAL   159      22.275  15.647 -47.206  1.00 59.23           C  
ATOM   1249  O   VAL   159      22.226  14.711 -48.003  1.00 59.23           O  
ATOM   1250  CB  VAL   159      20.560  15.748 -45.416  1.00 59.23           C  
ATOM   1251  CG1 VAL   159      19.626  14.951 -46.338  1.00 59.23           C  
ATOM   1252  CG2 VAL   159      20.343  15.485 -43.917  1.00 59.23           C  
ATOM   1253  N   ASN   160      22.600  16.901 -47.619  1.00 78.64           N  
ATOM   1254  CA  ASN   160      22.848  17.119 -49.018  1.00 78.64           C  
ATOM   1255  C   ASN   160      24.279  17.516 -49.250  1.00 78.64           C  
ATOM   1256  O   ASN   160      24.601  18.697 -49.380  1.00 78.64           O  
ATOM   1257  CB  ASN   160      21.914  18.187 -49.632  1.00 78.64           C  
ATOM   1258  CG  ASN   160      22.037  19.479 -48.836  1.00 78.64           C  
ATOM   1259  ND2 ASN   160      21.409  20.568 -49.355  1.00 78.64           N  
ATOM   1260  OD1 ASN   160      22.666  19.521 -47.778  1.00 78.64           O  
ATOM   1261  N   PRO   161      25.150  16.544 -49.356  1.00165.54           N  
ATOM   1262  CA  PRO   161      26.547  16.827 -49.566  1.00165.54           C  
ATOM   1263  C   PRO   161      26.829  17.434 -50.904  1.00165.54           C  
ATOM   1264  O   PRO   161      27.850  18.104 -51.050  1.00165.54           O  
ATOM   1265  CB  PRO   161      27.272  15.504 -49.331  1.00165.54           C  
ATOM   1266  CG  PRO   161      26.354  14.751 -48.355  1.00165.54           C  
ATOM   1267  CD  PRO   161      24.945  15.273 -48.677  1.00165.54           C  
ATOM   1268  N   LYS   162      25.971  17.158 -51.901  1.00 95.05           N  
ATOM   1269  CA  LYS   162      26.133  17.636 -53.244  1.00 95.05           C  
ATOM   1270  C   LYS   162      25.856  19.105 -53.364  1.00 95.05           C  
ATOM   1271  O   LYS   162      26.483  19.786 -54.174  1.00 95.05           O  
ATOM   1272  CB  LYS   162      25.221  16.916 -54.250  1.00 95.05           C  
ATOM   1273  CG  LYS   162      25.525  15.423 -54.366  1.00 95.05           C  
ATOM   1274  CD  LYS   162      25.155  14.646 -53.103  1.00 95.05           C  
ATOM   1275  CE  LYS   162      25.334  13.132 -53.221  1.00 95.05           C  
ATOM   1276  NZ  LYS   162      24.839  12.482 -51.988  1.00 95.05           N1+
ATOM   1277  N   ARG   163      24.912  19.644 -52.568  1.00190.88           N  
ATOM   1278  CA  ARG   163      24.486  20.993 -52.808  1.00190.88           C  
ATOM   1279  C   ARG   163      25.111  21.946 -51.831  1.00190.88           C  
ATOM   1280  O   ARG   163      26.328  21.966 -51.652  1.00190.88           O  
ATOM   1281  CB  ARG   163      22.952  21.149 -52.761  1.00190.88           C  
ATOM   1282  CG  ARG   163      22.415  22.479 -53.307  1.00190.88           C  
ATOM   1283  CD  ARG   163      20.896  22.485 -53.467  1.00190.88           C  
ATOM   1284  NE  ARG   163      20.335  21.714 -52.322  1.00190.88           N  
ATOM   1285  CZ  ARG   163      19.354  20.794 -52.549  1.00190.88           C  
ATOM   1286  NH1 ARG   163      18.880  20.600 -53.816  1.00190.88           N1+
ATOM   1287  NH2 ARG   163      18.849  20.069 -51.511  1.00190.88           N  
ATOM   1288  N   CYS   164      24.268  22.788 -51.207  1.00 96.42           N  
ATOM   1289  CA  CYS   164      24.631  23.867 -50.332  1.00 96.42           C  
ATOM   1290  C   CYS   164      25.333  23.345 -49.126  1.00 96.42           C  
ATOM   1291  O   CYS   164      26.159  24.046 -48.547  1.00 96.42           O  
ATOM   1292  CB  CYS   164      23.407  24.632 -49.805  1.00 96.42           C  
ATOM   1293  SG  CYS   164      22.351  25.271 -51.138  1.00 96.42           S  
ATOM   1294  N   SER   165      24.992  22.112 -48.712  1.00106.34           N  
ATOM   1295  CA  SER   165      25.514  21.449 -47.552  1.00106.34           C  
ATOM   1296  C   SER   165      24.993  22.152 -46.343  1.00106.34           C  
ATOM   1297  O   SER   165      25.511  21.982 -45.243  1.00106.34           O  
ATOM   1298  CB  SER   165      27.049  21.440 -47.456  1.00106.34           C  
ATOM   1299  OG  SER   165      27.550  22.649 -46.909  1.00106.34           O  
ATOM   1300  N   ASP   166      23.954  22.982 -46.543  1.00125.61           N  
ATOM   1301  CA  ASP   166      23.282  23.698 -45.501  1.00125.61           C  
ATOM   1302  C   ASP   166      22.443  22.771 -44.689  1.00125.61           C  
ATOM   1303  O   ASP   166      22.312  22.933 -43.475  1.00125.61           O  
ATOM   1304  CB  ASP   166      22.336  24.777 -46.052  1.00125.61           C  
ATOM   1305  CG  ASP   166      21.810  25.614 -44.896  1.00125.61           C  
ATOM   1306  OD1 ASP   166      22.335  25.459 -43.760  1.00125.61           O  
ATOM   1307  OD2 ASP   166      20.875  26.423 -45.140  1.00125.61           O1-
ATOM   1308  N   LYS   167      21.836  21.771 -45.350  1.00200.58           N  
ATOM   1309  CA  LYS   167      20.877  20.995 -44.641  1.00200.58           C  
ATOM   1310  C   LYS   167      20.582  19.740 -45.369  1.00200.58           C  
ATOM   1311  O   LYS   167      21.272  18.731 -45.201  1.00200.58           O  
ATOM   1312  CB  LYS   167      19.553  21.763 -44.480  1.00200.58           C  
ATOM   1313  CG  LYS   167      19.198  22.592 -45.723  1.00200.58           C  
ATOM   1314  CD  LYS   167      17.733  23.018 -45.818  1.00200.58           C  
ATOM   1315  CE  LYS   167      17.443  23.881 -47.052  1.00200.58           C  
ATOM   1316  NZ  LYS   167      17.847  23.165 -48.285  1.00200.58           N1+
ATOM   1317  N   ASN   168      19.460  19.824 -46.118  1.00225.54           N  
ATOM   1318  CA  ASN   168      18.802  18.825 -46.899  1.00225.54           C  
ATOM   1319  C   ASN   168      17.775  18.340 -45.944  1.00225.54           C  
ATOM   1320  O   ASN   168      16.760  19.011 -45.755  1.00225.54           O  
ATOM   1321  CB  ASN   168      19.682  17.693 -47.435  1.00225.54           C  
ATOM   1322  CG  ASN   168      18.802  16.894 -48.385  1.00225.54           C  
ATOM   1323  ND2 ASN   168      19.177  16.875 -49.688  1.00225.54           N  
ATOM   1324  OD1 ASN   168      17.806  16.306 -47.970  1.00225.54           O  
ATOM   1325  N   GLU   169      17.989  17.160 -45.334  1.00157.90           N  
ATOM   1326  CA  GLU   169      17.114  16.871 -44.245  1.00157.90           C  
ATOM   1327  C   GLU   169      17.464  17.987 -43.324  1.00157.90           C  
ATOM   1328  O   GLU   169      16.602  18.575 -42.672  1.00157.90           O  
ATOM   1329  CB  GLU   169      17.420  15.540 -43.530  1.00157.90           C  
ATOM   1330  CG  GLU   169      17.242  14.305 -44.415  1.00157.90           C  
ATOM   1331  CD  GLU   169      15.789  14.198 -44.849  1.00157.90           C  
ATOM   1332  OE1 GLU   169      14.939  14.917 -44.260  1.00157.90           O  
ATOM   1333  OE2 GLU   169      15.512  13.398 -45.783  1.00157.90           O1-
ATOM   1334  N   LYS   170      18.780  18.293 -43.302  1.00298.67           N  
ATOM   1335  CA  LYS   170      19.403  19.411 -42.653  1.00298.67           C  
ATOM   1336  C   LYS   170      20.750  18.985 -42.167  1.00298.67           C  
ATOM   1337  O   LYS   170      20.935  17.832 -41.785  1.00298.67           O  
ATOM   1338  CB  LYS   170      18.589  20.065 -41.518  1.00298.67           C  
ATOM   1339  CG  LYS   170      17.574  21.067 -42.089  1.00298.67           C  
ATOM   1340  CD  LYS   170      16.502  21.589 -41.133  1.00298.67           C  
ATOM   1341  CE  LYS   170      15.088  21.128 -41.474  1.00298.67           C  
ATOM   1342  NZ  LYS   170      14.106  21.927 -40.711  1.00298.67           N1+
ATOM   1343  N   THR   171      21.755  19.891 -42.216  1.00192.86           N  
ATOM   1344  CA  THR   171      22.999  19.478 -41.649  1.00192.86           C  
ATOM   1345  C   THR   171      22.735  19.460 -40.196  1.00192.86           C  
ATOM   1346  O   THR   171      22.262  20.444 -39.630  1.00192.86           O  
ATOM   1347  CB  THR   171      24.199  20.338 -41.928  1.00192.86           C  
ATOM   1348  CG2 THR   171      24.597  20.176 -43.396  1.00192.86           C  
ATOM   1349  OG1 THR   171      23.943  21.696 -41.611  1.00192.86           O  
ATOM   1350  N   TYR   172      23.000  18.307 -39.565  1.00 75.01           N  
ATOM   1351  CA  TYR   172      22.722  18.175 -38.172  1.00 75.01           C  
ATOM   1352  C   TYR   172      23.997  17.879 -37.468  1.00 75.01           C  
ATOM   1353  O   TYR   172      24.881  17.214 -38.005  1.00 75.01           O  
ATOM   1354  CB  TYR   172      21.773  17.015 -37.816  1.00 75.01           C  
ATOM   1355  CG  TYR   172      20.378  17.385 -38.186  1.00 75.01           C  
ATOM   1356  CD1 TYR   172      19.590  18.084 -37.303  1.00 75.01           C  
ATOM   1357  CD2 TYR   172      19.847  17.029 -39.403  1.00 75.01           C  
ATOM   1358  CE1 TYR   172      18.296  18.431 -37.621  1.00 75.01           C  
ATOM   1359  CE2 TYR   172      18.556  17.374 -39.730  1.00 75.01           C  
ATOM   1360  CZ  TYR   172      17.778  18.074 -38.842  1.00 75.01           C  
ATOM   1361  OH  TYR   172      16.455  18.419 -39.188  1.00 75.01           O  
ATOM   1362  N   ILE   173      24.124  18.408 -36.239  1.00 89.92           N  
ATOM   1363  CA  ILE   173      25.288  18.153 -35.451  1.00 89.92           C  
ATOM   1364  C   ILE   173      24.829  17.512 -34.176  1.00 89.92           C  
ATOM   1365  O   ILE   173      23.968  18.046 -33.477  1.00 89.92           O  
ATOM   1366  CB  ILE   173      26.028  19.402 -35.064  1.00 89.92           C  
ATOM   1367  CG1 ILE   173      26.573  20.126 -36.309  1.00 89.92           C  
ATOM   1368  CG2 ILE   173      27.123  18.998 -34.063  1.00 89.92           C  
ATOM   1369  CD1 ILE   173      27.620  19.315 -37.073  1.00 89.92           C  
ATOM   1370  N   TYR   174      25.402  16.334 -33.846  1.00 82.47           N  
ATOM   1371  CA  TYR   174      25.046  15.644 -32.637  1.00 82.47           C  
ATOM   1372  C   TYR   174      26.278  15.664 -31.781  1.00 82.47           C  
ATOM   1373  O   TYR   174      27.309  15.102 -32.152  1.00 82.47           O  
ATOM   1374  CB  TYR   174      24.712  14.158 -32.858  1.00 82.47           C  
ATOM   1375  CG  TYR   174      23.768  14.052 -34.008  1.00 82.47           C  
ATOM   1376  CD1 TYR   174      22.448  14.431 -33.917  1.00 82.47           C  
ATOM   1377  CD2 TYR   174      24.225  13.548 -35.205  1.00 82.47           C  
ATOM   1378  CE1 TYR   174      21.612  14.315 -35.007  1.00 82.47           C  
ATOM   1379  CE2 TYR   174      23.396  13.428 -36.296  1.00 82.47           C  
ATOM   1380  CZ  TYR   174      22.083  13.815 -36.199  1.00 82.47           C  
ATOM   1381  OH  TYR   174      21.226  13.698 -37.317  1.00 82.47           O  
ATOM   1382  N   ILE   175      26.203  16.306 -30.598  1.00 51.18           N  
ATOM   1383  CA  ILE   175      27.370  16.411 -29.769  1.00 51.18           C  
ATOM   1384  C   ILE   175      27.121  15.671 -28.490  1.00 51.18           C  
ATOM   1385  O   ILE   175      26.121  15.893 -27.812  1.00 51.18           O  
ATOM   1386  CB  ILE   175      27.695  17.830 -29.418  1.00 51.18           C  
ATOM   1387  CG1 ILE   175      27.912  18.664 -30.693  1.00 51.18           C  
ATOM   1388  CG2 ILE   175      28.915  17.807 -28.484  1.00 51.18           C  
ATOM   1389  CD1 ILE   175      27.903  20.170 -30.452  1.00 51.18           C  
ATOM   1390  N   ALA   176      28.042  14.749 -28.139  1.00 51.87           N  
ATOM   1391  CA  ALA   176      27.917  13.948 -26.947  1.00 51.87           C  
ATOM   1392  C   ALA   176      28.366  14.714 -25.734  1.00 51.87           C  
ATOM   1393  O   ALA   176      29.160  15.650 -25.823  1.00 51.87           O  
ATOM   1394  CB  ALA   176      28.740  12.649 -26.992  1.00 51.87           C  
ATOM   1395  N   ASN   177      27.808  14.335 -24.560  1.00 68.50           N  
ATOM   1396  CA  ASN   177      28.223  14.865 -23.289  1.00 68.50           C  
ATOM   1397  C   ASN   177      28.338  13.676 -22.381  1.00 68.50           C  
ATOM   1398  O   ASN   177      27.350  12.991 -22.131  1.00 68.50           O  
ATOM   1399  CB  ASN   177      27.203  15.839 -22.671  1.00 68.50           C  
ATOM   1400  CG  ASN   177      27.886  16.596 -21.541  1.00 68.50           C  
ATOM   1401  ND2 ASN   177      27.933  17.949 -21.663  1.00 68.50           N  
ATOM   1402  OD1 ASN   177      28.374  16.007 -20.578  1.00 68.50           O  
ATOM   1403  N   PHE   178      29.560  13.383 -21.885  1.00111.84           N  
ATOM   1404  CA  PHE   178      29.784  12.197 -21.095  1.00111.84           C  
ATOM   1405  C   PHE   178      29.313  12.291 -19.671  1.00111.84           C  
ATOM   1406  O   PHE   178      29.079  11.264 -19.032  1.00111.84           O  
ATOM   1407  CB  PHE   178      31.208  11.603 -21.184  1.00111.84           C  
ATOM   1408  CG  PHE   178      32.257  12.483 -20.602  1.00111.84           C  
ATOM   1409  CD1 PHE   178      32.583  12.387 -19.268  1.00111.84           C  
ATOM   1410  CD2 PHE   178      32.935  13.382 -21.392  1.00111.84           C  
ATOM   1411  CE1 PHE   178      33.561  13.187 -18.728  1.00111.84           C  
ATOM   1412  CE2 PHE   178      33.914  14.186 -20.857  1.00111.84           C  
ATOM   1413  CZ  PHE   178      34.226  14.088 -19.523  1.00111.84           C  
ATOM   1414  N   ASP   179      29.294  13.497 -19.072  1.00 64.66           N  
ATOM   1415  CA  ASP   179      28.800  13.589 -17.724  1.00 64.66           C  
ATOM   1416  C   ASP   179      27.314  13.344 -17.694  1.00 64.66           C  
ATOM   1417  O   ASP   179      26.824  12.408 -17.061  1.00 64.66           O  
ATOM   1418  CB  ASP   179      29.058  14.982 -17.126  1.00 64.66           C  
ATOM   1419  CG  ASP   179      28.745  14.932 -15.639  1.00 64.66           C  
ATOM   1420  OD1 ASP   179      28.385  13.834 -15.138  1.00 64.66           O  
ATOM   1421  OD2 ASP   179      28.863  15.998 -14.979  1.00 64.66           O1-
ATOM   1422  N   GLU   180      26.575  14.156 -18.473  1.00101.49           N  
ATOM   1423  CA  GLU   180      25.137  14.226 -18.526  1.00101.49           C  
ATOM   1424  C   GLU   180      24.531  12.998 -19.133  1.00101.49           C  
ATOM   1425  O   GLU   180      23.349  12.728 -18.926  1.00101.49           O  
ATOM   1426  CB  GLU   180      24.633  15.436 -19.331  1.00101.49           C  
ATOM   1427  CG  GLU   180      24.926  16.776 -18.655  1.00101.49           C  
ATOM   1428  CD  GLU   180      24.016  16.890 -17.441  1.00101.49           C  
ATOM   1429  OE1 GLU   180      23.251  15.920 -17.189  1.00101.49           O  
ATOM   1430  OE2 GLU   180      24.068  17.945 -16.753  1.00101.49           O1-
ATOM   1431  N   ASN   181      25.308  12.230 -19.917  1.00 83.76           N  
ATOM   1432  CA  ASN   181      24.722  11.142 -20.645  1.00 83.76           C  
ATOM   1433  C   ASN   181      23.699  11.766 -21.543  1.00 83.76           C  
ATOM   1434  O   ASN   181      22.535  11.366 -21.549  1.00 83.76           O  
ATOM   1435  CB  ASN   181      24.001  10.137 -19.734  1.00 83.76           C  
ATOM   1436  CG  ASN   181      25.057   9.519 -18.835  1.00 83.76           C  
ATOM   1437  ND2 ASN   181      26.347   9.631 -19.248  1.00 83.76           N  
ATOM   1438  OD1 ASN   181      24.743   8.967 -17.781  1.00 83.76           O  
ATOM   1439  N   SER   182      24.114  12.796 -22.318  1.00 49.54           N  
ATOM   1440  CA  SER   182      23.153  13.488 -23.132  1.00 49.54           C  
ATOM   1441  C   SER   182      23.696  13.812 -24.494  1.00 49.54           C  
ATOM   1442  O   SER   182      24.904  13.860 -24.724  1.00 49.54           O  
ATOM   1443  CB  SER   182      22.693  14.817 -22.508  1.00 49.54           C  
ATOM   1444  OG  SER   182      23.789  15.713 -22.401  1.00 49.54           O  
ATOM   1445  N   LEU   183      22.764  14.018 -25.451  1.00 77.16           N  
ATOM   1446  CA  LEU   183      23.082  14.418 -26.796  1.00 77.16           C  
ATOM   1447  C   LEU   183      22.477  15.763 -27.032  1.00 77.16           C  
ATOM   1448  O   LEU   183      21.278  15.963 -26.839  1.00 77.16           O  
ATOM   1449  CB  LEU   183      22.472  13.528 -27.896  1.00 77.16           C  
ATOM   1450  CG  LEU   183      23.150  12.166 -28.086  1.00 77.16           C  
ATOM   1451  CD1 LEU   183      22.470  11.369 -29.211  1.00 77.16           C  
ATOM   1452  CD2 LEU   183      24.660  12.344 -28.315  1.00 77.16           C  
ATOM   1453  N   ILE   184      23.310  16.715 -27.487  1.00155.79           N  
ATOM   1454  CA  ILE   184      22.838  18.025 -27.836  1.00155.79           C  
ATOM   1455  C   ILE   184      22.676  17.995 -29.328  1.00155.79           C  
ATOM   1456  O   ILE   184      23.605  17.654 -30.061  1.00155.79           O  
ATOM   1457  CB  ILE   184      23.804  19.119 -27.432  1.00155.79           C  
ATOM   1458  CG1 ILE   184      23.194  20.522 -27.613  1.00155.79           C  
ATOM   1459  CG2 ILE   184      25.137  18.901 -28.167  1.00155.79           C  
ATOM   1460  CD1 ILE   184      22.910  20.918 -29.062  1.00155.79           C  
ATOM   1461  N   VAL   185      21.460  18.318 -29.818  1.00 45.06           N  
ATOM   1462  CA  VAL   185      21.194  18.209 -31.228  1.00 45.06           C  
ATOM   1463  C   VAL   185      21.017  19.573 -31.816  1.00 45.06           C  
ATOM   1464  O   VAL   185      20.256  20.394 -31.305  1.00 45.06           O  
ATOM   1465  CB  VAL   185      19.957  17.412 -31.529  1.00 45.06           C  
ATOM   1466  CG1 VAL   185      19.676  17.478 -33.039  1.00 45.06           C  
ATOM   1467  CG2 VAL   185      20.167  15.983 -30.999  1.00 45.06           C  
ATOM   1468  N   TYR   186      21.728  19.834 -32.935  1.00 81.67           N  
ATOM   1469  CA  TYR   186      21.671  21.118 -33.572  1.00 81.67           C  
ATOM   1470  C   TYR   186      21.190  20.961 -34.983  1.00 81.67           C  
ATOM   1471  O   TYR   186      21.750  20.189 -35.762  1.00 81.67           O  
ATOM   1472  CB  TYR   186      23.045  21.818 -33.574  1.00 81.67           C  
ATOM   1473  CG  TYR   186      22.987  23.075 -34.367  1.00 81.67           C  
ATOM   1474  CD1 TYR   186      22.161  24.110 -33.990  1.00 81.67           C  
ATOM   1475  CD2 TYR   186      23.797  23.234 -35.469  1.00 81.67           C  
ATOM   1476  CE1 TYR   186      22.122  25.273 -34.723  1.00 81.67           C  
ATOM   1477  CE2 TYR   186      23.761  24.395 -36.204  1.00 81.67           C  
ATOM   1478  CZ  TYR   186      22.919  25.416 -35.831  1.00 81.67           C  
ATOM   1479  OH  TYR   186      22.875  26.610 -36.580  1.00 81.67           O  
ATOM   1480  N   ASP   187      20.111  21.698 -35.333  1.00 66.40           N  
ATOM   1481  CA  ASP   187      19.545  21.712 -36.657  1.00 66.40           C  
ATOM   1482  C   ASP   187      20.040  22.969 -37.307  1.00 66.40           C  
ATOM   1483  O   ASP   187      19.615  24.068 -36.952  1.00 66.40           O  
ATOM   1484  CB  ASP   187      18.003  21.751 -36.652  1.00 66.40           C  
ATOM   1485  CG  ASP   187      17.463  21.633 -38.073  1.00 66.40           C  
ATOM   1486  OD1 ASP   187      18.239  21.860 -39.039  1.00 66.40           O  
ATOM   1487  OD2 ASP   187      16.249  21.318 -38.202  1.00 66.40           O1-
ATOM   1488  N   LYS   188      20.967  22.819 -38.276  1.00 54.80           N  
ATOM   1489  CA  LYS   188      21.563  23.957 -38.914  1.00 54.80           C  
ATOM   1490  C   LYS   188      20.555  24.723 -39.703  1.00 54.80           C  
ATOM   1491  O   LYS   188      20.516  25.951 -39.637  1.00 54.80           O  
ATOM   1492  CB  LYS   188      22.692  23.604 -39.900  1.00 54.80           C  
ATOM   1493  CG  LYS   188      23.307  24.860 -40.527  1.00 54.80           C  
ATOM   1494  CD  LYS   188      24.541  24.617 -41.399  1.00 54.80           C  
ATOM   1495  CE  LYS   188      25.072  25.889 -42.068  1.00 54.80           C  
ATOM   1496  NZ  LYS   188      26.158  25.551 -43.014  1.00 54.80           N1+
ATOM   1497  N   LYS   189      19.714  24.030 -40.488  1.00148.26           N  
ATOM   1498  CA  LYS   189      18.818  24.791 -41.304  1.00148.26           C  
ATOM   1499  C   LYS   189      17.843  25.546 -40.457  1.00148.26           C  
ATOM   1500  O   LYS   189      17.608  26.731 -40.685  1.00148.26           O  
ATOM   1501  CB  LYS   189      18.014  23.970 -42.317  1.00148.26           C  
ATOM   1502  CG  LYS   189      17.271  24.905 -43.271  1.00148.26           C  
ATOM   1503  CD  LYS   189      18.228  25.733 -44.131  1.00148.26           C  
ATOM   1504  CE  LYS   189      17.613  27.023 -44.675  1.00148.26           C  
ATOM   1505  NZ  LYS   189      17.765  28.105 -43.677  1.00148.26           N1+
ATOM   1506  N   LYS   190      17.256  24.870 -39.454  1.00139.80           N  
ATOM   1507  CA  LYS   190      16.278  25.447 -38.577  1.00139.80           C  
ATOM   1508  C   LYS   190      16.935  26.516 -37.764  1.00139.80           C  
ATOM   1509  O   LYS   190      16.337  27.556 -37.493  1.00139.80           O  
ATOM   1510  CB  LYS   190      15.722  24.407 -37.590  1.00139.80           C  
ATOM   1511  CG  LYS   190      14.470  24.856 -36.844  1.00139.80           C  
ATOM   1512  CD  LYS   190      13.243  24.947 -37.751  1.00139.80           C  
ATOM   1513  CE  LYS   190      11.979  25.396 -37.019  1.00139.80           C  
ATOM   1514  NZ  LYS   190      11.624  24.407 -35.980  1.00139.80           N1+
ATOM   1515  N   GLY   191      18.196  26.290 -37.352  1.00 26.09           N  
ATOM   1516  CA  GLY   191      18.842  27.252 -36.508  1.00 26.09           C  
ATOM   1517  C   GLY   191      18.325  27.025 -35.122  1.00 26.09           C  
ATOM   1518  O   GLY   191      18.258  27.950 -34.314  1.00 26.09           O  
ATOM   1519  N   GLU   192      17.928  25.773 -34.816  1.00121.54           N  
ATOM   1520  CA  GLU   192      17.393  25.474 -33.518  1.00121.54           C  
ATOM   1521  C   GLU   192      18.160  24.336 -32.917  1.00121.54           C  
ATOM   1522  O   GLU   192      18.803  23.561 -33.622  1.00121.54           O  
ATOM   1523  CB  GLU   192      15.908  25.068 -33.546  1.00121.54           C  
ATOM   1524  CG  GLU   192      15.349  24.663 -32.178  1.00121.54           C  
ATOM   1525  CD  GLU   192      15.281  25.891 -31.279  1.00121.54           C  
ATOM   1526  OE1 GLU   192      14.464  26.805 -31.573  1.00121.54           O  
ATOM   1527  OE2 GLU   192      16.046  25.929 -30.280  1.00121.54           O1-
ATOM   1528  N   ALA   193      18.129  24.225 -31.569  1.00 41.84           N  
ATOM   1529  CA  ALA   193      18.830  23.153 -30.921  1.00 41.84           C  
ATOM   1530  C   ALA   193      18.028  22.697 -29.735  1.00 41.84           C  
ATOM   1531  O   ALA   193      17.169  23.418 -29.229  1.00 41.84           O  
ATOM   1532  CB  ALA   193      20.214  23.560 -30.388  1.00 41.84           C  
ATOM   1533  N   TRP   194      18.274  21.446 -29.286  1.00 73.41           N  
ATOM   1534  CA  TRP   194      17.596  20.908 -28.137  1.00 73.41           C  
ATOM   1535  C   TRP   194      18.456  19.820 -27.554  1.00 73.41           C  
ATOM   1536  O   TRP   194      19.356  19.308 -28.219  1.00 73.41           O  
ATOM   1537  CB  TRP   194      16.212  20.314 -28.471  1.00 73.41           C  
ATOM   1538  CG  TRP   194      16.232  19.207 -29.500  1.00 73.41           C  
ATOM   1539  CD1 TRP   194      16.363  17.861 -29.321  1.00 73.41           C  
ATOM   1540  CD2 TRP   194      16.103  19.418 -30.914  1.00 73.41           C  
ATOM   1541  CE2 TRP   194      16.169  18.167 -31.528  1.00 73.41           C  
ATOM   1542  CE3 TRP   194      15.938  20.560 -31.643  1.00 73.41           C  
ATOM   1543  NE1 TRP   194      16.332  17.219 -30.538  1.00 73.41           N  
ATOM   1544  CZ2 TRP   194      16.075  18.038 -32.885  1.00 73.41           C  
ATOM   1545  CZ3 TRP   194      15.845  20.429 -33.012  1.00 73.41           C  
ATOM   1546  CH2 TRP   194      15.911  19.192 -33.620  1.00 73.41           C  
ATOM   1547  N   SER   195      18.200  19.439 -26.280  1.00 81.83           N  
ATOM   1548  CA  SER   195      19.000  18.423 -25.649  1.00 81.83           C  
ATOM   1549  C   SER   195      18.169  17.186 -25.458  1.00 81.83           C  
ATOM   1550  O   SER   195      16.956  17.268 -25.270  1.00 81.83           O  
ATOM   1551  CB  SER   195      19.523  18.833 -24.261  1.00 81.83           C  
ATOM   1552  OG  SER   195      18.438  18.984 -23.359  1.00 81.83           O  
ATOM   1553  N   LEU   196      18.803  15.993 -25.542  1.00148.30           N  
ATOM   1554  CA  LEU   196      18.081  14.763 -25.338  1.00148.30           C  
ATOM   1555  C   LEU   196      18.855  13.877 -24.403  1.00148.30           C  
ATOM   1556  O   LEU   196      20.080  13.809 -24.467  1.00148.30           O  
ATOM   1557  CB  LEU   196      17.833  13.942 -26.620  1.00148.30           C  
ATOM   1558  CG  LEU   196      16.837  14.576 -27.611  1.00148.30           C  
ATOM   1559  CD1 LEU   196      16.646  13.673 -28.842  1.00148.30           C  
ATOM   1560  CD2 LEU   196      15.506  14.927 -26.924  1.00148.30           C  
ATOM   1561  N   LYS   197      18.139  13.166 -23.505  1.00 98.02           N  
ATOM   1562  CA  LYS   197      18.775  12.299 -22.549  1.00 98.02           C  
ATOM   1563  C   LYS   197      18.131  10.943 -22.625  1.00 98.02           C  
ATOM   1564  O   LYS   197      16.929  10.831 -22.857  1.00 98.02           O  
ATOM   1565  CB  LYS   197      18.614  12.813 -21.108  1.00 98.02           C  
ATOM   1566  CG  LYS   197      19.462  12.076 -20.073  1.00 98.02           C  
ATOM   1567  CD  LYS   197      19.537  12.813 -18.733  1.00 98.02           C  
ATOM   1568  CE  LYS   197      18.229  12.762 -17.940  1.00 98.02           C  
ATOM   1569  NZ  LYS   197      18.384  13.506 -16.672  1.00 98.02           N1+
ATOM   1570  N   ASP   198      18.932   9.866 -22.458  1.00 61.88           N  
ATOM   1571  CA  ASP   198      18.387   8.534 -22.480  1.00 61.88           C  
ATOM   1572  C   ASP   198      19.209   7.697 -21.543  1.00 61.88           C  
ATOM   1573  O   ASP   198      20.407   7.909 -21.375  1.00 61.88           O  
ATOM   1574  CB  ASP   198      18.428   7.873 -23.868  1.00 61.88           C  
ATOM   1575  CG  ASP   198      17.393   6.755 -23.899  1.00 61.88           C  
ATOM   1576  OD1 ASP   198      16.765   6.498 -22.838  1.00 61.88           O  
ATOM   1577  OD2 ASP   198      17.203   6.161 -24.994  1.00 61.88           O1-
ATOM   1578  N   ASP   199      18.577   6.686 -20.927  1.00 44.93           N  
ATOM   1579  CA  ASP   199      19.217   5.849 -19.956  1.00 44.93           C  
ATOM   1580  C   ASP   199      20.366   5.153 -20.619  1.00 44.93           C  
ATOM   1581  O   ASP   199      21.354   4.815 -19.968  1.00 44.93           O  
ATOM   1582  CB  ASP   199      18.260   4.786 -19.392  1.00 44.93           C  
ATOM   1583  CG  ASP   199      17.209   5.506 -18.553  1.00 44.93           C  
ATOM   1584  OD1 ASP   199      17.595   6.463 -17.828  1.00 44.93           O  
ATOM   1585  OD2 ASP   199      16.014   5.112 -18.621  1.00 44.93           O1-
ATOM   1586  N   SER   200      20.256   4.907 -21.937  1.00106.06           N  
ATOM   1587  CA  SER   200      21.273   4.192 -22.657  1.00106.06           C  
ATOM   1588  C   SER   200      22.542   4.994 -22.763  1.00106.06           C  
ATOM   1589  O   SER   200      23.606   4.434 -23.019  1.00106.06           O  
ATOM   1590  CB  SER   200      20.847   3.781 -24.077  1.00106.06           C  
ATOM   1591  OG  SER   200      20.726   4.916 -24.918  1.00106.06           O  
ATOM   1592  N   PHE   201      22.466   6.324 -22.592  1.00124.37           N  
ATOM   1593  CA  PHE   201      23.599   7.206 -22.706  1.00124.37           C  
ATOM   1594  C   PHE   201      24.538   7.073 -21.530  1.00124.37           C  
ATOM   1595  O   PHE   201      25.627   7.643 -21.569  1.00124.37           O  
ATOM   1596  CB  PHE   201      23.236   8.691 -22.860  1.00124.37           C  
ATOM   1597  CG  PHE   201      22.438   8.816 -24.115  1.00124.37           C  
ATOM   1598  CD1 PHE   201      22.932   8.350 -25.309  1.00124.37           C  
ATOM   1599  CD2 PHE   201      21.211   9.437 -24.105  1.00124.37           C  
ATOM   1600  CE1 PHE   201      22.203   8.472 -26.470  1.00124.37           C  
ATOM   1601  CE2 PHE   201      20.478   9.564 -25.261  1.00124.37           C  
ATOM   1602  CZ  PHE   201      20.970   9.079 -26.447  1.00124.37           C  
ATOM   1603  N   LYS   202      24.092   6.438 -20.417  1.00 79.37           N  
ATOM   1604  CA  LYS   202      24.822   6.323 -19.168  1.00 79.37           C  
ATOM   1605  C   LYS   202      25.898   5.257 -19.171  1.00 79.37           C  
ATOM   1606  O   LYS   202      25.886   4.302 -19.944  1.00 79.37           O  
ATOM   1607  CB  LYS   202      23.932   5.958 -17.968  1.00 79.37           C  
ATOM   1608  CG  LYS   202      22.857   6.987 -17.617  1.00 79.37           C  
ATOM   1609  CD  LYS   202      21.899   6.494 -16.532  1.00 79.37           C  
ATOM   1610  CE  LYS   202      20.931   7.566 -16.028  1.00 79.37           C  
ATOM   1611  NZ  LYS   202      20.172   7.042 -14.871  1.00 79.37           N1+
ATOM   1612  N   PRO   203      26.851   5.487 -18.272  1.00128.08           N  
ATOM   1613  CA  PRO   203      28.008   4.630 -18.025  1.00128.08           C  
ATOM   1614  C   PRO   203      27.858   3.421 -17.120  1.00128.08           C  
ATOM   1615  O   PRO   203      26.922   3.393 -16.319  1.00128.08           O  
ATOM   1616  CB  PRO   203      29.099   5.548 -17.468  1.00128.08           C  
ATOM   1617  CG  PRO   203      28.343   6.784 -16.961  1.00128.08           C  
ATOM   1618  CD  PRO   203      27.115   6.861 -17.882  1.00128.08           C  
ATOM   1619  N   GLU   204      28.723   2.383 -17.334  1.00162.42           N  
ATOM   1620  CA  GLU   204      28.935   1.181 -16.540  1.00162.42           C  
ATOM   1621  C   GLU   204      29.955   1.290 -15.346  1.00162.42           C  
ATOM   1622  O   GLU   204      29.593   0.838 -14.263  1.00162.42           O  
ATOM   1623  CB  GLU   204      29.289  -0.017 -17.439  1.00162.42           C  
ATOM   1624  CG  GLU   204      28.095  -0.372 -18.335  1.00162.42           C  
ATOM   1625  CD  GLU   204      28.455  -1.476 -19.324  1.00162.42           C  
ATOM   1626  OE1 GLU   204      29.483  -2.170 -19.103  1.00162.42           O  
ATOM   1627  OE2 GLU   204      27.698  -1.642 -20.318  1.00162.42           O1-
ATOM   1628  N   GLY   205      31.207   1.887 -15.485  1.00173.78           N  
ATOM   1629  CA  GLY   205      32.364   2.094 -14.571  1.00173.78           C  
ATOM   1630  C   GLY   205      33.647   1.465 -15.151  1.00173.78           C  
ATOM   1631  O   GLY   205      33.789   0.245 -15.112  1.00173.78           O  
ATOM   1632  N   VAL   206      34.663   2.266 -15.624  1.00120.43           N  
ATOM   1633  CA  VAL   206      35.825   1.693 -16.304  1.00120.43           C  
ATOM   1634  C   VAL   206      37.034   1.630 -15.427  1.00120.43           C  
ATOM   1635  O   VAL   206      37.336   2.557 -14.674  1.00120.43           O  
ATOM   1636  CB  VAL   206      36.291   2.422 -17.531  1.00120.43           C  
ATOM   1637  CG1 VAL   206      37.505   1.679 -18.106  1.00120.43           C  
ATOM   1638  CG2 VAL   206      35.148   2.456 -18.523  1.00120.43           C  
ATOM   1639  N   THR   207      37.790   0.513 -15.546  1.00 94.84           N  
ATOM   1640  CA  THR   207      39.092   0.456 -14.953  1.00 94.84           C  
ATOM   1641  C   THR   207      39.865   1.006 -16.085  1.00 94.84           C  
ATOM   1642  O   THR   207      40.665   0.348 -16.752  1.00 94.84           O  
ATOM   1643  CB  THR   207      39.587  -0.936 -14.692  1.00 94.84           C  
ATOM   1644  CG2 THR   207      40.997  -0.843 -14.087  1.00 94.84           C  
ATOM   1645  OG1 THR   207      38.712  -1.612 -13.800  1.00 94.84           O  
ATOM   1646  N   THR   208      39.592   2.285 -16.337  1.00 50.67           N  
ATOM   1647  CA  THR   208      40.140   2.866 -17.490  1.00 50.67           C  
ATOM   1648  C   THR   208      41.567   2.890 -17.236  1.00 50.67           C  
ATOM   1649  O   THR   208      42.371   2.801 -18.163  1.00 50.67           O  
ATOM   1650  CB  THR   208      39.707   4.271 -17.757  1.00 50.67           C  
ATOM   1651  CG2 THR   208      40.396   4.726 -19.057  1.00 50.67           C  
ATOM   1652  OG1 THR   208      38.295   4.335 -17.904  1.00 50.67           O  
ATOM   1653  N   PHE   209      41.977   2.993 -15.962  1.00151.21           N  
ATOM   1654  CA  PHE   209      43.334   3.207 -16.200  1.00151.21           C  
ATOM   1655  C   PHE   209      44.245   2.525 -15.270  1.00151.21           C  
ATOM   1656  O   PHE   209      44.041   2.488 -14.060  1.00151.21           O  
ATOM   1657  CB  PHE   209      43.634   4.713 -16.211  1.00151.21           C  
ATOM   1658  CG  PHE   209      44.805   4.979 -17.090  1.00151.21           C  
ATOM   1659  CD1 PHE   209      44.669   4.864 -18.458  1.00151.21           C  
ATOM   1660  CD2 PHE   209      46.012   5.382 -16.572  1.00151.21           C  
ATOM   1661  CE1 PHE   209      45.729   5.119 -19.296  1.00151.21           C  
ATOM   1662  CE2 PHE   209      47.077   5.639 -17.404  1.00151.21           C  
ATOM   1663  CZ  PHE   209      46.938   5.506 -18.766  1.00151.21           C  
ATOM   1664  N   THR   210      45.293   1.947 -15.875  1.00131.88           N  
ATOM   1665  CA  THR   210      46.394   1.428 -15.141  1.00131.88           C  
ATOM   1666  C   THR   210      47.447   2.458 -15.363  1.00131.88           C  
ATOM   1667  O   THR   210      47.895   2.686 -16.485  1.00131.88           O  
ATOM   1668  CB  THR   210      46.876   0.072 -15.602  1.00131.88           C  
ATOM   1669  CG2 THR   210      47.261   0.102 -17.088  1.00131.88           C  
ATOM   1670  OG1 THR   210      47.972  -0.346 -14.802  1.00131.88           O  
ATOM   1671  N   LEU   211      47.803   3.175 -14.287  1.00 94.34           N  
ATOM   1672  CA  LEU   211      48.759   4.223 -14.424  1.00 94.34           C  
ATOM   1673  C   LEU   211      49.643   4.198 -13.222  1.00 94.34           C  
ATOM   1674  O   LEU   211      49.185   4.002 -12.098  1.00 94.34           O  
ATOM   1675  CB  LEU   211      48.091   5.611 -14.456  1.00 94.34           C  
ATOM   1676  CG  LEU   211      49.070   6.787 -14.607  1.00 94.34           C  
ATOM   1677  CD1 LEU   211      49.774   6.763 -15.975  1.00 94.34           C  
ATOM   1678  CD2 LEU   211      48.371   8.126 -14.311  1.00 94.34           C  
ATOM   1679  N   ASN   212      50.955   4.378 -13.453  1.00 80.71           N  
ATOM   1680  CA  ASN   212      51.909   4.460 -12.391  1.00 80.71           C  
ATOM   1681  C   ASN   212      51.816   3.224 -11.558  1.00 80.71           C  
ATOM   1682  O   ASN   212      52.120   3.246 -10.368  1.00 80.71           O  
ATOM   1683  CB  ASN   212      51.685   5.685 -11.482  1.00 80.71           C  
ATOM   1684  CG  ASN   212      52.939   5.930 -10.651  1.00 80.71           C  
ATOM   1685  ND2 ASN   212      53.001   7.113  -9.982  1.00 80.71           N  
ATOM   1686  OD1 ASN   212      53.842   5.098 -10.601  1.00 80.71           O  
ATOM   1687  N   GLY   213      51.393   2.099 -12.164  1.00 19.80           N  
ATOM   1688  CA  GLY   213      51.387   0.851 -11.456  1.00 19.80           C  
ATOM   1689  C   GLY   213      50.192   0.759 -10.561  1.00 19.80           C  
ATOM   1690  O   GLY   213      50.075  -0.191  -9.788  1.00 19.80           O  
ATOM   1691  N   LYS   214      49.268   1.734 -10.628  1.00 42.09           N  
ATOM   1692  CA  LYS   214      48.119   1.638  -9.778  1.00 42.09           C  
ATOM   1693  C   LYS   214      46.912   1.617 -10.655  1.00 42.09           C  
ATOM   1694  O   LYS   214      46.991   1.937 -11.840  1.00 42.09           O  
ATOM   1695  CB  LYS   214      48.014   2.781  -8.756  1.00 42.09           C  
ATOM   1696  CG  LYS   214      49.094   2.653  -7.678  1.00 42.09           C  
ATOM   1697  CD  LYS   214      49.344   3.910  -6.845  1.00 42.09           C  
ATOM   1698  CE  LYS   214      50.452   3.716  -5.801  1.00 42.09           C  
ATOM   1699  NZ  LYS   214      50.884   5.021  -5.256  1.00 42.09           N1+
ATOM   1700  N   GLU   215      45.754   1.210 -10.101  1.00 56.72           N  
ATOM   1701  CA  GLU   215      44.601   1.092 -10.939  1.00 56.72           C  
ATOM   1702  C   GLU   215      43.636   2.184 -10.592  1.00 56.72           C  
ATOM   1703  O   GLU   215      43.246   2.341  -9.436  1.00 56.72           O  
ATOM   1704  CB  GLU   215      43.923  -0.276 -10.773  1.00 56.72           C  
ATOM   1705  CG  GLU   215      42.981  -0.653 -11.914  1.00 56.72           C  
ATOM   1706  CD  GLU   215      42.770  -2.158 -11.837  1.00 56.72           C  
ATOM   1707  OE1 GLU   215      43.772  -2.885 -11.596  1.00 56.72           O  
ATOM   1708  OE2 GLU   215      41.607  -2.601 -12.022  1.00 56.72           O1-
ATOM   1709  N   HIS   216      43.221   2.972 -11.608  1.00 88.95           N  
ATOM   1710  CA  HIS   216      42.321   4.062 -11.373  1.00 88.95           C  
ATOM   1711  C   HIS   216      41.063   3.789 -12.130  1.00 88.95           C  
ATOM   1712  O   HIS   216      40.972   2.816 -12.880  1.00 88.95           O  
ATOM   1713  CB  HIS   216      42.868   5.426 -11.829  1.00 88.95           C  
ATOM   1714  CG  HIS   216      44.030   5.880 -10.997  1.00 88.95           C  
ATOM   1715  CD2 HIS   216      44.041   6.535  -9.804  1.00 88.95           C  
ATOM   1716  ND1 HIS   216      45.352   5.684 -11.329  1.00 88.95           N  
ATOM   1717  CE1 HIS   216      46.091   6.227 -10.330  1.00 88.95           C  
ATOM   1718  NE2 HIS   216      45.340   6.755  -9.381  1.00 88.95           N  
ATOM   1719  N   LYS   217      40.030   4.625 -11.906  1.00154.17           N  
ATOM   1720  CA  LYS   217      38.806   4.372 -12.595  1.00154.17           C  
ATOM   1721  C   LYS   217      38.085   5.655 -12.851  1.00154.17           C  
ATOM   1722  O   LYS   217      38.264   6.645 -12.142  1.00154.17           O  
ATOM   1723  CB  LYS   217      37.855   3.430 -11.825  1.00154.17           C  
ATOM   1724  CG  LYS   217      37.351   3.962 -10.477  1.00154.17           C  
ATOM   1725  CD  LYS   217      36.314   5.086 -10.574  1.00154.17           C  
ATOM   1726  CE  LYS   217      35.762   5.539  -9.219  1.00154.17           C  
ATOM   1727  NZ  LYS   217      34.794   4.542  -8.712  1.00154.17           N1+
ATOM   1728  N   PHE   218      37.271   5.672 -13.926  1.00110.39           N  
ATOM   1729  CA  PHE   218      36.425   6.807 -14.150  1.00110.39           C  
ATOM   1730  C   PHE   218      35.127   6.319 -14.714  1.00110.39           C  
ATOM   1731  O   PHE   218      35.023   5.170 -15.144  1.00110.39           O  
ATOM   1732  CB  PHE   218      37.000   7.954 -15.020  1.00110.39           C  
ATOM   1733  CG  PHE   218      37.265   7.559 -16.437  1.00110.39           C  
ATOM   1734  CD1 PHE   218      36.240   7.413 -17.344  1.00110.39           C  
ATOM   1735  CD2 PHE   218      38.559   7.382 -16.865  1.00110.39           C  
ATOM   1736  CE1 PHE   218      36.490   7.065 -18.651  1.00110.39           C  
ATOM   1737  CE2 PHE   218      38.817   7.043 -18.170  1.00110.39           C  
ATOM   1738  CZ  PHE   218      37.786   6.880 -19.063  1.00110.39           C  
ATOM   1739  N   LYS   219      34.078   7.170 -14.664  1.00133.78           N  
ATOM   1740  CA  LYS   219      32.797   6.763 -15.167  1.00133.78           C  
ATOM   1741  C   LYS   219      32.337   7.789 -16.152  1.00133.78           C  
ATOM   1742  O   LYS   219      31.999   8.912 -15.780  1.00133.78           O  
ATOM   1743  CB  LYS   219      31.684   6.698 -14.107  1.00133.78           C  
ATOM   1744  CG  LYS   219      31.847   5.593 -13.065  1.00133.78           C  
ATOM   1745  CD  LYS   219      30.846   5.713 -11.917  1.00133.78           C  
ATOM   1746  CE  LYS   219      30.775   7.119 -11.317  1.00133.78           C  
ATOM   1747  NZ  LYS   219      29.734   7.165 -10.264  1.00133.78           N1+
ATOM   1748  N   ALA   220      32.273   7.425 -17.443  1.00 55.73           N  
ATOM   1749  CA  ALA   220      31.847   8.406 -18.394  1.00 55.73           C  
ATOM   1750  C   ALA   220      30.718   7.867 -19.224  1.00 55.73           C  
ATOM   1751  O   ALA   220      30.657   6.680 -19.535  1.00 55.73           O  
ATOM   1752  CB  ALA   220      32.962   8.840 -19.361  1.00 55.73           C  
ATOM   1753  N   GLY   221      29.789   8.765 -19.614  1.00 53.14           N  
ATOM   1754  CA  GLY   221      28.657   8.420 -20.435  1.00 53.14           C  
ATOM   1755  C   GLY   221      29.093   8.517 -21.879  1.00 53.14           C  
ATOM   1756  O   GLY   221      30.280   8.404 -22.173  1.00 53.14           O  
ATOM   1757  N   ILE   222      28.132   8.753 -22.806  1.00118.95           N  
ATOM   1758  CA  ILE   222      28.313   8.770 -24.251  1.00118.95           C  
ATOM   1759  C   ILE   222      29.450   9.687 -24.687  1.00118.95           C  
ATOM   1760  O   ILE   222      29.536  10.834 -24.260  1.00118.95           O  
ATOM   1761  CB  ILE   222      27.049   9.177 -24.959  1.00118.95           C  
ATOM   1762  CG1 ILE   222      27.117   8.883 -26.465  1.00118.95           C  
ATOM   1763  CG2 ILE   222      26.754  10.645 -24.609  1.00118.95           C  
ATOM   1764  CD1 ILE   222      25.752   8.974 -27.149  1.00118.95           C  
ATOM   1765  N   PHE   223      30.439   9.105 -25.424  1.00346.94           N  
ATOM   1766  CA  PHE   223      31.695   9.704 -25.841  1.00346.94           C  
ATOM   1767  C   PHE   223      32.047  10.243 -27.232  1.00346.94           C  
ATOM   1768  O   PHE   223      32.865  11.152 -27.278  1.00346.94           O  
ATOM   1769  CB  PHE   223      32.886   8.837 -25.411  1.00346.94           C  
ATOM   1770  CG  PHE   223      33.694   9.641 -24.447  1.00346.94           C  
ATOM   1771  CD1 PHE   223      34.405  10.743 -24.862  1.00346.94           C  
ATOM   1772  CD2 PHE   223      33.752   9.279 -23.121  1.00346.94           C  
ATOM   1773  CE1 PHE   223      35.147  11.477 -23.964  1.00346.94           C  
ATOM   1774  CE2 PHE   223      34.494  10.009 -22.221  1.00346.94           C  
ATOM   1775  CZ  PHE   223      35.194  11.112 -22.640  1.00346.94           C  
ATOM   1776  N   GLY   224      31.691   9.644 -28.408  1.00183.89           N  
ATOM   1777  CA  GLY   224      30.957   8.433 -28.559  1.00183.89           C  
ATOM   1778  C   GLY   224      29.939   8.469 -29.681  1.00183.89           C  
ATOM   1779  O   GLY   224      28.889   7.859 -29.509  1.00183.89           O  
ATOM   1780  N   ILE   225      30.146   9.196 -30.818  1.00146.90           N  
ATOM   1781  CA  ILE   225      29.143   9.108 -31.873  1.00146.90           C  
ATOM   1782  C   ILE   225      29.695   9.093 -33.292  1.00146.90           C  
ATOM   1783  O   ILE   225      30.449   9.984 -33.680  1.00146.90           O  
ATOM   1784  CB  ILE   225      28.156  10.240 -31.879  1.00146.90           C  
ATOM   1785  CG1 ILE   225      27.263  10.229 -30.636  1.00146.90           C  
ATOM   1786  CG2 ILE   225      27.353  10.153 -33.180  1.00146.90           C  
ATOM   1787  CD1 ILE   225      26.381  11.472 -30.544  1.00146.90           C  
ATOM   1788  N   ALA   226      29.246   8.122 -34.140  1.00 55.58           N  
ATOM   1789  CA  ALA   226      29.681   8.014 -35.524  1.00 55.58           C  
ATOM   1790  C   ALA   226      28.497   7.692 -36.412  1.00 55.58           C  
ATOM   1791  O   ALA   226      27.523   7.089 -35.965  1.00 55.58           O  
ATOM   1792  CB  ALA   226      30.732   6.912 -35.746  1.00 55.58           C  
ATOM   1793  N   LEU   227      28.563   8.064 -37.720  1.00 63.36           N  
ATOM   1794  CA  LEU   227      27.427   7.905 -38.606  1.00 63.36           C  
ATOM   1795  C   LEU   227      27.704   6.903 -39.699  1.00 63.36           C  
ATOM   1796  O   LEU   227      28.764   6.902 -40.326  1.00 63.36           O  
ATOM   1797  CB  LEU   227      27.010   9.232 -39.264  1.00 63.36           C  
ATOM   1798  CG  LEU   227      26.595  10.320 -38.250  1.00 63.36           C  
ATOM   1799  CD1 LEU   227      26.189  11.625 -38.956  1.00 63.36           C  
ATOM   1800  CD2 LEU   227      25.519   9.807 -37.275  1.00 63.36           C  
ATOM   1801  N   GLY   228      26.702   6.035 -39.976  1.00 31.68           N  
ATOM   1802  CA  GLY   228      26.824   4.962 -40.929  1.00 31.68           C  
ATOM   1803  C   GLY   228      26.327   5.354 -42.288  1.00 31.68           C  
ATOM   1804  O   GLY   228      26.153   6.528 -42.604  1.00 31.68           O  
ATOM   1805  N   ASP   229      26.089   4.335 -43.140  1.00 47.74           N  
ATOM   1806  CA  ASP   229      25.652   4.559 -44.487  1.00 47.74           C  
ATOM   1807  C   ASP   229      24.243   5.059 -44.468  1.00 47.74           C  
ATOM   1808  O   ASP   229      23.415   4.627 -43.666  1.00 47.74           O  
ATOM   1809  CB  ASP   229      25.682   3.293 -45.354  1.00 47.74           C  
ATOM   1810  CG  ASP   229      27.131   2.865 -45.545  1.00 47.74           C  
ATOM   1811  OD1 ASP   229      28.029   3.741 -45.668  1.00 47.74           O  
ATOM   1812  OD2 ASP   229      27.351   1.627 -45.581  1.00 47.74           O1-
ATOM   1813  N   ARG   230      23.952   6.013 -45.374  1.00 72.68           N  
ATOM   1814  CA  ARG   230      22.646   6.589 -45.508  1.00 72.68           C  
ATOM   1815  C   ARG   230      21.885   5.817 -46.530  1.00 72.68           C  
ATOM   1816  O   ARG   230      22.458   5.261 -47.466  1.00 72.68           O  
ATOM   1817  CB  ARG   230      22.683   8.055 -45.973  1.00 72.68           C  
ATOM   1818  CG  ARG   230      23.204   9.015 -44.900  1.00 72.68           C  
ATOM   1819  CD  ARG   230      23.695  10.355 -45.448  1.00 72.68           C  
ATOM   1820  NE  ARG   230      24.936  10.073 -46.220  1.00 72.68           N  
ATOM   1821  CZ  ARG   230      25.968  10.968 -46.215  1.00 72.68           C  
ATOM   1822  NH1 ARG   230      25.879  12.112 -45.476  1.00 72.68           N1+
ATOM   1823  NH2 ARG   230      27.092  10.713 -46.949  1.00 72.68           N  
ATOM   1824  N   ASN   231      20.554   5.750 -46.331  1.00 71.33           N  
ATOM   1825  CA  ASN   231      19.652   5.131 -47.253  1.00 71.33           C  
ATOM   1826  C   ASN   231      19.194   6.186 -48.216  1.00 71.33           C  
ATOM   1827  O   ASN   231      19.684   7.315 -48.190  1.00 71.33           O  
ATOM   1828  CB  ASN   231      18.474   4.400 -46.572  1.00 71.33           C  
ATOM   1829  CG  ASN   231      17.817   5.316 -45.552  1.00 71.33           C  
ATOM   1830  ND2 ASN   231      17.866   4.902 -44.256  1.00 71.33           N  
ATOM   1831  OD1 ASN   231      17.277   6.367 -45.886  1.00 71.33           O  
ATOM   1832  N   LYS   232      18.255   5.835 -49.115  1.00103.06           N  
ATOM   1833  CA  LYS   232      17.819   6.730 -50.151  1.00103.06           C  
ATOM   1834  C   LYS   232      17.237   7.973 -49.548  1.00103.06           C  
ATOM   1835  O   LYS   232      17.364   9.060 -50.113  1.00103.06           O  
ATOM   1836  CB  LYS   232      16.762   6.096 -51.069  1.00103.06           C  
ATOM   1837  CG  LYS   232      16.437   6.954 -52.290  1.00103.06           C  
ATOM   1838  CD  LYS   232      15.719   6.185 -53.396  1.00103.06           C  
ATOM   1839  CE  LYS   232      16.624   5.182 -54.113  1.00103.06           C  
ATOM   1840  NZ  LYS   232      15.856   4.429 -55.129  1.00103.06           N1+
ATOM   1841  N   GLU   233      16.550   7.835 -48.400  1.00 92.04           N  
ATOM   1842  CA  GLU   233      15.935   8.935 -47.711  1.00 92.04           C  
ATOM   1843  C   GLU   233      16.985   9.862 -47.170  1.00 92.04           C  
ATOM   1844  O   GLU   233      16.753  11.068 -47.094  1.00 92.04           O  
ATOM   1845  CB  GLU   233      15.039   8.473 -46.552  1.00 92.04           C  
ATOM   1846  CG  GLU   233      13.702   7.899 -47.021  1.00 92.04           C  
ATOM   1847  CD  GLU   233      13.969   6.678 -47.891  1.00 92.04           C  
ATOM   1848  OE1 GLU   233      14.828   5.846 -47.498  1.00 92.04           O  
ATOM   1849  OE2 GLU   233      13.319   6.568 -48.964  1.00 92.04           O1-
ATOM   1850  N   GLY   234      18.173   9.346 -46.792  1.00 35.74           N  
ATOM   1851  CA  GLY   234      19.177  10.223 -46.254  1.00 35.74           C  
ATOM   1852  C   GLY   234      19.284  10.032 -44.770  1.00 35.74           C  
ATOM   1853  O   GLY   234      19.852  10.878 -44.080  1.00 35.74           O  
ATOM   1854  N   ASN   235      18.732   8.919 -44.242  1.00 50.11           N  
ATOM   1855  CA  ASN   235      18.807   8.624 -42.837  1.00 50.11           C  
ATOM   1856  C   ASN   235      19.836   7.543 -42.672  1.00 50.11           C  
ATOM   1857  O   ASN   235      20.087   6.775 -43.600  1.00 50.11           O  
ATOM   1858  CB  ASN   235      17.481   8.103 -42.255  1.00 50.11           C  
ATOM   1859  CG  ASN   235      16.464   9.230 -42.352  1.00 50.11           C  
ATOM   1860  ND2 ASN   235      15.242   8.903 -42.853  1.00 50.11           N  
ATOM   1861  OD1 ASN   235      16.751  10.372 -41.997  1.00 50.11           O  
ATOM   1862  N   ARG   236      20.478   7.471 -41.486  1.00100.45           N  
ATOM   1863  CA  ARG   236      21.540   6.521 -41.289  1.00100.45           C  
ATOM   1864  C   ARG   236      21.582   6.144 -39.841  1.00100.45           C  
ATOM   1865  O   ARG   236      20.984   6.804 -38.994  1.00100.45           O  
ATOM   1866  CB  ARG   236      22.904   7.147 -41.625  1.00100.45           C  
ATOM   1867  CG  ARG   236      23.203   8.364 -40.744  1.00100.45           C  
ATOM   1868  CD  ARG   236      24.031   9.466 -41.412  1.00100.45           C  
ATOM   1869  NE  ARG   236      25.372   8.915 -41.747  1.00100.45           N  
ATOM   1870  CZ  ARG   236      26.313   9.712 -42.335  1.00100.45           C  
ATOM   1871  NH1 ARG   236      26.036  11.025 -42.586  1.00100.45           N1+
ATOM   1872  NH2 ARG   236      27.527   9.191 -42.677  1.00100.45           N  
ATOM   1873  N   PRO   237      22.245   5.058 -39.539  1.00 84.47           N  
ATOM   1874  CA  PRO   237      22.403   4.676 -38.165  1.00 84.47           C  
ATOM   1875  C   PRO   237      23.463   5.528 -37.547  1.00 84.47           C  
ATOM   1876  O   PRO   237      24.478   5.772 -38.198  1.00 84.47           O  
ATOM   1877  CB  PRO   237      22.724   3.180 -38.166  1.00 84.47           C  
ATOM   1878  CG  PRO   237      23.102   2.867 -39.627  1.00 84.47           C  
ATOM   1879  CD  PRO   237      22.328   3.920 -40.437  1.00 84.47           C  
ATOM   1880  N   ALA   238      23.255   5.992 -36.299  1.00 52.44           N  
ATOM   1881  CA  ALA   238      24.294   6.720 -35.634  1.00 52.44           C  
ATOM   1882  C   ALA   238      24.752   5.839 -34.519  1.00 52.44           C  
ATOM   1883  O   ALA   238      24.022   5.603 -33.557  1.00 52.44           O  
ATOM   1884  CB  ALA   238      23.841   8.055 -35.012  1.00 52.44           C  
ATOM   1885  N   TYR   239      26.000   5.346 -34.611  1.00 64.58           N  
ATOM   1886  CA  TYR   239      26.517   4.431 -33.632  1.00 64.58           C  
ATOM   1887  C   TYR   239      27.092   5.222 -32.503  1.00 64.58           C  
ATOM   1888  O   TYR   239      27.812   6.197 -32.724  1.00 64.58           O  
ATOM   1889  CB  TYR   239      27.661   3.548 -34.171  1.00 64.58           C  
ATOM   1890  CG  TYR   239      27.161   2.765 -35.338  1.00 64.58           C  
ATOM   1891  CD1 TYR   239      26.385   1.642 -35.157  1.00 64.58           C  
ATOM   1892  CD2 TYR   239      27.487   3.152 -36.619  1.00 64.58           C  
ATOM   1893  CE1 TYR   239      25.937   0.927 -36.241  1.00 64.58           C  
ATOM   1894  CE2 TYR   239      27.042   2.439 -37.707  1.00 64.58           C  
ATOM   1895  CZ  TYR   239      26.263   1.324 -37.516  1.00 64.58           C  
ATOM   1896  OH  TYR   239      25.805   0.587 -38.628  1.00 64.58           O  
ATOM   1897  N   TYR   240      26.757   4.840 -31.249  1.00 90.84           N  
ATOM   1898  CA  TYR   240      27.326   5.551 -30.137  1.00 90.84           C  
ATOM   1899  C   TYR   240      27.684   4.604 -29.035  1.00 90.84           C  
ATOM   1900  O   TYR   240      27.262   3.449 -29.014  1.00 90.84           O  
ATOM   1901  CB  TYR   240      26.423   6.667 -29.571  1.00 90.84           C  
ATOM   1902  CG  TYR   240      25.145   6.123 -29.031  1.00 90.84           C  
ATOM   1903  CD1 TYR   240      25.069   5.668 -27.734  1.00 90.84           C  
ATOM   1904  CD2 TYR   240      24.016   6.086 -29.819  1.00 90.84           C  
ATOM   1905  CE1 TYR   240      23.886   5.176 -27.233  1.00 90.84           C  
ATOM   1906  CE2 TYR   240      22.832   5.595 -29.322  1.00 90.84           C  
ATOM   1907  CZ  TYR   240      22.765   5.139 -28.029  1.00 90.84           C  
ATOM   1908  OH  TYR   240      21.547   4.637 -27.520  1.00 90.84           O  
ATOM   1909  N   LEU   241      28.552   5.073 -28.112  1.00159.91           N  
ATOM   1910  CA  LEU   241      28.953   4.294 -26.975  1.00159.91           C  
ATOM   1911  C   LEU   241      29.362   5.207 -25.861  1.00159.91           C  
ATOM   1912  O   LEU   241      29.832   6.322 -26.083  1.00159.91           O  
ATOM   1913  CB  LEU   241      30.119   3.328 -27.264  1.00159.91           C  
ATOM   1914  CG  LEU   241      31.252   3.916 -28.129  1.00159.91           C  
ATOM   1915  CD1 LEU   241      31.882   5.171 -27.508  1.00159.91           C  
ATOM   1916  CD2 LEU   241      32.304   2.840 -28.435  1.00159.91           C  
ATOM   1917  N   ALA   242      29.131   4.759 -24.609  1.00 56.12           N  
ATOM   1918  CA  ALA   242      29.596   5.480 -23.463  1.00 56.12           C  
ATOM   1919  C   ALA   242      31.036   5.106 -23.303  1.00 56.12           C  
ATOM   1920  O   ALA   242      31.465   4.055 -23.783  1.00 56.12           O  
ATOM   1921  CB  ALA   242      28.860   5.109 -22.168  1.00 56.12           C  
ATOM   1922  N   GLY   243      31.827   5.997 -22.663  1.00 44.31           N  
ATOM   1923  CA  GLY   243      33.222   5.741 -22.433  1.00 44.31           C  
ATOM   1924  C   GLY   243      33.353   4.587 -21.502  1.00 44.31           C  
ATOM   1925  O   GLY   243      34.143   3.671 -21.742  1.00 44.31           O  
ATOM   1926  N   SER   244      32.560   4.603 -20.413  1.00 79.69           N  
ATOM   1927  CA  SER   244      32.622   3.531 -19.468  1.00 79.69           C  
ATOM   1928  C   SER   244      31.562   2.550 -19.839  1.00 79.69           C  
ATOM   1929  O   SER   244      30.457   2.576 -19.299  1.00 79.69           O  
ATOM   1930  CB  SER   244      32.346   3.974 -18.017  1.00 79.69           C  
ATOM   1931  OG  SER   244      33.370   4.845 -17.557  1.00 79.69           O  
ATOM   1932  N   SER   245      31.888   1.636 -20.773  1.00124.33           N  
ATOM   1933  CA  SER   245      30.928   0.660 -21.189  1.00124.33           C  
ATOM   1934  C   SER   245      31.524  -0.178 -22.276  1.00124.33           C  
ATOM   1935  O   SER   245      32.503   0.192 -22.923  1.00124.33           O  
ATOM   1936  CB  SER   245      29.627   1.247 -21.753  1.00124.33           C  
ATOM   1937  OG  SER   245      28.749   0.197 -22.132  1.00124.33           O  
ATOM   1938  N   THR   246      31.022  -1.421 -22.363  1.00172.87           N  
ATOM   1939  CA  THR   246      31.306  -2.388 -23.381  1.00172.87           C  
ATOM   1940  C   THR   246      30.268  -2.387 -24.482  1.00172.87           C  
ATOM   1941  O   THR   246      30.501  -2.910 -25.575  1.00172.87           O  
ATOM   1942  CB  THR   246      31.433  -3.753 -22.778  1.00172.87           C  
ATOM   1943  CG2 THR   246      32.509  -3.707 -21.680  1.00172.87           C  
ATOM   1944  OG1 THR   246      30.192  -4.161 -22.221  1.00172.87           O  
ATOM   1945  N   LYS   247      29.053  -1.874 -24.184  1.00107.57           N  
ATOM   1946  CA  LYS   247      27.939  -1.953 -25.094  1.00107.57           C  
ATOM   1947  C   LYS   247      27.964  -0.871 -26.129  1.00107.57           C  
ATOM   1948  O   LYS   247      28.474   0.229 -25.908  1.00107.57           O  
ATOM   1949  CB  LYS   247      26.585  -1.910 -24.369  1.00107.57           C  
ATOM   1950  CG  LYS   247      26.357  -3.133 -23.477  1.00107.57           C  
ATOM   1951  CD  LYS   247      25.181  -2.980 -22.513  1.00107.57           C  
ATOM   1952  CE  LYS   247      24.937  -4.216 -21.646  1.00107.57           C  
ATOM   1953  NZ  LYS   247      24.549  -5.358 -22.506  1.00107.57           N1+
ATOM   1954  N   LEU   248      27.404  -1.195 -27.318  1.00 72.96           N  
ATOM   1955  CA  LEU   248      27.349  -0.262 -28.404  1.00 72.96           C  
ATOM   1956  C   LEU   248      25.931  -0.221 -28.885  1.00 72.96           C  
ATOM   1957  O   LEU   248      25.275  -1.253 -29.018  1.00 72.96           O  
ATOM   1958  CB  LEU   248      28.244  -0.665 -29.585  1.00 72.96           C  
ATOM   1959  CG  LEU   248      28.330   0.389 -30.700  1.00 72.96           C  
ATOM   1960  CD1 LEU   248      29.002   1.672 -30.188  1.00 72.96           C  
ATOM   1961  CD2 LEU   248      29.030  -0.178 -31.945  1.00 72.96           C  
ATOM   1962  N   TYR   249      25.420   0.991 -29.176  1.00157.26           N  
ATOM   1963  CA  TYR   249      24.048   1.157 -29.559  1.00157.26           C  
ATOM   1964  C   TYR   249      24.024   1.934 -30.835  1.00157.26           C  
ATOM   1965  O   TYR   249      25.019   2.533 -31.243  1.00157.26           O  
ATOM   1966  CB  TYR   249      23.237   2.008 -28.557  1.00157.26           C  
ATOM   1967  CG  TYR   249      23.170   1.345 -27.220  1.00157.26           C  
ATOM   1968  CD1 TYR   249      24.125   1.592 -26.258  1.00157.26           C  
ATOM   1969  CD2 TYR   249      22.141   0.483 -26.919  1.00157.26           C  
ATOM   1970  CE1 TYR   249      24.060   0.985 -25.023  1.00157.26           C  
ATOM   1971  CE2 TYR   249      22.069  -0.125 -25.688  1.00157.26           C  
ATOM   1972  CZ  TYR   249      23.029   0.125 -24.738  1.00157.26           C  
ATOM   1973  OH  TYR   249      22.954  -0.502 -23.475  1.00157.26           O  
ATOM   1974  N   ARG   250      22.876   1.878 -31.537  1.00109.56           N  
ATOM   1975  CA  ARG   250      22.693   2.669 -32.716  1.00109.56           C  
ATOM   1976  C   ARG   250      21.280   3.153 -32.699  1.00109.56           C  
ATOM   1977  O   ARG   250      20.375   2.443 -32.262  1.00109.56           O  
ATOM   1978  CB  ARG   250      22.961   1.889 -34.016  1.00109.56           C  
ATOM   1979  CG  ARG   250      22.136   0.609 -34.164  1.00109.56           C  
ATOM   1980  CD  ARG   250      22.633  -0.290 -35.296  1.00109.56           C  
ATOM   1981  NE  ARG   250      21.781  -1.512 -35.315  1.00109.56           N  
ATOM   1982  CZ  ARG   250      22.174  -2.601 -36.040  1.00109.56           C  
ATOM   1983  NH1 ARG   250      23.350  -2.566 -36.734  1.00109.56           N1+
ATOM   1984  NH2 ARG   250      21.392  -3.721 -36.070  1.00109.56           N  
ATOM   1985  N   LEU   251      21.072   4.418 -33.112  1.00119.13           N  
ATOM   1986  CA  LEU   251      19.744   4.949 -33.218  1.00119.13           C  
ATOM   1987  C   LEU   251      19.679   5.653 -34.538  1.00119.13           C  
ATOM   1988  O   LEU   251      20.676   6.197 -35.010  1.00119.13           O  
ATOM   1989  CB  LEU   251      19.326   5.907 -32.083  1.00119.13           C  
ATOM   1990  CG  LEU   251      20.296   7.059 -31.770  1.00119.13           C  
ATOM   1991  CD1 LEU   251      20.432   8.026 -32.956  1.00119.13           C  
ATOM   1992  CD2 LEU   251      19.893   7.763 -30.461  1.00119.13           C  
ATOM   1993  N   ASP   252      18.501   5.638 -35.191  1.00 70.30           N  
ATOM   1994  CA  ASP   252      18.414   6.233 -36.491  1.00 70.30           C  
ATOM   1995  C   ASP   252      18.411   7.725 -36.353  1.00 70.30           C  
ATOM   1996  O   ASP   252      17.928   8.282 -35.369  1.00 70.30           O  
ATOM   1997  CB  ASP   252      17.169   5.797 -37.285  1.00 70.30           C  
ATOM   1998  CG  ASP   252      17.397   6.120 -38.757  1.00 70.30           C  
ATOM   1999  OD1 ASP   252      18.011   5.270 -39.456  1.00 70.30           O  
ATOM   2000  OD2 ASP   252      16.974   7.219 -39.200  1.00 70.30           O1-
ATOM   2001  N   THR   253      18.967   8.406 -37.373  1.00 58.68           N  
ATOM   2002  CA  THR   253      19.060   9.836 -37.417  1.00 58.68           C  
ATOM   2003  C   THR   253      17.686  10.418 -37.532  1.00 58.68           C  
ATOM   2004  O   THR   253      17.452  11.551 -37.113  1.00 58.68           O  
ATOM   2005  CB  THR   253      19.883  10.343 -38.564  1.00 58.68           C  
ATOM   2006  CG2 THR   253      21.339   9.887 -38.382  1.00 58.68           C  
ATOM   2007  OG1 THR   253      19.357   9.870 -39.795  1.00 58.68           O  
ATOM   2008  N   LYS   254      16.742   9.669 -38.132  1.00109.20           N  
ATOM   2009  CA  LYS   254      15.409  10.173 -38.311  1.00109.20           C  
ATOM   2010  C   LYS   254      14.819  10.517 -36.979  1.00109.20           C  
ATOM   2011  O   LYS   254      14.189  11.565 -36.831  1.00109.20           O  
ATOM   2012  CB  LYS   254      14.456   9.167 -38.978  1.00109.20           C  
ATOM   2013  CG  LYS   254      13.039   9.722 -39.161  1.00109.20           C  
ATOM   2014  CD  LYS   254      12.976  10.913 -40.120  1.00109.20           C  
ATOM   2015  CE  LYS   254      11.576  11.510 -40.280  1.00109.20           C  
ATOM   2016  NZ  LYS   254      10.669  10.523 -40.907  1.00109.20           N1+
ATOM   2017  N   LEU   255      14.999   9.642 -35.970  1.00 46.28           N  
ATOM   2018  CA  LEU   255      14.451   9.889 -34.664  1.00 46.28           C  
ATOM   2019  C   LEU   255      15.120  11.086 -34.053  1.00 46.28           C  
ATOM   2020  O   LEU   255      14.477  11.873 -33.361  1.00 46.28           O  
ATOM   2021  CB  LEU   255      14.635   8.707 -33.698  1.00 46.28           C  
ATOM   2022  CG  LEU   255      13.840   7.446 -34.099  1.00 46.28           C  
ATOM   2023  CD1 LEU   255      13.922   6.358 -33.013  1.00 46.28           C  
ATOM   2024  CD2 LEU   255      12.393   7.802 -34.477  1.00 46.28           C  
ATOM   2025  N   LEU   256      16.442  11.238 -34.279  1.00 55.10           N  
ATOM   2026  CA  LEU   256      17.216  12.295 -33.677  1.00 55.10           C  
ATOM   2027  C   LEU   256      16.798  13.659 -34.154  1.00 55.10           C  
ATOM   2028  O   LEU   256      16.741  14.606 -33.370  1.00 55.10           O  
ATOM   2029  CB  LEU   256      18.726  12.164 -33.944  1.00 55.10           C  
ATOM   2030  CG  LEU   256      19.371  10.932 -33.284  1.00 55.10           C  
ATOM   2031  CD1 LEU   256      20.881  10.875 -33.563  1.00 55.10           C  
ATOM   2032  CD2 LEU   256      19.050  10.871 -31.784  1.00 55.10           C  
ATOM   2033  N   LYS   257      16.508  13.800 -35.460  1.00 66.91           N  
ATOM   2034  CA  LYS   257      16.164  15.054 -36.076  1.00 66.91           C  
ATOM   2035  C   LYS   257      14.858  15.585 -35.560  1.00 66.91           C  
ATOM   2036  O   LYS   257      14.621  16.790 -35.612  1.00 66.91           O  
ATOM   2037  CB  LYS   257      16.079  14.958 -37.607  1.00 66.91           C  
ATOM   2038  CG  LYS   257      17.446  14.717 -38.247  1.00 66.91           C  
ATOM   2039  CD  LYS   257      17.378  14.225 -39.692  1.00 66.91           C  
ATOM   2040  CE  LYS   257      18.756  13.992 -40.313  1.00 66.91           C  
ATOM   2041  NZ  LYS   257      18.609  13.515 -41.704  1.00 66.91           N1+
ATOM   2042  N   LYS   258      13.936  14.724 -35.093  1.00156.42           N  
ATOM   2043  CA  LYS   258      12.670  15.262 -34.672  1.00156.42           C  
ATOM   2044  C   LYS   258      12.728  15.611 -33.217  1.00156.42           C  
ATOM   2045  O   LYS   258      12.819  14.735 -32.358  1.00156.42           O  
ATOM   2046  CB  LYS   258      11.506  14.277 -34.872  1.00156.42           C  
ATOM   2047  CG  LYS   258      11.193  13.981 -36.341  1.00156.42           C  
ATOM   2048  CD  LYS   258      10.764  15.217 -37.132  1.00156.42           C  
ATOM   2049  CE  LYS   258       9.416  15.786 -36.685  1.00156.42           C  
ATOM   2050  NZ  LYS   258       9.114  17.016 -37.447  1.00156.42           N1+
ATOM   2051  N   LYS   259      12.648  16.919 -32.889  1.00 83.96           N  
ATOM   2052  CA  LYS   259      12.732  17.267 -31.503  1.00 83.96           C  
ATOM   2053  C   LYS   259      11.436  16.933 -30.845  1.00 83.96           C  
ATOM   2054  O   LYS   259      10.359  17.199 -31.380  1.00 83.96           O  
ATOM   2055  CB  LYS   259      13.061  18.741 -31.211  1.00 83.96           C  
ATOM   2056  CG  LYS   259      11.936  19.732 -31.492  1.00 83.96           C  
ATOM   2057  CD  LYS   259      12.183  21.080 -30.809  1.00 83.96           C  
ATOM   2058  CE  LYS   259      11.042  22.085 -30.957  1.00 83.96           C  
ATOM   2059  NZ  LYS   259      11.385  23.336 -30.245  1.00 83.96           N1+
ATOM   2060  N   GLY   260      11.522  16.319 -29.647  1.00 21.46           N  
ATOM   2061  CA  GLY   260      10.351  15.990 -28.890  1.00 21.46           C  
ATOM   2062  C   GLY   260       9.902  14.586 -29.177  1.00 21.46           C  
ATOM   2063  O   GLY   260       8.933  14.119 -28.581  1.00 21.46           O  
ATOM   2064  N   SER   261      10.574  13.870 -30.102  1.00 72.05           N  
ATOM   2065  CA  SER   261      10.159  12.523 -30.397  1.00 72.05           C  
ATOM   2066  C   SER   261      10.882  11.570 -29.494  1.00 72.05           C  
ATOM   2067  O   SER   261      11.915  11.910 -28.918  1.00 72.05           O  
ATOM   2068  CB  SER   261      10.439  12.091 -31.847  1.00 72.05           C  
ATOM   2069  OG  SER   261      11.836  12.062 -32.087  1.00 72.05           O  
ATOM   2070  N   LYS   262      10.344  10.340 -29.330  1.00129.41           N  
ATOM   2071  CA  LYS   262      11.032   9.373 -28.519  1.00129.41           C  
ATOM   2072  C   LYS   262      12.088   8.709 -29.326  1.00129.41           C  
ATOM   2073  O   LYS   262      12.024   8.664 -30.553  1.00129.41           O  
ATOM   2074  CB  LYS   262      10.216   8.219 -27.917  1.00129.41           C  
ATOM   2075  CG  LYS   262       9.582   8.540 -26.570  1.00129.41           C  
ATOM   2076  CD  LYS   262       8.841   7.345 -25.972  1.00129.41           C  
ATOM   2077  CE  LYS   262       9.764   6.371 -25.231  1.00129.41           C  
ATOM   2078  NZ  LYS   262      10.594   5.620 -26.199  1.00129.41           N1+
ATOM   2079  N   LEU   263      13.104   8.175 -28.619  1.00 97.31           N  
ATOM   2080  CA  LEU   263      14.194   7.502 -29.260  1.00 97.31           C  
ATOM   2081  C   LEU   263      14.053   6.036 -28.991  1.00 97.31           C  
ATOM   2082  O   LEU   263      13.592   5.631 -27.925  1.00 97.31           O  
ATOM   2083  CB  LEU   263      15.570   7.911 -28.700  1.00 97.31           C  
ATOM   2084  CG  LEU   263      15.912   9.406 -28.859  1.00 97.31           C  
ATOM   2085  CD1 LEU   263      14.948  10.292 -28.057  1.00 97.31           C  
ATOM   2086  CD2 LEU   263      17.381   9.673 -28.501  1.00 97.31           C  
ATOM   2087  N   GLU   264      14.413   5.193 -29.981  1.00 67.00           N  
ATOM   2088  CA  GLU   264      14.343   3.779 -29.760  1.00 67.00           C  
ATOM   2089  C   GLU   264      15.654   3.186 -30.186  1.00 67.00           C  
ATOM   2090  O   GLU   264      15.797   2.702 -31.308  1.00 67.00           O  
ATOM   2091  CB  GLU   264      13.222   3.130 -30.588  1.00 67.00           C  
ATOM   2092  CG  GLU   264      11.827   3.575 -30.137  1.00 67.00           C  
ATOM   2093  CD  GLU   264      10.828   3.255 -31.243  1.00 67.00           C  
ATOM   2094  OE1 GLU   264      10.874   3.951 -32.292  1.00 67.00           O  
ATOM   2095  OE2 GLU   264      10.006   2.319 -31.058  1.00 67.00           O1-
ATOM   2096  N   PRO   265      16.605   3.197 -29.291  1.00 67.59           N  
ATOM   2097  CA  PRO   265      17.909   2.679 -29.623  1.00 67.59           C  
ATOM   2098  C   PRO   265      17.943   1.185 -29.623  1.00 67.59           C  
ATOM   2099  O   PRO   265      17.163   0.569 -28.899  1.00 67.59           O  
ATOM   2100  CB  PRO   265      18.876   3.291 -28.614  1.00 67.59           C  
ATOM   2101  CG  PRO   265      18.192   4.605 -28.203  1.00 67.59           C  
ATOM   2102  CD  PRO   265      16.692   4.313 -28.364  1.00 67.59           C  
ATOM   2103  N   LYS   266      18.847   0.582 -30.421  1.00 90.04           N  
ATOM   2104  CA  LYS   266      18.925  -0.847 -30.444  1.00 90.04           C  
ATOM   2105  C   LYS   266      20.289  -1.264 -29.987  1.00 90.04           C  
ATOM   2106  O   LYS   266      21.287  -0.608 -30.283  1.00 90.04           O  
ATOM   2107  CB  LYS   266      18.646  -1.448 -31.831  1.00 90.04           C  
ATOM   2108  CG  LYS   266      17.201  -1.202 -32.276  1.00 90.04           C  
ATOM   2109  CD  LYS   266      16.941  -1.468 -33.759  1.00 90.04           C  
ATOM   2110  CE  LYS   266      15.489  -1.225 -34.178  1.00 90.04           C  
ATOM   2111  NZ  LYS   266      14.597  -2.195 -33.506  1.00 90.04           N1+
ATOM   2112  N   LEU   267      20.343  -2.370 -29.213  1.00 77.27           N  
ATOM   2113  CA  LEU   267      21.567  -2.901 -28.671  1.00 77.27           C  
ATOM   2114  C   LEU   267      22.279  -3.662 -29.762  1.00 77.27           C  
ATOM   2115  O   LEU   267      21.641  -4.290 -30.608  1.00 77.27           O  
ATOM   2116  CB  LEU   267      21.303  -3.832 -27.472  1.00 77.27           C  
ATOM   2117  CG  LEU   267      22.556  -4.332 -26.735  1.00 77.27           C  
ATOM   2118  CD1 LEU   267      23.356  -3.166 -26.128  1.00 77.27           C  
ATOM   2119  CD2 LEU   267      22.182  -5.392 -25.684  1.00 77.27           C  
ATOM   2120  N   ILE   268      23.626  -3.511 -29.805  1.00272.80           N  
ATOM   2121  CA  ILE   268      24.543  -4.059 -30.783  1.00272.80           C  
ATOM   2122  C   ILE   268      24.966  -5.505 -30.629  1.00272.80           C  
ATOM   2123  O   ILE   268      25.090  -6.198 -31.641  1.00272.80           O  
ATOM   2124  CB  ILE   268      25.748  -3.203 -31.021  1.00272.80           C  
ATOM   2125  CG1 ILE   268      26.324  -3.533 -32.404  1.00272.80           C  
ATOM   2126  CG2 ILE   268      26.746  -3.400 -29.878  1.00272.80           C  
ATOM   2127  CD1 ILE   268      25.376  -3.130 -33.532  1.00272.80           C  
ATOM   2128  N   GLY   269      25.203  -6.050 -29.405  1.00202.70           N  
ATOM   2129  CA  GLY   269      25.282  -5.451 -28.095  1.00202.70           C  
ATOM   2130  C   GLY   269      26.624  -5.100 -27.484  1.00202.70           C  
ATOM   2131  O   GLY   269      26.742  -4.044 -26.866  1.00202.70           O  
ATOM   2132  N   ASP   270      27.662  -5.969 -27.609  1.00178.98           N  
ATOM   2133  CA  ASP   270      28.750  -5.817 -26.661  1.00178.98           C  
ATOM   2134  C   ASP   270      30.099  -6.262 -27.203  1.00178.98           C  
ATOM   2135  O   ASP   270      30.208  -7.262 -27.908  1.00178.98           O  
ATOM   2136  CB  ASP   270      28.425  -6.694 -25.438  1.00178.98           C  
ATOM   2137  CG  ASP   270      29.355  -6.348 -24.315  1.00178.98           C  
ATOM   2138  OD1 ASP   270      30.098  -5.359 -24.506  1.00178.98           O  
ATOM   2139  OD2 ASP   270      29.352  -7.051 -23.271  1.00178.98           O1-
ATOM   2140  N   ARG   271      31.158  -5.478 -26.885  1.00185.80           N  
ATOM   2141  CA  ARG   271      32.552  -5.628 -27.232  1.00185.80           C  
ATOM   2142  C   ARG   271      33.318  -6.626 -26.397  1.00185.80           C  
ATOM   2143  O   ARG   271      34.408  -7.043 -26.785  1.00185.80           O  
ATOM   2144  CB  ARG   271      33.270  -4.265 -27.234  1.00185.80           C  
ATOM   2145  CG  ARG   271      34.521  -4.231 -28.108  1.00185.80           C  
ATOM   2146  CD  ARG   271      34.862  -2.839 -28.656  1.00185.80           C  
ATOM   2147  NE  ARG   271      35.111  -1.913 -27.514  1.00185.80           N  
ATOM   2148  CZ  ARG   271      34.114  -1.101 -27.057  1.00185.80           C  
ATOM   2149  NH1 ARG   271      32.875  -1.157 -27.623  1.00185.80           N1+
ATOM   2150  NH2 ARG   271      34.360  -0.223 -26.041  1.00185.80           N  
ATOM   2151  N   GLY   272      32.841  -6.985 -25.192  1.00 43.69           N  
ATOM   2152  CA  GLY   272      33.618  -7.881 -24.373  1.00 43.69           C  
ATOM   2153  C   GLY   272      34.226  -7.047 -23.286  1.00 43.69           C  
ATOM   2154  O   GLY   272      34.318  -5.827 -23.399  1.00 43.69           O  
ATOM   2155  N   PHE   273      34.694  -7.716 -22.214  1.00117.37           N  
ATOM   2156  CA  PHE   273      35.165  -7.089 -21.008  1.00117.37           C  
ATOM   2157  C   PHE   273      36.414  -6.272 -21.192  1.00117.37           C  
ATOM   2158  O   PHE   273      37.286  -6.586 -22.002  1.00117.37           O  
ATOM   2159  CB  PHE   273      35.424  -8.111 -19.888  1.00117.37           C  
ATOM   2160  CG  PHE   273      36.391  -9.111 -20.425  1.00117.37           C  
ATOM   2161  CD1 PHE   273      37.736  -8.832 -20.476  1.00117.37           C  
ATOM   2162  CD2 PHE   273      35.950 -10.335 -20.877  1.00117.37           C  
ATOM   2163  CE1 PHE   273      38.626  -9.757 -20.971  1.00117.37           C  
ATOM   2164  CE2 PHE   273      36.835 -11.265 -21.374  1.00117.37           C  
ATOM   2165  CZ  PHE   273      38.177 -10.976 -21.423  1.00117.37           C  
ATOM   2166  N   LYS   274      36.464  -5.162 -20.416  1.00138.30           N  
ATOM   2167  CA  LYS   274      37.537  -4.215 -20.244  1.00138.30           C  
ATOM   2168  C   LYS   274      37.987  -3.606 -21.531  1.00138.30           C  
ATOM   2169  O   LYS   274      39.161  -3.257 -21.656  1.00138.30           O  
ATOM   2170  CB  LYS   274      38.790  -4.798 -19.572  1.00138.30           C  
ATOM   2171  CG  LYS   274      38.605  -5.175 -18.103  1.00138.30           C  
ATOM   2172  CD  LYS   274      39.855  -5.815 -17.493  1.00138.30           C  
ATOM   2173  CE  LYS   274      40.438  -6.953 -18.331  1.00138.30           C  
ATOM   2174  NZ  LYS   274      39.542  -8.128 -18.286  1.00138.30           N1+
ATOM   2175  N   THR   275      37.090  -3.421 -22.515  1.00117.99           N  
ATOM   2176  CA  THR   275      37.604  -2.857 -23.728  1.00117.99           C  
ATOM   2177  C   THR   275      36.984  -1.497 -23.923  1.00117.99           C  
ATOM   2178  O   THR   275      36.834  -1.013 -25.045  1.00117.99           O  
ATOM   2179  CB  THR   275      37.280  -3.725 -24.919  1.00117.99           C  
ATOM   2180  CG2 THR   275      38.025  -3.196 -26.154  1.00117.99           C  
ATOM   2181  OG1 THR   275      37.714  -5.052 -24.669  1.00117.99           O  
ATOM   2182  N   GLU   276      36.686  -0.796 -22.811  1.00106.49           N  
ATOM   2183  CA  GLU   276      36.049   0.491 -22.884  1.00106.49           C  
ATOM   2184  C   GLU   276      36.834   1.410 -23.766  1.00106.49           C  
ATOM   2185  O   GLU   276      38.064   1.417 -23.759  1.00106.49           O  
ATOM   2186  CB  GLU   276      35.858   1.154 -21.511  1.00106.49           C  
ATOM   2187  CG  GLU   276      34.728   0.518 -20.697  1.00106.49           C  
ATOM   2188  CD  GLU   276      35.167  -0.844 -20.176  1.00106.49           C  
ATOM   2189  OE1 GLU   276      36.350  -0.981 -19.767  1.00106.49           O  
ATOM   2190  OE2 GLU   276      34.311  -1.768 -20.170  1.00106.49           O1-
ATOM   2191  N   ALA   277      36.104   2.187 -24.597  1.00 61.02           N  
ATOM   2192  CA  ALA   277      36.711   3.130 -25.492  1.00 61.02           C  
ATOM   2193  C   ALA   277      35.881   4.381 -25.470  1.00 61.02           C  
ATOM   2194  O   ALA   277      34.672   4.335 -25.254  1.00 61.02           O  
ATOM   2195  CB  ALA   277      36.764   2.646 -26.950  1.00 61.02           C  
ATOM   2196  N   ILE   278      36.558   5.544 -25.542  1.00115.33           N  
ATOM   2197  CA  ILE   278      35.976   6.860 -25.621  1.00115.33           C  
ATOM   2198  C   ILE   278      35.598   7.232 -27.028  1.00115.33           C  
ATOM   2199  O   ILE   278      34.767   8.108 -27.253  1.00115.33           O  
ATOM   2200  CB  ILE   278      36.856   7.933 -25.048  1.00115.33           C  
ATOM   2201  CG1 ILE   278      38.168   8.082 -25.833  1.00115.33           C  
ATOM   2202  CG2 ILE   278      37.061   7.594 -23.562  1.00115.33           C  
ATOM   2203  CD1 ILE   278      38.925   9.370 -25.498  1.00115.33           C  
ATOM   2204  N   ALA   279      36.304   6.679 -28.031  1.00 57.58           N  
ATOM   2205  CA  ALA   279      36.058   7.117 -29.379  1.00 57.58           C  
ATOM   2206  C   ALA   279      35.875   5.942 -30.293  1.00 57.58           C  
ATOM   2207  O   ALA   279      36.466   4.883 -30.081  1.00 57.58           O  
ATOM   2208  CB  ALA   279      37.213   7.955 -29.954  1.00 57.58           C  
ATOM   2209  N   LEU   280      35.021   6.110 -31.336  1.00126.59           N  
ATOM   2210  CA  LEU   280      34.797   5.077 -32.317  1.00126.59           C  
ATOM   2211  C   LEU   280      34.604   5.733 -33.659  1.00126.59           C  
ATOM   2212  O   LEU   280      34.157   6.879 -33.729  1.00126.59           O  
ATOM   2213  CB  LEU   280      33.558   4.200 -32.057  1.00126.59           C  
ATOM   2214  CG  LEU   280      32.210   4.845 -32.436  1.00126.59           C  
ATOM   2215  CD1 LEU   280      31.036   3.895 -32.143  1.00126.59           C  
ATOM   2216  CD2 LEU   280      32.037   6.227 -31.788  1.00126.59           C  
ATOM   2217  N   ALA   281      34.957   5.032 -34.768  1.00 52.46           N  
ATOM   2218  CA  ALA   281      34.773   5.632 -36.068  1.00 52.46           C  
ATOM   2219  C   ALA   281      34.326   4.599 -37.067  1.00 52.46           C  
ATOM   2220  O   ALA   281      34.905   3.520 -37.179  1.00 52.46           O  
ATOM   2221  CB  ALA   281      36.052   6.274 -36.631  1.00 52.46           C  
ATOM   2222  N   TYR   282      33.295   4.951 -37.868  1.00 65.48           N  
ATOM   2223  CA  TYR   282      32.724   4.087 -38.869  1.00 65.48           C  
ATOM   2224  C   TYR   282      33.359   4.401 -40.193  1.00 65.48           C  
ATOM   2225  O   TYR   282      33.518   5.564 -40.559  1.00 65.48           O  
ATOM   2226  CB  TYR   282      31.201   4.295 -39.005  1.00 65.48           C  
ATOM   2227  CG  TYR   282      30.639   3.396 -40.053  1.00 65.48           C  
ATOM   2228  CD1 TYR   282      30.309   2.087 -39.774  1.00 65.48           C  
ATOM   2229  CD2 TYR   282      30.425   3.876 -41.322  1.00 65.48           C  
ATOM   2230  CE1 TYR   282      29.784   1.275 -40.755  1.00 65.48           C  
ATOM   2231  CE2 TYR   282      29.900   3.070 -42.304  1.00 65.48           C  
ATOM   2232  CZ  TYR   282      29.578   1.765 -42.023  1.00 65.48           C  
ATOM   2233  OH  TYR   282      29.039   0.941 -43.034  1.00 65.48           O  
ATOM   2234  N   ASP   283      33.763   3.349 -40.940  1.00 64.73           N  
ATOM   2235  CA  ASP   283      34.361   3.514 -42.242  1.00 64.73           C  
ATOM   2236  C   ASP   283      33.371   3.063 -43.277  1.00 64.73           C  
ATOM   2237  O   ASP   283      32.874   1.940 -43.221  1.00 64.73           O  
ATOM   2238  CB  ASP   283      35.626   2.658 -42.426  1.00 64.73           C  
ATOM   2239  CG  ASP   283      36.195   2.891 -43.821  1.00 64.73           C  
ATOM   2240  OD1 ASP   283      35.781   3.885 -44.476  1.00 64.73           O  
ATOM   2241  OD2 ASP   283      37.048   2.069 -44.250  1.00 64.73           O1-
ATOM   2242  N   PRO   284      33.037   3.913 -44.210  1.00 78.84           N  
ATOM   2243  CA  PRO   284      32.109   3.504 -45.228  1.00 78.84           C  
ATOM   2244  C   PRO   284      32.629   2.445 -46.153  1.00 78.84           C  
ATOM   2245  O   PRO   284      31.843   1.609 -46.594  1.00 78.84           O  
ATOM   2246  CB  PRO   284      31.679   4.785 -45.939  1.00 78.84           C  
ATOM   2247  CG  PRO   284      31.822   5.863 -44.848  1.00 78.84           C  
ATOM   2248  CD  PRO   284      32.944   5.339 -43.934  1.00 78.84           C  
ATOM   2249  N   GLU   285      33.936   2.454 -46.470  1.00 68.64           N  
ATOM   2250  CA  GLU   285      34.435   1.530 -47.451  1.00 68.64           C  
ATOM   2251  C   GLU   285      34.373   0.107 -46.969  1.00 68.64           C  
ATOM   2252  O   GLU   285      33.903  -0.770 -47.689  1.00 68.64           O  
ATOM   2253  CB  GLU   285      35.888   1.826 -47.857  1.00 68.64           C  
ATOM   2254  CG  GLU   285      36.341   1.024 -49.078  1.00 68.64           C  
ATOM   2255  CD  GLU   285      37.686   1.574 -49.526  1.00 68.64           C  
ATOM   2256  OE1 GLU   285      38.596   1.683 -48.661  1.00 68.64           O  
ATOM   2257  OE2 GLU   285      37.821   1.900 -50.736  1.00 68.64           O1-
ATOM   2258  N   THR   286      34.913  -0.167 -45.765  1.00 92.02           N  
ATOM   2259  CA  THR   286      34.941  -1.474 -45.159  1.00 92.02           C  
ATOM   2260  C   THR   286      33.673  -1.816 -44.433  1.00 92.02           C  
ATOM   2261  O   THR   286      33.335  -2.990 -44.284  1.00 92.02           O  
ATOM   2262  CB  THR   286      36.086  -1.642 -44.202  1.00 92.02           C  
ATOM   2263  CG2 THR   286      37.402  -1.418 -44.961  1.00 92.02           C  
ATOM   2264  OG1 THR   286      35.974  -0.712 -43.138  1.00 92.02           O  
ATOM   2265  N   LYS   287      32.941  -0.794 -43.946  1.00146.54           N  
ATOM   2266  CA  LYS   287      31.776  -1.002 -43.127  1.00146.54           C  
ATOM   2267  C   LYS   287      32.203  -1.462 -41.759  1.00146.54           C  
ATOM   2268  O   LYS   287      31.412  -2.049 -41.020  1.00146.54           O  
ATOM   2269  CB  LYS   287      30.811  -2.051 -43.707  1.00146.54           C  
ATOM   2270  CG  LYS   287      29.983  -1.559 -44.895  1.00146.54           C  
ATOM   2271  CD  LYS   287      30.790  -1.211 -46.146  1.00146.54           C  
ATOM   2272  CE  LYS   287      29.917  -0.939 -47.375  1.00146.54           C  
ATOM   2273  NZ  LYS   287      29.239   0.372 -47.251  1.00146.54           N1+
ATOM   2274  N   VAL   288      33.467  -1.175 -41.375  1.00 69.94           N  
ATOM   2275  CA  VAL   288      33.991  -1.531 -40.082  1.00 69.94           C  
ATOM   2276  C   VAL   288      33.954  -0.335 -39.161  1.00 69.94           C  
ATOM   2277  O   VAL   288      34.032   0.811 -39.601  1.00 69.94           O  
ATOM   2278  CB  VAL   288      35.419  -2.004 -40.138  1.00 69.94           C  
ATOM   2279  CG1 VAL   288      35.900  -2.284 -38.707  1.00 69.94           C  
ATOM   2280  CG2 VAL   288      35.506  -3.224 -41.071  1.00 69.94           C  
ATOM   2281  N   LEU   289      33.802  -0.584 -37.839  1.00180.75           N  
ATOM   2282  CA  LEU   289      33.818   0.468 -36.849  1.00180.75           C  
ATOM   2283  C   LEU   289      35.058   0.226 -36.043  1.00180.75           C  
ATOM   2284  O   LEU   289      35.307  -0.898 -35.606  1.00180.75           O  
ATOM   2285  CB  LEU   289      32.604   0.412 -35.896  1.00180.75           C  
ATOM   2286  CG  LEU   289      32.495   1.576 -34.890  1.00180.75           C  
ATOM   2287  CD1 LEU   289      33.624   1.563 -33.846  1.00180.75           C  
ATOM   2288  CD2 LEU   289      32.375   2.920 -35.625  1.00180.75           C  
ATOM   2289  N   PHE   290      35.871   1.282 -35.832  1.00 74.00           N  
ATOM   2290  CA  PHE   290      37.115   1.144 -35.127  1.00 74.00           C  
ATOM   2291  C   PHE   290      37.003   1.810 -33.794  1.00 74.00           C  
ATOM   2292  O   PHE   290      36.390   2.868 -33.652  1.00 74.00           O  
ATOM   2293  CB  PHE   290      38.302   1.789 -35.866  1.00 74.00           C  
ATOM   2294  CG  PHE   290      38.513   1.053 -37.149  1.00 74.00           C  
ATOM   2295  CD1 PHE   290      39.286  -0.085 -37.181  1.00 74.00           C  
ATOM   2296  CD2 PHE   290      37.948   1.503 -38.321  1.00 74.00           C  
ATOM   2297  CE1 PHE   290      39.486  -0.769 -38.360  1.00 74.00           C  
ATOM   2298  CE2 PHE   290      38.143   0.825 -39.503  1.00 74.00           C  
ATOM   2299  CZ  PHE   290      38.913  -0.312 -39.524  1.00 74.00           C  
ATOM   2300  N   PHE   291      37.609   1.186 -32.765  1.00173.48           N  
ATOM   2301  CA  PHE   291      37.509   1.751 -31.451  1.00173.48           C  
ATOM   2302  C   PHE   291      38.902   2.033 -30.969  1.00173.48           C  
ATOM   2303  O   PHE   291      39.801   1.208 -31.133  1.00173.48           O  
ATOM   2304  CB  PHE   291      36.908   0.766 -30.426  1.00173.48           C  
ATOM   2305  CG  PHE   291      35.558   0.324 -30.892  1.00173.48           C  
ATOM   2306  CD1 PHE   291      35.446  -0.733 -31.767  1.00173.48           C  
ATOM   2307  CD2 PHE   291      34.408   0.954 -30.471  1.00173.48           C  
ATOM   2308  CE1 PHE   291      34.219  -1.164 -32.211  1.00173.48           C  
ATOM   2309  CE2 PHE   291      33.176   0.526 -30.912  1.00173.48           C  
ATOM   2310  CZ  PHE   291      33.078  -0.534 -31.780  1.00173.48           C  
ATOM   2311  N   ALA   292      39.121   3.228 -30.381  1.00 60.92           N  
ATOM   2312  CA  ALA   292      40.380   3.536 -29.756  1.00 60.92           C  
ATOM   2313  C   ALA   292      40.130   3.318 -28.288  1.00 60.92           C  
ATOM   2314  O   ALA   292      39.382   4.072 -27.669  1.00 60.92           O  
ATOM   2315  CB  ALA   292      40.816   5.000 -29.956  1.00 60.92           C  
ATOM   2316  N   GLU   293      40.777   2.289 -27.697  1.00 99.01           N  
ATOM   2317  CA  GLU   293      40.479   1.814 -26.365  1.00 99.01           C  
ATOM   2318  C   GLU   293      41.248   2.523 -25.281  1.00 99.01           C  
ATOM   2319  O   GLU   293      42.327   3.069 -25.511  1.00 99.01           O  
ATOM   2320  CB  GLU   293      40.694   0.292 -26.308  1.00 99.01           C  
ATOM   2321  CG  GLU   293      39.664  -0.421 -27.200  1.00 99.01           C  
ATOM   2322  CD  GLU   293      40.278  -1.676 -27.818  1.00 99.01           C  
ATOM   2323  OE1 GLU   293      41.531  -1.783 -27.820  1.00 99.01           O  
ATOM   2324  OE2 GLU   293      39.507  -2.522 -28.350  1.00 99.01           O1-
ATOM   2325  N   ALA   294      40.630   2.599 -24.072  1.00 92.18           N  
ATOM   2326  CA  ALA   294      41.204   3.280 -22.939  1.00 92.18           C  
ATOM   2327  C   ALA   294      42.370   2.591 -22.276  1.00 92.18           C  
ATOM   2328  O   ALA   294      43.413   3.205 -22.062  1.00 92.18           O  
ATOM   2329  CB  ALA   294      40.171   3.551 -21.830  1.00 92.18           C  
ATOM   2330  N   ASP   295      42.178   1.332 -21.826  1.00130.62           N  
ATOM   2331  CA  ASP   295      43.181   0.612 -21.070  1.00130.62           C  
ATOM   2332  C   ASP   295      44.037  -0.366 -21.833  1.00130.62           C  
ATOM   2333  O   ASP   295      45.162  -0.659 -21.429  1.00130.62           O  
ATOM   2334  CB  ASP   295      42.565  -0.165 -19.895  1.00130.62           C  
ATOM   2335  CG  ASP   295      43.660  -0.392 -18.861  1.00130.62           C  
ATOM   2336  OD1 ASP   295      44.370   0.596 -18.534  1.00130.62           O  
ATOM   2337  OD2 ASP   295      43.811  -1.552 -18.393  1.00130.62           O1-
ATOM   2338  N   SER   296      43.474  -0.955 -22.906  1.00 84.05           N  
ATOM   2339  CA  SER   296      44.010  -2.106 -23.598  1.00 84.05           C  
ATOM   2340  C   SER   296      45.228  -1.838 -24.427  1.00 84.05           C  
ATOM   2341  O   SER   296      45.896  -2.783 -24.849  1.00 84.05           O  
ATOM   2342  CB  SER   296      42.978  -2.735 -24.530  1.00 84.05           C  
ATOM   2343  OG  SER   296      42.626  -1.768 -25.502  1.00 84.05           O  
ATOM   2344  N   ARG   297      45.542  -0.564 -24.705  1.00125.46           N  
ATOM   2345  CA  ARG   297      46.692  -0.247 -25.504  1.00125.46           C  
ATOM   2346  C   ARG   297      46.514  -0.755 -26.906  1.00125.46           C  
ATOM   2347  O   ARG   297      47.489  -1.092 -27.574  1.00125.46           O  
ATOM   2348  CB  ARG   297      47.972  -0.817 -24.884  1.00125.46           C  
ATOM   2349  CG  ARG   297      48.312  -0.083 -23.589  1.00125.46           C  
ATOM   2350  CD  ARG   297      49.295  -0.826 -22.691  1.00125.46           C  
ATOM   2351  NE  ARG   297      48.550  -1.900 -21.978  1.00125.46           N  
ATOM   2352  CZ  ARG   297      48.502  -1.878 -20.614  1.00125.46           C  
ATOM   2353  NH1 ARG   297      49.134  -0.877 -19.935  1.00125.46           N1+
ATOM   2354  NH2 ARG   297      47.830  -2.847 -19.929  1.00125.46           N  
ATOM   2355  N   GLN   298      45.262  -0.799 -27.412  1.00132.86           N  
ATOM   2356  CA  GLN   298      45.103  -1.252 -28.762  1.00132.86           C  
ATOM   2357  C   GLN   298      43.921  -0.595 -29.417  1.00132.86           C  
ATOM   2358  O   GLN   298      43.132   0.093 -28.765  1.00132.86           O  
ATOM   2359  CB  GLN   298      45.014  -2.783 -28.864  1.00132.86           C  
ATOM   2360  CG  GLN   298      43.866  -3.400 -28.077  1.00132.86           C  
ATOM   2361  CD  GLN   298      44.187  -4.882 -27.956  1.00132.86           C  
ATOM   2362  NE2 GLN   298      43.166  -5.703 -27.597  1.00132.86           N  
ATOM   2363  OE1 GLN   298      45.325  -5.297 -28.168  1.00132.86           O  
ATOM   2364  N   VAL   299      43.832  -0.740 -30.761  1.00 54.58           N  
ATOM   2365  CA  VAL   299      42.727  -0.245 -31.534  1.00 54.58           C  
ATOM   2366  C   VAL   299      42.007  -1.469 -32.032  1.00 54.58           C  
ATOM   2367  O   VAL   299      42.624  -2.389 -32.570  1.00 54.58           O  
ATOM   2368  CB  VAL   299      43.152   0.573 -32.722  1.00 54.58           C  
ATOM   2369  CG1 VAL   299      41.897   0.960 -33.523  1.00 54.58           C  
ATOM   2370  CG2 VAL   299      43.965   1.782 -32.225  1.00 54.58           C  
ATOM   2371  N   SER   300      40.669  -1.506 -31.877  1.00 52.97           N  
ATOM   2372  CA  SER   300      39.923  -2.689 -32.218  1.00 52.97           C  
ATOM   2373  C   SER   300      38.968  -2.399 -33.336  1.00 52.97           C  
ATOM   2374  O   SER   300      38.780  -1.246 -33.724  1.00 52.97           O  
ATOM   2375  CB  SER   300      39.113  -3.243 -31.032  1.00 52.97           C  
ATOM   2376  OG  SER   300      38.185  -2.268 -30.579  1.00 52.97           O  
ATOM   2377  N   CYS   301      38.364  -3.460 -33.926  1.00 64.70           N  
ATOM   2378  CA  CYS   301      37.448  -3.250 -35.017  1.00 64.70           C  
ATOM   2379  C   CYS   301      36.319  -4.238 -34.982  1.00 64.70           C  
ATOM   2380  O   CYS   301      36.412  -5.300 -34.369  1.00 64.70           O  
ATOM   2381  CB  CYS   301      38.116  -3.326 -36.407  1.00 64.70           C  
ATOM   2382  SG  CYS   301      38.935  -4.911 -36.754  1.00 64.70           S  
ATOM   2383  N   TRP   302      35.189  -3.869 -35.623  1.00 94.58           N  
ATOM   2384  CA  TRP   302      34.039  -4.719 -35.739  1.00 94.58           C  
ATOM   2385  C   TRP   302      33.339  -4.399 -37.024  1.00 94.58           C  
ATOM   2386  O   TRP   302      32.970  -3.251 -37.272  1.00 94.58           O  
ATOM   2387  CB  TRP   302      33.029  -4.535 -34.591  1.00 94.58           C  
ATOM   2388  CG  TRP   302      31.693  -5.207 -34.805  1.00 94.58           C  
ATOM   2389  CD1 TRP   302      31.379  -6.527 -34.960  1.00 94.58           C  
ATOM   2390  CD2 TRP   302      30.453  -4.487 -34.850  1.00 94.58           C  
ATOM   2391  CE2 TRP   302      29.437  -5.422 -35.041  1.00 94.58           C  
ATOM   2392  CE3 TRP   302      30.187  -3.152 -34.737  1.00 94.58           C  
ATOM   2393  NE1 TRP   302      30.019  -6.671 -35.111  1.00 94.58           N  
ATOM   2394  CZ2 TRP   302      28.133  -5.032 -35.122  1.00 94.58           C  
ATOM   2395  CZ3 TRP   302      28.871  -2.760 -34.822  1.00 94.58           C  
ATOM   2396  CH2 TRP   302      27.865  -3.685 -35.012  1.00 94.58           C  
ATOM   2397  N   ASN   303      33.139  -5.427 -37.874  1.00 57.92           N  
ATOM   2398  CA  ASN   303      32.427  -5.231 -39.103  1.00 57.92           C  
ATOM   2399  C   ASN   303      30.982  -5.119 -38.721  1.00 57.92           C  
ATOM   2400  O   ASN   303      30.477  -5.893 -37.911  1.00 57.92           O  
ATOM   2401  CB  ASN   303      32.597  -6.395 -40.096  1.00 57.92           C  
ATOM   2402  CG  ASN   303      32.149  -5.921 -41.470  1.00 57.92           C  
ATOM   2403  ND2 ASN   303      33.035  -6.103 -42.486  1.00 57.92           N  
ATOM   2404  OD1 ASN   303      31.050  -5.396 -41.635  1.00 57.92           O  
ATOM   2405  N   ILE   304      30.283  -4.130 -39.306  1.00117.23           N  
ATOM   2406  CA  ILE   304      28.909  -3.812 -39.029  1.00117.23           C  
ATOM   2407  C   ILE   304      28.004  -4.917 -39.460  1.00117.23           C  
ATOM   2408  O   ILE   304      26.936  -5.106 -38.882  1.00117.23           O  
ATOM   2409  CB  ILE   304      28.447  -2.552 -39.707  1.00117.23           C  
ATOM   2410  CG1 ILE   304      28.513  -2.694 -41.239  1.00117.23           C  
ATOM   2411  CG2 ILE   304      29.275  -1.380 -39.143  1.00117.23           C  
ATOM   2412  CD1 ILE   304      27.776  -1.581 -41.984  1.00117.23           C  
ATOM   2413  N   LYS   305      28.378  -5.647 -40.522  1.00 81.65           N  
ATOM   2414  CA  LYS   305      27.490  -6.637 -41.050  1.00 81.65           C  
ATOM   2415  C   LYS   305      27.110  -7.622 -39.983  1.00 81.65           C  
ATOM   2416  O   LYS   305      25.934  -7.957 -39.850  1.00 81.65           O  
ATOM   2417  CB  LYS   305      28.109  -7.436 -42.209  1.00 81.65           C  
ATOM   2418  CG  LYS   305      27.167  -8.499 -42.779  1.00 81.65           C  
ATOM   2419  CD  LYS   305      27.653  -9.144 -44.080  1.00 81.65           C  
ATOM   2420  CE  LYS   305      26.765 -10.294 -44.569  1.00 81.65           C  
ATOM   2421  NZ  LYS   305      27.297 -10.849 -45.835  1.00 81.65           N1+
ATOM   2422  N   HIS   306      28.076  -8.095 -39.172  1.00104.71           N  
ATOM   2423  CA  HIS   306      27.763  -9.121 -38.206  1.00104.71           C  
ATOM   2424  C   HIS   306      27.294  -8.515 -36.895  1.00104.71           C  
ATOM   2425  O   HIS   306      27.528  -7.334 -36.654  1.00104.71           O  
ATOM   2426  CB  HIS   306      28.959 -10.023 -37.878  1.00104.71           C  
ATOM   2427  CG  HIS   306      29.521 -10.662 -39.108  1.00104.71           C  
ATOM   2428  CD2 HIS   306      29.245 -11.862 -39.687  1.00104.71           C  
ATOM   2429  ND1 HIS   306      30.464 -10.064 -39.914  1.00104.71           N  
ATOM   2430  CE1 HIS   306      30.712 -10.924 -40.932  1.00104.71           C  
ATOM   2431  NE2 HIS   306      29.995 -12.029 -40.838  1.00104.71           N  
ATOM   2432  N   GLU   307      26.617  -9.328 -36.026  1.00 83.80           N  
ATOM   2433  CA  GLU   307      26.084  -8.978 -34.715  1.00 83.80           C  
ATOM   2434  C   GLU   307      27.262  -8.661 -33.850  1.00 83.80           C  
ATOM   2435  O   GLU   307      28.367  -9.123 -34.123  1.00 83.80           O  
ATOM   2436  CB  GLU   307      25.352 -10.132 -34.009  1.00 83.80           C  
ATOM   2437  CG  GLU   307      24.060 -10.600 -34.678  1.00 83.80           C  
ATOM   2438  CD  GLU   307      23.526 -11.758 -33.842  1.00 83.80           C  
ATOM   2439  OE1 GLU   307      24.348 -12.634 -33.463  1.00 83.80           O  
ATOM   2440  OE2 GLU   307      22.297 -11.779 -33.568  1.00 83.80           O1-
ATOM   2441  N   LEU   308      27.080  -7.868 -32.776  1.00 99.03           N  
ATOM   2442  CA  LEU   308      28.273  -7.506 -32.070  1.00 99.03           C  
ATOM   2443  C   LEU   308      28.486  -8.324 -30.841  1.00 99.03           C  
ATOM   2444  O   LEU   308      27.798  -8.165 -29.832  1.00 99.03           O  
ATOM   2445  CB  LEU   308      28.321  -6.026 -31.641  1.00 99.03           C  
ATOM   2446  CG  LEU   308      29.615  -5.647 -30.891  1.00 99.03           C  
ATOM   2447  CD1 LEU   308      30.844  -5.820 -31.795  1.00 99.03           C  
ATOM   2448  CD2 LEU   308      29.541  -4.233 -30.292  1.00 99.03           C  
ATOM   2449  N   LYS   309      29.494  -9.212 -30.921  1.00183.33           N  
ATOM   2450  CA  LYS   309      29.964  -9.981 -29.810  1.00183.33           C  
ATOM   2451  C   LYS   309      31.455  -9.924 -29.952  1.00183.33           C  
ATOM   2452  O   LYS   309      31.944  -9.491 -30.994  1.00183.33           O  
ATOM   2453  CB  LYS   309      29.483 -11.442 -29.809  1.00183.33           C  
ATOM   2454  CG  LYS   309      29.688 -12.132 -28.460  1.00183.33           C  
ATOM   2455  CD  LYS   309      29.009 -11.386 -27.307  1.00183.33           C  
ATOM   2456  CE  LYS   309      27.758 -10.615 -27.729  1.00183.33           C  
ATOM   2457  NZ  LYS   309      27.177  -9.908 -26.566  1.00183.33           N1+
ATOM   2458  N   PRO   310      32.204 -10.300 -28.952  1.00152.83           N  
ATOM   2459  CA  PRO   310      33.636 -10.221 -29.060  1.00152.83           C  
ATOM   2460  C   PRO   310      34.201 -11.118 -30.116  1.00152.83           C  
ATOM   2461  O   PRO   310      35.286 -10.823 -30.616  1.00152.83           O  
ATOM   2462  CB  PRO   310      34.168 -10.447 -27.648  1.00152.83           C  
ATOM   2463  CG  PRO   310      33.041  -9.889 -26.758  1.00152.83           C  
ATOM   2464  CD  PRO   310      31.759 -10.102 -27.583  1.00152.83           C  
ATOM   2465  N   GLU   311      33.479 -12.190 -30.484  1.00 98.79           N  
ATOM   2466  CA  GLU   311      33.913 -13.130 -31.480  1.00 98.79           C  
ATOM   2467  C   GLU   311      34.117 -12.374 -32.751  1.00 98.79           C  
ATOM   2468  O   GLU   311      35.038 -12.642 -33.519  1.00 98.79           O  
ATOM   2469  CB  GLU   311      32.806 -14.146 -31.795  1.00 98.79           C  
ATOM   2470  CG  GLU   311      33.101 -15.048 -32.995  1.00 98.79           C  
ATOM   2471  CD  GLU   311      31.770 -15.597 -33.498  1.00 98.79           C  
ATOM   2472  OE1 GLU   311      30.719 -14.981 -33.173  1.00 98.79           O  
ATOM   2473  OE2 GLU   311      31.785 -16.624 -34.227  1.00 98.79           O1-
ATOM   2474  N   ASN   312      33.210 -11.416 -32.976  1.00 96.19           N  
ATOM   2475  CA  ASN   312      33.076 -10.567 -34.121  1.00 96.19           C  
ATOM   2476  C   ASN   312      34.153  -9.521 -34.213  1.00 96.19           C  
ATOM   2477  O   ASN   312      34.217  -8.831 -35.227  1.00 96.19           O  
ATOM   2478  CB  ASN   312      31.720  -9.842 -34.139  1.00 96.19           C  
ATOM   2479  CG  ASN   312      30.660 -10.884 -34.464  1.00 96.19           C  
ATOM   2480  ND2 ASN   312      29.867 -11.298 -33.440  1.00 96.19           N  
ATOM   2481  OD1 ASN   312      30.553 -11.327 -35.605  1.00 96.19           O  
ATOM   2482  N   VAL   313      34.958  -9.296 -33.151  1.00 58.50           N  
ATOM   2483  CA  VAL   313      35.922  -8.215 -33.142  1.00 58.50           C  
ATOM   2484  C   VAL   313      37.338  -8.739 -33.221  1.00 58.50           C  
ATOM   2485  O   VAL   313      37.603  -9.902 -32.911  1.00 58.50           O  
ATOM   2486  CB  VAL   313      35.795  -7.399 -31.877  1.00 58.50           C  
ATOM   2487  CG1 VAL   313      36.842  -6.273 -31.844  1.00 58.50           C  
ATOM   2488  CG2 VAL   313      34.345  -6.897 -31.778  1.00 58.50           C  
ATOM   2489  N   GLY   314      38.279  -7.863 -33.670  1.00 32.24           N  
ATOM   2490  CA  GLY   314      39.687  -8.164 -33.804  1.00 32.24           C  
ATOM   2491  C   GLY   314      40.490  -6.938 -33.431  1.00 32.24           C  
ATOM   2492  O   GLY   314      39.928  -5.919 -33.027  1.00 32.24           O  
ATOM   2493  N   VAL   315      41.843  -7.011 -33.537  1.00 57.46           N  
ATOM   2494  CA  VAL   315      42.684  -5.888 -33.194  1.00 57.46           C  
ATOM   2495  C   VAL   315      43.513  -5.507 -34.383  1.00 57.46           C  
ATOM   2496  O   VAL   315      44.177  -6.346 -34.988  1.00 57.46           O  
ATOM   2497  CB  VAL   315      43.655  -6.173 -32.083  1.00 57.46           C  
ATOM   2498  CG1 VAL   315      44.516  -4.920 -31.853  1.00 57.46           C  
ATOM   2499  CG2 VAL   315      42.871  -6.637 -30.846  1.00 57.46           C  
ATOM   2500  N   ILE   316      43.400  -4.227 -34.796  1.00214.20           N  
ATOM   2501  CA  ILE   316      44.156  -3.617 -35.859  1.00214.20           C  
ATOM   2502  C   ILE   316      45.525  -3.151 -35.417  1.00214.20           C  
ATOM   2503  O   ILE   316      46.481  -3.196 -36.192  1.00214.20           O  
ATOM   2504  CB  ILE   316      43.436  -2.443 -36.452  1.00214.20           C  
ATOM   2505  CG1 ILE   316      42.093  -2.903 -37.046  1.00214.20           C  
ATOM   2506  CG2 ILE   316      44.367  -1.794 -37.489  1.00214.20           C  
ATOM   2507  CD1 ILE   316      42.244  -3.935 -38.164  1.00214.20           C  
ATOM   2508  N   TYR   317      45.645  -2.602 -34.184  1.00 92.59           N  
ATOM   2509  CA  TYR   317      46.904  -2.016 -33.795  1.00 92.59           C  
ATOM   2510  C   TYR   317      47.184  -2.318 -32.352  1.00 92.59           C  
ATOM   2511  O   TYR   317      46.265  -2.378 -31.536  1.00 92.59           O  
ATOM   2512  CB  TYR   317      46.857  -0.484 -33.969  1.00 92.59           C  
ATOM   2513  CG  TYR   317      48.166   0.153 -33.650  1.00 92.59           C  
ATOM   2514  CD1 TYR   317      49.217   0.039 -34.532  1.00 92.59           C  
ATOM   2515  CD2 TYR   317      48.331   0.892 -32.498  1.00 92.59           C  
ATOM   2516  CE1 TYR   317      50.426   0.633 -34.259  1.00 92.59           C  
ATOM   2517  CE2 TYR   317      49.541   1.487 -32.223  1.00 92.59           C  
ATOM   2518  CZ  TYR   317      50.590   1.357 -33.103  1.00 92.59           C  
ATOM   2519  OH  TYR   317      51.831   1.970 -32.820  1.00 92.59           O  
ATOM   2520  N   ALA   318      48.473  -2.544 -32.000  1.00 50.03           N  
ATOM   2521  CA  ALA   318      48.801  -2.738 -30.613  1.00 50.03           C  
ATOM   2522  C   ALA   318      50.134  -2.105 -30.340  1.00 50.03           C  
ATOM   2523  O   ALA   318      51.080  -2.277 -31.108  1.00 50.03           O  
ATOM   2524  CB  ALA   318      48.878  -4.214 -30.185  1.00 50.03           C  
ATOM   2525  N   ASN   319      50.235  -1.331 -29.236  1.00 69.45           N  
ATOM   2526  CA  ASN   319      51.480  -0.714 -28.864  1.00 69.45           C  
ATOM   2527  C   ASN   319      51.459  -0.502 -27.377  1.00 69.45           C  
ATOM   2528  O   ASN   319      50.489   0.015 -26.824  1.00 69.45           O  
ATOM   2529  CB  ASN   319      51.679   0.659 -29.531  1.00 69.45           C  
ATOM   2530  CG  ASN   319      53.142   1.069 -29.411  1.00 69.45           C  
ATOM   2531  ND2 ASN   319      54.032   0.076 -29.151  1.00 69.45           N  
ATOM   2532  OD1 ASN   319      53.484   2.242 -29.548  1.00 69.45           O  
ATOM   2533  N   PRO   320      52.518  -0.855 -26.701  1.00128.03           N  
ATOM   2534  CA  PRO   320      52.540  -0.673 -25.274  1.00128.03           C  
ATOM   2535  C   PRO   320      52.467   0.784 -24.939  1.00128.03           C  
ATOM   2536  O   PRO   320      52.072   1.133 -23.827  1.00128.03           O  
ATOM   2537  CB  PRO   320      53.800  -1.389 -24.794  1.00128.03           C  
ATOM   2538  CG  PRO   320      53.987  -2.517 -25.830  1.00128.03           C  
ATOM   2539  CD  PRO   320      53.360  -1.963 -27.123  1.00128.03           C  
ATOM   2540  N   ASN   321      52.902   1.634 -25.884  1.00 77.44           N  
ATOM   2541  CA  ASN   321      52.942   3.065 -25.777  1.00 77.44           C  
ATOM   2542  C   ASN   321      51.587   3.690 -25.945  1.00 77.44           C  
ATOM   2543  O   ASN   321      51.400   4.853 -25.590  1.00 77.44           O  
ATOM   2544  CB  ASN   321      53.879   3.709 -26.810  1.00 77.44           C  
ATOM   2545  CG  ASN   321      55.298   3.298 -26.453  1.00 77.44           C  
ATOM   2546  ND2 ASN   321      56.300   4.029 -27.010  1.00 77.44           N  
ATOM   2547  OD1 ASN   321      55.511   2.357 -25.689  1.00 77.44           O  
ATOM   2548  N   PHE   322      50.631   2.973 -26.567  1.00100.88           N  
ATOM   2549  CA  PHE   322      49.343   3.538 -26.872  1.00100.88           C  
ATOM   2550  C   PHE   322      48.509   3.605 -25.619  1.00100.88           C  
ATOM   2551  O   PHE   322      47.520   2.890 -25.455  1.00100.88           O  
ATOM   2552  CB  PHE   322      48.646   2.670 -27.945  1.00100.88           C  
ATOM   2553  CG  PHE   322      47.407   3.302 -28.483  1.00100.88           C  
ATOM   2554  CD1 PHE   322      47.478   4.350 -29.373  1.00100.88           C  
ATOM   2555  CD2 PHE   322      46.167   2.820 -28.131  1.00100.88           C  
ATOM   2556  CE1 PHE   322      46.335   4.926 -29.880  1.00100.88           C  
ATOM   2557  CE2 PHE   322      45.020   3.392 -28.634  1.00100.88           C  
ATOM   2558  CZ  PHE   322      45.103   4.449 -29.507  1.00100.88           C  
ATOM   2559  N   ASN   323      48.843   4.554 -24.722  1.00129.88           N  
ATOM   2560  CA  ASN   323      48.120   4.654 -23.489  1.00129.88           C  
ATOM   2561  C   ASN   323      47.028   5.674 -23.635  1.00129.88           C  
ATOM   2562  O   ASN   323      47.275   6.844 -23.927  1.00129.88           O  
ATOM   2563  CB  ASN   323      49.010   5.005 -22.286  1.00129.88           C  
ATOM   2564  CG  ASN   323      49.776   6.274 -22.619  1.00129.88           C  
ATOM   2565  ND2 ASN   323      50.989   6.111 -23.206  1.00129.88           N  
ATOM   2566  OD1 ASN   323      49.314   7.381 -22.358  1.00129.88           O  
ATOM   2567  N   PHE   324      45.797   5.247 -23.274  1.00131.85           N  
ATOM   2568  CA  PHE   324      44.571   5.991 -23.399  1.00131.85           C  
ATOM   2569  C   PHE   324      44.271   6.548 -24.767  1.00131.85           C  
ATOM   2570  O   PHE   324      44.612   7.688 -25.089  1.00131.85           O  
ATOM   2571  CB  PHE   324      44.457   7.122 -22.356  1.00131.85           C  
ATOM   2572  CG  PHE   324      43.089   7.719 -22.414  1.00131.85           C  
ATOM   2573  CD1 PHE   324      42.017   7.069 -21.847  1.00131.85           C  
ATOM   2574  CD2 PHE   324      42.882   8.940 -23.015  1.00131.85           C  
ATOM   2575  CE1 PHE   324      40.757   7.623 -21.891  1.00131.85           C  
ATOM   2576  CE2 PHE   324      41.626   9.498 -23.063  1.00131.85           C  
ATOM   2577  CZ  PHE   324      40.560   8.838 -22.501  1.00131.85           C  
ATOM   2578  N   GLY   325      43.693   5.687 -25.644  1.00 65.86           N  
ATOM   2579  CA  GLY   325      43.209   6.101 -26.941  1.00 65.86           C  
ATOM   2580  C   GLY   325      42.117   7.118 -26.723  1.00 65.86           C  
ATOM   2581  O   GLY   325      41.185   6.891 -25.954  1.00 65.86           O  
ATOM   2582  N   THR   326      42.320   8.333 -27.274  1.00227.87           N  
ATOM   2583  CA  THR   326      41.455   9.490 -27.227  1.00227.87           C  
ATOM   2584  C   THR   326      40.625   9.797 -28.438  1.00227.87           C  
ATOM   2585  O   THR   326      39.643  10.533 -28.335  1.00227.87           O  
ATOM   2586  CB  THR   326      42.206  10.764 -26.999  1.00227.87           C  
ATOM   2587  CG2 THR   326      42.983  10.645 -25.696  1.00227.87           C  
ATOM   2588  OG1 THR   326      43.106  11.007 -28.068  1.00227.87           O  
ATOM   2589  N   ASP   327      41.072   9.389 -29.639  1.00111.04           N  
ATOM   2590  CA  ASP   327      40.395   9.873 -30.811  1.00111.04           C  
ATOM   2591  C   ASP   327      40.682   8.942 -31.943  1.00111.04           C  
ATOM   2592  O   ASP   327      41.746   8.326 -31.997  1.00111.04           O  
ATOM   2593  CB  ASP   327      40.904  11.265 -31.237  1.00111.04           C  
ATOM   2594  CG  ASP   327      40.068  11.779 -32.399  1.00111.04           C  
ATOM   2595  OD1 ASP   327      38.923  11.287 -32.573  1.00111.04           O  
ATOM   2596  OD2 ASP   327      40.566  12.682 -33.123  1.00111.04           O1-
ATOM   2597  N   ILE   328      39.694   8.777 -32.849  1.00 79.08           N  
ATOM   2598  CA  ILE   328      39.871   7.973 -34.023  1.00 79.08           C  
ATOM   2599  C   ILE   328      38.936   8.488 -35.082  1.00 79.08           C  
ATOM   2600  O   ILE   328      37.791   8.830 -34.789  1.00 79.08           O  
ATOM   2601  CB  ILE   328      39.562   6.522 -33.785  1.00 79.08           C  
ATOM   2602  CG1 ILE   328      39.999   5.667 -34.983  1.00 79.08           C  
ATOM   2603  CG2 ILE   328      38.073   6.395 -33.423  1.00 79.08           C  
ATOM   2604  CD1 ILE   328      40.029   4.172 -34.668  1.00 79.08           C  
ATOM   2605  N   MET   329      39.407   8.570 -36.347  1.00113.90           N  
ATOM   2606  CA  MET   329      38.556   8.991 -37.426  1.00113.90           C  
ATOM   2607  C   MET   329      39.117   8.416 -38.691  1.00113.90           C  
ATOM   2608  O   MET   329      40.267   7.982 -38.724  1.00113.90           O  
ATOM   2609  CB  MET   329      38.509  10.513 -37.633  1.00113.90           C  
ATOM   2610  CG  MET   329      37.591  10.924 -38.792  1.00113.90           C  
ATOM   2611  SD  MET   329      37.524  12.704 -39.160  1.00113.90           S  
ATOM   2612  CE  MET   329      36.343  12.505 -40.523  1.00113.90           C  
ATOM   2613  N   VAL   330      38.302   8.365 -39.766  1.00117.28           N  
ATOM   2614  CA  VAL   330      38.819   7.914 -41.030  1.00117.28           C  
ATOM   2615  C   VAL   330      38.764   9.088 -41.969  1.00117.28           C  
ATOM   2616  O   VAL   330      37.762   9.799 -42.021  1.00117.28           O  
ATOM   2617  CB  VAL   330      38.071   6.739 -41.606  1.00117.28           C  
ATOM   2618  CG1 VAL   330      36.585   7.103 -41.754  1.00117.28           C  
ATOM   2619  CG2 VAL   330      38.746   6.322 -42.924  1.00117.28           C  
ATOM   2620  N   ASP   331      39.856   9.334 -42.732  1.00 74.11           N  
ATOM   2621  CA  ASP   331      39.913  10.512 -43.560  1.00 74.11           C  
ATOM   2622  C   ASP   331      39.353  10.279 -44.941  1.00 74.11           C  
ATOM   2623  O   ASP   331      38.826   9.211 -45.242  1.00 74.11           O  
ATOM   2624  CB  ASP   331      41.299  11.195 -43.635  1.00 74.11           C  
ATOM   2625  CG  ASP   331      42.345  10.344 -44.337  1.00 74.11           C  
ATOM   2626  OD1 ASP   331      41.973   9.513 -45.204  1.00 74.11           O  
ATOM   2627  OD2 ASP   331      43.547  10.535 -44.014  1.00 74.11           O1-
ATOM   2628  N   SER   332      39.440  11.313 -45.812  1.00 89.37           N  
ATOM   2629  CA  SER   332      38.870  11.287 -47.138  1.00 89.37           C  
ATOM   2630  C   SER   332      39.507  10.213 -47.980  1.00 89.37           C  
ATOM   2631  O   SER   332      38.838   9.559 -48.776  1.00 89.37           O  
ATOM   2632  CB  SER   332      39.012  12.621 -47.889  1.00 89.37           C  
ATOM   2633  OG  SER   332      40.374  12.879 -48.187  1.00 89.37           O  
ATOM   2634  N   LYS   333      40.830  10.025 -47.834  1.00157.60           N  
ATOM   2635  CA  LYS   333      41.618   9.041 -48.530  1.00157.60           C  
ATOM   2636  C   LYS   333      41.265   7.675 -48.029  1.00157.60           C  
ATOM   2637  O   LYS   333      41.657   6.669 -48.618  1.00157.60           O  
ATOM   2638  CB  LYS   333      43.135   9.241 -48.360  1.00157.60           C  
ATOM   2639  CG  LYS   333      43.716  10.337 -49.258  1.00157.60           C  
ATOM   2640  CD  LYS   333      43.564  10.028 -50.751  1.00157.60           C  
ATOM   2641  CE  LYS   333      44.267  11.027 -51.674  1.00157.60           C  
ATOM   2642  NZ  LYS   333      43.615  12.351 -51.589  1.00157.60           N1+
ATOM   2643  N   GLY   334      40.577   7.578 -46.882  1.00 39.43           N  
ATOM   2644  CA  GLY   334      40.283   6.263 -46.395  1.00 39.43           C  
ATOM   2645  C   GLY   334      41.340   5.908 -45.403  1.00 39.43           C  
ATOM   2646  O   GLY   334      41.515   4.743 -45.049  1.00 39.43           O  
ATOM   2647  N   PHE   335      42.099   6.920 -44.945  1.00121.07           N  
ATOM   2648  CA  PHE   335      43.111   6.683 -43.956  1.00121.07           C  
ATOM   2649  C   PHE   335      42.488   6.566 -42.598  1.00121.07           C  
ATOM   2650  O   PHE   335      41.537   7.271 -42.265  1.00121.07           O  
ATOM   2651  CB  PHE   335      44.229   7.740 -43.892  1.00121.07           C  
ATOM   2652  CG  PHE   335      45.149   7.464 -45.031  1.00121.07           C  
ATOM   2653  CD1 PHE   335      44.896   7.970 -46.285  1.00121.07           C  
ATOM   2654  CD2 PHE   335      46.267   6.689 -44.835  1.00121.07           C  
ATOM   2655  CE1 PHE   335      45.752   7.706 -47.328  1.00121.07           C  
ATOM   2656  CE2 PHE   335      47.127   6.420 -45.874  1.00121.07           C  
ATOM   2657  CZ  PHE   335      46.868   6.931 -47.125  1.00121.07           C  
ATOM   2658  N   LEU   336      43.035   5.642 -41.779  1.00 79.79           N  
ATOM   2659  CA  LEU   336      42.554   5.386 -40.453  1.00 79.79           C  
ATOM   2660  C   LEU   336      43.480   6.052 -39.467  1.00 79.79           C  
ATOM   2661  O   LEU   336      44.642   5.677 -39.312  1.00 79.79           O  
ATOM   2662  CB  LEU   336      42.522   3.878 -40.149  1.00 79.79           C  
ATOM   2663  CG  LEU   336      42.006   3.521 -38.745  1.00 79.79           C  
ATOM   2664  CD1 LEU   336      40.546   3.956 -38.557  1.00 79.79           C  
ATOM   2665  CD2 LEU   336      42.235   2.030 -38.443  1.00 79.79           C  
ATOM   2666  N   TRP   337      42.973   7.066 -38.740  1.00 81.28           N  
ATOM   2667  CA  TRP   337      43.828   7.771 -37.825  1.00 81.28           C  
ATOM   2668  C   TRP   337      43.370   7.522 -36.417  1.00 81.28           C  
ATOM   2669  O   TRP   337      42.173   7.519 -36.127  1.00 81.28           O  
ATOM   2670  CB  TRP   337      43.827   9.291 -38.058  1.00 81.28           C  
ATOM   2671  CG  TRP   337      44.495   9.719 -39.341  1.00 81.28           C  
ATOM   2672  CD1 TRP   337      44.036   9.666 -40.626  1.00 81.28           C  
ATOM   2673  CD2 TRP   337      45.799  10.320 -39.405  1.00 81.28           C  
ATOM   2674  CE2 TRP   337      46.060  10.605 -40.746  1.00 81.28           C  
ATOM   2675  CE3 TRP   337      46.701  10.616 -38.423  1.00 81.28           C  
ATOM   2676  NE1 TRP   337      44.971  10.197 -41.483  1.00 81.28           N  
ATOM   2677  CZ2 TRP   337      47.234  11.192 -41.127  1.00 81.28           C  
ATOM   2678  CZ3 TRP   337      47.883  11.202 -38.810  1.00 81.28           C  
ATOM   2679  CH2 TRP   337      48.145  11.486 -40.135  1.00 81.28           C  
ATOM   2680  N   PHE   338      44.332   7.277 -35.500  1.00 85.53           N  
ATOM   2681  CA  PHE   338      44.000   7.067 -34.118  1.00 85.53           C  
ATOM   2682  C   PHE   338      45.028   7.714 -33.231  1.00 85.53           C  
ATOM   2683  O   PHE   338      46.216   7.723 -33.548  1.00 85.53           O  
ATOM   2684  CB  PHE   338      43.800   5.576 -33.762  1.00 85.53           C  
ATOM   2685  CG  PHE   338      44.915   4.751 -34.317  1.00 85.53           C  
ATOM   2686  CD1 PHE   338      46.071   4.510 -33.607  1.00 85.53           C  
ATOM   2687  CD2 PHE   338      44.787   4.206 -35.576  1.00 85.53           C  
ATOM   2688  CE1 PHE   338      47.077   3.740 -34.148  1.00 85.53           C  
ATOM   2689  CE2 PHE   338      45.786   3.438 -36.123  1.00 85.53           C  
ATOM   2690  CZ  PHE   338      46.936   3.203 -35.406  1.00 85.53           C  
ATOM   2691  N   MET   339      44.575   8.270 -32.080  1.00 65.19           N  
ATOM   2692  CA  MET   339      45.446   9.027 -31.213  1.00 65.19           C  
ATOM   2693  C   MET   339      45.282   8.648 -29.765  1.00 65.19           C  
ATOM   2694  O   MET   339      44.182   8.340 -29.306  1.00 65.19           O  
ATOM   2695  CB  MET   339      45.179  10.542 -31.289  1.00 65.19           C  
ATOM   2696  CG  MET   339      46.003  11.376 -30.307  1.00 65.19           C  
ATOM   2697  SD  MET   339      45.733  13.169 -30.440  1.00 65.19           S  
ATOM   2698  CE  MET   339      43.983  13.103 -29.961  1.00 65.19           C  
ATOM   2699  N   SER   340      46.412   8.674 -29.016  1.00 63.03           N  
ATOM   2700  CA  SER   340      46.446   8.448 -27.594  1.00 63.03           C  
ATOM   2701  C   SER   340      47.181   9.602 -26.964  1.00 63.03           C  
ATOM   2702  O   SER   340      48.045  10.211 -27.598  1.00 63.03           O  
ATOM   2703  CB  SER   340      47.187   7.162 -27.194  1.00 63.03           C  
ATOM   2704  OG  SER   340      48.555   7.246 -27.566  1.00 63.03           O  
ATOM   2705  N   ASN   341      46.825   9.962 -25.703  1.00145.32           N  
ATOM   2706  CA  ASN   341      47.496  11.071 -25.064  1.00145.32           C  
ATOM   2707  C   ASN   341      47.644  10.854 -23.577  1.00145.32           C  
ATOM   2708  O   ASN   341      48.002  11.778 -22.846  1.00145.32           O  
ATOM   2709  CB  ASN   341      46.762  12.413 -25.260  1.00145.32           C  
ATOM   2710  CG  ASN   341      45.389  12.364 -24.592  1.00145.32           C  
ATOM   2711  ND2 ASN   341      44.627  13.483 -24.717  1.00145.32           N  
ATOM   2712  OD1 ASN   341      44.995  11.370 -23.987  1.00145.32           O  
ATOM   2713  N   GLY   342      47.338   9.645 -23.073  1.00 68.93           N  
ATOM   2714  CA  GLY   342      47.551   9.356 -21.680  1.00 68.93           C  
ATOM   2715  C   GLY   342      46.804  10.325 -20.815  1.00 68.93           C  
ATOM   2716  O   GLY   342      47.268  10.656 -19.722  1.00 68.93           O  
ATOM   2717  N   GLN   343      45.635  10.823 -21.267  1.00137.55           N  
ATOM   2718  CA  GLN   343      44.947  11.738 -20.401  1.00137.55           C  
ATOM   2719  C   GLN   343      43.502  11.339 -20.301  1.00137.55           C  
ATOM   2720  O   GLN   343      42.649  11.882 -21.002  1.00137.55           O  
ATOM   2721  CB  GLN   343      44.999  13.190 -20.892  1.00137.55           C  
ATOM   2722  CG  GLN   343      44.289  14.151 -19.941  1.00137.55           C  
ATOM   2723  CD  GLN   343      45.053  14.125 -18.624  1.00137.55           C  
ATOM   2724  NE2 GLN   343      46.323  13.640 -18.665  1.00137.55           N  
ATOM   2725  OE1 GLN   343      44.531  14.518 -17.583  1.00137.55           O  
ATOM   2726  N   PRO   344      43.198  10.418 -19.422  1.00106.00           N  
ATOM   2727  CA  PRO   344      41.842   9.965 -19.230  1.00106.00           C  
ATOM   2728  C   PRO   344      41.104  10.893 -18.321  1.00106.00           C  
ATOM   2729  O   PRO   344      41.759  11.672 -17.628  1.00106.00           O  
ATOM   2730  CB  PRO   344      41.954   8.544 -18.672  1.00106.00           C  
ATOM   2731  CG  PRO   344      43.379   8.465 -18.099  1.00106.00           C  
ATOM   2732  CD  PRO   344      44.173   9.432 -18.994  1.00106.00           C  
ATOM   2733  N   PRO   345      39.794  10.870 -18.313  1.00174.04           N  
ATOM   2734  CA  PRO   345      39.083  11.716 -17.396  1.00174.04           C  
ATOM   2735  C   PRO   345      39.307  11.175 -16.030  1.00174.04           C  
ATOM   2736  O   PRO   345      38.614  10.236 -15.646  1.00174.04           O  
ATOM   2737  CB  PRO   345      37.624  11.694 -17.839  1.00174.04           C  
ATOM   2738  CG  PRO   345      37.707  11.355 -19.339  1.00174.04           C  
ATOM   2739  CD  PRO   345      39.003  10.537 -19.483  1.00174.04           C  
ATOM   2740  N   ILE   346      40.226  11.780 -15.266  1.00 97.99           N  
ATOM   2741  CA  ILE   346      40.526  11.338 -13.938  1.00 97.99           C  
ATOM   2742  C   ILE   346      41.147  12.555 -13.331  1.00 97.99           C  
ATOM   2743  O   ILE   346      40.762  13.664 -13.695  1.00 97.99           O  
ATOM   2744  CB  ILE   346      41.464  10.149 -13.875  1.00 97.99           C  
ATOM   2745  CG1 ILE   346      40.922   9.009 -14.757  1.00 97.99           C  
ATOM   2746  CG2 ILE   346      41.562   9.656 -12.416  1.00 97.99           C  
ATOM   2747  CD1 ILE   346      41.888   7.829 -14.874  1.00 97.99           C  
ATOM   2748  N   ASP   347      42.104  12.398 -12.399  1.00137.51           N  
ATOM   2749  CA  ASP   347      42.731  13.497 -11.727  1.00137.51           C  
ATOM   2750  C   ASP   347      43.561  14.275 -12.717  1.00137.51           C  
ATOM   2751  O   ASP   347      43.102  14.593 -13.811  1.00137.51           O  
ATOM   2752  CB  ASP   347      43.629  13.046 -10.557  1.00137.51           C  
ATOM   2753  CG  ASP   347      43.746  14.188  -9.549  1.00137.51           C  
ATOM   2754  OD1 ASP   347      44.052  15.337  -9.963  1.00137.51           O  
ATOM   2755  OD2 ASP   347      43.501  13.916  -8.344  1.00137.51           O1-
ATOM   2756  N   GLU   348      44.819  14.610 -12.362  1.00270.82           N  
ATOM   2757  CA  GLU   348      45.584  15.543 -13.153  1.00270.82           C  
ATOM   2758  C   GLU   348      46.356  14.955 -14.329  1.00270.82           C  
ATOM   2759  O   GLU   348      46.590  13.750 -14.391  1.00270.82           O  
ATOM   2760  CB  GLU   348      46.521  16.409 -12.292  1.00270.82           C  
ATOM   2761  CG  GLU   348      46.956  17.712 -12.965  1.00270.82           C  
ATOM   2762  CD  GLU   348      48.404  17.573 -13.397  1.00270.82           C  
ATOM   2763  OE1 GLU   348      49.027  16.536 -13.048  1.00270.82           O  
ATOM   2764  OE2 GLU   348      48.912  18.512 -14.066  1.00270.82           O1-
ATOM   2765  N   LYS   349      46.761  15.844 -15.294  1.00253.77           N  
ATOM   2766  CA  LYS   349      47.468  15.589 -16.540  1.00253.77           C  
ATOM   2767  C   LYS   349      48.908  15.212 -16.261  1.00253.77           C  
ATOM   2768  O   LYS   349      49.786  16.076 -16.309  1.00253.77           O  
ATOM   2769  CB  LYS   349      47.488  16.800 -17.492  1.00253.77           C  
ATOM   2770  CG  LYS   349      46.104  17.161 -18.039  1.00253.77           C  
ATOM   2771  CD  LYS   349      46.035  18.548 -18.677  1.00253.77           C  
ATOM   2772  CE  LYS   349      46.200  19.686 -17.669  1.00253.77           C  
ATOM   2773  NZ  LYS   349      46.020  20.988 -18.344  1.00253.77           N1+
ATOM   2774  N   MET   350      49.155  13.882 -16.072  1.00257.79           N  
ATOM   2775  CA  MET   350      50.378  13.208 -15.658  1.00257.79           C  
ATOM   2776  C   MET   350      51.357  13.010 -16.796  1.00257.79           C  
ATOM   2777  O   MET   350      51.125  13.472 -17.912  1.00257.79           O  
ATOM   2778  CB  MET   350      50.114  11.814 -15.042  1.00257.79           C  
ATOM   2779  CG  MET   350      51.278  11.244 -14.222  1.00257.79           C  
ATOM   2780  SD  MET   350      51.128   9.480 -13.806  1.00257.79           S  
ATOM   2781  CE  MET   350      49.980   9.754 -12.428  1.00257.79           C  
ATOM   2782  N   GLU   351      52.508  12.327 -16.506  1.00120.68           N  
ATOM   2783  CA  GLU   351      53.574  12.102 -17.457  1.00120.68           C  
ATOM   2784  C   GLU   351      53.905  10.644 -17.620  1.00120.68           C  
ATOM   2785  O   GLU   351      53.498   9.801 -16.823  1.00120.68           O  
ATOM   2786  CB  GLU   351      54.906  12.799 -17.116  1.00120.68           C  
ATOM   2787  CG  GLU   351      55.622  12.240 -15.883  1.00120.68           C  
ATOM   2788  CD  GLU   351      57.092  12.637 -15.982  1.00120.68           C  
ATOM   2789  OE1 GLU   351      57.442  13.358 -16.955  1.00120.68           O  
ATOM   2790  OE2 GLU   351      57.883  12.222 -15.095  1.00120.68           O1-
ATOM   2791  N   TYR   352      54.666  10.334 -18.700  1.00 60.17           N  
ATOM   2792  CA  TYR   352      55.077   9.003 -19.062  1.00 60.17           C  
ATOM   2793  C   TYR   352      56.515   9.050 -19.479  1.00 60.17           C  
ATOM   2794  O   TYR   352      57.082  10.115 -19.723  1.00 60.17           O  
ATOM   2795  CB  TYR   352      54.304   8.436 -20.264  1.00 60.17           C  
ATOM   2796  CG  TYR   352      52.880   8.251 -19.867  1.00 60.17           C  
ATOM   2797  CD1 TYR   352      52.473   7.069 -19.293  1.00 60.17           C  
ATOM   2798  CD2 TYR   352      51.957   9.253 -20.062  1.00 60.17           C  
ATOM   2799  CE1 TYR   352      51.161   6.887 -18.926  1.00 60.17           C  
ATOM   2800  CE2 TYR   352      50.643   9.077 -19.697  1.00 60.17           C  
ATOM   2801  CZ  TYR   352      50.246   7.891 -19.129  1.00 60.17           C  
ATOM   2802  OH  TYR   352      48.897   7.708 -18.755  1.00 60.17           O  
ATOM   2803  N   ASP   353      57.145   7.861 -19.535  1.00 42.22           N  
ATOM   2804  CA  ASP   353      58.521   7.697 -19.909  1.00 42.22           C  
ATOM   2805  C   ASP   353      58.715   8.018 -21.365  1.00 42.22           C  
ATOM   2806  O   ASP   353      59.754   8.559 -21.740  1.00 42.22           O  
ATOM   2807  CB  ASP   353      59.030   6.271 -19.650  1.00 42.22           C  
ATOM   2808  CG  ASP   353      59.057   6.085 -18.140  1.00 42.22           C  
ATOM   2809  OD1 ASP   353      58.957   7.116 -17.423  1.00 42.22           O  
ATOM   2810  OD2 ASP   353      59.174   4.917 -17.683  1.00 42.22           O1-
ATOM   2811  N   VAL   354      57.726   7.692 -22.226  1.00107.29           N  
ATOM   2812  CA  VAL   354      57.852   7.903 -23.647  1.00107.29           C  
ATOM   2813  C   VAL   354      56.906   8.993 -24.057  1.00107.29           C  
ATOM   2814  O   VAL   354      56.157   9.517 -23.235  1.00107.29           O  
ATOM   2815  CB  VAL   354      57.566   6.681 -24.469  1.00107.29           C  
ATOM   2816  CG1 VAL   354      58.632   5.618 -24.141  1.00107.29           C  
ATOM   2817  CG2 VAL   354      56.123   6.228 -24.200  1.00107.29           C  
ATOM   2818  N   PRO   355      56.942   9.369 -25.315  1.00 85.34           N  
ATOM   2819  CA  PRO   355      56.131  10.462 -25.779  1.00 85.34           C  
ATOM   2820  C   PRO   355      54.679  10.226 -25.536  1.00 85.34           C  
ATOM   2821  O   PRO   355      54.134   9.225 -25.998  1.00 85.34           O  
ATOM   2822  CB  PRO   355      56.543  10.696 -27.229  1.00 85.34           C  
ATOM   2823  CG  PRO   355      58.023  10.261 -27.240  1.00 85.34           C  
ATOM   2824  CD  PRO   355      58.127   9.189 -26.137  1.00 85.34           C  
ATOM   2825  N   GLN   356      54.041  11.174 -24.828  1.00 92.89           N  
ATOM   2826  CA  GLN   356      52.680  11.064 -24.399  1.00 92.89           C  
ATOM   2827  C   GLN   356      51.725  11.113 -25.548  1.00 92.89           C  
ATOM   2828  O   GLN   356      50.774  10.334 -25.596  1.00 92.89           O  
ATOM   2829  CB  GLN   356      52.262  12.177 -23.428  1.00 92.89           C  
ATOM   2830  CG  GLN   356      52.930  12.076 -22.056  1.00 92.89           C  
ATOM   2831  CD  GLN   356      54.378  12.528 -22.172  1.00 92.89           C  
ATOM   2832  NE2 GLN   356      55.167  12.304 -21.087  1.00 92.89           N  
ATOM   2833  OE1 GLN   356      54.800  13.073 -23.191  1.00 92.89           O  
ATOM   2834  N   ILE   357      51.969  12.012 -26.522  1.00 51.20           N  
ATOM   2835  CA  ILE   357      51.020  12.215 -27.576  1.00 51.20           C  
ATOM   2836  C   ILE   357      51.446  11.409 -28.755  1.00 51.20           C  
ATOM   2837  O   ILE   357      52.548  11.590 -29.273  1.00 51.20           O  
ATOM   2838  CB  ILE   357      50.952  13.643 -28.028  1.00 51.20           C  
ATOM   2839  CG1 ILE   357      50.538  14.561 -26.862  1.00 51.20           C  
ATOM   2840  CG2 ILE   357      50.004  13.716 -29.234  1.00 51.20           C  
ATOM   2841  CD1 ILE   357      50.753  16.046 -27.154  1.00 51.20           C  
ATOM   2842  N   ARG   358      50.559  10.492 -29.204  1.00 81.81           N  
ATOM   2843  CA  ARG   358      50.879   9.629 -30.303  1.00 81.81           C  
ATOM   2844  C   ARG   358      49.740   9.630 -31.278  1.00 81.81           C  
ATOM   2845  O   ARG   358      48.589   9.393 -30.906  1.00 81.81           O  
ATOM   2846  CB  ARG   358      51.093   8.187 -29.835  1.00 81.81           C  
ATOM   2847  CG  ARG   358      52.238   8.102 -28.836  1.00 81.81           C  
ATOM   2848  CD  ARG   358      52.478   6.704 -28.280  1.00 81.81           C  
ATOM   2849  NE  ARG   358      53.789   6.763 -27.583  1.00 81.81           N  
ATOM   2850  CZ  ARG   358      54.930   6.622 -28.317  1.00 81.81           C  
ATOM   2851  NH1 ARG   358      54.847   6.374 -29.656  1.00 81.81           N1+
ATOM   2852  NH2 ARG   358      56.146   6.729 -27.711  1.00 81.81           N  
ATOM   2853  N   LEU   359      50.036   9.902 -32.567  1.00 78.99           N  
ATOM   2854  CA  LEU   359      49.004   9.917 -33.573  1.00 78.99           C  
ATOM   2855  C   LEU   359      49.496   9.150 -34.755  1.00 78.99           C  
ATOM   2856  O   LEU   359      50.470   9.584 -35.362  1.00 78.99           O  
ATOM   2857  CB  LEU   359      48.662  11.345 -34.044  1.00 78.99           C  
ATOM   2858  CG  LEU   359      47.570  11.424 -35.128  1.00 78.99           C  
ATOM   2859  CD1 LEU   359      46.235  10.833 -34.649  1.00 78.99           C  
ATOM   2860  CD2 LEU   359      47.422  12.867 -35.637  1.00 78.99           C  
ATOM   2861  N   MET   360      48.822   8.029 -35.129  1.00 88.21           N  
ATOM   2862  CA  MET   360      49.280   7.198 -36.221  1.00 88.21           C  
ATOM   2863  C   MET   360      48.202   6.963 -37.251  1.00 88.21           C  
ATOM   2864  O   MET   360      47.015   7.140 -36.973  1.00 88.21           O  
ATOM   2865  CB  MET   360      49.785   5.815 -35.764  1.00 88.21           C  
ATOM   2866  CG  MET   360      51.156   5.846 -35.084  1.00 88.21           C  
ATOM   2867  SD  MET   360      51.203   6.607 -33.433  1.00 88.21           S  
ATOM   2868  CE  MET   360      50.691   5.125 -32.516  1.00 88.21           C  
ATOM   2869  N   LYS   361      48.607   6.575 -38.496  1.00127.45           N  
ATOM   2870  CA  LYS   361      47.630   6.281 -39.521  1.00127.45           C  
ATOM   2871  C   LYS   361      47.996   5.021 -40.290  1.00127.45           C  
ATOM   2872  O   LYS   361      49.171   4.668 -40.397  1.00127.45           O  
ATOM   2873  CB  LYS   361      47.375   7.414 -40.539  1.00127.45           C  
ATOM   2874  CG  LYS   361      48.372   7.526 -41.690  1.00127.45           C  
ATOM   2875  CD  LYS   361      47.863   8.422 -42.821  1.00127.45           C  
ATOM   2876  CE  LYS   361      48.731   8.383 -44.077  1.00127.45           C  
ATOM   2877  NZ  LYS   361      50.097   8.836 -43.742  1.00127.45           N1+
ATOM   2878  N   VAL   362      46.959   4.301 -40.811  1.00142.40           N  
ATOM   2879  CA  VAL   362      47.029   3.104 -41.647  1.00142.40           C  
ATOM   2880  C   VAL   362      45.906   3.230 -42.695  1.00142.40           C  
ATOM   2881  O   VAL   362      45.152   4.183 -42.596  1.00142.40           O  
ATOM   2882  CB  VAL   362      46.759   1.828 -40.905  1.00142.40           C  
ATOM   2883  CG1 VAL   362      45.318   1.867 -40.370  1.00142.40           C  
ATOM   2884  CG2 VAL   362      47.026   0.649 -41.858  1.00142.40           C  
ATOM   2885  N   LYS   363      45.765   2.351 -43.746  1.00123.42           N  
ATOM   2886  CA  LYS   363      44.664   2.353 -44.715  1.00123.42           C  
ATOM   2887  C   LYS   363      43.664   1.353 -44.172  1.00123.42           C  
ATOM   2888  O   LYS   363      44.062   0.414 -43.489  1.00123.42           O  
ATOM   2889  CB  LYS   363      45.081   1.838 -46.107  1.00123.42           C  
ATOM   2890  CG  LYS   363      46.209   2.633 -46.773  1.00123.42           C  
ATOM   2891  CD  LYS   363      46.855   1.883 -47.944  1.00123.42           C  
ATOM   2892  CE  LYS   363      48.002   2.639 -48.624  1.00123.42           C  
ATOM   2893  NZ  LYS   363      47.467   3.693 -49.512  1.00123.42           N1+
ATOM   2894  N   THR   364      42.345   1.509 -44.447  1.00122.18           N  
ATOM   2895  CA  THR   364      41.357   0.659 -43.831  1.00122.18           C  
ATOM   2896  C   THR   364      41.480  -0.772 -44.284  1.00122.18           C  
ATOM   2897  O   THR   364      41.399  -1.691 -43.468  1.00122.18           O  
ATOM   2898  CB  THR   364      39.959   1.141 -44.095  1.00122.18           C  
ATOM   2899  CG2 THR   364      39.009   0.367 -43.174  1.00122.18           C  
ATOM   2900  OG1 THR   364      39.848   2.516 -43.762  1.00122.18           O  
ATOM   2901  N   LYS   365      41.664  -1.002 -45.600  1.00 82.50           N  
ATOM   2902  CA  LYS   365      41.780  -2.334 -46.129  1.00 82.50           C  
ATOM   2903  C   LYS   365      43.021  -2.956 -45.584  1.00 82.50           C  
ATOM   2904  O   LYS   365      43.035  -4.123 -45.193  1.00 82.50           O  
ATOM   2905  CB  LYS   365      41.898  -2.349 -47.661  1.00 82.50           C  
ATOM   2906  CG  LYS   365      40.614  -1.926 -48.378  1.00 82.50           C  
ATOM   2907  CD  LYS   365      39.426  -2.850 -48.101  1.00 82.50           C  
ATOM   2908  CE  LYS   365      38.168  -2.478 -48.886  1.00 82.50           C  
ATOM   2909  NZ  LYS   365      37.086  -3.452 -48.609  1.00 82.50           N1+
ATOM   2910  N   ARG   366      44.106  -2.173 -45.528  1.00 62.41           N  
ATOM   2911  CA  ARG   366      45.355  -2.695 -45.067  1.00 62.41           C  
ATOM   2912  C   ARG   366      45.182  -3.129 -43.645  1.00 62.41           C  
ATOM   2913  O   ARG   366      45.695  -4.172 -43.244  1.00 62.41           O  
ATOM   2914  CB  ARG   366      46.483  -1.648 -45.103  1.00 62.41           C  
ATOM   2915  CG  ARG   366      47.877  -2.238 -44.879  1.00 62.41           C  
ATOM   2916  CD  ARG   366      48.381  -3.062 -46.068  1.00 62.41           C  
ATOM   2917  NE  ARG   366      49.736  -3.570 -45.718  1.00 62.41           N  
ATOM   2918  CZ  ARG   366      50.836  -2.801 -45.956  1.00 62.41           C  
ATOM   2919  NH1 ARG   366      50.701  -1.564 -46.519  1.00 62.41           N1+
ATOM   2920  NH2 ARG   366      52.075  -3.270 -45.631  1.00 62.41           N  
ATOM   2921  N   ALA   367      44.436  -2.339 -42.845  1.00 56.68           N  
ATOM   2922  CA  ALA   367      44.326  -2.628 -41.443  1.00 56.68           C  
ATOM   2923  C   ALA   367      43.678  -3.962 -41.178  1.00 56.68           C  
ATOM   2924  O   ALA   367      44.244  -4.802 -40.481  1.00 56.68           O  
ATOM   2925  CB  ALA   367      43.502  -1.569 -40.690  1.00 56.68           C  
ATOM   2926  N   ILE   368      42.499  -4.203 -41.776  1.00 96.84           N  
ATOM   2927  CA  ILE   368      41.648  -5.342 -41.531  1.00 96.84           C  
ATOM   2928  C   ILE   368      42.173  -6.650 -42.045  1.00 96.84           C  
ATOM   2929  O   ILE   368      41.754  -7.700 -41.564  1.00 96.84           O  
ATOM   2930  CB  ILE   368      40.235  -5.144 -42.008  1.00 96.84           C  
ATOM   2931  CG1 ILE   368      40.135  -4.992 -43.533  1.00 96.84           C  
ATOM   2932  CG2 ILE   368      39.677  -3.934 -41.237  1.00 96.84           C  
ATOM   2933  CD1 ILE   368      38.690  -5.018 -44.041  1.00 96.84           C  
ATOM   2934  N   LYS   369      43.023  -6.637 -43.088  1.00123.78           N  
ATOM   2935  CA  LYS   369      43.490  -7.834 -43.745  1.00123.78           C  
ATOM   2936  C   LYS   369      43.907  -8.893 -42.762  1.00123.78           C  
ATOM   2937  O   LYS   369      44.684  -8.643 -41.841  1.00123.78           O  
ATOM   2938  CB  LYS   369      44.702  -7.550 -44.648  1.00123.78           C  
ATOM   2939  CG  LYS   369      45.132  -8.717 -45.535  1.00123.78           C  
ATOM   2940  CD  LYS   369      44.181  -8.994 -46.697  1.00123.78           C  
ATOM   2941  CE  LYS   369      44.693 -10.064 -47.659  1.00123.78           C  
ATOM   2942  NZ  LYS   369      43.698 -10.303 -48.724  1.00123.78           N1+
ATOM   2943  N   GLY   370      43.386 -10.128 -42.962  1.00 28.02           N  
ATOM   2944  CA  GLY   370      43.719 -11.272 -42.155  1.00 28.02           C  
ATOM   2945  C   GLY   370      43.035 -11.186 -40.824  1.00 28.02           C  
ATOM   2946  O   GLY   370      43.555 -11.690 -39.830  1.00 28.02           O  
ATOM   2947  N   GLU   371      41.842 -10.561 -40.763  1.00 78.00           N  
ATOM   2948  CA  GLU   371      41.204 -10.406 -39.483  1.00 78.00           C  
ATOM   2949  C   GLU   371      39.739 -10.715 -39.581  1.00 78.00           C  
ATOM   2950  O   GLU   371      39.179 -10.890 -40.659  1.00 78.00           O  
ATOM   2951  CB  GLU   371      41.334  -8.980 -38.920  1.00 78.00           C  
ATOM   2952  CG  GLU   371      42.754  -8.619 -38.480  1.00 78.00           C  
ATOM   2953  CD  GLU   371      42.901  -9.003 -37.015  1.00 78.00           C  
ATOM   2954  OE1 GLU   371      41.865  -9.351 -36.390  1.00 78.00           O  
ATOM   2955  OE2 GLU   371      44.047  -8.937 -36.497  1.00 78.00           O1-
ATOM   2956  N   LYS   372      39.096 -10.774 -38.399  1.00159.05           N  
ATOM   2957  CA  LYS   372      37.705 -11.068 -38.180  1.00159.05           C  
ATOM   2958  C   LYS   372      36.905 -10.000 -38.861  1.00159.05           C  
ATOM   2959  O   LYS   372      35.755 -10.196 -39.248  1.00159.05           O  
ATOM   2960  CB  LYS   372      37.342 -10.946 -36.693  1.00159.05           C  
ATOM   2961  CG  LYS   372      38.261 -11.738 -35.758  1.00159.05           C  
ATOM   2962  CD  LYS   372      38.114 -13.253 -35.850  1.00159.05           C  
ATOM   2963  CE  LYS   372      37.224 -13.822 -34.744  1.00159.05           C  
ATOM   2964  NZ  LYS   372      37.837 -13.561 -33.421  1.00159.05           N1+
ATOM   2965  N   CYS   373      37.485  -8.796 -38.942  1.00 74.89           N  
ATOM   2966  CA  CYS   373      36.846  -7.645 -39.507  1.00 74.89           C  
ATOM   2967  C   CYS   373      36.731  -7.753 -40.999  1.00 74.89           C  
ATOM   2968  O   CYS   373      35.896  -7.078 -41.602  1.00 74.89           O  
ATOM   2969  CB  CYS   373      37.555  -6.342 -39.095  1.00 74.89           C  
ATOM   2970  SG  CYS   373      37.406  -6.130 -37.290  1.00 74.89           S  
ATOM   2971  N   GLN   374      37.583  -8.581 -41.640  1.00108.09           N  
ATOM   2972  CA  GLN   374      37.579  -8.686 -43.075  1.00108.09           C  
ATOM   2973  C   GLN   374      36.338  -9.376 -43.537  1.00108.09           C  
ATOM   2974  O   GLN   374      35.440  -9.682 -42.754  1.00108.09           O  
ATOM   2975  CB  GLN   374      38.774  -9.447 -43.675  1.00108.09           C  
ATOM   2976  CG  GLN   374      38.773 -10.948 -43.390  1.00108.09           C  
ATOM   2977  CD  GLN   374      39.934 -11.562 -44.163  1.00108.09           C  
ATOM   2978  NE2 GLN   374      39.616 -12.271 -45.279  1.00108.09           N  
ATOM   2979  OE1 GLN   374      41.095 -11.409 -43.790  1.00108.09           O  
ATOM   2980  N   GLY   375      36.238  -9.585 -44.865  1.00 16.94           N  
ATOM   2981  CA  GLY   375      35.080 -10.225 -45.410  1.00 16.94           C  
ATOM   2982  C   GLY   375      34.212  -9.122 -46.004  1.00 16.94           C  
ATOM   2983  O   GLY   375      34.667  -8.483 -46.990  1.00 16.94           O  
ATOM   2984  OXT GLY   375      33.084  -8.902 -45.484  1.00 16.94           O1-
END
