# Supplementary material for: The Diversity of Yellow-Related Proteins in Sand Flies (Diptera: Psychodidae)
Source: PLoS One. 2016 Nov 3;11(11):e0166191. doi: 10.1371/journal.pone.0166191 (PMC5094789; doi:10.1371/journal.pone.0166191)
Supplement: S1 Fig — Zipped PDB files of 32 sand fly yellow-related proteins calculated in MODELLER based on 3Q6K as the template structure. Protein codes refers to Table 1. (ZIP) [file pone.0166191.s001.zip › Ppap2.pdb]

ATOM      1  N   ASP     1      48.870  -2.966 -41.077  1.00 39.06           N  
ATOM      2  CA  ASP     1      49.544  -3.000 -39.756  1.00 39.06           C  
ATOM      3  C   ASP     1      50.590  -1.951 -39.625  1.00 39.06           C  
ATOM      4  O   ASP     1      50.758  -1.355 -38.563  1.00 39.06           O  
ATOM      5  CB  ASP     1      50.194  -4.373 -39.520  1.00 39.06           C  
ATOM      6  CG  ASP     1      49.106  -5.315 -39.028  1.00 39.06           C  
ATOM      7  OD1 ASP     1      48.475  -4.974 -37.992  1.00 39.06           O  
ATOM      8  OD2 ASP     1      48.903  -6.387 -39.658  1.00 39.06           O1-
ATOM      9  N   VAL     2      51.316  -1.683 -40.722  1.00 90.42           N  
ATOM     10  CA  VAL     2      52.344  -0.692 -40.652  1.00 90.42           C  
ATOM     11  C   VAL     2      51.680   0.627 -40.439  1.00 90.42           C  
ATOM     12  O   VAL     2      50.577   0.868 -40.932  1.00 90.42           O  
ATOM     13  CB  VAL     2      53.175  -0.610 -41.897  1.00 90.42           C  
ATOM     14  CG1 VAL     2      52.284  -0.133 -43.055  1.00 90.42           C  
ATOM     15  CG2 VAL     2      54.382   0.301 -41.620  1.00 90.42           C  
ATOM     16  N   GLU     3      52.325   1.509 -39.651  1.00119.23           N  
ATOM     17  CA  GLU     3      51.734   2.786 -39.397  1.00119.23           C  
ATOM     18  C   GLU     3      52.812   3.812 -39.428  1.00119.23           C  
ATOM     19  O   GLU     3      53.981   3.520 -39.184  1.00119.23           O  
ATOM     20  CB  GLU     3      51.069   2.893 -38.012  1.00119.23           C  
ATOM     21  CG  GLU     3      52.042   2.833 -36.824  1.00119.23           C  
ATOM     22  CD  GLU     3      52.422   1.385 -36.527  1.00119.23           C  
ATOM     23  OE1 GLU     3      51.968   0.476 -37.271  1.00119.23           O  
ATOM     24  OE2 GLU     3      53.176   1.172 -35.539  1.00119.23           O1-
ATOM     25  N   ARG     4      52.435   5.055 -39.778  1.00 75.35           N  
ATOM     26  CA  ARG     4      53.389   6.117 -39.748  1.00 75.35           C  
ATOM     27  C   ARG     4      52.642   7.324 -39.293  1.00 75.35           C  
ATOM     28  O   ARG     4      51.457   7.448 -39.591  1.00 75.35           O  
ATOM     29  CB  ARG     4      54.017   6.395 -41.121  1.00 75.35           C  
ATOM     30  CG  ARG     4      54.757   5.168 -41.660  1.00 75.35           C  
ATOM     31  CD  ARG     4      55.387   5.369 -43.038  1.00 75.35           C  
ATOM     32  NE  ARG     4      56.058   4.091 -43.410  1.00 75.35           N  
ATOM     33  CZ  ARG     4      57.381   4.078 -43.742  1.00 75.35           C  
ATOM     34  NH1 ARG     4      58.093   5.243 -43.757  1.00 75.35           N1+
ATOM     35  NH2 ARG     4      57.995   2.902 -44.064  1.00 75.35           N  
ATOM     36  N   PHE     5      53.292   8.199 -38.489  1.00146.66           N  
ATOM     37  CA  PHE     5      52.669   9.440 -38.112  1.00146.66           C  
ATOM     38  C   PHE     5      53.522  10.150 -37.087  1.00146.66           C  
ATOM     39  O   PHE     5      54.747  10.048 -37.131  1.00146.66           O  
ATOM     40  CB  PHE     5      51.197   9.373 -37.695  1.00146.66           C  
ATOM     41  CG  PHE     5      50.632  10.689 -38.096  1.00146.66           C  
ATOM     42  CD1 PHE     5      50.776  11.088 -39.406  1.00146.66           C  
ATOM     43  CD2 PHE     5      49.931  11.490 -37.228  1.00146.66           C  
ATOM     44  CE1 PHE     5      50.269  12.283 -39.852  1.00146.66           C  
ATOM     45  CE2 PHE     5      49.422  12.687 -37.673  1.00146.66           C  
ATOM     46  CZ  PHE     5      49.580  13.085 -38.979  1.00146.66           C  
ATOM     47  N   TYR     6      52.916  10.886 -36.127  1.00107.19           N  
ATOM     48  CA  TYR     6      53.704  11.728 -35.255  1.00107.19           C  
ATOM     49  C   TYR     6      53.694  11.247 -33.828  1.00107.19           C  
ATOM     50  O   TYR     6      52.804  10.512 -33.405  1.00107.19           O  
ATOM     51  CB  TYR     6      53.148  13.154 -35.102  1.00107.19           C  
ATOM     52  CG  TYR     6      53.114  13.911 -36.381  1.00107.19           C  
ATOM     53  CD1 TYR     6      54.242  14.498 -36.884  1.00107.19           C  
ATOM     54  CD2 TYR     6      51.935  14.064 -37.064  1.00107.19           C  
ATOM     55  CE1 TYR     6      54.199  15.221 -38.050  1.00107.19           C  
ATOM     56  CE2 TYR     6      51.879  14.783 -38.234  1.00107.19           C  
ATOM     57  CZ  TYR     6      53.017  15.356 -38.737  1.00107.19           C  
ATOM     58  OH  TYR     6      52.963  16.093 -39.940  1.00107.19           O  
ATOM     59  N   ALA     7      54.738  11.657 -33.060  1.00 54.73           N  
ATOM     60  CA  ALA     7      54.836  11.395 -31.644  1.00 54.73           C  
ATOM     61  C   ALA     7      55.425  12.620 -30.996  1.00 54.73           C  
ATOM     62  O   ALA     7      56.385  13.196 -31.504  1.00 54.73           O  
ATOM     63  CB  ALA     7      55.747  10.204 -31.300  1.00 54.73           C  
ATOM     64  N   TRP     8      54.873  13.059 -29.841  1.00 85.91           N  
ATOM     65  CA  TRP     8      55.376  14.261 -29.225  1.00 85.91           C  
ATOM     66  C   TRP     8      55.582  14.047 -27.756  1.00 85.91           C  
ATOM     67  O   TRP     8      54.684  13.591 -27.050  1.00 85.91           O  
ATOM     68  CB  TRP     8      54.377  15.432 -29.281  1.00 85.91           C  
ATOM     69  CG  TRP     8      54.052  15.983 -30.651  1.00 85.91           C  
ATOM     70  CD1 TRP     8      54.664  16.989 -31.336  1.00 85.91           C  
ATOM     71  CD2 TRP     8      52.957  15.541 -31.469  1.00 85.91           C  
ATOM     72  CE2 TRP     8      52.968  16.322 -32.626  1.00 85.91           C  
ATOM     73  CE3 TRP     8      52.014  14.572 -31.275  1.00 85.91           C  
ATOM     74  NE1 TRP     8      54.023  17.205 -32.531  1.00 85.91           N  
ATOM     75  CZ2 TRP     8      52.033  16.144 -33.605  1.00 85.91           C  
ATOM     76  CZ3 TRP     8      51.077  14.390 -32.269  1.00 85.91           C  
ATOM     77  CH2 TRP     8      51.087  15.162 -33.412  1.00 85.91           C  
ATOM     78  N   ARG     9      56.795  14.369 -27.262  1.00 99.20           N  
ATOM     79  CA  ARG     9      57.043  14.372 -25.847  1.00 99.20           C  
ATOM     80  C   ARG     9      56.235  15.503 -25.295  1.00 99.20           C  
ATOM     81  O   ARG     9      55.545  15.371 -24.284  1.00 99.20           O  
ATOM     82  CB  ARG     9      58.521  14.652 -25.515  1.00 99.20           C  
ATOM     83  CG  ARG     9      59.449  13.483 -25.851  1.00 99.20           C  
ATOM     84  CD  ARG     9      59.952  12.737 -24.615  1.00 99.20           C  
ATOM     85  NE  ARG     9      60.925  13.632 -23.928  1.00 99.20           N  
ATOM     86  CZ  ARG     9      62.263  13.449 -24.130  1.00 99.20           C  
ATOM     87  NH1 ARG     9      62.690  12.418 -24.916  1.00 99.20           N1+
ATOM     88  NH2 ARG     9      63.173  14.282 -23.546  1.00 99.20           N  
ATOM     89  N   ASN    10      56.305  16.660 -25.979  1.00 42.65           N  
ATOM     90  CA  ASN    10      55.563  17.818 -25.583  1.00 42.65           C  
ATOM     91  C   ASN    10      55.113  18.468 -26.844  1.00 42.65           C  
ATOM     92  O   ASN    10      55.749  18.338 -27.886  1.00 42.65           O  
ATOM     93  CB  ASN    10      56.385  18.864 -24.811  1.00 42.65           C  
ATOM     94  CG  ASN    10      56.647  18.341 -23.403  1.00 42.65           C  
ATOM     95  ND2 ASN    10      57.688  18.903 -22.734  1.00 42.65           N  
ATOM     96  OD1 ASN    10      55.928  17.474 -22.907  1.00 42.65           O  
ATOM     97  N   ILE    11      53.991  19.197 -26.771  1.00108.21           N  
ATOM     98  CA  ILE    11      53.490  19.862 -27.929  1.00108.21           C  
ATOM     99  C   ILE    11      54.023  21.258 -27.894  1.00108.21           C  
ATOM    100  O   ILE    11      53.598  22.090 -27.094  1.00108.21           O  
ATOM    101  CB  ILE    11      51.994  19.871 -27.952  1.00108.21           C  
ATOM    102  CG1 ILE    11      51.462  20.624 -29.174  1.00108.21           C  
ATOM    103  CG2 ILE    11      51.509  20.369 -26.595  1.00108.21           C  
ATOM    104  CD1 ILE    11      49.952  20.499 -29.365  1.00108.21           C  
ATOM    105  N   THR    12      54.985  21.537 -28.795  1.00105.92           N  
ATOM    106  CA  THR    12      55.653  22.805 -28.839  1.00105.92           C  
ATOM    107  C   THR    12      55.053  23.604 -29.953  1.00105.92           C  
ATOM    108  O   THR    12      54.587  23.051 -30.947  1.00105.92           O  
ATOM    109  CB  THR    12      57.118  22.672 -29.124  1.00105.92           C  
ATOM    110  CG2 THR    12      57.288  22.148 -30.560  1.00105.92           C  
ATOM    111  OG1 THR    12      57.770  23.924 -28.973  1.00105.92           O  
ATOM    112  N   PHE    13      55.044  24.944 -29.803  1.00 62.20           N  
ATOM    113  CA  PHE    13      54.426  25.780 -30.792  1.00 62.20           C  
ATOM    114  C   PHE    13      55.465  26.528 -31.555  1.00 62.20           C  
ATOM    115  O   PHE    13      56.511  26.910 -31.032  1.00 62.20           O  
ATOM    116  CB  PHE    13      53.498  26.861 -30.206  1.00 62.20           C  
ATOM    117  CG  PHE    13      52.269  26.213 -29.673  1.00 62.20           C  
ATOM    118  CD1 PHE    13      51.176  26.018 -30.485  1.00 62.20           C  
ATOM    119  CD2 PHE    13      52.208  25.800 -28.362  1.00 62.20           C  
ATOM    120  CE1 PHE    13      50.038  25.420 -29.997  1.00 62.20           C  
ATOM    121  CE2 PHE    13      51.072  25.202 -27.870  1.00 62.20           C  
ATOM    122  CZ  PHE    13      49.983  25.011 -28.687  1.00 62.20           C  
ATOM    123  N   GLU    14      55.187  26.731 -32.853  1.00 50.70           N  
ATOM    124  CA  GLU    14      56.049  27.504 -33.691  1.00 50.70           C  
ATOM    125  C   GLU    14      55.659  28.944 -33.493  1.00 50.70           C  
ATOM    126  O   GLU    14      54.488  29.262 -33.300  1.00 50.70           O  
ATOM    127  CB  GLU    14      55.885  27.123 -35.175  1.00 50.70           C  
ATOM    128  CG  GLU    14      57.017  27.578 -36.094  1.00 50.70           C  
ATOM    129  CD  GLU    14      56.844  26.834 -37.411  1.00 50.70           C  
ATOM    130  OE1 GLU    14      55.682  26.471 -37.738  1.00 50.70           O  
ATOM    131  OE2 GLU    14      57.872  26.608 -38.106  1.00 50.70           O1-
ATOM    132  N   ASP    15      56.658  29.849 -33.532  1.00 58.47           N  
ATOM    133  CA  ASP    15      56.477  31.271 -33.419  1.00 58.47           C  
ATOM    134  C   ASP    15      55.737  31.685 -32.181  1.00 58.47           C  
ATOM    135  O   ASP    15      54.853  32.539 -32.233  1.00 58.47           O  
ATOM    136  CB  ASP    15      55.797  31.903 -34.644  1.00 58.47           C  
ATOM    137  CG  ASP    15      56.818  31.900 -35.773  1.00 58.47           C  
ATOM    138  OD1 ASP    15      57.722  31.022 -35.754  1.00 58.47           O  
ATOM    139  OD2 ASP    15      56.717  32.793 -36.655  1.00 58.47           O1-
ATOM    140  N   VAL    16      56.081  31.084 -31.028  1.00 50.63           N  
ATOM    141  CA  VAL    16      55.579  31.535 -29.764  1.00 50.63           C  
ATOM    142  C   VAL    16      56.808  31.654 -28.917  1.00 50.63           C  
ATOM    143  O   VAL    16      57.626  30.736 -28.894  1.00 50.63           O  
ATOM    144  CB  VAL    16      54.654  30.552 -29.107  1.00 50.63           C  
ATOM    145  CG1 VAL    16      54.233  31.113 -27.739  1.00 50.63           C  
ATOM    146  CG2 VAL    16      53.474  30.281 -30.053  1.00 50.63           C  
ATOM    147  N   LYS    17      56.981  32.777 -28.188  1.00 64.82           N  
ATOM    148  CA  LYS    17      58.205  32.927 -27.454  1.00 64.82           C  
ATOM    149  C   LYS    17      58.286  31.846 -26.438  1.00 64.82           C  
ATOM    150  O   LYS    17      57.322  31.553 -25.733  1.00 64.82           O  
ATOM    151  CB  LYS    17      58.357  34.286 -26.751  1.00 64.82           C  
ATOM    152  CG  LYS    17      58.700  35.413 -27.724  1.00 64.82           C  
ATOM    153  CD  LYS    17      58.514  36.819 -27.152  1.00 64.82           C  
ATOM    154  CE  LYS    17      59.140  37.906 -28.027  1.00 64.82           C  
ATOM    155  NZ  LYS    17      58.572  37.853 -29.393  1.00 64.82           N1+
ATOM    156  N   GLU    18      59.470  31.219 -26.349  1.00 33.43           N  
ATOM    157  CA  GLU    18      59.644  30.126 -25.451  1.00 33.43           C  
ATOM    158  C   GLU    18      59.674  30.658 -24.057  1.00 33.43           C  
ATOM    159  O   GLU    18      60.217  31.731 -23.796  1.00 33.43           O  
ATOM    160  CB  GLU    18      60.926  29.324 -25.727  1.00 33.43           C  
ATOM    161  CG  GLU    18      60.895  28.653 -27.105  1.00 33.43           C  
ATOM    162  CD  GLU    18      62.205  27.911 -27.331  1.00 33.43           C  
ATOM    163  OE1 GLU    18      62.517  27.000 -26.519  1.00 33.43           O  
ATOM    164  OE2 GLU    18      62.908  28.246 -28.323  1.00 33.43           O1-
ATOM    165  N   GLY    19      59.065  29.902 -23.122  1.00 15.87           N  
ATOM    166  CA  GLY    19      59.036  30.286 -21.742  1.00 15.87           C  
ATOM    167  C   GLY    19      57.731  30.961 -21.461  1.00 15.87           C  
ATOM    168  O   GLY    19      57.369  31.171 -20.304  1.00 15.87           O  
ATOM    169  N   THR    20      56.995  31.319 -22.528  1.00 48.79           N  
ATOM    170  CA  THR    20      55.724  31.976 -22.422  1.00 48.79           C  
ATOM    171  C   THR    20      54.714  31.021 -21.862  1.00 48.79           C  
ATOM    172  O   THR    20      53.753  31.433 -21.219  1.00 48.79           O  
ATOM    173  CB  THR    20      55.205  32.446 -23.748  1.00 48.79           C  
ATOM    174  CG2 THR    20      53.837  33.114 -23.529  1.00 48.79           C  
ATOM    175  OG1 THR    20      56.114  33.364 -24.336  1.00 48.79           O  
ATOM    176  N   TYR    21      54.861  29.716 -22.159  1.00 61.02           N  
ATOM    177  CA  TYR    21      53.918  28.743 -21.683  1.00 61.02           C  
ATOM    178  C   TYR    21      54.681  27.508 -21.307  1.00 61.02           C  
ATOM    179  O   TYR    21      55.845  27.355 -21.672  1.00 61.02           O  
ATOM    180  CB  TYR    21      52.891  28.347 -22.758  1.00 61.02           C  
ATOM    181  CG  TYR    21      53.673  27.856 -23.928  1.00 61.02           C  
ATOM    182  CD1 TYR    21      54.049  26.534 -24.023  1.00 61.02           C  
ATOM    183  CD2 TYR    21      54.044  28.727 -24.929  1.00 61.02           C  
ATOM    184  CE1 TYR    21      54.780  26.089 -25.102  1.00 61.02           C  
ATOM    185  CE2 TYR    21      54.774  28.288 -26.008  1.00 61.02           C  
ATOM    186  CZ  TYR    21      55.142  26.967 -26.098  1.00 61.02           C  
ATOM    187  OH  TYR    21      55.891  26.524 -27.209  1.00 61.02           O  
ATOM    188  N   LYS    22      54.043  26.596 -20.545  1.00 65.73           N  
ATOM    189  CA  LYS    22      54.686  25.373 -20.149  1.00 65.73           C  
ATOM    190  C   LYS    22      54.247  24.309 -21.110  1.00 65.73           C  
ATOM    191  O   LYS    22      53.059  24.025 -21.244  1.00 65.73           O  
ATOM    192  CB  LYS    22      54.275  24.923 -18.735  1.00 65.73           C  
ATOM    193  CG  LYS    22      54.927  23.627 -18.248  1.00 65.73           C  
ATOM    194  CD  LYS    22      54.720  23.380 -16.749  1.00 65.73           C  
ATOM    195  CE  LYS    22      55.350  22.083 -16.232  1.00 65.73           C  
ATOM    196  NZ  LYS    22      56.805  22.264 -16.021  1.00 65.73           N1+
ATOM    197  N   PRO    23      55.192  23.708 -21.779  1.00146.76           N  
ATOM    198  CA  PRO    23      54.954  22.706 -22.786  1.00146.76           C  
ATOM    199  C   PRO    23      54.218  21.505 -22.264  1.00146.76           C  
ATOM    200  O   PRO    23      53.552  20.837 -23.053  1.00146.76           O  
ATOM    201  CB  PRO    23      56.339  22.349 -23.332  1.00146.76           C  
ATOM    202  CG  PRO    23      57.307  22.745 -22.201  1.00146.76           C  
ATOM    203  CD  PRO    23      56.602  23.916 -21.500  1.00146.76           C  
ATOM    204  N   GLY    24      54.357  21.181 -20.966  1.00 38.38           N  
ATOM    205  CA  GLY    24      53.689  20.049 -20.390  1.00 38.38           C  
ATOM    206  C   GLY    24      52.205  20.275 -20.384  1.00 38.38           C  
ATOM    207  O   GLY    24      51.420  19.340 -20.521  1.00 38.38           O  
ATOM    208  N   ASP    25      51.788  21.535 -20.173  1.00 68.83           N  
ATOM    209  CA  ASP    25      50.415  21.946 -20.043  1.00 68.83           C  
ATOM    210  C   ASP    25      49.641  21.815 -21.320  1.00 68.83           C  
ATOM    211  O   ASP    25      48.411  21.784 -21.287  1.00 68.83           O  
ATOM    212  CB  ASP    25      50.262  23.392 -19.542  1.00 68.83           C  
ATOM    213  CG  ASP    25      50.628  23.389 -18.062  1.00 68.83           C  
ATOM    214  OD1 ASP    25      50.871  22.275 -17.522  1.00 68.83           O  
ATOM    215  OD2 ASP    25      50.658  24.488 -17.448  1.00 68.83           O1-
ATOM    216  N   VAL    26      50.302  21.798 -22.493  1.00 61.47           N  
ATOM    217  CA  VAL    26      49.500  21.751 -23.684  1.00 61.47           C  
ATOM    218  C   VAL    26      49.119  20.324 -23.950  1.00 61.47           C  
ATOM    219  O   VAL    26      49.946  19.493 -24.328  1.00 61.47           O  
ATOM    220  CB  VAL    26      50.178  22.333 -24.884  1.00 61.47           C  
ATOM    221  CG1 VAL    26      49.238  22.186 -26.090  1.00 61.47           C  
ATOM    222  CG2 VAL    26      50.584  23.782 -24.570  1.00 61.47           C  
ATOM    223  N   ILE    27      47.822  20.002 -23.753  1.00 72.73           N  
ATOM    224  CA  ILE    27      47.402  18.642 -23.928  1.00 72.73           C  
ATOM    225  C   ILE    27      46.358  18.525 -25.000  1.00 72.73           C  
ATOM    226  O   ILE    27      45.248  19.040 -24.874  1.00 72.73           O  
ATOM    227  CB  ILE    27      46.830  18.043 -22.675  1.00 72.73           C  
ATOM    228  CG1 ILE    27      47.916  17.983 -21.588  1.00 72.73           C  
ATOM    229  CG2 ILE    27      46.205  16.678 -23.021  1.00 72.73           C  
ATOM    230  CD1 ILE    27      47.387  17.645 -20.196  1.00 72.73           C  
ATOM    231  N   PRO    28      46.727  17.862 -26.072  1.00178.32           N  
ATOM    232  CA  PRO    28      45.786  17.641 -27.144  1.00178.32           C  
ATOM    233  C   PRO    28      44.841  16.511 -26.865  1.00178.32           C  
ATOM    234  O   PRO    28      45.300  15.436 -26.486  1.00178.32           O  
ATOM    235  CB  PRO    28      46.613  17.414 -28.407  1.00178.32           C  
ATOM    236  CG  PRO    28      47.937  18.134 -28.109  1.00178.32           C  
ATOM    237  CD  PRO    28      48.077  18.050 -26.581  1.00178.32           C  
ATOM    238  N   THR    29      43.524  16.761 -26.996  1.00174.85           N  
ATOM    239  CA  THR    29      42.450  15.826 -26.820  1.00174.85           C  
ATOM    240  C   THR    29      42.021  15.164 -28.103  1.00174.85           C  
ATOM    241  O   THR    29      41.397  14.102 -28.081  1.00174.85           O  
ATOM    242  CB  THR    29      41.248  16.512 -26.263  1.00174.85           C  
ATOM    243  CG2 THR    29      40.211  15.441 -25.945  1.00174.85           C  
ATOM    244  OG1 THR    29      41.586  17.196 -25.068  1.00174.85           O  
ATOM    245  N   GLY    30      42.251  15.814 -29.261  1.00 46.61           N  
ATOM    246  CA  GLY    30      41.695  15.280 -30.476  1.00 46.61           C  
ATOM    247  C   GLY    30      42.352  15.882 -31.680  1.00 46.61           C  
ATOM    248  O   GLY    30      43.096  16.859 -31.591  1.00 46.61           O  
ATOM    249  N   VAL    31      42.078  15.294 -32.865  1.00108.01           N  
ATOM    250  CA  VAL    31      42.661  15.791 -34.078  1.00108.01           C  
ATOM    251  C   VAL    31      41.681  15.598 -35.197  1.00108.01           C  
ATOM    252  O   VAL    31      40.600  15.040 -35.006  1.00108.01           O  
ATOM    253  CB  VAL    31      43.922  15.071 -34.459  1.00108.01           C  
ATOM    254  CG1 VAL    31      44.978  15.313 -33.366  1.00108.01           C  
ATOM    255  CG2 VAL    31      43.589  13.586 -34.679  1.00108.01           C  
ATOM    256  N   THR    32      42.004  16.163 -36.380  1.00121.56           N  
ATOM    257  CA  THR    32      41.251  15.926 -37.579  1.00121.56           C  
ATOM    258  C   THR    32      42.221  16.092 -38.708  1.00121.56           C  
ATOM    259  O   THR    32      43.002  17.042 -38.725  1.00121.56           O  
ATOM    260  CB  THR    32      40.108  16.878 -37.783  1.00121.56           C  
ATOM    261  CG2 THR    32      40.654  18.290 -38.052  1.00121.56           C  
ATOM    262  OG1 THR    32      39.306  16.444 -38.871  1.00121.56           O  
ATOM    263  N   HIS    33      42.197  15.170 -39.687  1.00 81.94           N  
ATOM    264  CA  HIS    33      43.125  15.237 -40.779  1.00 81.94           C  
ATOM    265  C   HIS    33      42.349  15.541 -42.026  1.00 81.94           C  
ATOM    266  O   HIS    33      41.329  14.911 -42.303  1.00 81.94           O  
ATOM    267  CB  HIS    33      43.851  13.896 -40.993  1.00 81.94           C  
ATOM    268  CG  HIS    33      44.994  13.937 -41.959  1.00 81.94           C  
ATOM    269  CD2 HIS    33      45.038  13.611 -43.280  1.00 81.94           C  
ATOM    270  ND1 HIS    33      46.275  14.314 -41.623  1.00 81.94           N  
ATOM    271  CE1 HIS    33      47.025  14.196 -42.746  1.00 81.94           C  
ATOM    272  NE2 HIS    33      46.317  13.772 -43.778  1.00 81.94           N  
ATOM    273  N   ASP    34      42.810  16.550 -42.797  1.00 57.06           N  
ATOM    274  CA  ASP    34      42.200  16.902 -44.051  1.00 57.06           C  
ATOM    275  C   ASP    34      43.109  16.340 -45.103  1.00 57.06           C  
ATOM    276  O   ASP    34      44.223  16.821 -45.298  1.00 57.06           O  
ATOM    277  CB  ASP    34      42.080  18.428 -44.248  1.00 57.06           C  
ATOM    278  CG  ASP    34      41.418  18.759 -45.583  1.00 57.06           C  
ATOM    279  OD1 ASP    34      40.973  17.821 -46.299  1.00 57.06           O  
ATOM    280  OD2 ASP    34      41.354  19.977 -45.903  1.00 57.06           O1-
ATOM    281  N   ALA    35      42.655  15.271 -45.784  1.00 47.14           N  
ATOM    282  CA  ALA    35      43.451  14.569 -46.755  1.00 47.14           C  
ATOM    283  C   ALA    35      43.783  15.422 -47.941  1.00 47.14           C  
ATOM    284  O   ALA    35      44.932  15.453 -48.378  1.00 47.14           O  
ATOM    285  CB  ALA    35      42.736  13.352 -47.350  1.00 47.14           C  
ATOM    286  N   LYS    36      42.795  16.141 -48.505  1.00103.13           N  
ATOM    287  CA  LYS    36      43.084  16.844 -49.724  1.00103.13           C  
ATOM    288  C   LYS    36      44.102  17.916 -49.478  1.00103.13           C  
ATOM    289  O   LYS    36      45.025  18.097 -50.271  1.00103.13           O  
ATOM    290  CB  LYS    36      41.856  17.496 -50.389  1.00103.13           C  
ATOM    291  CG  LYS    36      42.161  17.981 -51.811  1.00103.13           C  
ATOM    292  CD  LYS    36      40.923  18.248 -52.671  1.00103.13           C  
ATOM    293  CE  LYS    36      40.291  19.619 -52.436  1.00103.13           C  
ATOM    294  NZ  LYS    36      39.172  19.830 -53.383  1.00103.13           N1+
ATOM    295  N   THR    37      43.935  18.659 -48.370  1.00120.04           N  
ATOM    296  CA  THR    37      44.771  19.763 -47.986  1.00120.04           C  
ATOM    297  C   THR    37      46.094  19.295 -47.458  1.00120.04           C  
ATOM    298  O   THR    37      47.071  20.042 -47.478  1.00120.04           O  
ATOM    299  CB  THR    37      44.172  20.631 -46.923  1.00120.04           C  
ATOM    300  CG2 THR    37      44.261  19.883 -45.584  1.00120.04           C  
ATOM    301  OG1 THR    37      44.892  21.853 -46.833  1.00120.04           O  
ATOM    302  N   LYS    38      46.163  18.053 -46.943  1.00151.43           N  
ATOM    303  CA  LYS    38      47.363  17.592 -46.301  1.00151.43           C  
ATOM    304  C   LYS    38      47.596  18.431 -45.082  1.00151.43           C  
ATOM    305  O   LYS    38      48.724  18.828 -44.789  1.00151.43           O  
ATOM    306  CB  LYS    38      48.618  17.667 -47.186  1.00151.43           C  
ATOM    307  CG  LYS    38      48.656  16.581 -48.261  1.00151.43           C  
ATOM    308  CD  LYS    38      48.573  15.173 -47.669  1.00151.43           C  
ATOM    309  CE  LYS    38      49.516  14.958 -46.483  1.00151.43           C  
ATOM    310  NZ  LYS    38      49.139  13.728 -45.754  1.00151.43           N1+
ATOM    311  N   LYS    39      46.513  18.720 -44.330  1.00 62.93           N  
ATOM    312  CA  LYS    39      46.652  19.496 -43.133  1.00 62.93           C  
ATOM    313  C   LYS    39      46.110  18.741 -41.959  1.00 62.93           C  
ATOM    314  O   LYS    39      45.142  17.989 -42.071  1.00 62.93           O  
ATOM    315  CB  LYS    39      45.949  20.859 -43.192  1.00 62.93           C  
ATOM    316  CG  LYS    39      46.703  21.827 -44.100  1.00 62.93           C  
ATOM    317  CD  LYS    39      45.956  23.121 -44.400  1.00 62.93           C  
ATOM    318  CE  LYS    39      46.776  24.092 -45.248  1.00 62.93           C  
ATOM    319  NZ  LYS    39      46.004  25.334 -45.476  1.00 62.93           N1+
ATOM    320  N   LEU    40      46.753  18.926 -40.785  1.00 59.31           N  
ATOM    321  CA  LEU    40      46.330  18.242 -39.598  1.00 59.31           C  
ATOM    322  C   LEU    40      45.932  19.271 -38.577  1.00 59.31           C  
ATOM    323  O   LEU    40      46.640  20.251 -38.351  1.00 59.31           O  
ATOM    324  CB  LEU    40      47.432  17.336 -39.019  1.00 59.31           C  
ATOM    325  CG  LEU    40      47.015  16.491 -37.804  1.00 59.31           C  
ATOM    326  CD1 LEU    40      45.809  15.593 -38.123  1.00 59.31           C  
ATOM    327  CD2 LEU    40      48.207  15.661 -37.306  1.00 59.31           C  
ATOM    328  N   TYR    41      44.762  19.064 -37.931  1.00 55.50           N  
ATOM    329  CA  TYR    41      44.259  20.003 -36.965  1.00 55.50           C  
ATOM    330  C   TYR    41      44.230  19.317 -35.634  1.00 55.50           C  
ATOM    331  O   TYR    41      43.792  18.173 -35.519  1.00 55.50           O  
ATOM    332  CB  TYR    41      42.818  20.467 -37.247  1.00 55.50           C  
ATOM    333  CG  TYR    41      42.806  21.163 -38.567  1.00 55.50           C  
ATOM    334  CD1 TYR    41      43.289  22.447 -38.683  1.00 55.50           C  
ATOM    335  CD2 TYR    41      42.303  20.539 -39.687  1.00 55.50           C  
ATOM    336  CE1 TYR    41      43.276  23.091 -39.898  1.00 55.50           C  
ATOM    337  CE2 TYR    41      42.286  21.178 -40.905  1.00 55.50           C  
ATOM    338  CZ  TYR    41      42.776  22.458 -41.010  1.00 55.50           C  
ATOM    339  OH  TYR    41      42.764  23.125 -42.253  1.00 55.50           O  
ATOM    340  N   PHE    42      44.716  20.020 -34.591  1.00 59.94           N  
ATOM    341  CA  PHE    42      44.788  19.458 -33.270  1.00 59.94           C  
ATOM    342  C   PHE    42      44.011  20.321 -32.329  1.00 59.94           C  
ATOM    343  O   PHE    42      44.104  21.548 -32.364  1.00 59.94           O  
ATOM    344  CB  PHE    42      46.207  19.472 -32.673  1.00 59.94           C  
ATOM    345  CG  PHE    42      47.123  18.546 -33.394  1.00 59.94           C  
ATOM    346  CD1 PHE    42      47.572  18.839 -34.662  1.00 59.94           C  
ATOM    347  CD2 PHE    42      47.561  17.398 -32.775  1.00 59.94           C  
ATOM    348  CE1 PHE    42      48.432  17.985 -35.313  1.00 59.94           C  
ATOM    349  CE2 PHE    42      48.421  16.541 -33.418  1.00 59.94           C  
ATOM    350  CZ  PHE    42      48.854  16.835 -34.688  1.00 59.94           C  
ATOM    351  N   GLY    43      43.248  19.680 -31.422  1.00 38.15           N  
ATOM    352  CA  GLY    43      42.520  20.428 -30.441  1.00 38.15           C  
ATOM    353  C   GLY    43      43.329  20.400 -29.181  1.00 38.15           C  
ATOM    354  O   GLY    43      43.688  19.332 -28.687  1.00 38.15           O  
ATOM    355  N   VAL    44      43.668  21.601 -28.658  1.00 70.53           N  
ATOM    356  CA  VAL    44      44.343  21.726 -27.396  1.00 70.53           C  
ATOM    357  C   VAL    44      43.479  22.628 -26.556  1.00 70.53           C  
ATOM    358  O   VAL    44      43.591  23.850 -26.637  1.00 70.53           O  
ATOM    359  CB  VAL    44      45.686  22.385 -27.515  1.00 70.53           C  
ATOM    360  CG1 VAL    44      46.309  22.516 -26.114  1.00 70.53           C  
ATOM    361  CG2 VAL    44      46.538  21.578 -28.508  1.00 70.53           C  
ATOM    362  N   PRO    45      42.638  22.068 -25.721  1.00 86.34           N  
ATOM    363  CA  PRO    45      41.709  22.814 -24.906  1.00 86.34           C  
ATOM    364  C   PRO    45      42.405  23.673 -23.895  1.00 86.34           C  
ATOM    365  O   PRO    45      43.500  23.330 -23.454  1.00 86.34           O  
ATOM    366  CB  PRO    45      40.806  21.759 -24.262  1.00 86.34           C  
ATOM    367  CG  PRO    45      41.671  20.483 -24.255  1.00 86.34           C  
ATOM    368  CD  PRO    45      42.564  20.633 -25.500  1.00 86.34           C  
ATOM    369  N   ARG    46      41.788  24.807 -23.506  1.00191.09           N  
ATOM    370  CA  ARG    46      42.463  25.646 -22.564  1.00191.09           C  
ATOM    371  C   ARG    46      42.111  25.174 -21.192  1.00191.09           C  
ATOM    372  O   ARG    46      41.442  25.865 -20.427  1.00191.09           O  
ATOM    373  CB  ARG    46      42.066  27.131 -22.702  1.00191.09           C  
ATOM    374  CG  ARG    46      42.619  27.746 -23.994  1.00191.09           C  
ATOM    375  CD  ARG    46      42.416  29.253 -24.160  1.00191.09           C  
ATOM    376  NE  ARG    46      43.509  29.742 -25.057  1.00191.09           N  
ATOM    377  CZ  ARG    46      43.413  29.772 -26.421  1.00191.09           C  
ATOM    378  NH1 ARG    46      42.262  29.427 -27.063  1.00191.09           N1+
ATOM    379  NH2 ARG    46      44.490  30.156 -27.164  1.00191.09           N  
ATOM    380  N   ARG    47      42.532  23.936 -20.873  1.00138.74           N  
ATOM    381  CA  ARG    47      42.356  23.377 -19.571  1.00138.74           C  
ATOM    382  C   ARG    47      43.343  23.988 -18.629  1.00138.74           C  
ATOM    383  O   ARG    47      43.034  24.242 -17.466  1.00138.74           O  
ATOM    384  CB  ARG    47      42.539  21.850 -19.521  1.00138.74           C  
ATOM    385  CG  ARG    47      41.358  21.071 -20.106  1.00138.74           C  
ATOM    386  CD  ARG    47      41.359  19.593 -19.710  1.00138.74           C  
ATOM    387  NE  ARG    47      42.493  18.930 -20.413  1.00138.74           N  
ATOM    388  CZ  ARG    47      42.251  18.187 -21.532  1.00138.74           C  
ATOM    389  NH1 ARG    47      40.965  17.979 -21.941  1.00138.74           N1+
ATOM    390  NH2 ARG    47      43.291  17.638 -22.224  1.00138.74           N  
ATOM    391  N   TYR    48      44.567  24.247 -19.125  1.00 71.87           N  
ATOM    392  CA  TYR    48      45.627  24.739 -18.296  1.00 71.87           C  
ATOM    393  C   TYR    48      46.058  26.048 -18.870  1.00 71.87           C  
ATOM    394  O   TYR    48      45.728  26.382 -20.005  1.00 71.87           O  
ATOM    395  CB  TYR    48      46.837  23.797 -18.268  1.00 71.87           C  
ATOM    396  CG  TYR    48      46.274  22.481 -17.864  1.00 71.87           C  
ATOM    397  CD1 TYR    48      46.021  22.188 -16.544  1.00 71.87           C  
ATOM    398  CD2 TYR    48      45.955  21.552 -18.826  1.00 71.87           C  
ATOM    399  CE1 TYR    48      45.489  20.968 -16.198  1.00 71.87           C  
ATOM    400  CE2 TYR    48      45.425  20.331 -18.488  1.00 71.87           C  
ATOM    401  CZ  TYR    48      45.186  20.042 -17.169  1.00 71.87           C  
ATOM    402  OH  TYR    48      44.638  18.790 -16.814  1.00 71.87           O  
ATOM    403  N   SER    49      46.813  26.830 -18.081  1.00 97.55           N  
ATOM    404  CA  SER    49      47.134  28.180 -18.451  1.00 97.55           C  
ATOM    405  C   SER    49      48.065  28.279 -19.628  1.00 97.55           C  
ATOM    406  O   SER    49      48.885  27.403 -19.892  1.00 97.55           O  
ATOM    407  CB  SER    49      47.795  28.964 -17.304  1.00 97.55           C  
ATOM    408  OG  SER    49      46.920  29.035 -16.188  1.00 97.55           O  
ATOM    409  N   ASN    50      47.947  29.430 -20.329  1.00103.03           N  
ATOM    410  CA  ASN    50      48.751  29.905 -21.424  1.00103.03           C  
ATOM    411  C   ASN    50      48.792  29.034 -22.644  1.00103.03           C  
ATOM    412  O   ASN    50      49.870  28.788 -23.182  1.00103.03           O  
ATOM    413  CB  ASN    50      50.195  30.237 -21.011  1.00103.03           C  
ATOM    414  CG  ASN    50      50.126  31.461 -20.114  1.00103.03           C  
ATOM    415  ND2 ASN    50      49.367  32.496 -20.566  1.00103.03           N  
ATOM    416  OD1 ASN    50      50.723  31.494 -19.040  1.00103.03           O  
ATOM    417  N   ILE    51      47.631  28.583 -23.166  1.00186.53           N  
ATOM    418  CA  ILE    51      47.747  27.845 -24.394  1.00186.53           C  
ATOM    419  C   ILE    51      47.528  28.855 -25.490  1.00186.53           C  
ATOM    420  O   ILE    51      46.512  29.539 -25.553  1.00186.53           O  
ATOM    421  CB  ILE    51      46.812  26.671 -24.545  1.00186.53           C  
ATOM    422  CG1 ILE    51      47.331  25.712 -25.633  1.00186.53           C  
ATOM    423  CG2 ILE    51      45.389  27.176 -24.789  1.00186.53           C  
ATOM    424  CD1 ILE    51      47.450  26.336 -27.019  1.00186.53           C  
ATOM    425  N   PRO    52      48.532  29.010 -26.311  1.00138.72           N  
ATOM    426  CA  PRO    52      48.564  29.986 -27.366  1.00138.72           C  
ATOM    427  C   PRO    52      47.518  29.807 -28.414  1.00138.72           C  
ATOM    428  O   PRO    52      46.960  30.808 -28.857  1.00138.72           O  
ATOM    429  CB  PRO    52      49.970  29.919 -27.956  1.00138.72           C  
ATOM    430  CG  PRO    52      50.828  29.315 -26.830  1.00138.72           C  
ATOM    431  CD  PRO    52      49.843  28.451 -26.029  1.00138.72           C  
ATOM    432  N   TYR    53      47.274  28.560 -28.864  1.00 85.35           N  
ATOM    433  CA  TYR    53      46.287  28.324 -29.882  1.00 85.35           C  
ATOM    434  C   TYR    53      45.548  27.068 -29.515  1.00 85.35           C  
ATOM    435  O   TYR    53      46.146  25.998 -29.407  1.00 85.35           O  
ATOM    436  CB  TYR    53      46.908  28.060 -31.266  1.00 85.35           C  
ATOM    437  CG  TYR    53      47.832  29.188 -31.586  1.00 85.35           C  
ATOM    438  CD1 TYR    53      47.356  30.414 -31.984  1.00 85.35           C  
ATOM    439  CD2 TYR    53      49.194  29.004 -31.495  1.00 85.35           C  
ATOM    440  CE1 TYR    53      48.224  31.442 -32.279  1.00 85.35           C  
ATOM    441  CE2 TYR    53      50.066  30.026 -31.787  1.00 85.35           C  
ATOM    442  CZ  TYR    53      49.581  31.249 -32.178  1.00 85.35           C  
ATOM    443  OH  TYR    53      50.474  32.301 -32.479  1.00 85.35           O  
ATOM    444  N   THR    54      44.221  27.177 -29.312  1.00133.07           N  
ATOM    445  CA  THR    54      43.355  26.075 -28.980  1.00133.07           C  
ATOM    446  C   THR    54      43.133  25.201 -30.180  1.00133.07           C  
ATOM    447  O   THR    54      42.939  23.990 -30.058  1.00133.07           O  
ATOM    448  CB  THR    54      42.021  26.527 -28.456  1.00133.07           C  
ATOM    449  CG2 THR    54      41.233  27.193 -29.594  1.00133.07           C  
ATOM    450  OG1 THR    54      41.298  25.425 -27.931  1.00133.07           O  
ATOM    451  N   LEU    55      43.076  25.818 -31.376  1.00 76.87           N  
ATOM    452  CA  LEU    55      42.966  25.087 -32.602  1.00 76.87           C  
ATOM    453  C   LEU    55      44.302  25.262 -33.265  1.00 76.87           C  
ATOM    454  O   LEU    55      44.684  26.380 -33.607  1.00 76.87           O  
ATOM    455  CB  LEU    55      41.861  25.637 -33.526  1.00 76.87           C  
ATOM    456  CG  LEU    55      41.689  24.868 -34.848  1.00 76.87           C  
ATOM    457  CD1 LEU    55      41.332  23.397 -34.589  1.00 76.87           C  
ATOM    458  CD2 LEU    55      40.668  25.559 -35.766  1.00 76.87           C  
ATOM    459  N   ALA    56      45.062  24.160 -33.457  1.00 43.77           N  
ATOM    460  CA  ALA    56      46.385  24.306 -34.002  1.00 43.77           C  
ATOM    461  C   ALA    56      46.493  23.471 -35.247  1.00 43.77           C  
ATOM    462  O   ALA    56      45.795  22.469 -35.387  1.00 43.77           O  
ATOM    463  CB  ALA    56      47.489  23.839 -33.036  1.00 43.77           C  
ATOM    464  N   GLU    57      47.364  23.876 -36.202  1.00101.88           N  
ATOM    465  CA  GLU    57      47.467  23.111 -37.417  1.00101.88           C  
ATOM    466  C   GLU    57      48.898  22.804 -37.759  1.00101.88           C  
ATOM    467  O   GLU    57      49.821  23.526 -37.384  1.00101.88           O  
ATOM    468  CB  GLU    57      46.839  23.783 -38.654  1.00101.88           C  
ATOM    469  CG  GLU    57      47.516  25.084 -39.092  1.00101.88           C  
ATOM    470  CD  GLU    57      46.787  25.600 -40.328  1.00101.88           C  
ATOM    471  OE1 GLU    57      45.581  25.948 -40.211  1.00101.88           O  
ATOM    472  OE2 GLU    57      47.429  25.648 -41.412  1.00101.88           O1-
ATOM    473  N   ILE    58      49.109  21.671 -38.470  1.00140.33           N  
ATOM    474  CA  ILE    58      50.423  21.286 -38.912  1.00140.33           C  
ATOM    475  C   ILE    58      50.325  20.857 -40.350  1.00140.33           C  
ATOM    476  O   ILE    58      49.361  20.205 -40.754  1.00140.33           O  
ATOM    477  CB  ILE    58      50.988  20.146 -38.101  1.00140.33           C  
ATOM    478  CG1 ILE    58      52.522  20.053 -38.211  1.00140.33           C  
ATOM    479  CG2 ILE    58      50.256  18.860 -38.521  1.00140.33           C  
ATOM    480  CD1 ILE    58      53.055  19.669 -39.588  1.00140.33           C  
ATOM    481  N   ASP    59      51.329  21.237 -41.168  1.00 56.38           N  
ATOM    482  CA  ASP    59      51.373  20.868 -42.556  1.00 56.38           C  
ATOM    483  C   ASP    59      52.128  19.570 -42.634  1.00 56.38           C  
ATOM    484  O   ASP    59      53.327  19.507 -42.375  1.00 56.38           O  
ATOM    485  CB  ASP    59      52.088  21.924 -43.419  1.00 56.38           C  
ATOM    486  CG  ASP    59      51.768  21.690 -44.888  1.00 56.38           C  
ATOM    487  OD1 ASP    59      51.246  20.593 -45.219  1.00 56.38           O  
ATOM    488  OD2 ASP    59      52.041  22.612 -45.702  1.00 56.38           O1-
ATOM    489  N   THR    60      51.395  18.492 -42.965  1.00 78.05           N  
ATOM    490  CA  THR    60      51.826  17.124 -43.041  1.00 78.05           C  
ATOM    491  C   THR    60      52.622  16.813 -44.269  1.00 78.05           C  
ATOM    492  O   THR    60      53.262  15.765 -44.314  1.00 78.05           O  
ATOM    493  CB  THR    60      50.680  16.159 -42.978  1.00 78.05           C  
ATOM    494  CG2 THR    60      49.918  16.397 -41.663  1.00 78.05           C  
ATOM    495  OG1 THR    60      49.812  16.356 -44.083  1.00 78.05           O  
ATOM    496  N   ARG    61      52.569  17.660 -45.317  1.00142.22           N  
ATOM    497  CA  ARG    61      53.175  17.281 -46.564  1.00142.22           C  
ATOM    498  C   ARG    61      54.616  16.932 -46.385  1.00142.22           C  
ATOM    499  O   ARG    61      55.043  15.854 -46.800  1.00142.22           O  
ATOM    500  CB  ARG    61      53.069  18.379 -47.640  1.00142.22           C  
ATOM    501  CG  ARG    61      53.702  19.714 -47.243  1.00142.22           C  
ATOM    502  CD  ARG    61      53.559  20.807 -48.305  1.00142.22           C  
ATOM    503  NE  ARG    61      53.986  22.093 -47.679  1.00142.22           N  
ATOM    504  CZ  ARG    61      55.069  22.770 -48.155  1.00142.22           C  
ATOM    505  NH1 ARG    61      55.790  22.255 -49.195  1.00142.22           N1+
ATOM    506  NH2 ARG    61      55.436  23.961 -47.596  1.00142.22           N  
ATOM    507  N   ASN    62      55.416  17.807 -45.759  1.00 51.69           N  
ATOM    508  CA  ASN    62      56.784  17.422 -45.608  1.00 51.69           C  
ATOM    509  C   ASN    62      56.907  16.307 -44.617  1.00 51.69           C  
ATOM    510  O   ASN    62      57.599  15.325 -44.882  1.00 51.69           O  
ATOM    511  CB  ASN    62      57.702  18.568 -45.157  1.00 51.69           C  
ATOM    512  CG  ASN    62      57.953  19.447 -46.376  1.00 51.69           C  
ATOM    513  ND2 ASN    62      57.847  20.789 -46.191  1.00 51.69           N  
ATOM    514  OD1 ASN    62      58.235  18.952 -47.467  1.00 51.69           O  
ATOM    515  N   TYR    63      56.220  16.406 -43.459  1.00212.07           N  
ATOM    516  CA  TYR    63      56.485  15.440 -42.425  1.00212.07           C  
ATOM    517  C   TYR    63      56.119  14.041 -42.721  1.00212.07           C  
ATOM    518  O   TYR    63      57.018  13.196 -42.663  1.00212.07           O  
ATOM    519  CB  TYR    63      55.744  15.609 -41.076  1.00212.07           C  
ATOM    520  CG  TYR    63      55.950  14.270 -40.398  1.00212.07           C  
ATOM    521  CD1 TYR    63      57.224  13.921 -40.020  1.00212.07           C  
ATOM    522  CD2 TYR    63      54.937  13.345 -40.155  1.00212.07           C  
ATOM    523  CE1 TYR    63      57.503  12.724 -39.414  1.00212.07           C  
ATOM    524  CE2 TYR    63      55.207  12.136 -39.549  1.00212.07           C  
ATOM    525  CZ  TYR    63      56.496  11.830 -39.176  1.00212.07           C  
ATOM    526  OH  TYR    63      56.813  10.605 -38.555  1.00212.07           O  
ATOM    527  N   ASN    64      54.832  13.775 -43.034  1.00136.69           N  
ATOM    528  CA  ASN    64      54.265  12.449 -42.927  1.00136.69           C  
ATOM    529  C   ASN    64      55.199  11.423 -43.477  1.00136.69           C  
ATOM    530  O   ASN    64      55.666  11.537 -44.605  1.00136.69           O  
ATOM    531  CB  ASN    64      52.880  12.293 -43.584  1.00136.69           C  
ATOM    532  CG  ASN    64      53.012  12.444 -45.092  1.00136.69           C  
ATOM    533  ND2 ASN    64      52.690  11.348 -45.830  1.00136.69           N  
ATOM    534  OD1 ASN    64      53.388  13.499 -45.600  1.00136.69           O  
ATOM    535  N   ARG    65      55.522  10.431 -42.618  1.00131.47           N  
ATOM    536  CA  ARG    65      56.479   9.378 -42.819  1.00131.47           C  
ATOM    537  C   ARG    65      57.853   9.945 -43.081  1.00131.47           C  
ATOM    538  O   ARG    65      58.545   9.487 -43.986  1.00131.47           O  
ATOM    539  CB  ARG    65      56.145   8.374 -43.948  1.00131.47           C  
ATOM    540  CG  ARG    65      56.165   8.960 -45.360  1.00131.47           C  
ATOM    541  CD  ARG    65      54.787   9.297 -45.932  1.00131.47           C  
ATOM    542  NE  ARG    65      55.011  10.133 -47.147  1.00131.47           N  
ATOM    543  CZ  ARG    65      54.358   9.855 -48.313  1.00131.47           C  
ATOM    544  NH1 ARG    65      53.539   8.766 -48.395  1.00131.47           N1+
ATOM    545  NH2 ARG    65      54.526  10.670 -49.394  1.00131.47           N  
ATOM    546  N   SER    66      58.297  10.950 -42.283  1.00 50.30           N  
ATOM    547  CA  SER    66      59.627  11.495 -42.445  1.00 50.30           C  
ATOM    548  C   SER    66      60.301  11.491 -41.104  1.00 50.30           C  
ATOM    549  O   SER    66      59.749  11.008 -40.117  1.00 50.30           O  
ATOM    550  CB  SER    66      59.717  12.949 -42.948  1.00 50.30           C  
ATOM    551  OG  SER    66      59.384  13.854 -41.905  1.00 50.30           O  
ATOM    552  N   GLU    67      61.534  12.038 -41.051  1.00125.39           N  
ATOM    553  CA  GLU    67      62.367  12.036 -39.879  1.00125.39           C  
ATOM    554  C   GLU    67      61.781  12.832 -38.751  1.00125.39           C  
ATOM    555  O   GLU    67      61.897  12.418 -37.600  1.00125.39           O  
ATOM    556  CB  GLU    67      63.781  12.595 -40.120  1.00125.39           C  
ATOM    557  CG  GLU    67      63.816  14.076 -40.498  1.00125.39           C  
ATOM    558  CD  GLU    67      65.250  14.548 -40.305  1.00125.39           C  
ATOM    559  OE1 GLU    67      65.919  14.015 -39.380  1.00125.39           O  
ATOM    560  OE2 GLU    67      65.695  15.442 -41.071  1.00125.39           O1-
ATOM    561  N   ILE    68      61.131  13.987 -39.010  1.00252.87           N  
ATOM    562  CA  ILE    68      60.743  14.740 -37.849  1.00252.87           C  
ATOM    563  C   ILE    68      59.363  14.389 -37.398  1.00252.87           C  
ATOM    564  O   ILE    68      58.367  14.979 -37.806  1.00252.87           O  
ATOM    565  CB  ILE    68      60.854  16.236 -37.992  1.00252.87           C  
ATOM    566  CG1 ILE    68      59.957  16.783 -39.114  1.00252.87           C  
ATOM    567  CG2 ILE    68      62.344  16.576 -38.161  1.00252.87           C  
ATOM    568  CD1 ILE    68      59.784  18.300 -39.048  1.00252.87           C  
ATOM    569  N   ARG    69      59.308  13.453 -36.438  1.00136.21           N  
ATOM    570  CA  ARG    69      58.108  12.911 -35.870  1.00136.21           C  
ATOM    571  C   ARG    69      57.353  13.986 -35.147  1.00136.21           C  
ATOM    572  O   ARG    69      56.136  13.890 -34.993  1.00136.21           O  
ATOM    573  CB  ARG    69      58.382  11.817 -34.822  1.00136.21           C  
ATOM    574  CG  ARG    69      59.011  10.535 -35.375  1.00136.21           C  
ATOM    575  CD  ARG    69      57.991   9.520 -35.903  1.00136.21           C  
ATOM    576  NE  ARG    69      58.729   8.255 -36.179  1.00136.21           N  
ATOM    577  CZ  ARG    69      58.078   7.181 -36.715  1.00136.21           C  
ATOM    578  NH1 ARG    69      56.758   7.275 -37.046  1.00136.21           N1+
ATOM    579  NH2 ARG    69      58.747   6.007 -36.915  1.00136.21           N  
ATOM    580  N   SER    70      58.057  15.007 -34.620  1.00115.14           N  
ATOM    581  CA  SER    70      57.353  15.993 -33.844  1.00115.14           C  
ATOM    582  C   SER    70      57.344  17.341 -34.520  1.00115.14           C  
ATOM    583  O   SER    70      58.215  18.173 -34.270  1.00115.14           O  
ATOM    584  CB  SER    70      58.010  16.190 -32.465  1.00115.14           C  
ATOM    585  OG  SER    70      57.400  17.261 -31.763  1.00115.14           O  
ATOM    586  N   PRO    71      56.350  17.601 -35.331  1.00 96.37           N  
ATOM    587  CA  PRO    71      56.202  18.857 -36.019  1.00 96.37           C  
ATOM    588  C   PRO    71      55.849  19.912 -35.010  1.00 96.37           C  
ATOM    589  O   PRO    71      55.270  19.558 -33.983  1.00 96.37           O  
ATOM    590  CB  PRO    71      55.011  18.640 -36.941  1.00 96.37           C  
ATOM    591  CG  PRO    71      54.110  17.715 -36.100  1.00 96.37           C  
ATOM    592  CD  PRO    71      55.096  16.882 -35.256  1.00 96.37           C  
ATOM    593  N   PRO    72      56.168  21.158 -35.243  1.00108.50           N  
ATOM    594  CA  PRO    72      55.756  22.207 -34.343  1.00108.50           C  
ATOM    595  C   PRO    72      54.318  22.537 -34.608  1.00108.50           C  
ATOM    596  O   PRO    72      53.878  22.382 -35.745  1.00108.50           O  
ATOM    597  CB  PRO    72      56.701  23.384 -34.604  1.00108.50           C  
ATOM    598  CG  PRO    72      57.398  23.041 -35.934  1.00108.50           C  
ATOM    599  CD  PRO    72      57.375  21.507 -35.970  1.00108.50           C  
ATOM    600  N   PHE    73      53.564  22.991 -33.589  1.00 57.04           N  
ATOM    601  CA  PHE    73      52.191  23.330 -33.825  1.00 57.04           C  
ATOM    602  C   PHE    73      52.123  24.759 -34.253  1.00 57.04           C  
ATOM    603  O   PHE    73      52.914  25.592 -33.812  1.00 57.04           O  
ATOM    604  CB  PHE    73      51.295  23.086 -32.601  1.00 57.04           C  
ATOM    605  CG  PHE    73      51.143  21.606 -32.541  1.00 57.04           C  
ATOM    606  CD1 PHE    73      52.148  20.827 -32.023  1.00 57.04           C  
ATOM    607  CD2 PHE    73      50.018  20.995 -33.045  1.00 57.04           C  
ATOM    608  CE1 PHE    73      52.018  19.459 -31.971  1.00 57.04           C  
ATOM    609  CE2 PHE    73      49.881  19.629 -32.998  1.00 57.04           C  
ATOM    610  CZ  PHE    73      50.882  18.857 -32.459  1.00 57.04           C  
ATOM    611  N   SER    74      51.170  25.081 -35.150  1.00 35.12           N  
ATOM    612  CA  SER    74      51.074  26.430 -35.625  1.00 35.12           C  
ATOM    613  C   SER    74      49.680  26.917 -35.419  1.00 35.12           C  
ATOM    614  O   SER    74      48.759  26.149 -35.145  1.00 35.12           O  
ATOM    615  CB  SER    74      51.392  26.587 -37.120  1.00 35.12           C  
ATOM    616  OG  SER    74      52.759  26.288 -37.354  1.00 35.12           O  
ATOM    617  N   LYS    75      49.513  28.246 -35.526  1.00115.94           N  
ATOM    618  CA  LYS    75      48.235  28.873 -35.388  1.00115.94           C  
ATOM    619  C   LYS    75      47.383  28.439 -36.532  1.00115.94           C  
ATOM    620  O   LYS    75      47.876  28.158 -37.624  1.00115.94           O  
ATOM    621  CB  LYS    75      48.325  30.405 -35.447  1.00115.94           C  
ATOM    622  CG  LYS    75      46.990  31.132 -35.300  1.00115.94           C  
ATOM    623  CD  LYS    75      47.153  32.652 -35.244  1.00115.94           C  
ATOM    624  CE  LYS    75      48.109  33.189 -36.313  1.00115.94           C  
ATOM    625  NZ  LYS    75      47.804  32.573 -37.626  1.00115.94           N1+
ATOM    626  N   PHE    76      46.066  28.345 -36.280  1.00 97.71           N  
ATOM    627  CA  PHE    76      45.091  28.019 -37.281  1.00 97.71           C  
ATOM    628  C   PHE    76      44.938  29.257 -38.108  1.00 97.71           C  
ATOM    629  O   PHE    76      45.450  30.313 -37.744  1.00 97.71           O  
ATOM    630  CB  PHE    76      43.721  27.659 -36.669  1.00 97.71           C  
ATOM    631  CG  PHE    76      42.712  27.419 -37.744  1.00 97.71           C  
ATOM    632  CD1 PHE    76      42.736  26.269 -38.498  1.00 97.71           C  
ATOM    633  CD2 PHE    76      41.721  28.345 -37.975  1.00 97.71           C  
ATOM    634  CE1 PHE    76      41.795  26.058 -39.478  1.00 97.71           C  
ATOM    635  CE2 PHE    76      40.776  28.140 -38.953  1.00 97.71           C  
ATOM    636  CZ  PHE    76      40.814  26.994 -39.708  1.00 97.71           C  
ATOM    637  N   ASN    77      44.288  29.186 -39.285  1.00170.89           N  
ATOM    638  CA  ASN    77      44.200  30.444 -39.958  1.00170.89           C  
ATOM    639  C   ASN    77      43.161  31.248 -39.248  1.00170.89           C  
ATOM    640  O   ASN    77      41.957  31.108 -39.462  1.00170.89           O  
ATOM    641  CB  ASN    77      43.848  30.378 -41.451  1.00170.89           C  
ATOM    642  CG  ASN    77      44.181  31.750 -42.020  1.00170.89           C  
ATOM    643  ND2 ASN    77      45.098  31.780 -43.023  1.00170.89           N  
ATOM    644  OD1 ASN    77      43.656  32.769 -41.573  1.00170.89           O  
ATOM    645  N   SER    78      43.668  32.109 -38.354  1.00 78.18           N  
ATOM    646  CA  SER    78      42.981  32.999 -37.474  1.00 78.18           C  
ATOM    647  C   SER    78      43.962  34.106 -37.254  1.00 78.18           C  
ATOM    648  O   SER    78      45.160  33.914 -37.452  1.00 78.18           O  
ATOM    649  CB  SER    78      42.680  32.361 -36.115  1.00 78.18           C  
ATOM    650  OG  SER    78      41.812  31.248 -36.284  1.00 78.18           O  
ATOM    651  N   GLN    79      43.480  35.316 -36.917  1.00116.25           N  
ATOM    652  CA  GLN    79      44.359  36.431 -36.695  1.00116.25           C  
ATOM    653  C   GLN    79      45.095  36.262 -35.410  1.00116.25           C  
ATOM    654  O   GLN    79      46.316  36.404 -35.339  1.00116.25           O  
ATOM    655  CB  GLN    79      43.579  37.754 -36.599  1.00116.25           C  
ATOM    656  CG  GLN    79      44.449  38.990 -36.357  1.00116.25           C  
ATOM    657  CD  GLN    79      43.524  40.198 -36.286  1.00116.25           C  
ATOM    658  NE2 GLN    79      42.239  40.000 -36.684  1.00116.25           N  
ATOM    659  OE1 GLN    79      43.933  41.288 -35.888  1.00116.25           O  
ATOM    660  N   SER    80      44.351  35.898 -34.356  1.00223.35           N  
ATOM    661  CA  SER    80      44.909  35.835 -33.046  1.00223.35           C  
ATOM    662  C   SER    80      44.602  34.461 -32.560  1.00223.35           C  
ATOM    663  O   SER    80      44.326  33.567 -33.347  1.00223.35           O  
ATOM    664  CB  SER    80      44.243  36.853 -32.097  1.00223.35           C  
ATOM    665  OG  SER    80      44.790  36.796 -30.789  1.00223.35           O  
ATOM    666  N   GLY    81      44.852  34.203 -31.280  1.00163.72           N  
ATOM    667  CA  GLY    81      44.484  33.000 -30.598  1.00163.72           C  
ATOM    668  C   GLY    81      43.061  33.027 -30.112  1.00163.72           C  
ATOM    669  O   GLY    81      42.499  31.982 -29.794  1.00163.72           O  
ATOM    670  N   LYS    82      42.517  34.249 -29.935  1.00182.42           N  
ATOM    671  CA  LYS    82      41.281  34.643 -29.298  1.00182.42           C  
ATOM    672  C   LYS    82      40.018  34.194 -29.976  1.00182.42           C  
ATOM    673  O   LYS    82      38.961  34.206 -29.349  1.00182.42           O  
ATOM    674  CB  LYS    82      41.159  36.171 -29.192  1.00182.42           C  
ATOM    675  CG  LYS    82      42.377  36.849 -28.562  1.00182.42           C  
ATOM    676  CD  LYS    82      42.710  36.355 -27.153  1.00182.42           C  
ATOM    677  CE  LYS    82      43.937  37.038 -26.550  1.00182.42           C  
ATOM    678  NZ  LYS    82      45.122  36.776 -27.396  1.00182.42           N1+
ATOM    679  N   GLU    83      40.060  33.863 -31.277  1.00160.41           N  
ATOM    680  CA  GLU    83      38.877  33.554 -32.042  1.00160.41           C  
ATOM    681  C   GLU    83      38.126  32.386 -31.465  1.00160.41           C  
ATOM    682  O   GLU    83      36.902  32.339 -31.569  1.00160.41           O  
ATOM    683  CB  GLU    83      39.192  33.273 -33.524  1.00160.41           C  
ATOM    684  CG  GLU    83      40.205  32.149 -33.747  1.00160.41           C  
ATOM    685  CD  GLU    83      41.602  32.640 -33.390  1.00160.41           C  
ATOM    686  OE1 GLU    83      41.794  33.877 -33.244  1.00160.41           O  
ATOM    687  OE2 GLU    83      42.501  31.767 -33.273  1.00160.41           O1-
ATOM    688  N   PHE    84      38.825  31.385 -30.895  1.00141.34           N  
ATOM    689  CA  PHE    84      38.160  30.279 -30.265  1.00141.34           C  
ATOM    690  C   PHE    84      38.697  30.299 -28.866  1.00141.34           C  
ATOM    691  O   PHE    84      39.900  30.497 -28.691  1.00141.34           O  
ATOM    692  CB  PHE    84      38.614  28.896 -30.751  1.00141.34           C  
ATOM    693  CG  PHE    84      38.812  28.929 -32.219  1.00141.34           C  
ATOM    694  CD1 PHE    84      37.780  28.734 -33.104  1.00141.34           C  
ATOM    695  CD2 PHE    84      40.077  29.169 -32.699  1.00141.34           C  
ATOM    696  CE1 PHE    84      38.028  28.778 -34.454  1.00141.34           C  
ATOM    697  CE2 PHE    84      40.327  29.212 -34.047  1.00141.34           C  
ATOM    698  CZ  PHE    84      39.297  29.014 -34.930  1.00141.34           C  
ATOM    699  N   THR    85      37.821  30.178 -27.843  1.00 68.26           N  
ATOM    700  CA  THR    85      38.278  30.148 -26.479  1.00 68.26           C  
ATOM    701  C   THR    85      38.904  28.825 -26.124  1.00 68.26           C  
ATOM    702  O   THR    85      40.069  28.772 -25.736  1.00 68.26           O  
ATOM    703  CB  THR    85      37.171  30.385 -25.493  1.00 68.26           C  
ATOM    704  CG2 THR    85      37.763  30.356 -24.073  1.00 68.26           C  
ATOM    705  OG1 THR    85      36.558  31.642 -25.738  1.00 68.26           O  
ATOM    706  N   SER    86      38.151  27.713 -26.266  1.00 61.30           N  
ATOM    707  CA  SER    86      38.692  26.417 -25.937  1.00 61.30           C  
ATOM    708  C   SER    86      37.911  25.367 -26.674  1.00 61.30           C  
ATOM    709  O   SER    86      36.680  25.391 -26.679  1.00 61.30           O  
ATOM    710  CB  SER    86      38.604  26.083 -24.438  1.00 61.30           C  
ATOM    711  OG  SER    86      39.157  24.801 -24.186  1.00 61.30           O  
ATOM    712  N   ILE    87      38.618  24.400 -27.312  1.00126.11           N  
ATOM    713  CA  ILE    87      37.944  23.358 -28.039  1.00126.11           C  
ATOM    714  C   ILE    87      38.561  22.014 -27.751  1.00126.11           C  
ATOM    715  O   ILE    87      39.754  21.907 -27.483  1.00126.11           O  
ATOM    716  CB  ILE    87      37.888  23.610 -29.531  1.00126.11           C  
ATOM    717  CG1 ILE    87      39.280  23.724 -30.183  1.00126.11           C  
ATOM    718  CG2 ILE    87      37.028  24.867 -29.741  1.00126.11           C  
ATOM    719  CD1 ILE    87      39.985  22.400 -30.465  1.00126.11           C  
ATOM    720  N   TYR    88      37.693  20.987 -27.607  1.00122.80           N  
ATOM    721  CA  TYR    88      37.988  19.587 -27.410  1.00122.80           C  
ATOM    722  C   TYR    88      38.182  18.741 -28.650  1.00122.80           C  
ATOM    723  O   TYR    88      38.918  17.759 -28.603  1.00122.80           O  
ATOM    724  CB  TYR    88      36.949  18.871 -26.526  1.00122.80           C  
ATOM    725  CG  TYR    88      37.213  19.273 -25.113  1.00122.80           C  
ATOM    726  CD1 TYR    88      38.128  18.570 -24.363  1.00122.80           C  
ATOM    727  CD2 TYR    88      36.560  20.339 -24.538  1.00122.80           C  
ATOM    728  CE1 TYR    88      38.392  18.921 -23.060  1.00122.80           C  
ATOM    729  CE2 TYR    88      36.821  20.695 -23.234  1.00122.80           C  
ATOM    730  CZ  TYR    88      37.737  19.987 -22.493  1.00122.80           C  
ATOM    731  OH  TYR    88      38.006  20.353 -21.157  1.00122.80           O  
ATOM    732  N   GLN    89      37.457  19.027 -29.765  1.00 95.47           N  
ATOM    733  CA  GLN    89      37.468  18.073 -30.851  1.00 95.47           C  
ATOM    734  C   GLN    89      37.179  18.728 -32.184  1.00 95.47           C  
ATOM    735  O   GLN    89      36.224  19.491 -32.311  1.00 95.47           O  
ATOM    736  CB  GLN    89      36.373  17.010 -30.644  1.00 95.47           C  
ATOM    737  CG  GLN    89      36.288  15.949 -31.741  1.00 95.47           C  
ATOM    738  CD  GLN    89      37.356  14.893 -31.479  1.00 95.47           C  
ATOM    739  NE2 GLN    89      38.179  14.603 -32.521  1.00 95.47           N  
ATOM    740  OE1 GLN    89      37.453  14.340 -30.385  1.00 95.47           O  
ATOM    741  N   PRO    90      38.031  18.490 -33.166  1.00129.76           N  
ATOM    742  CA  PRO    90      37.751  18.955 -34.513  1.00129.76           C  
ATOM    743  C   PRO    90      37.100  17.872 -35.331  1.00129.76           C  
ATOM    744  O   PRO    90      37.480  16.714 -35.160  1.00129.76           O  
ATOM    745  CB  PRO    90      39.095  19.323 -35.137  1.00129.76           C  
ATOM    746  CG  PRO    90      40.035  19.514 -33.940  1.00129.76           C  
ATOM    747  CD  PRO    90      39.448  18.597 -32.858  1.00129.76           C  
ATOM    748  N   VAL    91      36.187  18.217 -36.270  1.00 51.63           N  
ATOM    749  CA  VAL    91      35.602  17.214 -37.123  1.00 51.63           C  
ATOM    750  C   VAL    91      35.466  17.775 -38.509  1.00 51.63           C  
ATOM    751  O   VAL    91      35.047  18.916 -38.693  1.00 51.63           O  
ATOM    752  CB  VAL    91      34.233  16.771 -36.695  1.00 51.63           C  
ATOM    753  CG1 VAL    91      33.682  15.805 -37.757  1.00 51.63           C  
ATOM    754  CG2 VAL    91      34.337  16.143 -35.295  1.00 51.63           C  
ATOM    755  N   ILE    92      35.798  16.951 -39.527  1.00 99.78           N  
ATOM    756  CA  ILE    92      35.736  17.357 -40.909  1.00 99.78           C  
ATOM    757  C   ILE    92      34.627  16.585 -41.563  1.00 99.78           C  
ATOM    758  O   ILE    92      34.619  15.355 -41.535  1.00 99.78           O  
ATOM    759  CB  ILE    92      36.983  17.006 -41.673  1.00 99.78           C  
ATOM    760  CG1 ILE    92      38.212  17.735 -41.105  1.00 99.78           C  
ATOM    761  CG2 ILE    92      36.729  17.301 -43.160  1.00 99.78           C  
ATOM    762  CD1 ILE    92      38.152  19.253 -41.258  1.00 99.78           C  
ATOM    763  N   ASP    93      33.663  17.307 -42.176  1.00 59.64           N  
ATOM    764  CA  ASP    93      32.527  16.705 -42.823  1.00 59.64           C  
ATOM    765  C   ASP    93      32.824  16.396 -44.267  1.00 59.64           C  
ATOM    766  O   ASP    93      33.957  16.512 -44.729  1.00 59.64           O  
ATOM    767  CB  ASP    93      31.243  17.559 -42.714  1.00 59.64           C  
ATOM    768  CG  ASP    93      31.445  18.935 -43.340  1.00 59.64           C  
ATOM    769  OD1 ASP    93      32.380  19.098 -44.169  1.00 59.64           O  
ATOM    770  OD2 ASP    93      30.659  19.853 -42.982  1.00 59.64           O1-
ATOM    771  N   ASP    94      31.775  15.968 -45.005  1.00 64.68           N  
ATOM    772  CA  ASP    94      31.821  15.569 -46.390  1.00 64.68           C  
ATOM    773  C   ASP    94      32.176  16.748 -47.253  1.00 64.68           C  
ATOM    774  O   ASP    94      32.758  16.600 -48.325  1.00 64.68           O  
ATOM    775  CB  ASP    94      30.461  15.055 -46.896  1.00 64.68           C  
ATOM    776  CG  ASP    94      30.120  13.772 -46.148  1.00 64.68           C  
ATOM    777  OD1 ASP    94      31.018  13.242 -45.444  1.00 64.68           O  
ATOM    778  OD2 ASP    94      28.956  13.308 -46.274  1.00 64.68           O1-
ATOM    779  N   CYS    95      31.739  17.943 -46.828  1.00105.88           N  
ATOM    780  CA  CYS    95      31.884  19.220 -47.477  1.00105.88           C  
ATOM    781  C   CYS    95      33.264  19.807 -47.303  1.00105.88           C  
ATOM    782  O   CYS    95      33.573  20.841 -47.896  1.00105.88           O  
ATOM    783  CB  CYS    95      30.799  20.206 -46.995  1.00105.88           C  
ATOM    784  SG  CYS    95      29.138  19.531 -47.341  1.00105.88           S  
ATOM    785  N   ARG    96      34.122  19.202 -46.456  1.00132.10           N  
ATOM    786  CA  ARG    96      35.419  19.760 -46.167  1.00132.10           C  
ATOM    787  C   ARG    96      35.255  20.995 -45.336  1.00132.10           C  
ATOM    788  O   ARG    96      35.997  21.965 -45.489  1.00132.10           O  
ATOM    789  CB  ARG    96      36.240  20.158 -47.409  1.00132.10           C  
ATOM    790  CG  ARG    96      36.855  18.988 -48.178  1.00132.10           C  
ATOM    791  CD  ARG    96      37.904  19.434 -49.201  1.00132.10           C  
ATOM    792  NE  ARG    96      39.085  19.931 -48.438  1.00132.10           N  
ATOM    793  CZ  ARG    96      39.928  20.845 -48.999  1.00132.10           C  
ATOM    794  NH1 ARG    96      39.661  21.347 -50.237  1.00132.10           N1+
ATOM    795  NH2 ARG    96      41.040  21.258 -48.326  1.00132.10           N  
ATOM    796  N   ARG    97      34.258  20.982 -44.429  1.00 74.11           N  
ATOM    797  CA  ARG    97      34.098  22.053 -43.488  1.00 74.11           C  
ATOM    798  C   ARG    97      34.643  21.547 -42.186  1.00 74.11           C  
ATOM    799  O   ARG    97      34.380  20.414 -41.786  1.00 74.11           O  
ATOM    800  CB  ARG    97      32.634  22.463 -43.249  1.00 74.11           C  
ATOM    801  CG  ARG    97      31.982  23.132 -44.460  1.00 74.11           C  
ATOM    802  CD  ARG    97      30.526  23.532 -44.222  1.00 74.11           C  
ATOM    803  NE  ARG    97      29.784  22.292 -43.859  1.00 74.11           N  
ATOM    804  CZ  ARG    97      28.423  22.310 -43.760  1.00 74.11           C  
ATOM    805  NH1 ARG    97      27.732  23.452 -44.042  1.00 74.11           N1+
ATOM    806  NH2 ARG    97      27.753  21.185 -43.373  1.00 74.11           N  
ATOM    807  N   LEU    98      35.443  22.384 -41.494  1.00 58.14           N  
ATOM    808  CA  LEU    98      36.040  21.999 -40.243  1.00 58.14           C  
ATOM    809  C   LEU    98      35.156  22.485 -39.136  1.00 58.14           C  
ATOM    810  O   LEU    98      34.929  23.684 -38.987  1.00 58.14           O  
ATOM    811  CB  LEU    98      37.433  22.617 -40.037  1.00 58.14           C  
ATOM    812  CG  LEU    98      38.123  22.241 -38.712  1.00 58.14           C  
ATOM    813  CD1 LEU    98      38.381  20.730 -38.614  1.00 58.14           C  
ATOM    814  CD2 LEU    98      39.393  23.084 -38.498  1.00 58.14           C  
ATOM    815  N   TRP    99      34.652  21.549 -38.308  1.00 72.34           N  
ATOM    816  CA  TRP    99      33.743  21.909 -37.257  1.00 72.34           C  
ATOM    817  C   TRP    99      34.419  21.727 -35.931  1.00 72.34           C  
ATOM    818  O   TRP    99      35.103  20.732 -35.694  1.00 72.34           O  
ATOM    819  CB  TRP    99      32.493  21.015 -37.218  1.00 72.34           C  
ATOM    820  CG  TRP    99      31.584  21.150 -38.413  1.00 72.34           C  
ATOM    821  CD1 TRP    99      31.733  20.667 -39.677  1.00 72.34           C  
ATOM    822  CD2 TRP    99      30.315  21.822 -38.377  1.00 72.34           C  
ATOM    823  CE2 TRP    99      29.758  21.707 -39.648  1.00 72.34           C  
ATOM    824  CE3 TRP    99      29.672  22.472 -37.364  1.00 72.34           C  
ATOM    825  NE1 TRP    99      30.637  21.000 -40.439  1.00 72.34           N  
ATOM    826  CZ2 TRP    99      28.533  22.244 -39.929  1.00 72.34           C  
ATOM    827  CZ3 TRP    99      28.441  23.018 -37.650  1.00 72.34           C  
ATOM    828  CH2 TRP    99      27.888  22.904 -38.907  1.00 72.34           C  
ATOM    829  N   VAL   100      34.255  22.717 -35.030  1.00 56.47           N  
ATOM    830  CA  VAL   100      34.764  22.574 -33.697  1.00 56.47           C  
ATOM    831  C   VAL   100      33.676  23.038 -32.777  1.00 56.47           C  
ATOM    832  O   VAL   100      32.698  23.644 -33.215  1.00 56.47           O  
ATOM    833  CB  VAL   100      36.001  23.370 -33.390  1.00 56.47           C  
ATOM    834  CG1 VAL   100      37.138  22.914 -34.322  1.00 56.47           C  
ATOM    835  CG2 VAL   100      35.666  24.862 -33.487  1.00 56.47           C  
ATOM    836  N   LEU   101      33.787  22.704 -31.474  1.00115.05           N  
ATOM    837  CA  LEU   101      32.796  23.132 -30.529  1.00115.05           C  
ATOM    838  C   LEU   101      33.510  23.942 -29.482  1.00115.05           C  
ATOM    839  O   LEU   101      34.194  23.394 -28.619  1.00115.05           O  
ATOM    840  CB  LEU   101      32.109  21.942 -29.827  1.00115.05           C  
ATOM    841  CG  LEU   101      30.868  22.309 -28.987  1.00115.05           C  
ATOM    842  CD1 LEU   101      31.219  23.201 -27.785  1.00115.05           C  
ATOM    843  CD2 LEU   101      29.762  22.895 -29.877  1.00115.05           C  
ATOM    844  N   ASP   102      33.378  25.283 -29.540  1.00 53.44           N  
ATOM    845  CA  ASP   102      33.988  26.135 -28.557  1.00 53.44           C  
ATOM    846  C   ASP   102      33.149  26.011 -27.317  1.00 53.44           C  
ATOM    847  O   ASP   102      31.953  26.291 -27.335  1.00 53.44           O  
ATOM    848  CB  ASP   102      34.009  27.615 -28.986  1.00 53.44           C  
ATOM    849  CG  ASP   102      34.855  28.410 -28.000  1.00 53.44           C  
ATOM    850  OD1 ASP   102      35.244  27.833 -26.949  1.00 53.44           O  
ATOM    851  OD2 ASP   102      35.122  29.608 -28.285  1.00 53.44           O1-
ATOM    852  N   VAL   103      33.759  25.552 -26.208  1.00 61.63           N  
ATOM    853  CA  VAL   103      33.062  25.378 -24.961  1.00 61.63           C  
ATOM    854  C   VAL   103      32.719  26.728 -24.392  1.00 61.63           C  
ATOM    855  O   VAL   103      31.722  26.875 -23.687  1.00 61.63           O  
ATOM    856  CB  VAL   103      33.877  24.623 -23.954  1.00 61.63           C  
ATOM    857  CG1 VAL   103      33.071  24.518 -22.649  1.00 61.63           C  
ATOM    858  CG2 VAL   103      34.259  23.263 -24.565  1.00 61.63           C  
ATOM    859  N   GLY   104      33.581  27.739 -24.627  1.00 45.93           N  
ATOM    860  CA  GLY   104      33.231  29.086 -24.260  1.00 45.93           C  
ATOM    861  C   GLY   104      33.959  29.589 -23.052  1.00 45.93           C  
ATOM    862  O   GLY   104      33.920  30.792 -22.784  1.00 45.93           O  
ATOM    863  N   GLN   105      34.616  28.714 -22.269  1.00 63.79           N  
ATOM    864  CA  GLN   105      35.348  29.216 -21.139  1.00 63.79           C  
ATOM    865  C   GLN   105      36.569  28.379 -20.968  1.00 63.79           C  
ATOM    866  O   GLN   105      36.634  27.243 -21.431  1.00 63.79           O  
ATOM    867  CB  GLN   105      34.599  29.133 -19.799  1.00 63.79           C  
ATOM    868  CG  GLN   105      33.381  30.048 -19.710  1.00 63.79           C  
ATOM    869  CD  GLN   105      32.900  30.052 -18.264  1.00 63.79           C  
ATOM    870  NE2 GLN   105      33.176  31.165 -17.531  1.00 63.79           N  
ATOM    871  OE1 GLN   105      32.301  29.087 -17.793  1.00 63.79           O  
ATOM    872  N   VAL   106      37.584  28.961 -20.305  1.00152.27           N  
ATOM    873  CA  VAL   106      38.818  28.308 -19.994  1.00152.27           C  
ATOM    874  C   VAL   106      38.656  27.678 -18.639  1.00152.27           C  
ATOM    875  O   VAL   106      37.817  28.100 -17.845  1.00152.27           O  
ATOM    876  CB  VAL   106      39.984  29.261 -20.073  1.00152.27           C  
ATOM    877  CG1 VAL   106      39.735  30.475 -19.175  1.00152.27           C  
ATOM    878  CG2 VAL   106      41.268  28.506 -19.753  1.00152.27           C  
ATOM    879  N   ASP   107      39.398  26.578 -18.399  1.00132.62           N  
ATOM    880  CA  ASP   107      39.319  25.750 -17.227  1.00132.62           C  
ATOM    881  C   ASP   107      40.010  26.301 -16.003  1.00132.62           C  
ATOM    882  O   ASP   107      39.745  25.827 -14.904  1.00132.62           O  
ATOM    883  CB  ASP   107      39.851  24.340 -17.496  1.00132.62           C  
ATOM    884  CG  ASP   107      39.093  23.433 -16.550  1.00132.62           C  
ATOM    885  OD1 ASP   107      38.257  23.960 -15.767  1.00132.62           O  
ATOM    886  OD2 ASP   107      39.331  22.196 -16.596  1.00132.62           O1-
ATOM    887  N   TYR   108      40.944  27.266 -16.119  1.00107.39           N  
ATOM    888  CA  TYR   108      41.685  27.679 -14.950  1.00107.39           C  
ATOM    889  C   TYR   108      41.336  29.098 -14.601  1.00107.39           C  
ATOM    890  O   TYR   108      40.622  29.774 -15.336  1.00107.39           O  
ATOM    891  CB  TYR   108      43.209  27.578 -15.142  1.00107.39           C  
ATOM    892  CG  TYR   108      43.563  28.349 -16.367  1.00107.39           C  
ATOM    893  CD1 TYR   108      43.774  29.709 -16.315  1.00107.39           C  
ATOM    894  CD2 TYR   108      43.684  27.705 -17.576  1.00107.39           C  
ATOM    895  CE1 TYR   108      44.102  30.413 -17.450  1.00107.39           C  
ATOM    896  CE2 TYR   108      44.015  28.404 -18.712  1.00107.39           C  
ATOM    897  CZ  TYR   108      44.220  29.762 -18.654  1.00107.39           C  
ATOM    898  OH  TYR   108      44.556  30.486 -19.818  1.00107.39           O  
ATOM    899  N   LYS   109      41.817  29.570 -13.427  1.00133.55           N  
ATOM    900  CA  LYS   109      41.467  30.861 -12.897  1.00133.55           C  
ATOM    901  C   LYS   109      42.323  31.938 -13.493  1.00133.55           C  
ATOM    902  O   LYS   109      42.173  32.293 -14.659  1.00133.55           O  
ATOM    903  CB  LYS   109      41.609  30.956 -11.365  1.00133.55           C  
ATOM    904  CG  LYS   109      40.653  30.019 -10.624  1.00133.55           C  
ATOM    905  CD  LYS   109      40.877  29.960  -9.112  1.00133.55           C  
ATOM    906  CE  LYS   109      42.239  29.398  -8.702  1.00133.55           C  
ATOM    907  NZ  LYS   109      43.214  30.501  -8.537  1.00133.55           N1+
ATOM    908  N   LYS   110      43.219  32.521 -12.676  1.00 58.91           N  
ATOM    909  CA  LYS   110      44.053  33.613 -13.095  1.00 58.91           C  
ATOM    910  C   LYS   110      45.015  33.099 -14.119  1.00 58.91           C  
ATOM    911  O   LYS   110      44.694  32.209 -14.902  1.00 58.91           O  
ATOM    912  CB  LYS   110      44.886  34.203 -11.945  1.00 58.91           C  
ATOM    913  CG  LYS   110      44.039  34.809 -10.825  1.00 58.91           C  
ATOM    914  CD  LYS   110      44.821  35.048  -9.531  1.00 58.91           C  
ATOM    915  CE  LYS   110      43.969  35.636  -8.405  1.00 58.91           C  
ATOM    916  NZ  LYS   110      44.782  35.778  -7.177  1.00 58.91           N1+
ATOM    917  N   HIS   111      46.236  33.662 -14.136  1.00 99.81           N  
ATOM    918  CA  HIS   111      47.238  33.227 -15.065  1.00 99.81           C  
ATOM    919  C   HIS   111      46.821  33.521 -16.479  1.00 99.81           C  
ATOM    920  O   HIS   111      47.083  32.726 -17.382  1.00 99.81           O  
ATOM    921  CB  HIS   111      47.479  31.710 -14.988  1.00 99.81           C  
ATOM    922  CG  HIS   111      47.839  31.237 -13.611  1.00 99.81           C  
ATOM    923  CD2 HIS   111      49.014  30.763 -13.114  1.00 99.81           C  
ATOM    924  ND1 HIS   111      46.943  31.195 -12.567  1.00 99.81           N  
ATOM    925  CE1 HIS   111      47.614  30.699 -11.496  1.00 99.81           C  
ATOM    926  NE2 HIS   111      48.872  30.421 -11.780  1.00 99.81           N  
ATOM    927  N   GLY   112      46.183  34.687 -16.707  1.00 88.62           N  
ATOM    928  CA  GLY   112      45.846  35.132 -18.034  1.00 88.62           C  
ATOM    929  C   GLY   112      44.352  35.241 -18.217  1.00 88.62           C  
ATOM    930  O   GLY   112      43.686  34.245 -18.486  1.00 88.62           O  
ATOM    931  N   ASN   113      43.799  36.480 -18.130  1.00117.34           N  
ATOM    932  CA  ASN   113      42.395  36.747 -18.345  1.00117.34           C  
ATOM    933  C   ASN   113      42.274  37.178 -19.768  1.00117.34           C  
ATOM    934  O   ASN   113      41.465  38.035 -20.122  1.00117.34           O  
ATOM    935  CB  ASN   113      41.856  37.905 -17.491  1.00117.34           C  
ATOM    936  CG  ASN   113      41.771  37.433 -16.048  1.00117.34           C  
ATOM    937  ND2 ASN   113      42.535  38.104 -15.146  1.00117.34           N  
ATOM    938  OD1 ASN   113      41.047  36.491 -15.734  1.00117.34           O  
ATOM    939  N   GLU   114      43.101  36.554 -20.617  1.00 72.47           N  
ATOM    940  CA  GLU   114      43.193  36.784 -22.026  1.00 72.47           C  
ATOM    941  C   GLU   114      41.966  36.259 -22.707  1.00 72.47           C  
ATOM    942  O   GLU   114      41.593  36.748 -23.770  1.00 72.47           O  
ATOM    943  CB  GLU   114      44.377  36.030 -22.660  1.00 72.47           C  
ATOM    944  CG  GLU   114      45.761  36.486 -22.194  1.00 72.47           C  
ATOM    945  CD  GLU   114      46.796  35.627 -22.913  1.00 72.47           C  
ATOM    946  OE1 GLU   114      46.382  34.693 -23.651  1.00 72.47           O  
ATOM    947  OE2 GLU   114      48.014  35.890 -22.728  1.00 72.47           O1-
ATOM    948  N   TYR   115      41.333  35.204 -22.156  1.00 99.31           N  
ATOM    949  CA  TYR   115      40.238  34.626 -22.888  1.00 99.31           C  
ATOM    950  C   TYR   115      38.955  34.816 -22.139  1.00 99.31           C  
ATOM    951  O   TYR   115      38.592  34.018 -21.275  1.00 99.31           O  
ATOM    952  CB  TYR   115      40.442  33.119 -23.114  1.00 99.31           C  
ATOM    953  CG  TYR   115      41.730  33.029 -23.853  1.00 99.31           C  
ATOM    954  CD1 TYR   115      41.768  33.132 -25.225  1.00 99.31           C  
ATOM    955  CD2 TYR   115      42.907  32.865 -23.160  1.00 99.31           C  
ATOM    956  CE1 TYR   115      42.965  33.061 -25.898  1.00 99.31           C  
ATOM    957  CE2 TYR   115      44.106  32.793 -23.830  1.00 99.31           C  
ATOM    958  CZ  TYR   115      44.137  32.893 -25.201  1.00 99.31           C  
ATOM    959  OH  TYR   115      45.369  32.820 -25.888  1.00 99.31           O  
ATOM    960  N   PRO   116      38.230  35.833 -22.523  1.00151.69           N  
ATOM    961  CA  PRO   116      36.991  36.145 -21.860  1.00151.69           C  
ATOM    962  C   PRO   116      35.958  35.107 -22.144  1.00151.69           C  
ATOM    963  O   PRO   116      35.997  34.503 -23.213  1.00151.69           O  
ATOM    964  CB  PRO   116      36.614  37.552 -22.319  1.00151.69           C  
ATOM    965  CG  PRO   116      37.971  38.197 -22.652  1.00151.69           C  
ATOM    966  CD  PRO   116      38.859  37.018 -23.081  1.00151.69           C  
ATOM    967  N   THR   117      35.026  34.897 -21.197  1.00107.63           N  
ATOM    968  CA  THR   117      34.013  33.885 -21.295  1.00107.63           C  
ATOM    969  C   THR   117      32.933  34.313 -22.224  1.00107.63           C  
ATOM    970  O   THR   117      32.748  35.499 -22.496  1.00107.63           O  
ATOM    971  CB  THR   117      33.352  33.609 -19.981  1.00107.63           C  
ATOM    972  CG2 THR   117      32.713  34.914 -19.482  1.00107.63           C  
ATOM    973  OG1 THR   117      32.366  32.598 -20.130  1.00107.63           O  
ATOM    974  N   LYS   118      32.202  33.310 -22.751  1.00115.01           N  
ATOM    975  CA  LYS   118      31.091  33.513 -23.632  1.00115.01           C  
ATOM    976  C   LYS   118      30.308  32.236 -23.639  1.00115.01           C  
ATOM    977  O   LYS   118      30.670  31.262 -22.979  1.00115.01           O  
ATOM    978  CB  LYS   118      31.487  33.786 -25.094  1.00115.01           C  
ATOM    979  CG  LYS   118      31.949  35.216 -25.381  1.00115.01           C  
ATOM    980  CD  LYS   118      32.565  35.384 -26.773  1.00115.01           C  
ATOM    981  CE  LYS   118      32.586  36.834 -27.262  1.00115.01           C  
ATOM    982  NZ  LYS   118      31.209  37.280 -27.577  1.00115.01           N1+
ATOM    983  N   ASN   119      29.189  32.222 -24.389  1.00 59.90           N  
ATOM    984  CA  ASN   119      28.349  31.058 -24.473  1.00 59.90           C  
ATOM    985  C   ASN   119      29.002  30.087 -25.409  1.00 59.90           C  
ATOM    986  O   ASN   119      29.743  30.480 -26.307  1.00 59.90           O  
ATOM    987  CB  ASN   119      26.951  31.364 -25.034  1.00 59.90           C  
ATOM    988  CG  ASN   119      26.266  32.310 -24.062  1.00 59.90           C  
ATOM    989  ND2 ASN   119      26.118  31.865 -22.786  1.00 59.90           N  
ATOM    990  OD1 ASN   119      25.876  33.419 -24.425  1.00 59.90           O  
ATOM    991  N   PRO   120      28.726  28.821 -25.226  1.00 68.68           N  
ATOM    992  CA  PRO   120      29.315  27.809 -26.062  1.00 68.68           C  
ATOM    993  C   PRO   120      28.865  27.967 -27.474  1.00 68.68           C  
ATOM    994  O   PRO   120      27.733  28.399 -27.694  1.00 68.68           O  
ATOM    995  CB  PRO   120      28.948  26.475 -25.420  1.00 68.68           C  
ATOM    996  CG  PRO   120      28.818  26.827 -23.925  1.00 68.68           C  
ATOM    997  CD  PRO   120      28.388  28.306 -23.910  1.00 68.68           C  
ATOM    998  N   GLU   121      29.743  27.651 -28.451  1.00124.01           N  
ATOM    999  CA  GLU   121      29.331  27.824 -29.811  1.00124.01           C  
ATOM   1000  C   GLU   121      29.854  26.722 -30.676  1.00124.01           C  
ATOM   1001  O   GLU   121      30.904  26.137 -30.415  1.00124.01           O  
ATOM   1002  CB  GLU   121      29.799  29.140 -30.462  1.00124.01           C  
ATOM   1003  CG  GLU   121      31.315  29.253 -30.651  1.00124.01           C  
ATOM   1004  CD  GLU   121      31.892  30.021 -29.470  1.00124.01           C  
ATOM   1005  OE1 GLU   121      31.662  29.593 -28.307  1.00124.01           O  
ATOM   1006  OE2 GLU   121      32.567  31.056 -29.717  1.00124.01           O1-
ATOM   1007  N   ILE   122      29.087  26.421 -31.745  1.00 56.43           N  
ATOM   1008  CA  ILE   122      29.483  25.485 -32.757  1.00 56.43           C  
ATOM   1009  C   ILE   122      29.973  26.349 -33.881  1.00 56.43           C  
ATOM   1010  O   ILE   122      29.250  27.227 -34.352  1.00 56.43           O  
ATOM   1011  CB  ILE   122      28.336  24.665 -33.275  1.00 56.43           C  
ATOM   1012  CG1 ILE   122      27.725  23.823 -32.143  1.00 56.43           C  
ATOM   1013  CG2 ILE   122      28.842  23.824 -34.455  1.00 56.43           C  
ATOM   1014  CD1 ILE   122      26.404  23.154 -32.525  1.00 56.43           C  
ATOM   1015  N   ILE   123      31.232  26.146 -34.326  1.00 91.67           N  
ATOM   1016  CA  ILE   123      31.759  26.998 -35.354  1.00 91.67           C  
ATOM   1017  C   ILE   123      32.337  26.154 -36.443  1.00 91.67           C  
ATOM   1018  O   ILE   123      32.825  25.050 -36.198  1.00 91.67           O  
ATOM   1019  CB  ILE   123      32.825  27.941 -34.879  1.00 91.67           C  
ATOM   1020  CG1 ILE   123      33.113  29.002 -35.953  1.00 91.67           C  
ATOM   1021  CG2 ILE   123      34.058  27.123 -34.479  1.00 91.67           C  
ATOM   1022  CD1 ILE   123      34.013  30.131 -35.453  1.00 91.67           C  
ATOM   1023  N   ALA   124      32.274  26.657 -37.694  1.00 40.55           N  
ATOM   1024  CA  ALA   124      32.780  25.890 -38.795  1.00 40.55           C  
ATOM   1025  C   ALA   124      33.588  26.771 -39.701  1.00 40.55           C  
ATOM   1026  O   ALA   124      33.308  27.957 -39.879  1.00 40.55           O  
ATOM   1027  CB  ALA   124      31.671  25.239 -39.643  1.00 40.55           C  
ATOM   1028  N   PHE   125      34.633  26.178 -40.308  1.00 50.21           N  
ATOM   1029  CA  PHE   125      35.495  26.889 -41.205  1.00 50.21           C  
ATOM   1030  C   PHE   125      35.473  26.145 -42.502  1.00 50.21           C  
ATOM   1031  O   PHE   125      35.249  24.935 -42.526  1.00 50.21           O  
ATOM   1032  CB  PHE   125      36.959  26.927 -40.732  1.00 50.21           C  
ATOM   1033  CG  PHE   125      36.995  27.739 -39.485  1.00 50.21           C  
ATOM   1034  CD1 PHE   125      37.062  29.111 -39.561  1.00 50.21           C  
ATOM   1035  CD2 PHE   125      36.961  27.133 -38.251  1.00 50.21           C  
ATOM   1036  CE1 PHE   125      37.090  29.873 -38.418  1.00 50.21           C  
ATOM   1037  CE2 PHE   125      36.989  27.889 -37.103  1.00 50.21           C  
ATOM   1038  CZ  PHE   125      37.058  29.260 -37.191  1.00 50.21           C  
ATOM   1039  N   ASP   126      35.690  26.866 -43.622  1.00 44.37           N  
ATOM   1040  CA  ASP   126      35.681  26.232 -44.908  1.00 44.37           C  
ATOM   1041  C   ASP   126      37.102  26.045 -45.341  1.00 44.37           C  
ATOM   1042  O   ASP   126      37.816  27.003 -45.635  1.00 44.37           O  
ATOM   1043  CB  ASP   126      34.962  27.055 -45.993  1.00 44.37           C  
ATOM   1044  CG  ASP   126      34.713  26.152 -47.195  1.00 44.37           C  
ATOM   1045  OD1 ASP   126      35.104  24.957 -47.130  1.00 44.37           O  
ATOM   1046  OD2 ASP   126      34.130  26.649 -48.196  1.00 44.37           O1-
ATOM   1047  N   LEU   127      37.539  24.775 -45.366  1.00 59.02           N  
ATOM   1048  CA  LEU   127      38.866  24.379 -45.739  1.00 59.02           C  
ATOM   1049  C   LEU   127      39.089  24.617 -47.198  1.00 59.02           C  
ATOM   1050  O   LEU   127      40.213  24.876 -47.624  1.00 59.02           O  
ATOM   1051  CB  LEU   127      39.152  22.898 -45.446  1.00 59.02           C  
ATOM   1052  CG  LEU   127      39.096  22.539 -43.946  1.00 59.02           C  
ATOM   1053  CD1 LEU   127      39.511  21.077 -43.718  1.00 59.02           C  
ATOM   1054  CD2 LEU   127      39.893  23.535 -43.086  1.00 59.02           C  
ATOM   1055  N   ASN   128      38.031  24.494 -48.018  1.00 67.41           N  
ATOM   1056  CA  ASN   128      38.209  24.647 -49.433  1.00 67.41           C  
ATOM   1057  C   ASN   128      38.698  26.031 -49.726  1.00 67.41           C  
ATOM   1058  O   ASN   128      39.647  26.209 -50.488  1.00 67.41           O  
ATOM   1059  CB  ASN   128      36.916  24.432 -50.234  1.00 67.41           C  
ATOM   1060  CG  ASN   128      37.283  24.356 -51.708  1.00 67.41           C  
ATOM   1061  ND2 ASN   128      36.310  23.912 -52.548  1.00 67.41           N  
ATOM   1062  OD1 ASN   128      38.399  24.690 -52.104  1.00 67.41           O  
ATOM   1063  N   GLN   129      38.069  27.052 -49.111  1.00 45.35           N  
ATOM   1064  CA  GLN   129      38.435  28.417 -49.373  1.00 45.35           C  
ATOM   1065  C   GLN   129      39.632  28.757 -48.544  1.00 45.35           C  
ATOM   1066  O   GLN   129      39.841  28.199 -47.468  1.00 45.35           O  
ATOM   1067  CB  GLN   129      37.347  29.423 -48.964  1.00 45.35           C  
ATOM   1068  CG  GLN   129      36.010  29.225 -49.678  1.00 45.35           C  
ATOM   1069  CD  GLN   129      35.017  30.191 -49.051  1.00 45.35           C  
ATOM   1070  NE2 GLN   129      34.002  29.635 -48.337  1.00 45.35           N  
ATOM   1071  OE1 GLN   129      35.138  31.407 -49.184  1.00 45.35           O  
ATOM   1072  N   GLU   130      40.462  29.693 -49.047  1.00134.20           N  
ATOM   1073  CA  GLU   130      41.606  30.146 -48.309  1.00134.20           C  
ATOM   1074  C   GLU   130      41.266  31.530 -47.833  1.00134.20           C  
ATOM   1075  O   GLU   130      40.622  32.294 -48.548  1.00134.20           O  
ATOM   1076  CB  GLU   130      42.872  30.293 -49.172  1.00134.20           C  
ATOM   1077  CG  GLU   130      43.401  28.988 -49.773  1.00134.20           C  
ATOM   1078  CD  GLU   130      44.586  29.353 -50.656  1.00134.20           C  
ATOM   1079  OE1 GLU   130      45.206  30.419 -50.403  1.00134.20           O  
ATOM   1080  OE2 GLU   130      44.881  28.575 -51.603  1.00134.20           O1-
ATOM   1081  N   GLY   131      41.661  31.885 -46.592  1.00124.50           N  
ATOM   1082  CA  GLY   131      42.339  30.957 -45.747  1.00124.50           C  
ATOM   1083  C   GLY   131      41.405  30.654 -44.619  1.00124.50           C  
ATOM   1084  O   GLY   131      41.380  31.346 -43.601  1.00124.50           O  
ATOM   1085  N   ASN   132      40.634  29.568 -44.798  1.00 76.20           N  
ATOM   1086  CA  ASN   132      39.692  29.017 -43.867  1.00 76.20           C  
ATOM   1087  C   ASN   132      38.825  30.054 -43.208  1.00 76.20           C  
ATOM   1088  O   ASN   132      38.993  30.348 -42.025  1.00 76.20           O  
ATOM   1089  CB  ASN   132      40.356  28.158 -42.778  1.00 76.20           C  
ATOM   1090  CG  ASN   132      40.913  26.907 -43.446  1.00 76.20           C  
ATOM   1091  ND2 ASN   132      42.142  26.499 -43.035  1.00 76.20           N  
ATOM   1092  OD1 ASN   132      40.275  26.310 -44.313  1.00 76.20           O  
ATOM   1093  N   PRO   133      37.900  30.619 -43.941  1.00 79.63           N  
ATOM   1094  CA  PRO   133      36.959  31.574 -43.404  1.00 79.63           C  
ATOM   1095  C   PRO   133      35.929  30.899 -42.541  1.00 79.63           C  
ATOM   1096  O   PRO   133      35.726  29.696 -42.689  1.00 79.63           O  
ATOM   1097  CB  PRO   133      36.350  32.294 -44.610  1.00 79.63           C  
ATOM   1098  CG  PRO   133      36.712  31.408 -45.816  1.00 79.63           C  
ATOM   1099  CD  PRO   133      38.016  30.718 -45.385  1.00 79.63           C  
ATOM   1100  N   GLU   134      35.273  31.656 -41.635  1.00 77.27           N  
ATOM   1101  CA  GLU   134      34.272  31.126 -40.742  1.00 77.27           C  
ATOM   1102  C   GLU   134      32.936  31.132 -41.423  1.00 77.27           C  
ATOM   1103  O   GLU   134      32.358  32.189 -41.672  1.00 77.27           O  
ATOM   1104  CB  GLU   134      34.105  31.980 -39.476  1.00 77.27           C  
ATOM   1105  CG  GLU   134      32.997  31.491 -38.545  1.00 77.27           C  
ATOM   1106  CD  GLU   134      32.842  32.529 -37.444  1.00 77.27           C  
ATOM   1107  OE1 GLU   134      33.820  32.724 -36.675  1.00 77.27           O  
ATOM   1108  OE2 GLU   134      31.746  33.144 -37.361  1.00 77.27           O1-
ATOM   1109  N   VAL   135      32.458  29.928 -41.804  1.00 82.08           N  
ATOM   1110  CA  VAL   135      31.178  29.702 -42.424  1.00 82.08           C  
ATOM   1111  C   VAL   135      30.031  29.669 -41.449  1.00 82.08           C  
ATOM   1112  O   VAL   135      28.959  30.184 -41.759  1.00 82.08           O  
ATOM   1113  CB  VAL   135      31.159  28.435 -43.231  1.00 82.08           C  
ATOM   1114  CG1 VAL   135      32.196  28.570 -44.362  1.00 82.08           C  
ATOM   1115  CG2 VAL   135      31.416  27.243 -42.297  1.00 82.08           C  
ATOM   1116  N   HIS   136      30.183  29.038 -40.260  1.00103.08           N  
ATOM   1117  CA  HIS   136      29.037  28.983 -39.387  1.00103.08           C  
ATOM   1118  C   HIS   136      29.443  29.297 -37.981  1.00103.08           C  
ATOM   1119  O   HIS   136      30.551  28.972 -37.556  1.00103.08           O  
ATOM   1120  CB  HIS   136      28.297  27.638 -39.372  1.00103.08           C  
ATOM   1121  CG  HIS   136      26.931  27.818 -38.782  1.00103.08           C  
ATOM   1122  CD2 HIS   136      26.506  27.697 -37.496  1.00103.08           C  
ATOM   1123  ND1 HIS   136      25.832  28.222 -39.507  1.00103.08           N  
ATOM   1124  CE1 HIS   136      24.804  28.329 -38.628  1.00103.08           C  
ATOM   1125  NE2 HIS   136      25.166  28.024 -37.397  1.00103.08           N  
ATOM   1126  N   ARG   137      28.555  29.993 -37.233  1.00 61.88           N  
ATOM   1127  CA  ARG   137      28.801  30.275 -35.846  1.00 61.88           C  
ATOM   1128  C   ARG   137      27.468  30.283 -35.151  1.00 61.88           C  
ATOM   1129  O   ARG   137      26.656  31.184 -35.357  1.00 61.88           O  
ATOM   1130  CB  ARG   137      29.481  31.635 -35.608  1.00 61.88           C  
ATOM   1131  CG  ARG   137      29.802  31.909 -34.137  1.00 61.88           C  
ATOM   1132  CD  ARG   137      30.485  33.258 -33.889  1.00 61.88           C  
ATOM   1133  NE  ARG   137      31.882  33.166 -34.408  1.00 61.88           N  
ATOM   1134  CZ  ARG   137      32.868  32.665 -33.605  1.00 61.88           C  
ATOM   1135  NH1 ARG   137      32.553  32.197 -32.364  1.00 61.88           N1+
ATOM   1136  NH2 ARG   137      34.166  32.639 -34.031  1.00 61.88           N  
ATOM   1137  N   TYR   138      27.214  29.281 -34.281  1.00 58.57           N  
ATOM   1138  CA  TYR   138      25.937  29.191 -33.628  1.00 58.57           C  
ATOM   1139  C   TYR   138      26.150  29.155 -32.146  1.00 58.57           C  
ATOM   1140  O   TYR   138      26.924  28.344 -31.643  1.00 58.57           O  
ATOM   1141  CB  TYR   138      25.180  27.911 -34.029  1.00 58.57           C  
ATOM   1142  CG  TYR   138      23.907  27.809 -33.261  1.00 58.57           C  
ATOM   1143  CD1 TYR   138      22.788  28.512 -33.646  1.00 58.57           C  
ATOM   1144  CD2 TYR   138      23.837  26.993 -32.155  1.00 58.57           C  
ATOM   1145  CE1 TYR   138      21.619  28.402 -32.930  1.00 58.57           C  
ATOM   1146  CE2 TYR   138      22.672  26.880 -31.436  1.00 58.57           C  
ATOM   1147  CZ  TYR   138      21.559  27.586 -31.825  1.00 58.57           C  
ATOM   1148  OH  TYR   138      20.357  27.475 -31.093  1.00 58.57           O  
ATOM   1149  N   LYS   139      25.461  30.048 -31.404  1.00 79.29           N  
ATOM   1150  CA  LYS   139      25.603  30.086 -29.974  1.00 79.29           C  
ATOM   1151  C   LYS   139      24.504  29.277 -29.355  1.00 79.29           C  
ATOM   1152  O   LYS   139      23.375  29.263 -29.845  1.00 79.29           O  
ATOM   1153  CB  LYS   139      25.491  31.501 -29.384  1.00 79.29           C  
ATOM   1154  CG  LYS   139      26.560  32.462 -29.898  1.00 79.29           C  
ATOM   1155  CD  LYS   139      26.417  32.786 -31.387  1.00 79.29           C  
ATOM   1156  CE  LYS   139      27.487  33.749 -31.907  1.00 79.29           C  
ATOM   1157  NZ  LYS   139      27.295  33.988 -33.354  1.00 79.29           N1+
ATOM   1158  N   LEU   140      24.817  28.570 -28.250  1.00 83.37           N  
ATOM   1159  CA  LEU   140      23.829  27.793 -27.556  1.00 83.37           C  
ATOM   1160  C   LEU   140      22.952  28.720 -26.771  1.00 83.37           C  
ATOM   1161  O   LEU   140      23.416  29.717 -26.220  1.00 83.37           O  
ATOM   1162  CB  LEU   140      24.414  26.769 -26.557  1.00 83.37           C  
ATOM   1163  CG  LEU   140      25.158  25.577 -27.195  1.00 83.37           C  
ATOM   1164  CD1 LEU   140      26.397  26.023 -27.986  1.00 83.37           C  
ATOM   1165  CD2 LEU   140      25.487  24.513 -26.136  1.00 83.37           C  
ATOM   1166  N   GLU   141      21.637  28.414 -26.720  1.00118.21           N  
ATOM   1167  CA  GLU   141      20.744  29.209 -25.924  1.00118.21           C  
ATOM   1168  C   GLU   141      21.035  28.835 -24.504  1.00118.21           C  
ATOM   1169  O   GLU   141      21.339  27.683 -24.207  1.00118.21           O  
ATOM   1170  CB  GLU   141      19.244  28.937 -26.152  1.00118.21           C  
ATOM   1171  CG  GLU   141      18.757  27.577 -25.637  1.00118.21           C  
ATOM   1172  CD  GLU   141      18.954  26.522 -26.715  1.00118.21           C  
ATOM   1173  OE1 GLU   141      19.387  26.891 -27.839  1.00118.21           O  
ATOM   1174  OE2 GLU   141      18.669  25.329 -26.427  1.00118.21           O1-
ATOM   1175  N   GLY   142      20.892  29.796 -23.576  1.00 27.81           N  
ATOM   1176  CA  GLY   142      21.273  29.594 -22.206  1.00 27.81           C  
ATOM   1177  C   GLY   142      20.532  28.438 -21.607  1.00 27.81           C  
ATOM   1178  O   GLY   142      21.081  27.700 -20.790  1.00 27.81           O  
ATOM   1179  N   ASP   143      19.259  28.242 -21.982  1.00 45.14           N  
ATOM   1180  CA  ASP   143      18.487  27.198 -21.369  1.00 45.14           C  
ATOM   1181  C   ASP   143      19.128  25.868 -21.616  1.00 45.14           C  
ATOM   1182  O   ASP   143      19.089  24.991 -20.754  1.00 45.14           O  
ATOM   1183  CB  ASP   143      17.050  27.108 -21.910  1.00 45.14           C  
ATOM   1184  CG  ASP   143      16.256  28.262 -21.320  1.00 45.14           C  
ATOM   1185  OD1 ASP   143      16.148  28.322 -20.066  1.00 45.14           O  
ATOM   1186  OD2 ASP   143      15.742  29.094 -22.113  1.00 45.14           O1-
ATOM   1187  N   VAL   144      19.704  25.670 -22.814  1.00110.86           N  
ATOM   1188  CA  VAL   144      20.260  24.400 -23.197  1.00110.86           C  
ATOM   1189  C   VAL   144      21.537  24.034 -22.490  1.00110.86           C  
ATOM   1190  O   VAL   144      21.811  22.849 -22.306  1.00110.86           O  
ATOM   1191  CB  VAL   144      20.537  24.272 -24.668  1.00110.86           C  
ATOM   1192  CG1 VAL   144      21.777  25.104 -25.030  1.00110.86           C  
ATOM   1193  CG2 VAL   144      20.697  22.778 -24.994  1.00110.86           C  
ATOM   1194  N   ALA   145      22.376  25.016 -22.106  1.00 54.25           N  
ATOM   1195  CA  ALA   145      23.679  24.686 -21.593  1.00 54.25           C  
ATOM   1196  C   ALA   145      23.601  23.734 -20.438  1.00 54.25           C  
ATOM   1197  O   ALA   145      22.810  23.904 -19.512  1.00 54.25           O  
ATOM   1198  CB  ALA   145      24.492  25.911 -21.139  1.00 54.25           C  
ATOM   1199  N   ARG   146      24.411  22.653 -20.515  1.00179.61           N  
ATOM   1200  CA  ARG   146      24.541  21.749 -19.415  1.00179.61           C  
ATOM   1201  C   ARG   146      25.916  21.154 -19.459  1.00179.61           C  
ATOM   1202  O   ARG   146      26.180  20.237 -20.236  1.00179.61           O  
ATOM   1203  CB  ARG   146      23.514  20.606 -19.383  1.00179.61           C  
ATOM   1204  CG  ARG   146      22.124  21.093 -18.976  1.00179.61           C  
ATOM   1205  CD  ARG   146      21.277  20.023 -18.288  1.00179.61           C  
ATOM   1206  NE  ARG   146      21.962  19.686 -17.008  1.00179.61           N  
ATOM   1207  CZ  ARG   146      21.802  20.482 -15.913  1.00179.61           C  
ATOM   1208  NH1 ARG   146      21.019  21.600 -15.981  1.00179.61           N1+
ATOM   1209  NH2 ARG   146      22.434  20.166 -14.746  1.00179.61           N  
ATOM   1210  N   SER   147      26.806  21.651 -18.571  1.00214.23           N  
ATOM   1211  CA  SER   147      28.162  21.199 -18.396  1.00214.23           C  
ATOM   1212  C   SER   147      28.913  21.065 -19.697  1.00214.23           C  
ATOM   1213  O   SER   147      29.282  19.960 -20.086  1.00214.23           O  
ATOM   1214  CB  SER   147      28.253  19.857 -17.648  1.00214.23           C  
ATOM   1215  OG  SER   147      27.666  18.824 -18.425  1.00214.23           O  
ATOM   1216  N   PRO   148      29.177  22.159 -20.364  1.00 92.96           N  
ATOM   1217  CA  PRO   148      29.855  22.189 -21.642  1.00 92.96           C  
ATOM   1218  C   PRO   148      31.233  21.584 -21.613  1.00 92.96           C  
ATOM   1219  O   PRO   148      31.734  21.213 -22.673  1.00 92.96           O  
ATOM   1220  CB  PRO   148      29.935  23.667 -22.012  1.00 92.96           C  
ATOM   1221  CG  PRO   148      29.984  24.371 -20.643  1.00 92.96           C  
ATOM   1222  CD  PRO   148      29.147  23.464 -19.727  1.00 92.96           C  
ATOM   1223  N   LEU   149      31.875  21.509 -20.432  1.00169.32           N  
ATOM   1224  CA  LEU   149      33.208  20.986 -20.278  1.00169.32           C  
ATOM   1225  C   LEU   149      33.212  19.532 -20.665  1.00169.32           C  
ATOM   1226  O   LEU   149      34.230  18.978 -21.071  1.00169.32           O  
ATOM   1227  CB  LEU   149      33.705  21.042 -18.824  1.00169.32           C  
ATOM   1228  CG  LEU   149      33.794  22.462 -18.239  1.00169.32           C  
ATOM   1229  CD1 LEU   149      34.320  22.431 -16.796  1.00169.32           C  
ATOM   1230  CD2 LEU   149      34.596  23.398 -19.157  1.00169.32           C  
ATOM   1231  N   GLY   150      32.059  18.879 -20.456  1.00 89.45           N  
ATOM   1232  CA  GLY   150      31.730  17.492 -20.647  1.00 89.45           C  
ATOM   1233  C   GLY   150      31.638  17.028 -22.079  1.00 89.45           C  
ATOM   1234  O   GLY   150      31.477  15.829 -22.305  1.00 89.45           O  
ATOM   1235  N   PHE   151      31.567  17.938 -23.073  1.00 89.12           N  
ATOM   1236  CA  PHE   151      31.343  17.509 -24.433  1.00 89.12           C  
ATOM   1237  C   PHE   151      32.433  16.609 -24.938  1.00 89.12           C  
ATOM   1238  O   PHE   151      33.624  16.879 -24.785  1.00 89.12           O  
ATOM   1239  CB  PHE   151      31.220  18.647 -25.464  1.00 89.12           C  
ATOM   1240  CG  PHE   151      29.979  19.432 -25.212  1.00 89.12           C  
ATOM   1241  CD1 PHE   151      28.737  18.859 -25.368  1.00 89.12           C  
ATOM   1242  CD2 PHE   151      30.059  20.761 -24.865  1.00 89.12           C  
ATOM   1243  CE1 PHE   151      27.594  19.592 -25.146  1.00 89.12           C  
ATOM   1244  CE2 PHE   151      28.922  21.499 -24.643  1.00 89.12           C  
ATOM   1245  CZ  PHE   151      27.685  20.915 -24.784  1.00 89.12           C  
ATOM   1246  N   GLY   152      32.015  15.501 -25.589  1.00 38.67           N  
ATOM   1247  CA  GLY   152      32.912  14.536 -26.153  1.00 38.67           C  
ATOM   1248  C   GLY   152      32.868  14.669 -27.642  1.00 38.67           C  
ATOM   1249  O   GLY   152      32.850  15.763 -28.197  1.00 38.67           O  
ATOM   1250  N   GLY   153      32.843  13.519 -28.335  1.00 37.82           N  
ATOM   1251  CA  GLY   153      32.864  13.471 -29.763  1.00 37.82           C  
ATOM   1252  C   GLY   153      31.564  13.964 -30.310  1.00 37.82           C  
ATOM   1253  O   GLY   153      30.547  13.998 -29.617  1.00 37.82           O  
ATOM   1254  N   PHE   154      31.589  14.397 -31.589  1.00 67.05           N  
ATOM   1255  CA  PHE   154      30.374  14.782 -32.244  1.00 67.05           C  
ATOM   1256  C   PHE   154      30.427  14.358 -33.682  1.00 67.05           C  
ATOM   1257  O   PHE   154      31.478  13.966 -34.192  1.00 67.05           O  
ATOM   1258  CB  PHE   154      30.013  16.281 -32.142  1.00 67.05           C  
ATOM   1259  CG  PHE   154      31.069  17.144 -32.741  1.00 67.05           C  
ATOM   1260  CD1 PHE   154      31.036  17.470 -34.076  1.00 67.05           C  
ATOM   1261  CD2 PHE   154      32.083  17.641 -31.954  1.00 67.05           C  
ATOM   1262  CE1 PHE   154      32.007  18.273 -34.625  1.00 67.05           C  
ATOM   1263  CE2 PHE   154      33.057  18.443 -32.499  1.00 67.05           C  
ATOM   1264  CZ  PHE   154      33.019  18.761 -33.835  1.00 67.05           C  
ATOM   1265  N   ALA   155      29.257  14.377 -34.360  1.00 37.06           N  
ATOM   1266  CA  ALA   155      29.190  13.986 -35.740  1.00 37.06           C  
ATOM   1267  C   ALA   155      28.448  15.040 -36.502  1.00 37.06           C  
ATOM   1268  O   ALA   155      27.526  15.674 -35.987  1.00 37.06           O  
ATOM   1269  CB  ALA   155      28.450  12.656 -35.963  1.00 37.06           C  
ATOM   1270  N   VAL   156      28.856  15.260 -37.769  1.00 47.33           N  
ATOM   1271  CA  VAL   156      28.211  16.225 -38.615  1.00 47.33           C  
ATOM   1272  C   VAL   156      27.447  15.459 -39.655  1.00 47.33           C  
ATOM   1273  O   VAL   156      28.019  14.691 -40.427  1.00 47.33           O  
ATOM   1274  CB  VAL   156      29.188  17.127 -39.320  1.00 47.33           C  
ATOM   1275  CG1 VAL   156      28.416  18.121 -40.205  1.00 47.33           C  
ATOM   1276  CG2 VAL   156      30.088  17.793 -38.262  1.00 47.33           C  
ATOM   1277  N   ASP   157      26.119  15.661 -39.698  1.00 67.05           N  
ATOM   1278  CA  ASP   157      25.261  14.938 -40.594  1.00 67.05           C  
ATOM   1279  C   ASP   157      24.861  15.866 -41.706  1.00 67.05           C  
ATOM   1280  O   ASP   157      24.046  16.768 -41.509  1.00 67.05           O  
ATOM   1281  CB  ASP   157      23.981  14.464 -39.876  1.00 67.05           C  
ATOM   1282  CG  ASP   157      23.278  13.394 -40.695  1.00 67.05           C  
ATOM   1283  OD1 ASP   157      23.715  13.150 -41.849  1.00 67.05           O  
ATOM   1284  OD2 ASP   157      22.294  12.800 -40.178  1.00 67.05           O1-
ATOM   1285  N   VAL   158      25.426  15.663 -42.914  1.00 64.51           N  
ATOM   1286  CA  VAL   158      25.121  16.536 -44.018  1.00 64.51           C  
ATOM   1287  C   VAL   158      24.175  15.834 -44.949  1.00 64.51           C  
ATOM   1288  O   VAL   158      24.554  14.881 -45.629  1.00 64.51           O  
ATOM   1289  CB  VAL   158      26.341  16.900 -44.812  1.00 64.51           C  
ATOM   1290  CG1 VAL   158      25.912  17.813 -45.971  1.00 64.51           C  
ATOM   1291  CG2 VAL   158      27.364  17.552 -43.868  1.00 64.51           C  
ATOM   1292  N   ILE   159      22.909  16.304 -45.011  1.00111.80           N  
ATOM   1293  CA  ILE   159      21.933  15.702 -45.877  1.00111.80           C  
ATOM   1294  C   ILE   159      22.306  15.907 -47.321  1.00111.80           C  
ATOM   1295  O   ILE   159      22.309  14.951 -48.092  1.00111.80           O  
ATOM   1296  CB  ILE   159      20.560  16.280 -45.701  1.00111.80           C  
ATOM   1297  CG1 ILE   159      19.988  15.898 -44.326  1.00111.80           C  
ATOM   1298  CG2 ILE   159      19.694  15.823 -46.887  1.00111.80           C  
ATOM   1299  CD1 ILE   159      19.830  14.390 -44.132  1.00111.80           C  
ATOM   1300  N   ASN   160      22.628  17.151 -47.746  1.00118.14           N  
ATOM   1301  CA  ASN   160      22.959  17.271 -49.142  1.00118.14           C  
ATOM   1302  C   ASN   160      24.378  17.725 -49.317  1.00118.14           C  
ATOM   1303  O   ASN   160      24.704  18.909 -49.348  1.00118.14           O  
ATOM   1304  CB  ASN   160      21.967  18.099 -50.022  1.00118.14           C  
ATOM   1305  CG  ASN   160      21.793  19.595 -49.707  1.00118.14           C  
ATOM   1306  ND2 ASN   160      20.665  20.170 -50.203  1.00118.14           N  
ATOM   1307  OD1 ASN   160      22.610  20.249 -49.063  1.00118.14           O  
ATOM   1308  N   PRO   161      25.249  16.769 -49.461  1.00161.00           N  
ATOM   1309  CA  PRO   161      26.639  17.086 -49.635  1.00161.00           C  
ATOM   1310  C   PRO   161      26.859  17.767 -50.951  1.00161.00           C  
ATOM   1311  O   PRO   161      27.860  18.468 -51.102  1.00161.00           O  
ATOM   1312  CB  PRO   161      27.388  15.765 -49.491  1.00161.00           C  
ATOM   1313  CG  PRO   161      26.470  14.929 -48.581  1.00161.00           C  
ATOM   1314  CD  PRO   161      25.054  15.456 -48.870  1.00161.00           C  
ATOM   1315  N   ASN   162      25.954  17.514 -51.913  1.00 89.47           N  
ATOM   1316  CA  ASN   162      25.975  18.027 -53.254  1.00 89.47           C  
ATOM   1317  C   ASN   162      25.683  19.495 -53.288  1.00 89.47           C  
ATOM   1318  O   ASN   162      26.295  20.238 -54.054  1.00 89.47           O  
ATOM   1319  CB  ASN   162      24.906  17.346 -54.125  1.00 89.47           C  
ATOM   1320  CG  ASN   162      24.950  17.923 -55.530  1.00 89.47           C  
ATOM   1321  ND2 ASN   162      23.841  17.715 -56.290  1.00 89.47           N  
ATOM   1322  OD1 ASN   162      25.926  18.548 -55.934  1.00 89.47           O  
ATOM   1323  N   GLY   163      24.744  19.958 -52.446  1.00 36.23           N  
ATOM   1324  CA  GLY   163      24.292  21.314 -52.564  1.00 36.23           C  
ATOM   1325  C   GLY   163      25.135  22.220 -51.735  1.00 36.23           C  
ATOM   1326  O   GLY   163      26.346  22.045 -51.609  1.00 36.23           O  
ATOM   1327  N   ASN   164      24.477  23.253 -51.180  1.00 80.48           N  
ATOM   1328  CA  ASN   164      25.086  24.267 -50.375  1.00 80.48           C  
ATOM   1329  C   ASN   164      25.594  23.662 -49.103  1.00 80.48           C  
ATOM   1330  O   ASN   164      26.446  24.249 -48.439  1.00 80.48           O  
ATOM   1331  CB  ASN   164      24.169  25.475 -50.104  1.00 80.48           C  
ATOM   1332  CG  ASN   164      22.872  24.991 -49.493  1.00 80.48           C  
ATOM   1333  ND2 ASN   164      21.757  25.116 -50.259  1.00 80.48           N  
ATOM   1334  OD1 ASN   164      22.848  24.516 -48.359  1.00 80.48           O  
ATOM   1335  N   CYS   165      25.056  22.487 -48.720  1.00128.19           N  
ATOM   1336  CA  CYS   165      25.517  21.761 -47.568  1.00128.19           C  
ATOM   1337  C   CYS   165      24.989  22.399 -46.311  1.00128.19           C  
ATOM   1338  O   CYS   165      25.264  21.902 -45.220  1.00128.19           O  
ATOM   1339  CB  CYS   165      27.066  21.744 -47.523  1.00128.19           C  
ATOM   1340  SG  CYS   165      27.820  20.662 -46.274  1.00128.19           S  
ATOM   1341  N   ALA   166      24.329  23.579 -46.417  1.00141.44           N  
ATOM   1342  CA  ALA   166      23.596  24.261 -45.363  1.00141.44           C  
ATOM   1343  C   ALA   166      22.166  23.855 -45.147  1.00141.44           C  
ATOM   1344  O   ALA   166      21.734  23.641 -44.012  1.00141.44           O  
ATOM   1345  CB  ALA   166      23.551  25.784 -45.549  1.00141.44           C  
ATOM   1346  N   LYS   167      21.465  23.719 -46.297  1.00202.85           N  
ATOM   1347  CA  LYS   167      20.071  23.581 -46.684  1.00202.85           C  
ATOM   1348  C   LYS   167      19.049  23.315 -45.612  1.00202.85           C  
ATOM   1349  O   LYS   167      19.338  22.986 -44.467  1.00202.85           O  
ATOM   1350  CB  LYS   167      19.863  22.640 -47.888  1.00202.85           C  
ATOM   1351  CG  LYS   167      18.561  22.916 -48.647  1.00202.85           C  
ATOM   1352  CD  LYS   167      18.596  22.448 -50.100  1.00202.85           C  
ATOM   1353  CE  LYS   167      19.478  23.340 -50.979  1.00202.85           C  
ATOM   1354  NZ  LYS   167      19.508  22.830 -52.369  1.00202.85           N1+
ATOM   1355  N   SER   168      17.766  23.507 -46.006  1.00100.22           N  
ATOM   1356  CA  SER   168      16.601  23.391 -45.171  1.00100.22           C  
ATOM   1357  C   SER   168      16.516  22.001 -44.632  1.00100.22           C  
ATOM   1358  O   SER   168      16.124  21.792 -43.488  1.00100.22           O  
ATOM   1359  CB  SER   168      15.300  23.677 -45.939  1.00100.22           C  
ATOM   1360  OG  SER   168      15.295  25.021 -46.399  1.00100.22           O  
ATOM   1361  N   ASP   169      16.822  20.994 -45.462  1.00122.37           N  
ATOM   1362  CA  ASP   169      16.931  19.688 -44.894  1.00122.37           C  
ATOM   1363  C   ASP   169      18.377  19.408 -45.046  1.00122.37           C  
ATOM   1364  O   ASP   169      18.789  18.664 -45.933  1.00122.37           O  
ATOM   1365  CB  ASP   169      16.148  18.602 -45.649  1.00122.37           C  
ATOM   1366  CG  ASP   169      14.670  18.791 -45.338  1.00122.37           C  
ATOM   1367  OD1 ASP   169      14.355  19.538 -44.373  1.00122.37           O  
ATOM   1368  OD2 ASP   169      13.834  18.185 -46.061  1.00122.37           O1-
ATOM   1369  N   GLU   170      19.202  20.011 -44.164  1.00249.26           N  
ATOM   1370  CA  GLU   170      20.584  19.871 -44.439  1.00249.26           C  
ATOM   1371  C   GLU   170      21.423  19.287 -43.357  1.00249.26           C  
ATOM   1372  O   GLU   170      21.529  18.065 -43.259  1.00249.26           O  
ATOM   1373  CB  GLU   170      21.255  21.111 -44.940  1.00249.26           C  
ATOM   1374  CG  GLU   170      22.726  20.887 -45.203  1.00249.26           C  
ATOM   1375  CD  GLU   170      22.834  19.907 -46.349  1.00249.26           C  
ATOM   1376  OE1 GLU   170      21.771  19.441 -46.835  1.00249.26           O  
ATOM   1377  OE2 GLU   170      23.988  19.607 -46.753  1.00249.26           O1-
ATOM   1378  N   THR   171      22.093  20.144 -42.557  1.00 67.37           N  
ATOM   1379  CA  THR   171      23.107  19.606 -41.703  1.00 67.37           C  
ATOM   1380  C   THR   171      22.654  19.537 -40.285  1.00 67.37           C  
ATOM   1381  O   THR   171      22.007  20.444 -39.767  1.00 67.37           O  
ATOM   1382  CB  THR   171      24.377  20.406 -41.737  1.00 67.37           C  
ATOM   1383  CG2 THR   171      25.423  19.740 -40.825  1.00 67.37           C  
ATOM   1384  OG1 THR   171      24.868  20.469 -43.068  1.00 67.37           O  
ATOM   1385  N   TYR   172      22.994  18.412 -39.625  1.00143.99           N  
ATOM   1386  CA  TYR   172      22.684  18.202 -38.241  1.00143.99           C  
ATOM   1387  C   TYR   172      23.958  17.900 -37.518  1.00143.99           C  
ATOM   1388  O   TYR   172      24.840  17.230 -38.052  1.00143.99           O  
ATOM   1389  CB  TYR   172      21.768  16.992 -37.965  1.00143.99           C  
ATOM   1390  CG  TYR   172      20.344  17.326 -38.263  1.00143.99           C  
ATOM   1391  CD1 TYR   172      19.806  17.156 -39.519  1.00143.99           C  
ATOM   1392  CD2 TYR   172      19.538  17.819 -37.260  1.00143.99           C  
ATOM   1393  CE1 TYR   172      18.486  17.469 -39.755  1.00143.99           C  
ATOM   1394  CE2 TYR   172      18.219  18.134 -37.490  1.00143.99           C  
ATOM   1395  CZ  TYR   172      17.691  17.958 -38.746  1.00143.99           C  
ATOM   1396  OH  TYR   172      16.339  18.273 -39.002  1.00143.99           O  
ATOM   1397  N   LEU   173      24.097  18.418 -36.281  1.00154.10           N  
ATOM   1398  CA  LEU   173      25.266  18.135 -35.501  1.00154.10           C  
ATOM   1399  C   LEU   173      24.822  17.505 -34.215  1.00154.10           C  
ATOM   1400  O   LEU   173      23.969  18.048 -33.511  1.00154.10           O  
ATOM   1401  CB  LEU   173      26.078  19.388 -35.137  1.00154.10           C  
ATOM   1402  CG  LEU   173      26.659  20.100 -36.370  1.00154.10           C  
ATOM   1403  CD1 LEU   173      27.657  19.198 -37.114  1.00154.10           C  
ATOM   1404  CD2 LEU   173      25.544  20.636 -37.278  1.00154.10           C  
ATOM   1405  N   TYR   174      25.407  16.333 -33.873  1.00 86.13           N  
ATOM   1406  CA  TYR   174      25.052  15.631 -32.669  1.00 86.13           C  
ATOM   1407  C   TYR   174      26.275  15.670 -31.796  1.00 86.13           C  
ATOM   1408  O   TYR   174      27.313  15.119 -32.162  1.00 86.13           O  
ATOM   1409  CB  TYR   174      24.785  14.132 -32.901  1.00 86.13           C  
ATOM   1410  CG  TYR   174      23.906  13.970 -34.096  1.00 86.13           C  
ATOM   1411  CD1 TYR   174      22.587  14.361 -34.095  1.00 86.13           C  
ATOM   1412  CD2 TYR   174      24.424  13.386 -35.230  1.00 86.13           C  
ATOM   1413  CE1 TYR   174      21.806  14.192 -35.219  1.00 86.13           C  
ATOM   1414  CE2 TYR   174      23.651  13.214 -36.354  1.00 86.13           C  
ATOM   1415  CZ  TYR   174      22.338  13.619 -36.350  1.00 86.13           C  
ATOM   1416  OH  TYR   174      21.542  13.444 -37.503  1.00 86.13           O  
ATOM   1417  N   ILE   175      26.186  16.302 -30.606  1.00 53.20           N  
ATOM   1418  CA  ILE   175      27.351  16.419 -29.769  1.00 53.20           C  
ATOM   1419  C   ILE   175      27.108  15.659 -28.501  1.00 53.20           C  
ATOM   1420  O   ILE   175      26.101  15.861 -27.826  1.00 53.20           O  
ATOM   1421  CB  ILE   175      27.641  17.835 -29.376  1.00 53.20           C  
ATOM   1422  CG1 ILE   175      27.779  18.722 -30.626  1.00 53.20           C  
ATOM   1423  CG2 ILE   175      28.907  17.827 -28.505  1.00 53.20           C  
ATOM   1424  CD1 ILE   175      27.712  20.217 -30.321  1.00 53.20           C  
ATOM   1425  N   THR   176      28.048  14.765 -28.142  1.00 50.69           N  
ATOM   1426  CA  THR   176      27.922  13.934 -26.973  1.00 50.69           C  
ATOM   1427  C   THR   176      28.361  14.683 -25.747  1.00 50.69           C  
ATOM   1428  O   THR   176      29.160  15.617 -25.819  1.00 50.69           O  
ATOM   1429  CB  THR   176      28.758  12.694 -27.076  1.00 50.69           C  
ATOM   1430  CG2 THR   176      28.337  11.932 -28.345  1.00 50.69           C  
ATOM   1431  OG1 THR   176      30.135  13.036 -27.160  1.00 50.69           O  
ATOM   1432  N   ASN   177      27.786  14.302 -24.581  1.00 66.95           N  
ATOM   1433  CA  ASN   177      28.184  14.839 -23.309  1.00 66.95           C  
ATOM   1434  C   ASN   177      28.309  13.654 -22.394  1.00 66.95           C  
ATOM   1435  O   ASN   177      27.324  12.960 -22.148  1.00 66.95           O  
ATOM   1436  CB  ASN   177      27.142  15.801 -22.714  1.00 66.95           C  
ATOM   1437  CG  ASN   177      27.818  16.607 -21.616  1.00 66.95           C  
ATOM   1438  ND2 ASN   177      27.912  17.948 -21.825  1.00 66.95           N  
ATOM   1439  OD1 ASN   177      28.261  16.065 -20.605  1.00 66.95           O  
ATOM   1440  N   PHE   178      29.531  13.367 -21.892  1.00114.37           N  
ATOM   1441  CA  PHE   178      29.752  12.185 -21.096  1.00114.37           C  
ATOM   1442  C   PHE   178      29.280  12.282 -19.670  1.00114.37           C  
ATOM   1443  O   PHE   178      29.061  11.256 -19.025  1.00114.37           O  
ATOM   1444  CB  PHE   178      31.161  11.549 -21.215  1.00114.37           C  
ATOM   1445  CG  PHE   178      32.265  12.420 -20.745  1.00114.37           C  
ATOM   1446  CD1 PHE   178      32.657  12.383 -19.429  1.00114.37           C  
ATOM   1447  CD2 PHE   178      32.921  13.248 -21.626  1.00114.37           C  
ATOM   1448  CE1 PHE   178      33.687  13.176 -18.987  1.00114.37           C  
ATOM   1449  CE2 PHE   178      33.953  14.044 -21.189  1.00114.37           C  
ATOM   1450  CZ  PHE   178      34.335  14.005 -19.869  1.00114.37           C  
ATOM   1451  N   ILE   179      29.238  13.491 -19.071  1.00114.93           N  
ATOM   1452  CA  ILE   179      28.711  13.534 -17.730  1.00114.93           C  
ATOM   1453  C   ILE   179      27.221  13.310 -17.723  1.00114.93           C  
ATOM   1454  O   ILE   179      26.716  12.391 -17.081  1.00114.93           O  
ATOM   1455  CB  ILE   179      28.995  14.832 -17.017  1.00114.93           C  
ATOM   1456  CG1 ILE   179      28.428  14.786 -15.587  1.00114.93           C  
ATOM   1457  CG2 ILE   179      28.474  16.005 -17.861  1.00114.93           C  
ATOM   1458  CD1 ILE   179      28.902  15.936 -14.699  1.00114.93           C  
ATOM   1459  N   ASP   180      26.491  14.116 -18.519  1.00 66.74           N  
ATOM   1460  CA  ASP   180      25.052  14.172 -18.563  1.00 66.74           C  
ATOM   1461  C   ASP   180      24.464  12.942 -19.172  1.00 66.74           C  
ATOM   1462  O   ASP   180      23.282  12.662 -18.976  1.00 66.74           O  
ATOM   1463  CB  ASP   180      24.528  15.369 -19.371  1.00 66.74           C  
ATOM   1464  CG  ASP   180      24.844  16.635 -18.589  1.00 66.74           C  
ATOM   1465  OD1 ASP   180      25.305  16.512 -17.422  1.00 66.74           O  
ATOM   1466  OD2 ASP   180      24.625  17.742 -19.147  1.00 66.74           O1-
ATOM   1467  N   ASN   181      25.257  12.175 -19.941  1.00 81.73           N  
ATOM   1468  CA  ASN   181      24.679  11.091 -20.679  1.00 81.73           C  
ATOM   1469  C   ASN   181      23.664  11.721 -21.584  1.00 81.73           C  
ATOM   1470  O   ASN   181      22.497  11.328 -21.596  1.00 81.73           O  
ATOM   1471  CB  ASN   181      23.942  10.075 -19.789  1.00 81.73           C  
ATOM   1472  CG  ASN   181      24.944   9.415 -18.854  1.00 81.73           C  
ATOM   1473  ND2 ASN   181      26.250   9.441 -19.231  1.00 81.73           N  
ATOM   1474  OD1 ASN   181      24.572   8.893 -17.805  1.00 81.73           O  
ATOM   1475  N   ALA   182      24.085  12.747 -22.363  1.00 50.08           N  
ATOM   1476  CA  ALA   182      23.125  13.438 -23.180  1.00 50.08           C  
ATOM   1477  C   ALA   182      23.677  13.772 -24.537  1.00 50.08           C  
ATOM   1478  O   ALA   182      24.889  13.853 -24.745  1.00 50.08           O  
ATOM   1479  CB  ALA   182      22.643  14.758 -22.554  1.00 50.08           C  
ATOM   1480  N   LEU   183      22.758  13.948 -25.515  1.00 75.80           N  
ATOM   1481  CA  LEU   183      23.101  14.370 -26.846  1.00 75.80           C  
ATOM   1482  C   LEU   183      22.475  15.701 -27.092  1.00 75.80           C  
ATOM   1483  O   LEU   183      21.264  15.870 -26.933  1.00 75.80           O  
ATOM   1484  CB  LEU   183      22.583  13.459 -27.977  1.00 75.80           C  
ATOM   1485  CG  LEU   183      23.400  12.179 -28.194  1.00 75.80           C  
ATOM   1486  CD1 LEU   183      22.839  11.358 -29.369  1.00 75.80           C  
ATOM   1487  CD2 LEU   183      24.887  12.518 -28.378  1.00 75.80           C  
ATOM   1488  N   ILE   184      23.299  16.685 -27.503  1.00102.52           N  
ATOM   1489  CA  ILE   184      22.750  17.960 -27.851  1.00102.52           C  
ATOM   1490  C   ILE   184      22.642  17.959 -29.345  1.00102.52           C  
ATOM   1491  O   ILE   184      23.587  17.622 -30.057  1.00102.52           O  
ATOM   1492  CB  ILE   184      23.553  19.150 -27.408  1.00102.52           C  
ATOM   1493  CG1 ILE   184      22.682  20.414 -27.505  1.00102.52           C  
ATOM   1494  CG2 ILE   184      24.856  19.211 -28.220  1.00102.52           C  
ATOM   1495  CD1 ILE   184      23.267  21.614 -26.765  1.00102.52           C  
ATOM   1496  N   VAL   185      21.445  18.295 -29.860  1.00103.06           N  
ATOM   1497  CA  VAL   185      21.242  18.209 -31.277  1.00103.06           C  
ATOM   1498  C   VAL   185      21.051  19.575 -31.847  1.00103.06           C  
ATOM   1499  O   VAL   185      20.283  20.382 -31.325  1.00103.06           O  
ATOM   1500  CB  VAL   185      20.051  17.387 -31.640  1.00103.06           C  
ATOM   1501  CG1 VAL   185      18.825  18.040 -30.996  1.00103.06           C  
ATOM   1502  CG2 VAL   185      19.978  17.257 -33.170  1.00103.06           C  
ATOM   1503  N   TYR   186      21.753  19.851 -32.964  1.00 85.11           N  
ATOM   1504  CA  TYR   186      21.691  21.144 -33.575  1.00 85.11           C  
ATOM   1505  C   TYR   186      21.217  21.014 -34.989  1.00 85.11           C  
ATOM   1506  O   TYR   186      21.793  20.270 -35.782  1.00 85.11           O  
ATOM   1507  CB  TYR   186      23.069  21.841 -33.538  1.00 85.11           C  
ATOM   1508  CG  TYR   186      23.055  23.087 -34.353  1.00 85.11           C  
ATOM   1509  CD1 TYR   186      22.250  24.150 -34.014  1.00 85.11           C  
ATOM   1510  CD2 TYR   186      23.897  23.197 -35.436  1.00 85.11           C  
ATOM   1511  CE1 TYR   186      22.259  25.292 -34.779  1.00 85.11           C  
ATOM   1512  CE2 TYR   186      23.913  24.337 -36.203  1.00 85.11           C  
ATOM   1513  CZ  TYR   186      23.083  25.381 -35.874  1.00 85.11           C  
ATOM   1514  OH  TYR   186      23.078  26.556 -36.650  1.00 85.11           O  
ATOM   1515  N   ASP   187      20.127  21.742 -35.328  1.00 63.57           N  
ATOM   1516  CA  ASP   187      19.591  21.760 -36.663  1.00 63.57           C  
ATOM   1517  C   ASP   187      20.085  23.029 -37.295  1.00 63.57           C  
ATOM   1518  O   ASP   187      19.662  24.124 -36.929  1.00 63.57           O  
ATOM   1519  CB  ASP   187      18.048  21.772 -36.719  1.00 63.57           C  
ATOM   1520  CG  ASP   187      17.598  21.524 -38.158  1.00 63.57           C  
ATOM   1521  OD1 ASP   187      18.383  21.839 -39.091  1.00 63.57           O  
ATOM   1522  OD2 ASP   187      16.464  21.006 -38.342  1.00 63.57           O1-
ATOM   1523  N   MET   188      21.013  22.897 -38.264  1.00119.38           N  
ATOM   1524  CA  MET   188      21.643  24.006 -38.926  1.00119.38           C  
ATOM   1525  C   MET   188      20.650  24.830 -39.680  1.00119.38           C  
ATOM   1526  O   MET   188      20.644  26.056 -39.602  1.00119.38           O  
ATOM   1527  CB  MET   188      22.633  23.523 -39.997  1.00119.38           C  
ATOM   1528  CG  MET   188      23.251  24.652 -40.821  1.00119.38           C  
ATOM   1529  SD  MET   188      24.643  25.510 -40.034  1.00119.38           S  
ATOM   1530  CE  MET   188      25.865  24.270 -40.551  1.00119.38           C  
ATOM   1531  N   LYS   189      19.781  24.165 -40.452  1.00179.55           N  
ATOM   1532  CA  LYS   189      18.851  24.872 -41.277  1.00179.55           C  
ATOM   1533  C   LYS   189      17.888  25.676 -40.459  1.00179.55           C  
ATOM   1534  O   LYS   189      17.675  26.853 -40.741  1.00179.55           O  
ATOM   1535  CB  LYS   189      18.095  23.934 -42.226  1.00179.55           C  
ATOM   1536  CG  LYS   189      18.155  22.470 -41.793  1.00179.55           C  
ATOM   1537  CD  LYS   189      19.527  21.812 -41.966  1.00179.55           C  
ATOM   1538  CE  LYS   189      19.584  20.446 -41.297  1.00179.55           C  
ATOM   1539  NZ  LYS   189      18.308  19.745 -41.547  1.00179.55           N1+
ATOM   1540  N   ASN   190      17.290  25.066 -39.420  1.00 50.17           N  
ATOM   1541  CA  ASN   190      16.343  25.721 -38.560  1.00 50.17           C  
ATOM   1542  C   ASN   190      17.050  26.715 -37.690  1.00 50.17           C  
ATOM   1543  O   ASN   190      16.472  27.721 -37.286  1.00 50.17           O  
ATOM   1544  CB  ASN   190      15.599  24.750 -37.626  1.00 50.17           C  
ATOM   1545  CG  ASN   190      14.586  23.977 -38.456  1.00 50.17           C  
ATOM   1546  ND2 ASN   190      13.975  22.924 -37.848  1.00 50.17           N  
ATOM   1547  OD1 ASN   190      14.331  24.315 -39.610  1.00 50.17           O  
ATOM   1548  N   LYS   191      18.338  26.464 -37.388  1.00104.53           N  
ATOM   1549  CA  LYS   191      19.031  27.270 -36.426  1.00104.53           C  
ATOM   1550  C   LYS   191      18.363  27.073 -35.098  1.00104.53           C  
ATOM   1551  O   LYS   191      18.162  28.021 -34.339  1.00104.53           O  
ATOM   1552  CB  LYS   191      19.048  28.781 -36.733  1.00104.53           C  
ATOM   1553  CG  LYS   191      20.010  29.167 -37.859  1.00104.53           C  
ATOM   1554  CD  LYS   191      19.999  30.655 -38.219  1.00104.53           C  
ATOM   1555  CE  LYS   191      18.812  31.088 -39.081  1.00104.53           C  
ATOM   1556  NZ  LYS   191      17.715  31.593 -38.223  1.00104.53           N1+
ATOM   1557  N   ASN   192      18.000  25.809 -34.791  1.00 49.88           N  
ATOM   1558  CA  ASN   192      17.362  25.483 -33.545  1.00 49.88           C  
ATOM   1559  C   ASN   192      18.127  24.338 -32.937  1.00 49.88           C  
ATOM   1560  O   ASN   192      18.768  23.565 -33.651  1.00 49.88           O  
ATOM   1561  CB  ASN   192      15.894  25.039 -33.741  1.00 49.88           C  
ATOM   1562  CG  ASN   192      15.105  25.170 -32.440  1.00 49.88           C  
ATOM   1563  ND2 ASN   192      13.845  25.671 -32.548  1.00 49.88           N  
ATOM   1564  OD1 ASN   192      15.585  24.842 -31.357  1.00 49.88           O  
ATOM   1565  N   ALA   193      18.113  24.214 -31.589  1.00 41.23           N  
ATOM   1566  CA  ALA   193      18.811  23.128 -30.959  1.00 41.23           C  
ATOM   1567  C   ALA   193      18.011  22.652 -29.782  1.00 41.23           C  
ATOM   1568  O   ALA   193      17.136  23.358 -29.282  1.00 41.23           O  
ATOM   1569  CB  ALA   193      20.206  23.515 -30.439  1.00 41.23           C  
ATOM   1570  N   TRP   194      18.267  21.402 -29.338  1.00 86.34           N  
ATOM   1571  CA  TRP   194      17.583  20.863 -28.195  1.00 86.34           C  
ATOM   1572  C   TRP   194      18.422  19.759 -27.617  1.00 86.34           C  
ATOM   1573  O   TRP   194      19.298  19.215 -28.290  1.00 86.34           O  
ATOM   1574  CB  TRP   194      16.170  20.326 -28.521  1.00 86.34           C  
ATOM   1575  CG  TRP   194      16.093  19.227 -29.557  1.00 86.34           C  
ATOM   1576  CD1 TRP   194      16.029  17.875 -29.378  1.00 86.34           C  
ATOM   1577  CD2 TRP   194      16.050  19.445 -30.978  1.00 86.34           C  
ATOM   1578  CE2 TRP   194      15.953  18.196 -31.588  1.00 86.34           C  
ATOM   1579  CE3 TRP   194      16.091  20.594 -31.713  1.00 86.34           C  
ATOM   1580  NE1 TRP   194      15.940  17.241 -30.594  1.00 86.34           N  
ATOM   1581  CZ2 TRP   194      15.895  18.073 -32.946  1.00 86.34           C  
ATOM   1582  CZ3 TRP   194      16.029  20.465 -33.084  1.00 86.34           C  
ATOM   1583  CH2 TRP   194      15.932  19.231 -33.690  1.00 86.34           C  
ATOM   1584  N   LYS   195      18.181  19.406 -26.334  1.00109.63           N  
ATOM   1585  CA  LYS   195      18.956  18.387 -25.677  1.00109.63           C  
ATOM   1586  C   LYS   195      18.124  17.145 -25.533  1.00109.63           C  
ATOM   1587  O   LYS   195      16.901  17.216 -25.411  1.00109.63           O  
ATOM   1588  CB  LYS   195      19.388  18.794 -24.259  1.00109.63           C  
ATOM   1589  CG  LYS   195      18.200  18.986 -23.310  1.00109.63           C  
ATOM   1590  CD  LYS   195      18.594  19.189 -21.847  1.00109.63           C  
ATOM   1591  CE  LYS   195      18.936  20.644 -21.517  1.00109.63           C  
ATOM   1592  NZ  LYS   195      19.101  20.813 -20.058  1.00109.63           N1+
ATOM   1593  N   PHE   196      18.771  15.957 -25.573  1.00 89.73           N  
ATOM   1594  CA  PHE   196      18.024  14.742 -25.380  1.00 89.73           C  
ATOM   1595  C   PHE   196      18.804  13.831 -24.475  1.00 89.73           C  
ATOM   1596  O   PHE   196      20.029  13.755 -24.558  1.00 89.73           O  
ATOM   1597  CB  PHE   196      17.739  13.953 -26.670  1.00 89.73           C  
ATOM   1598  CG  PHE   196      16.825  12.836 -26.291  1.00 89.73           C  
ATOM   1599  CD1 PHE   196      15.470  13.054 -26.200  1.00 89.73           C  
ATOM   1600  CD2 PHE   196      17.313  11.578 -26.025  1.00 89.73           C  
ATOM   1601  CE1 PHE   196      14.612  12.035 -25.850  1.00 89.73           C  
ATOM   1602  CE2 PHE   196      16.462  10.554 -25.676  1.00 89.73           C  
ATOM   1603  CZ  PHE   196      15.109  10.782 -25.586  1.00 89.73           C  
ATOM   1604  N   ASN   197      18.095  13.103 -23.584  1.00 76.45           N  
ATOM   1605  CA  ASN   197      18.745  12.215 -22.661  1.00 76.45           C  
ATOM   1606  C   ASN   197      18.083  10.870 -22.740  1.00 76.45           C  
ATOM   1607  O   ASN   197      16.877  10.772 -22.964  1.00 76.45           O  
ATOM   1608  CB  ASN   197      18.651  12.706 -21.204  1.00 76.45           C  
ATOM   1609  CG  ASN   197      19.366  11.719 -20.294  1.00 76.45           C  
ATOM   1610  ND2 ASN   197      20.512  12.160 -19.710  1.00 76.45           N  
ATOM   1611  OD1 ASN   197      18.921  10.589 -20.101  1.00 76.45           O  
ATOM   1612  N   ASP   198      18.882   9.790 -22.595  1.00 60.32           N  
ATOM   1613  CA  ASP   198      18.350   8.454 -22.598  1.00 60.32           C  
ATOM   1614  C   ASP   198      19.159   7.629 -21.639  1.00 60.32           C  
ATOM   1615  O   ASP   198      20.351   7.861 -21.447  1.00 60.32           O  
ATOM   1616  CB  ASP   198      18.426   7.760 -23.966  1.00 60.32           C  
ATOM   1617  CG  ASP   198      17.745   6.409 -23.825  1.00 60.32           C  
ATOM   1618  OD1 ASP   198      16.814   6.298 -22.983  1.00 60.32           O  
ATOM   1619  OD2 ASP   198      18.142   5.467 -24.565  1.00 60.32           O1-
ATOM   1620  N   ASP   199      18.530   6.606 -21.035  1.00 44.79           N  
ATOM   1621  CA  ASP   199      19.189   5.767 -20.078  1.00 44.79           C  
ATOM   1622  C   ASP   199      20.342   5.101 -20.757  1.00 44.79           C  
ATOM   1623  O   ASP   199      21.327   4.752 -20.112  1.00 44.79           O  
ATOM   1624  CB  ASP   199      18.289   4.648 -19.524  1.00 44.79           C  
ATOM   1625  CG  ASP   199      17.325   5.268 -18.529  1.00 44.79           C  
ATOM   1626  OD1 ASP   199      17.436   6.502 -18.296  1.00 44.79           O  
ATOM   1627  OD2 ASP   199      16.470   4.519 -17.986  1.00 44.79           O1-
ATOM   1628  N   SER   200      20.231   4.884 -22.079  1.00106.60           N  
ATOM   1629  CA  SER   200      21.233   4.184 -22.836  1.00106.60           C  
ATOM   1630  C   SER   200      22.514   4.970 -22.900  1.00106.60           C  
ATOM   1631  O   SER   200      23.579   4.402 -23.128  1.00106.60           O  
ATOM   1632  CB  SER   200      20.803   3.886 -24.283  1.00106.60           C  
ATOM   1633  OG  SER   200      20.701   5.088 -25.029  1.00106.60           O  
ATOM   1634  N   PHE   201      22.443   6.301 -22.715  1.00125.81           N  
ATOM   1635  CA  PHE   201      23.571   7.192 -22.804  1.00125.81           C  
ATOM   1636  C   PHE   201      24.485   7.078 -21.612  1.00125.81           C  
ATOM   1637  O   PHE   201      25.574   7.650 -21.633  1.00125.81           O  
ATOM   1638  CB  PHE   201      23.203   8.676 -22.968  1.00125.81           C  
ATOM   1639  CG  PHE   201      22.443   8.794 -24.245  1.00125.81           C  
ATOM   1640  CD1 PHE   201      22.956   8.284 -25.414  1.00125.81           C  
ATOM   1641  CD2 PHE   201      21.236   9.454 -24.283  1.00125.81           C  
ATOM   1642  CE1 PHE   201      22.259   8.401 -26.593  1.00125.81           C  
ATOM   1643  CE2 PHE   201      20.537   9.575 -25.459  1.00125.81           C  
ATOM   1644  CZ  PHE   201      21.046   9.046 -26.619  1.00125.81           C  
ATOM   1645  N   LYS   202      24.025   6.463 -20.499  1.00139.38           N  
ATOM   1646  CA  LYS   202      24.785   6.402 -19.269  1.00139.38           C  
ATOM   1647  C   LYS   202      25.808   5.296 -19.252  1.00139.38           C  
ATOM   1648  O   LYS   202      25.751   4.327 -20.009  1.00139.38           O  
ATOM   1649  CB  LYS   202      23.913   6.195 -18.021  1.00139.38           C  
ATOM   1650  CG  LYS   202      23.139   4.876 -18.055  1.00139.38           C  
ATOM   1651  CD  LYS   202      22.601   4.432 -16.692  1.00139.38           C  
ATOM   1652  CE  LYS   202      21.484   5.321 -16.140  1.00139.38           C  
ATOM   1653  NZ  LYS   202      21.028   4.804 -14.829  1.00139.38           N1+
ATOM   1654  N   PRO   203      26.776   5.486 -18.371  1.00118.57           N  
ATOM   1655  CA  PRO   203      27.873   4.575 -18.116  1.00118.57           C  
ATOM   1656  C   PRO   203      27.415   3.325 -17.425  1.00118.57           C  
ATOM   1657  O   PRO   203      26.526   3.425 -16.578  1.00118.57           O  
ATOM   1658  CB  PRO   203      28.864   5.360 -17.255  1.00118.57           C  
ATOM   1659  CG  PRO   203      28.003   6.458 -16.602  1.00118.57           C  
ATOM   1660  CD  PRO   203      26.909   6.736 -17.646  1.00118.57           C  
ATOM   1661  N   GLU   204      27.902   2.128 -17.841  1.00124.92           N  
ATOM   1662  CA  GLU   204      27.532   0.977 -17.065  1.00124.92           C  
ATOM   1663  C   GLU   204      28.448   0.742 -15.869  1.00124.92           C  
ATOM   1664  O   GLU   204      28.001   1.005 -14.752  1.00124.92           O  
ATOM   1665  CB  GLU   204      27.323  -0.284 -17.932  1.00124.92           C  
ATOM   1666  CG  GLU   204      26.187  -0.179 -18.947  1.00124.92           C  
ATOM   1667  CD  GLU   204      26.231  -1.455 -19.769  1.00124.92           C  
ATOM   1668  OE1 GLU   204      26.228  -2.552 -19.151  1.00124.92           O  
ATOM   1669  OE2 GLU   204      26.288  -1.351 -21.025  1.00124.92           O1-
ATOM   1670  N   PRO   205      29.712   0.313 -15.984  1.00134.71           N  
ATOM   1671  CA  PRO   205      30.519   0.231 -14.788  1.00134.71           C  
ATOM   1672  C   PRO   205      31.581   1.267 -14.940  1.00134.71           C  
ATOM   1673  O   PRO   205      31.736   1.780 -16.046  1.00134.71           O  
ATOM   1674  CB  PRO   205      31.139  -1.162 -14.751  1.00134.71           C  
ATOM   1675  CG  PRO   205      31.252  -1.525 -16.231  1.00134.71           C  
ATOM   1676  CD  PRO   205      30.045  -0.810 -16.857  1.00134.71           C  
ATOM   1677  N   GLY   206      32.364   1.542 -13.882  1.00 26.53           N  
ATOM   1678  CA  GLY   206      33.428   2.488 -14.032  1.00 26.53           C  
ATOM   1679  C   GLY   206      34.503   1.828 -14.835  1.00 26.53           C  
ATOM   1680  O   GLY   206      34.697   0.615 -14.754  1.00 26.53           O  
ATOM   1681  N   LYS   207      35.239   2.619 -15.640  1.00129.67           N  
ATOM   1682  CA  LYS   207      36.302   2.050 -16.407  1.00129.67           C  
ATOM   1683  C   LYS   207      37.528   2.037 -15.571  1.00129.67           C  
ATOM   1684  O   LYS   207      37.748   2.922 -14.746  1.00129.67           O  
ATOM   1685  CB  LYS   207      36.639   2.783 -17.709  1.00129.67           C  
ATOM   1686  CG  LYS   207      37.895   2.161 -18.306  1.00129.67           C  
ATOM   1687  CD  LYS   207      38.082   2.326 -19.806  1.00129.67           C  
ATOM   1688  CE  LYS   207      39.257   1.472 -20.281  1.00129.67           C  
ATOM   1689  NZ  LYS   207      39.361   0.253 -19.445  1.00129.67           N1+
ATOM   1690  N   SER   208      38.377   1.013 -15.764  1.00 54.32           N  
ATOM   1691  CA  SER   208      39.547   0.981 -14.953  1.00 54.32           C  
ATOM   1692  C   SER   208      40.717   1.304 -15.807  1.00 54.32           C  
ATOM   1693  O   SER   208      40.963   0.671 -16.831  1.00 54.32           O  
ATOM   1694  CB  SER   208      39.819  -0.388 -14.310  1.00 54.32           C  
ATOM   1695  OG  SER   208      38.786  -0.703 -13.387  1.00 54.32           O  
ATOM   1696  N   VAL   209      41.435   2.367 -15.416  1.00148.67           N  
ATOM   1697  CA  VAL   209      42.692   2.613 -16.025  1.00148.67           C  
ATOM   1698  C   VAL   209      43.593   2.077 -14.979  1.00148.67           C  
ATOM   1699  O   VAL   209      44.153   2.789 -14.145  1.00148.67           O  
ATOM   1700  CB  VAL   209      42.948   4.069 -16.326  1.00148.67           C  
ATOM   1701  CG1 VAL   209      42.742   4.933 -15.066  1.00148.67           C  
ATOM   1702  CG2 VAL   209      44.348   4.193 -16.949  1.00148.67           C  
ATOM   1703  N   PHE   210      43.740   0.744 -15.028  1.00 57.31           N  
ATOM   1704  CA  PHE   210      44.541   0.044 -14.086  1.00 57.31           C  
ATOM   1705  C   PHE   210      45.856   0.643 -14.318  1.00 57.31           C  
ATOM   1706  O   PHE   210      46.651   0.864 -13.407  1.00 57.31           O  
ATOM   1707  CB  PHE   210      44.784  -1.430 -14.451  1.00 57.31           C  
ATOM   1708  CG  PHE   210      43.541  -2.240 -14.412  1.00 57.31           C  
ATOM   1709  CD1 PHE   210      42.716  -2.301 -15.511  1.00 57.31           C  
ATOM   1710  CD2 PHE   210      43.211  -2.948 -13.282  1.00 57.31           C  
ATOM   1711  CE1 PHE   210      41.572  -3.062 -15.480  1.00 57.31           C  
ATOM   1712  CE2 PHE   210      42.069  -3.712 -13.245  1.00 57.31           C  
ATOM   1713  CZ  PHE   210      41.247  -3.768 -14.345  1.00 57.31           C  
ATOM   1714  N   ASN   211      46.092   0.946 -15.598  1.00137.48           N  
ATOM   1715  CA  ASN   211      47.421   1.283 -15.915  1.00137.48           C  
ATOM   1716  C   ASN   211      47.686   2.739 -15.774  1.00137.48           C  
ATOM   1717  O   ASN   211      47.371   3.554 -16.637  1.00137.48           O  
ATOM   1718  CB  ASN   211      47.762   0.855 -17.348  1.00137.48           C  
ATOM   1719  CG  ASN   211      47.542  -0.650 -17.397  1.00137.48           C  
ATOM   1720  ND2 ASN   211      48.623  -1.415 -17.710  1.00137.48           N  
ATOM   1721  OD1 ASN   211      46.438  -1.136 -17.153  1.00137.48           O  
ATOM   1722  N   HIS   212      48.293   3.075 -14.633  1.00 83.50           N  
ATOM   1723  CA  HIS   212      48.831   4.359 -14.325  1.00 83.50           C  
ATOM   1724  C   HIS   212      50.064   3.960 -13.599  1.00 83.50           C  
ATOM   1725  O   HIS   212      50.057   2.934 -12.919  1.00 83.50           O  
ATOM   1726  CB  HIS   212      47.963   5.185 -13.357  1.00 83.50           C  
ATOM   1727  CG  HIS   212      48.566   6.505 -12.963  1.00 83.50           C  
ATOM   1728  CD2 HIS   212      48.678   7.671 -13.659  1.00 83.50           C  
ATOM   1729  ND1 HIS   212      49.135   6.747 -11.732  1.00 83.50           N  
ATOM   1730  CE1 HIS   212      49.560   8.038 -11.743  1.00 83.50           C  
ATOM   1731  NE2 HIS   212      49.305   8.638 -12.890  1.00 83.50           N  
ATOM   1732  N   LYS   213      51.159   4.727 -13.724  1.00194.81           N  
ATOM   1733  CA  LYS   213      52.369   4.306 -13.085  1.00194.81           C  
ATOM   1734  C   LYS   213      52.093   4.236 -11.629  1.00194.81           C  
ATOM   1735  O   LYS   213      52.524   3.310 -10.942  1.00194.81           O  
ATOM   1736  CB  LYS   213      53.535   5.284 -13.301  1.00194.81           C  
ATOM   1737  CG  LYS   213      54.020   5.326 -14.750  1.00194.81           C  
ATOM   1738  CD  LYS   213      54.534   3.978 -15.260  1.00194.81           C  
ATOM   1739  CE  LYS   213      55.020   4.013 -16.712  1.00194.81           C  
ATOM   1740  NZ  LYS   213      55.486   2.673 -17.131  1.00194.81           N1+
ATOM   1741  N   GLY   214      51.330   5.215 -11.123  1.00124.71           N  
ATOM   1742  CA  GLY   214      51.074   5.201  -9.724  1.00124.71           C  
ATOM   1743  C   GLY   214      50.341   3.950  -9.365  1.00124.71           C  
ATOM   1744  O   GLY   214      50.788   3.226  -8.481  1.00124.71           O  
ATOM   1745  N   GLU   215      49.219   3.651 -10.059  1.00101.65           N  
ATOM   1746  CA  GLU   215      48.418   2.483  -9.794  1.00101.65           C  
ATOM   1747  C   GLU   215      47.180   2.532 -10.624  1.00101.65           C  
ATOM   1748  O   GLU   215      47.122   3.195 -11.659  1.00101.65           O  
ATOM   1749  CB  GLU   215      47.964   2.259  -8.333  1.00101.65           C  
ATOM   1750  CG  GLU   215      48.971   1.465  -7.489  1.00101.65           C  
ATOM   1751  CD  GLU   215      48.418   1.221  -6.096  1.00101.65           C  
ATOM   1752  OE1 GLU   215      47.173   1.305  -5.923  1.00101.65           O  
ATOM   1753  OE2 GLU   215      49.240   0.938  -5.184  1.00101.65           O1-
ATOM   1754  N   GLN   216      46.159   1.772 -10.181  1.00 70.80           N  
ATOM   1755  CA  GLN   216      44.914   1.660 -10.882  1.00 70.80           C  
ATOM   1756  C   GLN   216      44.040   2.827 -10.549  1.00 70.80           C  
ATOM   1757  O   GLN   216      43.882   3.205  -9.390  1.00 70.80           O  
ATOM   1758  CB  GLN   216      44.123   0.394 -10.525  1.00 70.80           C  
ATOM   1759  CG  GLN   216      42.797   0.289 -11.277  1.00 70.80           C  
ATOM   1760  CD  GLN   216      42.116  -0.992 -10.838  1.00 70.80           C  
ATOM   1761  NE2 GLN   216      40.756  -1.005 -10.898  1.00 70.80           N  
ATOM   1762  OE1 GLN   216      42.773  -1.955 -10.451  1.00 70.80           O  
ATOM   1763  N   TYR   217      43.428   3.410 -11.596  1.00148.86           N  
ATOM   1764  CA  TYR   217      42.545   4.537 -11.485  1.00148.86           C  
ATOM   1765  C   TYR   217      41.253   4.150 -12.128  1.00148.86           C  
ATOM   1766  O   TYR   217      41.181   3.139 -12.823  1.00148.86           O  
ATOM   1767  CB  TYR   217      43.022   5.796 -12.240  1.00148.86           C  
ATOM   1768  CG  TYR   217      44.052   6.523 -11.445  1.00148.86           C  
ATOM   1769  CD1 TYR   217      45.382   6.168 -11.483  1.00148.86           C  
ATOM   1770  CD2 TYR   217      43.668   7.577 -10.648  1.00148.86           C  
ATOM   1771  CE1 TYR   217      46.307   6.861 -10.736  1.00148.86           C  
ATOM   1772  CE2 TYR   217      44.586   8.273  -9.903  1.00148.86           C  
ATOM   1773  CZ  TYR   217      45.911   7.914  -9.945  1.00148.86           C  
ATOM   1774  OH  TYR   217      46.858   8.626  -9.179  1.00148.86           O  
ATOM   1775  N   SER   218      40.183   4.932 -11.870  1.00 84.87           N  
ATOM   1776  CA  SER   218      38.912   4.617 -12.460  1.00 84.87           C  
ATOM   1777  C   SER   218      38.189   5.880 -12.833  1.00 84.87           C  
ATOM   1778  O   SER   218      38.426   6.941 -12.256  1.00 84.87           O  
ATOM   1779  CB  SER   218      37.981   3.838 -11.518  1.00 84.87           C  
ATOM   1780  OG  SER   218      36.744   3.578 -12.167  1.00 84.87           O  
ATOM   1781  N   TYR   219      37.315   5.798 -13.864  1.00134.97           N  
ATOM   1782  CA  TYR   219      36.484   6.918 -14.219  1.00134.97           C  
ATOM   1783  C   TYR   219      35.161   6.400 -14.712  1.00134.97           C  
ATOM   1784  O   TYR   219      35.051   5.244 -15.118  1.00134.97           O  
ATOM   1785  CB  TYR   219      37.098   7.892 -15.255  1.00134.97           C  
ATOM   1786  CG  TYR   219      37.317   7.248 -16.585  1.00134.97           C  
ATOM   1787  CD1 TYR   219      36.307   7.204 -17.517  1.00134.97           C  
ATOM   1788  CD2 TYR   219      38.542   6.708 -16.911  1.00134.97           C  
ATOM   1789  CE1 TYR   219      36.508   6.621 -18.747  1.00134.97           C  
ATOM   1790  CE2 TYR   219      38.750   6.122 -18.139  1.00134.97           C  
ATOM   1791  CZ  TYR   219      37.731   6.077 -19.060  1.00134.97           C  
ATOM   1792  OH  TYR   219      37.935   5.477 -20.322  1.00134.97           O  
ATOM   1793  N   ILE   220      34.100   7.236 -14.640  1.00111.76           N  
ATOM   1794  CA  ILE   220      32.799   6.829 -15.099  1.00111.76           C  
ATOM   1795  C   ILE   220      32.311   7.817 -16.125  1.00111.76           C  
ATOM   1796  O   ILE   220      31.979   8.960 -15.819  1.00111.76           O  
ATOM   1797  CB  ILE   220      31.794   6.748 -13.978  1.00111.76           C  
ATOM   1798  CG1 ILE   220      31.660   8.100 -13.252  1.00111.76           C  
ATOM   1799  CG2 ILE   220      32.201   5.597 -13.044  1.00111.76           C  
ATOM   1800  CD1 ILE   220      30.442   8.194 -12.338  1.00111.76           C  
ATOM   1801  N   ALA   221      32.216   7.395 -17.397  1.00 46.17           N  
ATOM   1802  CA  ALA   221      31.795   8.349 -18.381  1.00 46.17           C  
ATOM   1803  C   ALA   221      30.650   7.802 -19.179  1.00 46.17           C  
ATOM   1804  O   ALA   221      30.552   6.599 -19.425  1.00 46.17           O  
ATOM   1805  CB  ALA   221      32.904   8.720 -19.381  1.00 46.17           C  
ATOM   1806  N   GLY   222      29.748   8.710 -19.607  1.00 47.38           N  
ATOM   1807  CA  GLY   222      28.620   8.376 -20.436  1.00 47.38           C  
ATOM   1808  C   GLY   222      29.072   8.483 -21.872  1.00 47.38           C  
ATOM   1809  O   GLY   222      30.263   8.363 -22.144  1.00 47.38           O  
ATOM   1810  N   ILE   223      28.124   8.737 -22.813  1.00115.49           N  
ATOM   1811  CA  ILE   223      28.308   8.754 -24.259  1.00115.49           C  
ATOM   1812  C   ILE   223      29.448   9.663 -24.694  1.00115.49           C  
ATOM   1813  O   ILE   223      29.537  10.810 -24.260  1.00115.49           O  
ATOM   1814  CB  ILE   223      27.049   9.161 -24.981  1.00115.49           C  
ATOM   1815  CG1 ILE   223      27.147   8.872 -26.485  1.00115.49           C  
ATOM   1816  CG2 ILE   223      26.750  10.631 -24.638  1.00115.49           C  
ATOM   1817  CD1 ILE   223      25.800   8.976 -27.200  1.00115.49           C  
ATOM   1818  N   PHE   224      30.433   9.080 -25.436  1.00342.58           N  
ATOM   1819  CA  PHE   224      31.686   9.700 -25.827  1.00342.58           C  
ATOM   1820  C   PHE   224      32.034  10.234 -27.228  1.00342.58           C  
ATOM   1821  O   PHE   224      32.836  11.158 -27.284  1.00342.58           O  
ATOM   1822  CB  PHE   224      32.870   8.832 -25.371  1.00342.58           C  
ATOM   1823  CG  PHE   224      33.800   9.718 -24.604  1.00342.58           C  
ATOM   1824  CD1 PHE   224      34.567  10.681 -25.217  1.00342.58           C  
ATOM   1825  CD2 PHE   224      33.907   9.566 -23.241  1.00342.58           C  
ATOM   1826  CE1 PHE   224      35.411  11.482 -24.481  1.00342.58           C  
ATOM   1827  CE2 PHE   224      34.749  10.363 -22.499  1.00342.58           C  
ATOM   1828  CZ  PHE   224      35.506  11.325 -23.121  1.00342.58           C  
ATOM   1829  N   GLY   225      31.689   9.631 -28.405  1.00184.22           N  
ATOM   1830  CA  GLY   225      30.960   8.419 -28.573  1.00184.22           C  
ATOM   1831  C   GLY   225      29.938   8.458 -29.696  1.00184.22           C  
ATOM   1832  O   GLY   225      28.887   7.855 -29.519  1.00184.22           O  
ATOM   1833  N   ILE   226      30.140   9.186 -30.838  1.00150.06           N  
ATOM   1834  CA  ILE   226      29.141   9.082 -31.901  1.00150.06           C  
ATOM   1835  C   ILE   226      29.689   9.090 -33.321  1.00150.06           C  
ATOM   1836  O   ILE   226      30.427   9.996 -33.705  1.00150.06           O  
ATOM   1837  CB  ILE   226      28.098  10.163 -31.906  1.00150.06           C  
ATOM   1838  CG1 ILE   226      27.138  10.038 -30.720  1.00150.06           C  
ATOM   1839  CG2 ILE   226      27.372  10.098 -33.254  1.00150.06           C  
ATOM   1840  CD1 ILE   226      26.092  11.154 -30.700  1.00150.06           C  
ATOM   1841  N   THR   227      29.249   8.116 -34.172  1.00125.22           N  
ATOM   1842  CA  THR   227      29.680   8.022 -35.558  1.00125.22           C  
ATOM   1843  C   THR   227      28.497   7.705 -36.457  1.00125.22           C  
ATOM   1844  O   THR   227      27.520   7.100 -36.020  1.00125.22           O  
ATOM   1845  CB  THR   227      30.727   6.965 -35.768  1.00125.22           C  
ATOM   1846  CG2 THR   227      30.093   5.582 -35.550  1.00125.22           C  
ATOM   1847  OG1 THR   227      31.275   7.061 -37.073  1.00125.22           O  
ATOM   1848  N   LEU   228      28.574   8.084 -37.763  1.00 62.69           N  
ATOM   1849  CA  LEU   228      27.452   7.955 -38.678  1.00 62.69           C  
ATOM   1850  C   LEU   228      27.711   6.926 -39.745  1.00 62.69           C  
ATOM   1851  O   LEU   228      28.776   6.894 -40.360  1.00 62.69           O  
ATOM   1852  CB  LEU   228      27.128   9.280 -39.399  1.00 62.69           C  
ATOM   1853  CG  LEU   228      26.712  10.415 -38.441  1.00 62.69           C  
ATOM   1854  CD1 LEU   228      26.397  11.712 -39.207  1.00 62.69           C  
ATOM   1855  CD2 LEU   228      25.558   9.979 -37.520  1.00 62.69           C  
ATOM   1856  N   GLY   229      26.696   6.075 -40.017  1.00 31.43           N  
ATOM   1857  CA  GLY   229      26.809   5.002 -40.972  1.00 31.43           C  
ATOM   1858  C   GLY   229      26.292   5.403 -42.323  1.00 31.43           C  
ATOM   1859  O   GLY   229      26.139   6.583 -42.636  1.00 31.43           O  
ATOM   1860  N   ASP   230      26.013   4.374 -43.155  1.00 50.14           N  
ATOM   1861  CA  ASP   230      25.560   4.503 -44.516  1.00 50.14           C  
ATOM   1862  C   ASP   230      24.191   5.118 -44.534  1.00 50.14           C  
ATOM   1863  O   ASP   230      23.338   4.796 -43.710  1.00 50.14           O  
ATOM   1864  CB  ASP   230      25.418   3.140 -45.217  1.00 50.14           C  
ATOM   1865  CG  ASP   230      26.782   2.467 -45.279  1.00 50.14           C  
ATOM   1866  OD1 ASP   230      27.809   3.197 -45.320  1.00 50.14           O  
ATOM   1867  OD2 ASP   230      26.817   1.208 -45.281  1.00 50.14           O1-
ATOM   1868  N   ARG   231      23.959   6.029 -45.502  1.00 67.33           N  
ATOM   1869  CA  ARG   231      22.689   6.681 -45.678  1.00 67.33           C  
ATOM   1870  C   ARG   231      21.824   5.853 -46.584  1.00 67.33           C  
ATOM   1871  O   ARG   231      22.312   5.071 -47.400  1.00 67.33           O  
ATOM   1872  CB  ARG   231      22.780   8.076 -46.338  1.00 67.33           C  
ATOM   1873  CG  ARG   231      23.500   9.132 -45.494  1.00 67.33           C  
ATOM   1874  CD  ARG   231      23.453  10.543 -46.090  1.00 67.33           C  
ATOM   1875  NE  ARG   231      24.238  10.532 -47.358  1.00 67.33           N  
ATOM   1876  CZ  ARG   231      25.558  10.880 -47.357  1.00 67.33           C  
ATOM   1877  NH1 ARG   231      26.180  11.251 -46.202  1.00 67.33           N1+
ATOM   1878  NH2 ARG   231      26.269  10.873 -48.520  1.00 67.33           N  
ATOM   1879  N   ASN   232      20.493   6.001 -46.420  1.00125.14           N  
ATOM   1880  CA  ASN   232      19.506   5.390 -47.266  1.00125.14           C  
ATOM   1881  C   ASN   232      19.259   6.380 -48.360  1.00125.14           C  
ATOM   1882  O   ASN   232      19.889   7.436 -48.406  1.00125.14           O  
ATOM   1883  CB  ASN   232      18.146   5.186 -46.576  1.00125.14           C  
ATOM   1884  CG  ASN   232      18.329   4.210 -45.433  1.00125.14           C  
ATOM   1885  ND2 ASN   232      19.341   3.311 -45.559  1.00125.14           N  
ATOM   1886  OD1 ASN   232      17.594   4.249 -44.446  1.00125.14           O  
ATOM   1887  N   LYS   233      18.337   6.051 -49.286  1.00 49.59           N  
ATOM   1888  CA  LYS   233      18.009   6.950 -50.353  1.00 49.59           C  
ATOM   1889  C   LYS   233      17.412   8.182 -49.754  1.00 49.59           C  
ATOM   1890  O   LYS   233      17.553   9.278 -50.297  1.00 49.59           O  
ATOM   1891  CB  LYS   233      16.994   6.388 -51.362  1.00 49.59           C  
ATOM   1892  CG  LYS   233      17.606   5.385 -52.338  1.00 49.59           C  
ATOM   1893  CD  LYS   233      16.591   4.812 -53.327  1.00 49.59           C  
ATOM   1894  CE  LYS   233      17.246   4.091 -54.504  1.00 49.59           C  
ATOM   1895  NZ  LYS   233      16.220   3.714 -55.500  1.00 49.59           N1+
ATOM   1896  N   ASP   234      16.689   8.012 -48.630  1.00 49.27           N  
ATOM   1897  CA  ASP   234      16.066   9.096 -47.925  1.00 49.27           C  
ATOM   1898  C   ASP   234      17.111   9.992 -47.325  1.00 49.27           C  
ATOM   1899  O   ASP   234      16.890  11.197 -47.208  1.00 49.27           O  
ATOM   1900  CB  ASP   234      15.113   8.627 -46.815  1.00 49.27           C  
ATOM   1901  CG  ASP   234      13.846   8.154 -47.511  1.00 49.27           C  
ATOM   1902  OD1 ASP   234      13.775   8.310 -48.760  1.00 49.27           O  
ATOM   1903  OD2 ASP   234      12.928   7.648 -46.812  1.00 49.27           O1-
ATOM   1904  N   GLY   235      18.285   9.445 -46.944  1.00 42.85           N  
ATOM   1905  CA  GLY   235      19.295  10.288 -46.361  1.00 42.85           C  
ATOM   1906  C   GLY   235      19.401  10.046 -44.880  1.00 42.85           C  
ATOM   1907  O   GLY   235      20.021  10.838 -44.172  1.00 42.85           O  
ATOM   1908  N   HIS   236      18.796   8.950 -44.368  1.00 57.03           N  
ATOM   1909  CA  HIS   236      18.870   8.648 -42.961  1.00 57.03           C  
ATOM   1910  C   HIS   236      19.875   7.548 -42.778  1.00 57.03           C  
ATOM   1911  O   HIS   236      20.122   6.768 -43.696  1.00 57.03           O  
ATOM   1912  CB  HIS   236      17.531   8.168 -42.374  1.00 57.03           C  
ATOM   1913  CG  HIS   236      16.453   9.206 -42.503  1.00 57.03           C  
ATOM   1914  CD2 HIS   236      16.504  10.547 -42.281  1.00 57.03           C  
ATOM   1915  ND1 HIS   236      15.165   8.941 -42.915  1.00 57.03           N  
ATOM   1916  CE1 HIS   236      14.507  10.128 -42.922  1.00 57.03           C  
ATOM   1917  NE2 HIS   236      15.277  11.131 -42.546  1.00 57.03           N  
ATOM   1918  N   ARG   237      20.503   7.470 -41.583  1.00144.79           N  
ATOM   1919  CA  ARG   237      21.519   6.476 -41.379  1.00144.79           C  
ATOM   1920  C   ARG   237      21.581   6.124 -39.925  1.00144.79           C  
ATOM   1921  O   ARG   237      20.996   6.795 -39.076  1.00144.79           O  
ATOM   1922  CB  ARG   237      22.911   6.974 -41.798  1.00144.79           C  
ATOM   1923  CG  ARG   237      23.358   8.216 -41.024  1.00144.79           C  
ATOM   1924  CD  ARG   237      24.643   8.841 -41.564  1.00144.79           C  
ATOM   1925  NE  ARG   237      24.256   9.977 -42.440  1.00144.79           N  
ATOM   1926  CZ  ARG   237      25.218  10.742 -43.034  1.00144.79           C  
ATOM   1927  NH1 ARG   237      26.537  10.455 -42.844  1.00144.79           N1+
ATOM   1928  NH2 ARG   237      24.861  11.796 -43.820  1.00144.79           N  
ATOM   1929  N   PRO   238      22.249   5.041 -39.619  1.00 84.50           N  
ATOM   1930  CA  PRO   238      22.421   4.673 -38.242  1.00 84.50           C  
ATOM   1931  C   PRO   238      23.476   5.533 -37.619  1.00 84.50           C  
ATOM   1932  O   PRO   238      24.488   5.791 -38.269  1.00 84.50           O  
ATOM   1933  CB  PRO   238      22.757   3.179 -38.235  1.00 84.50           C  
ATOM   1934  CG  PRO   238      23.128   2.860 -39.698  1.00 84.50           C  
ATOM   1935  CD  PRO   238      22.334   3.896 -40.509  1.00 84.50           C  
ATOM   1936  N   ALA   239      23.269   5.987 -36.365  1.00 55.13           N  
ATOM   1937  CA  ALA   239      24.287   6.732 -35.682  1.00 55.13           C  
ATOM   1938  C   ALA   239      24.749   5.852 -34.560  1.00 55.13           C  
ATOM   1939  O   ALA   239      24.024   5.634 -33.593  1.00 55.13           O  
ATOM   1940  CB  ALA   239      23.775   8.032 -35.035  1.00 55.13           C  
ATOM   1941  N   TYR   240      25.998   5.352 -34.645  1.00 66.72           N  
ATOM   1942  CA  TYR   240      26.514   4.438 -33.661  1.00 66.72           C  
ATOM   1943  C   TYR   240      27.080   5.225 -32.523  1.00 66.72           C  
ATOM   1944  O   TYR   240      27.798   6.203 -32.732  1.00 66.72           O  
ATOM   1945  CB  TYR   240      27.669   3.560 -34.180  1.00 66.72           C  
ATOM   1946  CG  TYR   240      27.161   2.751 -35.323  1.00 66.72           C  
ATOM   1947  CD1 TYR   240      26.392   1.629 -35.112  1.00 66.72           C  
ATOM   1948  CD2 TYR   240      27.469   3.114 -36.614  1.00 66.72           C  
ATOM   1949  CE1 TYR   240      25.931   0.890 -36.176  1.00 66.72           C  
ATOM   1950  CE2 TYR   240      27.014   2.379 -37.682  1.00 66.72           C  
ATOM   1951  CZ  TYR   240      26.242   1.265 -37.460  1.00 66.72           C  
ATOM   1952  OH  TYR   240      25.769   0.507 -38.551  1.00 66.72           O  
ATOM   1953  N   TYR   241      26.746   4.827 -31.274  1.00 97.30           N  
ATOM   1954  CA  TYR   241      27.311   5.535 -30.159  1.00 97.30           C  
ATOM   1955  C   TYR   241      27.676   4.601 -29.047  1.00 97.30           C  
ATOM   1956  O   TYR   241      27.252   3.449 -29.014  1.00 97.30           O  
ATOM   1957  CB  TYR   241      26.417   6.674 -29.622  1.00 97.30           C  
ATOM   1958  CG  TYR   241      25.067   6.200 -29.206  1.00 97.30           C  
ATOM   1959  CD1 TYR   241      24.850   5.702 -27.941  1.00 97.30           C  
ATOM   1960  CD2 TYR   241      24.009   6.283 -30.082  1.00 97.30           C  
ATOM   1961  CE1 TYR   241      23.596   5.283 -27.566  1.00 97.30           C  
ATOM   1962  CE2 TYR   241      22.752   5.866 -29.713  1.00 97.30           C  
ATOM   1963  CZ  TYR   241      22.547   5.364 -28.450  1.00 97.30           C  
ATOM   1964  OH  TYR   241      21.260   4.935 -28.062  1.00 97.30           O  
ATOM   1965  N   ILE   242      28.557   5.068 -28.136  1.00114.37           N  
ATOM   1966  CA  ILE   242      28.980   4.283 -27.005  1.00114.37           C  
ATOM   1967  C   ILE   242      29.347   5.198 -25.875  1.00114.37           C  
ATOM   1968  O   ILE   242      29.799   6.322 -26.088  1.00114.37           O  
ATOM   1969  CB  ILE   242      30.203   3.466 -27.283  1.00114.37           C  
ATOM   1970  CG1 ILE   242      30.545   2.610 -26.055  1.00114.37           C  
ATOM   1971  CG2 ILE   242      31.329   4.417 -27.720  1.00114.37           C  
ATOM   1972  CD1 ILE   242      31.663   1.603 -26.303  1.00114.37           C  
ATOM   1973  N   ALA   243      29.136   4.725 -24.627  1.00 45.41           N  
ATOM   1974  CA  ALA   243      29.579   5.439 -23.466  1.00 45.41           C  
ATOM   1975  C   ALA   243      31.022   5.082 -23.272  1.00 45.41           C  
ATOM   1976  O   ALA   243      31.468   4.024 -23.717  1.00 45.41           O  
ATOM   1977  CB  ALA   243      28.826   5.048 -22.183  1.00 45.41           C  
ATOM   1978  N   GLY   244      31.797   5.980 -22.629  1.00 38.98           N  
ATOM   1979  CA  GLY   244      33.191   5.724 -22.384  1.00 38.98           C  
ATOM   1980  C   GLY   244      33.336   4.571 -21.438  1.00 38.98           C  
ATOM   1981  O   GLY   244      34.135   3.664 -21.672  1.00 38.98           O  
ATOM   1982  N   SER   245      32.554   4.573 -20.339  1.00 59.99           N  
ATOM   1983  CA  SER   245      32.672   3.506 -19.387  1.00 59.99           C  
ATOM   1984  C   SER   245      31.597   2.518 -19.706  1.00 59.99           C  
ATOM   1985  O   SER   245      30.530   2.520 -19.092  1.00 59.99           O  
ATOM   1986  CB  SER   245      32.462   3.966 -17.936  1.00 59.99           C  
ATOM   1987  OG  SER   245      33.455   4.916 -17.578  1.00 59.99           O  
ATOM   1988  N   SER   246      31.874   1.628 -20.680  1.00 76.66           N  
ATOM   1989  CA  SER   246      30.916   0.638 -21.071  1.00 76.66           C  
ATOM   1990  C   SER   246      31.497  -0.181 -22.187  1.00 76.66           C  
ATOM   1991  O   SER   246      32.490   0.195 -22.812  1.00 76.66           O  
ATOM   1992  CB  SER   246      29.576   1.220 -21.562  1.00 76.66           C  
ATOM   1993  OG  SER   246      29.777   2.008 -22.726  1.00 76.66           O  
ATOM   1994  N   THR   247      30.983  -1.420 -22.309  1.00167.34           N  
ATOM   1995  CA  THR   247      31.245  -2.386 -23.344  1.00167.34           C  
ATOM   1996  C   THR   247      30.251  -2.330 -24.477  1.00167.34           C  
ATOM   1997  O   THR   247      30.529  -2.815 -25.577  1.00167.34           O  
ATOM   1998  CB  THR   247      31.192  -3.781 -22.809  1.00167.34           C  
ATOM   1999  CG2 THR   247      32.255  -3.938 -21.710  1.00167.34           C  
ATOM   2000  OG1 THR   247      29.900  -4.034 -22.276  1.00167.34           O  
ATOM   2001  N   LYS   248      29.023  -1.834 -24.200  1.00108.73           N  
ATOM   2002  CA  LYS   248      27.938  -1.905 -25.148  1.00108.73           C  
ATOM   2003  C   LYS   248      28.000  -0.843 -26.199  1.00108.73           C  
ATOM   2004  O   LYS   248      28.543   0.244 -25.997  1.00108.73           O  
ATOM   2005  CB  LYS   248      26.536  -1.851 -24.515  1.00108.73           C  
ATOM   2006  CG  LYS   248      26.133  -3.161 -23.838  1.00108.73           C  
ATOM   2007  CD  LYS   248      24.829  -3.078 -23.044  1.00108.73           C  
ATOM   2008  CE  LYS   248      24.288  -4.444 -22.618  1.00108.73           C  
ATOM   2009  NZ  LYS   248      23.862  -5.206 -23.812  1.00108.73           N1+
ATOM   2010  N   VAL   249      27.422  -1.182 -27.377  1.00 71.21           N  
ATOM   2011  CA  VAL   249      27.363  -0.299 -28.506  1.00 71.21           C  
ATOM   2012  C   VAL   249      25.932  -0.239 -28.959  1.00 71.21           C  
ATOM   2013  O   VAL   249      25.258  -1.262 -29.047  1.00 71.21           O  
ATOM   2014  CB  VAL   249      28.161  -0.790 -29.682  1.00 71.21           C  
ATOM   2015  CG1 VAL   249      27.987   0.207 -30.838  1.00 71.21           C  
ATOM   2016  CG2 VAL   249      29.623  -1.003 -29.251  1.00 71.21           C  
ATOM   2017  N   TYR   250      25.440   0.972 -29.293  1.00161.58           N  
ATOM   2018  CA  TYR   250      24.068   1.172 -29.666  1.00161.58           C  
ATOM   2019  C   TYR   250      24.047   1.904 -30.970  1.00161.58           C  
ATOM   2020  O   TYR   250      25.043   2.499 -31.386  1.00161.58           O  
ATOM   2021  CB  TYR   250      23.322   2.164 -28.753  1.00161.58           C  
ATOM   2022  CG  TYR   250      23.311   1.708 -27.338  1.00161.58           C  
ATOM   2023  CD1 TYR   250      24.377   1.985 -26.515  1.00161.58           C  
ATOM   2024  CD2 TYR   250      22.239   1.010 -26.835  1.00161.58           C  
ATOM   2025  CE1 TYR   250      24.369   1.571 -25.205  1.00161.58           C  
ATOM   2026  CE2 TYR   250      22.226   0.598 -25.527  1.00161.58           C  
ATOM   2027  CZ  TYR   250      23.292   0.876 -24.710  1.00161.58           C  
ATOM   2028  OH  TYR   250      23.286   0.452 -23.366  1.00161.58           O  
ATOM   2029  N   SER   251      22.886   1.842 -31.655  1.00 51.12           N  
ATOM   2030  CA  SER   251      22.683   2.623 -32.839  1.00 51.12           C  
ATOM   2031  C   SER   251      21.280   3.157 -32.781  1.00 51.12           C  
ATOM   2032  O   SER   251      20.358   2.483 -32.319  1.00 51.12           O  
ATOM   2033  CB  SER   251      22.825   1.825 -34.145  1.00 51.12           C  
ATOM   2034  OG  SER   251      21.826   0.817 -34.213  1.00 51.12           O  
ATOM   2035  N   VAL   252      21.091   4.417 -33.219  1.00118.40           N  
ATOM   2036  CA  VAL   252      19.783   5.009 -33.284  1.00118.40           C  
ATOM   2037  C   VAL   252      19.701   5.642 -34.633  1.00118.40           C  
ATOM   2038  O   VAL   252      20.702   6.129 -35.153  1.00118.40           O  
ATOM   2039  CB  VAL   252      19.536   6.124 -32.307  1.00118.40           C  
ATOM   2040  CG1 VAL   252      19.630   5.575 -30.880  1.00118.40           C  
ATOM   2041  CG2 VAL   252      20.527   7.259 -32.592  1.00118.40           C  
ATOM   2042  N   ASN   253      18.504   5.658 -35.245  1.00 50.65           N  
ATOM   2043  CA  ASN   253      18.411   6.223 -36.556  1.00 50.65           C  
ATOM   2044  C   ASN   253      18.394   7.718 -36.438  1.00 50.65           C  
ATOM   2045  O   ASN   253      17.897   8.279 -35.462  1.00 50.65           O  
ATOM   2046  CB  ASN   253      17.171   5.751 -37.342  1.00 50.65           C  
ATOM   2047  CG  ASN   253      17.371   6.059 -38.824  1.00 50.65           C  
ATOM   2048  ND2 ASN   253      18.178   5.213 -39.520  1.00 50.65           N  
ATOM   2049  OD1 ASN   253      16.826   7.027 -39.348  1.00 50.65           O  
ATOM   2050  N   THR   254      18.959   8.393 -37.458  1.00 58.17           N  
ATOM   2051  CA  THR   254      19.075   9.822 -37.534  1.00 58.17           C  
ATOM   2052  C   THR   254      17.708  10.427 -37.646  1.00 58.17           C  
ATOM   2053  O   THR   254      17.501  11.577 -37.257  1.00 58.17           O  
ATOM   2054  CB  THR   254      19.907  10.269 -38.709  1.00 58.17           C  
ATOM   2055  CG2 THR   254      21.354   9.778 -38.520  1.00 58.17           C  
ATOM   2056  OG1 THR   254      19.368   9.759 -39.921  1.00 58.17           O  
ATOM   2057  N   ALA   255      16.746   9.674 -38.216  1.00 33.05           N  
ATOM   2058  CA  ALA   255      15.413  10.176 -38.394  1.00 33.05           C  
ATOM   2059  C   ALA   255      14.826  10.520 -37.058  1.00 33.05           C  
ATOM   2060  O   ALA   255      14.200  11.567 -36.910  1.00 33.05           O  
ATOM   2061  CB  ALA   255      14.468   9.155 -39.055  1.00 33.05           C  
ATOM   2062  N   SER   256      15.019   9.650 -36.048  1.00 76.35           N  
ATOM   2063  CA  SER   256      14.468   9.881 -34.740  1.00 76.35           C  
ATOM   2064  C   SER   256      15.153  11.062 -34.111  1.00 76.35           C  
ATOM   2065  O   SER   256      14.530  11.819 -33.368  1.00 76.35           O  
ATOM   2066  CB  SER   256      14.664   8.687 -33.785  1.00 76.35           C  
ATOM   2067  OG  SER   256      13.948   7.554 -34.251  1.00 76.35           O  
ATOM   2068  N   LEU   257      16.463  11.233 -34.377  1.00 60.42           N  
ATOM   2069  CA  LEU   257      17.250  12.280 -33.777  1.00 60.42           C  
ATOM   2070  C   LEU   257      16.828  13.651 -34.242  1.00 60.42           C  
ATOM   2071  O   LEU   257      16.766  14.594 -33.454  1.00 60.42           O  
ATOM   2072  CB  LEU   257      18.756  12.129 -34.067  1.00 60.42           C  
ATOM   2073  CG  LEU   257      19.370  10.842 -33.476  1.00 60.42           C  
ATOM   2074  CD1 LEU   257      20.874  10.749 -33.775  1.00 60.42           C  
ATOM   2075  CD2 LEU   257      19.059  10.707 -31.977  1.00 60.42           C  
ATOM   2076  N   LYS   258      16.533  13.792 -35.546  1.00 72.19           N  
ATOM   2077  CA  LYS   258      16.189  15.041 -36.172  1.00 72.19           C  
ATOM   2078  C   LYS   258      14.889  15.565 -35.640  1.00 72.19           C  
ATOM   2079  O   LYS   258      14.639  16.766 -35.705  1.00 72.19           O  
ATOM   2080  CB  LYS   258      16.076  14.911 -37.703  1.00 72.19           C  
ATOM   2081  CG  LYS   258      17.412  14.573 -38.365  1.00 72.19           C  
ATOM   2082  CD  LYS   258      17.291  14.071 -39.803  1.00 72.19           C  
ATOM   2083  CE  LYS   258      18.645  13.734 -40.430  1.00 72.19           C  
ATOM   2084  NZ  LYS   258      18.448  13.150 -41.772  1.00 72.19           N1+
ATOM   2085  N   GLU   259      13.999  14.679 -35.148  1.00116.55           N  
ATOM   2086  CA  GLU   259      12.708  15.103 -34.669  1.00116.55           C  
ATOM   2087  C   GLU   259      12.798  15.557 -33.251  1.00116.55           C  
ATOM   2088  O   GLU   259      12.984  14.753 -32.339  1.00116.55           O  
ATOM   2089  CB  GLU   259      11.665  13.976 -34.654  1.00116.55           C  
ATOM   2090  CG  GLU   259      11.081  13.643 -36.022  1.00116.55           C  
ATOM   2091  CD  GLU   259       9.956  14.634 -36.267  1.00116.55           C  
ATOM   2092  OE1 GLU   259      10.206  15.856 -36.091  1.00116.55           O  
ATOM   2093  OE2 GLU   259       8.834  14.185 -36.620  1.00116.55           O1-
ATOM   2094  N   LYS   260      12.622  16.873 -33.024  1.00131.09           N  
ATOM   2095  CA  LYS   260      12.648  17.352 -31.678  1.00131.09           C  
ATOM   2096  C   LYS   260      11.374  16.937 -31.014  1.00131.09           C  
ATOM   2097  O   LYS   260      10.287  17.120 -31.562  1.00131.09           O  
ATOM   2098  CB  LYS   260      12.747  18.878 -31.570  1.00131.09           C  
ATOM   2099  CG  LYS   260      11.698  19.601 -32.408  1.00131.09           C  
ATOM   2100  CD  LYS   260      11.464  21.039 -31.963  1.00131.09           C  
ATOM   2101  CE  LYS   260      12.694  21.690 -31.334  1.00131.09           C  
ATOM   2102  NZ  LYS   260      12.332  23.022 -30.805  1.00131.09           N1+
ATOM   2103  N   GLY   261      11.490  16.359 -29.801  1.00 24.28           N  
ATOM   2104  CA  GLY   261      10.343  15.979 -29.026  1.00 24.28           C  
ATOM   2105  C   GLY   261       9.952  14.555 -29.301  1.00 24.28           C  
ATOM   2106  O   GLY   261       9.038  14.036 -28.661  1.00 24.28           O  
ATOM   2107  N   ALA   262      10.623  13.884 -30.256  1.00 29.62           N  
ATOM   2108  CA  ALA   262      10.280  12.529 -30.592  1.00 29.62           C  
ATOM   2109  C   ALA   262      10.924  11.588 -29.620  1.00 29.62           C  
ATOM   2110  O   ALA   262      11.911  11.925 -28.968  1.00 29.62           O  
ATOM   2111  CB  ALA   262      10.746  12.115 -31.999  1.00 29.62           C  
ATOM   2112  N   SER   263      10.353  10.372 -29.482  1.00 69.71           N  
ATOM   2113  CA  SER   263      10.940   9.382 -28.625  1.00 69.71           C  
ATOM   2114  C   SER   263      12.016   8.697 -29.409  1.00 69.71           C  
ATOM   2115  O   SER   263      11.985   8.684 -30.638  1.00 69.71           O  
ATOM   2116  CB  SER   263       9.953   8.302 -28.144  1.00 69.71           C  
ATOM   2117  OG  SER   263       9.510   7.519 -29.241  1.00 69.71           O  
ATOM   2118  N   LEU   264      13.011   8.110 -28.712  1.00 93.24           N  
ATOM   2119  CA  LEU   264      14.077   7.427 -29.394  1.00 93.24           C  
ATOM   2120  C   LEU   264      13.980   5.967 -29.095  1.00 93.24           C  
ATOM   2121  O   LEU   264      13.555   5.570 -28.010  1.00 93.24           O  
ATOM   2122  CB  LEU   264      15.496   7.836 -28.948  1.00 93.24           C  
ATOM   2123  CG  LEU   264      15.903   9.277 -29.299  1.00 93.24           C  
ATOM   2124  CD1 LEU   264      15.052  10.304 -28.539  1.00 93.24           C  
ATOM   2125  CD2 LEU   264      17.413   9.488 -29.098  1.00 93.24           C  
ATOM   2126  N   LYS   265      14.348   5.113 -30.074  1.00 89.41           N  
ATOM   2127  CA  LYS   265      14.362   3.713 -29.775  1.00 89.41           C  
ATOM   2128  C   LYS   265      15.664   3.145 -30.250  1.00 89.41           C  
ATOM   2129  O   LYS   265      15.797   2.687 -31.381  1.00 89.41           O  
ATOM   2130  CB  LYS   265      13.223   2.922 -30.434  1.00 89.41           C  
ATOM   2131  CG  LYS   265      11.848   3.304 -29.888  1.00 89.41           C  
ATOM   2132  CD  LYS   265      10.691   2.588 -30.584  1.00 89.41           C  
ATOM   2133  CE  LYS   265      10.458   1.171 -30.058  1.00 89.41           C  
ATOM   2134  NZ  LYS   265       9.245   0.593 -30.674  1.00 89.41           N1+
ATOM   2135  N   PRO   266      16.628   3.170 -29.372  1.00 70.06           N  
ATOM   2136  CA  PRO   266      17.926   2.661 -29.730  1.00 70.06           C  
ATOM   2137  C   PRO   266      17.945   1.168 -29.719  1.00 70.06           C  
ATOM   2138  O   PRO   266      17.153   0.564 -28.998  1.00 70.06           O  
ATOM   2139  CB  PRO   266      18.911   3.289 -28.749  1.00 70.06           C  
ATOM   2140  CG  PRO   266      18.227   4.606 -28.341  1.00 70.06           C  
ATOM   2141  CD  PRO   266      16.727   4.304 -28.468  1.00 70.06           C  
ATOM   2142  N   ARG   267      18.851   0.561 -30.508  1.00126.63           N  
ATOM   2143  CA  ARG   267      18.946  -0.869 -30.589  1.00126.63           C  
ATOM   2144  C   ARG   267      20.326  -1.282 -30.175  1.00126.63           C  
ATOM   2145  O   ARG   267      21.305  -0.644 -30.558  1.00126.63           O  
ATOM   2146  CB  ARG   267      18.696  -1.375 -32.020  1.00126.63           C  
ATOM   2147  CG  ARG   267      19.660  -0.774 -33.048  1.00126.63           C  
ATOM   2148  CD  ARG   267      19.146  -0.849 -34.488  1.00126.63           C  
ATOM   2149  NE  ARG   267      19.066  -2.283 -34.886  1.00126.63           N  
ATOM   2150  CZ  ARG   267      20.115  -2.868 -35.537  1.00126.63           C  
ATOM   2151  NH1 ARG   267      21.258  -2.161 -35.766  1.00126.63           N1+
ATOM   2152  NH2 ARG   267      20.009  -4.155 -35.976  1.00126.63           N  
ATOM   2153  N   LEU   268      20.436  -2.343 -29.342  1.00195.43           N  
ATOM   2154  CA  LEU   268      21.738  -2.842 -28.970  1.00195.43           C  
ATOM   2155  C   LEU   268      22.300  -3.691 -30.058  1.00195.43           C  
ATOM   2156  O   LEU   268      21.584  -4.471 -30.682  1.00195.43           O  
ATOM   2157  CB  LEU   268      21.802  -3.714 -27.705  1.00195.43           C  
ATOM   2158  CG  LEU   268      21.941  -2.904 -26.416  1.00195.43           C  
ATOM   2159  CD1 LEU   268      23.332  -2.257 -26.316  1.00195.43           C  
ATOM   2160  CD2 LEU   268      20.820  -1.871 -26.310  1.00195.43           C  
ATOM   2161  N   LEU   269      23.589  -3.451 -30.376  1.00199.84           N  
ATOM   2162  CA  LEU   269      24.394  -4.233 -31.281  1.00199.84           C  
ATOM   2163  C   LEU   269      24.926  -5.420 -30.547  1.00199.84           C  
ATOM   2164  O   LEU   269      25.107  -6.513 -31.093  1.00199.84           O  
ATOM   2165  CB  LEU   269      25.574  -3.438 -31.858  1.00199.84           C  
ATOM   2166  CG  LEU   269      25.126  -2.282 -32.777  1.00199.84           C  
ATOM   2167  CD1 LEU   269      24.293  -1.245 -32.010  1.00199.84           C  
ATOM   2168  CD2 LEU   269      26.315  -1.653 -33.516  1.00199.84           C  
ATOM   2169  N   GLY   270      25.220  -5.097 -29.275  1.00308.58           N  
ATOM   2170  CA  GLY   270      25.473  -5.807 -28.080  1.00308.58           C  
ATOM   2171  C   GLY   270      26.676  -5.316 -27.332  1.00308.58           C  
ATOM   2172  O   GLY   270      26.633  -4.239 -26.733  1.00308.58           O  
ATOM   2173  N   GLU   271      27.800  -6.065 -27.383  1.00141.58           N  
ATOM   2174  CA  GLU   271      28.887  -5.718 -26.509  1.00141.58           C  
ATOM   2175  C   GLU   271      30.197  -6.245 -27.023  1.00141.58           C  
ATOM   2176  O   GLU   271      30.260  -7.300 -27.651  1.00141.58           O  
ATOM   2177  CB  GLU   271      28.716  -6.324 -25.105  1.00141.58           C  
ATOM   2178  CG  GLU   271      29.901  -6.071 -24.173  1.00141.58           C  
ATOM   2179  CD  GLU   271      29.690  -6.875 -22.895  1.00141.58           C  
ATOM   2180  OE1 GLU   271      28.628  -7.542 -22.771  1.00141.58           O  
ATOM   2181  OE2 GLU   271      30.598  -6.830 -22.022  1.00141.58           O1-
ATOM   2182  N   ARG   272      31.270  -5.468 -26.756  1.00109.22           N  
ATOM   2183  CA  ARG   272      32.649  -5.698 -27.111  1.00109.22           C  
ATOM   2184  C   ARG   272      33.383  -6.674 -26.238  1.00109.22           C  
ATOM   2185  O   ARG   272      34.470  -7.110 -26.607  1.00109.22           O  
ATOM   2186  CB  ARG   272      33.502  -4.424 -27.190  1.00109.22           C  
ATOM   2187  CG  ARG   272      33.123  -3.530 -28.371  1.00109.22           C  
ATOM   2188  CD  ARG   272      34.258  -2.613 -28.828  1.00109.22           C  
ATOM   2189  NE  ARG   272      34.690  -1.803 -27.655  1.00109.22           N  
ATOM   2190  CZ  ARG   272      33.954  -0.719 -27.287  1.00109.22           C  
ATOM   2191  NH1 ARG   272      32.812  -0.418 -27.970  1.00109.22           N1+
ATOM   2192  NH2 ARG   272      34.356   0.055 -26.237  1.00109.22           N  
ATOM   2193  N   GLY   273      32.899  -6.979 -25.023  1.00 43.20           N  
ATOM   2194  CA  GLY   273      33.673  -7.849 -24.175  1.00 43.20           C  
ATOM   2195  C   GLY   273      34.249  -6.974 -23.099  1.00 43.20           C  
ATOM   2196  O   GLY   273      34.369  -5.764 -23.278  1.00 43.20           O  
ATOM   2197  N   PHE   274      34.654  -7.576 -21.961  1.00168.90           N  
ATOM   2198  CA  PHE   274      35.047  -6.837 -20.789  1.00168.90           C  
ATOM   2199  C   PHE   274      36.367  -6.135 -20.954  1.00168.90           C  
ATOM   2200  O   PHE   274      37.237  -6.563 -21.711  1.00168.90           O  
ATOM   2201  CB  PHE   274      35.082  -7.711 -19.516  1.00168.90           C  
ATOM   2202  CG  PHE   274      35.356  -6.865 -18.316  1.00168.90           C  
ATOM   2203  CD1 PHE   274      34.458  -5.901 -17.916  1.00168.90           C  
ATOM   2204  CD2 PHE   274      36.486  -7.068 -17.558  1.00168.90           C  
ATOM   2205  CE1 PHE   274      34.703  -5.130 -16.803  1.00168.90           C  
ATOM   2206  CE2 PHE   274      36.733  -6.303 -16.441  1.00168.90           C  
ATOM   2207  CZ  PHE   274      35.843  -5.327 -16.063  1.00168.90           C  
ATOM   2208  N   LYS   275      36.499  -4.993 -20.237  1.00127.31           N  
ATOM   2209  CA  LYS   275      37.674  -4.160 -20.131  1.00127.31           C  
ATOM   2210  C   LYS   275      38.072  -3.551 -21.441  1.00127.31           C  
ATOM   2211  O   LYS   275      39.236  -3.179 -21.598  1.00127.31           O  
ATOM   2212  CB  LYS   275      38.916  -4.927 -19.639  1.00127.31           C  
ATOM   2213  CG  LYS   275      38.891  -5.291 -18.158  1.00127.31           C  
ATOM   2214  CD  LYS   275      39.870  -6.403 -17.781  1.00127.31           C  
ATOM   2215  CE  LYS   275      39.309  -7.808 -18.021  1.00127.31           C  
ATOM   2216  NZ  LYS   275      38.881  -7.959 -19.430  1.00127.31           N1+
ATOM   2217  N   THR   276      37.147  -3.379 -22.404  1.00175.77           N  
ATOM   2218  CA  THR   276      37.597  -2.833 -23.657  1.00175.77           C  
ATOM   2219  C   THR   276      36.999  -1.474 -23.865  1.00175.77           C  
ATOM   2220  O   THR   276      36.882  -1.001 -24.996  1.00175.77           O  
ATOM   2221  CB  THR   276      37.149  -3.668 -24.816  1.00175.77           C  
ATOM   2222  CG2 THR   276      37.630  -5.112 -24.589  1.00175.77           C  
ATOM   2223  OG1 THR   276      35.733  -3.643 -24.912  1.00175.77           O  
ATOM   2224  N   GLU   277      36.694  -0.770 -22.766  1.00 83.35           N  
ATOM   2225  CA  GLU   277      36.053   0.510 -22.836  1.00 83.35           C  
ATOM   2226  C   GLU   277      36.842   1.434 -23.715  1.00 83.35           C  
ATOM   2227  O   GLU   277      38.073   1.457 -23.696  1.00 83.35           O  
ATOM   2228  CB  GLU   277      35.891   1.096 -21.434  1.00 83.35           C  
ATOM   2229  CG  GLU   277      34.987   0.187 -20.598  1.00 83.35           C  
ATOM   2230  CD  GLU   277      35.364   0.328 -19.132  1.00 83.35           C  
ATOM   2231  OE1 GLU   277      36.474  -0.141 -18.762  1.00 83.35           O  
ATOM   2232  OE2 GLU   277      34.544   0.893 -18.362  1.00 83.35           O1-
ATOM   2233  N   ALA   278      36.111   2.203 -24.555  1.00 58.02           N  
ATOM   2234  CA  ALA   278      36.711   3.145 -25.459  1.00 58.02           C  
ATOM   2235  C   ALA   278      35.875   4.394 -25.442  1.00 58.02           C  
ATOM   2236  O   ALA   278      34.667   4.345 -25.232  1.00 58.02           O  
ATOM   2237  CB  ALA   278      36.765   2.651 -26.914  1.00 58.02           C  
ATOM   2238  N   ILE   279      36.544   5.560 -25.523  1.00108.30           N  
ATOM   2239  CA  ILE   279      35.953   6.870 -25.611  1.00108.30           C  
ATOM   2240  C   ILE   279      35.575   7.233 -27.019  1.00108.30           C  
ATOM   2241  O   ILE   279      34.737   8.105 -27.241  1.00108.30           O  
ATOM   2242  CB  ILE   279      36.840   7.948 -25.063  1.00108.30           C  
ATOM   2243  CG1 ILE   279      38.134   8.082 -25.877  1.00108.30           C  
ATOM   2244  CG2 ILE   279      37.078   7.625 -23.578  1.00108.30           C  
ATOM   2245  CD1 ILE   279      38.898   9.369 -25.572  1.00108.30           C  
ATOM   2246  N   ALA   280      36.287   6.686 -28.023  1.00 57.29           N  
ATOM   2247  CA  ALA   280      36.037   7.119 -29.372  1.00 57.29           C  
ATOM   2248  C   ALA   280      35.866   5.942 -30.290  1.00 57.29           C  
ATOM   2249  O   ALA   280      36.473   4.893 -30.085  1.00 57.29           O  
ATOM   2250  CB  ALA   280      37.175   7.980 -29.950  1.00 57.29           C  
ATOM   2251  N   LEU   281      35.005   6.101 -31.324  1.00125.87           N  
ATOM   2252  CA  LEU   281      34.776   5.074 -32.314  1.00125.87           C  
ATOM   2253  C   LEU   281      34.580   5.735 -33.650  1.00125.87           C  
ATOM   2254  O   LEU   281      34.129   6.879 -33.714  1.00125.87           O  
ATOM   2255  CB  LEU   281      33.520   4.219 -32.068  1.00125.87           C  
ATOM   2256  CG  LEU   281      32.187   4.950 -32.338  1.00125.87           C  
ATOM   2257  CD1 LEU   281      30.983   4.029 -32.068  1.00125.87           C  
ATOM   2258  CD2 LEU   281      32.101   6.286 -31.583  1.00125.87           C  
ATOM   2259  N   ALA   282      34.928   5.037 -34.766  1.00 52.41           N  
ATOM   2260  CA  ALA   282      34.746   5.623 -36.071  1.00 52.41           C  
ATOM   2261  C   ALA   282      34.286   4.585 -37.065  1.00 52.41           C  
ATOM   2262  O   ALA   282      34.848   3.494 -37.156  1.00 52.41           O  
ATOM   2263  CB  ALA   282      36.034   6.249 -36.639  1.00 52.41           C  
ATOM   2264  N   TYR   283      33.265   4.938 -37.879  1.00 65.97           N  
ATOM   2265  CA  TYR   283      32.684   4.059 -38.864  1.00 65.97           C  
ATOM   2266  C   TYR   283      33.322   4.347 -40.195  1.00 65.97           C  
ATOM   2267  O   TYR   283      33.478   5.505 -40.576  1.00 65.97           O  
ATOM   2268  CB  TYR   283      31.163   4.284 -39.008  1.00 65.97           C  
ATOM   2269  CG  TYR   283      30.578   3.356 -40.021  1.00 65.97           C  
ATOM   2270  CD1 TYR   283      30.236   2.069 -39.673  1.00 65.97           C  
ATOM   2271  CD2 TYR   283      30.351   3.773 -41.314  1.00 65.97           C  
ATOM   2272  CE1 TYR   283      29.693   1.208 -40.597  1.00 65.97           C  
ATOM   2273  CE2 TYR   283      29.809   2.917 -42.244  1.00 65.97           C  
ATOM   2274  CZ  TYR   283      29.476   1.632 -41.886  1.00 65.97           C  
ATOM   2275  OH  TYR   283      28.918   0.749 -42.835  1.00 65.97           O  
ATOM   2276  N   ASP   284      33.738   3.284 -40.927  1.00 75.79           N  
ATOM   2277  CA  ASP   284      34.335   3.408 -42.237  1.00 75.79           C  
ATOM   2278  C   ASP   284      33.329   2.972 -43.261  1.00 75.79           C  
ATOM   2279  O   ASP   284      32.802   1.864 -43.188  1.00 75.79           O  
ATOM   2280  CB  ASP   284      35.562   2.489 -42.418  1.00 75.79           C  
ATOM   2281  CG  ASP   284      36.120   2.630 -43.833  1.00 75.79           C  
ATOM   2282  OD1 ASP   284      35.821   3.655 -44.501  1.00 75.79           O  
ATOM   2283  OD2 ASP   284      36.852   1.701 -44.266  1.00 75.79           O1-
ATOM   2284  N   PRO   285      33.015   3.820 -44.206  1.00 78.37           N  
ATOM   2285  CA  PRO   285      32.072   3.434 -45.222  1.00 78.37           C  
ATOM   2286  C   PRO   285      32.566   2.353 -46.138  1.00 78.37           C  
ATOM   2287  O   PRO   285      31.766   1.513 -46.546  1.00 78.37           O  
ATOM   2288  CB  PRO   285      31.680   4.726 -45.937  1.00 78.37           C  
ATOM   2289  CG  PRO   285      31.868   5.807 -44.856  1.00 78.37           C  
ATOM   2290  CD  PRO   285      32.982   5.252 -43.950  1.00 78.37           C  
ATOM   2291  N   LYS   286      33.870   2.352 -46.473  1.00 90.36           N  
ATOM   2292  CA  LYS   286      34.389   1.426 -47.441  1.00 90.36           C  
ATOM   2293  C   LYS   286      34.302   0.009 -46.949  1.00 90.36           C  
ATOM   2294  O   LYS   286      33.814  -0.873 -47.650  1.00 90.36           O  
ATOM   2295  CB  LYS   286      35.867   1.713 -47.764  1.00 90.36           C  
ATOM   2296  CG  LYS   286      36.430   0.893 -48.922  1.00 90.36           C  
ATOM   2297  CD  LYS   286      37.766   1.421 -49.451  1.00 90.36           C  
ATOM   2298  CE  LYS   286      38.270   0.682 -50.694  1.00 90.36           C  
ATOM   2299  NZ  LYS   286      37.375   0.964 -51.841  1.00 90.36           N1+
ATOM   2300  N   THR   287      34.843  -0.233 -45.742  1.00166.57           N  
ATOM   2301  CA  THR   287      34.928  -1.497 -45.066  1.00166.57           C  
ATOM   2302  C   THR   287      33.661  -1.895 -44.359  1.00166.57           C  
ATOM   2303  O   THR   287      33.361  -3.084 -44.236  1.00166.57           O  
ATOM   2304  CB  THR   287      36.047  -1.449 -44.066  1.00166.57           C  
ATOM   2305  CG2 THR   287      35.702  -0.432 -42.970  1.00166.57           C  
ATOM   2306  OG1 THR   287      36.262  -2.718 -43.487  1.00166.57           O  
ATOM   2307  N   LYS   288      32.884  -0.906 -43.877  1.00143.57           N  
ATOM   2308  CA  LYS   288      31.719  -1.140 -43.065  1.00143.57           C  
ATOM   2309  C   LYS   288      32.167  -1.539 -41.681  1.00143.57           C  
ATOM   2310  O   LYS   288      31.375  -2.076 -40.905  1.00143.57           O  
ATOM   2311  CB  LYS   288      30.825  -2.298 -43.570  1.00143.57           C  
ATOM   2312  CG  LYS   288      30.367  -2.177 -45.025  1.00143.57           C  
ATOM   2313  CD  LYS   288      29.559  -0.915 -45.309  1.00143.57           C  
ATOM   2314  CE  LYS   288      29.266  -0.691 -46.791  1.00143.57           C  
ATOM   2315  NZ  LYS   288      28.839   0.707 -47.010  1.00143.57           N1+
ATOM   2316  N   VAL   289      33.443  -1.264 -41.328  1.00 71.10           N  
ATOM   2317  CA  VAL   289      33.967  -1.599 -40.029  1.00 71.10           C  
ATOM   2318  C   VAL   289      33.920  -0.395 -39.130  1.00 71.10           C  
ATOM   2319  O   VAL   289      33.986   0.743 -39.590  1.00 71.10           O  
ATOM   2320  CB  VAL   289      35.392  -2.091 -40.070  1.00 71.10           C  
ATOM   2321  CG1 VAL   289      35.902  -2.288 -38.632  1.00 71.10           C  
ATOM   2322  CG2 VAL   289      35.440  -3.383 -40.902  1.00 71.10           C  
ATOM   2323  N   ILE   290      33.771  -0.623 -37.804  1.00 79.30           N  
ATOM   2324  CA  ILE   290      33.805   0.446 -36.836  1.00 79.30           C  
ATOM   2325  C   ILE   290      35.036   0.201 -36.018  1.00 79.30           C  
ATOM   2326  O   ILE   290      35.272  -0.920 -35.566  1.00 79.30           O  
ATOM   2327  CB  ILE   290      32.625   0.474 -35.900  1.00 79.30           C  
ATOM   2328  CG1 ILE   290      31.323   0.679 -36.692  1.00 79.30           C  
ATOM   2329  CG2 ILE   290      32.868   1.571 -34.850  1.00 79.30           C  
ATOM   2330  CD1 ILE   290      30.056   0.530 -35.848  1.00 79.30           C  
ATOM   2331  N   PHE   291      35.860   1.251 -35.822  1.00 79.59           N  
ATOM   2332  CA  PHE   291      37.108   1.117 -35.123  1.00 79.59           C  
ATOM   2333  C   PHE   291      37.002   1.793 -33.791  1.00 79.59           C  
ATOM   2334  O   PHE   291      36.383   2.848 -33.651  1.00 79.59           O  
ATOM   2335  CB  PHE   291      38.286   1.758 -35.892  1.00 79.59           C  
ATOM   2336  CG  PHE   291      38.464   1.050 -37.201  1.00 79.59           C  
ATOM   2337  CD1 PHE   291      39.181  -0.123 -37.281  1.00 79.59           C  
ATOM   2338  CD2 PHE   291      37.920   1.559 -38.363  1.00 79.59           C  
ATOM   2339  CE1 PHE   291      39.350  -0.777 -38.483  1.00 79.59           C  
ATOM   2340  CE2 PHE   291      38.086   0.910 -39.568  1.00 79.59           C  
ATOM   2341  CZ  PHE   291      38.803  -0.262 -39.634  1.00 79.59           C  
ATOM   2342  N   PHE   292      37.612   1.181 -32.755  1.00163.59           N  
ATOM   2343  CA  PHE   292      37.513   1.757 -31.443  1.00163.59           C  
ATOM   2344  C   PHE   292      38.901   2.033 -30.955  1.00163.59           C  
ATOM   2345  O   PHE   292      39.791   1.196 -31.097  1.00163.59           O  
ATOM   2346  CB  PHE   292      36.902   0.784 -30.427  1.00163.59           C  
ATOM   2347  CG  PHE   292      35.566   0.377 -30.940  1.00163.59           C  
ATOM   2348  CD1 PHE   292      35.455  -0.700 -31.789  1.00163.59           C  
ATOM   2349  CD2 PHE   292      34.432   1.068 -30.584  1.00163.59           C  
ATOM   2350  CE1 PHE   292      34.228  -1.089 -32.273  1.00163.59           C  
ATOM   2351  CE2 PHE   292      33.202   0.682 -31.065  1.00163.59           C  
ATOM   2352  CZ  PHE   292      33.099  -0.398 -31.909  1.00163.59           C  
ATOM   2353  N   VAL   293      39.119   3.235 -30.381  1.00118.05           N  
ATOM   2354  CA  VAL   293      40.374   3.541 -29.749  1.00118.05           C  
ATOM   2355  C   VAL   293      40.134   3.327 -28.279  1.00118.05           C  
ATOM   2356  O   VAL   293      39.381   4.064 -27.645  1.00118.05           O  
ATOM   2357  CB  VAL   293      40.852   4.948 -29.997  1.00118.05           C  
ATOM   2358  CG1 VAL   293      41.219   5.060 -31.486  1.00118.05           C  
ATOM   2359  CG2 VAL   293      39.765   5.955 -29.579  1.00118.05           C  
ATOM   2360  N   GLU   294      40.780   2.294 -27.697  1.00 79.86           N  
ATOM   2361  CA  GLU   294      40.457   1.870 -26.357  1.00 79.86           C  
ATOM   2362  C   GLU   294      41.250   2.560 -25.280  1.00 79.86           C  
ATOM   2363  O   GLU   294      42.335   3.093 -25.509  1.00 79.86           O  
ATOM   2364  CB  GLU   294      40.520   0.338 -26.215  1.00 79.86           C  
ATOM   2365  CG  GLU   294      39.424  -0.296 -27.081  1.00 79.86           C  
ATOM   2366  CD  GLU   294      39.540  -1.813 -27.101  1.00 79.86           C  
ATOM   2367  OE1 GLU   294      40.349  -2.370 -26.314  1.00 79.86           O  
ATOM   2368  OE2 GLU   294      38.809  -2.435 -27.919  1.00 79.86           O1-
ATOM   2369  N   SER   295      40.658   2.620 -24.062  1.00131.59           N  
ATOM   2370  CA  SER   295      41.250   3.323 -22.955  1.00131.59           C  
ATOM   2371  C   SER   295      42.416   2.631 -22.278  1.00131.59           C  
ATOM   2372  O   SER   295      43.464   3.246 -22.081  1.00131.59           O  
ATOM   2373  CB  SER   295      40.222   3.730 -21.891  1.00131.59           C  
ATOM   2374  OG  SER   295      39.273   4.623 -22.455  1.00131.59           O  
ATOM   2375  N   ASP   296      42.238   1.401 -21.745  1.00170.81           N  
ATOM   2376  CA  ASP   296      43.348   0.767 -21.057  1.00170.81           C  
ATOM   2377  C   ASP   296      44.121  -0.271 -21.833  1.00170.81           C  
ATOM   2378  O   ASP   296      45.230  -0.622 -21.435  1.00170.81           O  
ATOM   2379  CB  ASP   296      43.027   0.162 -19.677  1.00170.81           C  
ATOM   2380  CG  ASP   296      42.246  -1.120 -19.849  1.00170.81           C  
ATOM   2381  OD1 ASP   296      41.314  -1.139 -20.692  1.00170.81           O  
ATOM   2382  OD2 ASP   296      42.593  -2.114 -19.156  1.00170.81           O1-
ATOM   2383  N   SER   297      43.524  -0.855 -22.891  1.00 77.43           N  
ATOM   2384  CA  SER   297      44.033  -2.021 -23.582  1.00 77.43           C  
ATOM   2385  C   SER   297      45.266  -1.786 -24.407  1.00 77.43           C  
ATOM   2386  O   SER   297      45.914  -2.749 -24.816  1.00 77.43           O  
ATOM   2387  CB  SER   297      42.988  -2.614 -24.537  1.00 77.43           C  
ATOM   2388  OG  SER   297      42.721  -1.686 -25.576  1.00 77.43           O  
ATOM   2389  N   ARG   298      45.619  -0.521 -24.689  1.00176.01           N  
ATOM   2390  CA  ARG   298      46.737  -0.200 -25.540  1.00176.01           C  
ATOM   2391  C   ARG   298      46.503  -0.733 -26.920  1.00176.01           C  
ATOM   2392  O   ARG   298      47.460  -1.090 -27.604  1.00176.01           O  
ATOM   2393  CB  ARG   298      48.113  -0.742 -25.101  1.00176.01           C  
ATOM   2394  CG  ARG   298      48.757  -0.017 -23.919  1.00176.01           C  
ATOM   2395  CD  ARG   298      48.383  -0.597 -22.559  1.00176.01           C  
ATOM   2396  NE  ARG   298      48.954  -1.974 -22.533  1.00176.01           N  
ATOM   2397  CZ  ARG   298      50.293  -2.148 -22.333  1.00176.01           C  
ATOM   2398  NH1 ARG   298      51.111  -1.061 -22.209  1.00176.01           N1+
ATOM   2399  NH2 ARG   298      50.823  -3.403 -22.271  1.00176.01           N  
ATOM   2400  N   GLN   299      45.236  -0.777 -27.390  1.00 60.88           N  
ATOM   2401  CA  GLN   299      45.012  -1.325 -28.699  1.00 60.88           C  
ATOM   2402  C   GLN   299      43.898  -0.587 -29.384  1.00 60.88           C  
ATOM   2403  O   GLN   299      43.153   0.168 -28.759  1.00 60.88           O  
ATOM   2404  CB  GLN   299      44.627  -2.814 -28.645  1.00 60.88           C  
ATOM   2405  CG  GLN   299      45.737  -3.697 -28.066  1.00 60.88           C  
ATOM   2406  CD  GLN   299      45.204  -5.114 -27.922  1.00 60.88           C  
ATOM   2407  NE2 GLN   299      46.032  -6.121 -28.311  1.00 60.88           N  
ATOM   2408  OE1 GLN   299      44.075  -5.320 -27.483  1.00 60.88           O  
ATOM   2409  N   VAL   300      43.807  -0.765 -30.725  1.00 55.69           N  
ATOM   2410  CA  VAL   300      42.732  -0.240 -31.522  1.00 55.69           C  
ATOM   2411  C   VAL   300      41.993  -1.453 -32.014  1.00 55.69           C  
ATOM   2412  O   VAL   300      42.598  -2.365 -32.578  1.00 55.69           O  
ATOM   2413  CB  VAL   300      43.206   0.531 -32.722  1.00 55.69           C  
ATOM   2414  CG1 VAL   300      41.980   0.930 -33.559  1.00 55.69           C  
ATOM   2415  CG2 VAL   300      44.048   1.726 -32.238  1.00 55.69           C  
ATOM   2416  N   SER   301      40.656  -1.501 -31.828  1.00 53.09           N  
ATOM   2417  CA  SER   301      39.930  -2.694 -32.178  1.00 53.09           C  
ATOM   2418  C   SER   301      38.958  -2.409 -33.280  1.00 53.09           C  
ATOM   2419  O   SER   301      38.762  -1.259 -33.666  1.00 53.09           O  
ATOM   2420  CB  SER   301      39.146  -3.297 -30.998  1.00 53.09           C  
ATOM   2421  OG  SER   301      38.178  -2.378 -30.520  1.00 53.09           O  
ATOM   2422  N   ALA   302      38.342  -3.475 -33.847  1.00 57.51           N  
ATOM   2423  CA  ALA   302      37.431  -3.268 -34.938  1.00 57.51           C  
ATOM   2424  C   ALA   302      36.319  -4.272 -34.894  1.00 57.51           C  
ATOM   2425  O   ALA   302      36.418  -5.324 -34.264  1.00 57.51           O  
ATOM   2426  CB  ALA   302      38.102  -3.344 -36.321  1.00 57.51           C  
ATOM   2427  N   TRP   303      35.188  -3.910 -35.535  1.00104.16           N  
ATOM   2428  CA  TRP   303      34.040  -4.761 -35.646  1.00104.16           C  
ATOM   2429  C   TRP   303      33.359  -4.457 -36.938  1.00104.16           C  
ATOM   2430  O   TRP   303      33.008  -3.309 -37.210  1.00104.16           O  
ATOM   2431  CB  TRP   303      33.023  -4.531 -34.516  1.00104.16           C  
ATOM   2432  CG  TRP   303      31.687  -5.195 -34.743  1.00104.16           C  
ATOM   2433  CD1 TRP   303      31.368  -6.517 -34.802  1.00104.16           C  
ATOM   2434  CD2 TRP   303      30.461  -4.471 -34.924  1.00104.16           C  
ATOM   2435  CE2 TRP   303      29.449  -5.412 -35.098  1.00104.16           C  
ATOM   2436  CE3 TRP   303      30.199  -3.132 -34.942  1.00104.16           C  
ATOM   2437  NE1 TRP   303      30.018  -6.664 -35.025  1.00104.16           N  
ATOM   2438  CZ2 TRP   303      28.154  -5.026 -35.296  1.00104.16           C  
ATOM   2439  CZ3 TRP   303      28.893  -2.744 -35.144  1.00104.16           C  
ATOM   2440  CH2 TRP   303      27.891  -3.674 -35.318  1.00104.16           C  
ATOM   2441  N   ASN   304      33.147  -5.499 -37.768  1.00 64.85           N  
ATOM   2442  CA  ASN   304      32.450  -5.300 -39.003  1.00 64.85           C  
ATOM   2443  C   ASN   304      31.000  -5.193 -38.631  1.00 64.85           C  
ATOM   2444  O   ASN   304      30.497  -5.950 -37.804  1.00 64.85           O  
ATOM   2445  CB  ASN   304      32.623  -6.458 -39.999  1.00 64.85           C  
ATOM   2446  CG  ASN   304      32.243  -5.957 -41.383  1.00 64.85           C  
ATOM   2447  ND2 ASN   304      32.696  -6.695 -42.431  1.00 64.85           N  
ATOM   2448  OD1 ASN   304      31.566  -4.940 -41.530  1.00 64.85           O  
ATOM   2449  N   ILE   305      30.301  -4.231 -39.254  1.00124.03           N  
ATOM   2450  CA  ILE   305      28.919  -3.895 -39.052  1.00124.03           C  
ATOM   2451  C   ILE   305      28.043  -5.036 -39.431  1.00124.03           C  
ATOM   2452  O   ILE   305      26.972  -5.232 -38.864  1.00124.03           O  
ATOM   2453  CB  ILE   305      28.501  -2.750 -39.928  1.00124.03           C  
ATOM   2454  CG1 ILE   305      27.027  -2.377 -39.706  1.00124.03           C  
ATOM   2455  CG2 ILE   305      28.824  -3.137 -41.380  1.00124.03           C  
ATOM   2456  CD1 ILE   305      26.578  -1.212 -40.586  1.00124.03           C  
ATOM   2457  N   GLN   306      28.460  -5.795 -40.452  1.00 78.08           N  
ATOM   2458  CA  GLN   306      27.642  -6.825 -41.012  1.00 78.08           C  
ATOM   2459  C   GLN   306      27.334  -7.899 -39.996  1.00 78.08           C  
ATOM   2460  O   GLN   306      26.224  -8.430 -39.997  1.00 78.08           O  
ATOM   2461  CB  GLN   306      28.273  -7.381 -42.301  1.00 78.08           C  
ATOM   2462  CG  GLN   306      28.395  -6.254 -43.337  1.00 78.08           C  
ATOM   2463  CD  GLN   306      29.032  -6.756 -44.622  1.00 78.08           C  
ATOM   2464  NE2 GLN   306      28.182  -7.048 -45.638  1.00 78.08           N  
ATOM   2465  OE1 GLN   306      30.254  -6.863 -44.729  1.00 78.08           O  
ATOM   2466  N   LYS   307      28.276  -8.250 -39.090  1.00 97.77           N  
ATOM   2467  CA  LYS   307      28.017  -9.302 -38.125  1.00 97.77           C  
ATOM   2468  C   LYS   307      27.444  -8.699 -36.846  1.00 97.77           C  
ATOM   2469  O   LYS   307      27.612  -7.504 -36.620  1.00 97.77           O  
ATOM   2470  CB  LYS   307      29.287 -10.051 -37.684  1.00 97.77           C  
ATOM   2471  CG  LYS   307      30.066 -10.716 -38.819  1.00 97.77           C  
ATOM   2472  CD  LYS   307      31.478 -11.130 -38.395  1.00 97.77           C  
ATOM   2473  CE  LYS   307      32.353 -11.616 -39.550  1.00 97.77           C  
ATOM   2474  NZ  LYS   307      32.740 -10.473 -40.408  1.00 97.77           N1+
ATOM   2475  N   GLU   308      26.760  -9.506 -35.972  1.00152.89           N  
ATOM   2476  CA  GLU   308      26.188  -9.069 -34.705  1.00152.89           C  
ATOM   2477  C   GLU   308      27.338  -8.778 -33.787  1.00152.89           C  
ATOM   2478  O   GLU   308      28.431  -9.296 -33.990  1.00152.89           O  
ATOM   2479  CB  GLU   308      25.277 -10.095 -34.006  1.00152.89           C  
ATOM   2480  CG  GLU   308      25.975 -11.393 -33.601  1.00152.89           C  
ATOM   2481  CD  GLU   308      25.653 -12.448 -34.645  1.00152.89           C  
ATOM   2482  OE1 GLU   308      26.195 -12.358 -35.780  1.00152.89           O  
ATOM   2483  OE2 GLU   308      24.847 -13.361 -34.320  1.00152.89           O1-
ATOM   2484  N   LEU   309      27.150  -7.948 -32.737  1.00170.33           N  
ATOM   2485  CA  LEU   309      28.349  -7.566 -32.050  1.00170.33           C  
ATOM   2486  C   LEU   309      28.540  -8.299 -30.758  1.00170.33           C  
ATOM   2487  O   LEU   309      27.844  -8.061 -29.769  1.00170.33           O  
ATOM   2488  CB  LEU   309      28.401  -6.035 -31.828  1.00170.33           C  
ATOM   2489  CG  LEU   309      29.755  -5.441 -31.394  1.00170.33           C  
ATOM   2490  CD1 LEU   309      29.693  -3.907 -31.369  1.00170.33           C  
ATOM   2491  CD2 LEU   309      30.221  -5.986 -30.047  1.00170.33           C  
ATOM   2492  N   ILE   310      29.540  -9.213 -30.778  1.00118.80           N  
ATOM   2493  CA  ILE   310      30.012 -10.001 -29.674  1.00118.80           C  
ATOM   2494  C   ILE   310      31.507  -9.914 -29.783  1.00118.80           C  
ATOM   2495  O   ILE   310      32.008  -9.501 -30.827  1.00118.80           O  
ATOM   2496  CB  ILE   310      29.586 -11.443 -29.751  1.00118.80           C  
ATOM   2497  CG1 ILE   310      28.053 -11.529 -29.651  1.00118.80           C  
ATOM   2498  CG2 ILE   310      30.311 -12.244 -28.656  1.00118.80           C  
ATOM   2499  CD1 ILE   310      27.495 -10.947 -28.352  1.00118.80           C  
ATOM   2500  N   PRO   311      32.249 -10.231 -28.756  1.00152.36           N  
ATOM   2501  CA  PRO   311      33.682 -10.130 -28.862  1.00152.36           C  
ATOM   2502  C   PRO   311      34.304 -11.042 -29.871  1.00152.36           C  
ATOM   2503  O   PRO   311      35.366 -10.705 -30.390  1.00152.36           O  
ATOM   2504  CB  PRO   311      34.212 -10.284 -27.439  1.00152.36           C  
ATOM   2505  CG  PRO   311      33.080  -9.680 -26.585  1.00152.36           C  
ATOM   2506  CD  PRO   311      31.800  -9.927 -27.405  1.00152.36           C  
ATOM   2507  N   LYS   312      33.663 -12.180 -30.185  1.00108.59           N  
ATOM   2508  CA  LYS   312      34.204 -13.119 -31.126  1.00108.59           C  
ATOM   2509  C   LYS   312      34.325 -12.415 -32.442  1.00108.59           C  
ATOM   2510  O   LYS   312      35.243 -12.667 -33.221  1.00108.59           O  
ATOM   2511  CB  LYS   312      33.272 -14.327 -31.324  1.00108.59           C  
ATOM   2512  CG  LYS   312      31.919 -13.945 -31.930  1.00108.59           C  
ATOM   2513  CD  LYS   312      31.018 -15.133 -32.271  1.00108.59           C  
ATOM   2514  CE  LYS   312      30.008 -15.462 -31.168  1.00108.59           C  
ATOM   2515  NZ  LYS   312      29.030 -16.462 -31.650  1.00108.59           N1+
ATOM   2516  N   ASN   313      33.362 -11.515 -32.703  1.00 96.27           N  
ATOM   2517  CA  ASN   313      33.188 -10.724 -33.890  1.00 96.27           C  
ATOM   2518  C   ASN   313      34.195  -9.612 -34.013  1.00 96.27           C  
ATOM   2519  O   ASN   313      34.190  -8.911 -35.023  1.00 96.27           O  
ATOM   2520  CB  ASN   313      31.781 -10.121 -33.997  1.00 96.27           C  
ATOM   2521  CG  ASN   313      30.844 -11.275 -34.315  1.00 96.27           C  
ATOM   2522  ND2 ASN   313      29.833 -11.500 -33.436  1.00 96.27           N  
ATOM   2523  OD1 ASN   313      31.019 -11.971 -35.315  1.00 96.27           O  
ATOM   2524  N   VAL   314      35.003  -9.328 -32.972  1.00107.37           N  
ATOM   2525  CA  VAL   314      35.933  -8.232 -33.090  1.00107.37           C  
ATOM   2526  C   VAL   314      37.346  -8.739 -33.130  1.00107.37           C  
ATOM   2527  O   VAL   314      37.619  -9.894 -32.806  1.00107.37           O  
ATOM   2528  CB  VAL   314      35.851  -7.254 -31.954  1.00107.37           C  
ATOM   2529  CG1 VAL   314      34.456  -6.609 -31.968  1.00107.37           C  
ATOM   2530  CG2 VAL   314      36.191  -7.986 -30.645  1.00107.37           C  
ATOM   2531  N   GLY   315      38.276  -7.857 -33.570  1.00 30.57           N  
ATOM   2532  CA  GLY   315      39.676  -8.176 -33.692  1.00 30.57           C  
ATOM   2533  C   GLY   315      40.485  -6.949 -33.357  1.00 30.57           C  
ATOM   2534  O   GLY   315      39.936  -5.915 -32.980  1.00 30.57           O  
ATOM   2535  N   VAL   316      41.832  -7.044 -33.474  1.00 57.30           N  
ATOM   2536  CA  VAL   316      42.687  -5.933 -33.138  1.00 57.30           C  
ATOM   2537  C   VAL   316      43.513  -5.545 -34.334  1.00 57.30           C  
ATOM   2538  O   VAL   316      44.186  -6.376 -34.942  1.00 57.30           O  
ATOM   2539  CB  VAL   316      43.644  -6.264 -32.028  1.00 57.30           C  
ATOM   2540  CG1 VAL   316      44.575  -5.064 -31.794  1.00 57.30           C  
ATOM   2541  CG2 VAL   316      42.832  -6.677 -30.787  1.00 57.30           C  
ATOM   2542  N   ILE   317      43.388  -4.267 -34.754  1.00201.15           N  
ATOM   2543  CA  ILE   317      44.131  -3.644 -35.821  1.00201.15           C  
ATOM   2544  C   ILE   317      45.505  -3.192 -35.387  1.00201.15           C  
ATOM   2545  O   ILE   317      46.455  -3.243 -36.168  1.00201.15           O  
ATOM   2546  CB  ILE   317      43.437  -2.428 -36.371  1.00201.15           C  
ATOM   2547  CG1 ILE   317      42.072  -2.797 -36.978  1.00201.15           C  
ATOM   2548  CG2 ILE   317      44.396  -1.758 -37.368  1.00201.15           C  
ATOM   2549  CD1 ILE   317      41.036  -3.250 -35.949  1.00201.15           C  
ATOM   2550  N   TYR   318      45.630  -2.642 -34.159  1.00 95.79           N  
ATOM   2551  CA  TYR   318      46.889  -2.055 -33.761  1.00 95.79           C  
ATOM   2552  C   TYR   318      47.154  -2.345 -32.313  1.00 95.79           C  
ATOM   2553  O   TYR   318      46.228  -2.383 -31.502  1.00 95.79           O  
ATOM   2554  CB  TYR   318      46.842  -0.526 -33.961  1.00 95.79           C  
ATOM   2555  CG  TYR   318      48.105   0.174 -33.579  1.00 95.79           C  
ATOM   2556  CD1 TYR   318      49.197   0.210 -34.417  1.00 95.79           C  
ATOM   2557  CD2 TYR   318      48.176   0.844 -32.378  1.00 95.79           C  
ATOM   2558  CE1 TYR   318      50.345   0.876 -34.049  1.00 95.79           C  
ATOM   2559  CE2 TYR   318      49.319   1.513 -32.007  1.00 95.79           C  
ATOM   2560  CZ  TYR   318      50.409   1.532 -32.843  1.00 95.79           C  
ATOM   2561  OH  TYR   318      51.586   2.216 -32.466  1.00 95.79           O  
ATOM   2562  N   THR   319      48.439  -2.585 -31.953  1.00 52.59           N  
ATOM   2563  CA  THR   319      48.782  -2.810 -30.571  1.00 52.59           C  
ATOM   2564  C   THR   319      50.112  -2.177 -30.281  1.00 52.59           C  
ATOM   2565  O   THR   319      51.083  -2.419 -30.997  1.00 52.59           O  
ATOM   2566  CB  THR   319      48.930  -4.262 -30.214  1.00 52.59           C  
ATOM   2567  CG2 THR   319      49.292  -4.367 -28.723  1.00 52.59           C  
ATOM   2568  OG1 THR   319      47.721  -4.960 -30.473  1.00 52.59           O  
ATOM   2569  N   ASN   320      50.192  -1.335 -29.224  1.00 99.64           N  
ATOM   2570  CA  ASN   320      51.446  -0.774 -28.795  1.00 99.64           C  
ATOM   2571  C   ASN   320      51.399  -0.482 -27.326  1.00 99.64           C  
ATOM   2572  O   ASN   320      50.432   0.068 -26.802  1.00 99.64           O  
ATOM   2573  CB  ASN   320      51.886   0.494 -29.544  1.00 99.64           C  
ATOM   2574  CG  ASN   320      52.711   0.047 -30.749  1.00 99.64           C  
ATOM   2575  ND2 ASN   320      54.062   0.045 -30.575  1.00 99.64           N  
ATOM   2576  OD1 ASN   320      52.187  -0.286 -31.810  1.00 99.64           O  
ATOM   2577  N   ALA   321      52.500  -0.811 -26.625  1.00 49.45           N  
ATOM   2578  CA  ALA   321      52.596  -0.628 -25.204  1.00 49.45           C  
ATOM   2579  C   ALA   321      52.438   0.834 -24.932  1.00 49.45           C  
ATOM   2580  O   ALA   321      51.947   1.242 -23.882  1.00 49.45           O  
ATOM   2581  CB  ALA   321      53.957  -1.063 -24.638  1.00 49.45           C  
ATOM   2582  N   TYR   322      52.917   1.646 -25.885  1.00 94.35           N  
ATOM   2583  CA  TYR   322      52.962   3.081 -25.880  1.00 94.35           C  
ATOM   2584  C   TYR   322      51.594   3.701 -25.993  1.00 94.35           C  
ATOM   2585  O   TYR   322      51.405   4.849 -25.593  1.00 94.35           O  
ATOM   2586  CB  TYR   322      53.814   3.626 -27.036  1.00 94.35           C  
ATOM   2587  CG  TYR   322      55.135   2.949 -26.917  1.00 94.35           C  
ATOM   2588  CD1 TYR   322      55.347   1.755 -27.567  1.00 94.35           C  
ATOM   2589  CD2 TYR   322      56.145   3.483 -26.151  1.00 94.35           C  
ATOM   2590  CE1 TYR   322      56.553   1.104 -27.469  1.00 94.35           C  
ATOM   2591  CE2 TYR   322      57.354   2.834 -26.050  1.00 94.35           C  
ATOM   2592  CZ  TYR   322      57.562   1.646 -26.708  1.00 94.35           C  
ATOM   2593  OH  TYR   322      58.804   0.984 -26.601  1.00 94.35           O  
ATOM   2594  N   PHE   323      50.626   3.003 -26.624  1.00105.07           N  
ATOM   2595  CA  PHE   323      49.338   3.592 -26.908  1.00105.07           C  
ATOM   2596  C   PHE   323      48.518   3.662 -25.649  1.00105.07           C  
ATOM   2597  O   PHE   323      47.548   2.927 -25.471  1.00105.07           O  
ATOM   2598  CB  PHE   323      48.587   2.745 -27.962  1.00105.07           C  
ATOM   2599  CG  PHE   323      47.439   3.482 -28.570  1.00105.07           C  
ATOM   2600  CD1 PHE   323      47.664   4.464 -29.509  1.00105.07           C  
ATOM   2601  CD2 PHE   323      46.140   3.168 -28.241  1.00105.07           C  
ATOM   2602  CE1 PHE   323      46.617   5.142 -30.090  1.00105.07           C  
ATOM   2603  CE2 PHE   323      45.087   3.843 -28.820  1.00105.07           C  
ATOM   2604  CZ  PHE   323      45.323   4.834 -29.743  1.00105.07           C  
ATOM   2605  N   VAL   324      48.840   4.635 -24.772  1.00 85.22           N  
ATOM   2606  CA  VAL   324      48.156   4.754 -23.516  1.00 85.22           C  
ATOM   2607  C   VAL   324      47.035   5.736 -23.684  1.00 85.22           C  
ATOM   2608  O   VAL   324      47.268   6.905 -23.992  1.00 85.22           O  
ATOM   2609  CB  VAL   324      49.042   5.272 -22.416  1.00 85.22           C  
ATOM   2610  CG1 VAL   324      48.198   5.467 -21.146  1.00 85.22           C  
ATOM   2611  CG2 VAL   324      50.225   4.308 -22.236  1.00 85.22           C  
ATOM   2612  N   PHE   325      45.808   5.305 -23.317  1.00124.27           N  
ATOM   2613  CA  PHE   325      44.586   6.058 -23.433  1.00124.27           C  
ATOM   2614  C   PHE   325      44.277   6.602 -24.804  1.00124.27           C  
ATOM   2615  O   PHE   325      44.622   7.735 -25.141  1.00124.27           O  
ATOM   2616  CB  PHE   325      44.510   7.209 -22.411  1.00124.27           C  
ATOM   2617  CG  PHE   325      43.142   7.805 -22.438  1.00124.27           C  
ATOM   2618  CD1 PHE   325      42.088   7.151 -21.841  1.00124.27           C  
ATOM   2619  CD2 PHE   325      42.913   9.022 -23.035  1.00124.27           C  
ATOM   2620  CE1 PHE   325      40.826   7.694 -21.850  1.00124.27           C  
ATOM   2621  CE2 PHE   325      41.652   9.570 -23.048  1.00124.27           C  
ATOM   2622  CZ  PHE   325      40.603   8.907 -22.457  1.00124.27           C  
ATOM   2623  N   GLY   326      43.695   5.727 -25.665  1.00 64.82           N  
ATOM   2624  CA  GLY   326      43.209   6.114 -26.965  1.00 64.82           C  
ATOM   2625  C   GLY   326      42.109   7.117 -26.754  1.00 64.82           C  
ATOM   2626  O   GLY   326      41.169   6.886 -25.997  1.00 64.82           O  
ATOM   2627  N   THR   327      42.320   8.330 -27.294  1.00196.25           N  
ATOM   2628  CA  THR   327      41.451   9.476 -27.234  1.00196.25           C  
ATOM   2629  C   THR   327      40.631   9.802 -28.454  1.00196.25           C  
ATOM   2630  O   THR   327      39.648  10.538 -28.351  1.00196.25           O  
ATOM   2631  CB  THR   327      42.207  10.719 -26.884  1.00196.25           C  
ATOM   2632  CG2 THR   327      43.130  11.074 -28.059  1.00196.25           C  
ATOM   2633  OG1 THR   327      41.305  11.782 -26.621  1.00196.25           O  
ATOM   2634  N   ASP   328      41.073   9.398 -29.662  1.00106.57           N  
ATOM   2635  CA  ASP   328      40.374   9.867 -30.829  1.00106.57           C  
ATOM   2636  C   ASP   328      40.664   8.940 -31.961  1.00106.57           C  
ATOM   2637  O   ASP   328      41.730   8.326 -32.014  1.00106.57           O  
ATOM   2638  CB  ASP   328      40.826  11.269 -31.274  1.00106.57           C  
ATOM   2639  CG  ASP   328      39.847  11.813 -32.305  1.00106.57           C  
ATOM   2640  OD1 ASP   328      38.760  11.200 -32.491  1.00106.57           O  
ATOM   2641  OD2 ASP   328      40.172  12.867 -32.914  1.00106.57           O1-
ATOM   2642  N   ILE   329      39.672   8.773 -32.860  1.00 77.67           N  
ATOM   2643  CA  ILE   329      39.853   7.973 -34.035  1.00 77.67           C  
ATOM   2644  C   ILE   329      38.920   8.487 -35.093  1.00 77.67           C  
ATOM   2645  O   ILE   329      37.775   8.833 -34.806  1.00 77.67           O  
ATOM   2646  CB  ILE   329      39.540   6.522 -33.806  1.00 77.67           C  
ATOM   2647  CG1 ILE   329      40.061   5.664 -34.970  1.00 77.67           C  
ATOM   2648  CG2 ILE   329      38.031   6.386 -33.543  1.00 77.67           C  
ATOM   2649  CD1 ILE   329      40.075   4.172 -34.643  1.00 77.67           C  
ATOM   2650  N   MET   330      39.393   8.557 -36.355  1.00120.41           N  
ATOM   2651  CA  MET   330      38.530   8.985 -37.418  1.00120.41           C  
ATOM   2652  C   MET   330      39.065   8.393 -38.684  1.00120.41           C  
ATOM   2653  O   MET   330      40.207   7.940 -38.730  1.00120.41           O  
ATOM   2654  CB  MET   330      38.516  10.502 -37.648  1.00120.41           C  
ATOM   2655  CG  MET   330      39.783  10.987 -38.355  1.00120.41           C  
ATOM   2656  SD  MET   330      39.696  12.691 -38.977  1.00120.41           S  
ATOM   2657  CE  MET   330      41.026  12.487 -40.198  1.00120.41           C  
ATOM   2658  N   VAL   331      38.234   8.366 -39.745  1.00118.73           N  
ATOM   2659  CA  VAL   331      38.690   7.895 -41.024  1.00118.73           C  
ATOM   2660  C   VAL   331      38.654   9.078 -41.951  1.00118.73           C  
ATOM   2661  O   VAL   331      37.688   9.835 -41.992  1.00118.73           O  
ATOM   2662  CB  VAL   331      37.833   6.783 -41.567  1.00118.73           C  
ATOM   2663  CG1 VAL   331      36.376   7.264 -41.640  1.00118.73           C  
ATOM   2664  CG2 VAL   331      38.406   6.324 -42.918  1.00118.73           C  
ATOM   2665  N   ASP   332      39.741   9.262 -42.718  1.00142.02           N  
ATOM   2666  CA  ASP   332      39.975  10.394 -43.568  1.00142.02           C  
ATOM   2667  C   ASP   332      39.339  10.210 -44.925  1.00142.02           C  
ATOM   2668  O   ASP   332      38.771   9.163 -45.231  1.00142.02           O  
ATOM   2669  CB  ASP   332      41.502  10.584 -43.625  1.00142.02           C  
ATOM   2670  CG  ASP   332      41.987  11.583 -44.638  1.00142.02           C  
ATOM   2671  OD1 ASP   332      42.018  11.198 -45.836  1.00142.02           O  
ATOM   2672  OD2 ASP   332      42.378  12.712 -44.235  1.00142.02           O1-
ATOM   2673  N   ALA   333      39.413  11.264 -45.772  1.00 48.86           N  
ATOM   2674  CA  ALA   333      38.845  11.307 -47.092  1.00 48.86           C  
ATOM   2675  C   ALA   333      39.439  10.217 -47.941  1.00 48.86           C  
ATOM   2676  O   ALA   333      38.718   9.582 -48.708  1.00 48.86           O  
ATOM   2677  CB  ALA   333      39.115  12.641 -47.810  1.00 48.86           C  
ATOM   2678  N   ASP   334      40.763   9.963 -47.845  1.00104.14           N  
ATOM   2679  CA  ASP   334      41.351   8.946 -48.676  1.00104.14           C  
ATOM   2680  C   ASP   334      41.364   7.652 -47.920  1.00104.14           C  
ATOM   2681  O   ASP   334      42.273   6.835 -48.080  1.00104.14           O  
ATOM   2682  CB  ASP   334      42.810   9.241 -49.070  1.00104.14           C  
ATOM   2683  CG  ASP   334      42.825  10.357 -50.108  1.00104.14           C  
ATOM   2684  OD1 ASP   334      41.780  11.047 -50.249  1.00104.14           O  
ATOM   2685  OD2 ASP   334      43.881  10.532 -50.772  1.00104.14           O1-
ATOM   2686  N   SER   335      40.326   7.424 -47.098  1.00101.46           N  
ATOM   2687  CA  SER   335      40.143   6.198 -46.376  1.00101.46           C  
ATOM   2688  C   SER   335      41.293   5.906 -45.453  1.00101.46           C  
ATOM   2689  O   SER   335      41.572   4.740 -45.169  1.00101.46           O  
ATOM   2690  CB  SER   335      39.938   4.993 -47.313  1.00101.46           C  
ATOM   2691  OG  SER   335      39.615   3.825 -46.571  1.00101.46           O  
ATOM   2692  N   THR   336      41.994   6.936 -44.932  1.00127.04           N  
ATOM   2693  CA  THR   336      43.036   6.593 -44.007  1.00127.04           C  
ATOM   2694  C   THR   336      42.459   6.521 -42.623  1.00127.04           C  
ATOM   2695  O   THR   336      41.509   7.230 -42.287  1.00127.04           O  
ATOM   2696  CB  THR   336      44.268   7.455 -44.041  1.00127.04           C  
ATOM   2697  CG2 THR   336      43.910   8.909 -43.743  1.00127.04           C  
ATOM   2698  OG1 THR   336      45.222   6.971 -43.109  1.00127.04           O  
ATOM   2699  N   LEU   337      43.030   5.622 -41.792  1.00 78.93           N  
ATOM   2700  CA  LEU   337      42.547   5.370 -40.463  1.00 78.93           C  
ATOM   2701  C   LEU   337      43.475   6.026 -39.477  1.00 78.93           C  
ATOM   2702  O   LEU   337      44.637   5.650 -39.335  1.00 78.93           O  
ATOM   2703  CB  LEU   337      42.498   3.861 -40.147  1.00 78.93           C  
ATOM   2704  CG  LEU   337      41.979   3.533 -38.738  1.00 78.93           C  
ATOM   2705  CD1 LEU   337      40.520   3.988 -38.562  1.00 78.93           C  
ATOM   2706  CD2 LEU   337      42.184   2.049 -38.397  1.00 78.93           C  
ATOM   2707  N   TRP   338      42.960   7.025 -38.733  1.00 82.67           N  
ATOM   2708  CA  TRP   338      43.798   7.754 -37.829  1.00 82.67           C  
ATOM   2709  C   TRP   338      43.349   7.480 -36.427  1.00 82.67           C  
ATOM   2710  O   TRP   338      42.152   7.450 -36.136  1.00 82.67           O  
ATOM   2711  CB  TRP   338      43.676   9.274 -38.004  1.00 82.67           C  
ATOM   2712  CG  TRP   338      44.118   9.795 -39.349  1.00 82.67           C  
ATOM   2713  CD1 TRP   338      43.382   9.983 -40.481  1.00 82.67           C  
ATOM   2714  CD2 TRP   338      45.457  10.206 -39.658  1.00 82.67           C  
ATOM   2715  CE2 TRP   338      45.457  10.630 -40.988  1.00 82.67           C  
ATOM   2716  CE3 TRP   338      46.590  10.233 -38.896  1.00 82.67           C  
ATOM   2717  NE1 TRP   338      44.178  10.490 -41.476  1.00 82.67           N  
ATOM   2718  CZ2 TRP   338      46.597  11.087 -41.581  1.00 82.67           C  
ATOM   2719  CZ3 TRP   338      47.739  10.693 -39.499  1.00 82.67           C  
ATOM   2720  CH2 TRP   338      47.741  11.109 -40.816  1.00 82.67           C  
ATOM   2721  N   PHE   339      44.319   7.262 -35.517  1.00 84.20           N  
ATOM   2722  CA  PHE   339      43.986   7.055 -34.136  1.00 84.20           C  
ATOM   2723  C   PHE   339      45.015   7.709 -33.261  1.00 84.20           C  
ATOM   2724  O   PHE   339      46.201   7.726 -33.583  1.00 84.20           O  
ATOM   2725  CB  PHE   339      43.802   5.567 -33.782  1.00 84.20           C  
ATOM   2726  CG  PHE   339      44.957   4.789 -34.321  1.00 84.20           C  
ATOM   2727  CD1 PHE   339      46.099   4.591 -33.581  1.00 84.20           C  
ATOM   2728  CD2 PHE   339      44.881   4.253 -35.588  1.00 84.20           C  
ATOM   2729  CE1 PHE   339      47.150   3.869 -34.095  1.00 84.20           C  
ATOM   2730  CE2 PHE   339      45.927   3.529 -36.110  1.00 84.20           C  
ATOM   2731  CZ  PHE   339      47.063   3.338 -35.361  1.00 84.20           C  
ATOM   2732  N   MET   340      44.566   8.268 -32.112  1.00 63.41           N  
ATOM   2733  CA  MET   340      45.441   9.032 -31.257  1.00 63.41           C  
ATOM   2734  C   MET   340      45.279   8.658 -29.808  1.00 63.41           C  
ATOM   2735  O   MET   340      44.184   8.345 -29.339  1.00 63.41           O  
ATOM   2736  CB  MET   340      45.168  10.544 -31.358  1.00 63.41           C  
ATOM   2737  CG  MET   340      46.017  11.434 -30.447  1.00 63.41           C  
ATOM   2738  SD  MET   340      45.735  13.215 -30.707  1.00 63.41           S  
ATOM   2739  CE  MET   340      43.968  13.182 -30.282  1.00 63.41           C  
ATOM   2740  N   SER   341      46.409   8.697 -29.066  1.00 66.25           N  
ATOM   2741  CA  SER   341      46.476   8.449 -27.651  1.00 66.25           C  
ATOM   2742  C   SER   341      47.187   9.619 -27.028  1.00 66.25           C  
ATOM   2743  O   SER   341      48.041  10.238 -27.666  1.00 66.25           O  
ATOM   2744  CB  SER   341      47.304   7.199 -27.317  1.00 66.25           C  
ATOM   2745  OG  SER   341      48.634   7.361 -27.793  1.00 66.25           O  
ATOM   2746  N   ASN   342      46.831   9.977 -25.768  1.00138.63           N  
ATOM   2747  CA  ASN   342      47.489  11.094 -25.139  1.00138.63           C  
ATOM   2748  C   ASN   342      47.612  10.904 -23.648  1.00138.63           C  
ATOM   2749  O   ASN   342      47.935  11.853 -22.933  1.00138.63           O  
ATOM   2750  CB  ASN   342      46.744  12.418 -25.389  1.00138.63           C  
ATOM   2751  CG  ASN   342      45.336  12.308 -24.814  1.00138.63           C  
ATOM   2752  ND2 ASN   342      44.528  13.390 -24.972  1.00138.63           N  
ATOM   2753  OD1 ASN   342      44.956  11.278 -24.262  1.00138.63           O  
ATOM   2754  N   ALA   343      47.368   9.684 -23.131  1.00 82.08           N  
ATOM   2755  CA  ALA   343      47.545   9.398 -21.727  1.00 82.08           C  
ATOM   2756  C   ALA   343      46.830  10.406 -20.878  1.00 82.08           C  
ATOM   2757  O   ALA   343      47.321  10.774 -19.809  1.00 82.08           O  
ATOM   2758  CB  ALA   343      49.023   9.375 -21.314  1.00 82.08           C  
ATOM   2759  N   HIS   344      45.636  10.861 -21.311  1.00 81.50           N  
ATOM   2760  CA  HIS   344      44.938  11.849 -20.534  1.00 81.50           C  
ATOM   2761  C   HIS   344      43.503  11.423 -20.370  1.00 81.50           C  
ATOM   2762  O   HIS   344      42.628  11.962 -21.042  1.00 81.50           O  
ATOM   2763  CB  HIS   344      44.929  13.207 -21.256  1.00 81.50           C  
ATOM   2764  CG  HIS   344      44.304  14.330 -20.488  1.00 81.50           C  
ATOM   2765  CD2 HIS   344      43.003  14.716 -20.401  1.00 81.50           C  
ATOM   2766  ND1 HIS   344      45.014  15.224 -19.716  1.00 81.50           N  
ATOM   2767  CE1 HIS   344      44.115  16.101 -19.206  1.00 81.50           C  
ATOM   2768  NE2 HIS   344      42.880  15.834 -19.593  1.00 81.50           N  
ATOM   2769  N   PRO   345      43.220  10.494 -19.488  1.00100.99           N  
ATOM   2770  CA  PRO   345      41.872  10.027 -19.247  1.00100.99           C  
ATOM   2771  C   PRO   345      41.124  10.966 -18.357  1.00100.99           C  
ATOM   2772  O   PRO   345      41.771  11.754 -17.669  1.00100.99           O  
ATOM   2773  CB  PRO   345      42.016   8.645 -18.612  1.00100.99           C  
ATOM   2774  CG  PRO   345      43.461   8.616 -18.080  1.00100.99           C  
ATOM   2775  CD  PRO   345      44.220   9.541 -19.042  1.00100.99           C  
ATOM   2776  N   PRO   346      39.810  10.935 -18.354  1.00134.50           N  
ATOM   2777  CA  PRO   346      39.061  11.786 -17.471  1.00134.50           C  
ATOM   2778  C   PRO   346      39.280  11.318 -16.074  1.00134.50           C  
ATOM   2779  O   PRO   346      38.558  10.426 -15.633  1.00134.50           O  
ATOM   2780  CB  PRO   346      37.609  11.714 -17.950  1.00134.50           C  
ATOM   2781  CG  PRO   346      37.566  10.484 -18.884  1.00134.50           C  
ATOM   2782  CD  PRO   346      39.004  10.372 -19.420  1.00134.50           C  
ATOM   2783  N   THR   347      40.219  11.941 -15.343  1.00124.01           N  
ATOM   2784  CA  THR   347      40.506  11.555 -13.994  1.00124.01           C  
ATOM   2785  C   THR   347      41.067  12.786 -13.374  1.00124.01           C  
ATOM   2786  O   THR   347      41.566  13.655 -14.084  1.00124.01           O  
ATOM   2787  CB  THR   347      41.573  10.509 -13.898  1.00124.01           C  
ATOM   2788  CG2 THR   347      41.127   9.281 -14.712  1.00124.01           C  
ATOM   2789  OG1 THR   347      42.795  11.020 -14.412  1.00124.01           O  
ATOM   2790  N   GLU   348      41.017  12.904 -12.035  1.00 65.04           N  
ATOM   2791  CA  GLU   348      41.535  14.109 -11.460  1.00 65.04           C  
ATOM   2792  C   GLU   348      43.031  14.091 -11.572  1.00 65.04           C  
ATOM   2793  O   GLU   348      43.671  13.058 -11.386  1.00 65.04           O  
ATOM   2794  CB  GLU   348      41.150  14.327  -9.983  1.00 65.04           C  
ATOM   2795  CG  GLU   348      41.470  15.740  -9.486  1.00 65.04           C  
ATOM   2796  CD  GLU   348      40.969  15.870  -8.054  1.00 65.04           C  
ATOM   2797  OE1 GLU   348      40.883  14.825  -7.357  1.00 65.04           O  
ATOM   2798  OE2 GLU   348      40.664  17.020  -7.639  1.00 65.04           O1-
ATOM   2799  N   LEU   349      43.618  15.265 -11.876  1.00302.56           N  
ATOM   2800  CA  LEU   349      45.036  15.466 -12.037  1.00302.56           C  
ATOM   2801  C   LEU   349      45.593  14.612 -13.156  1.00302.56           C  
ATOM   2802  O   LEU   349      46.765  14.243 -13.108  1.00302.56           O  
ATOM   2803  CB  LEU   349      45.811  15.182 -10.729  1.00302.56           C  
ATOM   2804  CG  LEU   349      47.314  15.529 -10.760  1.00302.56           C  
ATOM   2805  CD1 LEU   349      47.530  17.037 -10.963  1.00302.56           C  
ATOM   2806  CD2 LEU   349      48.047  14.983  -9.525  1.00302.56           C  
ATOM   2807  N   PRO   350      44.839  14.294 -14.181  1.00160.36           N  
ATOM   2808  CA  PRO   350      45.315  13.399 -15.200  1.00160.36           C  
ATOM   2809  C   PRO   350      46.468  13.957 -15.991  1.00160.36           C  
ATOM   2810  O   PRO   350      47.107  13.176 -16.691  1.00160.36           O  
ATOM   2811  CB  PRO   350      44.133  13.246 -16.145  1.00160.36           C  
ATOM   2812  CG  PRO   350      43.535  14.664 -16.147  1.00160.36           C  
ATOM   2813  CD  PRO   350      43.841  15.202 -14.738  1.00160.36           C  
ATOM   2814  N   LYS   351      46.743  15.277 -15.950  1.00237.98           N  
ATOM   2815  CA  LYS   351      47.742  15.809 -16.849  1.00237.98           C  
ATOM   2816  C   LYS   351      49.142  15.456 -16.410  1.00237.98           C  
ATOM   2817  O   LYS   351      49.947  16.364 -16.221  1.00237.98           O  
ATOM   2818  CB  LYS   351      47.675  17.341 -16.988  1.00237.98           C  
ATOM   2819  CG  LYS   351      47.837  18.076 -15.658  1.00237.98           C  
ATOM   2820  CD  LYS   351      48.105  19.576 -15.808  1.00237.98           C  
ATOM   2821  CE  LYS   351      48.258  20.305 -14.471  1.00237.98           C  
ATOM   2822  NZ  LYS   351      46.956  20.353 -13.769  1.00237.98           N1+
ATOM   2823  N   LEU   352      49.501  14.141 -16.376  1.00195.54           N  
ATOM   2824  CA  LEU   352      50.754  13.647 -15.847  1.00195.54           C  
ATOM   2825  C   LEU   352      51.674  13.083 -16.907  1.00195.54           C  
ATOM   2826  O   LEU   352      51.374  13.093 -18.099  1.00195.54           O  
ATOM   2827  CB  LEU   352      50.574  12.573 -14.763  1.00195.54           C  
ATOM   2828  CG  LEU   352      49.887  13.119 -13.494  1.00195.54           C  
ATOM   2829  CD1 LEU   352      49.795  12.049 -12.395  1.00195.54           C  
ATOM   2830  CD2 LEU   352      50.564  14.412 -13.012  1.00195.54           C  
ATOM   2831  N   ASP   353      52.854  12.587 -16.446  1.00100.35           N  
ATOM   2832  CA  ASP   353      53.977  12.165 -17.254  1.00100.35           C  
ATOM   2833  C   ASP   353      54.033  10.697 -17.556  1.00100.35           C  
ATOM   2834  O   ASP   353      53.379   9.872 -16.917  1.00100.35           O  
ATOM   2835  CB  ASP   353      55.325  12.523 -16.603  1.00100.35           C  
ATOM   2836  CG  ASP   353      55.405  14.038 -16.498  1.00100.35           C  
ATOM   2837  OD1 ASP   353      54.456  14.706 -16.989  1.00100.35           O  
ATOM   2838  OD2 ASP   353      56.406  14.548 -15.927  1.00100.35           O1-
ATOM   2839  N   PHE   354      54.858  10.371 -18.582  1.00125.15           N  
ATOM   2840  CA  PHE   354      55.132   9.044 -19.064  1.00125.15           C  
ATOM   2841  C   PHE   354      56.548   9.056 -19.561  1.00125.15           C  
ATOM   2842  O   PHE   354      57.095  10.109 -19.884  1.00125.15           O  
ATOM   2843  CB  PHE   354      54.205   8.640 -20.225  1.00125.15           C  
ATOM   2844  CG  PHE   354      52.830   8.589 -19.649  1.00125.15           C  
ATOM   2845  CD1 PHE   354      52.076   9.737 -19.541  1.00125.15           C  
ATOM   2846  CD2 PHE   354      52.301   7.405 -19.192  1.00125.15           C  
ATOM   2847  CE1 PHE   354      50.815   9.699 -19.000  1.00125.15           C  
ATOM   2848  CE2 PHE   354      51.037   7.362 -18.651  1.00125.15           C  
ATOM   2849  CZ  PHE   354      50.290   8.509 -18.555  1.00125.15           C  
ATOM   2850  N   ASP   355      57.188   7.873 -19.595  1.00 42.76           N  
ATOM   2851  CA  ASP   355      58.554   7.745 -20.017  1.00 42.76           C  
ATOM   2852  C   ASP   355      58.683   8.029 -21.483  1.00 42.76           C  
ATOM   2853  O   ASP   355      59.692   8.584 -21.914  1.00 42.76           O  
ATOM   2854  CB  ASP   355      59.138   6.355 -19.724  1.00 42.76           C  
ATOM   2855  CG  ASP   355      59.304   6.261 -18.212  1.00 42.76           C  
ATOM   2856  OD1 ASP   355      59.005   7.274 -17.523  1.00 42.76           O  
ATOM   2857  OD2 ASP   355      59.730   5.179 -17.727  1.00 42.76           O1-
ATOM   2858  N   LYS   356      57.674   7.645 -22.293  1.00111.98           N  
ATOM   2859  CA  LYS   356      57.744   7.827 -23.720  1.00111.98           C  
ATOM   2860  C   LYS   356      56.849   8.966 -24.108  1.00111.98           C  
ATOM   2861  O   LYS   356      56.134   9.515 -23.272  1.00111.98           O  
ATOM   2862  CB  LYS   356      57.327   6.574 -24.507  1.00111.98           C  
ATOM   2863  CG  LYS   356      58.379   5.468 -24.430  1.00111.98           C  
ATOM   2864  CD  LYS   356      58.615   4.956 -23.008  1.00111.98           C  
ATOM   2865  CE  LYS   356      59.705   3.889 -22.908  1.00111.98           C  
ATOM   2866  NZ  LYS   356      59.990   3.591 -21.485  1.00111.98           N1+
ATOM   2867  N   ARG   357      56.885   9.360 -25.403  1.00 67.72           N  
ATOM   2868  CA  ARG   357      56.136  10.500 -25.856  1.00 67.72           C  
ATOM   2869  C   ARG   357      54.688  10.259 -25.584  1.00 67.72           C  
ATOM   2870  O   ARG   357      54.112   9.255 -25.998  1.00 67.72           O  
ATOM   2871  CB  ARG   357      56.297  10.770 -27.358  1.00 67.72           C  
ATOM   2872  CG  ARG   357      57.720  11.167 -27.747  1.00 67.72           C  
ATOM   2873  CD  ARG   357      57.894  11.425 -29.243  1.00 67.72           C  
ATOM   2874  NE  ARG   357      59.319  11.799 -29.460  1.00 67.72           N  
ATOM   2875  CZ  ARG   357      59.785  12.009 -30.725  1.00 67.72           C  
ATOM   2876  NH1 ARG   357      58.937  11.886 -31.788  1.00 67.72           N1+
ATOM   2877  NH2 ARG   357      61.097  12.323 -30.926  1.00 67.72           N  
ATOM   2878  N   GLN   358      54.067  11.217 -24.874  1.00 59.69           N  
ATOM   2879  CA  GLN   358      52.706  11.119 -24.438  1.00 59.69           C  
ATOM   2880  C   GLN   358      51.747  11.162 -25.591  1.00 59.69           C  
ATOM   2881  O   GLN   358      50.789  10.391 -25.624  1.00 59.69           O  
ATOM   2882  CB  GLN   358      52.289  12.261 -23.494  1.00 59.69           C  
ATOM   2883  CG  GLN   358      53.026  12.288 -22.154  1.00 59.69           C  
ATOM   2884  CD  GLN   358      52.472  13.458 -21.351  1.00 59.69           C  
ATOM   2885  NE2 GLN   358      51.153  13.402 -21.033  1.00 59.69           N  
ATOM   2886  OE1 GLN   358      53.195  14.396 -21.008  1.00 59.69           O  
ATOM   2887  N   ILE   359      51.988  12.047 -26.577  1.00 92.41           N  
ATOM   2888  CA  ILE   359      51.028  12.240 -27.631  1.00 92.41           C  
ATOM   2889  C   ILE   359      51.448  11.421 -28.803  1.00 92.41           C  
ATOM   2890  O   ILE   359      52.548  11.598 -29.323  1.00 92.41           O  
ATOM   2891  CB  ILE   359      50.961  13.657 -28.130  1.00 92.41           C  
ATOM   2892  CG1 ILE   359      50.643  14.629 -26.982  1.00 92.41           C  
ATOM   2893  CG2 ILE   359      49.941  13.705 -29.281  1.00 92.41           C  
ATOM   2894  CD1 ILE   359      51.805  14.810 -26.008  1.00 92.41           C  
ATOM   2895  N   ARG   360      50.567  10.496 -29.246  1.00132.21           N  
ATOM   2896  CA  ARG   360      50.901   9.641 -30.343  1.00132.21           C  
ATOM   2897  C   ARG   360      49.756   9.629 -31.317  1.00132.21           C  
ATOM   2898  O   ARG   360      48.603   9.414 -30.944  1.00132.21           O  
ATOM   2899  CB  ARG   360      51.163   8.200 -29.875  1.00132.21           C  
ATOM   2900  CG  ARG   360      52.250   8.150 -28.798  1.00132.21           C  
ATOM   2901  CD  ARG   360      53.669   8.252 -29.358  1.00132.21           C  
ATOM   2902  NE  ARG   360      54.104   6.891 -29.771  1.00132.21           N  
ATOM   2903  CZ  ARG   360      54.959   6.201 -28.963  1.00132.21           C  
ATOM   2904  NH1 ARG   360      55.414   6.780 -27.813  1.00132.21           N1+
ATOM   2905  NH2 ARG   360      55.371   4.947 -29.310  1.00132.21           N  
ATOM   2906  N   LEU   361      50.058   9.882 -32.609  1.00 81.43           N  
ATOM   2907  CA  LEU   361      49.046   9.836 -33.631  1.00 81.43           C  
ATOM   2908  C   LEU   361      49.583   8.943 -34.704  1.00 81.43           C  
ATOM   2909  O   LEU   361      50.758   9.038 -35.042  1.00 81.43           O  
ATOM   2910  CB  LEU   361      48.700  11.217 -34.221  1.00 81.43           C  
ATOM   2911  CG  LEU   361      47.578  11.181 -35.279  1.00 81.43           C  
ATOM   2912  CD1 LEU   361      46.332  10.459 -34.745  1.00 81.43           C  
ATOM   2913  CD2 LEU   361      47.215  12.602 -35.737  1.00 81.43           C  
ATOM   2914  N   MET   362      48.755   8.015 -35.238  1.00 88.09           N  
ATOM   2915  CA  MET   362      49.236   7.127 -36.270  1.00 88.09           C  
ATOM   2916  C   MET   362      48.166   6.870 -37.302  1.00 88.09           C  
ATOM   2917  O   MET   362      46.977   7.029 -37.017  1.00 88.09           O  
ATOM   2918  CB  MET   362      49.717   5.757 -35.743  1.00 88.09           C  
ATOM   2919  CG  MET   362      51.092   5.787 -35.065  1.00 88.09           C  
ATOM   2920  SD  MET   362      51.162   6.572 -33.426  1.00 88.09           S  
ATOM   2921  CE  MET   362      50.571   5.136 -32.485  1.00 88.09           C  
ATOM   2922  N   TYR   363      48.569   6.490 -38.550  1.00117.99           N  
ATOM   2923  CA  TYR   363      47.578   6.206 -39.567  1.00117.99           C  
ATOM   2924  C   TYR   363      47.919   4.918 -40.300  1.00117.99           C  
ATOM   2925  O   TYR   363      49.089   4.542 -40.382  1.00117.99           O  
ATOM   2926  CB  TYR   363      47.392   7.293 -40.654  1.00117.99           C  
ATOM   2927  CG  TYR   363      48.428   7.133 -41.719  1.00117.99           C  
ATOM   2928  CD1 TYR   363      49.654   7.740 -41.624  1.00117.99           C  
ATOM   2929  CD2 TYR   363      48.155   6.374 -42.838  1.00117.99           C  
ATOM   2930  CE1 TYR   363      50.597   7.578 -42.613  1.00117.99           C  
ATOM   2931  CE2 TYR   363      49.088   6.206 -43.832  1.00117.99           C  
ATOM   2932  CZ  TYR   363      50.316   6.808 -43.717  1.00117.99           C  
ATOM   2933  OH  TYR   363      51.279   6.637 -44.733  1.00117.99           O  
ATOM   2934  N   VAL   364      46.876   4.207 -40.826  1.00148.99           N  
ATOM   2935  CA  VAL   364      46.978   3.025 -41.681  1.00148.99           C  
ATOM   2936  C   VAL   364      45.781   3.008 -42.673  1.00148.99           C  
ATOM   2937  O   VAL   364      44.778   3.619 -42.331  1.00148.99           O  
ATOM   2938  CB  VAL   364      46.913   1.729 -40.931  1.00148.99           C  
ATOM   2939  CG1 VAL   364      45.516   1.602 -40.301  1.00148.99           C  
ATOM   2940  CG2 VAL   364      47.246   0.590 -41.911  1.00148.99           C  
ATOM   2941  N   PRO   365      45.756   2.407 -43.883  1.00143.33           N  
ATOM   2942  CA  PRO   365      44.547   2.368 -44.724  1.00143.33           C  
ATOM   2943  C   PRO   365      43.591   1.338 -44.162  1.00143.33           C  
ATOM   2944  O   PRO   365      44.072   0.410 -43.519  1.00143.33           O  
ATOM   2945  CB  PRO   365      45.031   2.028 -46.131  1.00143.33           C  
ATOM   2946  CG  PRO   365      46.489   2.517 -46.149  1.00143.33           C  
ATOM   2947  CD  PRO   365      46.962   2.384 -44.690  1.00143.33           C  
ATOM   2948  N   THR   366      42.254   1.441 -44.394  1.00 69.64           N  
ATOM   2949  CA  THR   366      41.319   0.531 -43.768  1.00 69.64           C  
ATOM   2950  C   THR   366      41.449  -0.895 -44.221  1.00 69.64           C  
ATOM   2951  O   THR   366      41.405  -1.799 -43.390  1.00 69.64           O  
ATOM   2952  CB  THR   366      39.875   0.926 -43.918  1.00 69.64           C  
ATOM   2953  CG2 THR   366      39.648   2.269 -43.202  1.00 69.64           C  
ATOM   2954  OG1 THR   366      39.521   1.017 -45.290  1.00 69.64           O  
ATOM   2955  N   HIS   367      41.582  -1.156 -45.536  1.00 52.31           N  
ATOM   2956  CA  HIS   367      41.692  -2.523 -45.976  1.00 52.31           C  
ATOM   2957  C   HIS   367      42.978  -3.101 -45.491  1.00 52.31           C  
ATOM   2958  O   HIS   367      43.048  -4.273 -45.120  1.00 52.31           O  
ATOM   2959  CB  HIS   367      41.567  -2.696 -47.498  1.00 52.31           C  
ATOM   2960  CG  HIS   367      40.124  -2.704 -47.917  1.00 52.31           C  
ATOM   2961  CD2 HIS   367      39.385  -3.701 -48.478  1.00 52.31           C  
ATOM   2962  ND1 HIS   367      39.261  -1.643 -47.758  1.00 52.31           N  
ATOM   2963  CE1 HIS   367      38.053  -2.046 -48.226  1.00 52.31           C  
ATOM   2964  NE2 HIS   367      38.079  -3.289 -48.673  1.00 52.31           N  
ATOM   2965  N   ARG   368      44.036  -2.277 -45.471  1.00122.40           N  
ATOM   2966  CA  ARG   368      45.314  -2.735 -45.024  1.00122.40           C  
ATOM   2967  C   ARG   368      45.160  -3.173 -43.601  1.00122.40           C  
ATOM   2968  O   ARG   368      45.696  -4.206 -43.203  1.00122.40           O  
ATOM   2969  CB  ARG   368      46.370  -1.619 -45.020  1.00122.40           C  
ATOM   2970  CG  ARG   368      46.710  -1.075 -46.406  1.00122.40           C  
ATOM   2971  CD  ARG   368      47.863  -1.826 -47.078  1.00122.40           C  
ATOM   2972  NE  ARG   368      48.163  -1.144 -48.368  1.00122.40           N  
ATOM   2973  CZ  ARG   368      49.361  -1.360 -48.988  1.00122.40           C  
ATOM   2974  NH1 ARG   368      50.259  -2.234 -48.446  1.00122.40           N1+
ATOM   2975  NH2 ARG   368      49.663  -0.701 -50.144  1.00122.40           N  
ATOM   2976  N   ALA   369      44.410  -2.391 -42.797  1.00 60.21           N  
ATOM   2977  CA  ALA   369      44.288  -2.657 -41.392  1.00 60.21           C  
ATOM   2978  C   ALA   369      43.619  -3.972 -41.118  1.00 60.21           C  
ATOM   2979  O   ALA   369      44.162  -4.815 -40.407  1.00 60.21           O  
ATOM   2980  CB  ALA   369      43.468  -1.579 -40.660  1.00 60.21           C  
ATOM   2981  N   ILE   370      42.458  -4.199 -41.749  1.00214.10           N  
ATOM   2982  CA  ILE   370      41.566  -5.306 -41.537  1.00214.10           C  
ATOM   2983  C   ILE   370      42.153  -6.625 -41.930  1.00214.10           C  
ATOM   2984  O   ILE   370      41.756  -7.626 -41.336  1.00214.10           O  
ATOM   2985  CB  ILE   370      40.238  -5.016 -42.183  1.00214.10           C  
ATOM   2986  CG1 ILE   370      39.233  -6.151 -42.016  1.00214.10           C  
ATOM   2987  CG2 ILE   370      40.454  -4.511 -43.608  1.00214.10           C  
ATOM   2988  CD1 ILE   370      37.843  -5.737 -42.492  1.00214.10           C  
ATOM   2989  N   ARG   371      43.033  -6.648 -42.966  1.00248.69           N  
ATOM   2990  CA  ARG   371      43.798  -7.767 -43.486  1.00248.69           C  
ATOM   2991  C   ARG   371      43.183  -9.069 -43.125  1.00248.69           C  
ATOM   2992  O   ARG   371      41.984  -9.218 -43.273  1.00248.69           O  
ATOM   2993  CB  ARG   371      45.269  -7.800 -43.043  1.00248.69           C  
ATOM   2994  CG  ARG   371      45.465  -7.919 -41.532  1.00248.69           C  
ATOM   2995  CD  ARG   371      46.876  -8.375 -41.152  1.00248.69           C  
ATOM   2996  NE  ARG   371      47.034  -9.774 -41.646  1.00248.69           N  
ATOM   2997  CZ  ARG   371      47.507 -10.025 -42.903  1.00248.69           C  
ATOM   2998  NH1 ARG   371      47.890  -8.995 -43.713  1.00248.69           N1+
ATOM   2999  NH2 ARG   371      47.602 -11.313 -43.345  1.00248.69           N  
ATOM   3000  N   ASN   372      43.979 -10.061 -42.674  1.00169.20           N  
ATOM   3001  CA  ASN   372      43.426 -11.335 -42.309  1.00169.20           C  
ATOM   3002  C   ASN   372      42.971 -11.242 -40.876  1.00169.20           C  
ATOM   3003  O   ASN   372      43.682 -11.662 -39.965  1.00169.20           O  
ATOM   3004  CB  ASN   372      44.480 -12.460 -42.403  1.00169.20           C  
ATOM   3005  CG  ASN   372      43.788 -13.813 -42.432  1.00169.20           C  
ATOM   3006  ND2 ASN   372      44.570 -14.885 -42.733  1.00169.20           N  
ATOM   3007  OD1 ASN   372      42.587 -13.918 -42.190  1.00169.20           O  
ATOM   3008  N   LEU   373      41.756 -10.690 -40.651  1.00 71.85           N  
ATOM   3009  CA  LEU   373      41.210 -10.525 -39.329  1.00 71.85           C  
ATOM   3010  C   LEU   373      39.730 -10.776 -39.398  1.00 71.85           C  
ATOM   3011  O   LEU   373      39.144 -10.837 -40.477  1.00 71.85           O  
ATOM   3012  CB  LEU   373      41.422  -9.117 -38.744  1.00 71.85           C  
ATOM   3013  CG  LEU   373      42.907  -8.773 -38.508  1.00 71.85           C  
ATOM   3014  CD1 LEU   373      43.074  -7.375 -37.889  1.00 71.85           C  
ATOM   3015  CD2 LEU   373      43.613  -9.873 -37.699  1.00 71.85           C  
ATOM   3016  N   PRO   374      39.113 -10.921 -38.251  1.00143.49           N  
ATOM   3017  CA  PRO   374      37.697 -11.196 -38.186  1.00143.49           C  
ATOM   3018  C   PRO   374      36.859 -10.066 -38.703  1.00143.49           C  
ATOM   3019  O   PRO   374      35.654 -10.239 -38.877  1.00143.49           O  
ATOM   3020  CB  PRO   374      37.421 -11.569 -36.732  1.00143.49           C  
ATOM   3021  CG  PRO   374      38.759 -12.162 -36.249  1.00143.49           C  
ATOM   3022  CD  PRO   374      39.823 -11.447 -37.097  1.00143.49           C  
ATOM   3023  N   CYS   375      37.466  -8.886 -38.878  1.00 75.24           N  
ATOM   3024  CA  CYS   375      36.822  -7.717 -39.404  1.00 75.24           C  
ATOM   3025  C   CYS   375      36.597  -7.875 -40.883  1.00 75.24           C  
ATOM   3026  O   CYS   375      35.762  -7.184 -41.466  1.00 75.24           O  
ATOM   3027  CB  CYS   375      37.655  -6.449 -39.162  1.00 75.24           C  
ATOM   3028  SG  CYS   375      37.953  -6.213 -37.387  1.00 75.24           S  
ATOM   3029  N   GLU   376      37.377  -8.771 -41.518  1.00142.85           N  
ATOM   3030  CA  GLU   376      37.412  -9.019 -42.937  1.00142.85           C  
ATOM   3031  C   GLU   376      36.101  -9.585 -43.414  1.00142.85           C  
ATOM   3032  O   GLU   376      35.170  -9.793 -42.641  1.00142.85           O  
ATOM   3033  CB  GLU   376      38.551  -9.989 -43.327  1.00142.85           C  
ATOM   3034  CG  GLU   376      38.778 -10.188 -44.830  1.00142.85           C  
ATOM   3035  CD  GLU   376      39.348  -8.906 -45.413  1.00142.85           C  
ATOM   3036  OE1 GLU   376      38.697  -7.839 -45.260  1.00142.85           O  
ATOM   3037  OE2 GLU   376      40.445  -8.982 -46.026  1.00142.85           O1-
ATOM   3038  N   VAL   377      35.997  -9.787 -44.747  1.00198.76           N  
ATOM   3039  CA  VAL   377      34.820 -10.219 -45.446  1.00198.76           C  
ATOM   3040  C   VAL   377      34.344 -11.586 -45.056  1.00198.76           C  
ATOM   3041  O   VAL   377      33.135 -11.774 -44.926  1.00198.76           O  
ATOM   3042  CB  VAL   377      34.958 -10.169 -46.941  1.00198.76           C  
ATOM   3043  CG1 VAL   377      36.073 -11.122 -47.399  1.00198.76           C  
ATOM   3044  CG2 VAL   377      33.588 -10.498 -47.555  1.00198.76           C  
ATOM   3045  N   ARG   378      35.216 -12.594 -44.836  1.00255.41           N  
ATOM   3046  CA  ARG   378      36.644 -12.530 -44.882  1.00255.41           C  
ATOM   3047  C   ARG   378      37.131 -13.663 -45.781  1.00255.41           C  
ATOM   3048  O   ARG   378      38.019 -14.434 -45.326  1.00255.41           O  
ATOM   3049  CB  ARG   378      37.268 -12.740 -43.489  1.00255.41           C  
ATOM   3050  CG  ARG   378      36.893 -14.083 -42.844  1.00255.41           C  
ATOM   3051  CD  ARG   378      35.559 -14.083 -42.084  1.00255.41           C  
ATOM   3052  NE  ARG   378      34.478 -14.507 -43.024  1.00255.41           N  
ATOM   3053  CZ  ARG   378      34.176 -15.827 -43.199  1.00255.41           C  
ATOM   3054  NH1 ARG   378      34.829 -16.776 -42.469  1.00255.41           N1+
ATOM   3055  NH2 ARG   378      33.222 -16.195 -44.105  1.00255.41           N  
ATOM   3056  OXT ARG   378      36.629 -13.771 -46.933  1.00255.41           O1-
END
