# Supplementary material for: The Diversity of Yellow-Related Proteins in Sand Flies (Diptera: Psychodidae)
Source: PLoS One. 2016 Nov 3;11(11):e0166191. doi: 10.1371/journal.pone.0166191 (PMC5094789; doi:10.1371/journal.pone.0166191)
Supplement: S1 Fig — Zipped PDB files of 32 sand fly yellow-related proteins calculated in MODELLER based on 3Q6K as the template structure. Protein codes refers to Table 1. (ZIP) [file pone.0166191.s001.zip › Ppap3.pdb]

ATOM      1  N   ASP     1      49.268  -3.111 -41.202  1.00 91.83           N  
ATOM      2  CA  ASP     1      49.509  -2.833 -39.771  1.00 91.83           C  
ATOM      3  C   ASP     1      50.558  -1.791 -39.588  1.00 91.83           C  
ATOM      4  O   ASP     1      50.657  -1.168 -38.533  1.00 91.83           O  
ATOM      5  CB  ASP     1      49.896  -4.130 -39.027  1.00 91.83           C  
ATOM      6  CG  ASP     1      51.168  -4.755 -39.599  1.00 91.83           C  
ATOM      7  OD1 ASP     1      52.077  -4.016 -40.062  1.00 91.83           O  
ATOM      8  OD2 ASP     1      51.250  -6.012 -39.556  1.00 91.83           O1-
ATOM      9  N   VAL     2      51.364  -1.559 -40.638  1.00 33.59           N  
ATOM     10  CA  VAL     2      52.392  -0.571 -40.540  1.00 33.59           C  
ATOM     11  C   VAL     2      51.711   0.751 -40.453  1.00 33.59           C  
ATOM     12  O   VAL     2      50.604   0.926 -40.959  1.00 33.59           O  
ATOM     13  CB  VAL     2      53.315  -0.540 -41.724  1.00 33.59           C  
ATOM     14  CG1 VAL     2      54.290   0.637 -41.553  1.00 33.59           C  
ATOM     15  CG2 VAL     2      54.009  -1.909 -41.839  1.00 33.59           C  
ATOM     16  N   GLY     3      52.345   1.717 -39.763  1.00 24.75           N  
ATOM     17  CA  GLY     3      51.722   3.000 -39.649  1.00 24.75           C  
ATOM     18  C   GLY     3      52.767   4.057 -39.792  1.00 24.75           C  
ATOM     19  O   GLY     3      53.954   3.815 -39.581  1.00 24.75           O  
ATOM     20  N   ARG     4      52.326   5.271 -40.177  1.00206.66           N  
ATOM     21  CA  ARG     4      53.197   6.404 -40.278  1.00206.66           C  
ATOM     22  C   ARG     4      52.579   7.420 -39.371  1.00206.66           C  
ATOM     23  O   ARG     4      51.369   7.365 -39.152  1.00206.66           O  
ATOM     24  CB  ARG     4      53.299   6.975 -41.696  1.00206.66           C  
ATOM     25  CG  ARG     4      54.529   7.856 -41.868  1.00206.66           C  
ATOM     26  CD  ARG     4      55.831   7.130 -41.507  1.00206.66           C  
ATOM     27  NE  ARG     4      55.629   5.674 -41.762  1.00206.66           N  
ATOM     28  CZ  ARG     4      55.947   5.122 -42.969  1.00206.66           C  
ATOM     29  NH1 ARG     4      56.497   5.890 -43.954  1.00206.66           N1+
ATOM     30  NH2 ARG     4      55.730   3.793 -43.191  1.00206.66           N  
ATOM     31  N   ALA     5      53.359   8.377 -38.811  1.00 94.07           N  
ATOM     32  CA  ALA     5      52.683   9.098 -37.772  1.00 94.07           C  
ATOM     33  C   ALA     5      53.569  10.102 -37.083  1.00 94.07           C  
ATOM     34  O   ALA     5      54.721  10.310 -37.452  1.00 94.07           O  
ATOM     35  CB  ALA     5      52.311   8.083 -36.686  1.00 94.07           C  
ATOM     36  N   TYR     6      53.019  10.743 -36.018  1.00128.76           N  
ATOM     37  CA  TYR     6      53.716  11.730 -35.229  1.00128.76           C  
ATOM     38  C   TYR     6      53.755  11.240 -33.803  1.00128.76           C  
ATOM     39  O   TYR     6      52.893  10.472 -33.378  1.00128.76           O  
ATOM     40  CB  TYR     6      52.967  13.045 -34.969  1.00128.76           C  
ATOM     41  CG  TYR     6      52.456  13.785 -36.152  1.00128.76           C  
ATOM     42  CD1 TYR     6      53.246  14.643 -36.877  1.00128.76           C  
ATOM     43  CD2 TYR     6      51.137  13.632 -36.498  1.00128.76           C  
ATOM     44  CE1 TYR     6      52.712  15.340 -37.938  1.00128.76           C  
ATOM     45  CE2 TYR     6      50.603  14.322 -37.553  1.00128.76           C  
ATOM     46  CZ  TYR     6      51.390  15.174 -38.276  1.00128.76           C  
ATOM     47  OH  TYR     6      50.812  15.878 -39.351  1.00128.76           O  
ATOM     48  N   GLU     7      54.774  11.687 -33.030  1.00100.44           N  
ATOM     49  CA  GLU     7      54.864  11.395 -31.620  1.00100.44           C  
ATOM     50  C   GLU     7      55.467  12.596 -30.945  1.00100.44           C  
ATOM     51  O   GLU     7      56.473  13.129 -31.411  1.00100.44           O  
ATOM     52  CB  GLU     7      55.751  10.180 -31.302  1.00100.44           C  
ATOM     53  CG  GLU     7      57.191  10.330 -31.795  1.00100.44           C  
ATOM     54  CD  GLU     7      57.955   9.066 -31.428  1.00100.44           C  
ATOM     55  OE1 GLU     7      57.989   8.723 -30.216  1.00100.44           O  
ATOM     56  OE2 GLU     7      58.510   8.420 -32.358  1.00100.44           O1-
ATOM     57  N   TRP     8      54.874  13.070 -29.823  1.00 92.65           N  
ATOM     58  CA  TRP     8      55.446  14.230 -29.187  1.00 92.65           C  
ATOM     59  C   TRP     8      55.561  14.021 -27.707  1.00 92.65           C  
ATOM     60  O   TRP     8      54.631  13.572 -27.036  1.00 92.65           O  
ATOM     61  CB  TRP     8      54.611  15.517 -29.346  1.00 92.65           C  
ATOM     62  CG  TRP     8      54.438  16.051 -30.749  1.00 92.65           C  
ATOM     63  CD1 TRP     8      55.213  16.928 -31.452  1.00 92.65           C  
ATOM     64  CD2 TRP     8      53.318  15.732 -31.591  1.00 92.65           C  
ATOM     65  CE2 TRP     8      53.475  16.452 -32.775  1.00 92.65           C  
ATOM     66  CE3 TRP     8      52.242  14.916 -31.387  1.00 92.65           C  
ATOM     67  NE1 TRP     8      54.641  17.181 -32.677  1.00 92.65           N  
ATOM     68  CZ2 TRP     8      52.553  16.366 -33.780  1.00 92.65           C  
ATOM     69  CZ3 TRP     8      51.321  14.823 -32.407  1.00 92.65           C  
ATOM     70  CH2 TRP     8      51.472  15.534 -33.579  1.00 92.65           C  
ATOM     71  N   SER     9      56.750  14.338 -27.160  1.00 74.26           N  
ATOM     72  CA  SER     9      56.936  14.320 -25.739  1.00 74.26           C  
ATOM     73  C   SER     9      56.168  15.487 -25.210  1.00 74.26           C  
ATOM     74  O   SER     9      55.499  15.403 -24.180  1.00 74.26           O  
ATOM     75  CB  SER     9      58.404  14.510 -25.324  1.00 74.26           C  
ATOM     76  OG  SER     9      58.517  14.484 -23.909  1.00 74.26           O  
ATOM     77  N   GLU    10      56.250  16.622 -25.931  1.00 48.72           N  
ATOM     78  CA  GLU    10      55.575  17.814 -25.525  1.00 48.72           C  
ATOM     79  C   GLU    10      55.103  18.475 -26.776  1.00 48.72           C  
ATOM     80  O   GLU    10      55.726  18.350 -27.828  1.00 48.72           O  
ATOM     81  CB  GLU    10      56.517  18.793 -24.807  1.00 48.72           C  
ATOM     82  CG  GLU    10      57.059  18.223 -23.493  1.00 48.72           C  
ATOM     83  CD  GLU    10      58.254  19.059 -23.063  1.00 48.72           C  
ATOM     84  OE1 GLU    10      59.069  19.417 -23.954  1.00 48.72           O  
ATOM     85  OE2 GLU    10      58.380  19.333 -21.840  1.00 48.72           O1-
ATOM     86  N   ILE    11      53.981  19.212 -26.688  1.00 99.24           N  
ATOM     87  CA  ILE    11      53.457  19.875 -27.842  1.00 99.24           C  
ATOM     88  C   ILE    11      54.033  21.255 -27.837  1.00 99.24           C  
ATOM     89  O   ILE    11      53.630  22.105 -27.045  1.00 99.24           O  
ATOM     90  CB  ILE    11      51.966  20.019 -27.804  1.00 99.24           C  
ATOM     91  CG1 ILE    11      51.301  18.635 -27.821  1.00 99.24           C  
ATOM     92  CG2 ILE    11      51.553  20.938 -28.961  1.00 99.24           C  
ATOM     93  CD1 ILE    11      51.645  17.812 -29.060  1.00 99.24           C  
ATOM     94  N   LYS    12      54.997  21.503 -28.749  1.00 98.37           N  
ATOM     95  CA  LYS    12      55.684  22.763 -28.824  1.00 98.37           C  
ATOM     96  C   LYS    12      55.043  23.569 -29.910  1.00 98.37           C  
ATOM     97  O   LYS    12      54.506  23.012 -30.866  1.00 98.37           O  
ATOM     98  CB  LYS    12      57.160  22.606 -29.222  1.00 98.37           C  
ATOM     99  CG  LYS    12      57.991  21.788 -28.233  1.00 98.37           C  
ATOM    100  CD  LYS    12      59.320  21.306 -28.820  1.00 98.37           C  
ATOM    101  CE  LYS    12      60.186  22.426 -29.400  1.00 98.37           C  
ATOM    102  NZ  LYS    12      59.648  22.860 -30.708  1.00 98.37           N1+
ATOM    103  N   LEU    13      55.079  24.914 -29.790  1.00 51.21           N  
ATOM    104  CA  LEU    13      54.437  25.739 -30.776  1.00 51.21           C  
ATOM    105  C   LEU    13      55.451  26.547 -31.527  1.00 51.21           C  
ATOM    106  O   LEU    13      56.478  26.953 -30.985  1.00 51.21           O  
ATOM    107  CB  LEU    13      53.442  26.742 -30.170  1.00 51.21           C  
ATOM    108  CG  LEU    13      52.268  26.072 -29.436  1.00 51.21           C  
ATOM    109  CD1 LEU    13      51.288  27.120 -28.888  1.00 51.21           C  
ATOM    110  CD2 LEU    13      51.583  25.015 -30.314  1.00 51.21           C  
ATOM    111  N   VAL    14      55.178  26.780 -32.827  1.00 51.05           N  
ATOM    112  CA  VAL    14      56.034  27.600 -33.637  1.00 51.05           C  
ATOM    113  C   VAL    14      55.630  29.028 -33.438  1.00 51.05           C  
ATOM    114  O   VAL    14      54.449  29.341 -33.289  1.00 51.05           O  
ATOM    115  CB  VAL    14      55.899  27.386 -35.118  1.00 51.05           C  
ATOM    116  CG1 VAL    14      56.739  28.461 -35.826  1.00 51.05           C  
ATOM    117  CG2 VAL    14      56.319  25.958 -35.480  1.00 51.05           C  
ATOM    118  N   GLY    15      56.626  29.935 -33.409  1.00 33.25           N  
ATOM    119  CA  GLY    15      56.357  31.344 -33.382  1.00 33.25           C  
ATOM    120  C   GLY    15      55.749  31.759 -32.083  1.00 33.25           C  
ATOM    121  O   GLY    15      54.949  32.693 -32.047  1.00 33.25           O  
ATOM    122  N   VAL    16      56.081  31.067 -30.981  1.00118.10           N  
ATOM    123  CA  VAL    16      55.570  31.508 -29.722  1.00118.10           C  
ATOM    124  C   VAL    16      56.772  31.667 -28.851  1.00118.10           C  
ATOM    125  O   VAL    16      57.642  30.798 -28.825  1.00118.10           O  
ATOM    126  CB  VAL    16      54.610  30.527 -29.108  1.00118.10           C  
ATOM    127  CG1 VAL    16      55.369  29.282 -28.623  1.00118.10           C  
ATOM    128  CG2 VAL    16      53.810  31.253 -28.025  1.00118.10           C  
ATOM    129  N   ARG    17      56.857  32.785 -28.105  1.00155.39           N  
ATOM    130  CA  ARG    17      58.050  33.024 -27.348  1.00155.39           C  
ATOM    131  C   ARG    17      58.202  31.914 -26.368  1.00155.39           C  
ATOM    132  O   ARG    17      57.241  31.440 -25.763  1.00155.39           O  
ATOM    133  CB  ARG    17      58.040  34.355 -26.576  1.00155.39           C  
ATOM    134  CG  ARG    17      59.384  34.691 -25.924  1.00155.39           C  
ATOM    135  CD  ARG    17      60.493  35.001 -26.934  1.00155.39           C  
ATOM    136  NE  ARG    17      60.135  36.275 -27.621  1.00155.39           N  
ATOM    137  CZ  ARG    17      61.027  36.875 -28.464  1.00155.39           C  
ATOM    138  NH1 ARG    17      62.245  36.304 -28.690  1.00155.39           N1+
ATOM    139  NH2 ARG    17      60.699  38.048 -29.082  1.00155.39           N  
ATOM    140  N   PRO    18      59.419  31.481 -26.221  1.00 63.89           N  
ATOM    141  CA  PRO    18      59.670  30.402 -25.316  1.00 63.89           C  
ATOM    142  C   PRO    18      59.489  30.849 -23.901  1.00 63.89           C  
ATOM    143  O   PRO    18      59.709  32.022 -23.605  1.00 63.89           O  
ATOM    144  CB  PRO    18      61.074  29.903 -25.639  1.00 63.89           C  
ATOM    145  CG  PRO    18      61.239  30.240 -27.132  1.00 63.89           C  
ATOM    146  CD  PRO    18      60.343  31.472 -27.344  1.00 63.89           C  
ATOM    147  N   ASN    19      59.094  29.909 -23.022  1.00 60.93           N  
ATOM    148  CA  ASN    19      58.878  30.137 -21.621  1.00 60.93           C  
ATOM    149  C   ASN    19      57.640  30.954 -21.410  1.00 60.93           C  
ATOM    150  O   ASN    19      57.301  31.302 -20.280  1.00 60.93           O  
ATOM    151  CB  ASN    19      60.065  30.841 -20.942  1.00 60.93           C  
ATOM    152  CG  ASN    19      61.190  29.821 -20.822  1.00 60.93           C  
ATOM    153  ND2 ASN    19      62.334  30.090 -21.507  1.00 60.93           N  
ATOM    154  OD1 ASN    19      61.051  28.804 -20.144  1.00 60.93           O  
ATOM    155  N   ALA    20      56.916  31.262 -22.501  1.00 58.64           N  
ATOM    156  CA  ALA    20      55.665  31.959 -22.425  1.00 58.64           C  
ATOM    157  C   ALA    20      54.665  31.043 -21.795  1.00 58.64           C  
ATOM    158  O   ALA    20      53.748  31.489 -21.110  1.00 58.64           O  
ATOM    159  CB  ALA    20      55.119  32.363 -23.806  1.00 58.64           C  
ATOM    160  N   TYR    21      54.770  29.731 -22.080  1.00148.69           N  
ATOM    161  CA  TYR    21      53.848  28.777 -21.534  1.00148.69           C  
ATOM    162  C   TYR    21      54.619  27.531 -21.230  1.00148.69           C  
ATOM    163  O   TYR    21      55.754  27.373 -21.679  1.00148.69           O  
ATOM    164  CB  TYR    21      52.726  28.405 -22.514  1.00148.69           C  
ATOM    165  CG  TYR    21      53.369  27.776 -23.703  1.00148.69           C  
ATOM    166  CD1 TYR    21      53.861  28.551 -24.727  1.00148.69           C  
ATOM    167  CD2 TYR    21      53.498  26.408 -23.785  1.00148.69           C  
ATOM    168  CE1 TYR    21      54.455  27.971 -25.821  1.00148.69           C  
ATOM    169  CE2 TYR    21      54.092  25.822 -24.878  1.00148.69           C  
ATOM    170  CZ  TYR    21      54.571  26.604 -25.900  1.00148.69           C  
ATOM    171  OH  TYR    21      55.182  26.010 -27.025  1.00148.69           O  
ATOM    172  N   ASP    22      54.037  26.614 -20.429  1.00122.42           N  
ATOM    173  CA  ASP    22      54.758  25.399 -20.175  1.00122.42           C  
ATOM    174  C   ASP    22      54.247  24.360 -21.130  1.00122.42           C  
ATOM    175  O   ASP    22      53.043  24.181 -21.305  1.00122.42           O  
ATOM    176  CB  ASP    22      54.632  24.843 -18.751  1.00122.42           C  
ATOM    177  CG  ASP    22      53.213  24.366 -18.574  1.00122.42           C  
ATOM    178  OD1 ASP    22      52.281  25.209 -18.657  1.00122.42           O  
ATOM    179  OD2 ASP    22      53.048  23.136 -18.362  1.00122.42           O1-
ATOM    180  N   SER    23      55.183  23.643 -21.776  1.00 60.63           N  
ATOM    181  CA  SER    23      54.878  22.679 -22.795  1.00 60.63           C  
ATOM    182  C   SER    23      54.133  21.505 -22.230  1.00 60.63           C  
ATOM    183  O   SER    23      53.419  20.816 -22.956  1.00 60.63           O  
ATOM    184  CB  SER    23      56.143  22.144 -23.483  1.00 60.63           C  
ATOM    185  OG  SER    23      56.959  21.476 -22.532  1.00 60.63           O  
ATOM    186  N   GLY    24      54.303  21.220 -20.928  1.00 54.53           N  
ATOM    187  CA  GLY    24      53.642  20.102 -20.316  1.00 54.53           C  
ATOM    188  C   GLY    24      52.156  20.316 -20.302  1.00 54.53           C  
ATOM    189  O   GLY    24      51.376  19.372 -20.401  1.00 54.53           O  
ATOM    190  N   ASN    25      51.734  21.578 -20.123  1.00105.02           N  
ATOM    191  CA  ASN    25      50.355  21.974 -20.013  1.00105.02           C  
ATOM    192  C   ASN    25      49.596  21.829 -21.296  1.00105.02           C  
ATOM    193  O   ASN    25      48.366  21.802 -21.270  1.00105.02           O  
ATOM    194  CB  ASN    25      50.146  23.408 -19.496  1.00105.02           C  
ATOM    195  CG  ASN    25      50.342  23.366 -17.989  1.00105.02           C  
ATOM    196  ND2 ASN    25      50.593  22.147 -17.443  1.00105.02           N  
ATOM    197  OD1 ASN    25      50.280  24.393 -17.315  1.00105.02           O  
ATOM    198  N   ILE    26      50.273  21.779 -22.458  1.00113.59           N  
ATOM    199  CA  ILE    26      49.512  21.710 -23.676  1.00113.59           C  
ATOM    200  C   ILE    26      49.106  20.285 -23.912  1.00113.59           C  
ATOM    201  O   ILE    26      49.922  19.426 -24.247  1.00113.59           O  
ATOM    202  CB  ILE    26      50.256  22.227 -24.880  1.00113.59           C  
ATOM    203  CG1 ILE    26      49.347  22.197 -26.119  1.00113.59           C  
ATOM    204  CG2 ILE    26      51.581  21.462 -25.032  1.00113.59           C  
ATOM    205  CD1 ILE    26      49.913  22.970 -27.308  1.00113.59           C  
ATOM    206  N   VAL    27      47.800  19.995 -23.727  1.00127.44           N  
ATOM    207  CA  VAL    27      47.368  18.639 -23.886  1.00127.44           C  
ATOM    208  C   VAL    27      46.329  18.511 -24.965  1.00127.44           C  
ATOM    209  O   VAL    27      45.212  19.016 -24.852  1.00127.44           O  
ATOM    210  CB  VAL    27      46.808  18.052 -22.620  1.00127.44           C  
ATOM    211  CG1 VAL    27      47.946  17.961 -21.589  1.00127.44           C  
ATOM    212  CG2 VAL    27      45.621  18.908 -22.143  1.00127.44           C  
ATOM    213  N   PRO    28      46.714  17.846 -26.032  1.00178.36           N  
ATOM    214  CA  PRO    28      45.779  17.612 -27.105  1.00178.36           C  
ATOM    215  C   PRO    28      44.847  16.471 -26.823  1.00178.36           C  
ATOM    216  O   PRO    28      45.307  15.401 -26.433  1.00178.36           O  
ATOM    217  CB  PRO    28      46.612  17.404 -28.370  1.00178.36           C  
ATOM    218  CG  PRO    28      47.927  18.143 -28.067  1.00178.36           C  
ATOM    219  CD  PRO    28      48.063  18.053 -26.539  1.00178.36           C  
ATOM    220  N   THR    29      43.534  16.717 -26.944  1.00167.86           N  
ATOM    221  CA  THR    29      42.444  15.798 -26.793  1.00167.86           C  
ATOM    222  C   THR    29      41.993  15.162 -28.084  1.00167.86           C  
ATOM    223  O   THR    29      41.354  14.111 -28.064  1.00167.86           O  
ATOM    224  CB  THR    29      41.301  16.502 -26.132  1.00167.86           C  
ATOM    225  CG2 THR    29      41.031  17.808 -26.885  1.00167.86           C  
ATOM    226  OG1 THR    29      40.154  15.675 -26.076  1.00167.86           O  
ATOM    227  N   GLY    30      42.239  15.808 -29.244  1.00 44.38           N  
ATOM    228  CA  GLY    30      41.682  15.281 -30.464  1.00 44.38           C  
ATOM    229  C   GLY    30      42.344  15.884 -31.665  1.00 44.38           C  
ATOM    230  O   GLY    30      43.092  16.855 -31.568  1.00 44.38           O  
ATOM    231  N   VAL    31      42.071  15.303 -32.855  1.00107.07           N  
ATOM    232  CA  VAL    31      42.663  15.807 -34.063  1.00107.07           C  
ATOM    233  C   VAL    31      41.686  15.617 -35.184  1.00107.07           C  
ATOM    234  O   VAL    31      40.600  15.070 -34.995  1.00107.07           O  
ATOM    235  CB  VAL    31      43.917  15.079 -34.448  1.00107.07           C  
ATOM    236  CG1 VAL    31      44.953  15.256 -33.325  1.00107.07           C  
ATOM    237  CG2 VAL    31      43.556  13.612 -34.733  1.00107.07           C  
ATOM    238  N   ALA    32      42.030  16.159 -36.373  1.00 53.71           N  
ATOM    239  CA  ALA    32      41.279  15.935 -37.576  1.00 53.71           C  
ATOM    240  C   ALA    32      42.260  16.115 -38.691  1.00 53.71           C  
ATOM    241  O   ALA    32      43.038  17.066 -38.689  1.00 53.71           O  
ATOM    242  CB  ALA    32      40.143  16.948 -37.804  1.00 53.71           C  
ATOM    243  N   TYR    33      42.232  15.218 -39.692  1.00 69.08           N  
ATOM    244  CA  TYR    33      43.173  15.292 -40.771  1.00 69.08           C  
ATOM    245  C   TYR    33      42.405  15.559 -42.024  1.00 69.08           C  
ATOM    246  O   TYR    33      41.396  14.913 -42.303  1.00 69.08           O  
ATOM    247  CB  TYR    33      43.974  13.984 -40.941  1.00 69.08           C  
ATOM    248  CG  TYR    33      44.937  14.101 -42.076  1.00 69.08           C  
ATOM    249  CD1 TYR    33      46.064  14.882 -41.973  1.00 69.08           C  
ATOM    250  CD2 TYR    33      44.728  13.396 -43.241  1.00 69.08           C  
ATOM    251  CE1 TYR    33      46.953  14.974 -43.019  1.00 69.08           C  
ATOM    252  CE2 TYR    33      45.612  13.483 -44.291  1.00 69.08           C  
ATOM    253  CZ  TYR    33      46.727  14.277 -44.183  1.00 69.08           C  
ATOM    254  OH  TYR    33      47.639  14.371 -45.256  1.00 69.08           O  
ATOM    255  N   ASP    34      42.857  16.574 -42.789  1.00 59.19           N  
ATOM    256  CA  ASP    34      42.268  16.922 -44.051  1.00 59.19           C  
ATOM    257  C   ASP    34      43.183  16.337 -45.081  1.00 59.19           C  
ATOM    258  O   ASP    34      44.287  16.834 -45.296  1.00 59.19           O  
ATOM    259  CB  ASP    34      42.206  18.441 -44.277  1.00 59.19           C  
ATOM    260  CG  ASP    34      41.470  18.738 -45.574  1.00 59.19           C  
ATOM    261  OD1 ASP    34      41.007  17.778 -46.246  1.00 59.19           O  
ATOM    262  OD2 ASP    34      41.376  19.947 -45.915  1.00 59.19           O1-
ATOM    263  N   ALA    35      42.753  15.238 -45.728  1.00 44.83           N  
ATOM    264  CA  ALA    35      43.589  14.537 -46.664  1.00 44.83           C  
ATOM    265  C   ALA    35      43.897  15.367 -47.876  1.00 44.83           C  
ATOM    266  O   ALA    35      45.039  15.402 -48.333  1.00 44.83           O  
ATOM    267  CB  ALA    35      42.975  13.218 -47.158  1.00 44.83           C  
ATOM    268  N   ALA    36      42.892  16.063 -48.436  1.00 37.85           N  
ATOM    269  CA  ALA    36      43.115  16.794 -49.652  1.00 37.85           C  
ATOM    270  C   ALA    36      44.125  17.881 -49.429  1.00 37.85           C  
ATOM    271  O   ALA    36      45.023  18.082 -50.247  1.00 37.85           O  
ATOM    272  CB  ALA    36      41.837  17.468 -50.178  1.00 37.85           C  
ATOM    273  N   SER    37      43.976  18.621 -48.314  1.00 54.75           N  
ATOM    274  CA  SER    37      44.798  19.750 -47.966  1.00 54.75           C  
ATOM    275  C   SER    37      46.118  19.330 -47.393  1.00 54.75           C  
ATOM    276  O   SER    37      47.043  20.138 -47.331  1.00 54.75           O  
ATOM    277  CB  SER    37      44.129  20.660 -46.925  1.00 54.75           C  
ATOM    278  OG  SER    37      42.981  21.276 -47.489  1.00 54.75           O  
ATOM    279  N   LYS    38      46.251  18.061 -46.963  1.00 84.67           N  
ATOM    280  CA  LYS    38      47.457  17.638 -46.301  1.00 84.67           C  
ATOM    281  C   LYS    38      47.646  18.479 -45.075  1.00 84.67           C  
ATOM    282  O   LYS    38      48.764  18.897 -44.771  1.00 84.67           O  
ATOM    283  CB  LYS    38      48.731  17.764 -47.156  1.00 84.67           C  
ATOM    284  CG  LYS    38      48.866  16.703 -48.249  1.00 84.67           C  
ATOM    285  CD  LYS    38      50.009  16.989 -49.225  1.00 84.67           C  
ATOM    286  CE  LYS    38      50.329  15.821 -50.157  1.00 84.67           C  
ATOM    287  NZ  LYS    38      49.216  15.625 -51.111  1.00 84.67           N1+
ATOM    288  N   MET    39      46.553  18.737 -44.324  1.00 89.31           N  
ATOM    289  CA  MET    39      46.666  19.565 -43.155  1.00 89.31           C  
ATOM    290  C   MET    39      46.154  18.807 -41.965  1.00 89.31           C  
ATOM    291  O   MET    39      45.180  18.060 -42.062  1.00 89.31           O  
ATOM    292  CB  MET    39      45.840  20.860 -43.262  1.00 89.31           C  
ATOM    293  CG  MET    39      46.162  21.673 -44.519  1.00 89.31           C  
ATOM    294  SD  MET    39      47.903  22.165 -44.699  1.00 89.31           S  
ATOM    295  CE  MET    39      47.782  23.604 -43.600  1.00 89.31           C  
ATOM    296  N   LEU    40      46.814  18.971 -40.795  1.00121.72           N  
ATOM    297  CA  LEU    40      46.354  18.289 -39.617  1.00121.72           C  
ATOM    298  C   LEU    40      45.954  19.313 -38.600  1.00121.72           C  
ATOM    299  O   LEU    40      46.635  20.321 -38.395  1.00121.72           O  
ATOM    300  CB  LEU    40      47.384  17.314 -39.012  1.00121.72           C  
ATOM    301  CG  LEU    40      46.835  16.420 -37.878  1.00121.72           C  
ATOM    302  CD1 LEU    40      47.833  15.318 -37.531  1.00121.72           C  
ATOM    303  CD2 LEU    40      46.478  17.210 -36.614  1.00121.72           C  
ATOM    304  N   PHE    41      44.804  19.068 -37.936  1.00 68.05           N  
ATOM    305  CA  PHE    41      44.306  20.001 -36.971  1.00 68.05           C  
ATOM    306  C   PHE    41      44.275  19.315 -35.638  1.00 68.05           C  
ATOM    307  O   PHE    41      43.826  18.175 -35.521  1.00 68.05           O  
ATOM    308  CB  PHE    41      42.873  20.462 -37.276  1.00 68.05           C  
ATOM    309  CG  PHE    41      42.840  21.104 -38.626  1.00 68.05           C  
ATOM    310  CD1 PHE    41      43.311  22.385 -38.820  1.00 68.05           C  
ATOM    311  CD2 PHE    41      42.319  20.423 -39.703  1.00 68.05           C  
ATOM    312  CE1 PHE    41      43.267  22.973 -40.064  1.00 68.05           C  
ATOM    313  CE2 PHE    41      42.272  21.004 -40.949  1.00 68.05           C  
ATOM    314  CZ  PHE    41      42.747  22.282 -41.132  1.00 68.05           C  
ATOM    315  N   PHE    42      44.753  20.014 -34.585  1.00107.51           N  
ATOM    316  CA  PHE    42      44.786  19.442 -33.267  1.00107.51           C  
ATOM    317  C   PHE    42      44.012  20.316 -32.337  1.00107.51           C  
ATOM    318  O   PHE    42      44.102  21.542 -32.386  1.00107.51           O  
ATOM    319  CB  PHE    42      46.183  19.396 -32.617  1.00107.51           C  
ATOM    320  CG  PHE    42      47.111  18.478 -33.337  1.00107.51           C  
ATOM    321  CD1 PHE    42      47.191  17.150 -32.986  1.00107.51           C  
ATOM    322  CD2 PHE    42      47.913  18.951 -34.349  1.00107.51           C  
ATOM    323  CE1 PHE    42      48.053  16.302 -33.641  1.00107.51           C  
ATOM    324  CE2 PHE    42      48.778  18.107 -35.006  1.00107.51           C  
ATOM    325  CZ  PHE    42      48.848  16.781 -34.654  1.00107.51           C  
ATOM    326  N   GLY    43      43.250  19.681 -31.424  1.00 38.28           N  
ATOM    327  CA  GLY    43      42.527  20.427 -30.440  1.00 38.28           C  
ATOM    328  C   GLY    43      43.332  20.391 -29.178  1.00 38.28           C  
ATOM    329  O   GLY    43      43.689  19.320 -28.685  1.00 38.28           O  
ATOM    330  N   ILE    44      43.681  21.587 -28.653  1.00106.01           N  
ATOM    331  CA  ILE    44      44.337  21.711 -27.381  1.00106.01           C  
ATOM    332  C   ILE    44      43.456  22.607 -26.555  1.00106.01           C  
ATOM    333  O   ILE    44      43.542  23.831 -26.656  1.00106.01           O  
ATOM    334  CB  ILE    44      45.685  22.365 -27.471  1.00106.01           C  
ATOM    335  CG1 ILE    44      46.649  21.502 -28.306  1.00106.01           C  
ATOM    336  CG2 ILE    44      46.174  22.632 -26.038  1.00106.01           C  
ATOM    337  CD1 ILE    44      46.266  21.397 -29.782  1.00106.01           C  
ATOM    338  N   PRO    45      42.639  22.047 -25.700  1.00 90.06           N  
ATOM    339  CA  PRO    45      41.704  22.821 -24.920  1.00 90.06           C  
ATOM    340  C   PRO    45      42.386  23.673 -23.899  1.00 90.06           C  
ATOM    341  O   PRO    45      43.477  23.322 -23.451  1.00 90.06           O  
ATOM    342  CB  PRO    45      40.714  21.811 -24.331  1.00 90.06           C  
ATOM    343  CG  PRO    45      41.402  20.443 -24.502  1.00 90.06           C  
ATOM    344  CD  PRO    45      42.302  20.636 -25.734  1.00 90.06           C  
ATOM    345  N   ARG    46      41.778  24.809 -23.505  1.00132.60           N  
ATOM    346  CA  ARG    46      42.497  25.603 -22.558  1.00132.60           C  
ATOM    347  C   ARG    46      42.111  25.139 -21.188  1.00132.60           C  
ATOM    348  O   ARG    46      41.411  25.825 -20.444  1.00132.60           O  
ATOM    349  CB  ARG    46      42.219  27.111 -22.662  1.00132.60           C  
ATOM    350  CG  ARG    46      42.505  27.714 -24.043  1.00132.60           C  
ATOM    351  CD  ARG    46      42.833  29.208 -23.985  1.00132.60           C  
ATOM    352  NE  ARG    46      42.432  29.844 -25.273  1.00132.60           N  
ATOM    353  CZ  ARG    46      43.126  29.631 -26.427  1.00132.60           C  
ATOM    354  NH1 ARG    46      44.153  28.738 -26.446  1.00132.60           N1+
ATOM    355  NH2 ARG    46      42.776  30.303 -27.562  1.00132.60           N  
ATOM    356  N   ILE    47      42.551  23.910 -20.864  1.00114.37           N  
ATOM    357  CA  ILE    47      42.371  23.261 -19.602  1.00114.37           C  
ATOM    358  C   ILE    47      43.277  23.899 -18.603  1.00114.37           C  
ATOM    359  O   ILE    47      42.897  24.135 -17.459  1.00114.37           O  
ATOM    360  CB  ILE    47      42.734  21.806 -19.662  1.00114.37           C  
ATOM    361  CG1 ILE    47      41.876  21.085 -20.716  1.00114.37           C  
ATOM    362  CG2 ILE    47      42.582  21.219 -18.248  1.00114.37           C  
ATOM    363  CD1 ILE    47      40.380  21.150 -20.419  1.00114.37           C  
ATOM    364  N   TYR    48      44.524  24.170 -19.037  1.00122.85           N  
ATOM    365  CA  TYR    48      45.549  24.733 -18.211  1.00122.85           C  
ATOM    366  C   TYR    48      45.989  26.016 -18.839  1.00122.85           C  
ATOM    367  O   TYR    48      45.679  26.301 -19.993  1.00122.85           O  
ATOM    368  CB  TYR    48      46.763  23.815 -18.009  1.00122.85           C  
ATOM    369  CG  TYR    48      46.294  22.754 -17.076  1.00122.85           C  
ATOM    370  CD1 TYR    48      45.562  21.681 -17.528  1.00122.85           C  
ATOM    371  CD2 TYR    48      46.585  22.846 -15.734  1.00122.85           C  
ATOM    372  CE1 TYR    48      45.130  20.711 -16.654  1.00122.85           C  
ATOM    373  CE2 TYR    48      46.157  21.882 -14.856  1.00122.85           C  
ATOM    374  CZ  TYR    48      45.429  20.812 -15.315  1.00122.85           C  
ATOM    375  OH  TYR    48      44.989  19.820 -14.414  1.00122.85           O  
ATOM    376  N   SER    49      46.725  26.837 -18.069  1.00111.24           N  
ATOM    377  CA  SER    49      47.021  28.179 -18.486  1.00111.24           C  
ATOM    378  C   SER    49      47.987  28.272 -19.630  1.00111.24           C  
ATOM    379  O   SER    49      48.809  27.389 -19.872  1.00111.24           O  
ATOM    380  CB  SER    49      47.582  29.055 -17.353  1.00111.24           C  
ATOM    381  OG  SER    49      46.612  29.208 -16.327  1.00111.24           O  
ATOM    382  N   ARG    50      47.888  29.422 -20.336  1.00147.91           N  
ATOM    383  CA  ARG    50      48.769  29.874 -21.379  1.00147.91           C  
ATOM    384  C   ARG    50      48.792  29.037 -22.624  1.00147.91           C  
ATOM    385  O   ARG    50      49.866  28.814 -23.179  1.00147.91           O  
ATOM    386  CB  ARG    50      50.213  30.011 -20.867  1.00147.91           C  
ATOM    387  CG  ARG    50      50.382  31.156 -19.866  1.00147.91           C  
ATOM    388  CD  ARG    50      51.704  31.133 -19.094  1.00147.91           C  
ATOM    389  NE  ARG    50      51.570  30.129 -18.001  1.00147.91           N  
ATOM    390  CZ  ARG    50      52.639  29.829 -17.207  1.00147.91           C  
ATOM    391  NH1 ARG    50      53.851  30.409 -17.447  1.00147.91           N1+
ATOM    392  NH2 ARG    50      52.492  28.954 -16.169  1.00147.91           N  
ATOM    393  N   VAL    51      47.623  28.590 -23.131  1.00 76.27           N  
ATOM    394  CA  VAL    51      47.616  27.855 -24.371  1.00 76.27           C  
ATOM    395  C   VAL    51      47.508  28.883 -25.467  1.00 76.27           C  
ATOM    396  O   VAL    51      46.507  29.588 -25.563  1.00 76.27           O  
ATOM    397  CB  VAL    51      46.438  26.930 -24.486  1.00 76.27           C  
ATOM    398  CG1 VAL    51      46.413  26.316 -25.895  1.00 76.27           C  
ATOM    399  CG2 VAL    51      46.528  25.890 -23.357  1.00 76.27           C  
ATOM    400  N   PRO    52      48.523  29.019 -26.287  1.00132.99           N  
ATOM    401  CA  PRO    52      48.545  30.006 -27.334  1.00132.99           C  
ATOM    402  C   PRO    52      47.507  29.796 -28.378  1.00132.99           C  
ATOM    403  O   PRO    52      46.928  30.778 -28.831  1.00132.99           O  
ATOM    404  CB  PRO    52      49.961  29.985 -27.908  1.00132.99           C  
ATOM    405  CG  PRO    52      50.817  29.417 -26.764  1.00132.99           C  
ATOM    406  CD  PRO    52      49.848  28.515 -25.980  1.00132.99           C  
ATOM    407  N   ILE    53      47.281  28.544 -28.816  1.00151.21           N  
ATOM    408  CA  ILE    53      46.268  28.337 -29.811  1.00151.21           C  
ATOM    409  C   ILE    53      45.551  27.057 -29.492  1.00151.21           C  
ATOM    410  O   ILE    53      46.159  25.995 -29.370  1.00151.21           O  
ATOM    411  CB  ILE    53      46.811  28.304 -31.212  1.00151.21           C  
ATOM    412  CG1 ILE    53      45.662  28.461 -32.216  1.00151.21           C  
ATOM    413  CG2 ILE    53      47.665  27.039 -31.404  1.00151.21           C  
ATOM    414  CD1 ILE    53      44.981  29.827 -32.145  1.00151.21           C  
ATOM    415  N   THR    54      44.220  27.157 -29.310  1.00129.05           N  
ATOM    416  CA  THR    54      43.340  26.065 -28.993  1.00129.05           C  
ATOM    417  C   THR    54      43.133  25.186 -30.191  1.00129.05           C  
ATOM    418  O   THR    54      42.946  23.975 -30.062  1.00129.05           O  
ATOM    419  CB  THR    54      41.997  26.531 -28.509  1.00129.05           C  
ATOM    420  CG2 THR    54      41.252  27.210 -29.671  1.00129.05           C  
ATOM    421  OG1 THR    54      41.246  25.431 -28.015  1.00129.05           O  
ATOM    422  N   PHE    55      43.080  25.793 -31.392  1.00 79.54           N  
ATOM    423  CA  PHE    55      42.978  25.014 -32.590  1.00 79.54           C  
ATOM    424  C   PHE    55      44.314  25.190 -33.250  1.00 79.54           C  
ATOM    425  O   PHE    55      44.691  26.307 -33.596  1.00 79.54           O  
ATOM    426  CB  PHE    55      41.886  25.504 -33.554  1.00 79.54           C  
ATOM    427  CG  PHE    55      41.541  24.365 -34.448  1.00 79.54           C  
ATOM    428  CD1 PHE    55      40.722  23.363 -33.982  1.00 79.54           C  
ATOM    429  CD2 PHE    55      42.009  24.292 -35.737  1.00 79.54           C  
ATOM    430  CE1 PHE    55      40.373  22.295 -34.775  1.00 79.54           C  
ATOM    431  CE2 PHE    55      41.661  23.227 -36.534  1.00 79.54           C  
ATOM    432  CZ  PHE    55      40.846  22.226 -36.062  1.00 79.54           C  
ATOM    433  N   ALA    56      45.082  24.097 -33.439  1.00 45.94           N  
ATOM    434  CA  ALA    56      46.401  24.262 -33.984  1.00 45.94           C  
ATOM    435  C   ALA    56      46.511  23.436 -35.227  1.00 45.94           C  
ATOM    436  O   ALA    56      45.823  22.428 -35.370  1.00 45.94           O  
ATOM    437  CB  ALA    56      47.515  23.801 -33.029  1.00 45.94           C  
ATOM    438  N   GLN    57      47.375  23.851 -36.182  1.00108.55           N  
ATOM    439  CA  GLN    57      47.473  23.088 -37.395  1.00108.55           C  
ATOM    440  C   GLN    57      48.905  22.829 -37.758  1.00108.55           C  
ATOM    441  O   GLN    57      49.807  23.583 -37.395  1.00108.55           O  
ATOM    442  CB  GLN    57      46.803  23.754 -38.614  1.00108.55           C  
ATOM    443  CG  GLN    57      47.458  25.061 -39.065  1.00108.55           C  
ATOM    444  CD  GLN    57      46.704  25.559 -40.293  1.00108.55           C  
ATOM    445  NE2 GLN    57      47.454  25.815 -41.397  1.00108.55           N  
ATOM    446  OE1 GLN    57      45.483  25.702 -40.275  1.00108.55           O  
ATOM    447  N   LEU    58      49.149  21.698 -38.461  1.00119.28           N  
ATOM    448  CA  LEU    58      50.472  21.415 -38.945  1.00119.28           C  
ATOM    449  C   LEU    58      50.368  20.984 -40.377  1.00119.28           C  
ATOM    450  O   LEU    58      49.384  20.369 -40.787  1.00119.28           O  
ATOM    451  CB  LEU    58      51.237  20.349 -38.128  1.00119.28           C  
ATOM    452  CG  LEU    58      50.990  18.874 -38.496  1.00119.28           C  
ATOM    453  CD1 LEU    58      51.739  18.465 -39.778  1.00119.28           C  
ATOM    454  CD2 LEU    58      51.305  17.959 -37.302  1.00119.28           C  
ATOM    455  N   SER    59      51.403  21.306 -41.184  1.00 94.80           N  
ATOM    456  CA  SER    59      51.415  20.902 -42.561  1.00 94.80           C  
ATOM    457  C   SER    59      52.155  19.599 -42.608  1.00 94.80           C  
ATOM    458  O   SER    59      53.345  19.523 -42.308  1.00 94.80           O  
ATOM    459  CB  SER    59      52.144  21.891 -43.485  1.00 94.80           C  
ATOM    460  OG  SER    59      51.474  23.143 -43.477  1.00 94.80           O  
ATOM    461  N   THR    60      51.416  18.536 -42.971  1.00 83.59           N  
ATOM    462  CA  THR    60      51.813  17.156 -43.032  1.00 83.59           C  
ATOM    463  C   THR    60      52.649  16.837 -44.230  1.00 83.59           C  
ATOM    464  O   THR    60      53.308  15.801 -44.249  1.00 83.59           O  
ATOM    465  CB  THR    60      50.630  16.230 -43.059  1.00 83.59           C  
ATOM    466  CG2 THR    60      49.743  16.531 -41.837  1.00 83.59           C  
ATOM    467  OG1 THR    60      49.887  16.418 -44.254  1.00 83.59           O  
ATOM    468  N   ARG    61      52.612  17.667 -45.288  1.00 88.15           N  
ATOM    469  CA  ARG    61      53.255  17.264 -46.509  1.00 88.15           C  
ATOM    470  C   ARG    61      54.704  16.968 -46.291  1.00 88.15           C  
ATOM    471  O   ARG    61      55.186  15.923 -46.721  1.00 88.15           O  
ATOM    472  CB  ARG    61      53.142  18.308 -47.633  1.00 88.15           C  
ATOM    473  CG  ARG    61      53.647  17.779 -48.976  1.00 88.15           C  
ATOM    474  CD  ARG    61      53.429  18.734 -50.149  1.00 88.15           C  
ATOM    475  NE  ARG    61      53.975  18.069 -51.366  1.00 88.15           N  
ATOM    476  CZ  ARG    61      53.271  18.105 -52.535  1.00 88.15           C  
ATOM    477  NH1 ARG    61      52.061  18.733 -52.585  1.00 88.15           N1+
ATOM    478  NH2 ARG    61      53.781  17.514 -53.654  1.00 88.15           N  
ATOM    479  N   SER    62      55.449  17.866 -45.621  1.00 84.96           N  
ATOM    480  CA  SER    62      56.843  17.605 -45.411  1.00 84.96           C  
ATOM    481  C   SER    62      57.041  16.495 -44.415  1.00 84.96           C  
ATOM    482  O   SER    62      57.813  15.568 -44.659  1.00 84.96           O  
ATOM    483  CB  SER    62      57.598  18.837 -44.880  1.00 84.96           C  
ATOM    484  OG  SER    62      57.107  19.197 -43.598  1.00 84.96           O  
ATOM    485  N   TYR    63      56.324  16.567 -43.273  1.00163.08           N  
ATOM    486  CA  TYR    63      56.563  15.718 -42.132  1.00163.08           C  
ATOM    487  C   TYR    63      56.203  14.276 -42.363  1.00163.08           C  
ATOM    488  O   TYR    63      56.946  13.399 -41.924  1.00163.08           O  
ATOM    489  CB  TYR    63      55.804  16.152 -40.827  1.00163.08           C  
ATOM    490  CG  TYR    63      54.683  15.190 -40.584  1.00163.08           C  
ATOM    491  CD1 TYR    63      53.465  15.344 -41.208  1.00163.08           C  
ATOM    492  CD2 TYR    63      54.874  14.096 -39.760  1.00163.08           C  
ATOM    493  CE1 TYR    63      52.468  14.418 -41.008  1.00163.08           C  
ATOM    494  CE2 TYR    63      53.878  13.173 -39.557  1.00163.08           C  
ATOM    495  CZ  TYR    63      52.668  13.338 -40.182  1.00163.08           C  
ATOM    496  OH  TYR    63      51.633  12.399 -39.987  1.00163.08           O  
ATOM    497  N   ASN    64      55.074  13.981 -43.050  1.00136.12           N  
ATOM    498  CA  ASN    64      54.520  12.655 -42.997  1.00136.12           C  
ATOM    499  C   ASN    64      55.528  11.678 -43.487  1.00136.12           C  
ATOM    500  O   ASN    64      56.183  11.898 -44.503  1.00136.12           O  
ATOM    501  CB  ASN    64      53.229  12.499 -43.821  1.00136.12           C  
ATOM    502  CG  ASN    64      52.777  11.051 -43.719  1.00136.12           C  
ATOM    503  ND2 ASN    64      51.695  10.807 -42.934  1.00136.12           N  
ATOM    504  OD1 ASN    64      53.375  10.159 -44.318  1.00136.12           O  
ATOM    505  N   SER    65      55.684  10.577 -42.728  1.00164.16           N  
ATOM    506  CA  SER    65      56.625   9.548 -43.049  1.00164.16           C  
ATOM    507  C   SER    65      57.972  10.166 -43.267  1.00164.16           C  
ATOM    508  O   SER    65      58.666   9.825 -44.224  1.00164.16           O  
ATOM    509  CB  SER    65      56.244   8.725 -44.295  1.00164.16           C  
ATOM    510  OG  SER    65      56.329   9.518 -45.469  1.00164.16           O  
ATOM    511  N   ALA    66      58.393  11.071 -42.357  1.00 63.49           N  
ATOM    512  CA  ALA    66      59.648  11.753 -42.518  1.00 63.49           C  
ATOM    513  C   ALA    66      60.431  11.665 -41.242  1.00 63.49           C  
ATOM    514  O   ALA    66      60.004  11.053 -40.265  1.00 63.49           O  
ATOM    515  CB  ALA    66      59.515  13.247 -42.862  1.00 63.49           C  
ATOM    516  N   GLU    67      61.627  12.290 -41.255  1.00114.37           N  
ATOM    517  CA  GLU    67      62.600  12.283 -40.198  1.00114.37           C  
ATOM    518  C   GLU    67      62.051  12.943 -38.978  1.00114.37           C  
ATOM    519  O   GLU    67      62.531  12.667 -37.882  1.00114.37           O  
ATOM    520  CB  GLU    67      63.895  13.048 -40.525  1.00114.37           C  
ATOM    521  CG  GLU    67      64.659  12.536 -41.745  1.00114.37           C  
ATOM    522  CD  GLU    67      64.244  13.390 -42.934  1.00114.37           C  
ATOM    523  OE1 GLU    67      63.037  13.740 -43.026  1.00114.37           O  
ATOM    524  OE2 GLU    67      65.136  13.721 -43.761  1.00114.37           O1-
ATOM    525  N   ILE    68      61.094  13.883 -39.134  1.00283.01           N  
ATOM    526  CA  ILE    68      60.578  14.599 -37.999  1.00283.01           C  
ATOM    527  C   ILE    68      59.210  14.121 -37.594  1.00283.01           C  
ATOM    528  O   ILE    68      58.197  14.468 -38.201  1.00283.01           O  
ATOM    529  CB  ILE    68      60.502  16.081 -38.245  1.00283.01           C  
ATOM    530  CG1 ILE    68      59.957  16.802 -37.004  1.00283.01           C  
ATOM    531  CG2 ILE    68      59.699  16.331 -39.532  1.00283.01           C  
ATOM    532  CD1 ILE    68      60.864  16.689 -35.783  1.00283.01           C  
ATOM    533  N   PRO    69      59.174  13.301 -36.573  1.00134.11           N  
ATOM    534  CA  PRO    69      57.913  12.870 -36.037  1.00134.11           C  
ATOM    535  C   PRO    69      57.237  13.906 -35.192  1.00134.11           C  
ATOM    536  O   PRO    69      56.062  13.721 -34.877  1.00134.11           O  
ATOM    537  CB  PRO    69      58.182  11.582 -35.261  1.00134.11           C  
ATOM    538  CG  PRO    69      59.432  11.007 -35.936  1.00134.11           C  
ATOM    539  CD  PRO    69      60.169  12.250 -36.450  1.00134.11           C  
ATOM    540  N   ASN    70      57.948  14.969 -34.757  1.00122.26           N  
ATOM    541  CA  ASN    70      57.275  15.911 -33.906  1.00122.26           C  
ATOM    542  C   ASN    70      57.271  17.277 -34.533  1.00122.26           C  
ATOM    543  O   ASN    70      58.168  18.089 -34.318  1.00122.26           O  
ATOM    544  CB  ASN    70      57.901  15.993 -32.498  1.00122.26           C  
ATOM    545  CG  ASN    70      59.384  16.323 -32.619  1.00122.26           C  
ATOM    546  ND2 ASN    70      60.197  15.315 -33.032  1.00122.26           N  
ATOM    547  OD1 ASN    70      59.805  17.448 -32.360  1.00122.26           O  
ATOM    548  N   PRO    71      56.241  17.564 -35.282  1.00169.65           N  
ATOM    549  CA  PRO    71      56.146  18.856 -35.908  1.00169.65           C  
ATOM    550  C   PRO    71      55.752  19.882 -34.893  1.00169.65           C  
ATOM    551  O   PRO    71      55.079  19.525 -33.926  1.00169.65           O  
ATOM    552  CB  PRO    71      55.106  18.711 -37.018  1.00169.65           C  
ATOM    553  CG  PRO    71      55.132  17.211 -37.363  1.00169.65           C  
ATOM    554  CD  PRO    71      55.573  16.529 -36.060  1.00169.65           C  
ATOM    555  N   PRO    72      56.156  21.111 -35.063  1.00105.67           N  
ATOM    556  CA  PRO    72      55.721  22.115 -34.131  1.00105.67           C  
ATOM    557  C   PRO    72      54.318  22.517 -34.470  1.00105.67           C  
ATOM    558  O   PRO    72      53.933  22.392 -35.632  1.00105.67           O  
ATOM    559  CB  PRO    72      56.737  23.247 -34.217  1.00105.67           C  
ATOM    560  CG  PRO    72      58.021  22.549 -34.697  1.00105.67           C  
ATOM    561  CD  PRO    72      57.515  21.355 -35.521  1.00105.67           C  
ATOM    562  N   LEU    73      53.529  22.986 -33.482  1.00 64.21           N  
ATOM    563  CA  LEU    73      52.175  23.355 -33.782  1.00 64.21           C  
ATOM    564  C   LEU    73      52.138  24.779 -34.235  1.00 64.21           C  
ATOM    565  O   LEU    73      52.897  25.619 -33.756  1.00 64.21           O  
ATOM    566  CB  LEU    73      51.187  23.208 -32.612  1.00 64.21           C  
ATOM    567  CG  LEU    73      51.017  21.757 -32.118  1.00 64.21           C  
ATOM    568  CD1 LEU    73      49.784  21.626 -31.211  1.00 64.21           C  
ATOM    569  CD2 LEU    73      51.020  20.752 -33.281  1.00 64.21           C  
ATOM    570  N   ASP    74      51.234  25.083 -35.188  1.00 65.51           N  
ATOM    571  CA  ASP    74      51.118  26.423 -35.686  1.00 65.51           C  
ATOM    572  C   ASP    74      49.737  26.916 -35.408  1.00 65.51           C  
ATOM    573  O   ASP    74      48.830  26.145 -35.100  1.00 65.51           O  
ATOM    574  CB  ASP    74      51.328  26.550 -37.206  1.00 65.51           C  
ATOM    575  CG  ASP    74      52.784  26.241 -37.518  1.00 65.51           C  
ATOM    576  OD1 ASP    74      53.268  25.161 -37.085  1.00 65.51           O  
ATOM    577  OD2 ASP    74      53.428  27.072 -38.211  1.00 65.51           O1-
ATOM    578  N   LYS    75      49.555  28.248 -35.496  1.00129.17           N  
ATOM    579  CA  LYS    75      48.260  28.817 -35.285  1.00129.17           C  
ATOM    580  C   LYS    75      47.401  28.426 -36.444  1.00129.17           C  
ATOM    581  O   LYS    75      47.882  28.197 -37.552  1.00129.17           O  
ATOM    582  CB  LYS    75      48.263  30.353 -35.190  1.00129.17           C  
ATOM    583  CG  LYS    75      48.675  31.048 -36.489  1.00129.17           C  
ATOM    584  CD  LYS    75      48.380  32.551 -36.501  1.00129.17           C  
ATOM    585  CE  LYS    75      49.363  33.381 -35.674  1.00129.17           C  
ATOM    586  NZ  LYS    75      50.654  33.489 -36.387  1.00129.17           N1+
ATOM    587  N   PHE    76      46.086  28.321 -36.188  1.00 99.90           N  
ATOM    588  CA  PHE    76      45.137  28.003 -37.208  1.00 99.90           C  
ATOM    589  C   PHE    76      45.220  29.151 -38.142  1.00 99.90           C  
ATOM    590  O   PHE    76      45.826  30.182 -37.857  1.00 99.90           O  
ATOM    591  CB  PHE    76      43.700  27.878 -36.657  1.00 99.90           C  
ATOM    592  CG  PHE    76      42.738  27.537 -37.748  1.00 99.90           C  
ATOM    593  CD1 PHE    76      42.738  26.282 -38.314  1.00 99.90           C  
ATOM    594  CD2 PHE    76      41.809  28.458 -38.177  1.00 99.90           C  
ATOM    595  CE1 PHE    76      41.846  25.961 -39.311  1.00 99.90           C  
ATOM    596  CE2 PHE    76      40.913  28.143 -39.173  1.00 99.90           C  
ATOM    597  CZ  PHE    76      40.931  26.893 -39.742  1.00 99.90           C  
ATOM    598  N   SER    77      44.615  29.013 -39.316  1.00116.68           N  
ATOM    599  CA  SER    77      44.726  30.052 -40.294  1.00116.68           C  
ATOM    600  C   SER    77      44.092  31.356 -39.801  1.00116.68           C  
ATOM    601  O   SER    77      43.953  32.282 -40.601  1.00116.68           O  
ATOM    602  CB  SER    77      44.071  29.680 -41.633  1.00116.68           C  
ATOM    603  OG  SER    77      44.788  28.612 -42.233  1.00116.68           O  
ATOM    604  N   GLY    78      43.645  31.445 -38.511  1.00 72.35           N  
ATOM    605  CA  GLY    78      43.139  32.622 -37.822  1.00 72.35           C  
ATOM    606  C   GLY    78      44.282  33.568 -37.594  1.00 72.35           C  
ATOM    607  O   GLY    78      45.445  33.189 -37.694  1.00 72.35           O  
ATOM    608  N   LYS    79      43.976  34.865 -37.378  1.00153.27           N  
ATOM    609  CA  LYS    79      45.005  35.841 -37.142  1.00153.27           C  
ATOM    610  C   LYS    79      45.550  35.776 -35.746  1.00153.27           C  
ATOM    611  O   LYS    79      46.762  35.758 -35.535  1.00153.27           O  
ATOM    612  CB  LYS    79      44.519  37.275 -37.413  1.00153.27           C  
ATOM    613  CG  LYS    79      45.662  38.275 -37.584  1.00153.27           C  
ATOM    614  CD  LYS    79      45.237  39.572 -38.273  1.00153.27           C  
ATOM    615  CE  LYS    79      44.730  39.359 -39.702  1.00153.27           C  
ATOM    616  NZ  LYS    79      45.802  38.789 -40.549  1.00153.27           N1+
ATOM    617  N   SER    80      44.644  35.709 -34.753  1.00129.35           N  
ATOM    618  CA  SER    80      45.001  35.784 -33.368  1.00129.35           C  
ATOM    619  C   SER    80      45.107  34.408 -32.806  1.00129.35           C  
ATOM    620  O   SER    80      45.863  33.567 -33.287  1.00129.35           O  
ATOM    621  CB  SER    80      43.977  36.576 -32.533  1.00129.35           C  
ATOM    622  OG  SER    80      42.690  35.983 -32.631  1.00129.35           O  
ATOM    623  N   LYS    81      44.418  34.203 -31.673  1.00181.66           N  
ATOM    624  CA  LYS    81      44.372  32.940 -31.010  1.00181.66           C  
ATOM    625  C   LYS    81      43.121  32.982 -30.198  1.00181.66           C  
ATOM    626  O   LYS    81      42.673  31.985 -29.636  1.00181.66           O  
ATOM    627  CB  LYS    81      45.552  32.799 -30.048  1.00181.66           C  
ATOM    628  CG  LYS    81      46.900  32.770 -30.776  1.00181.66           C  
ATOM    629  CD  LYS    81      48.111  33.022 -29.875  1.00181.66           C  
ATOM    630  CE  LYS    81      49.451  32.866 -30.599  1.00181.66           C  
ATOM    631  NZ  LYS    81      49.654  33.981 -31.551  1.00181.66           N1+
ATOM    632  N   GLN    82      42.567  34.201 -30.108  1.00110.31           N  
ATOM    633  CA  GLN    82      41.331  34.565 -29.483  1.00110.31           C  
ATOM    634  C   GLN    82      40.095  34.101 -30.235  1.00110.31           C  
ATOM    635  O   GLN    82      39.072  34.002 -29.562  1.00110.31           O  
ATOM    636  CB  GLN    82      41.225  36.089 -29.302  1.00110.31           C  
ATOM    637  CG  GLN    82      42.323  36.652 -28.394  1.00110.31           C  
ATOM    638  CD  GLN    82      42.237  38.172 -28.413  1.00110.31           C  
ATOM    639  NE2 GLN    82      42.551  38.783 -29.587  1.00110.31           N  
ATOM    640  OE1 GLN    82      41.905  38.802 -27.410  1.00110.31           O  
ATOM    641  N   PRO    83      40.006  33.871 -31.538  1.00170.59           N  
ATOM    642  CA  PRO    83      38.728  33.570 -32.134  1.00170.59           C  
ATOM    643  C   PRO    83      38.037  32.390 -31.527  1.00170.59           C  
ATOM    644  O   PRO    83      36.815  32.310 -31.644  1.00170.59           O  
ATOM    645  CB  PRO    83      39.003  33.296 -33.608  1.00170.59           C  
ATOM    646  CG  PRO    83      40.408  32.682 -33.580  1.00170.59           C  
ATOM    647  CD  PRO    83      41.084  33.392 -32.399  1.00170.59           C  
ATOM    648  N   LEU    84      38.785  31.423 -30.964  1.00 68.37           N  
ATOM    649  CA  LEU    84      38.170  30.299 -30.317  1.00 68.37           C  
ATOM    650  C   LEU    84      38.731  30.280 -28.931  1.00 68.37           C  
ATOM    651  O   LEU    84      39.936  30.455 -28.758  1.00 68.37           O  
ATOM    652  CB  LEU    84      38.524  28.952 -30.969  1.00 68.37           C  
ATOM    653  CG  LEU    84      37.998  28.797 -32.409  1.00 68.37           C  
ATOM    654  CD1 LEU    84      38.387  27.429 -32.991  1.00 68.37           C  
ATOM    655  CD2 LEU    84      36.484  29.060 -32.490  1.00 68.37           C  
ATOM    656  N   THR    85      37.852  30.179 -27.907  1.00 66.31           N  
ATOM    657  CA  THR    85      38.299  30.140 -26.543  1.00 66.31           C  
ATOM    658  C   THR    85      38.918  28.814 -26.188  1.00 66.31           C  
ATOM    659  O   THR    85      40.090  28.748 -25.831  1.00 66.31           O  
ATOM    660  CB  THR    85      37.185  30.392 -25.572  1.00 66.31           C  
ATOM    661  CG2 THR    85      37.756  30.358 -24.143  1.00 66.31           C  
ATOM    662  OG1 THR    85      36.590  31.656 -25.830  1.00 66.31           O  
ATOM    663  N   SER    86      38.148  27.706 -26.306  1.00 61.49           N  
ATOM    664  CA  SER    86      38.680  26.412 -25.964  1.00 61.49           C  
ATOM    665  C   SER    86      37.908  25.365 -26.714  1.00 61.49           C  
ATOM    666  O   SER    86      36.678  25.401 -26.747  1.00 61.49           O  
ATOM    667  CB  SER    86      38.546  26.077 -24.468  1.00 61.49           C  
ATOM    668  OG  SER    86      39.089  24.792 -24.203  1.00 61.49           O  
ATOM    669  N   VAL    87      38.618  24.385 -27.323  1.00115.46           N  
ATOM    670  CA  VAL    87      37.945  23.348 -28.062  1.00115.46           C  
ATOM    671  C   VAL    87      38.551  22.009 -27.744  1.00115.46           C  
ATOM    672  O   VAL    87      39.742  21.903 -27.467  1.00115.46           O  
ATOM    673  CB  VAL    87      38.028  23.526 -29.552  1.00115.46           C  
ATOM    674  CG1 VAL    87      39.507  23.471 -29.971  1.00115.46           C  
ATOM    675  CG2 VAL    87      37.156  22.449 -30.220  1.00115.46           C  
ATOM    676  N   TYR    88      37.680  20.983 -27.615  1.00123.39           N  
ATOM    677  CA  TYR    88      37.972  19.585 -27.400  1.00123.39           C  
ATOM    678  C   TYR    88      38.163  18.738 -28.643  1.00123.39           C  
ATOM    679  O   TYR    88      38.893  17.748 -28.597  1.00123.39           O  
ATOM    680  CB  TYR    88      36.928  18.896 -26.503  1.00123.39           C  
ATOM    681  CG  TYR    88      37.128  19.433 -25.123  1.00123.39           C  
ATOM    682  CD1 TYR    88      38.080  18.875 -24.300  1.00123.39           C  
ATOM    683  CD2 TYR    88      36.382  20.491 -24.652  1.00123.39           C  
ATOM    684  CE1 TYR    88      38.279  19.358 -23.028  1.00123.39           C  
ATOM    685  CE2 TYR    88      36.577  20.979 -23.380  1.00123.39           C  
ATOM    686  CZ  TYR    88      37.528  20.412 -22.566  1.00123.39           C  
ATOM    687  OH  TYR    88      37.733  20.907 -21.260  1.00123.39           O  
ATOM    688  N   GLN    89      37.449  19.021 -29.762  1.00 97.06           N  
ATOM    689  CA  GLN    89      37.501  18.083 -30.863  1.00 97.06           C  
ATOM    690  C   GLN    89      37.189  18.738 -32.188  1.00 97.06           C  
ATOM    691  O   GLN    89      36.217  19.484 -32.309  1.00 97.06           O  
ATOM    692  CB  GLN    89      36.482  16.943 -30.683  1.00 97.06           C  
ATOM    693  CG  GLN    89      36.424  15.935 -31.833  1.00 97.06           C  
ATOM    694  CD  GLN    89      37.586  14.963 -31.710  1.00 97.06           C  
ATOM    695  NE2 GLN    89      38.045  14.437 -32.876  1.00 97.06           N  
ATOM    696  OE1 GLN    89      38.065  14.673 -30.614  1.00 97.06           O  
ATOM    697  N   PRO    90      38.039  18.521 -33.173  1.00136.72           N  
ATOM    698  CA  PRO    90      37.739  18.976 -34.515  1.00136.72           C  
ATOM    699  C   PRO    90      37.124  17.880 -35.342  1.00136.72           C  
ATOM    700  O   PRO    90      37.534  16.731 -35.183  1.00136.72           O  
ATOM    701  CB  PRO    90      39.052  19.488 -35.106  1.00136.72           C  
ATOM    702  CG  PRO    90      40.136  18.818 -34.247  1.00136.72           C  
ATOM    703  CD  PRO    90      39.460  18.637 -32.882  1.00136.72           C  
ATOM    704  N   VAL    91      36.191  18.205 -36.266  1.00 49.55           N  
ATOM    705  CA  VAL    91      35.612  17.195 -37.112  1.00 49.55           C  
ATOM    706  C   VAL    91      35.476  17.752 -38.495  1.00 49.55           C  
ATOM    707  O   VAL    91      35.044  18.891 -38.677  1.00 49.55           O  
ATOM    708  CB  VAL    91      34.243  16.760 -36.676  1.00 49.55           C  
ATOM    709  CG1 VAL    91      33.664  15.814 -37.742  1.00 49.55           C  
ATOM    710  CG2 VAL    91      34.355  16.120 -35.283  1.00 49.55           C  
ATOM    711  N   ILE    92      35.827  16.936 -39.514  1.00 98.17           N  
ATOM    712  CA  ILE    92      35.751  17.343 -40.892  1.00 98.17           C  
ATOM    713  C   ILE    92      34.652  16.554 -41.538  1.00 98.17           C  
ATOM    714  O   ILE    92      34.649  15.323 -41.501  1.00 98.17           O  
ATOM    715  CB  ILE    92      37.002  17.034 -41.670  1.00 98.17           C  
ATOM    716  CG1 ILE    92      38.220  17.786 -41.106  1.00 98.17           C  
ATOM    717  CG2 ILE    92      36.722  17.351 -43.149  1.00 98.17           C  
ATOM    718  CD1 ILE    92      38.135  19.302 -41.266  1.00 98.17           C  
ATOM    719  N   ASP    93      33.684  17.263 -42.153  1.00 60.83           N  
ATOM    720  CA  ASP    93      32.550  16.652 -42.792  1.00 60.83           C  
ATOM    721  C   ASP    93      32.852  16.323 -44.227  1.00 60.83           C  
ATOM    722  O   ASP    93      33.986  16.426 -44.690  1.00 60.83           O  
ATOM    723  CB  ASP    93      31.273  17.514 -42.712  1.00 60.83           C  
ATOM    724  CG  ASP    93      31.526  18.882 -43.338  1.00 60.83           C  
ATOM    725  OD1 ASP    93      32.532  19.037 -44.078  1.00 60.83           O  
ATOM    726  OD2 ASP    93      30.709  19.801 -43.064  1.00 60.83           O1-
ATOM    727  N   ASP    94      31.803  15.896 -44.957  1.00 67.66           N  
ATOM    728  CA  ASP    94      31.859  15.471 -46.329  1.00 67.66           C  
ATOM    729  C   ASP    94      32.236  16.631 -47.207  1.00 67.66           C  
ATOM    730  O   ASP    94      32.833  16.461 -48.267  1.00 67.66           O  
ATOM    731  CB  ASP    94      30.493  14.979 -46.831  1.00 67.66           C  
ATOM    732  CG  ASP    94      30.067  13.790 -45.983  1.00 67.66           C  
ATOM    733  OD1 ASP    94      30.948  13.024 -45.514  1.00 67.66           O  
ATOM    734  OD2 ASP    94      28.833  13.638 -45.786  1.00 67.66           O1-
ATOM    735  N   CYS    95      31.801  17.833 -46.804  1.00103.35           N  
ATOM    736  CA  CYS    95      31.950  19.102 -47.464  1.00103.35           C  
ATOM    737  C   CYS    95      33.327  19.689 -47.309  1.00103.35           C  
ATOM    738  O   CYS    95      33.632  20.696 -47.946  1.00103.35           O  
ATOM    739  CB  CYS    95      30.927  20.110 -46.932  1.00103.35           C  
ATOM    740  SG  CYS    95      29.254  19.413 -47.038  1.00103.35           S  
ATOM    741  N   ARG    96      34.182  19.123 -46.432  1.00139.48           N  
ATOM    742  CA  ARG    96      35.468  19.713 -46.166  1.00139.48           C  
ATOM    743  C   ARG    96      35.294  20.956 -45.346  1.00139.48           C  
ATOM    744  O   ARG    96      36.037  21.926 -45.494  1.00139.48           O  
ATOM    745  CB  ARG    96      36.259  20.099 -47.431  1.00139.48           C  
ATOM    746  CG  ARG    96      36.933  18.921 -48.136  1.00139.48           C  
ATOM    747  CD  ARG    96      38.424  18.813 -47.810  1.00139.48           C  
ATOM    748  NE  ARG    96      39.061  20.090 -48.240  1.00139.48           N  
ATOM    749  CZ  ARG    96      39.560  20.212 -49.503  1.00139.48           C  
ATOM    750  NH1 ARG    96      39.515  19.145 -50.351  1.00139.48           N1+
ATOM    751  NH2 ARG    96      40.100  21.393 -49.922  1.00139.48           N  
ATOM    752  N   ARG    97      34.288  20.944 -44.448  1.00107.54           N  
ATOM    753  CA  ARG    97      34.089  22.008 -43.505  1.00107.54           C  
ATOM    754  C   ARG    97      34.645  21.510 -42.201  1.00107.54           C  
ATOM    755  O   ARG    97      34.385  20.376 -41.798  1.00107.54           O  
ATOM    756  CB  ARG    97      32.607  22.343 -43.250  1.00107.54           C  
ATOM    757  CG  ARG    97      31.918  23.106 -44.383  1.00107.54           C  
ATOM    758  CD  ARG    97      30.401  23.219 -44.198  1.00107.54           C  
ATOM    759  NE  ARG    97      29.823  21.877 -44.506  1.00107.54           N  
ATOM    760  CZ  ARG    97      28.578  21.514 -44.074  1.00107.54           C  
ATOM    761  NH1 ARG    97      27.853  22.334 -43.263  1.00107.54           N1+
ATOM    762  NH2 ARG    97      28.049  20.314 -44.453  1.00107.54           N  
ATOM    763  N   LEU    98      35.445  22.352 -41.514  1.00 59.23           N  
ATOM    764  CA  LEU    98      36.043  21.975 -40.262  1.00 59.23           C  
ATOM    765  C   LEU    98      35.151  22.459 -39.159  1.00 59.23           C  
ATOM    766  O   LEU    98      34.920  23.659 -39.009  1.00 59.23           O  
ATOM    767  CB  LEU    98      37.435  22.609 -40.056  1.00 59.23           C  
ATOM    768  CG  LEU    98      38.115  22.257 -38.717  1.00 59.23           C  
ATOM    769  CD1 LEU    98      38.379  20.751 -38.590  1.00 59.23           C  
ATOM    770  CD2 LEU    98      39.386  23.100 -38.508  1.00 59.23           C  
ATOM    771  N   TRP    99      34.635  21.520 -38.337  1.00 74.75           N  
ATOM    772  CA  TRP    99      33.731  21.898 -37.288  1.00 74.75           C  
ATOM    773  C   TRP    99      34.413  21.714 -35.962  1.00 74.75           C  
ATOM    774  O   TRP    99      35.101  20.721 -35.726  1.00 74.75           O  
ATOM    775  CB  TRP    99      32.456  21.031 -37.241  1.00 74.75           C  
ATOM    776  CG  TRP    99      31.547  21.135 -38.449  1.00 74.75           C  
ATOM    777  CD1 TRP    99      31.690  20.557 -39.676  1.00 74.75           C  
ATOM    778  CD2 TRP    99      30.306  21.861 -38.486  1.00 74.75           C  
ATOM    779  CE2 TRP    99      29.760  21.680 -39.758  1.00 74.75           C  
ATOM    780  CE3 TRP    99      29.670  22.613 -37.539  1.00 74.75           C  
ATOM    781  NE1 TRP    99      30.620  20.879 -40.477  1.00 74.75           N  
ATOM    782  CZ2 TRP    99      28.566  22.250 -40.102  1.00 74.75           C  
ATOM    783  CZ3 TRP    99      28.469  23.189 -37.891  1.00 74.75           C  
ATOM    784  CH2 TRP    99      27.928  23.011 -39.148  1.00 74.75           C  
ATOM    785  N   VAL   100      34.252  22.703 -35.058  1.00 52.66           N  
ATOM    786  CA  VAL   100      34.768  22.577 -33.724  1.00 52.66           C  
ATOM    787  C   VAL   100      33.677  23.035 -32.806  1.00 52.66           C  
ATOM    788  O   VAL   100      32.700  23.636 -33.249  1.00 52.66           O  
ATOM    789  CB  VAL   100      36.003  23.385 -33.438  1.00 52.66           C  
ATOM    790  CG1 VAL   100      37.124  22.906 -34.377  1.00 52.66           C  
ATOM    791  CG2 VAL   100      35.679  24.880 -33.550  1.00 52.66           C  
ATOM    792  N   LEU   101      33.780  22.698 -31.503  1.00111.18           N  
ATOM    793  CA  LEU   101      32.797  23.131 -30.549  1.00111.18           C  
ATOM    794  C   LEU   101      33.525  23.947 -29.520  1.00111.18           C  
ATOM    795  O   LEU   101      34.221  23.406 -28.662  1.00111.18           O  
ATOM    796  CB  LEU   101      32.112  21.943 -29.835  1.00111.18           C  
ATOM    797  CG  LEU   101      30.921  22.261 -28.896  1.00111.18           C  
ATOM    798  CD1 LEU   101      30.362  20.961 -28.298  1.00111.18           C  
ATOM    799  CD2 LEU   101      31.257  23.276 -27.788  1.00111.18           C  
ATOM    800  N   ASP   102      33.378  25.285 -29.577  1.00 52.72           N  
ATOM    801  CA  ASP   102      33.998  26.131 -28.595  1.00 52.72           C  
ATOM    802  C   ASP   102      33.157  26.023 -27.359  1.00 52.72           C  
ATOM    803  O   ASP   102      31.965  26.328 -27.379  1.00 52.72           O  
ATOM    804  CB  ASP   102      34.043  27.611 -29.021  1.00 52.72           C  
ATOM    805  CG  ASP   102      34.936  28.386 -28.060  1.00 52.72           C  
ATOM    806  OD1 ASP   102      35.282  27.833 -26.982  1.00 52.72           O  
ATOM    807  OD2 ASP   102      35.284  29.548 -28.397  1.00 52.72           O1-
ATOM    808  N   VAL   103      33.756  25.554 -26.248  1.00 59.38           N  
ATOM    809  CA  VAL   103      33.051  25.395 -25.004  1.00 59.38           C  
ATOM    810  C   VAL   103      32.722  26.749 -24.443  1.00 59.38           C  
ATOM    811  O   VAL   103      31.728  26.908 -23.736  1.00 59.38           O  
ATOM    812  CB  VAL   103      33.847  24.639 -23.984  1.00 59.38           C  
ATOM    813  CG1 VAL   103      33.038  24.575 -22.677  1.00 59.38           C  
ATOM    814  CG2 VAL   103      34.205  23.261 -24.568  1.00 59.38           C  
ATOM    815  N   GLY   104      33.595  27.751 -24.684  1.00 44.55           N  
ATOM    816  CA  GLY   104      33.263  29.106 -24.326  1.00 44.55           C  
ATOM    817  C   GLY   104      33.969  29.599 -23.100  1.00 44.55           C  
ATOM    818  O   GLY   104      33.919  30.797 -22.818  1.00 44.55           O  
ATOM    819  N   ILE   105      34.614  28.715 -22.316  1.00142.19           N  
ATOM    820  CA  ILE   105      35.318  29.186 -21.155  1.00142.19           C  
ATOM    821  C   ILE   105      36.558  28.370 -20.986  1.00142.19           C  
ATOM    822  O   ILE   105      36.654  27.254 -21.492  1.00142.19           O  
ATOM    823  CB  ILE   105      34.529  29.044 -19.885  1.00142.19           C  
ATOM    824  CG1 ILE   105      35.314  29.629 -18.699  1.00142.19           C  
ATOM    825  CG2 ILE   105      34.163  27.559 -19.721  1.00142.19           C  
ATOM    826  CD1 ILE   105      35.518  31.140 -18.783  1.00142.19           C  
ATOM    827  N   VAL   106      37.558  28.943 -20.288  1.00119.41           N  
ATOM    828  CA  VAL   106      38.784  28.273 -19.960  1.00119.41           C  
ATOM    829  C   VAL   106      38.578  27.605 -18.630  1.00119.41           C  
ATOM    830  O   VAL   106      37.707  27.994 -17.856  1.00119.41           O  
ATOM    831  CB  VAL   106      39.958  29.196 -19.834  1.00119.41           C  
ATOM    832  CG1 VAL   106      40.239  29.813 -21.213  1.00119.41           C  
ATOM    833  CG2 VAL   106      39.649  30.233 -18.741  1.00119.41           C  
ATOM    834  N   GLU   107      39.352  26.527 -18.387  1.00131.23           N  
ATOM    835  CA  GLU   107      39.317  25.658 -17.239  1.00131.23           C  
ATOM    836  C   GLU   107      39.937  26.250 -15.989  1.00131.23           C  
ATOM    837  O   GLU   107      39.551  25.851 -14.897  1.00131.23           O  
ATOM    838  CB  GLU   107      40.040  24.337 -17.547  1.00131.23           C  
ATOM    839  CG  GLU   107      39.551  23.671 -18.844  1.00131.23           C  
ATOM    840  CD  GLU   107      38.285  22.852 -18.619  1.00131.23           C  
ATOM    841  OE1 GLU   107      38.183  22.195 -17.550  1.00131.23           O  
ATOM    842  OE2 GLU   107      37.411  22.863 -19.526  1.00131.23           O1-
ATOM    843  N   ASN   108      40.939  27.158 -16.078  1.00141.79           N  
ATOM    844  CA  ASN   108      41.622  27.637 -14.888  1.00141.79           C  
ATOM    845  C   ASN   108      41.241  29.068 -14.596  1.00141.79           C  
ATOM    846  O   ASN   108      40.853  29.819 -15.487  1.00141.79           O  
ATOM    847  CB  ASN   108      43.156  27.612 -15.007  1.00141.79           C  
ATOM    848  CG  ASN   108      43.623  26.166 -15.011  1.00141.79           C  
ATOM    849  ND2 ASN   108      43.339  25.433 -13.901  1.00141.79           N  
ATOM    850  OD1 ASN   108      44.231  25.702 -15.973  1.00141.79           O  
ATOM    851  N   GLU   109      41.261  29.465 -13.301  1.00181.39           N  
ATOM    852  CA  GLU   109      40.882  30.809 -12.934  1.00181.39           C  
ATOM    853  C   GLU   109      41.901  31.879 -13.246  1.00181.39           C  
ATOM    854  O   GLU   109      41.623  32.808 -14.000  1.00181.39           O  
ATOM    855  CB  GLU   109      40.553  30.957 -11.438  1.00181.39           C  
ATOM    856  CG  GLU   109      41.730  30.665 -10.507  1.00181.39           C  
ATOM    857  CD  GLU   109      41.366  31.169  -9.116  1.00181.39           C  
ATOM    858  OE1 GLU   109      40.788  32.285  -9.028  1.00181.39           O  
ATOM    859  OE2 GLU   109      41.659  30.448  -8.125  1.00181.39           O1-
ATOM    860  N   ALA   110      43.130  31.762 -12.703  1.00216.59           N  
ATOM    861  CA  ALA   110      44.119  32.805 -12.804  1.00216.59           C  
ATOM    862  C   ALA   110      45.002  32.582 -13.991  1.00216.59           C  
ATOM    863  O   ALA   110      44.710  31.774 -14.869  1.00216.59           O  
ATOM    864  CB  ALA   110      45.031  32.905 -11.571  1.00216.59           C  
ATOM    865  N   GLU   111      46.103  33.361 -14.037  1.00297.12           N  
ATOM    866  CA  GLU   111      47.162  33.288 -15.008  1.00297.12           C  
ATOM    867  C   GLU   111      46.732  33.498 -16.430  1.00297.12           C  
ATOM    868  O   GLU   111      47.095  32.705 -17.299  1.00297.12           O  
ATOM    869  CB  GLU   111      47.979  31.985 -14.931  1.00297.12           C  
ATOM    870  CG  GLU   111      48.802  31.890 -13.645  1.00297.12           C  
ATOM    871  CD  GLU   111      49.701  33.118 -13.591  1.00297.12           C  
ATOM    872  OE1 GLU   111      50.094  33.612 -14.681  1.00297.12           O  
ATOM    873  OE2 GLU   111      50.000  33.581 -12.458  1.00297.12           O1-
ATOM    874  N   ARG   112      45.929  34.560 -16.672  1.00281.49           N  
ATOM    875  CA  ARG   112      45.582  35.109 -17.963  1.00281.49           C  
ATOM    876  C   ARG   112      44.097  35.213 -18.155  1.00281.49           C  
ATOM    877  O   ARG   112      43.436  34.212 -18.419  1.00281.49           O  
ATOM    878  CB  ARG   112      46.170  34.416 -19.206  1.00281.49           C  
ATOM    879  CG  ARG   112      47.640  34.770 -19.426  1.00281.49           C  
ATOM    880  CD  ARG   112      48.152  34.438 -20.828  1.00281.49           C  
ATOM    881  NE  ARG   112      49.488  35.079 -20.972  1.00281.49           N  
ATOM    882  CZ  ARG   112      49.924  35.482 -22.200  1.00281.49           C  
ATOM    883  NH1 ARG   112      49.151  35.266 -23.305  1.00281.49           N1+
ATOM    884  NH2 ARG   112      51.130  36.108 -22.325  1.00281.49           N  
ATOM    885  N   LYS   113      43.549  36.454 -18.087  1.00130.43           N  
ATOM    886  CA  LYS   113      42.152  36.710 -18.331  1.00130.43           C  
ATOM    887  C   LYS   113      42.069  37.171 -19.747  1.00130.43           C  
ATOM    888  O   LYS   113      41.240  38.003 -20.111  1.00130.43           O  
ATOM    889  CB  LYS   113      41.551  37.837 -17.475  1.00130.43           C  
ATOM    890  CG  LYS   113      41.274  37.454 -16.020  1.00130.43           C  
ATOM    891  CD  LYS   113      40.823  38.643 -15.168  1.00130.43           C  
ATOM    892  CE  LYS   113      40.253  38.247 -13.804  1.00130.43           C  
ATOM    893  NZ  LYS   113      39.789  39.456 -13.087  1.00130.43           N1+
ATOM    894  N   THR   114      42.953  36.603 -20.580  1.00133.24           N  
ATOM    895  CA  THR   114      43.065  36.882 -21.978  1.00133.24           C  
ATOM    896  C   THR   114      41.907  36.278 -22.705  1.00133.24           C  
ATOM    897  O   THR   114      41.570  36.712 -23.805  1.00133.24           O  
ATOM    898  CB  THR   114      44.321  36.324 -22.579  1.00133.24           C  
ATOM    899  CG2 THR   114      44.241  34.792 -22.559  1.00133.24           C  
ATOM    900  OG1 THR   114      44.482  36.792 -23.910  1.00133.24           O  
ATOM    901  N   TYR   115      41.301  35.210 -22.153  1.00101.91           N  
ATOM    902  CA  TYR   115      40.256  34.571 -22.901  1.00101.91           C  
ATOM    903  C   TYR   115      38.953  34.814 -22.203  1.00101.91           C  
ATOM    904  O   TYR   115      38.566  34.031 -21.335  1.00101.91           O  
ATOM    905  CB  TYR   115      40.394  33.041 -22.915  1.00101.91           C  
ATOM    906  CG  TYR   115      41.802  32.677 -23.243  1.00101.91           C  
ATOM    907  CD1 TYR   115      42.300  32.767 -24.522  1.00101.91           C  
ATOM    908  CD2 TYR   115      42.626  32.220 -22.238  1.00101.91           C  
ATOM    909  CE1 TYR   115      43.605  32.416 -24.786  1.00101.91           C  
ATOM    910  CE2 TYR   115      43.928  31.865 -22.494  1.00101.91           C  
ATOM    911  CZ  TYR   115      44.419  31.962 -23.773  1.00101.91           C  
ATOM    912  OH  TYR   115      45.756  31.599 -24.044  1.00101.91           O  
ATOM    913  N   PRO   116      38.226  35.822 -22.604  1.00 80.01           N  
ATOM    914  CA  PRO   116      36.973  36.133 -21.970  1.00 80.01           C  
ATOM    915  C   PRO   116      35.971  35.059 -22.254  1.00 80.01           C  
ATOM    916  O   PRO   116      36.028  34.462 -23.326  1.00 80.01           O  
ATOM    917  CB  PRO   116      36.584  37.531 -22.458  1.00 80.01           C  
ATOM    918  CG  PRO   116      37.563  37.830 -23.610  1.00 80.01           C  
ATOM    919  CD  PRO   116      38.795  36.969 -23.286  1.00 80.01           C  
ATOM    920  N   ILE   117      35.042  34.816 -21.307  1.00151.24           N  
ATOM    921  CA  ILE   117      34.087  33.742 -21.376  1.00151.24           C  
ATOM    922  C   ILE   117      32.846  34.193 -22.082  1.00151.24           C  
ATOM    923  O   ILE   117      32.377  35.312 -21.888  1.00151.24           O  
ATOM    924  CB  ILE   117      33.711  33.239 -20.007  1.00151.24           C  
ATOM    925  CG1 ILE   117      32.956  31.897 -20.049  1.00151.24           C  
ATOM    926  CG2 ILE   117      32.929  34.366 -19.313  1.00151.24           C  
ATOM    927  CD1 ILE   117      31.540  31.984 -20.612  1.00151.24           C  
ATOM    928  N   LYS   118      32.319  33.325 -22.970  1.00160.42           N  
ATOM    929  CA  LYS   118      31.110  33.580 -23.702  1.00160.42           C  
ATOM    930  C   LYS   118      30.351  32.285 -23.745  1.00160.42           C  
ATOM    931  O   LYS   118      30.766  31.291 -23.150  1.00160.42           O  
ATOM    932  CB  LYS   118      31.348  34.024 -25.155  1.00160.42           C  
ATOM    933  CG  LYS   118      32.020  35.392 -25.274  1.00160.42           C  
ATOM    934  CD  LYS   118      31.218  36.526 -24.631  1.00160.42           C  
ATOM    935  CE  LYS   118      29.985  36.948 -25.432  1.00160.42           C  
ATOM    936  NZ  LYS   118      29.284  38.051 -24.738  1.00160.42           N1+
ATOM    937  N   LYS   119      29.194  32.266 -24.434  1.00110.36           N  
ATOM    938  CA  LYS   119      28.391  31.074 -24.505  1.00110.36           C  
ATOM    939  C   LYS   119      29.029  30.118 -25.467  1.00110.36           C  
ATOM    940  O   LYS   119      29.757  30.517 -26.373  1.00110.36           O  
ATOM    941  CB  LYS   119      26.953  31.327 -24.983  1.00110.36           C  
ATOM    942  CG  LYS   119      26.121  32.166 -24.012  1.00110.36           C  
ATOM    943  CD  LYS   119      26.582  33.620 -23.899  1.00110.36           C  
ATOM    944  CE  LYS   119      25.737  34.444 -22.927  1.00110.36           C  
ATOM    945  NZ  LYS   119      24.344  34.526 -23.421  1.00110.36           N1+
ATOM    946  N   PRO   120      28.755  28.850 -25.288  1.00 69.58           N  
ATOM    947  CA  PRO   120      29.338  27.832 -26.121  1.00 69.58           C  
ATOM    948  C   PRO   120      28.884  27.991 -27.531  1.00 69.58           C  
ATOM    949  O   PRO   120      27.762  28.447 -27.745  1.00 69.58           O  
ATOM    950  CB  PRO   120      28.961  26.502 -25.476  1.00 69.58           C  
ATOM    951  CG  PRO   120      28.823  26.857 -23.984  1.00 69.58           C  
ATOM    952  CD  PRO   120      28.402  28.338 -23.974  1.00 69.58           C  
ATOM    953  N   SER   121      29.744  27.643 -28.512  1.00 81.88           N  
ATOM    954  CA  SER   121      29.335  27.841 -29.868  1.00 81.88           C  
ATOM    955  C   SER   121      29.847  26.738 -30.740  1.00 81.88           C  
ATOM    956  O   SER   121      30.905  26.162 -30.487  1.00 81.88           O  
ATOM    957  CB  SER   121      29.845  29.166 -30.463  1.00 81.88           C  
ATOM    958  OG  SER   121      29.394  29.307 -31.801  1.00 81.88           O  
ATOM    959  N   LEU   122      29.064  26.409 -31.790  1.00105.92           N  
ATOM    960  CA  LEU   122      29.486  25.475 -32.794  1.00105.92           C  
ATOM    961  C   LEU   122      29.961  26.331 -33.926  1.00105.92           C  
ATOM    962  O   LEU   122      29.220  27.186 -34.410  1.00105.92           O  
ATOM    963  CB  LEU   122      28.357  24.566 -33.315  1.00105.92           C  
ATOM    964  CG  LEU   122      27.814  23.602 -32.242  1.00105.92           C  
ATOM    965  CD1 LEU   122      27.113  24.363 -31.106  1.00105.92           C  
ATOM    966  CD2 LEU   122      26.931  22.508 -32.864  1.00105.92           C  
ATOM    967  N   ILE   123      31.224  26.144 -34.363  1.00 92.20           N  
ATOM    968  CA  ILE   123      31.751  26.989 -35.396  1.00 92.20           C  
ATOM    969  C   ILE   123      32.327  26.134 -36.479  1.00 92.20           C  
ATOM    970  O   ILE   123      32.813  25.031 -36.226  1.00 92.20           O  
ATOM    971  CB  ILE   123      32.812  27.940 -34.923  1.00 92.20           C  
ATOM    972  CG1 ILE   123      33.112  28.990 -36.003  1.00 92.20           C  
ATOM    973  CG2 ILE   123      34.036  27.126 -34.492  1.00 92.20           C  
ATOM    974  CD1 ILE   123      33.968  30.148 -35.496  1.00 92.20           C  
ATOM    975  N   ALA   124      32.257  26.625 -37.735  1.00 39.41           N  
ATOM    976  CA  ALA   124      32.759  25.856 -38.838  1.00 39.41           C  
ATOM    977  C   ALA   124      33.565  26.735 -39.747  1.00 39.41           C  
ATOM    978  O   ALA   124      33.269  27.914 -39.940  1.00 39.41           O  
ATOM    979  CB  ALA   124      31.646  25.217 -39.686  1.00 39.41           C  
ATOM    980  N   PHE   125      34.622  26.150 -40.344  1.00 54.53           N  
ATOM    981  CA  PHE   125      35.477  26.867 -41.243  1.00 54.53           C  
ATOM    982  C   PHE   125      35.451  26.114 -42.534  1.00 54.53           C  
ATOM    983  O   PHE   125      35.225  24.904 -42.543  1.00 54.53           O  
ATOM    984  CB  PHE   125      36.948  26.912 -40.786  1.00 54.53           C  
ATOM    985  CG  PHE   125      37.025  27.638 -39.486  1.00 54.53           C  
ATOM    986  CD1 PHE   125      37.115  29.010 -39.447  1.00 54.53           C  
ATOM    987  CD2 PHE   125      37.011  26.940 -38.299  1.00 54.53           C  
ATOM    988  CE1 PHE   125      37.188  29.672 -38.244  1.00 54.53           C  
ATOM    989  CE2 PHE   125      37.084  27.597 -37.093  1.00 54.53           C  
ATOM    990  CZ  PHE   125      37.172  28.967 -37.064  1.00 54.53           C  
ATOM    991  N   ASP   126      35.665  26.821 -43.662  1.00 45.62           N  
ATOM    992  CA  ASP   126      35.639  26.181 -44.947  1.00 45.62           C  
ATOM    993  C   ASP   126      37.054  25.976 -45.398  1.00 45.62           C  
ATOM    994  O   ASP   126      37.765  26.925 -45.724  1.00 45.62           O  
ATOM    995  CB  ASP   126      34.910  27.019 -46.015  1.00 45.62           C  
ATOM    996  CG  ASP   126      34.605  26.133 -47.217  1.00 45.62           C  
ATOM    997  OD1 ASP   126      35.051  24.956 -47.218  1.00 45.62           O  
ATOM    998  OD2 ASP   126      33.916  26.622 -48.153  1.00 45.62           O1-
ATOM    999  N   LEU   127      37.494  24.704 -45.410  1.00 67.94           N  
ATOM   1000  CA  LEU   127      38.819  24.306 -45.808  1.00 67.94           C  
ATOM   1001  C   LEU   127      39.002  24.538 -47.277  1.00 67.94           C  
ATOM   1002  O   LEU   127      40.118  24.776 -47.735  1.00 67.94           O  
ATOM   1003  CB  LEU   127      39.107  22.820 -45.521  1.00 67.94           C  
ATOM   1004  CG  LEU   127      39.060  22.474 -44.018  1.00 67.94           C  
ATOM   1005  CD1 LEU   127      39.488  21.021 -43.761  1.00 67.94           C  
ATOM   1006  CD2 LEU   127      39.861  23.487 -43.183  1.00 67.94           C  
ATOM   1007  N   THR   128      37.915  24.423 -48.067  1.00 96.07           N  
ATOM   1008  CA  THR   128      38.030  24.602 -49.486  1.00 96.07           C  
ATOM   1009  C   THR   128      38.478  26.006 -49.769  1.00 96.07           C  
ATOM   1010  O   THR   128      39.332  26.217 -50.628  1.00 96.07           O  
ATOM   1011  CB  THR   128      36.745  24.347 -50.227  1.00 96.07           C  
ATOM   1012  CG2 THR   128      35.717  25.431 -49.861  1.00 96.07           C  
ATOM   1013  OG1 THR   128      36.980  24.339 -51.628  1.00 96.07           O  
ATOM   1014  N   LYS   129      37.919  27.000 -49.045  1.00 78.74           N  
ATOM   1015  CA  LYS   129      38.261  28.385 -49.227  1.00 78.74           C  
ATOM   1016  C   LYS   129      39.634  28.585 -48.665  1.00 78.74           C  
ATOM   1017  O   LYS   129      40.058  27.885 -47.747  1.00 78.74           O  
ATOM   1018  CB  LYS   129      37.327  29.354 -48.479  1.00 78.74           C  
ATOM   1019  CG  LYS   129      35.852  29.245 -48.882  1.00 78.74           C  
ATOM   1020  CD  LYS   129      34.914  30.022 -47.953  1.00 78.74           C  
ATOM   1021  CE  LYS   129      33.431  29.920 -48.320  1.00 78.74           C  
ATOM   1022  NZ  LYS   129      32.753  28.957 -47.424  1.00 78.74           N1+
ATOM   1023  N   SER   130      40.331  29.602 -49.203  1.00130.51           N  
ATOM   1024  CA  SER   130      41.727  29.871 -49.005  1.00130.51           C  
ATOM   1025  C   SER   130      42.183  30.085 -47.605  1.00130.51           C  
ATOM   1026  O   SER   130      43.062  29.351 -47.164  1.00130.51           O  
ATOM   1027  CB  SER   130      42.198  31.094 -49.808  1.00130.51           C  
ATOM   1028  OG  SER   130      42.049  30.847 -51.198  1.00130.51           O  
ATOM   1029  N   ASN   131      41.664  31.095 -46.876  1.00155.84           N  
ATOM   1030  CA  ASN   131      42.212  31.292 -45.570  1.00155.84           C  
ATOM   1031  C   ASN   131      41.224  30.813 -44.558  1.00155.84           C  
ATOM   1032  O   ASN   131      41.039  31.447 -43.520  1.00155.84           O  
ATOM   1033  CB  ASN   131      42.456  32.781 -45.260  1.00155.84           C  
ATOM   1034  CG  ASN   131      43.495  33.315 -46.238  1.00155.84           C  
ATOM   1035  ND2 ASN   131      43.089  34.313 -47.069  1.00155.84           N  
ATOM   1036  OD1 ASN   131      44.635  32.853 -46.267  1.00155.84           O  
ATOM   1037  N   TYR   132      40.600  29.655 -44.831  1.00120.84           N  
ATOM   1038  CA  TYR   132      39.651  29.007 -43.973  1.00120.84           C  
ATOM   1039  C   TYR   132      38.717  30.003 -43.338  1.00120.84           C  
ATOM   1040  O   TYR   132      38.836  30.286 -42.147  1.00120.84           O  
ATOM   1041  CB  TYR   132      40.285  28.185 -42.835  1.00120.84           C  
ATOM   1042  CG  TYR   132      41.210  27.180 -43.431  1.00120.84           C  
ATOM   1043  CD1 TYR   132      40.776  26.294 -44.387  1.00120.84           C  
ATOM   1044  CD2 TYR   132      42.512  27.095 -42.991  1.00120.84           C  
ATOM   1045  CE1 TYR   132      41.639  25.365 -44.919  1.00120.84           C  
ATOM   1046  CE2 TYR   132      43.380  26.168 -43.517  1.00120.84           C  
ATOM   1047  CZ  TYR   132      42.944  25.301 -44.488  1.00120.84           C  
ATOM   1048  OH  TYR   132      43.828  24.345 -45.034  1.00120.84           O  
ATOM   1049  N   PRO   133      37.804  30.569 -44.084  1.00 87.86           N  
ATOM   1050  CA  PRO   133      36.848  31.505 -43.532  1.00 87.86           C  
ATOM   1051  C   PRO   133      35.786  30.835 -42.702  1.00 87.86           C  
ATOM   1052  O   PRO   133      35.488  29.666 -42.939  1.00 87.86           O  
ATOM   1053  CB  PRO   133      36.290  32.294 -44.720  1.00 87.86           C  
ATOM   1054  CG  PRO   133      36.692  31.471 -45.957  1.00 87.86           C  
ATOM   1055  CD  PRO   133      37.976  30.750 -45.514  1.00 87.86           C  
ATOM   1056  N   GLU   134      35.194  31.570 -41.733  1.00 81.64           N  
ATOM   1057  CA  GLU   134      34.175  31.048 -40.849  1.00 81.64           C  
ATOM   1058  C   GLU   134      32.834  31.059 -41.534  1.00 81.64           C  
ATOM   1059  O   GLU   134      32.258  32.117 -41.786  1.00 81.64           O  
ATOM   1060  CB  GLU   134      34.014  31.891 -39.569  1.00 81.64           C  
ATOM   1061  CG  GLU   134      32.937  31.378 -38.610  1.00 81.64           C  
ATOM   1062  CD  GLU   134      32.690  32.452 -37.555  1.00 81.64           C  
ATOM   1063  OE1 GLU   134      33.545  32.604 -36.643  1.00 81.64           O  
ATOM   1064  OE2 GLU   134      31.638  33.138 -37.649  1.00 81.64           O1-
ATOM   1065  N   ILE   135      32.350  29.856 -41.910  1.00 75.46           N  
ATOM   1066  CA  ILE   135      31.072  29.586 -42.518  1.00 75.46           C  
ATOM   1067  C   ILE   135      29.927  29.579 -41.540  1.00 75.46           C  
ATOM   1068  O   ILE   135      28.841  30.062 -41.855  1.00 75.46           O  
ATOM   1069  CB  ILE   135      31.055  28.251 -43.203  1.00 75.46           C  
ATOM   1070  CG1 ILE   135      31.273  27.127 -42.176  1.00 75.46           C  
ATOM   1071  CG2 ILE   135      32.105  28.273 -44.325  1.00 75.46           C  
ATOM   1072  CD1 ILE   135      30.993  25.730 -42.730  1.00 75.46           C  
ATOM   1073  N   HIS   136      30.117  28.972 -40.346  1.00125.66           N  
ATOM   1074  CA  HIS   136      29.030  28.796 -39.414  1.00125.66           C  
ATOM   1075  C   HIS   136      29.438  29.225 -38.036  1.00125.66           C  
ATOM   1076  O   HIS   136      30.567  28.991 -37.609  1.00125.66           O  
ATOM   1077  CB  HIS   136      28.592  27.327 -39.312  1.00125.66           C  
ATOM   1078  CG  HIS   136      27.643  27.069 -38.185  1.00125.66           C  
ATOM   1079  CD2 HIS   136      26.285  27.107 -38.141  1.00125.66           C  
ATOM   1080  ND1 HIS   136      28.053  26.720 -36.918  1.00125.66           N  
ATOM   1081  CE1 HIS   136      26.931  26.562 -36.173  1.00125.66           C  
ATOM   1082  NE2 HIS   136      25.833  26.787 -36.872  1.00125.66           N  
ATOM   1083  N   ARG   137      28.512  29.903 -37.318  1.00 62.82           N  
ATOM   1084  CA  ARG   137      28.732  30.279 -35.949  1.00 62.82           C  
ATOM   1085  C   ARG   137      27.400  30.240 -35.251  1.00 62.82           C  
ATOM   1086  O   ARG   137      26.546  31.094 -35.484  1.00 62.82           O  
ATOM   1087  CB  ARG   137      29.301  31.701 -35.798  1.00 62.82           C  
ATOM   1088  CG  ARG   137      29.464  32.151 -34.346  1.00 62.82           C  
ATOM   1089  CD  ARG   137      30.173  33.499 -34.200  1.00 62.82           C  
ATOM   1090  NE  ARG   137      31.633  33.262 -34.378  1.00 62.82           N  
ATOM   1091  CZ  ARG   137      32.394  32.955 -33.288  1.00 62.82           C  
ATOM   1092  NH1 ARG   137      31.808  32.873 -32.057  1.00 62.82           N1+
ATOM   1093  NH2 ARG   137      33.735  32.738 -33.422  1.00 62.82           N  
ATOM   1094  N   TYR   138      27.188  29.253 -34.354  1.00 59.43           N  
ATOM   1095  CA  TYR   138      25.918  29.143 -33.685  1.00 59.43           C  
ATOM   1096  C   TYR   138      26.148  29.133 -32.206  1.00 59.43           C  
ATOM   1097  O   TYR   138      26.897  28.306 -31.690  1.00 59.43           O  
ATOM   1098  CB  TYR   138      25.179  27.839 -34.055  1.00 59.43           C  
ATOM   1099  CG  TYR   138      23.942  27.657 -33.235  1.00 59.43           C  
ATOM   1100  CD1 TYR   138      22.756  28.261 -33.585  1.00 59.43           C  
ATOM   1101  CD2 TYR   138      23.971  26.856 -32.116  1.00 59.43           C  
ATOM   1102  CE1 TYR   138      21.623  28.072 -32.825  1.00 59.43           C  
ATOM   1103  CE2 TYR   138      22.843  26.665 -31.353  1.00 59.43           C  
ATOM   1104  CZ  TYR   138      21.665  27.273 -31.707  1.00 59.43           C  
ATOM   1105  OH  TYR   138      20.504  27.077 -30.927  1.00 59.43           O  
ATOM   1106  N   GLU   139      25.505  30.073 -31.484  1.00117.35           N  
ATOM   1107  CA  GLU   139      25.633  30.127 -30.055  1.00117.35           C  
ATOM   1108  C   GLU   139      24.523  29.334 -29.433  1.00117.35           C  
ATOM   1109  O   GLU   139      23.394  29.325 -29.922  1.00117.35           O  
ATOM   1110  CB  GLU   139      25.588  31.563 -29.498  1.00117.35           C  
ATOM   1111  CG  GLU   139      24.351  32.350 -29.937  1.00117.35           C  
ATOM   1112  CD  GLU   139      23.197  32.014 -29.003  1.00117.35           C  
ATOM   1113  OE1 GLU   139      23.473  31.714 -27.812  1.00117.35           O  
ATOM   1114  OE2 GLU   139      22.024  32.066 -29.462  1.00117.35           O1-
ATOM   1115  N   LEU   140      24.836  28.633 -28.324  1.00 83.47           N  
ATOM   1116  CA  LEU   140      23.849  27.852 -27.636  1.00 83.47           C  
ATOM   1117  C   LEU   140      22.986  28.766 -26.831  1.00 83.47           C  
ATOM   1118  O   LEU   140      23.462  29.729 -26.232  1.00 83.47           O  
ATOM   1119  CB  LEU   140      24.435  26.801 -26.672  1.00 83.47           C  
ATOM   1120  CG  LEU   140      25.151  25.637 -27.383  1.00 83.47           C  
ATOM   1121  CD1 LEU   140      26.359  26.127 -28.194  1.00 83.47           C  
ATOM   1122  CD2 LEU   140      25.521  24.523 -26.392  1.00 83.47           C  
ATOM   1123  N   THR   141      21.670  28.479 -26.809  1.00 35.62           N  
ATOM   1124  CA  THR   141      20.781  29.259 -26.005  1.00 35.62           C  
ATOM   1125  C   THR   141      21.079  28.876 -24.590  1.00 35.62           C  
ATOM   1126  O   THR   141      21.358  27.715 -24.298  1.00 35.62           O  
ATOM   1127  CB  THR   141      19.333  28.971 -26.271  1.00 35.62           C  
ATOM   1128  CG2 THR   141      18.472  29.845 -25.346  1.00 35.62           C  
ATOM   1129  OG1 THR   141      19.025  29.242 -27.630  1.00 35.62           O  
ATOM   1130  N   GLY   142      20.973  29.849 -23.667  1.00 27.83           N  
ATOM   1131  CA  GLY   142      21.363  29.679 -22.296  1.00 27.83           C  
ATOM   1132  C   GLY   142      20.602  28.560 -21.659  1.00 27.83           C  
ATOM   1133  O   GLY   142      21.132  27.857 -20.802  1.00 27.83           O  
ATOM   1134  N   GLU   143      19.329  28.368 -22.038  1.00 98.36           N  
ATOM   1135  CA  GLU   143      18.533  27.363 -21.392  1.00 98.36           C  
ATOM   1136  C   GLU   143      19.161  26.020 -21.611  1.00 98.36           C  
ATOM   1137  O   GLU   143      19.131  25.160 -20.732  1.00 98.36           O  
ATOM   1138  CB  GLU   143      17.087  27.317 -21.925  1.00 98.36           C  
ATOM   1139  CG  GLU   143      16.096  26.609 -20.990  1.00 98.36           C  
ATOM   1140  CD  GLU   143      15.888  25.172 -21.445  1.00 98.36           C  
ATOM   1141  OE1 GLU   143      16.892  24.498 -21.796  1.00 98.36           O  
ATOM   1142  OE2 GLU   143      14.708  24.729 -21.449  1.00 98.36           O1-
ATOM   1143  N   ALA   144      19.725  25.807 -22.812  1.00 54.26           N  
ATOM   1144  CA  ALA   144      20.303  24.565 -23.251  1.00 54.26           C  
ATOM   1145  C   ALA   144      21.554  24.155 -22.518  1.00 54.26           C  
ATOM   1146  O   ALA   144      21.791  22.960 -22.341  1.00 54.26           O  
ATOM   1147  CB  ALA   144      20.647  24.581 -24.750  1.00 54.26           C  
ATOM   1148  N   GLY   145      22.408  25.112 -22.101  1.00 39.80           N  
ATOM   1149  CA  GLY   145      23.700  24.776 -21.553  1.00 39.80           C  
ATOM   1150  C   GLY   145      23.591  23.768 -20.445  1.00 39.80           C  
ATOM   1151  O   GLY   145      22.795  23.913 -19.519  1.00 39.80           O  
ATOM   1152  N   LYS   146      24.407  22.693 -20.546  1.00125.53           N  
ATOM   1153  CA  LYS   146      24.484  21.676 -19.537  1.00125.53           C  
ATOM   1154  C   LYS   146      25.898  21.161 -19.520  1.00125.53           C  
ATOM   1155  O   LYS   146      26.236  20.260 -20.287  1.00125.53           O  
ATOM   1156  CB  LYS   146      23.592  20.458 -19.833  1.00125.53           C  
ATOM   1157  CG  LYS   146      22.111  20.664 -19.519  1.00125.53           C  
ATOM   1158  CD  LYS   146      21.831  20.826 -18.024  1.00125.53           C  
ATOM   1159  CE  LYS   146      20.342  20.806 -17.679  1.00125.53           C  
ATOM   1160  NZ  LYS   146      20.167  20.732 -16.211  1.00125.53           N1+
ATOM   1161  N   ASN   147      26.741  21.695 -18.608  1.00 78.99           N  
ATOM   1162  CA  ASN   147      28.111  21.279 -18.430  1.00 78.99           C  
ATOM   1163  C   ASN   147      28.840  21.134 -19.740  1.00 78.99           C  
ATOM   1164  O   ASN   147      29.110  20.019 -20.182  1.00 78.99           O  
ATOM   1165  CB  ASN   147      28.250  19.955 -17.656  1.00 78.99           C  
ATOM   1166  CG  ASN   147      27.845  20.207 -16.211  1.00 78.99           C  
ATOM   1167  ND2 ASN   147      28.826  20.083 -15.277  1.00 78.99           N  
ATOM   1168  OD1 ASN   147      26.687  20.500 -15.918  1.00 78.99           O  
ATOM   1169  N   PRO   148      29.180  22.228 -20.373  1.00159.73           N  
ATOM   1170  CA  PRO   148      29.856  22.209 -21.650  1.00159.73           C  
ATOM   1171  C   PRO   148      31.236  21.618 -21.626  1.00159.73           C  
ATOM   1172  O   PRO   148      31.736  21.246 -22.687  1.00159.73           O  
ATOM   1173  CB  PRO   148      29.838  23.654 -22.144  1.00159.73           C  
ATOM   1174  CG  PRO   148      28.597  24.260 -21.468  1.00159.73           C  
ATOM   1175  CD  PRO   148      28.448  23.466 -20.161  1.00159.73           C  
ATOM   1176  N   LEU   149      31.881  21.545 -20.450  1.00114.87           N  
ATOM   1177  CA  LEU   149      33.215  21.020 -20.315  1.00114.87           C  
ATOM   1178  C   LEU   149      33.216  19.555 -20.667  1.00114.87           C  
ATOM   1179  O   LEU   149      34.238  18.984 -21.043  1.00114.87           O  
ATOM   1180  CB  LEU   149      33.772  21.168 -18.888  1.00114.87           C  
ATOM   1181  CG  LEU   149      33.924  22.634 -18.443  1.00114.87           C  
ATOM   1182  CD1 LEU   149      34.539  22.727 -17.038  1.00114.87           C  
ATOM   1183  CD2 LEU   149      34.687  23.464 -19.489  1.00114.87           C  
ATOM   1184  N   GLY   150      32.061  18.907 -20.457  1.00 89.44           N  
ATOM   1185  CA  GLY   150      31.733  17.517 -20.642  1.00 89.44           C  
ATOM   1186  C   GLY   150      31.639  17.051 -22.077  1.00 89.44           C  
ATOM   1187  O   GLY   150      31.481  15.852 -22.303  1.00 89.44           O  
ATOM   1188  N   TYR   151      31.563  17.958 -23.074  1.00 82.87           N  
ATOM   1189  CA  TYR   151      31.349  17.533 -24.438  1.00 82.87           C  
ATOM   1190  C   TYR   151      32.437  16.630 -24.940  1.00 82.87           C  
ATOM   1191  O   TYR   151      33.627  16.898 -24.777  1.00 82.87           O  
ATOM   1192  CB  TYR   151      31.232  18.675 -25.465  1.00 82.87           C  
ATOM   1193  CG  TYR   151      30.008  19.470 -25.176  1.00 82.87           C  
ATOM   1194  CD1 TYR   151      28.761  18.898 -25.275  1.00 82.87           C  
ATOM   1195  CD2 TYR   151      30.105  20.801 -24.843  1.00 82.87           C  
ATOM   1196  CE1 TYR   151      27.631  19.636 -25.015  1.00 82.87           C  
ATOM   1197  CE2 TYR   151      28.980  21.546 -24.584  1.00 82.87           C  
ATOM   1198  CZ  TYR   151      27.739  20.962 -24.667  1.00 82.87           C  
ATOM   1199  OH  TYR   151      26.578  21.718 -24.401  1.00 82.87           O  
ATOM   1200  N   GLY   152      32.021  15.518 -25.585  1.00 39.40           N  
ATOM   1201  CA  GLY   152      32.912  14.547 -26.152  1.00 39.40           C  
ATOM   1202  C   GLY   152      32.871  14.677 -27.644  1.00 39.40           C  
ATOM   1203  O   GLY   152      32.855  15.771 -28.200  1.00 39.40           O  
ATOM   1204  N   GLY   153      32.846  13.528 -28.336  1.00 37.59           N  
ATOM   1205  CA  GLY   153      32.869  13.467 -29.762  1.00 37.59           C  
ATOM   1206  C   GLY   153      31.569  13.963 -30.302  1.00 37.59           C  
ATOM   1207  O   GLY   153      30.554  13.998 -29.606  1.00 37.59           O  
ATOM   1208  N   PHE   154      31.594  14.397 -31.578  1.00 66.97           N  
ATOM   1209  CA  PHE   154      30.385  14.801 -32.229  1.00 66.97           C  
ATOM   1210  C   PHE   154      30.435  14.363 -33.659  1.00 66.97           C  
ATOM   1211  O   PHE   154      31.485  13.963 -34.163  1.00 66.97           O  
ATOM   1212  CB  PHE   154      30.081  16.312 -32.142  1.00 66.97           C  
ATOM   1213  CG  PHE   154      31.193  17.122 -32.717  1.00 66.97           C  
ATOM   1214  CD1 PHE   154      31.244  17.412 -34.061  1.00 66.97           C  
ATOM   1215  CD2 PHE   154      32.184  17.610 -31.895  1.00 66.97           C  
ATOM   1216  CE1 PHE   154      32.273  18.169 -34.575  1.00 66.97           C  
ATOM   1217  CE2 PHE   154      33.215  18.366 -32.402  1.00 66.97           C  
ATOM   1218  CZ  PHE   154      33.261  18.647 -33.745  1.00 66.97           C  
ATOM   1219  N   ALA   155      29.263  14.380 -34.335  1.00 35.13           N  
ATOM   1220  CA  ALA   155      29.182  13.975 -35.709  1.00 35.13           C  
ATOM   1221  C   ALA   155      28.443  15.026 -36.475  1.00 35.13           C  
ATOM   1222  O   ALA   155      27.520  15.660 -35.964  1.00 35.13           O  
ATOM   1223  CB  ALA   155      28.423  12.654 -35.914  1.00 35.13           C  
ATOM   1224  N   VAL   156      28.855  15.237 -37.740  1.00 46.43           N  
ATOM   1225  CA  VAL   156      28.218  16.194 -38.597  1.00 46.43           C  
ATOM   1226  C   VAL   156      27.461  15.408 -39.621  1.00 46.43           C  
ATOM   1227  O   VAL   156      28.034  14.622 -40.373  1.00 46.43           O  
ATOM   1228  CB  VAL   156      29.201  17.071 -39.320  1.00 46.43           C  
ATOM   1229  CG1 VAL   156      28.438  18.032 -40.248  1.00 46.43           C  
ATOM   1230  CG2 VAL   156      30.078  17.776 -38.272  1.00 46.43           C  
ATOM   1231  N   ASP   157      26.133  15.615 -39.676  1.00 67.10           N  
ATOM   1232  CA  ASP   157      25.264  14.884 -40.552  1.00 67.10           C  
ATOM   1233  C   ASP   157      24.877  15.806 -41.668  1.00 67.10           C  
ATOM   1234  O   ASP   157      24.055  16.701 -41.480  1.00 67.10           O  
ATOM   1235  CB  ASP   157      23.981  14.445 -39.817  1.00 67.10           C  
ATOM   1236  CG  ASP   157      23.271  13.334 -40.580  1.00 67.10           C  
ATOM   1237  OD1 ASP   157      23.677  13.040 -41.735  1.00 67.10           O  
ATOM   1238  OD2 ASP   157      22.304  12.766 -40.008  1.00 67.10           O1-
ATOM   1239  N   VAL   158      25.473  15.611 -42.863  1.00 59.90           N  
ATOM   1240  CA  VAL   158      25.161  16.479 -43.961  1.00 59.90           C  
ATOM   1241  C   VAL   158      24.266  15.719 -44.886  1.00 59.90           C  
ATOM   1242  O   VAL   158      24.682  14.776 -45.558  1.00 59.90           O  
ATOM   1243  CB  VAL   158      26.381  16.901 -44.733  1.00 59.90           C  
ATOM   1244  CG1 VAL   158      25.951  17.817 -45.889  1.00 59.90           C  
ATOM   1245  CG2 VAL   158      27.376  17.549 -43.759  1.00 59.90           C  
ATOM   1246  N   VAL   159      22.980  16.109 -44.932  1.00 59.97           N  
ATOM   1247  CA  VAL   159      22.067  15.396 -45.765  1.00 59.97           C  
ATOM   1248  C   VAL   159      22.381  15.619 -47.221  1.00 59.97           C  
ATOM   1249  O   VAL   159      22.318  14.676 -48.007  1.00 59.97           O  
ATOM   1250  CB  VAL   159      20.637  15.699 -45.459  1.00 59.97           C  
ATOM   1251  CG1 VAL   159      19.768  14.878 -46.427  1.00 59.97           C  
ATOM   1252  CG2 VAL   159      20.380  15.394 -43.972  1.00 59.97           C  
ATOM   1253  N   ASN   160      22.729  16.857 -47.638  1.00 78.81           N  
ATOM   1254  CA  ASN   160      22.985  17.053 -49.042  1.00 78.81           C  
ATOM   1255  C   ASN   160      24.412  17.473 -49.265  1.00 78.81           C  
ATOM   1256  O   ASN   160      24.721  18.658 -49.403  1.00 78.81           O  
ATOM   1257  CB  ASN   160      22.032  18.083 -49.693  1.00 78.81           C  
ATOM   1258  CG  ASN   160      22.133  19.418 -48.961  1.00 78.81           C  
ATOM   1259  ND2 ASN   160      21.674  20.512 -49.627  1.00 78.81           N  
ATOM   1260  OD1 ASN   160      22.603  19.485 -47.827  1.00 78.81           O  
ATOM   1261  N   PRO   161      25.302  16.516 -49.342  1.00167.66           N  
ATOM   1262  CA  PRO   161      26.690  16.835 -49.550  1.00167.66           C  
ATOM   1263  C   PRO   161      26.961  17.406 -50.902  1.00167.66           C  
ATOM   1264  O   PRO   161      27.966  18.092 -51.074  1.00167.66           O  
ATOM   1265  CB  PRO   161      27.464  15.552 -49.267  1.00167.66           C  
ATOM   1266  CG  PRO   161      26.565  14.807 -48.264  1.00167.66           C  
ATOM   1267  CD  PRO   161      25.139  15.271 -48.609  1.00167.66           C  
ATOM   1268  N   LYS   162      26.103  17.071 -51.881  1.00 93.56           N  
ATOM   1269  CA  LYS   162      26.216  17.495 -53.248  1.00 93.56           C  
ATOM   1270  C   LYS   162      25.884  18.948 -53.407  1.00 93.56           C  
ATOM   1271  O   LYS   162      26.446  19.624 -54.268  1.00 93.56           O  
ATOM   1272  CB  LYS   162      25.310  16.678 -54.181  1.00 93.56           C  
ATOM   1273  CG  LYS   162      25.771  15.223 -54.310  1.00 93.56           C  
ATOM   1274  CD  LYS   162      25.680  14.425 -53.006  1.00 93.56           C  
ATOM   1275  CE  LYS   162      26.228  13.000 -53.118  1.00 93.56           C  
ATOM   1276  NZ  LYS   162      26.160  12.323 -51.803  1.00 93.56           N1+
ATOM   1277  N   ARG   163      24.960  19.472 -52.578  1.00193.51           N  
ATOM   1278  CA  ARG   163      24.467  20.806 -52.783  1.00193.51           C  
ATOM   1279  C   ARG   163      25.154  21.785 -51.877  1.00193.51           C  
ATOM   1280  O   ARG   163      26.375  21.783 -51.737  1.00193.51           O  
ATOM   1281  CB  ARG   163      22.950  20.932 -52.557  1.00193.51           C  
ATOM   1282  CG  ARG   163      22.122  20.213 -53.626  1.00193.51           C  
ATOM   1283  CD  ARG   163      20.611  20.373 -53.445  1.00193.51           C  
ATOM   1284  NE  ARG   163      19.948  19.787 -54.643  1.00193.51           N  
ATOM   1285  CZ  ARG   163      18.589  19.838 -54.756  1.00193.51           C  
ATOM   1286  NH1 ARG   163      17.848  20.414 -53.765  1.00193.51           N1+
ATOM   1287  NH2 ARG   163      17.970  19.321 -55.857  1.00193.51           N  
ATOM   1288  N   CYS   164      24.345  22.689 -51.286  1.00 94.05           N  
ATOM   1289  CA  CYS   164      24.754  23.784 -50.446  1.00 94.05           C  
ATOM   1290  C   CYS   164      25.409  23.259 -49.212  1.00 94.05           C  
ATOM   1291  O   CYS   164      26.271  23.921 -48.637  1.00 94.05           O  
ATOM   1292  CB  CYS   164      23.571  24.651 -49.989  1.00 94.05           C  
ATOM   1293  SG  CYS   164      22.731  25.457 -51.383  1.00 94.05           S  
ATOM   1294  N   SER   165      25.001  22.055 -48.772  1.00 61.43           N  
ATOM   1295  CA  SER   165      25.552  21.434 -47.603  1.00 61.43           C  
ATOM   1296  C   SER   165      25.029  22.125 -46.384  1.00 61.43           C  
ATOM   1297  O   SER   165      25.529  21.922 -45.279  1.00 61.43           O  
ATOM   1298  CB  SER   165      27.083  21.516 -47.593  1.00 61.43           C  
ATOM   1299  OG  SER   165      27.580  20.978 -48.811  1.00 61.43           O  
ATOM   1300  N   ASP   166      24.003  22.973 -46.569  1.00132.95           N  
ATOM   1301  CA  ASP   166      23.336  23.668 -45.505  1.00132.95           C  
ATOM   1302  C   ASP   166      22.468  22.737 -44.723  1.00132.95           C  
ATOM   1303  O   ASP   166      22.280  22.909 -43.519  1.00132.95           O  
ATOM   1304  CB  ASP   166      22.442  24.812 -46.017  1.00132.95           C  
ATOM   1305  CG  ASP   166      23.356  25.949 -46.452  1.00132.95           C  
ATOM   1306  OD1 ASP   166      24.214  26.362 -45.627  1.00132.95           O  
ATOM   1307  OD2 ASP   166      23.217  26.414 -47.616  1.00132.95           O1-
ATOM   1308  N   LYS   167      21.889  21.732 -45.404  1.00200.63           N  
ATOM   1309  CA  LYS   167      20.911  20.923 -44.752  1.00200.63           C  
ATOM   1310  C   LYS   167      20.712  19.658 -45.501  1.00200.63           C  
ATOM   1311  O   LYS   167      21.380  18.656 -45.238  1.00200.63           O  
ATOM   1312  CB  LYS   167      19.545  21.619 -44.740  1.00200.63           C  
ATOM   1313  CG  LYS   167      19.278  22.466 -46.000  1.00200.63           C  
ATOM   1314  CD  LYS   167      17.807  22.824 -46.223  1.00200.63           C  
ATOM   1315  CE  LYS   167      17.016  21.726 -46.939  1.00200.63           C  
ATOM   1316  NZ  LYS   167      15.663  22.213 -47.286  1.00200.63           N1+
ATOM   1317  N   ASN   168      19.689  19.728 -46.387  1.00233.05           N  
ATOM   1318  CA  ASN   168      19.093  18.724 -47.207  1.00233.05           C  
ATOM   1319  C   ASN   168      17.999  18.274 -46.315  1.00233.05           C  
ATOM   1320  O   ASN   168      17.014  18.988 -46.136  1.00233.05           O  
ATOM   1321  CB  ASN   168      20.002  17.566 -47.615  1.00233.05           C  
ATOM   1322  CG  ASN   168      19.303  16.799 -48.727  1.00233.05           C  
ATOM   1323  ND2 ASN   168      18.043  17.199 -49.048  1.00233.05           N  
ATOM   1324  OD1 ASN   168      19.871  15.878 -49.311  1.00233.05           O  
ATOM   1325  N   GLU   169      18.134  17.075 -45.729  1.00156.45           N  
ATOM   1326  CA  GLU   169      17.209  16.783 -44.683  1.00156.45           C  
ATOM   1327  C   GLU   169      17.525  17.852 -43.691  1.00156.45           C  
ATOM   1328  O   GLU   169      16.642  18.346 -42.996  1.00156.45           O  
ATOM   1329  CB  GLU   169      17.432  15.420 -44.005  1.00156.45           C  
ATOM   1330  CG  GLU   169      16.920  14.240 -44.831  1.00156.45           C  
ATOM   1331  CD  GLU   169      15.399  14.304 -44.815  1.00156.45           C  
ATOM   1332  OE1 GLU   169      14.860  15.266 -44.204  1.00156.45           O  
ATOM   1333  OE2 GLU   169      14.756  13.398 -45.411  1.00156.45           O1-
ATOM   1334  N   LYS   170      18.831  18.195 -43.613  1.00338.38           N  
ATOM   1335  CA  LYS   170      19.401  19.268 -42.838  1.00338.38           C  
ATOM   1336  C   LYS   170      20.784  18.877 -42.418  1.00338.38           C  
ATOM   1337  O   LYS   170      21.081  17.695 -42.255  1.00338.38           O  
ATOM   1338  CB  LYS   170      18.629  19.686 -41.568  1.00338.38           C  
ATOM   1339  CG  LYS   170      17.840  21.007 -41.649  1.00338.38           C  
ATOM   1340  CD  LYS   170      16.598  21.030 -42.544  1.00338.38           C  
ATOM   1341  CE  LYS   170      15.738  22.286 -42.384  1.00338.38           C  
ATOM   1342  NZ  LYS   170      14.549  22.195 -43.260  1.00338.38           N1+
ATOM   1343  N   THR   171      21.683  19.874 -42.249  1.00 98.13           N  
ATOM   1344  CA  THR   171      22.980  19.562 -41.724  1.00 98.13           C  
ATOM   1345  C   THR   171      22.740  19.518 -40.254  1.00 98.13           C  
ATOM   1346  O   THR   171      22.305  20.505 -39.663  1.00 98.13           O  
ATOM   1347  CB  THR   171      24.020  20.612 -41.989  1.00 98.13           C  
ATOM   1348  CG2 THR   171      25.351  20.164 -41.360  1.00 98.13           C  
ATOM   1349  OG1 THR   171      24.182  20.793 -43.388  1.00 98.13           O  
ATOM   1350  N   TYR   172      22.982  18.348 -39.631  1.00 70.31           N  
ATOM   1351  CA  TYR   172      22.723  18.199 -38.228  1.00 70.31           C  
ATOM   1352  C   TYR   172      23.994  17.893 -37.517  1.00 70.31           C  
ATOM   1353  O   TYR   172      24.874  17.224 -38.051  1.00 70.31           O  
ATOM   1354  CB  TYR   172      21.753  17.057 -37.868  1.00 70.31           C  
ATOM   1355  CG  TYR   172      20.345  17.506 -38.055  1.00 70.31           C  
ATOM   1356  CD1 TYR   172      19.694  18.124 -37.012  1.00 70.31           C  
ATOM   1357  CD2 TYR   172      19.672  17.312 -39.239  1.00 70.31           C  
ATOM   1358  CE1 TYR   172      18.395  18.551 -37.141  1.00 70.31           C  
ATOM   1359  CE2 TYR   172      18.369  17.738 -39.373  1.00 70.31           C  
ATOM   1360  CZ  TYR   172      17.731  18.360 -38.328  1.00 70.31           C  
ATOM   1361  OH  TYR   172      16.397  18.798 -38.467  1.00 70.31           O  
ATOM   1362  N   ILE   173      24.127  18.422 -36.283  1.00 90.50           N  
ATOM   1363  CA  ILE   173      25.286  18.120 -35.503  1.00 90.50           C  
ATOM   1364  C   ILE   173      24.830  17.511 -34.209  1.00 90.50           C  
ATOM   1365  O   ILE   173      23.963  18.050 -33.519  1.00 90.50           O  
ATOM   1366  CB  ILE   173      26.158  19.311 -35.211  1.00 90.50           C  
ATOM   1367  CG1 ILE   173      27.527  18.854 -34.683  1.00 90.50           C  
ATOM   1368  CG2 ILE   173      25.414  20.254 -34.258  1.00 90.50           C  
ATOM   1369  CD1 ILE   173      28.555  19.984 -34.600  1.00 90.50           C  
ATOM   1370  N   TYR   174      25.411  16.342 -33.863  1.00 80.92           N  
ATOM   1371  CA  TYR   174      25.060  15.641 -32.659  1.00 80.92           C  
ATOM   1372  C   TYR   174      26.285  15.674 -31.788  1.00 80.92           C  
ATOM   1373  O   TYR   174      27.317  15.109 -32.148  1.00 80.92           O  
ATOM   1374  CB  TYR   174      24.768  14.152 -32.914  1.00 80.92           C  
ATOM   1375  CG  TYR   174      23.835  14.040 -34.076  1.00 80.92           C  
ATOM   1376  CD1 TYR   174      22.508  14.392 -33.985  1.00 80.92           C  
ATOM   1377  CD2 TYR   174      24.306  13.553 -35.275  1.00 80.92           C  
ATOM   1378  CE1 TYR   174      21.676  14.270 -35.077  1.00 80.92           C  
ATOM   1379  CE2 TYR   174      23.482  13.428 -36.368  1.00 80.92           C  
ATOM   1380  CZ  TYR   174      22.160  13.790 -36.272  1.00 80.92           C  
ATOM   1381  OH  TYR   174      21.314  13.662 -37.394  1.00 80.92           O  
ATOM   1382  N   ILE   175      26.201  16.319 -30.604  1.00 49.86           N  
ATOM   1383  CA  ILE   175      27.363  16.431 -29.763  1.00 49.86           C  
ATOM   1384  C   ILE   175      27.118  15.679 -28.491  1.00 49.86           C  
ATOM   1385  O   ILE   175      26.118  15.900 -27.812  1.00 49.86           O  
ATOM   1386  CB  ILE   175      27.656  17.852 -29.377  1.00 49.86           C  
ATOM   1387  CG1 ILE   175      27.846  18.721 -30.631  1.00 49.86           C  
ATOM   1388  CG2 ILE   175      28.883  17.847 -28.450  1.00 49.86           C  
ATOM   1389  CD1 ILE   175      27.804  20.222 -30.348  1.00 49.86           C  
ATOM   1390  N   ALA   176      28.038  14.757 -28.138  1.00 56.49           N  
ATOM   1391  CA  ALA   176      27.894  13.955 -26.951  1.00 56.49           C  
ATOM   1392  C   ALA   176      28.353  14.710 -25.736  1.00 56.49           C  
ATOM   1393  O   ALA   176      29.161  15.634 -25.825  1.00 56.49           O  
ATOM   1394  CB  ALA   176      28.666  12.625 -27.009  1.00 56.49           C  
ATOM   1395  N   ASN   177      27.786  14.342 -24.562  1.00 69.54           N  
ATOM   1396  CA  ASN   177      28.196  14.870 -23.288  1.00 69.54           C  
ATOM   1397  C   ASN   177      28.313  13.681 -22.376  1.00 69.54           C  
ATOM   1398  O   ASN   177      27.331  12.984 -22.132  1.00 69.54           O  
ATOM   1399  CB  ASN   177      27.167  15.842 -22.682  1.00 69.54           C  
ATOM   1400  CG  ASN   177      27.835  16.656 -21.582  1.00 69.54           C  
ATOM   1401  ND2 ASN   177      27.955  17.991 -21.814  1.00 69.54           N  
ATOM   1402  OD1 ASN   177      28.243  16.125 -20.550  1.00 69.54           O  
ATOM   1403  N   PHE   178      29.532  13.397 -21.874  1.00174.63           N  
ATOM   1404  CA  PHE   178      29.768  12.222 -21.072  1.00174.63           C  
ATOM   1405  C   PHE   178      29.275  12.312 -19.653  1.00174.63           C  
ATOM   1406  O   PHE   178      29.041  11.283 -19.016  1.00174.63           O  
ATOM   1407  CB  PHE   178      31.211  11.679 -21.126  1.00174.63           C  
ATOM   1408  CG  PHE   178      32.212  12.670 -20.650  1.00174.63           C  
ATOM   1409  CD1 PHE   178      32.804  13.534 -21.541  1.00174.63           C  
ATOM   1410  CD2 PHE   178      32.573  12.719 -19.324  1.00174.63           C  
ATOM   1411  CE1 PHE   178      33.738  14.446 -21.115  1.00174.63           C  
ATOM   1412  CE2 PHE   178      33.509  13.630 -18.893  1.00174.63           C  
ATOM   1413  CZ  PHE   178      34.092  14.494 -19.788  1.00174.63           C  
ATOM   1414  N   ASP   179      29.237  13.518 -19.052  1.00 90.72           N  
ATOM   1415  CA  ASP   179      28.724  13.582 -17.708  1.00 90.72           C  
ATOM   1416  C   ASP   179      27.239  13.333 -17.695  1.00 90.72           C  
ATOM   1417  O   ASP   179      26.752  12.395 -17.066  1.00 90.72           O  
ATOM   1418  CB  ASP   179      28.967  14.948 -17.047  1.00 90.72           C  
ATOM   1419  CG  ASP   179      30.457  15.066 -16.765  1.00 90.72           C  
ATOM   1420  OD1 ASP   179      31.174  14.042 -16.924  1.00 90.72           O  
ATOM   1421  OD2 ASP   179      30.900  16.183 -16.386  1.00 90.72           O1-
ATOM   1422  N   GLU   180      26.497  14.147 -18.469  1.00114.53           N  
ATOM   1423  CA  GLU   180      25.059  14.190 -18.517  1.00114.53           C  
ATOM   1424  C   GLU   180      24.474  12.968 -19.146  1.00114.53           C  
ATOM   1425  O   GLU   180      23.291  12.684 -18.960  1.00114.53           O  
ATOM   1426  CB  GLU   180      24.518  15.423 -19.262  1.00114.53           C  
ATOM   1427  CG  GLU   180      24.448  16.687 -18.400  1.00114.53           C  
ATOM   1428  CD  GLU   180      25.841  17.045 -17.903  1.00114.53           C  
ATOM   1429  OE1 GLU   180      26.354  16.319 -17.010  1.00114.53           O  
ATOM   1430  OE2 GLU   180      26.403  18.057 -18.398  1.00114.53           O1-
ATOM   1431  N   ASN   181      25.270  12.216 -19.925  1.00 66.42           N  
ATOM   1432  CA  ASN   181      24.702  11.128 -20.663  1.00 66.42           C  
ATOM   1433  C   ASN   181      23.676  11.759 -21.558  1.00 66.42           C  
ATOM   1434  O   ASN   181      22.513  11.358 -21.571  1.00 66.42           O  
ATOM   1435  CB  ASN   181      23.987  10.106 -19.765  1.00 66.42           C  
ATOM   1436  CG  ASN   181      25.020   9.523 -18.813  1.00 66.42           C  
ATOM   1437  ND2 ASN   181      24.625   9.351 -17.522  1.00 66.42           N  
ATOM   1438  OD1 ASN   181      26.150   9.237 -19.203  1.00 66.42           O  
ATOM   1439  N   SER   182      24.096  12.795 -22.324  1.00 92.25           N  
ATOM   1440  CA  SER   182      23.149  13.511 -23.132  1.00 92.25           C  
ATOM   1441  C   SER   182      23.684  13.809 -24.503  1.00 92.25           C  
ATOM   1442  O   SER   182      24.889  13.819 -24.756  1.00 92.25           O  
ATOM   1443  CB  SER   182      22.732  14.855 -22.510  1.00 92.25           C  
ATOM   1444  OG  SER   182      22.083  14.636 -21.266  1.00 92.25           O  
ATOM   1445  N   LEU   183      22.747  14.056 -25.441  1.00164.92           N  
ATOM   1446  CA  LEU   183      23.087  14.364 -26.797  1.00164.92           C  
ATOM   1447  C   LEU   183      22.466  15.697 -27.096  1.00164.92           C  
ATOM   1448  O   LEU   183      21.254  15.872 -26.961  1.00164.92           O  
ATOM   1449  CB  LEU   183      22.495  13.317 -27.756  1.00164.92           C  
ATOM   1450  CG  LEU   183      23.060  13.343 -29.183  1.00164.92           C  
ATOM   1451  CD1 LEU   183      24.522  12.883 -29.210  1.00164.92           C  
ATOM   1452  CD2 LEU   183      22.197  12.516 -30.134  1.00164.92           C  
ATOM   1453  N   ILE   184      23.295  16.679 -27.508  1.00105.95           N  
ATOM   1454  CA  ILE   184      22.790  17.973 -27.867  1.00105.95           C  
ATOM   1455  C   ILE   184      22.647  17.957 -29.358  1.00105.95           C  
ATOM   1456  O   ILE   184      23.585  17.631 -30.083  1.00105.95           O  
ATOM   1457  CB  ILE   184      23.694  19.114 -27.475  1.00105.95           C  
ATOM   1458  CG1 ILE   184      22.996  20.459 -27.735  1.00105.95           C  
ATOM   1459  CG2 ILE   184      25.049  18.955 -28.183  1.00105.95           C  
ATOM   1460  CD1 ILE   184      23.711  21.651 -27.102  1.00105.95           C  
ATOM   1461  N   VAL   185      21.435  18.283 -29.855  1.00 46.12           N  
ATOM   1462  CA  VAL   185      21.183  18.193 -31.266  1.00 46.12           C  
ATOM   1463  C   VAL   185      21.011  19.567 -31.836  1.00 46.12           C  
ATOM   1464  O   VAL   185      20.255  20.384 -31.310  1.00 46.12           O  
ATOM   1465  CB  VAL   185      19.939  17.419 -31.592  1.00 46.12           C  
ATOM   1466  CG1 VAL   185      19.730  17.447 -33.114  1.00 46.12           C  
ATOM   1467  CG2 VAL   185      20.066  16.003 -31.001  1.00 46.12           C  
ATOM   1468  N   TYR   186      21.712  19.840 -32.959  1.00 81.91           N  
ATOM   1469  CA  TYR   186      21.660  21.128 -33.593  1.00 81.91           C  
ATOM   1470  C   TYR   186      21.191  20.977 -35.012  1.00 81.91           C  
ATOM   1471  O   TYR   186      21.755  20.210 -35.789  1.00 81.91           O  
ATOM   1472  CB  TYR   186      23.036  21.832 -33.550  1.00 81.91           C  
ATOM   1473  CG  TYR   186      23.060  23.050 -34.408  1.00 81.91           C  
ATOM   1474  CD1 TYR   186      22.304  24.156 -34.097  1.00 81.91           C  
ATOM   1475  CD2 TYR   186      23.885  23.094 -35.509  1.00 81.91           C  
ATOM   1476  CE1 TYR   186      22.346  25.273 -34.895  1.00 81.91           C  
ATOM   1477  CE2 TYR   186      23.933  24.210 -36.311  1.00 81.91           C  
ATOM   1478  CZ  TYR   186      23.157  25.301 -36.004  1.00 81.91           C  
ATOM   1479  OH  TYR   186      23.193  26.454 -36.817  1.00 81.91           O  
ATOM   1480  N   ASP   187      20.110  21.711 -35.363  1.00 61.99           N  
ATOM   1481  CA  ASP   187      19.527  21.734 -36.680  1.00 61.99           C  
ATOM   1482  C   ASP   187      20.044  22.976 -37.337  1.00 61.99           C  
ATOM   1483  O   ASP   187      19.646  24.085 -36.983  1.00 61.99           O  
ATOM   1484  CB  ASP   187      17.987  21.832 -36.633  1.00 61.99           C  
ATOM   1485  CG  ASP   187      17.392  21.733 -38.034  1.00 61.99           C  
ATOM   1486  OD1 ASP   187      18.130  21.973 -39.026  1.00 61.99           O  
ATOM   1487  OD2 ASP   187      16.176  21.416 -38.123  1.00 61.99           O1-
ATOM   1488  N   LYS   188      20.966  22.817 -38.309  1.00126.50           N  
ATOM   1489  CA  LYS   188      21.578  23.956 -38.934  1.00126.50           C  
ATOM   1490  C   LYS   188      20.579  24.739 -39.728  1.00126.50           C  
ATOM   1491  O   LYS   188      20.548  25.965 -39.641  1.00126.50           O  
ATOM   1492  CB  LYS   188      22.732  23.569 -39.876  1.00126.50           C  
ATOM   1493  CG  LYS   188      23.629  24.740 -40.291  1.00126.50           C  
ATOM   1494  CD  LYS   188      22.935  25.816 -41.127  1.00126.50           C  
ATOM   1495  CE  LYS   188      23.856  26.979 -41.495  1.00126.50           C  
ATOM   1496  NZ  LYS   188      24.293  27.681 -40.268  1.00126.50           N1+
ATOM   1497  N   LYS   189      19.731  24.079 -40.540  1.00148.08           N  
ATOM   1498  CA  LYS   189      18.830  24.901 -41.304  1.00148.08           C  
ATOM   1499  C   LYS   189      17.876  25.646 -40.435  1.00148.08           C  
ATOM   1500  O   LYS   189      17.678  26.846 -40.619  1.00148.08           O  
ATOM   1501  CB  LYS   189      17.999  24.179 -42.366  1.00148.08           C  
ATOM   1502  CG  LYS   189      18.673  24.230 -43.728  1.00148.08           C  
ATOM   1503  CD  LYS   189      18.902  25.647 -44.254  1.00148.08           C  
ATOM   1504  CE  LYS   189      17.613  26.414 -44.548  1.00148.08           C  
ATOM   1505  NZ  LYS   189      17.939  27.774 -45.030  1.00148.08           N1+
ATOM   1506  N   LYS   190      17.264  24.949 -39.463  1.00153.15           N  
ATOM   1507  CA  LYS   190      16.290  25.552 -38.601  1.00153.15           C  
ATOM   1508  C   LYS   190      16.972  26.588 -37.770  1.00153.15           C  
ATOM   1509  O   LYS   190      16.397  27.633 -37.469  1.00153.15           O  
ATOM   1510  CB  LYS   190      15.648  24.538 -37.641  1.00153.15           C  
ATOM   1511  CG  LYS   190      14.507  25.126 -36.810  1.00153.15           C  
ATOM   1512  CD  LYS   190      13.246  25.419 -37.621  1.00153.15           C  
ATOM   1513  CE  LYS   190      12.164  24.350 -37.468  1.00153.15           C  
ATOM   1514  NZ  LYS   190      12.638  23.063 -38.022  1.00153.15           N1+
ATOM   1515  N   GLY   191      18.230  26.325 -37.371  1.00 24.88           N  
ATOM   1516  CA  GLY   191      18.910  27.264 -36.529  1.00 24.88           C  
ATOM   1517  C   GLY   191      18.378  27.064 -35.145  1.00 24.88           C  
ATOM   1518  O   GLY   191      18.291  28.009 -34.362  1.00 24.88           O  
ATOM   1519  N   GLU   192      17.987  25.813 -34.819  1.00 84.90           N  
ATOM   1520  CA  GLU   192      17.434  25.536 -33.525  1.00 84.90           C  
ATOM   1521  C   GLU   192      18.154  24.359 -32.933  1.00 84.90           C  
ATOM   1522  O   GLU   192      18.745  23.553 -33.653  1.00 84.90           O  
ATOM   1523  CB  GLU   192      15.930  25.217 -33.578  1.00 84.90           C  
ATOM   1524  CG  GLU   192      15.242  25.238 -32.212  1.00 84.90           C  
ATOM   1525  CD  GLU   192      13.739  25.250 -32.454  1.00 84.90           C  
ATOM   1526  OE1 GLU   192      13.218  24.240 -32.997  1.00 84.90           O  
ATOM   1527  OE2 GLU   192      13.094  26.275 -32.106  1.00 84.90           O1-
ATOM   1528  N   ALA   193      18.145  24.246 -31.586  1.00 42.50           N  
ATOM   1529  CA  ALA   193      18.826  23.149 -30.950  1.00 42.50           C  
ATOM   1530  C   ALA   193      18.033  22.698 -29.759  1.00 42.50           C  
ATOM   1531  O   ALA   193      17.149  23.404 -29.276  1.00 42.50           O  
ATOM   1532  CB  ALA   193      20.231  23.514 -30.442  1.00 42.50           C  
ATOM   1533  N   TRP   194      18.313  21.466 -29.279  1.00 73.42           N  
ATOM   1534  CA  TRP   194      17.629  20.918 -28.138  1.00 73.42           C  
ATOM   1535  C   TRP   194      18.465  19.806 -27.572  1.00 73.42           C  
ATOM   1536  O   TRP   194      19.295  19.229 -28.274  1.00 73.42           O  
ATOM   1537  CB  TRP   194      16.246  20.339 -28.484  1.00 73.42           C  
ATOM   1538  CG  TRP   194      16.272  19.290 -29.570  1.00 73.42           C  
ATOM   1539  CD1 TRP   194      16.438  17.940 -29.469  1.00 73.42           C  
ATOM   1540  CD2 TRP   194      16.103  19.577 -30.968  1.00 73.42           C  
ATOM   1541  CE2 TRP   194      16.176  18.363 -31.650  1.00 73.42           C  
ATOM   1542  CE3 TRP   194      15.902  20.755 -31.629  1.00 73.42           C  
ATOM   1543  NE1 TRP   194      16.381  17.366 -30.717  1.00 73.42           N  
ATOM   1544  CZ2 TRP   194      16.047  18.309 -33.008  1.00 73.42           C  
ATOM   1545  CZ3 TRP   194      15.776  20.698 -33.000  1.00 73.42           C  
ATOM   1546  CH2 TRP   194      15.846  19.497 -33.676  1.00 73.42           C  
ATOM   1547  N   SER   195      18.258  19.473 -26.276  1.00 91.02           N  
ATOM   1548  CA  SER   195      19.009  18.420 -25.644  1.00 91.02           C  
ATOM   1549  C   SER   195      18.162  17.186 -25.526  1.00 91.02           C  
ATOM   1550  O   SER   195      16.932  17.257 -25.477  1.00 91.02           O  
ATOM   1551  CB  SER   195      19.483  18.772 -24.225  1.00 91.02           C  
ATOM   1552  OG  SER   195      18.363  18.938 -23.368  1.00 91.02           O  
ATOM   1553  N   LEU   196      18.817  16.000 -25.507  1.00158.98           N  
ATOM   1554  CA  LEU   196      18.065  14.776 -25.383  1.00158.98           C  
ATOM   1555  C   LEU   196      18.833  13.826 -24.514  1.00158.98           C  
ATOM   1556  O   LEU   196      20.043  13.676 -24.669  1.00158.98           O  
ATOM   1557  CB  LEU   196      17.813  14.064 -26.722  1.00158.98           C  
ATOM   1558  CG  LEU   196      16.903  14.857 -27.680  1.00158.98           C  
ATOM   1559  CD1 LEU   196      16.684  14.100 -29.001  1.00158.98           C  
ATOM   1560  CD2 LEU   196      15.585  15.257 -26.999  1.00158.98           C  
ATOM   1561  N   LYS   197      18.143  13.150 -23.570  1.00111.78           N  
ATOM   1562  CA  LYS   197      18.819  12.220 -22.709  1.00111.78           C  
ATOM   1563  C   LYS   197      18.117  10.899 -22.734  1.00111.78           C  
ATOM   1564  O   LYS   197      16.908  10.825 -22.954  1.00111.78           O  
ATOM   1565  CB  LYS   197      18.931  12.704 -21.254  1.00111.78           C  
ATOM   1566  CG  LYS   197      17.614  13.192 -20.651  1.00111.78           C  
ATOM   1567  CD  LYS   197      17.710  13.469 -19.149  1.00111.78           C  
ATOM   1568  CE  LYS   197      16.524  14.256 -18.590  1.00111.78           C  
ATOM   1569  NZ  LYS   197      15.307  13.416 -18.600  1.00111.78           N1+
ATOM   1570  N   ASP   198      18.899   9.807 -22.573  1.00 96.40           N  
ATOM   1571  CA  ASP   198      18.374   8.468 -22.560  1.00 96.40           C  
ATOM   1572  C   ASP   198      19.190   7.661 -21.591  1.00 96.40           C  
ATOM   1573  O   ASP   198      20.382   7.898 -21.407  1.00 96.40           O  
ATOM   1574  CB  ASP   198      18.450   7.752 -23.920  1.00 96.40           C  
ATOM   1575  CG  ASP   198      17.463   8.418 -24.870  1.00 96.40           C  
ATOM   1576  OD1 ASP   198      17.598   9.646 -25.110  1.00 96.40           O  
ATOM   1577  OD2 ASP   198      16.551   7.707 -25.368  1.00 96.40           O1-
ATOM   1578  N   ASP   199      18.563   6.650 -20.964  1.00 97.19           N  
ATOM   1579  CA  ASP   199      19.227   5.835 -19.987  1.00 97.19           C  
ATOM   1580  C   ASP   199      20.367   5.126 -20.648  1.00 97.19           C  
ATOM   1581  O   ASP   199      21.340   4.754 -19.993  1.00 97.19           O  
ATOM   1582  CB  ASP   199      18.292   4.815 -19.303  1.00 97.19           C  
ATOM   1583  CG  ASP   199      17.660   3.877 -20.326  1.00 97.19           C  
ATOM   1584  OD1 ASP   199      17.797   4.127 -21.553  1.00 97.19           O  
ATOM   1585  OD2 ASP   199      17.008   2.895 -19.881  1.00 97.19           O1-
ATOM   1586  N   SER   200      20.260   4.906 -21.970  1.00 58.31           N  
ATOM   1587  CA  SER   200      21.252   4.207 -22.740  1.00 58.31           C  
ATOM   1588  C   SER   200      22.531   4.996 -22.814  1.00 58.31           C  
ATOM   1589  O   SER   200      23.596   4.431 -23.049  1.00 58.31           O  
ATOM   1590  CB  SER   200      20.797   3.928 -24.183  1.00 58.31           C  
ATOM   1591  OG  SER   200      19.721   3.001 -24.193  1.00 58.31           O  
ATOM   1592  N   PHE   201      22.458   6.325 -22.627  1.00128.92           N  
ATOM   1593  CA  PHE   201      23.587   7.219 -22.718  1.00128.92           C  
ATOM   1594  C   PHE   201      24.529   7.081 -21.543  1.00128.92           C  
ATOM   1595  O   PHE   201      25.622   7.646 -21.579  1.00128.92           O  
ATOM   1596  CB  PHE   201      23.212   8.709 -22.835  1.00128.92           C  
ATOM   1597  CG  PHE   201      22.516   8.918 -24.139  1.00128.92           C  
ATOM   1598  CD1 PHE   201      23.084   8.476 -25.310  1.00128.92           C  
ATOM   1599  CD2 PHE   201      21.326   9.604 -24.205  1.00128.92           C  
ATOM   1600  CE1 PHE   201      22.460   8.676 -26.519  1.00128.92           C  
ATOM   1601  CE2 PHE   201      20.697   9.810 -25.412  1.00128.92           C  
ATOM   1602  CZ  PHE   201      21.260   9.342 -26.574  1.00128.92           C  
ATOM   1603  N   LYS   202      24.084   6.446 -20.434  1.00156.14           N  
ATOM   1604  CA  LYS   202      24.809   6.339 -19.182  1.00156.14           C  
ATOM   1605  C   LYS   202      25.878   5.260 -19.153  1.00156.14           C  
ATOM   1606  O   LYS   202      25.858   4.284 -19.901  1.00156.14           O  
ATOM   1607  CB  LYS   202      23.868   6.050 -17.999  1.00156.14           C  
ATOM   1608  CG  LYS   202      24.580   5.933 -16.653  1.00156.14           C  
ATOM   1609  CD  LYS   202      23.626   5.876 -15.459  1.00156.14           C  
ATOM   1610  CE  LYS   202      23.258   7.251 -14.899  1.00156.14           C  
ATOM   1611  NZ  LYS   202      24.404   7.813 -14.149  1.00156.14           N1+
ATOM   1612  N   PRO   203      26.839   5.506 -18.267  1.00127.13           N  
ATOM   1613  CA  PRO   203      27.991   4.646 -18.004  1.00127.13           C  
ATOM   1614  C   PRO   203      27.857   3.445 -17.088  1.00127.13           C  
ATOM   1615  O   PRO   203      26.937   3.419 -16.269  1.00127.13           O  
ATOM   1616  CB  PRO   203      29.092   5.567 -17.470  1.00127.13           C  
ATOM   1617  CG  PRO   203      28.359   6.843 -17.031  1.00127.13           C  
ATOM   1618  CD  PRO   203      27.139   6.895 -17.959  1.00127.13           C  
ATOM   1619  N   GLU   204      28.723   2.410 -17.305  1.00162.73           N  
ATOM   1620  CA  GLU   204      28.952   1.207 -16.519  1.00162.73           C  
ATOM   1621  C   GLU   204      29.964   1.312 -15.317  1.00162.73           C  
ATOM   1622  O   GLU   204      29.588   0.884 -14.228  1.00162.73           O  
ATOM   1623  CB  GLU   204      29.352   0.030 -17.429  1.00162.73           C  
ATOM   1624  CG  GLU   204      28.201  -0.334 -18.378  1.00162.73           C  
ATOM   1625  CD  GLU   204      28.654  -1.364 -19.402  1.00162.73           C  
ATOM   1626  OE1 GLU   204      29.734  -1.977 -19.196  1.00162.73           O  
ATOM   1627  OE2 GLU   204      27.920  -1.551 -20.410  1.00162.73           O1-
ATOM   1628  N   GLY   205      31.226   1.886 -15.453  1.00171.27           N  
ATOM   1629  CA  GLY   205      32.379   2.069 -14.531  1.00171.27           C  
ATOM   1630  C   GLY   205      33.666   1.459 -15.125  1.00171.27           C  
ATOM   1631  O   GLY   205      33.829   0.241 -15.097  1.00171.27           O  
ATOM   1632  N   VAL   206      34.661   2.288 -15.595  1.00166.97           N  
ATOM   1633  CA  VAL   206      35.854   1.799 -16.284  1.00166.97           C  
ATOM   1634  C   VAL   206      37.073   1.714 -15.427  1.00166.97           C  
ATOM   1635  O   VAL   206      37.398   2.622 -14.662  1.00166.97           O  
ATOM   1636  CB  VAL   206      36.288   2.618 -17.460  1.00166.97           C  
ATOM   1637  CG1 VAL   206      35.251   2.480 -18.573  1.00166.97           C  
ATOM   1638  CG2 VAL   206      36.540   4.060 -16.998  1.00166.97           C  
ATOM   1639  N   THR   207      37.790   0.579 -15.569  1.00102.02           N  
ATOM   1640  CA  THR   207      39.095   0.454 -15.004  1.00102.02           C  
ATOM   1641  C   THR   207      39.898   0.725 -16.212  1.00102.02           C  
ATOM   1642  O   THR   207      40.738  -0.048 -16.667  1.00102.02           O  
ATOM   1643  CB  THR   207      39.415  -0.931 -14.524  1.00102.02           C  
ATOM   1644  CG2 THR   207      40.840  -0.937 -13.943  1.00102.02           C  
ATOM   1645  OG1 THR   207      38.482  -1.329 -13.531  1.00102.02           O  
ATOM   1646  N   THR   208      39.600   1.879 -16.804  1.00124.15           N  
ATOM   1647  CA  THR   208      40.344   2.202 -17.957  1.00124.15           C  
ATOM   1648  C   THR   208      41.708   2.389 -17.451  1.00124.15           C  
ATOM   1649  O   THR   208      42.670   2.152 -18.180  1.00124.15           O  
ATOM   1650  CB  THR   208      40.019   3.519 -18.574  1.00124.15           C  
ATOM   1651  CG2 THR   208      38.569   3.542 -19.073  1.00124.15           C  
ATOM   1652  OG1 THR   208      40.264   4.537 -17.617  1.00124.15           O  
ATOM   1653  N   PHE   209      41.873   2.805 -16.176  1.00151.09           N  
ATOM   1654  CA  PHE   209      43.218   3.196 -16.201  1.00151.09           C  
ATOM   1655  C   PHE   209      44.118   2.498 -15.269  1.00151.09           C  
ATOM   1656  O   PHE   209      43.864   2.351 -14.076  1.00151.09           O  
ATOM   1657  CB  PHE   209      43.410   4.712 -16.059  1.00151.09           C  
ATOM   1658  CG  PHE   209      44.621   5.036 -16.868  1.00151.09           C  
ATOM   1659  CD1 PHE   209      44.524   5.034 -18.241  1.00151.09           C  
ATOM   1660  CD2 PHE   209      45.827   5.352 -16.291  1.00151.09           C  
ATOM   1661  CE1 PHE   209      45.610   5.330 -19.028  1.00151.09           C  
ATOM   1662  CE2 PHE   209      46.920   5.650 -17.071  1.00151.09           C  
ATOM   1663  CZ  PHE   209      46.812   5.638 -18.440  1.00151.09           C  
ATOM   1664  N   THR   210      45.227   2.042 -15.872  1.00124.57           N  
ATOM   1665  CA  THR   210      46.336   1.525 -15.155  1.00124.57           C  
ATOM   1666  C   THR   210      47.385   2.562 -15.380  1.00124.57           C  
ATOM   1667  O   THR   210      47.852   2.771 -16.499  1.00124.57           O  
ATOM   1668  CB  THR   210      46.839   0.206 -15.672  1.00124.57           C  
ATOM   1669  CG2 THR   210      45.709  -0.829 -15.545  1.00124.57           C  
ATOM   1670  OG1 THR   210      47.254   0.319 -17.025  1.00124.57           O  
ATOM   1671  N   LEU   211      47.730   3.279 -14.299  1.00175.56           N  
ATOM   1672  CA  LEU   211      48.729   4.299 -14.330  1.00175.56           C  
ATOM   1673  C   LEU   211      49.927   3.599 -13.814  1.00175.56           C  
ATOM   1674  O   LEU   211      49.877   2.385 -13.627  1.00175.56           O  
ATOM   1675  CB  LEU   211      48.444   5.465 -13.367  1.00175.56           C  
ATOM   1676  CG  LEU   211      47.101   6.174 -13.622  1.00175.56           C  
ATOM   1677  CD1 LEU   211      45.918   5.230 -13.352  1.00175.56           C  
ATOM   1678  CD2 LEU   211      46.997   7.486 -12.831  1.00175.56           C  
ATOM   1679  N   ASN   212      51.028   4.333 -13.567  1.00138.96           N  
ATOM   1680  CA  ASN   212      52.227   3.679 -13.136  1.00138.96           C  
ATOM   1681  C   ASN   212      51.994   3.030 -11.812  1.00138.96           C  
ATOM   1682  O   ASN   212      52.083   3.665 -10.763  1.00138.96           O  
ATOM   1683  CB  ASN   212      53.421   4.637 -12.986  1.00138.96           C  
ATOM   1684  CG  ASN   212      54.688   3.802 -12.856  1.00138.96           C  
ATOM   1685  ND2 ASN   212      55.738   4.177 -13.635  1.00138.96           N  
ATOM   1686  OD1 ASN   212      54.741   2.839 -12.092  1.00138.96           O  
ATOM   1687  N   GLY   213      51.675   1.723 -11.852  1.00 39.57           N  
ATOM   1688  CA  GLY   213      51.524   0.921 -10.679  1.00 39.57           C  
ATOM   1689  C   GLY   213      50.237   1.222  -9.981  1.00 39.57           C  
ATOM   1690  O   GLY   213      50.023   0.748  -8.866  1.00 39.57           O  
ATOM   1691  N   LYS   214      49.330   2.006 -10.593  1.00 90.83           N  
ATOM   1692  CA  LYS   214      48.124   2.277  -9.862  1.00 90.83           C  
ATOM   1693  C   LYS   214      46.955   1.925 -10.729  1.00 90.83           C  
ATOM   1694  O   LYS   214      47.039   1.973 -11.955  1.00 90.83           O  
ATOM   1695  CB  LYS   214      47.955   3.759  -9.479  1.00 90.83           C  
ATOM   1696  CG  LYS   214      49.053   4.296  -8.556  1.00 90.83           C  
ATOM   1697  CD  LYS   214      49.154   3.571  -7.213  1.00 90.83           C  
ATOM   1698  CE  LYS   214      50.292   4.083  -6.328  1.00 90.83           C  
ATOM   1699  NZ  LYS   214      50.328   3.324  -5.059  1.00 90.83           N1+
ATOM   1700  N   GLU   215      45.829   1.533 -10.099  1.00 39.00           N  
ATOM   1701  CA  GLU   215      44.644   1.240 -10.853  1.00 39.00           C  
ATOM   1702  C   GLU   215      43.682   2.344 -10.569  1.00 39.00           C  
ATOM   1703  O   GLU   215      43.322   2.589  -9.418  1.00 39.00           O  
ATOM   1704  CB  GLU   215      43.959  -0.078 -10.452  1.00 39.00           C  
ATOM   1705  CG  GLU   215      42.701  -0.384 -11.267  1.00 39.00           C  
ATOM   1706  CD  GLU   215      42.124  -1.705 -10.779  1.00 39.00           C  
ATOM   1707  OE1 GLU   215      42.725  -2.307  -9.850  1.00 39.00           O  
ATOM   1708  OE2 GLU   215      41.072  -2.130 -11.329  1.00 39.00           O1-
ATOM   1709  N   HIS   216      43.235   3.046 -11.625  1.00 83.73           N  
ATOM   1710  CA  HIS   216      42.328   4.135 -11.423  1.00 83.73           C  
ATOM   1711  C   HIS   216      41.065   3.834 -12.156  1.00 83.73           C  
ATOM   1712  O   HIS   216      40.972   2.857 -12.899  1.00 83.73           O  
ATOM   1713  CB  HIS   216      42.872   5.489 -11.908  1.00 83.73           C  
ATOM   1714  CG  HIS   216      43.888   6.062 -10.965  1.00 83.73           C  
ATOM   1715  CD2 HIS   216      43.876   7.239 -10.281  1.00 83.73           C  
ATOM   1716  ND1 HIS   216      45.071   5.444 -10.625  1.00 83.73           N  
ATOM   1717  CE1 HIS   216      45.712   6.270  -9.762  1.00 83.73           C  
ATOM   1718  NE2 HIS   216      45.025   7.373  -9.523  1.00 83.73           N  
ATOM   1719  N   LYS   217      40.027   4.659 -11.917  1.00114.77           N  
ATOM   1720  CA  LYS   217      38.778   4.386 -12.556  1.00114.77           C  
ATOM   1721  C   LYS   217      38.085   5.675 -12.867  1.00114.77           C  
ATOM   1722  O   LYS   217      38.293   6.688 -12.202  1.00114.77           O  
ATOM   1723  CB  LYS   217      37.798   3.594 -11.676  1.00114.77           C  
ATOM   1724  CG  LYS   217      37.170   4.448 -10.574  1.00114.77           C  
ATOM   1725  CD  LYS   217      35.955   3.806  -9.903  1.00114.77           C  
ATOM   1726  CE  LYS   217      35.220   4.747  -8.946  1.00114.77           C  
ATOM   1727  NZ  LYS   217      36.127   5.178  -7.859  1.00114.77           N1+
ATOM   1728  N   PHE   218      37.254   5.670 -13.927  1.00106.76           N  
ATOM   1729  CA  PHE   218      36.439   6.821 -14.193  1.00106.76           C  
ATOM   1730  C   PHE   218      35.115   6.334 -14.692  1.00106.76           C  
ATOM   1731  O   PHE   218      34.973   5.166 -15.048  1.00106.76           O  
ATOM   1732  CB  PHE   218      37.026   7.858 -15.181  1.00106.76           C  
ATOM   1733  CG  PHE   218      37.185   7.347 -16.578  1.00106.76           C  
ATOM   1734  CD1 PHE   218      36.100   7.217 -17.413  1.00106.76           C  
ATOM   1735  CD2 PHE   218      38.431   7.046 -17.077  1.00106.76           C  
ATOM   1736  CE1 PHE   218      36.244   6.767 -18.706  1.00106.76           C  
ATOM   1737  CE2 PHE   218      38.577   6.598 -18.370  1.00106.76           C  
ATOM   1738  CZ  PHE   218      37.488   6.451 -19.191  1.00106.76           C  
ATOM   1739  N   LYS   219      34.080   7.201 -14.666  1.00188.15           N  
ATOM   1740  CA  LYS   219      32.797   6.781 -15.154  1.00188.15           C  
ATOM   1741  C   LYS   219      32.309   7.808 -16.125  1.00188.15           C  
ATOM   1742  O   LYS   219      31.956   8.924 -15.747  1.00188.15           O  
ATOM   1743  CB  LYS   219      31.707   6.652 -14.075  1.00188.15           C  
ATOM   1744  CG  LYS   219      31.880   5.437 -13.168  1.00188.15           C  
ATOM   1745  CD  LYS   219      33.130   5.523 -12.294  1.00188.15           C  
ATOM   1746  CE  LYS   219      33.133   6.744 -11.374  1.00188.15           C  
ATOM   1747  NZ  LYS   219      32.216   6.525 -10.234  1.00188.15           N1+
ATOM   1748  N   ALA   220      32.246   7.442 -17.419  1.00 60.69           N  
ATOM   1749  CA  ALA   220      31.813   8.416 -18.375  1.00 60.69           C  
ATOM   1750  C   ALA   220      30.686   7.875 -19.209  1.00 60.69           C  
ATOM   1751  O   ALA   220      30.639   6.692 -19.539  1.00 60.69           O  
ATOM   1752  CB  ALA   220      32.925   8.846 -19.341  1.00 60.69           C  
ATOM   1753  N   GLY   221      29.751   8.770 -19.594  1.00 55.96           N  
ATOM   1754  CA  GLY   221      28.610   8.447 -20.417  1.00 55.96           C  
ATOM   1755  C   GLY   221      29.041   8.532 -21.861  1.00 55.96           C  
ATOM   1756  O   GLY   221      30.231   8.411 -22.144  1.00 55.96           O  
ATOM   1757  N   ILE   222      28.098   8.770 -22.815  1.00197.59           N  
ATOM   1758  CA  ILE   222      28.417   8.690 -24.235  1.00197.59           C  
ATOM   1759  C   ILE   222      29.469   9.683 -24.676  1.00197.59           C  
ATOM   1760  O   ILE   222      29.465  10.842 -24.278  1.00197.59           O  
ATOM   1761  CB  ILE   222      27.275   8.731 -25.219  1.00197.59           C  
ATOM   1762  CG1 ILE   222      26.578  10.091 -25.306  1.00197.59           C  
ATOM   1763  CG2 ILE   222      26.333   7.576 -24.861  1.00197.59           C  
ATOM   1764  CD1 ILE   222      25.638  10.179 -26.510  1.00197.59           C  
ATOM   1765  N   PHE   223      30.510   9.139 -25.355  1.00382.46           N  
ATOM   1766  CA  PHE   223      31.728   9.748 -25.852  1.00382.46           C  
ATOM   1767  C   PHE   223      32.054  10.247 -27.257  1.00382.46           C  
ATOM   1768  O   PHE   223      32.864  11.162 -27.323  1.00382.46           O  
ATOM   1769  CB  PHE   223      32.996   9.006 -25.405  1.00382.46           C  
ATOM   1770  CG  PHE   223      33.567   9.667 -24.199  1.00382.46           C  
ATOM   1771  CD1 PHE   223      34.167  10.898 -24.346  1.00382.46           C  
ATOM   1772  CD2 PHE   223      33.562   9.079 -22.956  1.00382.46           C  
ATOM   1773  CE1 PHE   223      34.729  11.551 -23.278  1.00382.46           C  
ATOM   1774  CE2 PHE   223      34.125   9.730 -21.883  1.00382.46           C  
ATOM   1775  CZ  PHE   223      34.705  10.965 -22.037  1.00382.46           C  
ATOM   1776  N   GLY   224      31.697   9.630 -28.417  1.00181.79           N  
ATOM   1777  CA  GLY   224      30.954   8.426 -28.553  1.00181.79           C  
ATOM   1778  C   GLY   224      29.934   8.476 -29.671  1.00181.79           C  
ATOM   1779  O   GLY   224      28.867   7.902 -29.489  1.00181.79           O  
ATOM   1780  N   ILE   225      30.157   9.183 -30.822  1.00 86.14           N  
ATOM   1781  CA  ILE   225      29.134   9.085 -31.854  1.00 86.14           C  
ATOM   1782  C   ILE   225      29.666   9.098 -33.285  1.00 86.14           C  
ATOM   1783  O   ILE   225      30.403  10.004 -33.671  1.00 86.14           O  
ATOM   1784  CB  ILE   225      28.086  10.159 -31.735  1.00 86.14           C  
ATOM   1785  CG1 ILE   225      26.854   9.814 -32.588  1.00 86.14           C  
ATOM   1786  CG2 ILE   225      28.730  11.510 -32.090  1.00 86.14           C  
ATOM   1787  CD1 ILE   225      25.632  10.671 -32.258  1.00 86.14           C  
ATOM   1788  N   ALA   226      29.238   8.118 -34.138  1.00 48.73           N  
ATOM   1789  CA  ALA   226      29.673   8.025 -35.524  1.00 48.73           C  
ATOM   1790  C   ALA   226      28.500   7.683 -36.421  1.00 48.73           C  
ATOM   1791  O   ALA   226      27.535   7.054 -35.985  1.00 48.73           O  
ATOM   1792  CB  ALA   226      30.752   6.952 -35.756  1.00 48.73           C  
ATOM   1793  N   LEU   227      28.564   8.069 -37.722  1.00 63.20           N  
ATOM   1794  CA  LEU   227      27.434   7.911 -38.615  1.00 63.20           C  
ATOM   1795  C   LEU   227      27.710   6.905 -39.699  1.00 63.20           C  
ATOM   1796  O   LEU   227      28.772   6.900 -40.322  1.00 63.20           O  
ATOM   1797  CB  LEU   227      27.035   9.237 -39.288  1.00 63.20           C  
ATOM   1798  CG  LEU   227      26.620  10.326 -38.275  1.00 63.20           C  
ATOM   1799  CD1 LEU   227      26.223  11.630 -38.981  1.00 63.20           C  
ATOM   1800  CD2 LEU   227      25.531   9.820 -37.315  1.00 63.20           C  
ATOM   1801  N   GLY   228      26.709   6.038 -39.972  1.00 29.49           N  
ATOM   1802  CA  GLY   228      26.840   4.975 -40.933  1.00 29.49           C  
ATOM   1803  C   GLY   228      26.346   5.391 -42.283  1.00 29.49           C  
ATOM   1804  O   GLY   228      26.128   6.569 -42.565  1.00 29.49           O  
ATOM   1805  N   ASP   229      26.166   4.386 -43.166  1.00112.92           N  
ATOM   1806  CA  ASP   229      25.723   4.621 -44.508  1.00112.92           C  
ATOM   1807  C   ASP   229      24.283   5.027 -44.535  1.00112.92           C  
ATOM   1808  O   ASP   229      23.451   4.540 -43.769  1.00112.92           O  
ATOM   1809  CB  ASP   229      26.024   3.451 -45.477  1.00112.92           C  
ATOM   1810  CG  ASP   229      25.507   2.120 -44.933  1.00112.92           C  
ATOM   1811  OD1 ASP   229      25.110   2.061 -43.741  1.00112.92           O  
ATOM   1812  OD2 ASP   229      25.532   1.129 -45.711  1.00112.92           O1-
ATOM   1813  N   ARG   230      23.979   5.987 -45.433  1.00161.56           N  
ATOM   1814  CA  ARG   230      22.665   6.545 -45.588  1.00161.56           C  
ATOM   1815  C   ARG   230      21.860   5.721 -46.537  1.00161.56           C  
ATOM   1816  O   ARG   230      22.388   5.024 -47.402  1.00161.56           O  
ATOM   1817  CB  ARG   230      22.651   7.974 -46.159  1.00161.56           C  
ATOM   1818  CG  ARG   230      23.303   9.019 -45.253  1.00161.56           C  
ATOM   1819  CD  ARG   230      24.830   8.963 -45.247  1.00161.56           C  
ATOM   1820  NE  ARG   230      25.309   9.617 -46.499  1.00161.56           N  
ATOM   1821  CZ  ARG   230      26.401  10.437 -46.470  1.00161.56           C  
ATOM   1822  NH1 ARG   230      27.045  10.691 -45.293  1.00161.56           N1+
ATOM   1823  NH2 ARG   230      26.847  11.012 -47.624  1.00161.56           N  
ATOM   1824  N   ASN   231      20.529   5.784 -46.349  1.00 65.48           N  
ATOM   1825  CA  ASN   231      19.560   5.170 -47.207  1.00 65.48           C  
ATOM   1826  C   ASN   231      19.162   6.205 -48.223  1.00 65.48           C  
ATOM   1827  O   ASN   231      19.709   7.306 -48.245  1.00 65.48           O  
ATOM   1828  CB  ASN   231      18.322   4.663 -46.444  1.00 65.48           C  
ATOM   1829  CG  ASN   231      17.745   5.805 -45.620  1.00 65.48           C  
ATOM   1830  ND2 ASN   231      17.467   5.525 -44.318  1.00 65.48           N  
ATOM   1831  OD1 ASN   231      17.559   6.917 -46.109  1.00 65.48           O  
ATOM   1832  N   LYS   232      18.197   5.869 -49.102  1.00142.17           N  
ATOM   1833  CA  LYS   232      17.789   6.745 -50.169  1.00142.17           C  
ATOM   1834  C   LYS   232      17.265   8.024 -49.584  1.00142.17           C  
ATOM   1835  O   LYS   232      17.481   9.102 -50.137  1.00142.17           O  
ATOM   1836  CB  LYS   232      16.680   6.125 -51.043  1.00142.17           C  
ATOM   1837  CG  LYS   232      16.463   6.832 -52.386  1.00142.17           C  
ATOM   1838  CD  LYS   232      15.976   8.279 -52.272  1.00142.17           C  
ATOM   1839  CE  LYS   232      15.968   9.032 -53.605  1.00142.17           C  
ATOM   1840  NZ  LYS   232      17.357   9.276 -54.056  1.00142.17           N1+
ATOM   1841  N   GLU   233      16.549   7.923 -48.451  1.00 82.49           N  
ATOM   1842  CA  GLU   233      15.962   9.044 -47.771  1.00 82.49           C  
ATOM   1843  C   GLU   233      17.040   9.935 -47.223  1.00 82.49           C  
ATOM   1844  O   GLU   233      16.850  11.147 -47.142  1.00 82.49           O  
ATOM   1845  CB  GLU   233      15.040   8.634 -46.608  1.00 82.49           C  
ATOM   1846  CG  GLU   233      13.696   8.056 -47.065  1.00 82.49           C  
ATOM   1847  CD  GLU   233      13.901   6.625 -47.544  1.00 82.49           C  
ATOM   1848  OE1 GLU   233      15.027   6.088 -47.365  1.00 82.49           O  
ATOM   1849  OE2 GLU   233      12.925   6.047 -48.094  1.00 82.49           O1-
ATOM   1850  N   GLY   234      18.206   9.371 -46.839  1.00 37.19           N  
ATOM   1851  CA  GLY   234      19.245  10.206 -46.296  1.00 37.19           C  
ATOM   1852  C   GLY   234      19.352  10.011 -44.812  1.00 37.19           C  
ATOM   1853  O   GLY   234      19.947  10.838 -44.122  1.00 37.19           O  
ATOM   1854  N   ASN   235      18.773   8.914 -44.281  1.00 51.67           N  
ATOM   1855  CA  ASN   235      18.847   8.628 -42.874  1.00 51.67           C  
ATOM   1856  C   ASN   235      19.866   7.537 -42.705  1.00 51.67           C  
ATOM   1857  O   ASN   235      20.120   6.771 -43.634  1.00 51.67           O  
ATOM   1858  CB  ASN   235      17.522   8.109 -42.294  1.00 51.67           C  
ATOM   1859  CG  ASN   235      16.465   9.183 -42.510  1.00 51.67           C  
ATOM   1860  ND2 ASN   235      15.353   8.796 -43.189  1.00 51.67           N  
ATOM   1861  OD1 ASN   235      16.626  10.332 -42.105  1.00 51.67           O  
ATOM   1862  N   ARG   236      20.502   7.452 -41.515  1.00144.44           N  
ATOM   1863  CA  ARG   236      21.525   6.462 -41.316  1.00144.44           C  
ATOM   1864  C   ARG   236      21.579   6.110 -39.861  1.00144.44           C  
ATOM   1865  O   ARG   236      20.996   6.790 -39.017  1.00144.44           O  
ATOM   1866  CB  ARG   236      22.917   6.982 -41.702  1.00144.44           C  
ATOM   1867  CG  ARG   236      23.328   8.210 -40.888  1.00144.44           C  
ATOM   1868  CD  ARG   236      24.705   8.760 -41.257  1.00144.44           C  
ATOM   1869  NE  ARG   236      24.505   9.952 -42.126  1.00144.44           N  
ATOM   1870  CZ  ARG   236      25.580  10.663 -42.578  1.00144.44           C  
ATOM   1871  NH1 ARG   236      26.845  10.262 -42.263  1.00144.44           N1+
ATOM   1872  NH2 ARG   236      25.393  11.784 -43.336  1.00144.44           N  
ATOM   1873  N   PRO   237      22.238   5.024 -39.546  1.00 82.54           N  
ATOM   1874  CA  PRO   237      22.405   4.650 -38.171  1.00 82.54           C  
ATOM   1875  C   PRO   237      23.459   5.513 -37.560  1.00 82.54           C  
ATOM   1876  O   PRO   237      24.458   5.785 -38.227  1.00 82.54           O  
ATOM   1877  CB  PRO   237      22.747   3.159 -38.170  1.00 82.54           C  
ATOM   1878  CG  PRO   237      23.145   2.853 -39.626  1.00 82.54           C  
ATOM   1879  CD  PRO   237      22.355   3.889 -40.443  1.00 82.54           C  
ATOM   1880  N   ALA   238      23.263   5.956 -36.303  1.00 50.09           N  
ATOM   1881  CA  ALA   238      24.282   6.708 -35.633  1.00 50.09           C  
ATOM   1882  C   ALA   238      24.751   5.834 -34.514  1.00 50.09           C  
ATOM   1883  O   ALA   238      24.026   5.595 -33.550  1.00 50.09           O  
ATOM   1884  CB  ALA   238      23.770   8.019 -35.014  1.00 50.09           C  
ATOM   1885  N   TYR   239      26.008   5.363 -34.599  1.00 77.36           N  
ATOM   1886  CA  TYR   239      26.539   4.440 -33.636  1.00 77.36           C  
ATOM   1887  C   TYR   239      27.080   5.234 -32.488  1.00 77.36           C  
ATOM   1888  O   TYR   239      27.787   6.221 -32.691  1.00 77.36           O  
ATOM   1889  CB  TYR   239      27.748   3.647 -34.167  1.00 77.36           C  
ATOM   1890  CG  TYR   239      27.398   3.045 -35.487  1.00 77.36           C  
ATOM   1891  CD1 TYR   239      26.823   1.800 -35.579  1.00 77.36           C  
ATOM   1892  CD2 TYR   239      27.650   3.736 -36.649  1.00 77.36           C  
ATOM   1893  CE1 TYR   239      26.505   1.258 -36.803  1.00 77.36           C  
ATOM   1894  CE2 TYR   239      27.335   3.198 -37.877  1.00 77.36           C  
ATOM   1895  CZ  TYR   239      26.759   1.954 -37.956  1.00 77.36           C  
ATOM   1896  OH  TYR   239      26.429   1.391 -39.207  1.00 77.36           O  
ATOM   1897  N   TYR   240      26.744   4.838 -31.241  1.00103.65           N  
ATOM   1898  CA  TYR   240      27.314   5.552 -30.130  1.00103.65           C  
ATOM   1899  C   TYR   240      27.677   4.609 -29.024  1.00103.65           C  
ATOM   1900  O   TYR   240      27.258   3.452 -29.000  1.00103.65           O  
ATOM   1901  CB  TYR   240      26.421   6.687 -29.568  1.00103.65           C  
ATOM   1902  CG  TYR   240      25.176   6.176 -28.929  1.00103.65           C  
ATOM   1903  CD1 TYR   240      25.180   5.792 -27.608  1.00103.65           C  
ATOM   1904  CD2 TYR   240      24.004   6.102 -29.644  1.00103.65           C  
ATOM   1905  CE1 TYR   240      24.032   5.330 -27.008  1.00103.65           C  
ATOM   1906  CE2 TYR   240      22.851   5.642 -29.051  1.00103.65           C  
ATOM   1907  CZ  TYR   240      22.865   5.256 -27.731  1.00103.65           C  
ATOM   1908  OH  TYR   240      21.686   4.784 -27.116  1.00103.65           O  
ATOM   1909  N   LEU   241      28.542   5.084 -28.102  1.00158.84           N  
ATOM   1910  CA  LEU   241      28.946   4.299 -26.969  1.00158.84           C  
ATOM   1911  C   LEU   241      29.359   5.208 -25.851  1.00158.84           C  
ATOM   1912  O   LEU   241      29.828   6.325 -26.074  1.00158.84           O  
ATOM   1913  CB  LEU   241      30.107   3.331 -27.268  1.00158.84           C  
ATOM   1914  CG  LEU   241      31.258   3.936 -28.095  1.00158.84           C  
ATOM   1915  CD1 LEU   241      31.918   5.130 -27.390  1.00158.84           C  
ATOM   1916  CD2 LEU   241      32.278   2.853 -28.473  1.00158.84           C  
ATOM   1917  N   ALA   242      29.129   4.760 -24.600  1.00 55.81           N  
ATOM   1918  CA  ALA   242      29.591   5.486 -23.455  1.00 55.81           C  
ATOM   1919  C   ALA   242      31.031   5.118 -23.289  1.00 55.81           C  
ATOM   1920  O   ALA   242      31.461   4.068 -23.769  1.00 55.81           O  
ATOM   1921  CB  ALA   242      28.853   5.129 -22.153  1.00 55.81           C  
ATOM   1922  N   GLY   243      31.817   6.007 -22.644  1.00 44.00           N  
ATOM   1923  CA  GLY   243      33.214   5.756 -22.416  1.00 44.00           C  
ATOM   1924  C   GLY   243      33.354   4.595 -21.490  1.00 44.00           C  
ATOM   1925  O   GLY   243      34.144   3.684 -21.739  1.00 44.00           O  
ATOM   1926  N   SER   244      32.571   4.599 -20.394  1.00 77.00           N  
ATOM   1927  CA  SER   244      32.663   3.518 -19.462  1.00 77.00           C  
ATOM   1928  C   SER   244      31.581   2.551 -19.810  1.00 77.00           C  
ATOM   1929  O   SER   244      30.502   2.586 -19.220  1.00 77.00           O  
ATOM   1930  CB  SER   244      32.442   3.947 -18.003  1.00 77.00           C  
ATOM   1931  OG  SER   244      33.469   4.839 -17.596  1.00 77.00           O  
ATOM   1932  N   SER   245      31.858   1.648 -20.773  1.00138.13           N  
ATOM   1933  CA  SER   245      30.889   0.674 -21.198  1.00138.13           C  
ATOM   1934  C   SER   245      31.495  -0.180 -22.275  1.00138.13           C  
ATOM   1935  O   SER   245      32.477   0.189 -22.920  1.00138.13           O  
ATOM   1936  CB  SER   245      29.615   1.263 -21.844  1.00138.13           C  
ATOM   1937  OG  SER   245      28.717   1.782 -20.876  1.00138.13           O  
ATOM   1938  N   THR   246      30.990  -1.426 -22.367  1.00161.47           N  
ATOM   1939  CA  THR   246      31.256  -2.399 -23.395  1.00161.47           C  
ATOM   1940  C   THR   246      30.232  -2.361 -24.500  1.00161.47           C  
ATOM   1941  O   THR   246      30.468  -2.871 -25.598  1.00161.47           O  
ATOM   1942  CB  THR   246      31.272  -3.799 -22.859  1.00161.47           C  
ATOM   1943  CG2 THR   246      29.845  -4.180 -22.430  1.00161.47           C  
ATOM   1944  OG1 THR   246      31.749  -4.698 -23.851  1.00161.47           O  
ATOM   1945  N   LYS   247      29.023  -1.846 -24.185  1.00 82.72           N  
ATOM   1946  CA  LYS   247      27.892  -1.902 -25.073  1.00 82.72           C  
ATOM   1947  C   LYS   247      27.956  -0.852 -26.138  1.00 82.72           C  
ATOM   1948  O   LYS   247      28.486   0.241 -25.936  1.00 82.72           O  
ATOM   1949  CB  LYS   247      26.556  -1.719 -24.334  1.00 82.72           C  
ATOM   1950  CG  LYS   247      26.243  -2.840 -23.343  1.00 82.72           C  
ATOM   1951  CD  LYS   247      25.070  -2.513 -22.418  1.00 82.72           C  
ATOM   1952  CE  LYS   247      24.672  -3.668 -21.499  1.00 82.72           C  
ATOM   1953  NZ  LYS   247      23.508  -3.280 -20.673  1.00 82.72           N1+
ATOM   1954  N   LEU   248      27.405  -1.192 -27.325  1.00176.88           N  
ATOM   1955  CA  LEU   248      27.341  -0.283 -28.430  1.00176.88           C  
ATOM   1956  C   LEU   248      25.913  -0.248 -28.877  1.00176.88           C  
ATOM   1957  O   LEU   248      25.245  -1.281 -28.923  1.00176.88           O  
ATOM   1958  CB  LEU   248      28.194  -0.726 -29.627  1.00176.88           C  
ATOM   1959  CG  LEU   248      29.703  -0.750 -29.328  1.00176.88           C  
ATOM   1960  CD1 LEU   248      30.236   0.663 -29.049  1.00176.88           C  
ATOM   1961  CD2 LEU   248      30.035  -1.748 -28.207  1.00176.88           C  
ATOM   1962  N   TYR   249      25.412   0.955 -29.222  1.00151.87           N  
ATOM   1963  CA  TYR   249      24.044   1.122 -29.614  1.00151.87           C  
ATOM   1964  C   TYR   249      24.030   1.889 -30.899  1.00151.87           C  
ATOM   1965  O   TYR   249      25.032   2.488 -31.293  1.00151.87           O  
ATOM   1966  CB  TYR   249      23.229   1.990 -28.635  1.00151.87           C  
ATOM   1967  CG  TYR   249      23.110   1.328 -27.303  1.00151.87           C  
ATOM   1968  CD1 TYR   249      24.054   1.546 -26.324  1.00151.87           C  
ATOM   1969  CD2 TYR   249      22.051   0.496 -27.027  1.00151.87           C  
ATOM   1970  CE1 TYR   249      23.944   0.944 -25.094  1.00151.87           C  
ATOM   1971  CE2 TYR   249      21.935  -0.108 -25.796  1.00151.87           C  
ATOM   1972  CZ  TYR   249      22.882   0.114 -24.826  1.00151.87           C  
ATOM   1973  OH  TYR   249      22.768  -0.503 -23.562  1.00151.87           O  
ATOM   1974  N   ARG   250      22.888   1.831 -31.613  1.00116.66           N  
ATOM   1975  CA  ARG   250      22.709   2.641 -32.781  1.00116.66           C  
ATOM   1976  C   ARG   250      21.305   3.164 -32.713  1.00116.66           C  
ATOM   1977  O   ARG   250      20.408   2.496 -32.200  1.00116.66           O  
ATOM   1978  CB  ARG   250      22.846   1.888 -34.114  1.00116.66           C  
ATOM   1979  CG  ARG   250      21.794   0.795 -34.298  1.00116.66           C  
ATOM   1980  CD  ARG   250      21.826   0.168 -35.692  1.00116.66           C  
ATOM   1981  NE  ARG   250      20.753  -0.863 -35.751  1.00116.66           N  
ATOM   1982  CZ  ARG   250      20.071  -1.063 -36.916  1.00116.66           C  
ATOM   1983  NH1 ARG   250      20.377  -0.315 -38.016  1.00116.66           N1+
ATOM   1984  NH2 ARG   250      19.080  -2.000 -36.980  1.00116.66           N  
ATOM   1985  N   LEU   251      21.098   4.406 -33.196  1.00108.72           N  
ATOM   1986  CA  LEU   251      19.795   5.010 -33.218  1.00108.72           C  
ATOM   1987  C   LEU   251      19.704   5.690 -34.555  1.00108.72           C  
ATOM   1988  O   LEU   251      20.693   6.233 -35.044  1.00108.72           O  
ATOM   1989  CB  LEU   251      19.631   6.053 -32.087  1.00108.72           C  
ATOM   1990  CG  LEU   251      18.199   6.545 -31.777  1.00108.72           C  
ATOM   1991  CD1 LEU   251      18.218   7.572 -30.631  1.00108.72           C  
ATOM   1992  CD2 LEU   251      17.472   7.081 -33.011  1.00108.72           C  
ATOM   1993  N   ASP   252      18.521   5.659 -35.203  1.00 51.99           N  
ATOM   1994  CA  ASP   252      18.377   6.237 -36.510  1.00 51.99           C  
ATOM   1995  C   ASP   252      18.390   7.736 -36.396  1.00 51.99           C  
ATOM   1996  O   ASP   252      17.894   8.311 -35.427  1.00 51.99           O  
ATOM   1997  CB  ASP   252      17.065   5.808 -37.199  1.00 51.99           C  
ATOM   1998  CG  ASP   252      17.143   6.034 -38.710  1.00 51.99           C  
ATOM   1999  OD1 ASP   252      17.436   7.177 -39.153  1.00 51.99           O  
ATOM   2000  OD2 ASP   252      16.910   5.041 -39.448  1.00 51.99           O1-
ATOM   2001  N   THR   253      18.960   8.405 -37.418  1.00 56.71           N  
ATOM   2002  CA  THR   253      19.070   9.835 -37.475  1.00 56.71           C  
ATOM   2003  C   THR   253      17.696  10.423 -37.585  1.00 56.71           C  
ATOM   2004  O   THR   253      17.465  11.557 -37.166  1.00 56.71           O  
ATOM   2005  CB  THR   253      19.896  10.315 -38.638  1.00 56.71           C  
ATOM   2006  CG2 THR   253      21.339   9.803 -38.484  1.00 56.71           C  
ATOM   2007  OG1 THR   253      19.338   9.856 -39.860  1.00 56.71           O  
ATOM   2008  N   LYS   254      16.751   9.669 -38.180  1.00117.90           N  
ATOM   2009  CA  LYS   254      15.411  10.145 -38.378  1.00117.90           C  
ATOM   2010  C   LYS   254      14.819  10.503 -37.049  1.00117.90           C  
ATOM   2011  O   LYS   254      14.191  11.551 -36.909  1.00117.90           O  
ATOM   2012  CB  LYS   254      14.491   9.078 -39.002  1.00117.90           C  
ATOM   2013  CG  LYS   254      13.097   9.598 -39.365  1.00117.90           C  
ATOM   2014  CD  LYS   254      13.058  10.471 -40.621  1.00117.90           C  
ATOM   2015  CE  LYS   254      12.255   9.855 -41.770  1.00117.90           C  
ATOM   2016  NZ  LYS   254      12.766   8.501 -42.089  1.00117.90           N1+
ATOM   2017  N   LEU   255      15.005   9.639 -36.033  1.00 46.02           N  
ATOM   2018  CA  LEU   255      14.467   9.864 -34.718  1.00 46.02           C  
ATOM   2019  C   LEU   255      15.142  11.053 -34.094  1.00 46.02           C  
ATOM   2020  O   LEU   255      14.513  11.816 -33.361  1.00 46.02           O  
ATOM   2021  CB  LEU   255      14.692   8.662 -33.785  1.00 46.02           C  
ATOM   2022  CG  LEU   255      13.984   7.373 -34.250  1.00 46.02           C  
ATOM   2023  CD1 LEU   255      14.240   6.216 -33.272  1.00 46.02           C  
ATOM   2024  CD2 LEU   255      12.483   7.609 -34.496  1.00 46.02           C  
ATOM   2025  N   LEU   256      16.456  11.219 -34.346  1.00 63.03           N  
ATOM   2026  CA  LEU   256      17.228  12.274 -33.737  1.00 63.03           C  
ATOM   2027  C   LEU   256      16.807  13.644 -34.205  1.00 63.03           C  
ATOM   2028  O   LEU   256      16.748  14.585 -33.411  1.00 63.03           O  
ATOM   2029  CB  LEU   256      18.741  12.128 -33.984  1.00 63.03           C  
ATOM   2030  CG  LEU   256      19.378  10.936 -33.240  1.00 63.03           C  
ATOM   2031  CD1 LEU   256      20.887  10.837 -33.519  1.00 63.03           C  
ATOM   2032  CD2 LEU   256      19.065  10.985 -31.735  1.00 63.03           C  
ATOM   2033  N   LYS   257      16.507  13.791 -35.509  1.00 72.54           N  
ATOM   2034  CA  LYS   257      16.157  15.050 -36.109  1.00 72.54           C  
ATOM   2035  C   LYS   257      14.860  15.578 -35.559  1.00 72.54           C  
ATOM   2036  O   LYS   257      14.619  16.782 -35.618  1.00 72.54           O  
ATOM   2037  CB  LYS   257      16.060  14.955 -37.639  1.00 72.54           C  
ATOM   2038  CG  LYS   257      17.433  14.719 -38.274  1.00 72.54           C  
ATOM   2039  CD  LYS   257      17.387  14.219 -39.717  1.00 72.54           C  
ATOM   2040  CE  LYS   257      18.779  14.001 -40.315  1.00 72.54           C  
ATOM   2041  NZ  LYS   257      18.672  13.286 -41.607  1.00 72.54           N1+
ATOM   2042  N   LYS   258      13.953  14.713 -35.060  1.00 88.59           N  
ATOM   2043  CA  LYS   258      12.704  15.234 -34.561  1.00 88.59           C  
ATOM   2044  C   LYS   258      12.845  15.565 -33.100  1.00 88.59           C  
ATOM   2045  O   LYS   258      13.107  14.695 -32.271  1.00 88.59           O  
ATOM   2046  CB  LYS   258      11.521  14.266 -34.710  1.00 88.59           C  
ATOM   2047  CG  LYS   258      10.190  14.884 -34.280  1.00 88.59           C  
ATOM   2048  CD  LYS   258       8.969  14.102 -34.762  1.00 88.59           C  
ATOM   2049  CE  LYS   258       8.632  14.351 -36.233  1.00 88.59           C  
ATOM   2050  NZ  LYS   258       7.482  13.512 -36.636  1.00 88.59           N1+
ATOM   2051  N   LYS   259      12.614  16.849 -32.751  1.00209.86           N  
ATOM   2052  CA  LYS   259      12.833  17.367 -31.425  1.00209.86           C  
ATOM   2053  C   LYS   259      11.991  16.696 -30.376  1.00209.86           C  
ATOM   2054  O   LYS   259      12.463  16.270 -29.330  1.00209.86           O  
ATOM   2055  CB  LYS   259      12.535  18.874 -31.336  1.00209.86           C  
ATOM   2056  CG  LYS   259      12.759  19.466 -29.941  1.00209.86           C  
ATOM   2057  CD  LYS   259      12.795  20.996 -29.918  1.00209.86           C  
ATOM   2058  CE  LYS   259      11.433  21.648 -30.145  1.00209.86           C  
ATOM   2059  NZ  LYS   259      11.007  21.440 -31.545  1.00209.86           N1+
ATOM   2060  N   GLY   260      10.688  16.598 -30.588  1.00139.20           N  
ATOM   2061  CA  GLY   260       9.814  16.040 -29.593  1.00139.20           C  
ATOM   2062  C   GLY   260       9.920  14.547 -29.445  1.00139.20           C  
ATOM   2063  O   GLY   260       9.612  14.010 -28.382  1.00139.20           O  
ATOM   2064  N   SER   261      10.310  13.847 -30.528  1.00107.52           N  
ATOM   2065  CA  SER   261      10.197  12.416 -30.678  1.00107.52           C  
ATOM   2066  C   SER   261      10.915  11.579 -29.659  1.00107.52           C  
ATOM   2067  O   SER   261      11.875  11.990 -29.010  1.00107.52           O  
ATOM   2068  CB  SER   261      10.648  11.919 -32.063  1.00107.52           C  
ATOM   2069  OG  SER   261      12.042  12.130 -32.227  1.00107.52           O  
ATOM   2070  N   LYS   262      10.395  10.337 -29.507  1.00 77.37           N  
ATOM   2071  CA  LYS   262      10.905   9.306 -28.646  1.00 77.37           C  
ATOM   2072  C   LYS   262      12.016   8.625 -29.385  1.00 77.37           C  
ATOM   2073  O   LYS   262      12.016   8.588 -30.615  1.00 77.37           O  
ATOM   2074  CB  LYS   262       9.842   8.236 -28.329  1.00 77.37           C  
ATOM   2075  CG  LYS   262      10.299   7.102 -27.410  1.00 77.37           C  
ATOM   2076  CD  LYS   262      10.452   7.508 -25.945  1.00 77.37           C  
ATOM   2077  CE  LYS   262      10.676   6.316 -25.012  1.00 77.37           C  
ATOM   2078  NZ  LYS   262      10.822   6.780 -23.614  1.00 77.37           N1+
ATOM   2079  N   LEU   263      13.002   8.070 -28.649  1.00 93.70           N  
ATOM   2080  CA  LEU   263      14.114   7.424 -29.282  1.00 93.70           C  
ATOM   2081  C   LEU   263      14.014   5.956 -29.022  1.00 93.70           C  
ATOM   2082  O   LEU   263      13.586   5.532 -27.950  1.00 93.70           O  
ATOM   2083  CB  LEU   263      15.481   7.850 -28.717  1.00 93.70           C  
ATOM   2084  CG  LEU   263      15.844   9.329 -28.940  1.00 93.70           C  
ATOM   2085  CD1 LEU   263      14.882  10.267 -28.192  1.00 93.70           C  
ATOM   2086  CD2 LEU   263      17.319   9.592 -28.592  1.00 93.70           C  
ATOM   2087  N   GLU   264      14.378   5.130 -30.023  1.00101.57           N  
ATOM   2088  CA  GLU   264      14.385   3.715 -29.792  1.00101.57           C  
ATOM   2089  C   GLU   264      15.724   3.196 -30.198  1.00101.57           C  
ATOM   2090  O   GLU   264      15.903   2.814 -31.351  1.00101.57           O  
ATOM   2091  CB  GLU   264      13.362   2.943 -30.642  1.00101.57           C  
ATOM   2092  CG  GLU   264      13.387   1.436 -30.376  1.00101.57           C  
ATOM   2093  CD  GLU   264      12.401   0.771 -31.325  1.00101.57           C  
ATOM   2094  OE1 GLU   264      12.333   1.204 -32.506  1.00101.57           O  
ATOM   2095  OE2 GLU   264      11.701  -0.179 -30.881  1.00101.57           O1-
ATOM   2096  N   PRO   265      16.669   3.149 -29.306  1.00 69.57           N  
ATOM   2097  CA  PRO   265      17.960   2.632 -29.694  1.00 69.57           C  
ATOM   2098  C   PRO   265      17.990   1.130 -29.742  1.00 69.57           C  
ATOM   2099  O   PRO   265      17.227   0.500 -29.011  1.00 69.57           O  
ATOM   2100  CB  PRO   265      18.964   3.213 -28.704  1.00 69.57           C  
ATOM   2101  CG  PRO   265      18.306   4.523 -28.243  1.00 69.57           C  
ATOM   2102  CD  PRO   265      16.798   4.250 -28.364  1.00 69.57           C  
ATOM   2103  N   LYS   266      18.869   0.538 -30.585  1.00155.07           N  
ATOM   2104  CA  LYS   266      18.999  -0.896 -30.651  1.00155.07           C  
ATOM   2105  C   LYS   266      20.316  -1.271 -30.038  1.00155.07           C  
ATOM   2106  O   LYS   266      21.309  -0.564 -30.201  1.00155.07           O  
ATOM   2107  CB  LYS   266      19.104  -1.517 -32.061  1.00155.07           C  
ATOM   2108  CG  LYS   266      17.909  -1.374 -33.005  1.00155.07           C  
ATOM   2109  CD  LYS   266      17.873  -0.051 -33.765  1.00155.07           C  
ATOM   2110  CE  LYS   266      17.079   1.035 -33.053  1.00155.07           C  
ATOM   2111  NZ  LYS   266      15.675   0.598 -32.881  1.00155.07           N1+
ATOM   2112  N   LEU   267      20.346  -2.406 -29.304  1.00 75.63           N  
ATOM   2113  CA  LEU   267      21.564  -2.914 -28.720  1.00 75.63           C  
ATOM   2114  C   LEU   267      22.287  -3.694 -29.793  1.00 75.63           C  
ATOM   2115  O   LEU   267      21.652  -4.346 -30.622  1.00 75.63           O  
ATOM   2116  CB  LEU   267      21.306  -3.836 -27.510  1.00 75.63           C  
ATOM   2117  CG  LEU   267      22.576  -4.328 -26.789  1.00 75.63           C  
ATOM   2118  CD1 LEU   267      23.355  -3.159 -26.163  1.00 75.63           C  
ATOM   2119  CD2 LEU   267      22.240  -5.423 -25.762  1.00 75.63           C  
ATOM   2120  N   ILE   268      23.634  -3.544 -29.847  1.00250.58           N  
ATOM   2121  CA  ILE   268      24.550  -4.122 -30.811  1.00250.58           C  
ATOM   2122  C   ILE   268      24.984  -5.567 -30.613  1.00250.58           C  
ATOM   2123  O   ILE   268      25.127  -6.280 -31.608  1.00250.58           O  
ATOM   2124  CB  ILE   268      25.731  -3.244 -31.098  1.00250.58           C  
ATOM   2125  CG1 ILE   268      25.248  -1.870 -31.592  1.00250.58           C  
ATOM   2126  CG2 ILE   268      26.553  -3.928 -32.195  1.00250.58           C  
ATOM   2127  CD1 ILE   268      24.417  -1.938 -32.870  1.00250.58           C  
ATOM   2128  N   GLY   269      25.221  -6.087 -29.377  1.00202.60           N  
ATOM   2129  CA  GLY   269      25.295  -5.453 -28.086  1.00202.60           C  
ATOM   2130  C   GLY   269      26.642  -5.058 -27.508  1.00202.60           C  
ATOM   2131  O   GLY   269      26.783  -3.946 -27.007  1.00202.60           O  
ATOM   2132  N   ASP   270      27.670  -5.957 -27.519  1.00109.13           N  
ATOM   2133  CA  ASP   270      28.813  -5.648 -26.675  1.00109.13           C  
ATOM   2134  C   ASP   270      30.122  -6.211 -27.176  1.00109.13           C  
ATOM   2135  O   ASP   270      30.179  -7.248 -27.832  1.00109.13           O  
ATOM   2136  CB  ASP   270      28.664  -6.177 -25.239  1.00109.13           C  
ATOM   2137  CG  ASP   270      28.633  -7.701 -25.300  1.00109.13           C  
ATOM   2138  OD1 ASP   270      27.643  -8.255 -25.845  1.00109.13           O  
ATOM   2139  OD2 ASP   270      29.600  -8.330 -24.793  1.00109.13           O1-
ATOM   2140  N   ARG   271      31.212  -5.468 -26.865  1.00154.82           N  
ATOM   2141  CA  ARG   271      32.607  -5.693 -27.167  1.00154.82           C  
ATOM   2142  C   ARG   271      33.326  -6.690 -26.299  1.00154.82           C  
ATOM   2143  O   ARG   271      34.421  -7.120 -26.657  1.00154.82           O  
ATOM   2144  CB  ARG   271      33.443  -4.401 -27.188  1.00154.82           C  
ATOM   2145  CG  ARG   271      33.294  -3.617 -28.495  1.00154.82           C  
ATOM   2146  CD  ARG   271      34.141  -2.344 -28.555  1.00154.82           C  
ATOM   2147  NE  ARG   271      33.460  -1.326 -27.711  1.00154.82           N  
ATOM   2148  CZ  ARG   271      34.168  -0.334 -27.103  1.00154.82           C  
ATOM   2149  NH1 ARG   271      35.528  -0.298 -27.208  1.00154.82           N1+
ATOM   2150  NH2 ARG   271      33.510   0.625 -26.390  1.00154.82           N  
ATOM   2151  N   GLY   272      32.821  -7.027 -25.100  1.00 45.97           N  
ATOM   2152  CA  GLY   272      33.587  -7.912 -24.259  1.00 45.97           C  
ATOM   2153  C   GLY   272      34.167  -7.050 -23.178  1.00 45.97           C  
ATOM   2154  O   GLY   272      34.310  -5.842 -23.353  1.00 45.97           O  
ATOM   2155  N   PHE   273      34.555  -7.660 -22.039  1.00122.47           N  
ATOM   2156  CA  PHE   273      34.942  -6.882 -20.894  1.00122.47           C  
ATOM   2157  C   PHE   273      36.269  -6.200 -21.049  1.00122.47           C  
ATOM   2158  O   PHE   273      37.149  -6.633 -21.791  1.00122.47           O  
ATOM   2159  CB  PHE   273      34.925  -7.652 -19.557  1.00122.47           C  
ATOM   2160  CG  PHE   273      35.938  -8.743 -19.594  1.00122.47           C  
ATOM   2161  CD1 PHE   273      37.254  -8.483 -19.293  1.00122.47           C  
ATOM   2162  CD2 PHE   273      35.568 -10.029 -19.916  1.00122.47           C  
ATOM   2163  CE1 PHE   273      38.191  -9.488 -19.321  1.00122.47           C  
ATOM   2164  CE2 PHE   273      36.500 -11.039 -19.946  1.00122.47           C  
ATOM   2165  CZ  PHE   273      37.815 -10.768 -19.649  1.00122.47           C  
ATOM   2166  N   LYS   274      36.385  -5.060 -20.332  1.00125.96           N  
ATOM   2167  CA  LYS   274      37.542  -4.218 -20.178  1.00125.96           C  
ATOM   2168  C   LYS   274      37.993  -3.610 -21.469  1.00125.96           C  
ATOM   2169  O   LYS   274      39.162  -3.247 -21.588  1.00125.96           O  
ATOM   2170  CB  LYS   274      38.743  -4.962 -19.570  1.00125.96           C  
ATOM   2171  CG  LYS   274      38.475  -5.473 -18.155  1.00125.96           C  
ATOM   2172  CD  LYS   274      38.111  -4.361 -17.168  1.00125.96           C  
ATOM   2173  CE  LYS   274      37.841  -4.867 -15.751  1.00125.96           C  
ATOM   2174  NZ  LYS   274      37.492  -3.731 -14.871  1.00125.96           N1+
ATOM   2175  N   THR   275      37.097  -3.435 -22.461  1.00178.11           N  
ATOM   2176  CA  THR   275      37.584  -2.856 -23.683  1.00178.11           C  
ATOM   2177  C   THR   275      36.974  -1.503 -23.885  1.00178.11           C  
ATOM   2178  O   THR   275      36.845  -1.040 -25.018  1.00178.11           O  
ATOM   2179  CB  THR   275      37.223  -3.670 -24.891  1.00178.11           C  
ATOM   2180  CG2 THR   275      37.802  -5.086 -24.722  1.00178.11           C  
ATOM   2181  OG1 THR   275      35.810  -3.727 -25.031  1.00178.11           O  
ATOM   2182  N   GLU   276      36.678  -0.786 -22.786  1.00101.13           N  
ATOM   2183  CA  GLU   276      36.033   0.493 -22.875  1.00101.13           C  
ATOM   2184  C   GLU   276      36.814   1.405 -23.769  1.00101.13           C  
ATOM   2185  O   GLU   276      38.044   1.398 -23.781  1.00101.13           O  
ATOM   2186  CB  GLU   276      35.854   1.159 -21.502  1.00101.13           C  
ATOM   2187  CG  GLU   276      34.939   0.347 -20.583  1.00101.13           C  
ATOM   2188  CD  GLU   276      35.722  -0.856 -20.078  1.00101.13           C  
ATOM   2189  OE1 GLU   276      36.981  -0.789 -20.088  1.00101.13           O  
ATOM   2190  OE2 GLU   276      35.074  -1.858 -19.672  1.00101.13           O1-
ATOM   2191  N   ALA   277      36.079   2.186 -24.591  1.00 64.92           N  
ATOM   2192  CA  ALA   277      36.679   3.129 -25.492  1.00 64.92           C  
ATOM   2193  C   ALA   277      35.847   4.381 -25.463  1.00 64.92           C  
ATOM   2194  O   ALA   277      34.638   4.342 -25.252  1.00 64.92           O  
ATOM   2195  CB  ALA   277      36.722   2.644 -26.950  1.00 64.92           C  
ATOM   2196  N   ILE   278      36.528   5.536 -25.534  1.00208.92           N  
ATOM   2197  CA  ILE   278      36.006   6.876 -25.623  1.00208.92           C  
ATOM   2198  C   ILE   278      35.623   7.250 -27.031  1.00208.92           C  
ATOM   2199  O   ILE   278      34.799   8.135 -27.253  1.00208.92           O  
ATOM   2200  CB  ILE   278      37.018   7.855 -25.094  1.00208.92           C  
ATOM   2201  CG1 ILE   278      36.563   9.309 -25.224  1.00208.92           C  
ATOM   2202  CG2 ILE   278      38.361   7.544 -25.751  1.00208.92           C  
ATOM   2203  CD1 ILE   278      37.522  10.288 -24.545  1.00208.92           C  
ATOM   2204  N   ALA   279      36.304   6.679 -28.041  1.00 60.43           N  
ATOM   2205  CA  ALA   279      36.035   7.118 -29.382  1.00 60.43           C  
ATOM   2206  C   ALA   279      35.871   5.942 -30.298  1.00 60.43           C  
ATOM   2207  O   ALA   279      36.474   4.889 -30.093  1.00 60.43           O  
ATOM   2208  CB  ALA   279      37.158   7.991 -29.969  1.00 60.43           C  
ATOM   2209  N   LEU   280      35.013   6.105 -31.334  1.00182.22           N  
ATOM   2210  CA  LEU   280      34.783   5.078 -32.316  1.00182.22           C  
ATOM   2211  C   LEU   280      34.589   5.731 -33.657  1.00182.22           C  
ATOM   2212  O   LEU   280      34.150   6.878 -33.730  1.00182.22           O  
ATOM   2213  CB  LEU   280      33.558   4.186 -32.013  1.00182.22           C  
ATOM   2214  CG  LEU   280      32.201   4.910 -31.888  1.00182.22           C  
ATOM   2215  CD1 LEU   280      32.236   5.966 -30.777  1.00182.22           C  
ATOM   2216  CD2 LEU   280      31.691   5.456 -33.225  1.00182.22           C  
ATOM   2217  N   ALA   281      34.938   5.026 -34.764  1.00 53.07           N  
ATOM   2218  CA  ALA   281      34.749   5.621 -36.063  1.00 53.07           C  
ATOM   2219  C   ALA   281      34.308   4.584 -37.061  1.00 53.07           C  
ATOM   2220  O   ALA   281      34.893   3.506 -37.166  1.00 53.07           O  
ATOM   2221  CB  ALA   281      36.023   6.280 -36.623  1.00 53.07           C  
ATOM   2222  N   TYR   282      33.276   4.930 -37.863  1.00 70.27           N  
ATOM   2223  CA  TYR   282      32.697   4.068 -38.862  1.00 70.27           C  
ATOM   2224  C   TYR   282      33.327   4.376 -40.192  1.00 70.27           C  
ATOM   2225  O   TYR   282      33.482   5.537 -40.569  1.00 70.27           O  
ATOM   2226  CB  TYR   282      31.166   4.269 -38.962  1.00 70.27           C  
ATOM   2227  CG  TYR   282      30.563   3.385 -40.003  1.00 70.27           C  
ATOM   2228  CD1 TYR   282      30.242   2.074 -39.732  1.00 70.27           C  
ATOM   2229  CD2 TYR   282      30.299   3.886 -41.257  1.00 70.27           C  
ATOM   2230  CE1 TYR   282      29.678   1.279 -40.702  1.00 70.27           C  
ATOM   2231  CE2 TYR   282      29.735   3.096 -42.230  1.00 70.27           C  
ATOM   2232  CZ  TYR   282      29.422   1.789 -41.954  1.00 70.27           C  
ATOM   2233  OH  TYR   282      28.842   0.981 -42.954  1.00 70.27           O  
ATOM   2234  N   ASP   283      33.745   3.323 -40.928  1.00 62.91           N  
ATOM   2235  CA  ASP   283      34.349   3.478 -42.226  1.00 62.91           C  
ATOM   2236  C   ASP   283      33.361   3.022 -43.258  1.00 62.91           C  
ATOM   2237  O   ASP   283      32.849   1.906 -43.193  1.00 62.91           O  
ATOM   2238  CB  ASP   283      35.618   2.619 -42.392  1.00 62.91           C  
ATOM   2239  CG  ASP   283      36.201   2.832 -43.782  1.00 62.91           C  
ATOM   2240  OD1 ASP   283      35.824   3.833 -44.448  1.00 62.91           O  
ATOM   2241  OD2 ASP   283      37.028   1.980 -44.203  1.00 62.91           O1-
ATOM   2242  N   PRO   284      33.043   3.874 -44.196  1.00 81.59           N  
ATOM   2243  CA  PRO   284      32.114   3.476 -45.218  1.00 81.59           C  
ATOM   2244  C   PRO   284      32.615   2.409 -46.145  1.00 81.59           C  
ATOM   2245  O   PRO   284      31.814   1.572 -46.558  1.00 81.59           O  
ATOM   2246  CB  PRO   284      31.691   4.762 -45.921  1.00 81.59           C  
ATOM   2247  CG  PRO   284      31.844   5.833 -44.826  1.00 81.59           C  
ATOM   2248  CD  PRO   284      32.966   5.298 -43.918  1.00 81.59           C  
ATOM   2249  N   GLU   285      33.916   2.406 -46.497  1.00 95.69           N  
ATOM   2250  CA  GLU   285      34.355   1.459 -47.482  1.00 95.69           C  
ATOM   2251  C   GLU   285      34.296   0.049 -46.970  1.00 95.69           C  
ATOM   2252  O   GLU   285      33.791  -0.835 -47.658  1.00 95.69           O  
ATOM   2253  CB  GLU   285      35.775   1.719 -48.016  1.00 95.69           C  
ATOM   2254  CG  GLU   285      36.903   1.548 -47.001  1.00 95.69           C  
ATOM   2255  CD  GLU   285      38.201   1.848 -47.737  1.00 95.69           C  
ATOM   2256  OE1 GLU   285      38.354   3.007 -48.207  1.00 95.69           O  
ATOM   2257  OE2 GLU   285      39.050   0.922 -47.851  1.00 95.69           O1-
ATOM   2258  N   THR   286      34.867  -0.210 -45.777  1.00 84.56           N  
ATOM   2259  CA  THR   286      34.892  -1.511 -45.161  1.00 84.56           C  
ATOM   2260  C   THR   286      33.630  -1.839 -44.412  1.00 84.56           C  
ATOM   2261  O   THR   286      33.280  -3.009 -44.259  1.00 84.56           O  
ATOM   2262  CB  THR   286      36.062  -1.682 -44.234  1.00 84.56           C  
ATOM   2263  CG2 THR   286      37.355  -1.537 -45.052  1.00 84.56           C  
ATOM   2264  OG1 THR   286      36.026  -0.711 -43.199  1.00 84.56           O  
ATOM   2265  N   LYS   287      32.923  -0.810 -43.909  1.00122.97           N  
ATOM   2266  CA  LYS   287      31.769  -0.980 -43.070  1.00122.97           C  
ATOM   2267  C   LYS   287      32.187  -1.493 -41.723  1.00122.97           C  
ATOM   2268  O   LYS   287      31.402  -2.114 -41.009  1.00122.97           O  
ATOM   2269  CB  LYS   287      30.691  -1.890 -43.677  1.00122.97           C  
ATOM   2270  CG  LYS   287      29.892  -1.155 -44.755  1.00122.97           C  
ATOM   2271  CD  LYS   287      28.952  -2.036 -45.576  1.00122.97           C  
ATOM   2272  CE  LYS   287      27.941  -1.226 -46.391  1.00122.97           C  
ATOM   2273  NZ  LYS   287      28.632  -0.154 -47.142  1.00122.97           N1+
ATOM   2274  N   VAL   288      33.446  -1.201 -41.333  1.00 68.89           N  
ATOM   2275  CA  VAL   288      33.967  -1.564 -40.046  1.00 68.89           C  
ATOM   2276  C   VAL   288      33.927  -0.364 -39.131  1.00 68.89           C  
ATOM   2277  O   VAL   288      34.010   0.778 -39.583  1.00 68.89           O  
ATOM   2278  CB  VAL   288      35.391  -2.042 -40.110  1.00 68.89           C  
ATOM   2279  CG1 VAL   288      35.907  -2.273 -38.681  1.00 68.89           C  
ATOM   2280  CG2 VAL   288      35.449  -3.297 -41.000  1.00 68.89           C  
ATOM   2281  N   LEU   289      33.753  -0.601 -37.809  1.00124.41           N  
ATOM   2282  CA  LEU   289      33.814   0.462 -36.834  1.00124.41           C  
ATOM   2283  C   LEU   289      35.054   0.210 -36.040  1.00124.41           C  
ATOM   2284  O   LEU   289      35.305  -0.916 -35.613  1.00124.41           O  
ATOM   2285  CB  LEU   289      32.665   0.489 -35.810  1.00124.41           C  
ATOM   2286  CG  LEU   289      31.290   0.827 -36.404  1.00124.41           C  
ATOM   2287  CD1 LEU   289      30.815  -0.279 -37.349  1.00124.41           C  
ATOM   2288  CD2 LEU   289      30.271   1.148 -35.299  1.00124.41           C  
ATOM   2289  N   PHE   290      35.860   1.268 -35.819  1.00 73.98           N  
ATOM   2290  CA  PHE   290      37.107   1.133 -35.124  1.00 73.98           C  
ATOM   2291  C   PHE   290      36.992   1.792 -33.789  1.00 73.98           C  
ATOM   2292  O   PHE   290      36.375   2.847 -33.643  1.00 73.98           O  
ATOM   2293  CB  PHE   290      38.280   1.807 -35.859  1.00 73.98           C  
ATOM   2294  CG  PHE   290      38.488   1.114 -37.167  1.00 73.98           C  
ATOM   2295  CD1 PHE   290      39.257  -0.025 -37.242  1.00 73.98           C  
ATOM   2296  CD2 PHE   290      37.920   1.602 -38.322  1.00 73.98           C  
ATOM   2297  CE1 PHE   290      39.455  -0.664 -38.443  1.00 73.98           C  
ATOM   2298  CE2 PHE   290      38.113   0.967 -39.528  1.00 73.98           C  
ATOM   2299  CZ  PHE   290      38.883  -0.169 -39.591  1.00 73.98           C  
ATOM   2300  N   PHE   291      37.602   1.168 -32.763  1.00 82.44           N  
ATOM   2301  CA  PHE   291      37.507   1.735 -31.449  1.00 82.44           C  
ATOM   2302  C   PHE   291      38.894   2.017 -30.963  1.00 82.44           C  
ATOM   2303  O   PHE   291      39.790   1.187 -31.111  1.00 82.44           O  
ATOM   2304  CB  PHE   291      36.901   0.755 -30.430  1.00 82.44           C  
ATOM   2305  CG  PHE   291      35.545   0.375 -30.913  1.00 82.44           C  
ATOM   2306  CD1 PHE   291      34.439   1.125 -30.582  1.00 82.44           C  
ATOM   2307  CD2 PHE   291      35.385  -0.735 -31.709  1.00 82.44           C  
ATOM   2308  CE1 PHE   291      33.191   0.767 -31.035  1.00 82.44           C  
ATOM   2309  CE2 PHE   291      34.141  -1.098 -32.166  1.00 82.44           C  
ATOM   2310  CZ  PHE   291      33.040  -0.346 -31.826  1.00 82.44           C  
ATOM   2311  N   ALA   292      39.111   3.217 -30.386  1.00 61.45           N  
ATOM   2312  CA  ALA   292      40.372   3.516 -29.762  1.00 61.45           C  
ATOM   2313  C   ALA   292      40.122   3.291 -28.295  1.00 61.45           C  
ATOM   2314  O   ALA   292      39.371   4.043 -27.677  1.00 61.45           O  
ATOM   2315  CB  ALA   292      40.815   4.976 -29.944  1.00 61.45           C  
ATOM   2316  N   GLU   293      40.767   2.263 -27.697  1.00 88.08           N  
ATOM   2317  CA  GLU   293      40.425   1.849 -26.355  1.00 88.08           C  
ATOM   2318  C   GLU   293      41.221   2.529 -25.279  1.00 88.08           C  
ATOM   2319  O   GLU   293      42.306   3.059 -25.519  1.00 88.08           O  
ATOM   2320  CB  GLU   293      40.466   0.322 -26.176  1.00 88.08           C  
ATOM   2321  CG  GLU   293      39.394  -0.340 -27.050  1.00 88.08           C  
ATOM   2322  CD  GLU   293      39.424  -1.850 -26.880  1.00 88.08           C  
ATOM   2323  OE1 GLU   293      40.227  -2.346 -26.048  1.00 88.08           O  
ATOM   2324  OE2 GLU   293      38.637  -2.528 -27.590  1.00 88.08           O1-
ATOM   2325  N   ALA   294      40.609   2.603 -24.068  1.00 93.85           N  
ATOM   2326  CA  ALA   294      41.184   3.278 -22.934  1.00 93.85           C  
ATOM   2327  C   ALA   294      42.355   2.594 -22.273  1.00 93.85           C  
ATOM   2328  O   ALA   294      43.399   3.209 -22.070  1.00 93.85           O  
ATOM   2329  CB  ALA   294      40.147   3.539 -21.828  1.00 93.85           C  
ATOM   2330  N   ASP   295      42.165   1.339 -21.807  1.00129.08           N  
ATOM   2331  CA  ASP   295      43.184   0.633 -21.060  1.00129.08           C  
ATOM   2332  C   ASP   295      44.012  -0.361 -21.833  1.00129.08           C  
ATOM   2333  O   ASP   295      45.130  -0.684 -21.434  1.00129.08           O  
ATOM   2334  CB  ASP   295      42.605  -0.110 -19.843  1.00129.08           C  
ATOM   2335  CG  ASP   295      43.729  -0.303 -18.832  1.00129.08           C  
ATOM   2336  OD1 ASP   295      44.682   0.524 -18.838  1.00129.08           O  
ATOM   2337  OD2 ASP   295      43.651  -1.278 -18.037  1.00129.08           O1-
ATOM   2338  N   SER   296      43.438  -0.932 -22.910  1.00 76.35           N  
ATOM   2339  CA  SER   296      43.971  -2.080 -23.607  1.00 76.35           C  
ATOM   2340  C   SER   296      45.205  -1.811 -24.412  1.00 76.35           C  
ATOM   2341  O   SER   296      45.888  -2.756 -24.803  1.00 76.35           O  
ATOM   2342  CB  SER   296      42.955  -2.693 -24.580  1.00 76.35           C  
ATOM   2343  OG  SER   296      42.708  -1.784 -25.642  1.00 76.35           O  
ATOM   2344  N   ARG   297      45.515  -0.540 -24.704  1.00103.43           N  
ATOM   2345  CA  ARG   297      46.671  -0.223 -25.495  1.00103.43           C  
ATOM   2346  C   ARG   297      46.494  -0.759 -26.885  1.00103.43           C  
ATOM   2347  O   ARG   297      47.472  -1.105 -27.545  1.00103.43           O  
ATOM   2348  CB  ARG   297      47.953  -0.794 -24.876  1.00103.43           C  
ATOM   2349  CG  ARG   297      48.229  -0.180 -23.504  1.00103.43           C  
ATOM   2350  CD  ARG   297      49.189  -0.993 -22.643  1.00103.43           C  
ATOM   2351  NE  ARG   297      49.341  -0.264 -21.355  1.00103.43           N  
ATOM   2352  CZ  ARG   297      50.106  -0.793 -20.358  1.00103.43           C  
ATOM   2353  NH1 ARG   297      50.760  -1.976 -20.554  1.00103.43           N1+
ATOM   2354  NH2 ARG   297      50.212  -0.142 -19.161  1.00103.43           N  
ATOM   2355  N   GLN   298      45.236  -0.809 -27.384  1.00 58.16           N  
ATOM   2356  CA  GLN   298      45.014  -1.336 -28.702  1.00 58.16           C  
ATOM   2357  C   GLN   298      43.894  -0.597 -29.386  1.00 58.16           C  
ATOM   2358  O   GLN   298      43.148   0.156 -28.762  1.00 58.16           O  
ATOM   2359  CB  GLN   298      44.623  -2.822 -28.670  1.00 58.16           C  
ATOM   2360  CG  GLN   298      45.726  -3.718 -28.104  1.00 58.16           C  
ATOM   2361  CD  GLN   298      45.187  -5.137 -28.024  1.00 58.16           C  
ATOM   2362  NE2 GLN   298      45.955  -6.109 -28.585  1.00 58.16           N  
ATOM   2363  OE1 GLN   298      44.112  -5.375 -27.476  1.00 58.16           O  
ATOM   2364  N   VAL   299      43.802  -0.778 -30.726  1.00 59.32           N  
ATOM   2365  CA  VAL   299      42.731  -0.255 -31.531  1.00 59.32           C  
ATOM   2366  C   VAL   299      41.991  -1.469 -32.033  1.00 59.32           C  
ATOM   2367  O   VAL   299      42.596  -2.382 -32.593  1.00 59.32           O  
ATOM   2368  CB  VAL   299      43.215   0.524 -32.722  1.00 59.32           C  
ATOM   2369  CG1 VAL   299      42.006   0.917 -33.585  1.00 59.32           C  
ATOM   2370  CG2 VAL   299      44.033   1.727 -32.221  1.00 59.32           C  
ATOM   2371  N   SER   300      40.650  -1.501 -31.857  1.00108.76           N  
ATOM   2372  CA  SER   300      39.862  -2.669 -32.176  1.00108.76           C  
ATOM   2373  C   SER   300      38.967  -2.386 -33.340  1.00108.76           C  
ATOM   2374  O   SER   300      38.813  -1.240 -33.757  1.00108.76           O  
ATOM   2375  CB  SER   300      38.872  -3.067 -31.068  1.00108.76           C  
ATOM   2376  OG  SER   300      39.546  -3.353 -29.857  1.00108.76           O  
ATOM   2377  N   CYS   301      38.354  -3.456 -33.904  1.00 64.64           N  
ATOM   2378  CA  CYS   301      37.453  -3.275 -35.009  1.00 64.64           C  
ATOM   2379  C   CYS   301      36.321  -4.261 -34.943  1.00 64.64           C  
ATOM   2380  O   CYS   301      36.401  -5.296 -34.282  1.00 64.64           O  
ATOM   2381  CB  CYS   301      38.132  -3.391 -36.390  1.00 64.64           C  
ATOM   2382  SG  CYS   301      38.910  -5.004 -36.689  1.00 64.64           S  
ATOM   2383  N   TRP   302      35.200  -3.910 -35.611  1.00 94.21           N  
ATOM   2384  CA  TRP   302      34.031  -4.738 -35.696  1.00 94.21           C  
ATOM   2385  C   TRP   302      33.338  -4.435 -36.986  1.00 94.21           C  
ATOM   2386  O   TRP   302      32.978  -3.290 -37.254  1.00 94.21           O  
ATOM   2387  CB  TRP   302      33.039  -4.463 -34.552  1.00 94.21           C  
ATOM   2388  CG  TRP   302      31.672  -5.079 -34.732  1.00 94.21           C  
ATOM   2389  CD1 TRP   302      31.292  -6.390 -34.781  1.00 94.21           C  
ATOM   2390  CD2 TRP   302      30.471  -4.302 -34.852  1.00 94.21           C  
ATOM   2391  CE2 TRP   302      29.410  -5.197 -34.978  1.00 94.21           C  
ATOM   2392  CE3 TRP   302      30.268  -2.951 -34.854  1.00 94.21           C  
ATOM   2393  NE1 TRP   302      29.928  -6.475 -34.937  1.00 94.21           N  
ATOM   2394  CZ2 TRP   302      28.125  -4.753 -35.108  1.00 94.21           C  
ATOM   2395  CZ3 TRP   302      28.972  -2.505 -34.989  1.00 94.21           C  
ATOM   2396  CH2 TRP   302      27.921  -3.390 -35.113  1.00 94.21           C  
ATOM   2397  N   ASN   303      33.126  -5.474 -37.820  1.00 55.37           N  
ATOM   2398  CA  ASN   303      32.422  -5.292 -39.055  1.00 55.37           C  
ATOM   2399  C   ASN   303      30.974  -5.150 -38.688  1.00 55.37           C  
ATOM   2400  O   ASN   303      30.456  -5.883 -37.849  1.00 55.37           O  
ATOM   2401  CB  ASN   303      32.574  -6.487 -40.015  1.00 55.37           C  
ATOM   2402  CG  ASN   303      32.161  -6.048 -41.412  1.00 55.37           C  
ATOM   2403  ND2 ASN   303      33.054  -6.286 -42.410  1.00 55.37           N  
ATOM   2404  OD1 ASN   303      31.080  -5.497 -41.611  1.00 55.37           O  
ATOM   2405  N   ILE   304      30.287  -4.184 -39.320  1.00115.78           N  
ATOM   2406  CA  ILE   304      28.907  -3.863 -39.073  1.00115.78           C  
ATOM   2407  C   ILE   304      28.038  -5.011 -39.453  1.00115.78           C  
ATOM   2408  O   ILE   304      26.992  -5.228 -38.846  1.00115.78           O  
ATOM   2409  CB  ILE   304      28.412  -2.705 -39.892  1.00115.78           C  
ATOM   2410  CG1 ILE   304      28.488  -3.043 -41.388  1.00115.78           C  
ATOM   2411  CG2 ILE   304      29.201  -1.447 -39.511  1.00115.78           C  
ATOM   2412  CD1 ILE   304      27.756  -2.039 -42.280  1.00115.78           C  
ATOM   2413  N   LYS   305      28.422  -5.755 -40.503  1.00111.70           N  
ATOM   2414  CA  LYS   305      27.557  -6.778 -41.005  1.00111.70           C  
ATOM   2415  C   LYS   305      27.226  -7.763 -39.922  1.00111.70           C  
ATOM   2416  O   LYS   305      26.062  -8.126 -39.764  1.00111.70           O  
ATOM   2417  CB  LYS   305      28.176  -7.584 -42.159  1.00111.70           C  
ATOM   2418  CG  LYS   305      29.387  -8.419 -41.739  1.00111.70           C  
ATOM   2419  CD  LYS   305      29.763  -9.504 -42.751  1.00111.70           C  
ATOM   2420  CE  LYS   305      30.359  -8.956 -44.047  1.00111.70           C  
ATOM   2421  NZ  LYS   305      30.691 -10.071 -44.961  1.00111.70           N1+
ATOM   2422  N   HIS   306      28.220  -8.211 -39.130  1.00 67.45           N  
ATOM   2423  CA  HIS   306      27.948  -9.226 -38.141  1.00 67.45           C  
ATOM   2424  C   HIS   306      27.396  -8.604 -36.871  1.00 67.45           C  
ATOM   2425  O   HIS   306      27.541  -7.402 -36.667  1.00 67.45           O  
ATOM   2426  CB  HIS   306      29.189 -10.050 -37.757  1.00 67.45           C  
ATOM   2427  CG  HIS   306      29.759 -10.815 -38.917  1.00 67.45           C  
ATOM   2428  CD2 HIS   306      30.858 -10.562 -39.680  1.00 67.45           C  
ATOM   2429  ND1 HIS   306      29.207 -11.969 -39.426  1.00 67.45           N  
ATOM   2430  CE1 HIS   306      29.991 -12.354 -40.466  1.00 67.45           C  
ATOM   2431  NE2 HIS   306      31.006 -11.529 -40.658  1.00 67.45           N  
ATOM   2432  N   ASP   307      26.739  -9.422 -35.994  1.00 78.57           N  
ATOM   2433  CA  ASP   307      26.157  -9.025 -34.720  1.00 78.57           C  
ATOM   2434  C   ASP   307      27.316  -8.696 -33.836  1.00 78.57           C  
ATOM   2435  O   ASP   307      28.441  -9.086 -34.137  1.00 78.57           O  
ATOM   2436  CB  ASP   307      25.376 -10.149 -34.023  1.00 78.57           C  
ATOM   2437  CG  ASP   307      24.154 -10.477 -34.863  1.00 78.57           C  
ATOM   2438  OD1 ASP   307      23.979  -9.838 -35.934  1.00 78.57           O  
ATOM   2439  OD2 ASP   307      23.373 -11.371 -34.441  1.00 78.57           O1-
ATOM   2440  N   LEU   308      27.106  -7.972 -32.716  1.00101.92           N  
ATOM   2441  CA  LEU   308      28.305  -7.615 -32.014  1.00101.92           C  
ATOM   2442  C   LEU   308      28.521  -8.433 -30.789  1.00101.92           C  
ATOM   2443  O   LEU   308      27.844  -8.271 -29.773  1.00101.92           O  
ATOM   2444  CB  LEU   308      28.365  -6.147 -31.576  1.00101.92           C  
ATOM   2445  CG  LEU   308      29.653  -5.757 -30.826  1.00101.92           C  
ATOM   2446  CD1 LEU   308      30.895  -5.920 -31.717  1.00101.92           C  
ATOM   2447  CD2 LEU   308      29.535  -4.345 -30.233  1.00101.92           C  
ATOM   2448  N   LYS   309      29.533  -9.318 -30.881  1.00164.82           N  
ATOM   2449  CA  LYS   309      29.998 -10.127 -29.799  1.00164.82           C  
ATOM   2450  C   LYS   309      31.488  -9.994 -29.885  1.00164.82           C  
ATOM   2451  O   LYS   309      32.000  -9.519 -30.897  1.00164.82           O  
ATOM   2452  CB  LYS   309      29.641 -11.614 -29.952  1.00164.82           C  
ATOM   2453  CG  LYS   309      29.674 -12.387 -28.632  1.00164.82           C  
ATOM   2454  CD  LYS   309      28.567 -11.948 -27.669  1.00164.82           C  
ATOM   2455  CE  LYS   309      27.196 -11.830 -28.340  1.00164.82           C  
ATOM   2456  NZ  LYS   309      26.184 -11.386 -27.356  1.00164.82           N1+
ATOM   2457  N   PRO   310      32.210 -10.364 -28.867  1.00148.62           N  
ATOM   2458  CA  PRO   310      33.640 -10.216 -28.911  1.00148.62           C  
ATOM   2459  C   PRO   310      34.294 -11.065 -29.955  1.00148.62           C  
ATOM   2460  O   PRO   310      35.354 -10.680 -30.448  1.00148.62           O  
ATOM   2461  CB  PRO   310      34.123 -10.480 -27.487  1.00148.62           C  
ATOM   2462  CG  PRO   310      32.926 -10.047 -26.619  1.00148.62           C  
ATOM   2463  CD  PRO   310      31.694 -10.283 -27.511  1.00148.62           C  
ATOM   2464  N   GLU   311      33.686 -12.207 -30.319  1.00114.34           N  
ATOM   2465  CA  GLU   311      34.266 -13.100 -31.282  1.00114.34           C  
ATOM   2466  C   GLU   311      34.342 -12.375 -32.586  1.00114.34           C  
ATOM   2467  O   GLU   311      35.238 -12.610 -33.395  1.00114.34           O  
ATOM   2468  CB  GLU   311      33.426 -14.369 -31.507  1.00114.34           C  
ATOM   2469  CG  GLU   311      34.042 -15.326 -32.531  1.00114.34           C  
ATOM   2470  CD  GLU   311      35.248 -15.997 -31.889  1.00114.34           C  
ATOM   2471  OE1 GLU   311      35.048 -16.758 -30.905  1.00114.34           O  
ATOM   2472  OE2 GLU   311      36.386 -15.757 -32.373  1.00114.34           O1-
ATOM   2473  N   ASN   312      33.358 -11.490 -32.806  1.00 86.22           N  
ATOM   2474  CA  ASN   312      33.151 -10.681 -33.974  1.00 86.22           C  
ATOM   2475  C   ASN   312      34.177  -9.589 -34.105  1.00 86.22           C  
ATOM   2476  O   ASN   312      34.199  -8.908 -35.128  1.00 86.22           O  
ATOM   2477  CB  ASN   312      31.757 -10.037 -33.999  1.00 86.22           C  
ATOM   2478  CG  ASN   312      30.756 -11.157 -34.257  1.00 86.22           C  
ATOM   2479  ND2 ASN   312      29.734 -11.285 -33.371  1.00 86.22           N  
ATOM   2480  OD1 ASN   312      30.889 -11.916 -35.217  1.00 86.22           O  
ATOM   2481  N   VAL   313      34.986  -9.311 -33.061  1.00106.90           N  
ATOM   2482  CA  VAL   313      35.927  -8.220 -33.151  1.00106.90           C  
ATOM   2483  C   VAL   313      37.341  -8.729 -33.197  1.00106.90           C  
ATOM   2484  O   VAL   313      37.610  -9.888 -32.887  1.00106.90           O  
ATOM   2485  CB  VAL   313      35.849  -7.272 -31.990  1.00106.90           C  
ATOM   2486  CG1 VAL   313      34.458  -6.614 -31.984  1.00106.90           C  
ATOM   2487  CG2 VAL   313      36.175  -8.051 -30.704  1.00106.90           C  
ATOM   2488  N   GLY   314      38.280  -7.844 -33.620  1.00 30.23           N  
ATOM   2489  CA  GLY   314      39.681  -8.167 -33.732  1.00 30.23           C  
ATOM   2490  C   GLY   314      40.487  -6.939 -33.392  1.00 30.23           C  
ATOM   2491  O   GLY   314      39.931  -5.910 -33.009  1.00 30.23           O  
ATOM   2492  N   VAL   315      41.837  -7.026 -33.505  1.00 54.08           N  
ATOM   2493  CA  VAL   315      42.686  -5.909 -33.179  1.00 54.08           C  
ATOM   2494  C   VAL   315      43.516  -5.523 -34.374  1.00 54.08           C  
ATOM   2495  O   VAL   315      44.175  -6.357 -34.993  1.00 54.08           O  
ATOM   2496  CB  VAL   315      43.637  -6.211 -32.058  1.00 54.08           C  
ATOM   2497  CG1 VAL   315      44.573  -5.007 -31.876  1.00 54.08           C  
ATOM   2498  CG2 VAL   315      42.821  -6.556 -30.801  1.00 54.08           C  
ATOM   2499  N   ILE   316      43.401  -4.239 -34.773  1.00164.88           N  
ATOM   2500  CA  ILE   316      44.136  -3.588 -35.830  1.00164.88           C  
ATOM   2501  C   ILE   316      45.518  -3.157 -35.402  1.00164.88           C  
ATOM   2502  O   ILE   316      46.463  -3.208 -36.191  1.00164.88           O  
ATOM   2503  CB  ILE   316      43.440  -2.339 -36.292  1.00164.88           C  
ATOM   2504  CG1 ILE   316      44.189  -1.687 -37.462  1.00164.88           C  
ATOM   2505  CG2 ILE   316      43.267  -1.416 -35.075  1.00164.88           C  
ATOM   2506  CD1 ILE   316      43.464  -0.461 -38.018  1.00164.88           C  
ATOM   2507  N   TYR   317      45.651  -2.629 -34.163  1.00 83.41           N  
ATOM   2508  CA  TYR   317      46.896  -2.034 -33.753  1.00 83.41           C  
ATOM   2509  C   TYR   317      47.172  -2.351 -32.313  1.00 83.41           C  
ATOM   2510  O   TYR   317      46.252  -2.437 -31.500  1.00 83.41           O  
ATOM   2511  CB  TYR   317      46.812  -0.500 -33.909  1.00 83.41           C  
ATOM   2512  CG  TYR   317      48.056   0.205 -33.488  1.00 83.41           C  
ATOM   2513  CD1 TYR   317      49.163   0.236 -34.306  1.00 83.41           C  
ATOM   2514  CD2 TYR   317      48.099   0.872 -32.284  1.00 83.41           C  
ATOM   2515  CE1 TYR   317      50.301   0.904 -33.916  1.00 83.41           C  
ATOM   2516  CE2 TYR   317      49.233   1.541 -31.889  1.00 83.41           C  
ATOM   2517  CZ  TYR   317      50.336   1.557 -32.707  1.00 83.41           C  
ATOM   2518  OH  TYR   317      51.502   2.246 -32.306  1.00 83.41           O  
ATOM   2519  N   ALA   318      48.465  -2.549 -31.966  1.00 43.38           N  
ATOM   2520  CA  ALA   318      48.814  -2.776 -30.592  1.00 43.38           C  
ATOM   2521  C   ALA   318      50.124  -2.099 -30.315  1.00 43.38           C  
ATOM   2522  O   ALA   318      51.068  -2.219 -31.096  1.00 43.38           O  
ATOM   2523  CB  ALA   318      48.990  -4.264 -30.243  1.00 43.38           C  
ATOM   2524  N   ASN   319      50.212  -1.347 -29.194  1.00 64.87           N  
ATOM   2525  CA  ASN   319      51.459  -0.738 -28.816  1.00 64.87           C  
ATOM   2526  C   ASN   319      51.423  -0.482 -27.338  1.00 64.87           C  
ATOM   2527  O   ASN   319      50.455   0.062 -26.809  1.00 64.87           O  
ATOM   2528  CB  ASN   319      51.742   0.594 -29.530  1.00 64.87           C  
ATOM   2529  CG  ASN   319      53.220   0.905 -29.342  1.00 64.87           C  
ATOM   2530  ND2 ASN   319      54.072   0.362 -30.252  1.00 64.87           N  
ATOM   2531  OD1 ASN   319      53.610   1.592 -28.400  1.00 64.87           O  
ATOM   2532  N   PRO   320      52.474  -0.838 -26.652  1.00129.36           N  
ATOM   2533  CA  PRO   320      52.498  -0.640 -25.228  1.00129.36           C  
ATOM   2534  C   PRO   320      52.444   0.820 -24.908  1.00129.36           C  
ATOM   2535  O   PRO   320      52.057   1.179 -23.796  1.00129.36           O  
ATOM   2536  CB  PRO   320      53.744  -1.370 -24.736  1.00129.36           C  
ATOM   2537  CG  PRO   320      53.918  -2.508 -25.761  1.00129.36           C  
ATOM   2538  CD  PRO   320      53.310  -1.954 -27.062  1.00129.36           C  
ATOM   2539  N   ASN   321      52.880   1.662 -25.860  1.00 75.48           N  
ATOM   2540  CA  ASN   321      52.911   3.094 -25.750  1.00 75.48           C  
ATOM   2541  C   ASN   321      51.552   3.708 -25.932  1.00 75.48           C  
ATOM   2542  O   ASN   321      51.352   4.871 -25.581  1.00 75.48           O  
ATOM   2543  CB  ASN   321      53.866   3.765 -26.752  1.00 75.48           C  
ATOM   2544  CG  ASN   321      55.286   3.411 -26.339  1.00 75.48           C  
ATOM   2545  ND2 ASN   321      56.289   3.907 -27.111  1.00 75.48           N  
ATOM   2546  OD1 ASN   321      55.497   2.717 -25.346  1.00 75.48           O  
ATOM   2547  N   PHE   322      50.603   2.983 -26.556  1.00 96.76           N  
ATOM   2548  CA  PHE   322      49.321   3.563 -26.864  1.00 96.76           C  
ATOM   2549  C   PHE   322      48.489   3.633 -25.615  1.00 96.76           C  
ATOM   2550  O   PHE   322      47.501   2.917 -25.460  1.00 96.76           O  
ATOM   2551  CB  PHE   322      48.586   2.700 -27.910  1.00 96.76           C  
ATOM   2552  CG  PHE   322      47.435   3.430 -28.508  1.00 96.76           C  
ATOM   2553  CD1 PHE   322      47.656   4.421 -29.437  1.00 96.76           C  
ATOM   2554  CD2 PHE   322      46.142   3.101 -28.176  1.00 96.76           C  
ATOM   2555  CE1 PHE   322      46.602   5.094 -30.006  1.00 96.76           C  
ATOM   2556  CE2 PHE   322      45.083   3.772 -28.744  1.00 96.76           C  
ATOM   2557  CZ  PHE   322      45.312   4.772 -29.659  1.00 96.76           C  
ATOM   2558  N   ASN   323      48.823   4.577 -24.713  1.00135.34           N  
ATOM   2559  CA  ASN   323      48.086   4.670 -23.489  1.00135.34           C  
ATOM   2560  C   ASN   323      46.990   5.682 -23.652  1.00135.34           C  
ATOM   2561  O   ASN   323      47.229   6.844 -23.982  1.00135.34           O  
ATOM   2562  CB  ASN   323      48.955   5.003 -22.257  1.00135.34           C  
ATOM   2563  CG  ASN   323      49.756   6.277 -22.499  1.00135.34           C  
ATOM   2564  ND2 ASN   323      51.093   6.118 -22.682  1.00135.34           N  
ATOM   2565  OD1 ASN   323      49.220   7.382 -22.508  1.00135.34           O  
ATOM   2566  N   PHE   324      45.760   5.263 -23.282  1.00133.03           N  
ATOM   2567  CA  PHE   324      44.534   6.007 -23.413  1.00133.03           C  
ATOM   2568  C   PHE   324      44.236   6.556 -24.784  1.00133.03           C  
ATOM   2569  O   PHE   324      44.582   7.690 -25.119  1.00133.03           O  
ATOM   2570  CB  PHE   324      44.409   7.146 -22.384  1.00133.03           C  
ATOM   2571  CG  PHE   324      43.000   7.635 -22.409  1.00133.03           C  
ATOM   2572  CD1 PHE   324      42.002   6.896 -21.816  1.00133.03           C  
ATOM   2573  CD2 PHE   324      42.672   8.833 -23.002  1.00133.03           C  
ATOM   2574  CE1 PHE   324      40.698   7.335 -21.826  1.00133.03           C  
ATOM   2575  CE2 PHE   324      41.370   9.278 -23.014  1.00133.03           C  
ATOM   2576  CZ  PHE   324      40.379   8.529 -22.427  1.00133.03           C  
ATOM   2577  N   GLY   325      43.658   5.685 -25.652  1.00 66.41           N  
ATOM   2578  CA  GLY   325      43.183   6.089 -26.952  1.00 66.41           C  
ATOM   2579  C   GLY   325      42.089   7.102 -26.743  1.00 66.41           C  
ATOM   2580  O   GLY   325      41.148   6.876 -25.985  1.00 66.41           O  
ATOM   2581  N   THR   326      42.303   8.318 -27.283  1.00197.68           N  
ATOM   2582  CA  THR   326      41.431   9.465 -27.222  1.00197.68           C  
ATOM   2583  C   THR   326      40.623   9.800 -28.449  1.00197.68           C  
ATOM   2584  O   THR   326      39.644  10.542 -28.348  1.00197.68           O  
ATOM   2585  CB  THR   326      42.171  10.710 -26.833  1.00197.68           C  
ATOM   2586  CG2 THR   326      43.130  11.099 -27.969  1.00197.68           C  
ATOM   2587  OG1 THR   326      41.253  11.763 -26.576  1.00197.68           O  
ATOM   2588  N   ASP   327      41.066   9.393 -29.656  1.00106.88           N  
ATOM   2589  CA  ASP   327      40.381   9.872 -30.829  1.00106.88           C  
ATOM   2590  C   ASP   327      40.666   8.939 -31.961  1.00106.88           C  
ATOM   2591  O   ASP   327      41.729   8.319 -32.013  1.00106.88           O  
ATOM   2592  CB  ASP   327      40.880  11.265 -31.253  1.00106.88           C  
ATOM   2593  CG  ASP   327      39.942  11.870 -32.288  1.00106.88           C  
ATOM   2594  OD1 ASP   327      38.885  11.254 -32.588  1.00106.88           O  
ATOM   2595  OD2 ASP   327      40.279  12.977 -32.788  1.00106.88           O1-
ATOM   2596  N   ILE   328      39.680   8.772 -32.866  1.00 78.09           N  
ATOM   2597  CA  ILE   328      39.866   7.967 -34.039  1.00 78.09           C  
ATOM   2598  C   ILE   328      38.929   8.479 -35.092  1.00 78.09           C  
ATOM   2599  O   ILE   328      37.786   8.819 -34.792  1.00 78.09           O  
ATOM   2600  CB  ILE   328      39.574   6.513 -33.804  1.00 78.09           C  
ATOM   2601  CG1 ILE   328      40.055   5.658 -34.989  1.00 78.09           C  
ATOM   2602  CG2 ILE   328      38.077   6.373 -33.485  1.00 78.09           C  
ATOM   2603  CD1 ILE   328      40.095   4.162 -34.682  1.00 78.09           C  
ATOM   2604  N   MET   329      39.394   8.558 -36.356  1.00123.87           N  
ATOM   2605  CA  MET   329      38.549   9.005 -37.429  1.00123.87           C  
ATOM   2606  C   MET   329      39.095   8.412 -38.691  1.00123.87           C  
ATOM   2607  O   MET   329      40.238   7.959 -38.719  1.00123.87           O  
ATOM   2608  CB  MET   329      38.596  10.524 -37.640  1.00123.87           C  
ATOM   2609  CG  MET   329      39.965  10.962 -38.157  1.00123.87           C  
ATOM   2610  SD  MET   329      40.141  12.719 -38.569  1.00123.87           S  
ATOM   2611  CE  MET   329      41.826  12.469 -39.197  1.00123.87           C  
ATOM   2612  N   VAL   330      38.281   8.374 -39.768  1.00112.53           N  
ATOM   2613  CA  VAL   330      38.795   7.906 -41.028  1.00112.53           C  
ATOM   2614  C   VAL   330      38.766   9.086 -41.958  1.00112.53           C  
ATOM   2615  O   VAL   330      37.779   9.819 -42.001  1.00112.53           O  
ATOM   2616  CB  VAL   330      37.993   6.795 -41.644  1.00112.53           C  
ATOM   2617  CG1 VAL   330      37.966   5.612 -40.660  1.00112.53           C  
ATOM   2618  CG2 VAL   330      36.610   7.332 -42.042  1.00112.53           C  
ATOM   2619  N   ASP   331      39.857   9.313 -42.725  1.00 72.53           N  
ATOM   2620  CA  ASP   331      39.910  10.494 -43.542  1.00 72.53           C  
ATOM   2621  C   ASP   331      39.333  10.272 -44.911  1.00 72.53           C  
ATOM   2622  O   ASP   331      38.797   9.210 -45.225  1.00 72.53           O  
ATOM   2623  CB  ASP   331      41.301  11.172 -43.645  1.00 72.53           C  
ATOM   2624  CG  ASP   331      42.330  10.328 -44.386  1.00 72.53           C  
ATOM   2625  OD1 ASP   331      41.942   9.538 -45.285  1.00 72.53           O  
ATOM   2626  OD2 ASP   331      43.539  10.482 -44.061  1.00 72.53           O1-
ATOM   2627  N   SER   332      39.435  11.314 -45.764  1.00 95.16           N  
ATOM   2628  CA  SER   332      38.857  11.321 -47.079  1.00 95.16           C  
ATOM   2629  C   SER   332      39.466  10.258 -47.936  1.00 95.16           C  
ATOM   2630  O   SER   332      38.774   9.658 -48.757  1.00 95.16           O  
ATOM   2631  CB  SER   332      39.009  12.668 -47.810  1.00 95.16           C  
ATOM   2632  OG  SER   332      40.373  12.928 -48.099  1.00 95.16           O  
ATOM   2633  N   LYS   333      40.771   9.973 -47.781  1.00168.66           N  
ATOM   2634  CA  LYS   333      41.327   9.005 -48.678  1.00168.66           C  
ATOM   2635  C   LYS   333      41.377   7.682 -47.973  1.00168.66           C  
ATOM   2636  O   LYS   333      42.264   6.862 -48.213  1.00168.66           O  
ATOM   2637  CB  LYS   333      42.743   9.395 -49.124  1.00168.66           C  
ATOM   2638  CG  LYS   333      43.119   8.831 -50.490  1.00168.66           C  
ATOM   2639  CD  LYS   333      44.324   9.538 -51.111  1.00168.66           C  
ATOM   2640  CE  LYS   333      44.451   9.322 -52.620  1.00168.66           C  
ATOM   2641  NZ  LYS   333      44.618   7.883 -52.922  1.00168.66           N1+
ATOM   2642  N   GLY   334      40.391   7.437 -47.088  1.00 43.68           N  
ATOM   2643  CA  GLY   334      40.250   6.163 -46.442  1.00 43.68           C  
ATOM   2644  C   GLY   334      41.343   5.904 -45.447  1.00 43.68           C  
ATOM   2645  O   GLY   334      41.609   4.746 -45.122  1.00 43.68           O  
ATOM   2646  N   PHE   335      42.015   6.950 -44.930  1.00114.93           N  
ATOM   2647  CA  PHE   335      43.054   6.710 -43.963  1.00114.93           C  
ATOM   2648  C   PHE   335      42.447   6.550 -42.597  1.00114.93           C  
ATOM   2649  O   PHE   335      41.480   7.225 -42.246  1.00114.93           O  
ATOM   2650  CB  PHE   335      44.125   7.809 -43.882  1.00114.93           C  
ATOM   2651  CG  PHE   335      44.971   7.697 -45.103  1.00114.93           C  
ATOM   2652  CD1 PHE   335      44.581   8.278 -46.287  1.00114.93           C  
ATOM   2653  CD2 PHE   335      46.161   7.008 -45.060  1.00114.93           C  
ATOM   2654  CE1 PHE   335      45.365   8.170 -47.411  1.00114.93           C  
ATOM   2655  CE2 PHE   335      46.950   6.896 -46.180  1.00114.93           C  
ATOM   2656  CZ  PHE   335      46.552   7.480 -47.358  1.00114.93           C  
ATOM   2657  N   LEU   336      43.031   5.639 -41.786  1.00154.61           N  
ATOM   2658  CA  LEU   336      42.555   5.338 -40.465  1.00154.61           C  
ATOM   2659  C   LEU   336      43.478   6.014 -39.479  1.00154.61           C  
ATOM   2660  O   LEU   336      44.638   5.632 -39.323  1.00154.61           O  
ATOM   2661  CB  LEU   336      42.613   3.818 -40.210  1.00154.61           C  
ATOM   2662  CG  LEU   336      41.887   3.300 -38.957  1.00154.61           C  
ATOM   2663  CD1 LEU   336      42.458   3.870 -37.661  1.00154.61           C  
ATOM   2664  CD2 LEU   336      40.377   3.508 -39.077  1.00154.61           C  
ATOM   2665  N   TRP   337      42.974   7.036 -38.756  1.00 84.89           N  
ATOM   2666  CA  TRP   337      43.828   7.752 -37.847  1.00 84.89           C  
ATOM   2667  C   TRP   337      43.364   7.508 -36.437  1.00 84.89           C  
ATOM   2668  O   TRP   337      42.167   7.499 -36.149  1.00 84.89           O  
ATOM   2669  CB  TRP   337      43.821   9.270 -38.099  1.00 84.89           C  
ATOM   2670  CG  TRP   337      44.437   9.678 -39.419  1.00 84.89           C  
ATOM   2671  CD1 TRP   337      43.918   9.599 -40.679  1.00 84.89           C  
ATOM   2672  CD2 TRP   337      45.734  10.279 -39.554  1.00 84.89           C  
ATOM   2673  CE2 TRP   337      45.933  10.532 -40.912  1.00 84.89           C  
ATOM   2674  CE3 TRP   337      46.680  10.596 -38.623  1.00 84.89           C  
ATOM   2675  NE1 TRP   337      44.811  10.108 -41.591  1.00 84.89           N  
ATOM   2676  CZ2 TRP   337      47.086  11.112 -41.359  1.00 84.89           C  
ATOM   2677  CZ3 TRP   337      47.842  11.175 -39.078  1.00 84.89           C  
ATOM   2678  CH2 TRP   337      48.041  11.429 -40.419  1.00 84.89           C  
ATOM   2679  N   PHE   338      44.324   7.265 -35.516  1.00 87.59           N  
ATOM   2680  CA  PHE   338      43.985   7.059 -34.132  1.00 87.59           C  
ATOM   2681  C   PHE   338      45.013   7.710 -33.249  1.00 87.59           C  
ATOM   2682  O   PHE   338      46.199   7.735 -33.575  1.00 87.59           O  
ATOM   2683  CB  PHE   338      43.789   5.570 -33.771  1.00 87.59           C  
ATOM   2684  CG  PHE   338      44.921   4.774 -34.321  1.00 87.59           C  
ATOM   2685  CD1 PHE   338      46.073   4.553 -33.601  1.00 87.59           C  
ATOM   2686  CD2 PHE   338      44.812   4.239 -35.585  1.00 87.59           C  
ATOM   2687  CE1 PHE   338      47.097   3.810 -34.139  1.00 87.59           C  
ATOM   2688  CE2 PHE   338      45.830   3.496 -36.130  1.00 87.59           C  
ATOM   2689  CZ  PHE   338      46.977   3.281 -35.404  1.00 87.59           C  
ATOM   2690  N   LEU   339      44.559   8.256 -32.093  1.00 74.44           N  
ATOM   2691  CA  LEU   339      45.410   9.051 -31.238  1.00 74.44           C  
ATOM   2692  C   LEU   339      45.271   8.646 -29.794  1.00 74.44           C  
ATOM   2693  O   LEU   339      44.182   8.313 -29.327  1.00 74.44           O  
ATOM   2694  CB  LEU   339      45.022  10.542 -31.304  1.00 74.44           C  
ATOM   2695  CG  LEU   339      45.846  11.506 -30.428  1.00 74.44           C  
ATOM   2696  CD1 LEU   339      47.275  11.690 -30.966  1.00 74.44           C  
ATOM   2697  CD2 LEU   339      45.115  12.844 -30.246  1.00 74.44           C  
ATOM   2698  N   SER   340      46.406   8.680 -29.052  1.00 63.40           N  
ATOM   2699  CA  SER   340      46.447   8.438 -27.633  1.00 63.40           C  
ATOM   2700  C   SER   340      47.164   9.604 -27.004  1.00 63.40           C  
ATOM   2701  O   SER   340      48.025  10.220 -27.635  1.00 63.40           O  
ATOM   2702  CB  SER   340      47.237   7.174 -27.250  1.00 63.40           C  
ATOM   2703  OG  SER   340      48.602   7.318 -27.623  1.00 63.40           O  
ATOM   2704  N   ASN   341      46.797   9.967 -25.749  1.00139.20           N  
ATOM   2705  CA  ASN   341      47.456  11.078 -25.109  1.00139.20           C  
ATOM   2706  C   ASN   341      47.580  10.870 -23.620  1.00139.20           C  
ATOM   2707  O   ASN   341      47.907  11.808 -22.890  1.00139.20           O  
ATOM   2708  CB  ASN   341      46.714  12.408 -25.338  1.00139.20           C  
ATOM   2709  CG  ASN   341      45.312  12.304 -24.746  1.00139.20           C  
ATOM   2710  ND2 ASN   341      44.514  13.399 -24.871  1.00139.20           N  
ATOM   2711  OD1 ASN   341      44.927  11.270 -24.201  1.00139.20           O  
ATOM   2712  N   GLY   342      47.311   9.650 -23.115  1.00 72.90           N  
ATOM   2713  CA  GLY   342      47.516   9.367 -21.718  1.00 72.90           C  
ATOM   2714  C   GLY   342      46.765  10.341 -20.863  1.00 72.90           C  
ATOM   2715  O   GLY   342      47.233  10.693 -19.780  1.00 72.90           O  
ATOM   2716  N   GLN   343      45.585  10.815 -21.312  1.00132.75           N  
ATOM   2717  CA  GLN   343      44.887  11.772 -20.495  1.00132.75           C  
ATOM   2718  C   GLN   343      43.456  11.340 -20.344  1.00132.75           C  
ATOM   2719  O   GLN   343      42.582  11.875 -21.025  1.00132.75           O  
ATOM   2720  CB  GLN   343      44.857  13.168 -21.140  1.00132.75           C  
ATOM   2721  CG  GLN   343      46.252  13.747 -21.384  1.00132.75           C  
ATOM   2722  CD  GLN   343      46.093  15.081 -22.095  1.00132.75           C  
ATOM   2723  NE2 GLN   343      46.823  15.250 -23.230  1.00132.75           N  
ATOM   2724  OE1 GLN   343      45.333  15.945 -21.660  1.00132.75           O  
ATOM   2725  N   PRO   344      43.172  10.415 -19.463  1.00105.89           N  
ATOM   2726  CA  PRO   344      41.814   9.975 -19.246  1.00105.89           C  
ATOM   2727  C   PRO   344      41.077  10.907 -18.335  1.00105.89           C  
ATOM   2728  O   PRO   344      41.734  11.691 -17.650  1.00105.89           O  
ATOM   2729  CB  PRO   344      41.915   8.554 -18.688  1.00105.89           C  
ATOM   2730  CG  PRO   344      43.364   8.437 -18.186  1.00105.89           C  
ATOM   2731  CD  PRO   344      44.140   9.391 -19.107  1.00105.89           C  
ATOM   2732  N   PRO   345      39.765  10.893 -18.315  1.00134.25           N  
ATOM   2733  CA  PRO   345      39.056  11.732 -17.393  1.00134.25           C  
ATOM   2734  C   PRO   345      39.286  11.202 -16.020  1.00134.25           C  
ATOM   2735  O   PRO   345      38.550  10.316 -15.592  1.00134.25           O  
ATOM   2736  CB  PRO   345      37.595  11.735 -17.849  1.00134.25           C  
ATOM   2737  CG  PRO   345      37.503  10.580 -18.867  1.00134.25           C  
ATOM   2738  CD  PRO   345      38.933  10.458 -19.423  1.00134.25           C  
ATOM   2739  N   ILE   346      40.278  11.767 -15.315  1.00 79.04           N  
ATOM   2740  CA  ILE   346      40.652  11.391 -13.985  1.00 79.04           C  
ATOM   2741  C   ILE   346      41.367  12.610 -13.499  1.00 79.04           C  
ATOM   2742  O   ILE   346      41.632  13.515 -14.288  1.00 79.04           O  
ATOM   2743  CB  ILE   346      41.599  10.216 -13.957  1.00 79.04           C  
ATOM   2744  CG1 ILE   346      40.946   9.004 -14.642  1.00 79.04           C  
ATOM   2745  CG2 ILE   346      42.000   9.914 -12.501  1.00 79.04           C  
ATOM   2746  CD1 ILE   346      41.908   7.838 -14.877  1.00 79.04           C  
ATOM   2747  N   ASP   347      41.699  12.695 -12.201  1.00146.80           N  
ATOM   2748  CA  ASP   347      42.325  13.895 -11.732  1.00146.80           C  
ATOM   2749  C   ASP   347      43.815  13.833 -11.953  1.00146.80           C  
ATOM   2750  O   ASP   347      44.517  13.172 -11.188  1.00146.80           O  
ATOM   2751  CB  ASP   347      42.080  14.122 -10.229  1.00146.80           C  
ATOM   2752  CG  ASP   347      42.518  15.529  -9.849  1.00146.80           C  
ATOM   2753  OD1 ASP   347      43.226  16.180 -10.663  1.00146.80           O  
ATOM   2754  OD2 ASP   347      42.140  15.978  -8.734  1.00146.80           O1-
ATOM   2755  N   GLU   348      44.315  14.505 -13.027  1.00364.14           N  
ATOM   2756  CA  GLU   348      45.725  14.697 -13.315  1.00364.14           C  
ATOM   2757  C   GLU   348      45.961  14.793 -14.818  1.00364.14           C  
ATOM   2758  O   GLU   348      45.163  14.284 -15.601  1.00364.14           O  
ATOM   2759  CB  GLU   348      46.690  13.617 -12.781  1.00364.14           C  
ATOM   2760  CG  GLU   348      46.507  12.229 -13.391  1.00364.14           C  
ATOM   2761  CD  GLU   348      47.714  11.400 -12.978  1.00364.14           C  
ATOM   2762  OE1 GLU   348      48.812  11.997 -12.820  1.00364.14           O  
ATOM   2763  OE2 GLU   348      47.559  10.163 -12.816  1.00364.14           O1-
ATOM   2764  N   LYS   349      47.058  15.481 -15.253  1.00290.55           N  
ATOM   2765  CA  LYS   349      47.529  15.604 -16.621  1.00290.55           C  
ATOM   2766  C   LYS   349      48.933  15.015 -16.607  1.00290.55           C  
ATOM   2767  O   LYS   349      49.910  15.767 -16.634  1.00290.55           O  
ATOM   2768  CB  LYS   349      47.588  17.063 -17.092  1.00290.55           C  
ATOM   2769  CG  LYS   349      46.184  17.626 -17.308  1.00290.55           C  
ATOM   2770  CD  LYS   349      45.325  17.587 -16.042  1.00290.55           C  
ATOM   2771  CE  LYS   349      43.854  17.932 -16.283  1.00290.55           C  
ATOM   2772  NZ  LYS   349      43.057  17.624 -15.075  1.00290.55           N1+
ATOM   2773  N   MET   350      49.004  13.648 -16.669  1.00292.04           N  
ATOM   2774  CA  MET   350      50.074  12.683 -16.416  1.00292.04           C  
ATOM   2775  C   MET   350      51.332  12.752 -17.258  1.00292.04           C  
ATOM   2776  O   MET   350      51.322  13.168 -18.416  1.00292.04           O  
ATOM   2777  CB  MET   350      49.565  11.229 -16.473  1.00292.04           C  
ATOM   2778  CG  MET   350      50.567  10.189 -15.965  1.00292.04           C  
ATOM   2779  SD  MET   350      49.957   8.477 -16.024  1.00292.04           S  
ATOM   2780  CE  MET   350      51.402   7.760 -15.191  1.00292.04           C  
ATOM   2781  N   ALA   351      52.466  12.344 -16.609  1.00184.68           N  
ATOM   2782  CA  ALA   351      53.846  12.378 -17.064  1.00184.68           C  
ATOM   2783  C   ALA   351      54.305  11.465 -18.179  1.00184.68           C  
ATOM   2784  O   ALA   351      54.715  11.969 -19.220  1.00184.68           O  
ATOM   2785  CB  ALA   351      54.833  12.153 -15.906  1.00184.68           C  
ATOM   2786  N   TYR   352      54.206  10.123 -18.030  1.00176.16           N  
ATOM   2787  CA  TYR   352      54.695   9.128 -18.971  1.00176.16           C  
ATOM   2788  C   TYR   352      56.155   9.296 -19.331  1.00176.16           C  
ATOM   2789  O   TYR   352      56.656  10.393 -19.567  1.00176.16           O  
ATOM   2790  CB  TYR   352      53.875   9.074 -20.272  1.00176.16           C  
ATOM   2791  CG  TYR   352      52.469   8.789 -19.869  1.00176.16           C  
ATOM   2792  CD1 TYR   352      52.080   7.519 -19.505  1.00176.16           C  
ATOM   2793  CD2 TYR   352      51.538   9.801 -19.861  1.00176.16           C  
ATOM   2794  CE1 TYR   352      50.779   7.267 -19.131  1.00176.16           C  
ATOM   2795  CE2 TYR   352      50.238   9.556 -19.489  1.00176.16           C  
ATOM   2796  CZ  TYR   352      49.857   8.287 -19.122  1.00176.16           C  
ATOM   2797  OH  TYR   352      48.522   8.033 -18.738  1.00176.16           O  
ATOM   2798  N   ASP   353      56.892   8.162 -19.337  1.00111.46           N  
ATOM   2799  CA  ASP   353      58.286   8.097 -19.690  1.00111.46           C  
ATOM   2800  C   ASP   353      58.483   8.297 -21.170  1.00111.46           C  
ATOM   2801  O   ASP   353      59.494   8.859 -21.589  1.00111.46           O  
ATOM   2802  CB  ASP   353      58.939   6.751 -19.339  1.00111.46           C  
ATOM   2803  CG  ASP   353      60.437   6.915 -19.553  1.00111.46           C  
ATOM   2804  OD1 ASP   353      60.901   8.087 -19.550  1.00111.46           O  
ATOM   2805  OD2 ASP   353      61.135   5.881 -19.729  1.00111.46           O1-
ATOM   2806  N   VAL   354      57.523   7.822 -21.992  1.00 65.72           N  
ATOM   2807  CA  VAL   354      57.577   7.799 -23.436  1.00 65.72           C  
ATOM   2808  C   VAL   354      56.772   8.962 -23.952  1.00 65.72           C  
ATOM   2809  O   VAL   354      56.034   9.574 -23.181  1.00 65.72           O  
ATOM   2810  CB  VAL   354      56.963   6.518 -23.940  1.00 65.72           C  
ATOM   2811  CG1 VAL   354      56.845   6.518 -25.469  1.00 65.72           C  
ATOM   2812  CG2 VAL   354      57.794   5.352 -23.382  1.00 65.72           C  
ATOM   2813  N   PRO   355      56.892   9.322 -25.216  1.00 94.63           N  
ATOM   2814  CA  PRO   355      56.124  10.434 -25.704  1.00 94.63           C  
ATOM   2815  C   PRO   355      54.659  10.224 -25.507  1.00 94.63           C  
ATOM   2816  O   PRO   355      54.108   9.231 -25.979  1.00 94.63           O  
ATOM   2817  CB  PRO   355      56.597  10.663 -27.134  1.00 94.63           C  
ATOM   2818  CG  PRO   355      58.079  10.243 -27.071  1.00 94.63           C  
ATOM   2819  CD  PRO   355      58.149   9.194 -25.943  1.00 94.63           C  
ATOM   2820  N   GLN   356      54.020  11.190 -24.824  1.00100.08           N  
ATOM   2821  CA  GLN   356      52.652  11.134 -24.401  1.00100.08           C  
ATOM   2822  C   GLN   356      51.704  11.152 -25.558  1.00100.08           C  
ATOM   2823  O   GLN   356      50.753  10.372 -25.592  1.00100.08           O  
ATOM   2824  CB  GLN   356      52.276  12.335 -23.517  1.00100.08           C  
ATOM   2825  CG  GLN   356      50.822  12.323 -23.043  1.00100.08           C  
ATOM   2826  CD  GLN   356      50.562  13.629 -22.304  1.00100.08           C  
ATOM   2827  NE2 GLN   356      49.293  13.837 -21.862  1.00100.08           N  
ATOM   2828  OE1 GLN   356      51.462  14.449 -22.132  1.00100.08           O  
ATOM   2829  N   ILE   357      51.947  12.026 -26.554  1.00102.50           N  
ATOM   2830  CA  ILE   357      50.986  12.185 -27.605  1.00102.50           C  
ATOM   2831  C   ILE   357      51.426  11.394 -28.788  1.00102.50           C  
ATOM   2832  O   ILE   357      52.532  11.570 -29.296  1.00102.50           O  
ATOM   2833  CB  ILE   357      50.784  13.612 -28.029  1.00102.50           C  
ATOM   2834  CG1 ILE   357      49.640  13.720 -29.049  1.00102.50           C  
ATOM   2835  CG2 ILE   357      52.127  14.166 -28.523  1.00102.50           C  
ATOM   2836  CD1 ILE   357      49.189  15.158 -29.302  1.00102.50           C  
ATOM   2837  N   ARG   358      50.549  10.472 -29.241  1.00 82.27           N  
ATOM   2838  CA  ARG   358      50.884   9.623 -30.344  1.00 82.27           C  
ATOM   2839  C   ARG   358      49.740   9.595 -31.313  1.00 82.27           C  
ATOM   2840  O   ARG   358      48.605   9.298 -30.943  1.00 82.27           O  
ATOM   2841  CB  ARG   358      51.170   8.191 -29.880  1.00 82.27           C  
ATOM   2842  CG  ARG   358      52.406   8.142 -28.985  1.00 82.27           C  
ATOM   2843  CD  ARG   358      52.676   6.769 -28.378  1.00 82.27           C  
ATOM   2844  NE  ARG   358      54.071   6.803 -27.861  1.00 82.27           N  
ATOM   2845  CZ  ARG   358      55.095   6.507 -28.712  1.00 82.27           C  
ATOM   2846  NH1 ARG   358      54.822   6.120 -29.993  1.00 82.27           N1+
ATOM   2847  NH2 ARG   358      56.391   6.609 -28.295  1.00 82.27           N  
ATOM   2848  N   LEU   359      50.022   9.907 -32.597  1.00 76.91           N  
ATOM   2849  CA  LEU   359      48.988   9.914 -33.598  1.00 76.91           C  
ATOM   2850  C   LEU   359      49.481   9.127 -34.768  1.00 76.91           C  
ATOM   2851  O   LEU   359      50.476   9.535 -35.357  1.00 76.91           O  
ATOM   2852  CB  LEU   359      48.671  11.335 -34.100  1.00 76.91           C  
ATOM   2853  CG  LEU   359      47.577  11.408 -35.181  1.00 76.91           C  
ATOM   2854  CD1 LEU   359      46.228  10.898 -34.650  1.00 76.91           C  
ATOM   2855  CD2 LEU   359      47.478  12.825 -35.770  1.00 76.91           C  
ATOM   2856  N   MET   360      48.791   8.020 -35.153  1.00 62.06           N  
ATOM   2857  CA  MET   360      49.256   7.173 -36.232  1.00 62.06           C  
ATOM   2858  C   MET   360      48.180   6.944 -37.263  1.00 62.06           C  
ATOM   2859  O   MET   360      46.993   7.117 -36.985  1.00 62.06           O  
ATOM   2860  CB  MET   360      49.699   5.770 -35.773  1.00 62.06           C  
ATOM   2861  CG  MET   360      50.913   5.741 -34.840  1.00 62.06           C  
ATOM   2862  SD  MET   360      50.586   6.292 -33.140  1.00 62.06           S  
ATOM   2863  CE  MET   360      52.263   5.929 -32.546  1.00 62.06           C  
ATOM   2864  N   LYS   361      48.587   6.558 -38.506  1.00 99.68           N  
ATOM   2865  CA  LYS   361      47.620   6.261 -39.540  1.00 99.68           C  
ATOM   2866  C   LYS   361      47.993   4.998 -40.298  1.00 99.68           C  
ATOM   2867  O   LYS   361      49.168   4.644 -40.395  1.00 99.68           O  
ATOM   2868  CB  LYS   361      47.390   7.384 -40.570  1.00 99.68           C  
ATOM   2869  CG  LYS   361      48.533   7.597 -41.558  1.00 99.68           C  
ATOM   2870  CD  LYS   361      48.128   8.430 -42.776  1.00 99.68           C  
ATOM   2871  CE  LYS   361      49.267   8.649 -43.773  1.00 99.68           C  
ATOM   2872  NZ  LYS   361      48.784   9.439 -44.927  1.00 99.68           N1+
ATOM   2873  N   VAL   362      46.959   4.281 -40.824  1.00 92.67           N  
ATOM   2874  CA  VAL   362      47.019   3.071 -41.639  1.00 92.67           C  
ATOM   2875  C   VAL   362      45.902   3.220 -42.694  1.00 92.67           C  
ATOM   2876  O   VAL   362      45.186   4.205 -42.616  1.00 92.67           O  
ATOM   2877  CB  VAL   362      46.719   1.834 -40.840  1.00 92.67           C  
ATOM   2878  CG1 VAL   362      46.761   0.601 -41.759  1.00 92.67           C  
ATOM   2879  CG2 VAL   362      47.718   1.770 -39.673  1.00 92.67           C  
ATOM   2880  N   LYS   363      45.731   2.332 -43.736  1.00155.38           N  
ATOM   2881  CA  LYS   363      44.606   2.365 -44.678  1.00155.38           C  
ATOM   2882  C   LYS   363      43.626   1.330 -44.167  1.00155.38           C  
ATOM   2883  O   LYS   363      44.050   0.357 -43.553  1.00155.38           O  
ATOM   2884  CB  LYS   363      44.981   1.964 -46.116  1.00155.38           C  
ATOM   2885  CG  LYS   363      43.793   2.006 -47.079  1.00155.38           C  
ATOM   2886  CD  LYS   363      44.179   1.901 -48.555  1.00155.38           C  
ATOM   2887  CE  LYS   363      44.435   0.468 -49.027  1.00155.38           C  
ATOM   2888  NZ  LYS   363      44.797   0.469 -50.462  1.00155.38           N1+
ATOM   2889  N   THR   364      42.298   1.489 -44.395  1.00 60.69           N  
ATOM   2890  CA  THR   364      41.339   0.591 -43.791  1.00 60.69           C  
ATOM   2891  C   THR   364      41.456  -0.829 -44.270  1.00 60.69           C  
ATOM   2892  O   THR   364      41.389  -1.751 -43.457  1.00 60.69           O  
ATOM   2893  CB  THR   364      39.914   1.038 -43.963  1.00 60.69           C  
ATOM   2894  CG2 THR   364      39.736   2.397 -43.260  1.00 60.69           C  
ATOM   2895  OG1 THR   364      39.590   1.148 -45.339  1.00 60.69           O  
ATOM   2896  N   LYS   365      41.607  -1.063 -45.589  1.00 61.40           N  
ATOM   2897  CA  LYS   365      41.697  -2.414 -46.075  1.00 61.40           C  
ATOM   2898  C   LYS   365      42.954  -3.038 -45.566  1.00 61.40           C  
ATOM   2899  O   LYS   365      42.968  -4.202 -45.169  1.00 61.40           O  
ATOM   2900  CB  LYS   365      41.673  -2.507 -47.609  1.00 61.40           C  
ATOM   2901  CG  LYS   365      40.307  -2.128 -48.180  1.00 61.40           C  
ATOM   2902  CD  LYS   365      40.288  -1.924 -49.694  1.00 61.40           C  
ATOM   2903  CE  LYS   365      38.901  -1.555 -50.220  1.00 61.40           C  
ATOM   2904  NZ  LYS   365      37.938  -2.630 -49.895  1.00 61.40           N1+
ATOM   2905  N   ARG   366      44.052  -2.266 -45.545  1.00103.40           N  
ATOM   2906  CA  ARG   366      45.295  -2.805 -45.086  1.00103.40           C  
ATOM   2907  C   ARG   366      45.132  -3.199 -43.652  1.00103.40           C  
ATOM   2908  O   ARG   366      45.654  -4.226 -43.221  1.00103.40           O  
ATOM   2909  CB  ARG   366      46.462  -1.807 -45.182  1.00103.40           C  
ATOM   2910  CG  ARG   366      47.781  -2.366 -44.643  1.00103.40           C  
ATOM   2911  CD  ARG   366      48.961  -1.409 -44.812  1.00103.40           C  
ATOM   2912  NE  ARG   366      48.429  -0.023 -44.686  1.00103.40           N  
ATOM   2913  CZ  ARG   366      49.265   1.006 -44.364  1.00103.40           C  
ATOM   2914  NH1 ARG   366      50.583   0.760 -44.107  1.00103.40           N1+
ATOM   2915  NH2 ARG   366      48.782   2.280 -44.295  1.00103.40           N  
ATOM   2916  N   ALA   367      44.389  -2.393 -42.870  1.00 57.90           N  
ATOM   2917  CA  ALA   367      44.287  -2.659 -41.464  1.00 57.90           C  
ATOM   2918  C   ALA   367      43.649  -3.996 -41.187  1.00 57.90           C  
ATOM   2919  O   ALA   367      44.233  -4.833 -40.501  1.00 57.90           O  
ATOM   2920  CB  ALA   367      43.444  -1.599 -40.737  1.00 57.90           C  
ATOM   2921  N   ILE   368      42.461  -4.241 -41.768  1.00 95.76           N  
ATOM   2922  CA  ILE   368      41.604  -5.373 -41.514  1.00 95.76           C  
ATOM   2923  C   ILE   368      42.106  -6.687 -42.036  1.00 95.76           C  
ATOM   2924  O   ILE   368      41.700  -7.729 -41.526  1.00 95.76           O  
ATOM   2925  CB  ILE   368      40.186  -5.164 -41.981  1.00 95.76           C  
ATOM   2926  CG1 ILE   368      40.091  -4.998 -43.505  1.00 95.76           C  
ATOM   2927  CG2 ILE   368      39.626  -3.963 -41.198  1.00 95.76           C  
ATOM   2928  CD1 ILE   368      38.650  -5.031 -44.016  1.00 95.76           C  
ATOM   2929  N   LYS   369      42.927  -6.696 -43.104  1.00 89.32           N  
ATOM   2930  CA  LYS   369      43.289  -7.935 -43.745  1.00 89.32           C  
ATOM   2931  C   LYS   369      43.791  -8.966 -42.776  1.00 89.32           C  
ATOM   2932  O   LYS   369      44.605  -8.689 -41.896  1.00 89.32           O  
ATOM   2933  CB  LYS   369      44.330  -7.779 -44.869  1.00 89.32           C  
ATOM   2934  CG  LYS   369      44.537  -9.067 -45.671  1.00 89.32           C  
ATOM   2935  CD  LYS   369      45.252  -8.854 -47.006  1.00 89.32           C  
ATOM   2936  CE  LYS   369      45.457 -10.144 -47.802  1.00 89.32           C  
ATOM   2937  NZ  LYS   369      46.031  -9.832 -49.131  1.00 89.32           N1+
ATOM   2938  N   GLY   370      43.277 -10.208 -42.937  1.00 26.32           N  
ATOM   2939  CA  GLY   370      43.649 -11.339 -42.132  1.00 26.32           C  
ATOM   2940  C   GLY   370      42.994 -11.237 -40.790  1.00 26.32           C  
ATOM   2941  O   GLY   370      43.534 -11.723 -39.798  1.00 26.32           O  
ATOM   2942  N   GLU   371      41.801 -10.612 -40.722  1.00 89.58           N  
ATOM   2943  CA  GLU   371      41.182 -10.410 -39.441  1.00 89.58           C  
ATOM   2944  C   GLU   371      39.716 -10.718 -39.523  1.00 89.58           C  
ATOM   2945  O   GLU   371      39.142 -10.861 -40.600  1.00 89.58           O  
ATOM   2946  CB  GLU   371      41.329  -8.957 -38.957  1.00 89.58           C  
ATOM   2947  CG  GLU   371      40.778  -8.680 -37.559  1.00 89.58           C  
ATOM   2948  CD  GLU   371      41.066  -7.216 -37.254  1.00 89.58           C  
ATOM   2949  OE1 GLU   371      40.888  -6.376 -38.176  1.00 89.58           O  
ATOM   2950  OE2 GLU   371      41.479  -6.920 -36.101  1.00 89.58           O1-
ATOM   2951  N   LYS   372      39.077 -10.807 -38.340  1.00110.95           N  
ATOM   2952  CA  LYS   372      37.686 -11.121 -38.154  1.00110.95           C  
ATOM   2953  C   LYS   372      36.877 -10.043 -38.807  1.00110.95           C  
ATOM   2954  O   LYS   372      35.720 -10.243 -39.168  1.00110.95           O  
ATOM   2955  CB  LYS   372      37.286 -11.105 -36.671  1.00110.95           C  
ATOM   2956  CG  LYS   372      38.101 -12.043 -35.782  1.00110.95           C  
ATOM   2957  CD  LYS   372      37.965 -13.523 -36.135  1.00110.95           C  
ATOM   2958  CE  LYS   372      38.796 -14.428 -35.225  1.00110.95           C  
ATOM   2959  NZ  LYS   372      38.617 -15.843 -35.614  1.00110.95           N1+
ATOM   2960  N   CYS   373      37.452  -8.836 -38.885  1.00 73.05           N  
ATOM   2961  CA  CYS   373      36.809  -7.684 -39.444  1.00 73.05           C  
ATOM   2962  C   CYS   373      36.691  -7.791 -40.938  1.00 73.05           C  
ATOM   2963  O   CYS   373      35.857  -7.115 -41.542  1.00 73.05           O  
ATOM   2964  CB  CYS   373      37.512  -6.382 -39.028  1.00 73.05           C  
ATOM   2965  SG  CYS   373      37.352  -6.187 -37.225  1.00 73.05           S  
ATOM   2966  N   GLN   374      37.546  -8.615 -41.580  1.00 71.33           N  
ATOM   2967  CA  GLN   374      37.524  -8.763 -43.010  1.00 71.33           C  
ATOM   2968  C   GLN   374      36.267  -9.441 -43.438  1.00 71.33           C  
ATOM   2969  O   GLN   374      35.356  -9.683 -42.647  1.00 71.33           O  
ATOM   2970  CB  GLN   374      38.675  -9.590 -43.612  1.00 71.33           C  
ATOM   2971  CG  GLN   374      40.041  -8.904 -43.608  1.00 71.33           C  
ATOM   2972  CD  GLN   374      40.950  -9.740 -44.502  1.00 71.33           C  
ATOM   2973  NE2 GLN   374      41.016 -11.070 -44.226  1.00 71.33           N  
ATOM   2974  OE1 GLN   374      41.566  -9.230 -45.437  1.00 71.33           O  
ATOM   2975  N   GLY   375      36.181  -9.712 -44.755  1.00 17.52           N  
ATOM   2976  CA  GLY   375      35.030 -10.351 -45.313  1.00 17.52           C  
ATOM   2977  C   GLY   375      34.442  -9.379 -46.325  1.00 17.52           C  
ATOM   2978  O   GLY   375      33.465  -9.768 -47.019  1.00 17.52           O  
ATOM   2979  OXT GLY   375      34.960  -8.234 -46.420  1.00 17.52           O1-
END
