# Supplementary material for: The Diversity of Yellow-Related Proteins in Sand Flies (Diptera: Psychodidae)
Source: PLoS One. 2016 Nov 3;11(11):e0166191. doi: 10.1371/journal.pone.0166191 (PMC5094789; doi:10.1371/journal.pone.0166191)
Supplement: S1 Fig — Zipped PDB files of 32 sand fly yellow-related proteins calculated in MODELLER based on 3Q6K as the template structure. Protein codes refers to Table 1. (ZIP) [file pone.0166191.s001.zip › Ppap4.pdb]

ATOM      1  N   ASP     1      48.407  -2.243 -41.084  1.00 63.60           N  
ATOM      2  CA  ASP     1      49.401  -2.967 -40.262  1.00 63.60           C  
ATOM      3  C   ASP     1      50.507  -2.019 -39.939  1.00 63.60           C  
ATOM      4  O   ASP     1      50.727  -1.671 -38.778  1.00 63.60           O  
ATOM      5  CB  ASP     1      49.956  -4.150 -41.072  1.00 63.60           C  
ATOM      6  CG  ASP     1      50.670  -5.096 -40.121  1.00 63.60           C  
ATOM      7  OD1 ASP     1      50.949  -4.679 -38.966  1.00 63.60           O  
ATOM      8  OD2 ASP     1      50.942  -6.255 -40.538  1.00 63.60           O1-
ATOM      9  N   VAL     2      51.232  -1.569 -40.979  1.00 92.39           N  
ATOM     10  CA  VAL     2      52.283  -0.618 -40.779  1.00 92.39           C  
ATOM     11  C   VAL     2      51.623   0.705 -40.576  1.00 92.39           C  
ATOM     12  O   VAL     2      50.542   0.958 -41.107  1.00 92.39           O  
ATOM     13  CB  VAL     2      53.206  -0.481 -41.955  1.00 92.39           C  
ATOM     14  CG1 VAL     2      53.918  -1.825 -42.190  1.00 92.39           C  
ATOM     15  CG2 VAL     2      52.389   0.013 -43.160  1.00 92.39           C  
ATOM     16  N   GLU     3      52.238   1.578 -39.759  1.00 85.32           N  
ATOM     17  CA  GLU     3      51.631   2.857 -39.558  1.00 85.32           C  
ATOM     18  C   GLU     3      52.705   3.885 -39.537  1.00 85.32           C  
ATOM     19  O   GLU     3      53.847   3.602 -39.180  1.00 85.32           O  
ATOM     20  CB  GLU     3      50.868   2.960 -38.229  1.00 85.32           C  
ATOM     21  CG  GLU     3      51.768   2.775 -37.007  1.00 85.32           C  
ATOM     22  CD  GLU     3      50.900   2.885 -35.765  1.00 85.32           C  
ATOM     23  OE1 GLU     3      49.657   2.722 -35.893  1.00 85.32           O  
ATOM     24  OE2 GLU     3      51.471   3.129 -34.668  1.00 85.32           O1-
ATOM     25  N   ARG     4      52.354   5.114 -39.961  1.00 64.27           N  
ATOM     26  CA  ARG     4      53.300   6.185 -39.936  1.00 64.27           C  
ATOM     27  C   ARG     4      52.577   7.393 -39.434  1.00 64.27           C  
ATOM     28  O   ARG     4      51.405   7.585 -39.757  1.00 64.27           O  
ATOM     29  CB  ARG     4      53.874   6.493 -41.329  1.00 64.27           C  
ATOM     30  CG  ARG     4      54.729   5.342 -41.868  1.00 64.27           C  
ATOM     31  CD  ARG     4      55.062   5.438 -43.359  1.00 64.27           C  
ATOM     32  NE  ARG     4      55.902   4.260 -43.705  1.00 64.27           N  
ATOM     33  CZ  ARG     4      57.261   4.373 -43.749  1.00 64.27           C  
ATOM     34  NH1 ARG     4      57.856   5.584 -43.546  1.00 64.27           N1+
ATOM     35  NH2 ARG     4      58.027   3.273 -44.008  1.00 64.27           N  
ATOM     36  N   PHE     5      53.242   8.198 -38.571  1.00135.89           N  
ATOM     37  CA  PHE     5      52.646   9.437 -38.153  1.00135.89           C  
ATOM     38  C   PHE     5      53.523  10.121 -37.132  1.00135.89           C  
ATOM     39  O   PHE     5      54.745  10.003 -37.202  1.00135.89           O  
ATOM     40  CB  PHE     5      51.181   9.370 -37.713  1.00135.89           C  
ATOM     41  CG  PHE     5      50.631  10.698 -38.097  1.00135.89           C  
ATOM     42  CD1 PHE     5      50.626  11.040 -39.430  1.00135.89           C  
ATOM     43  CD2 PHE     5      50.107  11.581 -37.184  1.00135.89           C  
ATOM     44  CE1 PHE     5      50.132  12.248 -39.860  1.00135.89           C  
ATOM     45  CE2 PHE     5      49.608  12.790 -37.613  1.00135.89           C  
ATOM     46  CZ  PHE     5      49.617  13.130 -38.944  1.00135.89           C  
ATOM     47  N   TYR     6      52.944  10.865 -36.152  1.00 88.92           N  
ATOM     48  CA  TYR     6      53.793  11.680 -35.308  1.00 88.92           C  
ATOM     49  C   TYR     6      53.712  11.285 -33.860  1.00 88.92           C  
ATOM     50  O   TYR     6      52.764  10.631 -33.429  1.00 88.92           O  
ATOM     51  CB  TYR     6      53.441  13.181 -35.341  1.00 88.92           C  
ATOM     52  CG  TYR     6      53.480  13.647 -36.756  1.00 88.92           C  
ATOM     53  CD1 TYR     6      54.661  13.822 -37.441  1.00 88.92           C  
ATOM     54  CD2 TYR     6      52.302  13.937 -37.397  1.00 88.92           C  
ATOM     55  CE1 TYR     6      54.646  14.254 -38.750  1.00 88.92           C  
ATOM     56  CE2 TYR     6      52.279  14.368 -38.700  1.00 88.92           C  
ATOM     57  CZ  TYR     6      53.455  14.525 -39.383  1.00 88.92           C  
ATOM     58  OH  TYR     6      53.430  14.966 -40.724  1.00 88.92           O  
ATOM     59  N   ALA     7      54.764  11.658 -33.081  1.00 55.12           N  
ATOM     60  CA  ALA     7      54.825  11.421 -31.660  1.00 55.12           C  
ATOM     61  C   ALA     7      55.447  12.627 -31.006  1.00 55.12           C  
ATOM     62  O   ALA     7      56.430  13.165 -31.511  1.00 55.12           O  
ATOM     63  CB  ALA     7      55.692  10.211 -31.282  1.00 55.12           C  
ATOM     64  N   TRP     8      54.904  13.083 -29.852  1.00 81.95           N  
ATOM     65  CA  TRP     8      55.462  14.255 -29.223  1.00 81.95           C  
ATOM     66  C   TRP     8      55.608  14.048 -27.743  1.00 81.95           C  
ATOM     67  O   TRP     8      54.679  13.615 -27.059  1.00 81.95           O  
ATOM     68  CB  TRP     8      54.581  15.513 -29.371  1.00 81.95           C  
ATOM     69  CG  TRP     8      54.412  16.044 -30.779  1.00 81.95           C  
ATOM     70  CD1 TRP     8      55.173  16.950 -31.458  1.00 81.95           C  
ATOM     71  CD2 TRP     8      53.336  15.679 -31.660  1.00 81.95           C  
ATOM     72  CE2 TRP     8      53.508  16.397 -32.844  1.00 81.95           C  
ATOM     73  CE3 TRP     8      52.287  14.821 -31.494  1.00 81.95           C  
ATOM     74  NE1 TRP     8      54.640  17.172 -32.706  1.00 81.95           N  
ATOM     75  CZ2 TRP     8      52.629  16.270 -33.882  1.00 81.95           C  
ATOM     76  CZ3 TRP     8      51.407  14.689 -32.545  1.00 81.95           C  
ATOM     77  CH2 TRP     8      51.574  15.399 -33.717  1.00 81.95           C  
ATOM     78  N   ARG     9      56.812  14.342 -27.208  1.00 87.47           N  
ATOM     79  CA  ARG     9      57.001  14.329 -25.784  1.00 87.47           C  
ATOM     80  C   ARG     9      56.207  15.478 -25.251  1.00 87.47           C  
ATOM     81  O   ARG     9      55.498  15.364 -24.252  1.00 87.47           O  
ATOM     82  CB  ARG     9      58.457  14.575 -25.351  1.00 87.47           C  
ATOM     83  CG  ARG     9      59.441  13.473 -25.748  1.00 87.47           C  
ATOM     84  CD  ARG     9      59.766  13.442 -27.242  1.00 87.47           C  
ATOM     85  NE  ARG     9      60.861  12.451 -27.437  1.00 87.47           N  
ATOM     86  CZ  ARG     9      61.682  12.549 -28.524  1.00 87.47           C  
ATOM     87  NH1 ARG     9      61.490  13.545 -29.437  1.00 87.47           N1+
ATOM     88  NH2 ARG     9      62.701  11.656 -28.692  1.00 87.47           N  
ATOM     89  N   ASN    10      56.320  16.637 -25.929  1.00 49.72           N  
ATOM     90  CA  ASN    10      55.614  17.813 -25.519  1.00 49.72           C  
ATOM     91  C   ASN    10      55.139  18.459 -26.777  1.00 49.72           C  
ATOM     92  O   ASN    10      55.773  18.340 -27.824  1.00 49.72           O  
ATOM     93  CB  ASN    10      56.505  18.858 -24.817  1.00 49.72           C  
ATOM     94  CG  ASN    10      57.010  18.300 -23.489  1.00 49.72           C  
ATOM     95  ND2 ASN    10      57.048  19.168 -22.442  1.00 49.72           N  
ATOM     96  OD1 ASN    10      57.364  17.127 -23.386  1.00 49.72           O  
ATOM     97  N   ILE    11      54.007  19.175 -26.705  1.00112.82           N  
ATOM     98  CA  ILE    11      53.500  19.837 -27.864  1.00112.82           C  
ATOM     99  C   ILE    11      54.017  21.237 -27.827  1.00112.82           C  
ATOM    100  O   ILE    11      53.578  22.065 -27.030  1.00112.82           O  
ATOM    101  CB  ILE    11      52.004  19.841 -27.906  1.00112.82           C  
ATOM    102  CG1 ILE    11      51.479  20.618 -29.121  1.00112.82           C  
ATOM    103  CG2 ILE    11      51.504  20.309 -26.540  1.00112.82           C  
ATOM    104  CD1 ILE    11      49.992  20.397 -29.391  1.00112.82           C  
ATOM    105  N   THR    12      54.985  21.527 -28.720  1.00114.59           N  
ATOM    106  CA  THR    12      55.604  22.819 -28.740  1.00114.59           C  
ATOM    107  C   THR    12      55.029  23.597 -29.882  1.00114.59           C  
ATOM    108  O   THR    12      54.582  23.030 -30.877  1.00114.59           O  
ATOM    109  CB  THR    12      57.094  22.768 -28.922  1.00114.59           C  
ATOM    110  CG2 THR    12      57.711  21.998 -27.741  1.00114.59           C  
ATOM    111  OG1 THR    12      57.417  22.135 -30.152  1.00114.59           O  
ATOM    112  N   PHE    13      55.012  24.939 -29.750  1.00162.51           N  
ATOM    113  CA  PHE    13      54.418  25.769 -30.760  1.00162.51           C  
ATOM    114  C   PHE    13      55.461  26.559 -31.481  1.00162.51           C  
ATOM    115  O   PHE    13      56.478  26.959 -30.917  1.00162.51           O  
ATOM    116  CB  PHE    13      53.424  26.810 -30.208  1.00162.51           C  
ATOM    117  CG  PHE    13      52.127  26.160 -29.866  1.00162.51           C  
ATOM    118  CD1 PHE    13      51.917  25.593 -28.630  1.00162.51           C  
ATOM    119  CD2 PHE    13      51.112  26.122 -30.795  1.00162.51           C  
ATOM    120  CE1 PHE    13      50.714  25.000 -28.328  1.00162.51           C  
ATOM    121  CE2 PHE    13      49.906  25.532 -30.497  1.00162.51           C  
ATOM    122  CZ  PHE    13      49.705  24.969 -29.261  1.00162.51           C  
ATOM    123  N   GLU    14      55.221  26.775 -32.791  1.00 67.73           N  
ATOM    124  CA  GLU    14      56.076  27.609 -33.580  1.00 67.73           C  
ATOM    125  C   GLU    14      55.653  29.029 -33.342  1.00 67.73           C  
ATOM    126  O   GLU    14      54.478  29.308 -33.114  1.00 67.73           O  
ATOM    127  CB  GLU    14      55.973  27.353 -35.095  1.00 67.73           C  
ATOM    128  CG  GLU    14      56.584  26.021 -35.529  1.00 67.73           C  
ATOM    129  CD  GLU    14      56.372  25.856 -37.026  1.00 67.73           C  
ATOM    130  OE1 GLU    14      55.794  26.787 -37.648  1.00 67.73           O  
ATOM    131  OE2 GLU    14      56.782  24.794 -37.567  1.00 67.73           O1-
ATOM    132  N   ASP    15      56.624  29.962 -33.402  1.00 51.36           N  
ATOM    133  CA  ASP    15      56.398  31.375 -33.257  1.00 51.36           C  
ATOM    134  C   ASP    15      55.741  31.724 -31.957  1.00 51.36           C  
ATOM    135  O   ASP    15      54.870  32.593 -31.919  1.00 51.36           O  
ATOM    136  CB  ASP    15      55.541  31.982 -34.383  1.00 51.36           C  
ATOM    137  CG  ASP    15      56.372  31.998 -35.657  1.00 51.36           C  
ATOM    138  OD1 ASP    15      57.590  31.681 -35.577  1.00 51.36           O  
ATOM    139  OD2 ASP    15      55.798  32.325 -36.729  1.00 51.36           O1-
ATOM    140  N   VAL    16      56.129  31.055 -30.856  1.00 55.82           N  
ATOM    141  CA  VAL    16      55.655  31.448 -29.561  1.00 55.82           C  
ATOM    142  C   VAL    16      56.894  31.522 -28.720  1.00 55.82           C  
ATOM    143  O   VAL    16      57.715  30.607 -28.736  1.00 55.82           O  
ATOM    144  CB  VAL    16      54.723  30.453 -28.930  1.00 55.82           C  
ATOM    145  CG1 VAL    16      54.392  30.922 -27.503  1.00 55.82           C  
ATOM    146  CG2 VAL    16      53.486  30.307 -29.832  1.00 55.82           C  
ATOM    147  N   LYS    17      57.060  32.610 -27.945  1.00 42.21           N  
ATOM    148  CA  LYS    17      58.274  32.788 -27.197  1.00 42.21           C  
ATOM    149  C   LYS    17      58.384  31.665 -26.224  1.00 42.21           C  
ATOM    150  O   LYS    17      57.401  31.285 -25.592  1.00 42.21           O  
ATOM    151  CB  LYS    17      58.279  34.081 -26.373  1.00 42.21           C  
ATOM    152  CG  LYS    17      58.065  35.335 -27.218  1.00 42.21           C  
ATOM    153  CD  LYS    17      57.615  36.536 -26.387  1.00 42.21           C  
ATOM    154  CE  LYS    17      57.123  37.714 -27.225  1.00 42.21           C  
ATOM    155  NZ  LYS    17      56.429  38.690 -26.357  1.00 42.21           N1+
ATOM    156  N   GLU    18      59.595  31.092 -26.074  1.00 71.88           N  
ATOM    157  CA  GLU    18      59.697  30.029 -25.124  1.00 71.88           C  
ATOM    158  C   GLU    18      59.597  30.632 -23.763  1.00 71.88           C  
ATOM    159  O   GLU    18      60.035  31.759 -23.535  1.00 71.88           O  
ATOM    160  CB  GLU    18      61.008  29.219 -25.147  1.00 71.88           C  
ATOM    161  CG  GLU    18      60.971  28.058 -24.144  1.00 71.88           C  
ATOM    162  CD  GLU    18      62.327  27.368 -24.097  1.00 71.88           C  
ATOM    163  OE1 GLU    18      63.249  27.816 -24.829  1.00 71.88           O  
ATOM    164  OE2 GLU    18      62.460  26.384 -23.320  1.00 71.88           O1-
ATOM    165  N   GLY    19      58.986  29.885 -22.825  1.00 21.32           N  
ATOM    166  CA  GLY    19      58.875  30.328 -21.466  1.00 21.32           C  
ATOM    167  C   GLY    19      57.558  31.009 -21.282  1.00 21.32           C  
ATOM    168  O   GLY    19      57.149  31.296 -20.158  1.00 21.32           O  
ATOM    169  N   THR    20      56.863  31.290 -22.397  1.00 52.68           N  
ATOM    170  CA  THR    20      55.588  31.941 -22.362  1.00 52.68           C  
ATOM    171  C   THR    20      54.594  31.003 -21.749  1.00 52.68           C  
ATOM    172  O   THR    20      53.655  31.435 -21.086  1.00 52.68           O  
ATOM    173  CB  THR    20      55.083  32.278 -23.733  1.00 52.68           C  
ATOM    174  CG2 THR    20      53.726  32.991 -23.601  1.00 52.68           C  
ATOM    175  OG1 THR    20      56.012  33.116 -24.405  1.00 52.68           O  
ATOM    176  N   TYR    21      54.734  29.689 -22.013  1.00162.88           N  
ATOM    177  CA  TYR    21      53.822  28.731 -21.453  1.00162.88           C  
ATOM    178  C   TYR    21      54.593  27.480 -21.156  1.00162.88           C  
ATOM    179  O   TYR    21      55.740  27.336 -21.578  1.00162.88           O  
ATOM    180  CB  TYR    21      52.658  28.383 -22.397  1.00162.88           C  
ATOM    181  CG  TYR    21      53.230  27.797 -23.640  1.00162.88           C  
ATOM    182  CD1 TYR    21      53.630  28.614 -24.671  1.00162.88           C  
ATOM    183  CD2 TYR    21      53.375  26.436 -23.770  1.00162.88           C  
ATOM    184  CE1 TYR    21      54.160  28.079 -25.821  1.00162.88           C  
ATOM    185  CE2 TYR    21      53.904  25.894 -24.918  1.00162.88           C  
ATOM    186  CZ  TYR    21      54.297  26.718 -25.945  1.00162.88           C  
ATOM    187  OH  TYR    21      54.839  26.166 -27.123  1.00162.88           O  
ATOM    188  N   LYS    22      53.995  26.542 -20.391  1.00139.01           N  
ATOM    189  CA  LYS    22      54.699  25.323 -20.102  1.00139.01           C  
ATOM    190  C   LYS    22      54.238  24.286 -21.084  1.00139.01           C  
ATOM    191  O   LYS    22      53.042  24.072 -21.275  1.00139.01           O  
ATOM    192  CB  LYS    22      54.457  24.781 -18.681  1.00139.01           C  
ATOM    193  CG  LYS    22      55.339  23.582 -18.327  1.00139.01           C  
ATOM    194  CD  LYS    22      56.828  23.920 -18.201  1.00139.01           C  
ATOM    195  CE  LYS    22      57.217  24.535 -16.853  1.00139.01           C  
ATOM    196  NZ  LYS    22      56.743  25.933 -16.772  1.00139.01           N1+
ATOM    197  N   PRO    23      55.182  23.638 -21.717  1.00 84.75           N  
ATOM    198  CA  PRO    23      54.864  22.659 -22.726  1.00 84.75           C  
ATOM    199  C   PRO    23      54.148  21.453 -22.204  1.00 84.75           C  
ATOM    200  O   PRO    23      53.493  20.766 -22.987  1.00 84.75           O  
ATOM    201  CB  PRO    23      56.186  22.340 -23.420  1.00 84.75           C  
ATOM    202  CG  PRO    23      57.000  23.637 -23.260  1.00 84.75           C  
ATOM    203  CD  PRO    23      56.474  24.260 -21.954  1.00 84.75           C  
ATOM    204  N   GLY    24      54.295  21.146 -20.906  1.00 38.73           N  
ATOM    205  CA  GLY    24      53.631  20.015 -20.326  1.00 38.73           C  
ATOM    206  C   GLY    24      52.150  20.255 -20.332  1.00 38.73           C  
ATOM    207  O   GLY    24      51.356  19.325 -20.455  1.00 38.73           O  
ATOM    208  N   ASP    25      51.751  21.525 -20.152  1.00 62.95           N  
ATOM    209  CA  ASP    25      50.387  21.964 -20.030  1.00 62.95           C  
ATOM    210  C   ASP    25      49.607  21.802 -21.302  1.00 62.95           C  
ATOM    211  O   ASP    25      48.379  21.738 -21.256  1.00 62.95           O  
ATOM    212  CB  ASP    25      50.278  23.445 -19.630  1.00 62.95           C  
ATOM    213  CG  ASP    25      50.755  23.583 -18.191  1.00 62.95           C  
ATOM    214  OD1 ASP    25      50.955  22.529 -17.532  1.00 62.95           O  
ATOM    215  OD2 ASP    25      50.924  24.744 -17.730  1.00 62.95           O1-
ATOM    216  N   VAL    26      50.263  21.797 -22.478  1.00 62.78           N  
ATOM    217  CA  VAL    26      49.465  21.721 -23.669  1.00 62.78           C  
ATOM    218  C   VAL    26      49.091  20.291 -23.923  1.00 62.78           C  
ATOM    219  O   VAL    26      49.926  19.458 -24.280  1.00 62.78           O  
ATOM    220  CB  VAL    26      50.138  22.300 -24.875  1.00 62.78           C  
ATOM    221  CG1 VAL    26      49.216  22.117 -26.091  1.00 62.78           C  
ATOM    222  CG2 VAL    26      50.498  23.765 -24.579  1.00 62.78           C  
ATOM    223  N   ILE    27      47.789  19.977 -23.751  1.00123.89           N  
ATOM    224  CA  ILE    27      47.358  18.613 -23.875  1.00123.89           C  
ATOM    225  C   ILE    27      46.362  18.496 -24.995  1.00123.89           C  
ATOM    226  O   ILE    27      45.252  19.017 -24.887  1.00123.89           O  
ATOM    227  CB  ILE    27      46.639  18.115 -22.650  1.00123.89           C  
ATOM    228  CG1 ILE    27      47.515  18.205 -21.385  1.00123.89           C  
ATOM    229  CG2 ILE    27      46.155  16.687 -22.948  1.00123.89           C  
ATOM    230  CD1 ILE    27      48.711  17.256 -21.364  1.00123.89           C  
ATOM    231  N   PRO    28      46.720  17.841 -26.078  1.00100.94           N  
ATOM    232  CA  PRO    28      45.771  17.632 -27.139  1.00100.94           C  
ATOM    233  C   PRO    28      44.843  16.484 -26.862  1.00100.94           C  
ATOM    234  O   PRO    28      45.321  15.411 -26.499  1.00100.94           O  
ATOM    235  CB  PRO    28      46.581  17.463 -28.425  1.00100.94           C  
ATOM    236  CG  PRO    28      48.022  17.215 -27.945  1.00100.94           C  
ATOM    237  CD  PRO    28      48.079  17.929 -26.585  1.00100.94           C  
ATOM    238  N   THR    29      43.522  16.719 -26.961  1.00101.50           N  
ATOM    239  CA  THR    29      42.466  15.758 -26.804  1.00101.50           C  
ATOM    240  C   THR    29      42.017  15.137 -28.102  1.00101.50           C  
ATOM    241  O   THR    29      41.378  14.087 -28.090  1.00101.50           O  
ATOM    242  CB  THR    29      41.274  16.345 -26.111  1.00101.50           C  
ATOM    243  CG2 THR    29      41.718  16.813 -24.716  1.00101.50           C  
ATOM    244  OG1 THR    29      40.763  17.445 -26.848  1.00101.50           O  
ATOM    245  N   GLY    30      42.250  15.801 -29.255  1.00 42.43           N  
ATOM    246  CA  GLY    30      41.697  15.280 -30.481  1.00 42.43           C  
ATOM    247  C   GLY    30      42.366  15.882 -31.682  1.00 42.43           C  
ATOM    248  O   GLY    30      43.117  16.849 -31.587  1.00 42.43           O  
ATOM    249  N   VAL    31      42.089  15.303 -32.873  1.00110.59           N  
ATOM    250  CA  VAL    31      42.682  15.796 -34.084  1.00110.59           C  
ATOM    251  C   VAL    31      41.704  15.616 -35.206  1.00110.59           C  
ATOM    252  O   VAL    31      40.623  15.059 -35.019  1.00110.59           O  
ATOM    253  CB  VAL    31      43.914  15.034 -34.478  1.00110.59           C  
ATOM    254  CG1 VAL    31      44.973  15.201 -33.376  1.00110.59           C  
ATOM    255  CG2 VAL    31      43.515  13.572 -34.739  1.00110.59           C  
ATOM    256  N   THR    32      42.030  16.192 -36.385  1.00 70.38           N  
ATOM    257  CA  THR    32      41.295  15.912 -37.585  1.00 70.38           C  
ATOM    258  C   THR    32      42.279  16.081 -38.694  1.00 70.38           C  
ATOM    259  O   THR    32      43.063  17.029 -38.687  1.00 70.38           O  
ATOM    260  CB  THR    32      40.199  16.855 -37.927  1.00 70.38           C  
ATOM    261  CG2 THR    32      39.439  16.199 -39.091  1.00 70.38           C  
ATOM    262  OG1 THR    32      39.317  17.014 -36.832  1.00 70.38           O  
ATOM    263  N   HIS    33      42.249  15.181 -39.691  1.00 76.86           N  
ATOM    264  CA  HIS    33      43.179  15.281 -40.775  1.00 76.86           C  
ATOM    265  C   HIS    33      42.405  15.584 -42.020  1.00 76.86           C  
ATOM    266  O   HIS    33      41.389  14.949 -42.302  1.00 76.86           O  
ATOM    267  CB  HIS    33      43.949  13.974 -41.020  1.00 76.86           C  
ATOM    268  CG  HIS    33      45.048  14.097 -42.031  1.00 76.86           C  
ATOM    269  CD2 HIS    33      45.104  13.681 -43.326  1.00 76.86           C  
ATOM    270  ND1 HIS    33      46.266  14.686 -41.773  1.00 76.86           N  
ATOM    271  CE1 HIS    33      46.993  14.597 -42.914  1.00 76.86           C  
ATOM    272  NE2 HIS    33      46.330  13.995 -43.885  1.00 76.86           N  
ATOM    273  N   ASP    34      42.866  16.597 -42.780  1.00 58.86           N  
ATOM    274  CA  ASP    34      42.271  16.953 -44.038  1.00 58.86           C  
ATOM    275  C   ASP    34      43.179  16.360 -45.076  1.00 58.86           C  
ATOM    276  O   ASP    34      44.293  16.834 -45.288  1.00 58.86           O  
ATOM    277  CB  ASP    34      42.204  18.478 -44.247  1.00 58.86           C  
ATOM    278  CG  ASP    34      41.507  18.809 -45.562  1.00 58.86           C  
ATOM    279  OD1 ASP    34      41.014  17.871 -46.246  1.00 58.86           O  
ATOM    280  OD2 ASP    34      41.471  20.022 -45.900  1.00 58.86           O1-
ATOM    281  N   ALA    35      42.728  15.271 -45.728  1.00 40.13           N  
ATOM    282  CA  ALA    35      43.541  14.557 -46.674  1.00 40.13           C  
ATOM    283  C   ALA    35      43.870  15.393 -47.874  1.00 40.13           C  
ATOM    284  O   ALA    35      45.016  15.426 -48.318  1.00 40.13           O  
ATOM    285  CB  ALA    35      42.857  13.282 -47.193  1.00 40.13           C  
ATOM    286  N   LYS    36      42.874  16.105 -48.432  1.00105.11           N  
ATOM    287  CA  LYS    36      43.091  16.836 -49.650  1.00105.11           C  
ATOM    288  C   LYS    36      44.124  17.905 -49.441  1.00105.11           C  
ATOM    289  O   LYS    36      45.041  18.055 -50.246  1.00105.11           O  
ATOM    290  CB  LYS    36      41.812  17.526 -50.155  1.00105.11           C  
ATOM    291  CG  LYS    36      40.708  16.545 -50.554  1.00105.11           C  
ATOM    292  CD  LYS    36      40.178  15.725 -49.376  1.00105.11           C  
ATOM    293  CE  LYS    36      38.938  14.894 -49.710  1.00105.11           C  
ATOM    294  NZ  LYS    36      37.736  15.757 -49.714  1.00105.11           N1+
ATOM    295  N   THR    37      43.977  18.683 -48.351  1.00125.77           N  
ATOM    296  CA  THR    37      44.830  19.792 -48.012  1.00125.77           C  
ATOM    297  C   THR    37      46.140  19.319 -47.460  1.00125.77           C  
ATOM    298  O   THR    37      47.126  20.055 -47.478  1.00125.77           O  
ATOM    299  CB  THR    37      44.241  20.734 -47.004  1.00125.77           C  
ATOM    300  CG2 THR    37      44.272  20.055 -45.630  1.00125.77           C  
ATOM    301  OG1 THR    37      45.002  21.931 -46.956  1.00125.77           O  
ATOM    302  N   LYS    38      46.179  18.088 -46.921  1.00102.12           N  
ATOM    303  CA  LYS    38      47.349  17.587 -46.256  1.00102.12           C  
ATOM    304  C   LYS    38      47.626  18.444 -45.062  1.00102.12           C  
ATOM    305  O   LYS    38      48.775  18.778 -44.768  1.00102.12           O  
ATOM    306  CB  LYS    38      48.598  17.480 -47.152  1.00102.12           C  
ATOM    307  CG  LYS    38      48.439  16.376 -48.200  1.00102.12           C  
ATOM    308  CD  LYS    38      49.600  16.249 -49.187  1.00102.12           C  
ATOM    309  CE  LYS    38      49.383  15.134 -50.213  1.00102.12           C  
ATOM    310  NZ  LYS    38      49.042  13.871 -49.520  1.00102.12           N1+
ATOM    311  N   LYS    39      46.551  18.816 -44.330  1.00150.73           N  
ATOM    312  CA  LYS    39      46.705  19.603 -43.139  1.00150.73           C  
ATOM    313  C   LYS    39      46.146  18.849 -41.968  1.00150.73           C  
ATOM    314  O   LYS    39      45.160  18.123 -42.086  1.00150.73           O  
ATOM    315  CB  LYS    39      46.037  20.986 -43.218  1.00150.73           C  
ATOM    316  CG  LYS    39      46.711  21.888 -44.256  1.00150.73           C  
ATOM    317  CD  LYS    39      48.219  22.043 -44.030  1.00150.73           C  
ATOM    318  CE  LYS    39      48.624  23.303 -43.263  1.00150.73           C  
ATOM    319  NZ  LYS    39      48.795  24.437 -44.198  1.00150.73           N1+
ATOM    320  N   LEU    40      46.798  19.002 -40.793  1.00 60.08           N  
ATOM    321  CA  LEU    40      46.392  18.309 -39.601  1.00 60.08           C  
ATOM    322  C   LEU    40      45.961  19.332 -38.591  1.00 60.08           C  
ATOM    323  O   LEU    40      46.625  20.350 -38.391  1.00 60.08           O  
ATOM    324  CB  LEU    40      47.538  17.459 -39.020  1.00 60.08           C  
ATOM    325  CG  LEU    40      47.191  16.608 -37.786  1.00 60.08           C  
ATOM    326  CD1 LEU    40      46.041  15.630 -38.076  1.00 60.08           C  
ATOM    327  CD2 LEU    40      48.442  15.867 -37.286  1.00 60.08           C  
ATOM    328  N   TYR    41      44.812  19.079 -37.926  1.00 60.82           N  
ATOM    329  CA  TYR    41      44.294  20.012 -36.965  1.00 60.82           C  
ATOM    330  C   TYR    41      44.264  19.320 -35.635  1.00 60.82           C  
ATOM    331  O   TYR    41      43.821  18.176 -35.525  1.00 60.82           O  
ATOM    332  CB  TYR    41      42.850  20.466 -37.266  1.00 60.82           C  
ATOM    333  CG  TYR    41      42.823  21.117 -38.611  1.00 60.82           C  
ATOM    334  CD1 TYR    41      43.276  22.405 -38.787  1.00 60.82           C  
ATOM    335  CD2 TYR    41      42.325  20.439 -39.702  1.00 60.82           C  
ATOM    336  CE1 TYR    41      43.244  22.994 -40.031  1.00 60.82           C  
ATOM    337  CE2 TYR    41      42.291  21.022 -40.948  1.00 60.82           C  
ATOM    338  CZ  TYR    41      42.754  22.304 -41.114  1.00 60.82           C  
ATOM    339  OH  TYR    41      42.724  22.911 -42.388  1.00 60.82           O  
ATOM    340  N   PHE    42      44.756  20.008 -34.584  1.00 62.70           N  
ATOM    341  CA  PHE    42      44.786  19.448 -33.260  1.00 62.70           C  
ATOM    342  C   PHE    42      44.006  20.316 -32.330  1.00 62.70           C  
ATOM    343  O   PHE    42      44.091  21.543 -32.373  1.00 62.70           O  
ATOM    344  CB  PHE    42      46.180  19.394 -32.605  1.00 62.70           C  
ATOM    345  CG  PHE    42      46.985  18.244 -33.091  1.00 62.70           C  
ATOM    346  CD1 PHE    42      47.688  18.309 -34.269  1.00 62.70           C  
ATOM    347  CD2 PHE    42      47.054  17.098 -32.332  1.00 62.70           C  
ATOM    348  CE1 PHE    42      48.432  17.230 -34.682  1.00 62.70           C  
ATOM    349  CE2 PHE    42      47.795  16.017 -32.744  1.00 62.70           C  
ATOM    350  CZ  PHE    42      48.487  16.083 -33.927  1.00 62.70           C  
ATOM    351  N   GLY    43      43.241  19.670 -31.428  1.00 38.49           N  
ATOM    352  CA  GLY    43      42.511  20.408 -30.441  1.00 38.49           C  
ATOM    353  C   GLY    43      43.320  20.376 -29.180  1.00 38.49           C  
ATOM    354  O   GLY    43      43.689  19.307 -28.693  1.00 38.49           O  
ATOM    355  N   VAL    44      43.645  21.574 -28.648  1.00 71.29           N  
ATOM    356  CA  VAL    44      44.322  21.702 -27.388  1.00 71.29           C  
ATOM    357  C   VAL    44      43.455  22.602 -26.545  1.00 71.29           C  
ATOM    358  O   VAL    44      43.562  23.827 -26.618  1.00 71.29           O  
ATOM    359  CB  VAL    44      45.661  22.366 -27.514  1.00 71.29           C  
ATOM    360  CG1 VAL    44      46.291  22.483 -26.117  1.00 71.29           C  
ATOM    361  CG2 VAL    44      46.509  21.572 -28.521  1.00 71.29           C  
ATOM    362  N   PRO    45      42.616  22.033 -25.719  1.00 89.27           N  
ATOM    363  CA  PRO    45      41.684  22.768 -24.897  1.00 89.27           C  
ATOM    364  C   PRO    45      42.379  23.644 -23.898  1.00 89.27           C  
ATOM    365  O   PRO    45      43.471  23.302 -23.446  1.00 89.27           O  
ATOM    366  CB  PRO    45      40.853  21.698 -24.194  1.00 89.27           C  
ATOM    367  CG  PRO    45      41.806  20.489 -24.119  1.00 89.27           C  
ATOM    368  CD  PRO    45      42.676  20.621 -25.381  1.00 89.27           C  
ATOM    369  N   ARG    46      41.760  24.778 -23.512  1.00183.52           N  
ATOM    370  CA  ARG    46      42.429  25.621 -22.566  1.00183.52           C  
ATOM    371  C   ARG    46      42.068  25.149 -21.190  1.00183.52           C  
ATOM    372  O   ARG    46      41.387  25.840 -20.433  1.00183.52           O  
ATOM    373  CB  ARG    46      42.036  27.110 -22.692  1.00183.52           C  
ATOM    374  CG  ARG    46      42.568  27.763 -23.972  1.00183.52           C  
ATOM    375  CD  ARG    46      42.632  29.295 -23.948  1.00183.52           C  
ATOM    376  NE  ARG    46      43.644  29.715 -24.962  1.00183.52           N  
ATOM    377  CZ  ARG    46      43.306  30.156 -26.210  1.00183.52           C  
ATOM    378  NH1 ARG    46      42.001  30.338 -26.561  1.00183.52           N1+
ATOM    379  NH2 ARG    46      44.292  30.456 -27.105  1.00183.52           N  
ATOM    380  N   ARG    47      42.496  23.912 -20.866  1.00114.19           N  
ATOM    381  CA  ARG    47      42.310  23.298 -19.585  1.00114.19           C  
ATOM    382  C   ARG    47      43.278  23.881 -18.602  1.00114.19           C  
ATOM    383  O   ARG    47      42.953  24.084 -17.432  1.00114.19           O  
ATOM    384  CB  ARG    47      42.495  21.773 -19.647  1.00114.19           C  
ATOM    385  CG  ARG    47      41.954  21.029 -18.426  1.00114.19           C  
ATOM    386  CD  ARG    47      41.880  19.512 -18.627  1.00114.19           C  
ATOM    387  NE  ARG    47      40.764  19.221 -19.572  1.00114.19           N  
ATOM    388  CZ  ARG    47      39.666  18.527 -19.148  1.00114.19           C  
ATOM    389  NH1 ARG    47      39.594  18.073 -17.863  1.00114.19           N1+
ATOM    390  NH2 ARG    47      38.639  18.282 -20.013  1.00114.19           N  
ATOM    391  N   TYR    48      44.505  24.176 -19.078  1.00110.21           N  
ATOM    392  CA  TYR    48      45.570  24.676 -18.254  1.00110.21           C  
ATOM    393  C   TYR    48      45.973  25.997 -18.831  1.00110.21           C  
ATOM    394  O   TYR    48      45.625  26.325 -19.962  1.00110.21           O  
ATOM    395  CB  TYR    48      46.823  23.785 -18.270  1.00110.21           C  
ATOM    396  CG  TYR    48      46.402  22.426 -17.838  1.00110.21           C  
ATOM    397  CD1 TYR    48      45.887  21.548 -18.764  1.00110.21           C  
ATOM    398  CD2 TYR    48      46.516  22.026 -16.526  1.00110.21           C  
ATOM    399  CE1 TYR    48      45.491  20.287 -18.392  1.00110.21           C  
ATOM    400  CE2 TYR    48      46.120  20.764 -16.150  1.00110.21           C  
ATOM    401  CZ  TYR    48      45.608  19.893 -17.082  1.00110.21           C  
ATOM    402  OH  TYR    48      45.202  18.599 -16.694  1.00110.21           O  
ATOM    403  N   SER    49      46.732  26.796 -18.057  1.00 55.29           N  
ATOM    404  CA  SER    49      47.023  28.148 -18.451  1.00 55.29           C  
ATOM    405  C   SER    49      47.976  28.247 -19.608  1.00 55.29           C  
ATOM    406  O   SER    49      48.794  27.365 -19.859  1.00 55.29           O  
ATOM    407  CB  SER    49      47.616  28.990 -17.307  1.00 55.29           C  
ATOM    408  OG  SER    49      48.877  28.466 -16.920  1.00 55.29           O  
ATOM    409  N   ASN    50      47.873  29.401 -20.309  1.00 96.48           N  
ATOM    410  CA  ASN    50      48.693  29.871 -21.398  1.00 96.48           C  
ATOM    411  C   ASN    50      48.720  29.014 -22.625  1.00 96.48           C  
ATOM    412  O   ASN    50      49.795  28.795 -23.182  1.00 96.48           O  
ATOM    413  CB  ASN    50      50.149  30.150 -20.989  1.00 96.48           C  
ATOM    414  CG  ASN    50      50.180  31.497 -20.283  1.00 96.48           C  
ATOM    415  ND2 ASN    50      49.993  32.593 -21.066  1.00 96.48           N  
ATOM    416  OD1 ASN    50      50.366  31.577 -19.072  1.00 96.48           O  
ATOM    417  N   ILE    51      47.562  28.545 -23.130  1.00178.42           N  
ATOM    418  CA  ILE    51      47.685  27.829 -24.371  1.00178.42           C  
ATOM    419  C   ILE    51      47.453  28.832 -25.469  1.00178.42           C  
ATOM    420  O   ILE    51      46.415  29.483 -25.573  1.00178.42           O  
ATOM    421  CB  ILE    51      46.800  26.613 -24.512  1.00178.42           C  
ATOM    422  CG1 ILE    51      45.309  26.937 -24.588  1.00178.42           C  
ATOM    423  CG2 ILE    51      47.150  25.671 -23.349  1.00178.42           C  
ATOM    424  CD1 ILE    51      44.814  27.306 -25.987  1.00178.42           C  
ATOM    425  N   PRO    52      48.493  29.025 -26.237  1.00139.67           N  
ATOM    426  CA  PRO    52      48.554  29.986 -27.309  1.00139.67           C  
ATOM    427  C   PRO    52      47.484  29.799 -28.334  1.00139.67           C  
ATOM    428  O   PRO    52      46.897  30.795 -28.763  1.00139.67           O  
ATOM    429  CB  PRO    52      49.926  29.801 -27.961  1.00139.67           C  
ATOM    430  CG  PRO    52      50.722  28.924 -26.976  1.00139.67           C  
ATOM    431  CD  PRO    52      49.641  28.137 -26.219  1.00139.67           C  
ATOM    432  N   TYR    53      47.258  28.548 -28.786  1.00 97.64           N  
ATOM    433  CA  TYR    53      46.260  28.320 -29.795  1.00 97.64           C  
ATOM    434  C   TYR    53      45.538  27.048 -29.464  1.00 97.64           C  
ATOM    435  O   TYR    53      46.149  25.986 -29.356  1.00 97.64           O  
ATOM    436  CB  TYR    53      46.860  28.178 -31.200  1.00 97.64           C  
ATOM    437  CG  TYR    53      47.601  29.445 -31.446  1.00 97.64           C  
ATOM    438  CD1 TYR    53      46.921  30.633 -31.556  1.00 97.64           C  
ATOM    439  CD2 TYR    53      48.973  29.444 -31.574  1.00 97.64           C  
ATOM    440  CE1 TYR    53      47.594  31.809 -31.786  1.00 97.64           C  
ATOM    441  CE2 TYR    53      49.653  30.617 -31.804  1.00 97.64           C  
ATOM    442  CZ  TYR    53      48.962  31.801 -31.910  1.00 97.64           C  
ATOM    443  OH  TYR    53      49.649  33.009 -32.147  1.00 97.64           O  
ATOM    444  N   THR    54      44.208  27.147 -29.279  1.00135.91           N  
ATOM    445  CA  THR    54      43.332  26.051 -28.959  1.00135.91           C  
ATOM    446  C   THR    54      43.118  25.177 -30.164  1.00135.91           C  
ATOM    447  O   THR    54      42.934  23.964 -30.044  1.00135.91           O  
ATOM    448  CB  THR    54      42.007  26.532 -28.436  1.00135.91           C  
ATOM    449  CG2 THR    54      41.233  27.225 -29.570  1.00135.91           C  
ATOM    450  OG1 THR    54      41.261  25.446 -27.909  1.00135.91           O  
ATOM    451  N   LEU    55      43.067  25.795 -31.362  1.00 69.86           N  
ATOM    452  CA  LEU    55      42.977  25.062 -32.593  1.00 69.86           C  
ATOM    453  C   LEU    55      44.333  25.220 -33.224  1.00 69.86           C  
ATOM    454  O   LEU    55      44.740  26.334 -33.546  1.00 69.86           O  
ATOM    455  CB  LEU    55      41.926  25.636 -33.561  1.00 69.86           C  
ATOM    456  CG  LEU    55      41.807  24.865 -34.890  1.00 69.86           C  
ATOM    457  CD1 LEU    55      41.349  23.416 -34.656  1.00 69.86           C  
ATOM    458  CD2 LEU    55      40.904  25.611 -35.887  1.00 69.86           C  
ATOM    459  N   ALA    56      45.083  24.113 -33.415  1.00 47.51           N  
ATOM    460  CA  ALA    56      46.418  24.235 -33.940  1.00 47.51           C  
ATOM    461  C   ALA    56      46.505  23.445 -35.209  1.00 47.51           C  
ATOM    462  O   ALA    56      45.776  22.474 -35.394  1.00 47.51           O  
ATOM    463  CB  ALA    56      47.499  23.688 -32.993  1.00 47.51           C  
ATOM    464  N   GLU    57      47.414  23.847 -36.124  1.00116.14           N  
ATOM    465  CA  GLU    57      47.490  23.204 -37.407  1.00116.14           C  
ATOM    466  C   GLU    57      48.920  22.873 -37.741  1.00116.14           C  
ATOM    467  O   GLU    57      49.846  23.578 -37.343  1.00116.14           O  
ATOM    468  CB  GLU    57      46.937  24.137 -38.502  1.00116.14           C  
ATOM    469  CG  GLU    57      46.863  23.580 -39.921  1.00116.14           C  
ATOM    470  CD  GLU    57      46.262  24.682 -40.789  1.00116.14           C  
ATOM    471  OE1 GLU    57      46.439  25.877 -40.432  1.00116.14           O  
ATOM    472  OE2 GLU    57      45.608  24.344 -41.811  1.00116.14           O1-
ATOM    473  N   ILE    58      49.132  21.746 -38.462  1.00 92.47           N  
ATOM    474  CA  ILE    58      50.445  21.376 -38.920  1.00 92.47           C  
ATOM    475  C   ILE    58      50.354  20.953 -40.361  1.00 92.47           C  
ATOM    476  O   ILE    58      49.381  20.323 -40.775  1.00 92.47           O  
ATOM    477  CB  ILE    58      51.057  20.231 -38.163  1.00 92.47           C  
ATOM    478  CG1 ILE    58      51.345  20.626 -36.703  1.00 92.47           C  
ATOM    479  CG2 ILE    58      52.305  19.781 -38.937  1.00 92.47           C  
ATOM    480  CD1 ILE    58      50.091  20.900 -35.876  1.00 92.47           C  
ATOM    481  N   ASP    59      51.380  21.310 -41.166  1.00 57.93           N  
ATOM    482  CA  ASP    59      51.444  20.938 -42.556  1.00 57.93           C  
ATOM    483  C   ASP    59      52.181  19.632 -42.613  1.00 57.93           C  
ATOM    484  O   ASP    59      53.377  19.563 -42.338  1.00 57.93           O  
ATOM    485  CB  ASP    59      52.213  21.957 -43.426  1.00 57.93           C  
ATOM    486  CG  ASP    59      52.128  21.557 -44.898  1.00 57.93           C  
ATOM    487  OD1 ASP    59      52.484  20.395 -45.228  1.00 57.93           O  
ATOM    488  OD2 ASP    59      51.699  22.415 -45.716  1.00 57.93           O1-
ATOM    489  N   THR    60      51.440  18.560 -42.947  1.00 78.13           N  
ATOM    490  CA  THR    60      51.866  17.187 -43.013  1.00 78.13           C  
ATOM    491  C   THR    60      52.673  16.877 -44.235  1.00 78.13           C  
ATOM    492  O   THR    60      53.342  15.848 -44.278  1.00 78.13           O  
ATOM    493  CB  THR    60      50.717  16.226 -42.979  1.00 78.13           C  
ATOM    494  CG2 THR    60      49.894  16.508 -41.710  1.00 78.13           C  
ATOM    495  OG1 THR    60      49.907  16.381 -44.135  1.00 78.13           O  
ATOM    496  N   ARG    61      52.600  17.718 -45.279  1.00121.59           N  
ATOM    497  CA  ARG    61      53.185  17.356 -46.540  1.00121.59           C  
ATOM    498  C   ARG    61      54.642  17.028 -46.387  1.00121.59           C  
ATOM    499  O   ARG    61      55.082  15.971 -46.838  1.00121.59           O  
ATOM    500  CB  ARG    61      52.985  18.476 -47.581  1.00121.59           C  
ATOM    501  CG  ARG    61      53.230  18.043 -49.025  1.00121.59           C  
ATOM    502  CD  ARG    61      52.480  18.887 -50.062  1.00121.59           C  
ATOM    503  NE  ARG    61      52.677  20.329 -49.739  1.00121.59           N  
ATOM    504  CZ  ARG    61      51.634  21.072 -49.262  1.00121.59           C  
ATOM    505  NH1 ARG    61      50.407  20.497 -49.088  1.00121.59           N1+
ATOM    506  NH2 ARG    61      51.811  22.394 -48.979  1.00121.59           N  
ATOM    507  N   ASN    62      55.442  17.905 -45.755  1.00 64.82           N  
ATOM    508  CA  ASN    62      56.835  17.596 -45.594  1.00 64.82           C  
ATOM    509  C   ASN    62      57.033  16.519 -44.558  1.00 64.82           C  
ATOM    510  O   ASN    62      57.761  15.554 -44.778  1.00 64.82           O  
ATOM    511  CB  ASN    62      57.657  18.818 -45.149  1.00 64.82           C  
ATOM    512  CG  ASN    62      57.660  19.808 -46.306  1.00 64.82           C  
ATOM    513  ND2 ASN    62      58.272  19.399 -47.448  1.00 64.82           N  
ATOM    514  OD1 ASN    62      57.129  20.912 -46.196  1.00 64.82           O  
ATOM    515  N   TYR    63      56.347  16.670 -43.408  1.00132.97           N  
ATOM    516  CA  TYR    63      56.508  15.902 -42.196  1.00132.97           C  
ATOM    517  C   TYR    63      56.121  14.451 -42.254  1.00132.97           C  
ATOM    518  O   TYR    63      56.882  13.636 -41.730  1.00132.97           O  
ATOM    519  CB  TYR    63      55.727  16.515 -41.021  1.00132.97           C  
ATOM    520  CG  TYR    63      56.398  17.777 -40.599  1.00132.97           C  
ATOM    521  CD1 TYR    63      56.147  18.967 -41.243  1.00132.97           C  
ATOM    522  CD2 TYR    63      57.293  17.765 -39.554  1.00132.97           C  
ATOM    523  CE1 TYR    63      56.773  20.125 -40.845  1.00132.97           C  
ATOM    524  CE2 TYR    63      57.920  18.920 -39.151  1.00132.97           C  
ATOM    525  CZ  TYR    63      57.662  20.106 -39.795  1.00132.97           C  
ATOM    526  OH  TYR    63      58.304  21.295 -39.384  1.00132.97           O  
ATOM    527  N   ASN    64      54.968  14.095 -42.884  1.00143.02           N  
ATOM    528  CA  ASN    64      54.397  12.757 -42.913  1.00143.02           C  
ATOM    529  C   ASN    64      55.521  11.807 -43.173  1.00143.02           C  
ATOM    530  O   ASN    64      56.480  12.234 -43.812  1.00143.02           O  
ATOM    531  CB  ASN    64      53.333  12.585 -44.011  1.00143.02           C  
ATOM    532  CG  ASN    64      54.030  12.721 -45.357  1.00143.02           C  
ATOM    533  ND2 ASN    64      53.957  11.647 -46.188  1.00143.02           N  
ATOM    534  OD1 ASN    64      54.632  13.750 -45.657  1.00143.02           O  
ATOM    535  N   PRO    65      55.383  10.548 -42.776  1.00126.69           N  
ATOM    536  CA  PRO    65      56.510   9.664 -42.537  1.00126.69           C  
ATOM    537  C   PRO    65      57.802   9.992 -43.200  1.00126.69           C  
ATOM    538  O   PRO    65      58.057   9.581 -44.331  1.00126.69           O  
ATOM    539  CB  PRO    65      56.027   8.246 -42.819  1.00126.69           C  
ATOM    540  CG  PRO    65      54.791   8.440 -43.712  1.00126.69           C  
ATOM    541  CD  PRO    65      54.233   9.798 -43.264  1.00126.69           C  
ATOM    542  N   SER    66      58.614  10.745 -42.427  1.00 94.90           N  
ATOM    543  CA  SER    66      59.897  11.283 -42.755  1.00 94.90           C  
ATOM    544  C   SER    66      60.625  11.376 -41.446  1.00 94.90           C  
ATOM    545  O   SER    66      60.204  10.783 -40.454  1.00 94.90           O  
ATOM    546  CB  SER    66      59.847  12.706 -43.343  1.00 94.90           C  
ATOM    547  OG  SER    66      59.180  12.704 -44.597  1.00 94.90           O  
ATOM    548  N   GLU    67      61.747  12.118 -41.413  1.00110.62           N  
ATOM    549  CA  GLU    67      62.579  12.223 -40.246  1.00110.62           C  
ATOM    550  C   GLU    67      61.894  12.925 -39.109  1.00110.62           C  
ATOM    551  O   GLU    67      62.094  12.550 -37.956  1.00110.62           O  
ATOM    552  CB  GLU    67      63.900  12.966 -40.512  1.00110.62           C  
ATOM    553  CG  GLU    67      64.888  12.846 -39.349  1.00110.62           C  
ATOM    554  CD  GLU    67      66.168  13.585 -39.712  1.00110.62           C  
ATOM    555  OE1 GLU    67      66.197  14.244 -40.786  1.00110.62           O  
ATOM    556  OE2 GLU    67      67.140  13.500 -38.914  1.00110.62           O1-
ATOM    557  N   ILE    68      61.060  13.951 -39.378  1.00229.03           N  
ATOM    558  CA  ILE    68      60.556  14.718 -38.270  1.00229.03           C  
ATOM    559  C   ILE    68      59.234  14.207 -37.785  1.00229.03           C  
ATOM    560  O   ILE    68      58.183  14.463 -38.372  1.00229.03           O  
ATOM    561  CB  ILE    68      60.382  16.175 -38.577  1.00229.03           C  
ATOM    562  CG1 ILE    68      61.740  16.823 -38.902  1.00229.03           C  
ATOM    563  CG2 ILE    68      59.677  16.820 -37.373  1.00229.03           C  
ATOM    564  CD1 ILE    68      62.372  16.317 -40.199  1.00229.03           C  
ATOM    565  N   ARG    69      59.293  13.449 -36.672  1.00126.58           N  
ATOM    566  CA  ARG    69      58.170  12.901 -35.964  1.00126.58           C  
ATOM    567  C   ARG    69      57.411  13.959 -35.210  1.00126.58           C  
ATOM    568  O   ARG    69      56.201  13.828 -35.023  1.00126.58           O  
ATOM    569  CB  ARG    69      58.560  11.827 -34.932  1.00126.58           C  
ATOM    570  CG  ARG    69      58.828  10.445 -35.532  1.00126.58           C  
ATOM    571  CD  ARG    69      59.358   9.438 -34.511  1.00126.58           C  
ATOM    572  NE  ARG    69      60.738   9.875 -34.166  1.00126.58           N  
ATOM    573  CZ  ARG    69      61.777   9.484 -34.958  1.00126.58           C  
ATOM    574  NH1 ARG    69      61.543   8.658 -36.019  1.00126.58           N1+
ATOM    575  NH2 ARG    69      63.042   9.925 -34.696  1.00126.58           N  
ATOM    576  N   SER    70      58.093  15.011 -34.702  1.00 73.80           N  
ATOM    577  CA  SER    70      57.369  15.952 -33.885  1.00 73.80           C  
ATOM    578  C   SER    70      57.324  17.297 -34.549  1.00 73.80           C  
ATOM    579  O   SER    70      58.231  18.108 -34.373  1.00 73.80           O  
ATOM    580  CB  SER    70      58.050  16.197 -32.527  1.00 73.80           C  
ATOM    581  OG  SER    70      58.239  14.974 -31.831  1.00 73.80           O  
ATOM    582  N   PRO    71      56.274  17.588 -35.268  1.00168.31           N  
ATOM    583  CA  PRO    71      56.187  18.882 -35.895  1.00168.31           C  
ATOM    584  C   PRO    71      55.794  19.914 -34.888  1.00168.31           C  
ATOM    585  O   PRO    71      55.108  19.569 -33.928  1.00168.31           O  
ATOM    586  CB  PRO    71      55.158  18.742 -37.013  1.00168.31           C  
ATOM    587  CG  PRO    71      55.201  17.248 -37.366  1.00168.31           C  
ATOM    588  CD  PRO    71      55.622  16.559 -36.059  1.00168.31           C  
ATOM    589  N   PRO    72      56.214  21.136 -35.062  1.00100.69           N  
ATOM    590  CA  PRO    72      55.768  22.154 -34.153  1.00100.69           C  
ATOM    591  C   PRO    72      54.364  22.539 -34.500  1.00100.69           C  
ATOM    592  O   PRO    72      53.985  22.426 -35.664  1.00100.69           O  
ATOM    593  CB  PRO    72      56.784  23.286 -34.248  1.00100.69           C  
ATOM    594  CG  PRO    72      58.079  22.572 -34.673  1.00100.69           C  
ATOM    595  CD  PRO    72      57.593  21.354 -35.476  1.00100.69           C  
ATOM    596  N   PHE    73      53.572  22.987 -33.508  1.00 62.17           N  
ATOM    597  CA  PHE    73      52.211  23.346 -33.766  1.00 62.17           C  
ATOM    598  C   PHE    73      52.150  24.777 -34.181  1.00 62.17           C  
ATOM    599  O   PHE    73      52.927  25.613 -33.722  1.00 62.17           O  
ATOM    600  CB  PHE    73      51.300  23.102 -32.558  1.00 62.17           C  
ATOM    601  CG  PHE    73      51.223  21.619 -32.447  1.00 62.17           C  
ATOM    602  CD1 PHE    73      52.285  20.907 -31.938  1.00 62.17           C  
ATOM    603  CD2 PHE    73      50.117  20.934 -32.894  1.00 62.17           C  
ATOM    604  CE1 PHE    73      52.231  19.537 -31.841  1.00 62.17           C  
ATOM    605  CE2 PHE    73      50.058  19.563 -32.799  1.00 62.17           C  
ATOM    606  CZ  PHE    73      51.114  18.862 -32.269  1.00 62.17           C  
ATOM    607  N   SER    74      51.204  25.096 -35.085  1.00 34.36           N  
ATOM    608  CA  SER    74      51.112  26.437 -35.575  1.00 34.36           C  
ATOM    609  C   SER    74      49.721  26.933 -35.347  1.00 34.36           C  
ATOM    610  O   SER    74      48.799  26.161 -35.082  1.00 34.36           O  
ATOM    611  CB  SER    74      51.395  26.543 -37.083  1.00 34.36           C  
ATOM    612  OG  SER    74      52.715  26.094 -37.353  1.00 34.36           O  
ATOM    613  N   LYS    75      49.551  28.266 -35.422  1.00 91.55           N  
ATOM    614  CA  LYS    75      48.258  28.857 -35.273  1.00 91.55           C  
ATOM    615  C   LYS    75      47.417  28.426 -36.428  1.00 91.55           C  
ATOM    616  O   LYS    75      47.915  28.172 -37.524  1.00 91.55           O  
ATOM    617  CB  LYS    75      48.286  30.397 -35.263  1.00 91.55           C  
ATOM    618  CG  LYS    75      46.909  31.042 -35.434  1.00 91.55           C  
ATOM    619  CD  LYS    75      45.923  30.700 -34.322  1.00 91.55           C  
ATOM    620  CE  LYS    75      44.575  31.408 -34.450  1.00 91.55           C  
ATOM    621  NZ  LYS    75      43.616  30.829 -33.483  1.00 91.55           N1+
ATOM    622  N   PHE    76      46.094  28.318 -36.191  1.00104.58           N  
ATOM    623  CA  PHE    76      45.163  27.990 -37.229  1.00104.58           C  
ATOM    624  C   PHE    76      45.223  29.165 -38.134  1.00104.58           C  
ATOM    625  O   PHE    76      45.838  30.177 -37.810  1.00104.58           O  
ATOM    626  CB  PHE    76      43.722  27.806 -36.714  1.00104.58           C  
ATOM    627  CG  PHE    76      42.811  27.468 -37.848  1.00104.58           C  
ATOM    628  CD1 PHE    76      42.897  26.249 -38.480  1.00104.58           C  
ATOM    629  CD2 PHE    76      41.840  28.357 -38.253  1.00104.58           C  
ATOM    630  CE1 PHE    76      42.049  25.932 -39.515  1.00104.58           C  
ATOM    631  CE2 PHE    76      40.988  28.046 -39.288  1.00104.58           C  
ATOM    632  CZ  PHE    76      41.094  26.833 -39.923  1.00104.58           C  
ATOM    633  N   ASN    77      44.659  29.056 -39.337  1.00165.88           N  
ATOM    634  CA  ASN    77      44.781  30.210 -40.175  1.00165.88           C  
ATOM    635  C   ASN    77      43.814  31.310 -39.711  1.00165.88           C  
ATOM    636  O   ASN    77      43.066  31.850 -40.521  1.00165.88           O  
ATOM    637  CB  ASN    77      44.470  29.912 -41.653  1.00165.88           C  
ATOM    638  CG  ASN    77      45.621  29.100 -42.226  1.00165.88           C  
ATOM    639  ND2 ASN    77      45.288  27.965 -42.897  1.00165.88           N  
ATOM    640  OD1 ASN    77      46.786  29.465 -42.080  1.00165.88           O  
ATOM    641  N   SER    78      43.863  31.709 -38.409  1.00 90.72           N  
ATOM    642  CA  SER    78      43.154  32.745 -37.676  1.00 90.72           C  
ATOM    643  C   SER    78      44.204  33.751 -37.289  1.00 90.72           C  
ATOM    644  O   SER    78      45.391  33.462 -37.408  1.00 90.72           O  
ATOM    645  CB  SER    78      42.498  32.247 -36.377  1.00 90.72           C  
ATOM    646  OG  SER    78      41.469  31.315 -36.676  1.00 90.72           O  
ATOM    647  N   GLN    79      43.827  35.007 -36.950  1.00125.59           N  
ATOM    648  CA  GLN    79      44.875  35.934 -36.602  1.00125.59           C  
ATOM    649  C   GLN    79      45.447  35.795 -35.208  1.00125.59           C  
ATOM    650  O   GLN    79      46.637  35.521 -35.048  1.00125.59           O  
ATOM    651  CB  GLN    79      44.460  37.412 -36.762  1.00125.59           C  
ATOM    652  CG  GLN    79      43.325  37.867 -35.838  1.00125.59           C  
ATOM    653  CD  GLN    79      43.285  39.391 -35.842  1.00125.59           C  
ATOM    654  NE2 GLN    79      42.064  39.974 -35.983  1.00125.59           N  
ATOM    655  OE1 GLN    79      44.318  40.047 -35.720  1.00125.59           O  
ATOM    656  N   SER    80      44.601  35.988 -34.167  1.00 71.25           N  
ATOM    657  CA  SER    80      45.039  36.089 -32.793  1.00 71.25           C  
ATOM    658  C   SER    80      45.185  34.790 -32.068  1.00 71.25           C  
ATOM    659  O   SER    80      46.214  34.531 -31.442  1.00 71.25           O  
ATOM    660  CB  SER    80      44.108  36.970 -31.942  1.00 71.25           C  
ATOM    661  OG  SER    80      42.832  36.359 -31.831  1.00 71.25           O  
ATOM    662  N   GLY    81      44.159  33.925 -32.158  1.00 49.06           N  
ATOM    663  CA  GLY    81      44.125  32.741 -31.348  1.00 49.06           C  
ATOM    664  C   GLY    81      42.998  32.898 -30.360  1.00 49.06           C  
ATOM    665  O   GLY    81      42.642  31.960 -29.650  1.00 49.06           O  
ATOM    666  N   LYS    82      42.461  34.129 -30.253  1.00128.67           N  
ATOM    667  CA  LYS    82      41.332  34.521 -29.449  1.00128.67           C  
ATOM    668  C   LYS    82      40.026  34.121 -30.080  1.00128.67           C  
ATOM    669  O   LYS    82      38.984  34.179 -29.430  1.00128.67           O  
ATOM    670  CB  LYS    82      41.282  36.032 -29.176  1.00128.67           C  
ATOM    671  CG  LYS    82      42.242  36.480 -28.073  1.00128.67           C  
ATOM    672  CD  LYS    82      43.722  36.277 -28.397  1.00128.67           C  
ATOM    673  CE  LYS    82      44.654  36.868 -27.337  1.00128.67           C  
ATOM    674  NZ  LYS    82      46.064  36.596 -27.688  1.00128.67           N1+
ATOM    675  N   GLU    83      40.029  33.781 -31.383  1.00 92.92           N  
ATOM    676  CA  GLU    83      38.826  33.501 -32.128  1.00 92.92           C  
ATOM    677  C   GLU    83      38.069  32.368 -31.506  1.00 92.92           C  
ATOM    678  O   GLU    83      36.841  32.333 -31.573  1.00 92.92           O  
ATOM    679  CB  GLU    83      39.097  33.118 -33.595  1.00 92.92           C  
ATOM    680  CG  GLU    83      39.592  34.276 -34.466  1.00 92.92           C  
ATOM    681  CD  GLU    83      41.093  34.433 -34.271  1.00 92.92           C  
ATOM    682  OE1 GLU    83      41.665  33.695 -33.425  1.00 92.92           O  
ATOM    683  OE2 GLU    83      41.692  35.292 -34.973  1.00 92.92           O1-
ATOM    684  N   PHE    84      38.778  31.368 -30.952  1.00126.20           N  
ATOM    685  CA  PHE    84      38.103  30.314 -30.250  1.00126.20           C  
ATOM    686  C   PHE    84      38.693  30.269 -28.884  1.00126.20           C  
ATOM    687  O   PHE    84      39.903  30.433 -28.732  1.00126.20           O  
ATOM    688  CB  PHE    84      38.246  28.936 -30.899  1.00126.20           C  
ATOM    689  CG  PHE    84      37.443  29.095 -32.130  1.00126.20           C  
ATOM    690  CD1 PHE    84      36.085  28.895 -32.091  1.00126.20           C  
ATOM    691  CD2 PHE    84      38.041  29.490 -33.300  1.00126.20           C  
ATOM    692  CE1 PHE    84      35.329  29.059 -33.223  1.00126.20           C  
ATOM    693  CE2 PHE    84      37.285  29.653 -34.432  1.00126.20           C  
ATOM    694  CZ  PHE    84      35.929  29.436 -34.400  1.00126.20           C  
ATOM    695  N   THR    85      37.828  30.171 -27.849  1.00148.72           N  
ATOM    696  CA  THR    85      38.331  30.133 -26.508  1.00148.72           C  
ATOM    697  C   THR    85      38.909  28.791 -26.142  1.00148.72           C  
ATOM    698  O   THR    85      40.070  28.712 -25.747  1.00148.72           O  
ATOM    699  CB  THR    85      37.336  30.575 -25.468  1.00148.72           C  
ATOM    700  CG2 THR    85      36.255  29.514 -25.239  1.00148.72           C  
ATOM    701  OG1 THR    85      38.020  30.821 -24.252  1.00148.72           O  
ATOM    702  N   SER    86      38.135  27.689 -26.289  1.00 62.10           N  
ATOM    703  CA  SER    86      38.664  26.392 -25.956  1.00 62.10           C  
ATOM    704  C   SER    86      37.880  25.346 -26.699  1.00 62.10           C  
ATOM    705  O   SER    86      36.649  25.382 -26.717  1.00 62.10           O  
ATOM    706  CB  SER    86      38.577  26.057 -24.456  1.00 62.10           C  
ATOM    707  OG  SER    86      39.115  24.767 -24.209  1.00 62.10           O  
ATOM    708  N   ILE    87      38.587  24.377 -27.330  1.00 70.94           N  
ATOM    709  CA  ILE    87      37.924  23.337 -28.070  1.00 70.94           C  
ATOM    710  C   ILE    87      38.535  22.003 -27.749  1.00 70.94           C  
ATOM    711  O   ILE    87      39.728  21.898 -27.475  1.00 70.94           O  
ATOM    712  CB  ILE    87      38.018  23.496 -29.560  1.00 70.94           C  
ATOM    713  CG1 ILE    87      39.482  23.403 -30.016  1.00 70.94           C  
ATOM    714  CG2 ILE    87      37.328  24.814 -29.948  1.00 70.94           C  
ATOM    715  CD1 ILE    87      39.638  23.257 -31.527  1.00 70.94           C  
ATOM    716  N   TYR    88      37.669  20.979 -27.613  1.00126.25           N  
ATOM    717  CA  TYR    88      37.974  19.587 -27.401  1.00126.25           C  
ATOM    718  C   TYR    88      38.159  18.735 -28.641  1.00126.25           C  
ATOM    719  O   TYR    88      38.883  17.741 -28.588  1.00126.25           O  
ATOM    720  CB  TYR    88      36.974  18.912 -26.447  1.00126.25           C  
ATOM    721  CG  TYR    88      37.280  19.467 -25.093  1.00126.25           C  
ATOM    722  CD1 TYR    88      38.301  18.926 -24.345  1.00126.25           C  
ATOM    723  CD2 TYR    88      36.567  20.523 -24.569  1.00126.25           C  
ATOM    724  CE1 TYR    88      38.608  19.421 -23.099  1.00126.25           C  
ATOM    725  CE2 TYR    88      36.869  21.024 -23.323  1.00126.25           C  
ATOM    726  CZ  TYR    88      37.890  20.473 -22.584  1.00126.25           C  
ATOM    727  OH  TYR    88      38.202  20.984 -21.306  1.00126.25           O  
ATOM    728  N   GLN    89      37.448  19.019 -29.763  1.00 94.25           N  
ATOM    729  CA  GLN    89      37.500  18.081 -30.864  1.00 94.25           C  
ATOM    730  C   GLN    89      37.182  18.730 -32.191  1.00 94.25           C  
ATOM    731  O   GLN    89      36.207  19.470 -32.318  1.00 94.25           O  
ATOM    732  CB  GLN    89      36.491  16.931 -30.679  1.00 94.25           C  
ATOM    733  CG  GLN    89      36.478  15.897 -31.808  1.00 94.25           C  
ATOM    734  CD  GLN    89      37.673  14.970 -31.651  1.00 94.25           C  
ATOM    735  NE2 GLN    89      38.491  14.854 -32.732  1.00 94.25           N  
ATOM    736  OE1 GLN    89      37.874  14.365 -30.599  1.00 94.25           O  
ATOM    737  N   PRO    90      38.042  18.513 -33.169  1.00131.48           N  
ATOM    738  CA  PRO    90      37.744  18.965 -34.514  1.00131.48           C  
ATOM    739  C   PRO    90      37.095  17.875 -35.321  1.00131.48           C  
ATOM    740  O   PRO    90      37.442  16.711 -35.114  1.00131.48           O  
ATOM    741  CB  PRO    90      39.075  19.376 -35.141  1.00131.48           C  
ATOM    742  CG  PRO    90      39.999  19.631 -33.942  1.00131.48           C  
ATOM    743  CD  PRO    90      39.450  18.698 -32.853  1.00131.48           C  
ATOM    744  N   VAL    91      36.201  18.213 -36.277  1.00 54.72           N  
ATOM    745  CA  VAL    91      35.635  17.200 -37.128  1.00 54.72           C  
ATOM    746  C   VAL    91      35.485  17.768 -38.507  1.00 54.72           C  
ATOM    747  O   VAL    91      35.015  18.892 -38.678  1.00 54.72           O  
ATOM    748  CB  VAL    91      34.273  16.733 -36.701  1.00 54.72           C  
ATOM    749  CG1 VAL    91      33.725  15.776 -37.774  1.00 54.72           C  
ATOM    750  CG2 VAL    91      34.385  16.090 -35.308  1.00 54.72           C  
ATOM    751  N   ILE    92      35.880  16.983 -39.534  1.00113.87           N  
ATOM    752  CA  ILE    92      35.724  17.395 -40.906  1.00113.87           C  
ATOM    753  C   ILE    92      34.662  16.561 -41.553  1.00113.87           C  
ATOM    754  O   ILE    92      34.694  15.331 -41.513  1.00113.87           O  
ATOM    755  CB  ILE    92      36.961  17.320 -41.769  1.00113.87           C  
ATOM    756  CG1 ILE    92      37.866  18.557 -41.600  1.00113.87           C  
ATOM    757  CG2 ILE    92      36.498  17.127 -43.220  1.00113.87           C  
ATOM    758  CD1 ILE    92      38.520  18.736 -40.240  1.00113.87           C  
ATOM    759  N   ASP    93      33.676  17.254 -42.162  1.00 71.48           N  
ATOM    760  CA  ASP    93      32.541  16.648 -42.802  1.00 71.48           C  
ATOM    761  C   ASP    93      32.841  16.332 -44.240  1.00 71.48           C  
ATOM    762  O   ASP    93      33.974  16.429 -44.704  1.00 71.48           O  
ATOM    763  CB  ASP    93      31.261  17.507 -42.713  1.00 71.48           C  
ATOM    764  CG  ASP    93      31.482  18.870 -43.363  1.00 71.48           C  
ATOM    765  OD1 ASP    93      32.506  19.047 -44.075  1.00 71.48           O  
ATOM    766  OD2 ASP    93      30.619  19.761 -43.140  1.00 71.48           O1-
ATOM    767  N   ASP    94      31.786  15.915 -44.968  1.00 63.30           N  
ATOM    768  CA  ASP    94      31.818  15.487 -46.340  1.00 63.30           C  
ATOM    769  C   ASP    94      32.212  16.635 -47.224  1.00 63.30           C  
ATOM    770  O   ASP    94      32.819  16.446 -48.278  1.00 63.30           O  
ATOM    771  CB  ASP    94      30.425  15.045 -46.815  1.00 63.30           C  
ATOM    772  CG  ASP    94      29.960  13.912 -45.913  1.00 63.30           C  
ATOM    773  OD1 ASP    94      30.794  13.410 -45.113  1.00 63.30           O  
ATOM    774  OD2 ASP    94      28.760  13.539 -46.005  1.00 63.30           O1-
ATOM    775  N   CYS    95      31.778  17.845 -46.841  1.00111.78           N  
ATOM    776  CA  CYS    95      31.947  19.099 -47.529  1.00111.78           C  
ATOM    777  C   CYS    95      33.318  19.698 -47.341  1.00111.78           C  
ATOM    778  O   CYS    95      33.624  20.724 -47.949  1.00111.78           O  
ATOM    779  CB  CYS    95      30.844  20.105 -47.144  1.00111.78           C  
ATOM    780  SG  CYS    95      29.203  19.360 -47.425  1.00111.78           S  
ATOM    781  N   ARG    96      34.171  19.119 -46.470  1.00105.15           N  
ATOM    782  CA  ARG    96      35.466  19.690 -46.189  1.00105.15           C  
ATOM    783  C   ARG    96      35.294  20.933 -45.371  1.00105.15           C  
ATOM    784  O   ARG    96      36.013  21.917 -45.544  1.00105.15           O  
ATOM    785  CB  ARG    96      36.270  20.066 -47.451  1.00105.15           C  
ATOM    786  CG  ARG    96      36.781  18.866 -48.254  1.00105.15           C  
ATOM    787  CD  ARG    96      37.534  19.245 -49.535  1.00105.15           C  
ATOM    788  NE  ARG    96      39.000  19.173 -49.267  1.00105.15           N  
ATOM    789  CZ  ARG    96      39.695  20.289 -48.900  1.00105.15           C  
ATOM    790  NH1 ARG    96      39.040  21.468 -48.703  1.00105.15           N1+
ATOM    791  NH2 ARG    96      41.048  20.226 -48.736  1.00105.15           N  
ATOM    792  N   ARG    97      34.317  20.905 -44.446  1.00146.31           N  
ATOM    793  CA  ARG    97      34.101  21.977 -43.518  1.00146.31           C  
ATOM    794  C   ARG    97      34.642  21.491 -42.204  1.00146.31           C  
ATOM    795  O   ARG    97      34.368  20.368 -41.785  1.00146.31           O  
ATOM    796  CB  ARG    97      32.605  22.285 -43.337  1.00146.31           C  
ATOM    797  CG  ARG    97      31.962  22.852 -44.606  1.00146.31           C  
ATOM    798  CD  ARG    97      30.530  22.365 -44.844  1.00146.31           C  
ATOM    799  NE  ARG    97      29.611  23.114 -43.949  1.00146.31           N  
ATOM    800  CZ  ARG    97      28.427  22.550 -43.568  1.00146.31           C  
ATOM    801  NH1 ARG    97      28.134  21.259 -43.903  1.00146.31           N1+
ATOM    802  NH2 ARG    97      27.530  23.279 -42.845  1.00146.31           N  
ATOM    803  N   LEU    98      35.448  22.336 -41.527  1.00 64.58           N  
ATOM    804  CA  LEU    98      36.056  21.987 -40.271  1.00 64.58           C  
ATOM    805  C   LEU    98      35.167  22.471 -39.169  1.00 64.58           C  
ATOM    806  O   LEU    98      34.932  23.669 -39.024  1.00 64.58           O  
ATOM    807  CB  LEU    98      37.440  22.647 -40.105  1.00 64.58           C  
ATOM    808  CG  LEU    98      38.108  22.480 -38.728  1.00 64.58           C  
ATOM    809  CD1 LEU    98      38.346  21.006 -38.370  1.00 64.58           C  
ATOM    810  CD2 LEU    98      39.402  23.307 -38.654  1.00 64.58           C  
ATOM    811  N   TRP    99      34.659  21.533 -38.342  1.00 74.87           N  
ATOM    812  CA  TRP    99      33.752  21.904 -37.290  1.00 74.87           C  
ATOM    813  C   TRP    99      34.426  21.711 -35.964  1.00 74.87           C  
ATOM    814  O   TRP    99      35.106  20.713 -35.729  1.00 74.87           O  
ATOM    815  CB  TRP    99      32.470  21.050 -37.263  1.00 74.87           C  
ATOM    816  CG  TRP    99      31.561  21.233 -38.457  1.00 74.87           C  
ATOM    817  CD1 TRP    99      31.643  20.666 -39.696  1.00 74.87           C  
ATOM    818  CD2 TRP    99      30.390  22.065 -38.467  1.00 74.87           C  
ATOM    819  CE2 TRP    99      29.817  21.953 -39.734  1.00 74.87           C  
ATOM    820  CE3 TRP    99      29.838  22.855 -37.498  1.00 74.87           C  
ATOM    821  NE1 TRP    99      30.596  21.092 -40.479  1.00 74.87           N  
ATOM    822  CZ2 TRP    99      28.679  22.633 -40.052  1.00 74.87           C  
ATOM    823  CZ3 TRP    99      28.690  23.543 -37.818  1.00 74.87           C  
ATOM    824  CH2 TRP    99      28.129  23.430 -39.071  1.00 74.87           C  
ATOM    825  N   VAL   100      34.265  22.699 -35.061  1.00 54.71           N  
ATOM    826  CA  VAL   100      34.771  22.570 -33.725  1.00 54.71           C  
ATOM    827  C   VAL   100      33.674  23.026 -32.809  1.00 54.71           C  
ATOM    828  O   VAL   100      32.696  23.627 -33.253  1.00 54.71           O  
ATOM    829  CB  VAL   100      36.004  23.378 -33.426  1.00 54.71           C  
ATOM    830  CG1 VAL   100      37.138  22.913 -34.355  1.00 54.71           C  
ATOM    831  CG2 VAL   100      35.668  24.867 -33.540  1.00 54.71           C  
ATOM    832  N   LEU   101      33.774  22.688 -31.509  1.00 62.51           N  
ATOM    833  CA  LEU   101      32.784  23.115 -30.563  1.00 62.51           C  
ATOM    834  C   LEU   101      33.487  23.931 -29.520  1.00 62.51           C  
ATOM    835  O   LEU   101      34.166  23.389 -28.649  1.00 62.51           O  
ATOM    836  CB  LEU   101      32.110  21.926 -29.853  1.00 62.51           C  
ATOM    837  CG  LEU   101      31.033  22.317 -28.825  1.00 62.51           C  
ATOM    838  CD1 LEU   101      29.823  22.973 -29.506  1.00 62.51           C  
ATOM    839  CD2 LEU   101      30.646  21.121 -27.940  1.00 62.51           C  
ATOM    840  N   ASP   102      33.352  25.271 -29.589  1.00 58.97           N  
ATOM    841  CA  ASP   102      33.962  26.119 -28.604  1.00 58.97           C  
ATOM    842  C   ASP   102      33.118  26.006 -27.369  1.00 58.97           C  
ATOM    843  O   ASP   102      31.927  26.309 -27.388  1.00 58.97           O  
ATOM    844  CB  ASP   102      33.996  27.601 -29.024  1.00 58.97           C  
ATOM    845  CG  ASP   102      34.869  28.350 -28.029  1.00 58.97           C  
ATOM    846  OD1 ASP   102      35.319  27.692 -27.054  1.00 58.97           O  
ATOM    847  OD2 ASP   102      35.098  29.574 -28.223  1.00 58.97           O1-
ATOM    848  N   VAL   103      33.718  25.538 -26.257  1.00 58.15           N  
ATOM    849  CA  VAL   103      33.013  25.378 -25.012  1.00 58.15           C  
ATOM    850  C   VAL   103      32.680  26.731 -24.450  1.00 58.15           C  
ATOM    851  O   VAL   103      31.683  26.887 -23.745  1.00 58.15           O  
ATOM    852  CB  VAL   103      33.812  24.623 -23.991  1.00 58.15           C  
ATOM    853  CG1 VAL   103      33.015  24.573 -22.677  1.00 58.15           C  
ATOM    854  CG2 VAL   103      34.155  23.240 -24.569  1.00 58.15           C  
ATOM    855  N   GLY   104      33.552  27.734 -24.688  1.00 43.68           N  
ATOM    856  CA  GLY   104      33.224  29.087 -24.327  1.00 43.68           C  
ATOM    857  C   GLY   104      33.924  29.570 -23.092  1.00 43.68           C  
ATOM    858  O   GLY   104      33.849  30.760 -22.787  1.00 43.68           O  
ATOM    859  N   GLN   105      34.606  28.686 -22.337  1.00 59.99           N  
ATOM    860  CA  GLN   105      35.280  29.155 -21.157  1.00 59.99           C  
ATOM    861  C   GLN   105      36.525  28.340 -20.986  1.00 59.99           C  
ATOM    862  O   GLN   105      36.626  27.230 -21.502  1.00 59.99           O  
ATOM    863  CB  GLN   105      34.461  28.922 -19.878  1.00 59.99           C  
ATOM    864  CG  GLN   105      33.096  29.609 -19.884  1.00 59.99           C  
ATOM    865  CD  GLN   105      32.363  29.194 -18.618  1.00 59.99           C  
ATOM    866  NE2 GLN   105      31.244  29.902 -18.307  1.00 59.99           N  
ATOM    867  OE1 GLN   105      32.768  28.260 -17.928  1.00 59.99           O  
ATOM    868  N   VAL   106      37.515  28.900 -20.263  1.00 73.62           N  
ATOM    869  CA  VAL   106      38.744  28.229 -19.938  1.00 73.62           C  
ATOM    870  C   VAL   106      38.527  27.542 -18.616  1.00 73.62           C  
ATOM    871  O   VAL   106      37.659  27.935 -17.842  1.00 73.62           O  
ATOM    872  CB  VAL   106      39.913  29.161 -19.796  1.00 73.62           C  
ATOM    873  CG1 VAL   106      40.171  29.825 -21.159  1.00 73.62           C  
ATOM    874  CG2 VAL   106      39.612  30.160 -18.667  1.00 73.62           C  
ATOM    875  N   ASP   107      39.282  26.449 -18.377  1.00 95.56           N  
ATOM    876  CA  ASP   107      39.226  25.577 -17.230  1.00 95.56           C  
ATOM    877  C   ASP   107      39.878  26.117 -15.985  1.00 95.56           C  
ATOM    878  O   ASP   107      39.596  25.622 -14.899  1.00 95.56           O  
ATOM    879  CB  ASP   107      39.859  24.211 -17.523  1.00 95.56           C  
ATOM    880  CG  ASP   107      39.007  23.547 -18.597  1.00 95.56           C  
ATOM    881  OD1 ASP   107      38.103  24.231 -19.147  1.00 95.56           O  
ATOM    882  OD2 ASP   107      39.250  22.344 -18.881  1.00 95.56           O1-
ATOM    883  N   TYR   108      40.802  27.090 -16.080  1.00170.82           N  
ATOM    884  CA  TYR   108      41.547  27.521 -14.922  1.00170.82           C  
ATOM    885  C   TYR   108      41.208  28.954 -14.632  1.00170.82           C  
ATOM    886  O   TYR   108      40.588  29.633 -15.445  1.00170.82           O  
ATOM    887  CB  TYR   108      43.060  27.434 -15.172  1.00170.82           C  
ATOM    888  CG  TYR   108      43.308  28.240 -16.401  1.00170.82           C  
ATOM    889  CD1 TYR   108      43.131  27.682 -17.648  1.00170.82           C  
ATOM    890  CD2 TYR   108      43.690  29.559 -16.313  1.00170.82           C  
ATOM    891  CE1 TYR   108      43.350  28.421 -18.786  1.00170.82           C  
ATOM    892  CE2 TYR   108      43.911  30.302 -17.449  1.00170.82           C  
ATOM    893  CZ  TYR   108      43.744  29.734 -18.689  1.00170.82           C  
ATOM    894  OH  TYR   108      43.970  30.495 -19.856  1.00170.82           O  
ATOM    895  N   LYS   109      41.552  29.447 -13.423  1.00117.03           N  
ATOM    896  CA  LYS   109      41.239  30.817 -13.130  1.00117.03           C  
ATOM    897  C   LYS   109      42.522  31.559 -12.928  1.00117.03           C  
ATOM    898  O   LYS   109      43.504  31.004 -12.435  1.00117.03           O  
ATOM    899  CB  LYS   109      40.390  31.009 -11.864  1.00117.03           C  
ATOM    900  CG  LYS   109      41.116  30.615 -10.581  1.00117.03           C  
ATOM    901  CD  LYS   109      40.429  31.128  -9.317  1.00117.03           C  
ATOM    902  CE  LYS   109      41.195  30.788  -8.039  1.00117.03           C  
ATOM    903  NZ  LYS   109      42.474  31.533  -8.007  1.00117.03           N1+
ATOM    904  N   LYS   110      42.545  32.849 -13.325  1.00188.26           N  
ATOM    905  CA  LYS   110      43.730  33.636 -13.161  1.00188.26           C  
ATOM    906  C   LYS   110      44.733  33.151 -14.158  1.00188.26           C  
ATOM    907  O   LYS   110      44.451  32.270 -14.966  1.00188.26           O  
ATOM    908  CB  LYS   110      44.337  33.533 -11.749  1.00188.26           C  
ATOM    909  CG  LYS   110      45.456  34.536 -11.455  1.00188.26           C  
ATOM    910  CD  LYS   110      44.988  35.985 -11.292  1.00188.26           C  
ATOM    911  CE  LYS   110      44.867  36.757 -12.608  1.00188.26           C  
ATOM    912  NZ  LYS   110      43.454  36.812 -13.041  1.00188.26           N1+
ATOM    913  N   HIS   111      45.939  33.744 -14.123  1.00100.85           N  
ATOM    914  CA  HIS   111      47.032  33.366 -14.969  1.00100.85           C  
ATOM    915  C   HIS   111      46.641  33.481 -16.414  1.00100.85           C  
ATOM    916  O   HIS   111      46.883  32.573 -17.208  1.00100.85           O  
ATOM    917  CB  HIS   111      47.538  31.945 -14.672  1.00100.85           C  
ATOM    918  CG  HIS   111      48.953  31.715 -15.105  1.00100.85           C  
ATOM    919  CD2 HIS   111      50.108  31.972 -14.432  1.00100.85           C  
ATOM    920  ND1 HIS   111      49.334  31.173 -16.312  1.00100.85           N  
ATOM    921  CE1 HIS   111      50.691  31.127 -16.306  1.00100.85           C  
ATOM    922  NE2 HIS   111      51.205  31.603 -15.188  1.00100.85           N  
ATOM    923  N   GLY   112      46.035  34.632 -16.779  1.00 80.36           N  
ATOM    924  CA  GLY   112      45.697  34.946 -18.142  1.00 80.36           C  
ATOM    925  C   GLY   112      44.208  35.121 -18.303  1.00 80.36           C  
ATOM    926  O   GLY   112      43.488  34.188 -18.645  1.00 80.36           O  
ATOM    927  N   ASN   113      43.751  36.378 -18.121  1.00 85.02           N  
ATOM    928  CA  ASN   113      42.417  36.920 -18.208  1.00 85.02           C  
ATOM    929  C   ASN   113      42.025  37.005 -19.652  1.00 85.02           C  
ATOM    930  O   ASN   113      40.866  37.242 -19.989  1.00 85.02           O  
ATOM    931  CB  ASN   113      42.328  38.324 -17.594  1.00 85.02           C  
ATOM    932  CG  ASN   113      42.626  38.173 -16.107  1.00 85.02           C  
ATOM    933  ND2 ASN   113      43.227  39.229 -15.497  1.00 85.02           N  
ATOM    934  OD1 ASN   113      42.340  37.139 -15.506  1.00 85.02           O  
ATOM    935  N   GLU   114      43.013  36.802 -20.537  1.00151.68           N  
ATOM    936  CA  GLU   114      42.947  37.013 -21.954  1.00151.68           C  
ATOM    937  C   GLU   114      41.801  36.297 -22.605  1.00151.68           C  
ATOM    938  O   GLU   114      41.373  36.709 -23.681  1.00151.68           O  
ATOM    939  CB  GLU   114      44.221  36.556 -22.682  1.00151.68           C  
ATOM    940  CG  GLU   114      44.165  36.793 -24.193  1.00151.68           C  
ATOM    941  CD  GLU   114      44.295  38.291 -24.437  1.00151.68           C  
ATOM    942  OE1 GLU   114      45.227  38.906 -23.854  1.00151.68           O  
ATOM    943  OE2 GLU   114      43.468  38.837 -25.215  1.00151.68           O1-
ATOM    944  N   TYR   115      41.294  35.180 -22.057  1.00102.89           N  
ATOM    945  CA  TYR   115      40.252  34.561 -22.831  1.00102.89           C  
ATOM    946  C   TYR   115      38.933  34.722 -22.132  1.00102.89           C  
ATOM    947  O   TYR   115      38.487  33.849 -21.387  1.00102.89           O  
ATOM    948  CB  TYR   115      40.523  33.064 -23.024  1.00102.89           C  
ATOM    949  CG  TYR   115      41.922  33.036 -23.531  1.00102.89           C  
ATOM    950  CD1 TYR   115      42.210  33.228 -24.862  1.00102.89           C  
ATOM    951  CD2 TYR   115      42.957  32.839 -22.646  1.00102.89           C  
ATOM    952  CE1 TYR   115      43.514  33.207 -25.305  1.00102.89           C  
ATOM    953  CE2 TYR   115      44.260  32.819 -23.081  1.00102.89           C  
ATOM    954  CZ  TYR   115      44.541  33.003 -24.413  1.00102.89           C  
ATOM    955  OH  TYR   115      45.878  32.982 -24.861  1.00102.89           O  
ATOM    956  N   PRO   116      38.271  35.809 -22.431  1.00 67.55           N  
ATOM    957  CA  PRO   116      37.004  36.156 -21.842  1.00 67.55           C  
ATOM    958  C   PRO   116      36.010  35.078 -22.140  1.00 67.55           C  
ATOM    959  O   PRO   116      36.111  34.455 -23.194  1.00 67.55           O  
ATOM    960  CB  PRO   116      36.602  37.467 -22.508  1.00 67.55           C  
ATOM    961  CG  PRO   116      37.246  37.361 -23.902  1.00 67.55           C  
ATOM    962  CD  PRO   116      38.527  36.544 -23.658  1.00 67.55           C  
ATOM    963  N   THR   117      35.038  34.851 -21.232  1.00 99.96           N  
ATOM    964  CA  THR   117      34.068  33.808 -21.399  1.00 99.96           C  
ATOM    965  C   THR   117      32.986  34.268 -22.317  1.00 99.96           C  
ATOM    966  O   THR   117      32.833  35.461 -22.580  1.00 99.96           O  
ATOM    967  CB  THR   117      33.411  33.404 -20.113  1.00 99.96           C  
ATOM    968  CG2 THR   117      32.621  34.606 -19.567  1.00 99.96           C  
ATOM    969  OG1 THR   117      32.543  32.302 -20.326  1.00 99.96           O  
ATOM    970  N   LYS   118      32.224  33.291 -22.848  1.00107.24           N  
ATOM    971  CA  LYS   118      31.131  33.531 -23.743  1.00107.24           C  
ATOM    972  C   LYS   118      30.325  32.266 -23.732  1.00107.24           C  
ATOM    973  O   LYS   118      30.706  31.285 -23.094  1.00107.24           O  
ATOM    974  CB  LYS   118      31.586  33.735 -25.198  1.00107.24           C  
ATOM    975  CG  LYS   118      32.546  34.912 -25.395  1.00107.24           C  
ATOM    976  CD  LYS   118      33.268  34.884 -26.744  1.00107.24           C  
ATOM    977  CE  LYS   118      34.231  36.054 -26.953  1.00107.24           C  
ATOM    978  NZ  LYS   118      33.474  37.314 -27.120  1.00107.24           N1+
ATOM    979  N   ASN   119      29.172  32.254 -24.429  1.00 51.36           N  
ATOM    980  CA  ASN   119      28.370  31.060 -24.469  1.00 51.36           C  
ATOM    981  C   ASN   119      28.969  30.123 -25.479  1.00 51.36           C  
ATOM    982  O   ASN   119      29.672  30.537 -26.398  1.00 51.36           O  
ATOM    983  CB  ASN   119      26.891  31.315 -24.811  1.00 51.36           C  
ATOM    984  CG  ASN   119      26.257  32.008 -23.610  1.00 51.36           C  
ATOM    985  ND2 ASN   119      25.167  32.781 -23.857  1.00 51.36           N  
ATOM    986  OD1 ASN   119      26.717  31.864 -22.477  1.00 51.36           O  
ATOM    987  N   PRO   120      28.685  28.855 -25.317  1.00 70.74           N  
ATOM    988  CA  PRO   120      29.222  27.786 -26.124  1.00 70.74           C  
ATOM    989  C   PRO   120      28.839  28.017 -27.550  1.00 70.74           C  
ATOM    990  O   PRO   120      27.761  28.563 -27.789  1.00 70.74           O  
ATOM    991  CB  PRO   120      28.597  26.504 -25.568  1.00 70.74           C  
ATOM    992  CG  PRO   120      28.187  26.867 -24.127  1.00 70.74           C  
ATOM    993  CD  PRO   120      27.909  28.378 -24.185  1.00 70.74           C  
ATOM    994  N   GLU   121      29.699  27.620 -28.512  1.00 75.81           N  
ATOM    995  CA  GLU   121      29.394  27.890 -29.888  1.00 75.81           C  
ATOM    996  C   GLU   121      29.848  26.744 -30.748  1.00 75.81           C  
ATOM    997  O   GLU   121      30.869  26.111 -30.480  1.00 75.81           O  
ATOM    998  CB  GLU   121      30.159  29.124 -30.407  1.00 75.81           C  
ATOM    999  CG  GLU   121      29.786  30.455 -29.745  1.00 75.81           C  
ATOM   1000  CD  GLU   121      29.030  31.307 -30.754  1.00 75.81           C  
ATOM   1001  OE1 GLU   121      28.039  30.800 -31.339  1.00 75.81           O  
ATOM   1002  OE2 GLU   121      29.441  32.481 -30.957  1.00 75.81           O1-
ATOM   1003  N   ILE   122      29.074  26.452 -31.818  1.00 60.11           N  
ATOM   1004  CA  ILE   122      29.467  25.491 -32.813  1.00 60.11           C  
ATOM   1005  C   ILE   122      29.961  26.337 -33.951  1.00 60.11           C  
ATOM   1006  O   ILE   122      29.234  27.202 -34.439  1.00 60.11           O  
ATOM   1007  CB  ILE   122      28.327  24.654 -33.325  1.00 60.11           C  
ATOM   1008  CG1 ILE   122      27.713  23.815 -32.189  1.00 60.11           C  
ATOM   1009  CG2 ILE   122      28.846  23.804 -34.494  1.00 60.11           C  
ATOM   1010  CD1 ILE   122      26.389  23.151 -32.567  1.00 60.11           C  
ATOM   1011  N   ILE   123      31.222  26.131 -34.392  1.00141.94           N  
ATOM   1012  CA  ILE   123      31.762  26.991 -35.411  1.00141.94           C  
ATOM   1013  C   ILE   123      32.310  26.126 -36.503  1.00141.94           C  
ATOM   1014  O   ILE   123      32.767  25.009 -36.255  1.00141.94           O  
ATOM   1015  CB  ILE   123      32.881  27.861 -34.906  1.00141.94           C  
ATOM   1016  CG1 ILE   123      33.100  29.139 -35.742  1.00141.94           C  
ATOM   1017  CG2 ILE   123      34.122  26.964 -34.892  1.00141.94           C  
ATOM   1018  CD1 ILE   123      33.711  28.928 -37.126  1.00141.94           C  
ATOM   1019  N   ALA   124      32.245  26.615 -37.760  1.00 42.74           N  
ATOM   1020  CA  ALA   124      32.753  25.850 -38.862  1.00 42.74           C  
ATOM   1021  C   ALA   124      33.571  26.728 -39.764  1.00 42.74           C  
ATOM   1022  O   ALA   124      33.304  27.917 -39.936  1.00 42.74           O  
ATOM   1023  CB  ALA   124      31.650  25.220 -39.727  1.00 42.74           C  
ATOM   1024  N   PHE   125      34.611  26.127 -40.376  1.00 57.71           N  
ATOM   1025  CA  PHE   125      35.477  26.823 -41.281  1.00 57.71           C  
ATOM   1026  C   PHE   125      35.419  26.084 -42.578  1.00 57.71           C  
ATOM   1027  O   PHE   125      35.158  24.882 -42.607  1.00 57.71           O  
ATOM   1028  CB  PHE   125      36.954  26.780 -40.870  1.00 57.71           C  
ATOM   1029  CG  PHE   125      37.097  27.552 -39.613  1.00 57.71           C  
ATOM   1030  CD1 PHE   125      37.295  28.910 -39.662  1.00 57.71           C  
ATOM   1031  CD2 PHE   125      37.033  26.915 -38.397  1.00 57.71           C  
ATOM   1032  CE1 PHE   125      37.433  29.632 -38.503  1.00 57.71           C  
ATOM   1033  CE2 PHE   125      37.169  27.630 -37.234  1.00 57.71           C  
ATOM   1034  CZ  PHE   125      37.369  28.988 -37.294  1.00 57.71           C  
ATOM   1035  N   ASP   126      35.655  26.803 -43.691  1.00 48.76           N  
ATOM   1036  CA  ASP   126      35.638  26.205 -44.993  1.00 48.76           C  
ATOM   1037  C   ASP   126      37.057  25.980 -45.413  1.00 48.76           C  
ATOM   1038  O   ASP   126      37.784  26.921 -45.730  1.00 48.76           O  
ATOM   1039  CB  ASP   126      34.983  27.117 -46.044  1.00 48.76           C  
ATOM   1040  CG  ASP   126      34.798  26.344 -47.341  1.00 48.76           C  
ATOM   1041  OD1 ASP   126      35.060  25.111 -47.345  1.00 48.76           O  
ATOM   1042  OD2 ASP   126      34.389  26.980 -48.350  1.00 48.76           O1-
ATOM   1043  N   LEU   127      37.486  24.706 -45.405  1.00 65.80           N  
ATOM   1044  CA  LEU   127      38.818  24.312 -45.776  1.00 65.80           C  
ATOM   1045  C   LEU   127      39.020  24.518 -47.245  1.00 65.80           C  
ATOM   1046  O   LEU   127      40.138  24.753 -47.697  1.00 65.80           O  
ATOM   1047  CB  LEU   127      39.104  22.834 -45.461  1.00 65.80           C  
ATOM   1048  CG  LEU   127      39.014  22.495 -43.959  1.00 65.80           C  
ATOM   1049  CD1 LEU   127      39.392  21.029 -43.693  1.00 65.80           C  
ATOM   1050  CD2 LEU   127      39.827  23.482 -43.107  1.00 65.80           C  
ATOM   1051  N   ASN   128      37.948  24.388 -48.047  1.00 85.98           N  
ATOM   1052  CA  ASN   128      38.111  24.499 -49.468  1.00 85.98           C  
ATOM   1053  C   ASN   128      38.634  25.855 -49.830  1.00 85.98           C  
ATOM   1054  O   ASN   128      39.544  25.975 -50.648  1.00 85.98           O  
ATOM   1055  CB  ASN   128      36.797  24.281 -50.236  1.00 85.98           C  
ATOM   1056  CG  ASN   128      37.129  24.149 -51.716  1.00 85.98           C  
ATOM   1057  ND2 ASN   128      36.936  25.255 -52.484  1.00 85.98           N  
ATOM   1058  OD1 ASN   128      37.542  23.088 -52.180  1.00 85.98           O  
ATOM   1059  N   GLN   129      38.083  26.924 -49.230  1.00119.43           N  
ATOM   1060  CA  GLN   129      38.507  28.233 -49.629  1.00119.43           C  
ATOM   1061  C   GLN   129      39.522  28.772 -48.678  1.00119.43           C  
ATOM   1062  O   GLN   129      39.581  28.378 -47.514  1.00119.43           O  
ATOM   1063  CB  GLN   129      37.359  29.255 -49.644  1.00119.43           C  
ATOM   1064  CG  GLN   129      36.767  29.502 -48.253  1.00119.43           C  
ATOM   1065  CD  GLN   129      35.644  30.525 -48.368  1.00119.43           C  
ATOM   1066  NE2 GLN   129      34.484  30.227 -47.722  1.00119.43           N  
ATOM   1067  OE1 GLN   129      35.792  31.560 -49.015  1.00119.43           O  
ATOM   1068  N   GLU   130      40.391  29.666 -49.195  1.00292.99           N  
ATOM   1069  CA  GLU   130      41.226  30.447 -48.336  1.00292.99           C  
ATOM   1070  C   GLU   130      42.184  29.562 -47.585  1.00292.99           C  
ATOM   1071  O   GLU   130      42.570  28.534 -48.137  1.00292.99           O  
ATOM   1072  CB  GLU   130      40.327  31.368 -47.490  1.00292.99           C  
ATOM   1073  CG  GLU   130      39.520  32.347 -48.343  1.00292.99           C  
ATOM   1074  CD  GLU   130      40.502  33.171 -49.164  1.00292.99           C  
ATOM   1075  OE1 GLU   130      41.724  33.116 -48.862  1.00292.99           O  
ATOM   1076  OE2 GLU   130      40.041  33.865 -50.109  1.00292.99           O1-
ATOM   1077  N   GLY   131      42.683  29.907 -46.362  1.00173.67           N  
ATOM   1078  CA  GLY   131      42.441  31.059 -45.546  1.00173.67           C  
ATOM   1079  C   GLY   131      41.405  30.682 -44.523  1.00173.67           C  
ATOM   1080  O   GLY   131      41.252  31.356 -43.506  1.00173.67           O  
ATOM   1081  N   ASN   132      40.680  29.573 -44.781  1.00 82.51           N  
ATOM   1082  CA  ASN   132      39.684  29.006 -43.908  1.00 82.51           C  
ATOM   1083  C   ASN   132      38.756  30.027 -43.305  1.00 82.51           C  
ATOM   1084  O   ASN   132      38.870  30.337 -42.121  1.00 82.51           O  
ATOM   1085  CB  ASN   132      40.286  28.196 -42.744  1.00 82.51           C  
ATOM   1086  CG  ASN   132      40.865  26.901 -43.295  1.00 82.51           C  
ATOM   1087  ND2 ASN   132      42.195  26.699 -43.095  1.00 82.51           N  
ATOM   1088  OD1 ASN   132      40.155  26.092 -43.889  1.00 82.51           O  
ATOM   1089  N   PRO   133      37.846  30.569 -44.074  1.00169.27           N  
ATOM   1090  CA  PRO   133      36.883  31.508 -43.537  1.00169.27           C  
ATOM   1091  C   PRO   133      35.828  30.833 -42.702  1.00169.27           C  
ATOM   1092  O   PRO   133      35.569  29.651 -42.913  1.00169.27           O  
ATOM   1093  CB  PRO   133      36.301  32.247 -44.740  1.00169.27           C  
ATOM   1094  CG  PRO   133      37.407  32.151 -45.803  1.00169.27           C  
ATOM   1095  CD  PRO   133      38.136  30.840 -45.471  1.00169.27           C  
ATOM   1096  N   GLU   134      35.204  31.574 -41.758  1.00 93.81           N  
ATOM   1097  CA  GLU   134      34.183  31.049 -40.879  1.00 93.81           C  
ATOM   1098  C   GLU   134      32.858  31.040 -41.587  1.00 93.81           C  
ATOM   1099  O   GLU   134      32.301  32.092 -41.897  1.00 93.81           O  
ATOM   1100  CB  GLU   134      33.976  31.912 -39.623  1.00 93.81           C  
ATOM   1101  CG  GLU   134      32.873  31.399 -38.694  1.00 93.81           C  
ATOM   1102  CD  GLU   134      32.507  32.528 -37.741  1.00 93.81           C  
ATOM   1103  OE1 GLU   134      33.175  32.662 -36.682  1.00 93.81           O  
ATOM   1104  OE2 GLU   134      31.551  33.281 -38.069  1.00 93.81           O1-
ATOM   1105  N   VAL   135      32.370  29.829 -41.930  1.00 82.36           N  
ATOM   1106  CA  VAL   135      31.093  29.583 -42.545  1.00 82.36           C  
ATOM   1107  C   VAL   135      29.943  29.558 -41.573  1.00 82.36           C  
ATOM   1108  O   VAL   135      28.852  30.021 -41.901  1.00 82.36           O  
ATOM   1109  CB  VAL   135      31.083  28.289 -43.308  1.00 82.36           C  
ATOM   1110  CG1 VAL   135      32.052  28.425 -44.495  1.00 82.36           C  
ATOM   1111  CG2 VAL   135      31.458  27.143 -42.352  1.00 82.36           C  
ATOM   1112  N   HIS   136      30.122  28.977 -40.364  1.00125.99           N  
ATOM   1113  CA  HIS   136      28.983  28.876 -39.488  1.00125.99           C  
ATOM   1114  C   HIS   136      29.387  29.183 -38.083  1.00125.99           C  
ATOM   1115  O   HIS   136      30.485  28.835 -37.652  1.00125.99           O  
ATOM   1116  CB  HIS   136      28.323  27.485 -39.498  1.00125.99           C  
ATOM   1117  CG  HIS   136      27.024  27.449 -38.748  1.00125.99           C  
ATOM   1118  CD2 HIS   136      25.769  27.783 -39.156  1.00125.99           C  
ATOM   1119  ND1 HIS   136      26.900  27.049 -37.437  1.00125.99           N  
ATOM   1120  CE1 HIS   136      25.586  27.159 -37.118  1.00125.99           C  
ATOM   1121  NE2 HIS   136      24.859  27.600 -38.130  1.00125.99           N  
ATOM   1122  N   ARG   137      28.518  29.907 -37.344  1.00153.87           N  
ATOM   1123  CA  ARG   137      28.761  30.118 -35.946  1.00153.87           C  
ATOM   1124  C   ARG   137      27.429  30.175 -35.262  1.00153.87           C  
ATOM   1125  O   ARG   137      26.637  31.091 -35.484  1.00153.87           O  
ATOM   1126  CB  ARG   137      29.567  31.384 -35.609  1.00153.87           C  
ATOM   1127  CG  ARG   137      28.935  32.706 -36.036  1.00153.87           C  
ATOM   1128  CD  ARG   137      29.835  33.893 -35.693  1.00153.87           C  
ATOM   1129  NE  ARG   137      30.015  33.878 -34.215  1.00153.87           N  
ATOM   1130  CZ  ARG   137      31.262  33.885 -33.658  1.00153.87           C  
ATOM   1131  NH1 ARG   137      32.371  33.881 -34.452  1.00153.87           N1+
ATOM   1132  NH2 ARG   137      31.396  33.891 -32.298  1.00153.87           N  
ATOM   1133  N   TYR   138      27.149  29.182 -34.393  1.00 59.10           N  
ATOM   1134  CA  TYR   138      25.875  29.123 -33.733  1.00 59.10           C  
ATOM   1135  C   TYR   138      26.090  29.106 -32.252  1.00 59.10           C  
ATOM   1136  O   TYR   138      26.836  28.284 -31.723  1.00 59.10           O  
ATOM   1137  CB  TYR   138      25.076  27.859 -34.110  1.00 59.10           C  
ATOM   1138  CG  TYR   138      23.791  27.806 -33.350  1.00 59.10           C  
ATOM   1139  CD1 TYR   138      22.687  28.523 -33.756  1.00 59.10           C  
ATOM   1140  CD2 TYR   138      23.690  27.014 -32.228  1.00 59.10           C  
ATOM   1141  CE1 TYR   138      21.508  28.458 -33.048  1.00 59.10           C  
ATOM   1142  CE2 TYR   138      22.516  26.945 -31.518  1.00 59.10           C  
ATOM   1143  CZ  TYR   138      21.421  27.668 -31.926  1.00 59.10           C  
ATOM   1144  OH  TYR   138      20.217  27.594 -31.195  1.00 59.10           O  
ATOM   1145  N   LYS   139      25.431  30.049 -31.549  1.00 93.68           N  
ATOM   1146  CA  LYS   139      25.504  30.203 -30.122  1.00 93.68           C  
ATOM   1147  C   LYS   139      24.452  29.343 -29.489  1.00 93.68           C  
ATOM   1148  O   LYS   139      23.320  29.273 -29.966  1.00 93.68           O  
ATOM   1149  CB  LYS   139      25.187  31.651 -29.716  1.00 93.68           C  
ATOM   1150  CG  LYS   139      25.226  31.963 -28.221  1.00 93.68           C  
ATOM   1151  CD  LYS   139      24.992  33.453 -27.956  1.00 93.68           C  
ATOM   1152  CE  LYS   139      24.690  33.790 -26.497  1.00 93.68           C  
ATOM   1153  NZ  LYS   139      24.303  35.214 -26.378  1.00 93.68           N1+
ATOM   1154  N   LEU   140      24.802  28.661 -28.379  1.00 81.00           N  
ATOM   1155  CA  LEU   140      23.828  27.868 -27.685  1.00 81.00           C  
ATOM   1156  C   LEU   140      22.945  28.779 -26.895  1.00 81.00           C  
ATOM   1157  O   LEU   140      23.391  29.787 -26.348  1.00 81.00           O  
ATOM   1158  CB  LEU   140      24.414  26.830 -26.708  1.00 81.00           C  
ATOM   1159  CG  LEU   140      25.148  25.659 -27.392  1.00 81.00           C  
ATOM   1160  CD1 LEU   140      26.421  26.127 -28.113  1.00 81.00           C  
ATOM   1161  CD2 LEU   140      25.404  24.514 -26.401  1.00 81.00           C  
ATOM   1162  N   GLU   141      21.644  28.436 -26.837  1.00 82.42           N  
ATOM   1163  CA  GLU   141      20.690  29.184 -26.070  1.00 82.42           C  
ATOM   1164  C   GLU   141      21.029  28.896 -24.640  1.00 82.42           C  
ATOM   1165  O   GLU   141      21.380  27.771 -24.297  1.00 82.42           O  
ATOM   1166  CB  GLU   141      19.250  28.686 -26.281  1.00 82.42           C  
ATOM   1167  CG  GLU   141      18.805  28.675 -27.745  1.00 82.42           C  
ATOM   1168  CD  GLU   141      18.611  30.108 -28.209  1.00 82.42           C  
ATOM   1169  OE1 GLU   141      18.540  31.009 -27.333  1.00 82.42           O  
ATOM   1170  OE2 GLU   141      18.530  30.317 -29.449  1.00 82.42           O1-
ATOM   1171  N   GLY   142      20.882  29.892 -23.751  1.00 25.85           N  
ATOM   1172  CA  GLY   142      21.295  29.744 -22.383  1.00 25.85           C  
ATOM   1173  C   GLY   142      20.569  28.604 -21.738  1.00 25.85           C  
ATOM   1174  O   GLY   142      21.121  27.905 -20.891  1.00 25.85           O  
ATOM   1175  N   ASP   143      19.298  28.391 -22.109  1.00 38.22           N  
ATOM   1176  CA  ASP   143      18.512  27.371 -21.476  1.00 38.22           C  
ATOM   1177  C   ASP   143      19.131  26.020 -21.699  1.00 38.22           C  
ATOM   1178  O   ASP   143      19.076  25.159 -20.823  1.00 38.22           O  
ATOM   1179  CB  ASP   143      17.075  27.317 -22.020  1.00 38.22           C  
ATOM   1180  CG  ASP   143      16.353  28.575 -21.557  1.00 38.22           C  
ATOM   1181  OD1 ASP   143      16.791  29.168 -20.534  1.00 38.22           O  
ATOM   1182  OD2 ASP   143      15.354  28.961 -22.221  1.00 38.22           O1-
ATOM   1183  N   VAL   144      19.708  25.791 -22.892  1.00124.56           N  
ATOM   1184  CA  VAL   144      20.236  24.503 -23.271  1.00124.56           C  
ATOM   1185  C   VAL   144      21.509  24.118 -22.563  1.00124.56           C  
ATOM   1186  O   VAL   144      21.766  22.928 -22.384  1.00124.56           O  
ATOM   1187  CB  VAL   144      20.512  24.369 -24.745  1.00124.56           C  
ATOM   1188  CG1 VAL   144      19.229  24.716 -25.519  1.00124.56           C  
ATOM   1189  CG2 VAL   144      21.752  25.190 -25.122  1.00124.56           C  
ATOM   1190  N   ALA   145      22.360  25.090 -22.173  1.00 51.61           N  
ATOM   1191  CA  ALA   145      23.658  24.759 -21.642  1.00 51.61           C  
ATOM   1192  C   ALA   145      23.559  23.789 -20.504  1.00 51.61           C  
ATOM   1193  O   ALA   145      22.750  23.953 -19.591  1.00 51.61           O  
ATOM   1194  CB  ALA   145      24.447  25.981 -21.142  1.00 51.61           C  
ATOM   1195  N   ARG   146      24.377  22.711 -20.576  1.00214.88           N  
ATOM   1196  CA  ARG   146      24.465  21.763 -19.503  1.00214.88           C  
ATOM   1197  C   ARG   146      25.854  21.188 -19.511  1.00214.88           C  
ATOM   1198  O   ARG   146      26.148  20.266 -20.272  1.00214.88           O  
ATOM   1199  CB  ARG   146      23.471  20.593 -19.618  1.00214.88           C  
ATOM   1200  CG  ARG   146      23.576  19.589 -18.467  1.00214.88           C  
ATOM   1201  CD  ARG   146      23.316  20.200 -17.085  1.00214.88           C  
ATOM   1202  NE  ARG   146      21.955  20.806 -17.101  1.00214.88           N  
ATOM   1203  CZ  ARG   146      21.359  21.172 -15.929  1.00214.88           C  
ATOM   1204  NH1 ARG   146      21.990  20.947 -14.739  1.00214.88           N1+
ATOM   1205  NH2 ARG   146      20.128  21.761 -15.945  1.00214.88           N  
ATOM   1206  N   SER   147      26.724  21.703 -18.615  1.00171.75           N  
ATOM   1207  CA  SER   147      28.081  21.259 -18.425  1.00171.75           C  
ATOM   1208  C   SER   147      28.840  21.117 -19.720  1.00171.75           C  
ATOM   1209  O   SER   147      29.222  20.009 -20.090  1.00171.75           O  
ATOM   1210  CB  SER   147      28.181  19.918 -17.675  1.00171.75           C  
ATOM   1211  OG  SER   147      27.676  20.056 -16.356  1.00171.75           O  
ATOM   1212  N   PRO   148      29.101  22.202 -20.404  1.00 93.65           N  
ATOM   1213  CA  PRO   148      29.786  22.217 -21.677  1.00 93.65           C  
ATOM   1214  C   PRO   148      31.169  21.615 -21.655  1.00 93.65           C  
ATOM   1215  O   PRO   148      31.655  21.235 -22.719  1.00 93.65           O  
ATOM   1216  CB  PRO   148      29.844  23.691 -22.078  1.00 93.65           C  
ATOM   1217  CG  PRO   148      29.864  24.427 -20.725  1.00 93.65           C  
ATOM   1218  CD  PRO   148      29.033  23.523 -19.799  1.00 93.65           C  
ATOM   1219  N   LEU   149      31.836  21.551 -20.487  1.00169.78           N  
ATOM   1220  CA  LEU   149      33.172  21.021 -20.360  1.00169.78           C  
ATOM   1221  C   LEU   149      33.179  19.551 -20.683  1.00169.78           C  
ATOM   1222  O   LEU   149      34.203  18.976 -21.049  1.00169.78           O  
ATOM   1223  CB  LEU   149      33.773  21.208 -18.956  1.00169.78           C  
ATOM   1224  CG  LEU   149      34.055  22.684 -18.618  1.00169.78           C  
ATOM   1225  CD1 LEU   149      34.734  22.828 -17.247  1.00169.78           C  
ATOM   1226  CD2 LEU   149      34.847  23.365 -19.746  1.00169.78           C  
ATOM   1227  N   GLY   150      32.028  18.903 -20.460  1.00 88.47           N  
ATOM   1228  CA  GLY   150      31.721  17.508 -20.628  1.00 88.47           C  
ATOM   1229  C   GLY   150      31.635  17.038 -22.060  1.00 88.47           C  
ATOM   1230  O   GLY   150      31.491  15.836 -22.284  1.00 88.47           O  
ATOM   1231  N   PHE   151      31.554  17.943 -23.058  1.00 85.88           N  
ATOM   1232  CA  PHE   151      31.336  17.508 -24.418  1.00 85.88           C  
ATOM   1233  C   PHE   151      32.433  16.620 -24.929  1.00 85.88           C  
ATOM   1234  O   PHE   151      33.621  16.894 -24.768  1.00 85.88           O  
ATOM   1235  CB  PHE   151      31.138  18.655 -25.424  1.00 85.88           C  
ATOM   1236  CG  PHE   151      29.833  19.301 -25.103  1.00 85.88           C  
ATOM   1237  CD1 PHE   151      28.657  18.617 -25.308  1.00 85.88           C  
ATOM   1238  CD2 PHE   151      29.779  20.590 -24.623  1.00 85.88           C  
ATOM   1239  CE1 PHE   151      27.445  19.200 -25.021  1.00 85.88           C  
ATOM   1240  CE2 PHE   151      28.569  21.179 -24.336  1.00 85.88           C  
ATOM   1241  CZ  PHE   151      27.400  20.483 -24.533  1.00 85.88           C  
ATOM   1242  N   GLY   152      32.023  15.507 -25.580  1.00 38.39           N  
ATOM   1243  CA  GLY   152      32.920  14.539 -26.144  1.00 38.39           C  
ATOM   1244  C   GLY   152      32.879  14.665 -27.636  1.00 38.39           C  
ATOM   1245  O   GLY   152      32.855  15.758 -28.194  1.00 38.39           O  
ATOM   1246  N   GLY   153      32.859  13.513 -28.325  1.00 37.53           N  
ATOM   1247  CA  GLY   153      32.880  13.458 -29.752  1.00 37.53           C  
ATOM   1248  C   GLY   153      31.578  13.949 -30.293  1.00 37.53           C  
ATOM   1249  O   GLY   153      30.565  13.982 -29.596  1.00 37.53           O  
ATOM   1250  N   PHE   154      31.597  14.380 -31.572  1.00 67.45           N  
ATOM   1251  CA  PHE   154      30.383  14.773 -32.224  1.00 67.45           C  
ATOM   1252  C   PHE   154      30.435  14.344 -33.660  1.00 67.45           C  
ATOM   1253  O   PHE   154      31.487  13.950 -34.167  1.00 67.45           O  
ATOM   1254  CB  PHE   154      30.059  16.275 -32.127  1.00 67.45           C  
ATOM   1255  CG  PHE   154      31.142  17.088 -32.745  1.00 67.45           C  
ATOM   1256  CD1 PHE   154      31.108  17.403 -34.083  1.00 67.45           C  
ATOM   1257  CD2 PHE   154      32.191  17.542 -31.978  1.00 67.45           C  
ATOM   1258  CE1 PHE   154      32.106  18.158 -34.648  1.00 67.45           C  
ATOM   1259  CE2 PHE   154      33.192  18.298 -32.540  1.00 67.45           C  
ATOM   1260  CZ  PHE   154      33.151  18.608 -33.877  1.00 67.45           C  
ATOM   1261  N   ALA   155      29.266  14.363 -34.340  1.00 38.33           N  
ATOM   1262  CA  ALA   155      29.197  13.970 -35.720  1.00 38.33           C  
ATOM   1263  C   ALA   155      28.452  15.022 -36.482  1.00 38.33           C  
ATOM   1264  O   ALA   155      27.528  15.650 -35.965  1.00 38.33           O  
ATOM   1265  CB  ALA   155      28.460  12.637 -35.941  1.00 38.33           C  
ATOM   1266  N   VAL   156      28.861  15.244 -37.749  1.00 49.14           N  
ATOM   1267  CA  VAL   156      28.211  16.206 -38.589  1.00 49.14           C  
ATOM   1268  C   VAL   156      27.460  15.424 -39.624  1.00 49.14           C  
ATOM   1269  O   VAL   156      28.044  14.652 -40.383  1.00 49.14           O  
ATOM   1270  CB  VAL   156      29.168  17.123 -39.301  1.00 49.14           C  
ATOM   1271  CG1 VAL   156      28.369  18.098 -40.183  1.00 49.14           C  
ATOM   1272  CG2 VAL   156      30.046  17.822 -38.248  1.00 49.14           C  
ATOM   1273  N   ASP   157      26.128  15.618 -39.673  1.00 59.50           N  
ATOM   1274  CA  ASP   157      25.271  14.889 -40.560  1.00 59.50           C  
ATOM   1275  C   ASP   157      24.881  15.815 -41.671  1.00 59.50           C  
ATOM   1276  O   ASP   157      24.064  16.714 -41.480  1.00 59.50           O  
ATOM   1277  CB  ASP   157      23.982  14.425 -39.848  1.00 59.50           C  
ATOM   1278  CG  ASP   157      23.292  13.333 -40.654  1.00 59.50           C  
ATOM   1279  OD1 ASP   157      23.785  13.001 -41.765  1.00 59.50           O  
ATOM   1280  OD2 ASP   157      22.258  12.812 -40.157  1.00 59.50           O1-
ATOM   1281  N   VAL   158      25.468  15.620 -42.871  1.00 59.72           N  
ATOM   1282  CA  VAL   158      25.151  16.487 -43.970  1.00 59.72           C  
ATOM   1283  C   VAL   158      24.239  15.739 -44.886  1.00 59.72           C  
ATOM   1284  O   VAL   158      24.641  14.797 -45.566  1.00 59.72           O  
ATOM   1285  CB  VAL   158      26.366  16.908 -44.749  1.00 59.72           C  
ATOM   1286  CG1 VAL   158      25.931  17.778 -45.941  1.00 59.72           C  
ATOM   1287  CG2 VAL   158      27.325  17.625 -43.784  1.00 59.72           C  
ATOM   1288  N   ILE   159      22.960  16.146 -44.918  1.00110.98           N  
ATOM   1289  CA  ILE   159      22.018  15.458 -45.742  1.00110.98           C  
ATOM   1290  C   ILE   159      22.325  15.694 -47.200  1.00110.98           C  
ATOM   1291  O   ILE   159      22.242  14.762 -47.998  1.00110.98           O  
ATOM   1292  CB  ILE   159      20.594  15.793 -45.400  1.00110.98           C  
ATOM   1293  CG1 ILE   159      20.314  15.507 -43.913  1.00110.98           C  
ATOM   1294  CG2 ILE   159      19.696  14.958 -46.326  1.00110.98           C  
ATOM   1295  CD1 ILE   159      20.482  14.035 -43.533  1.00110.98           C  
ATOM   1296  N   ASN   160      22.687  16.935 -47.610  1.00 81.53           N  
ATOM   1297  CA  ASN   160      22.919  17.147 -49.017  1.00 81.53           C  
ATOM   1298  C   ASN   160      24.349  17.536 -49.279  1.00 81.53           C  
ATOM   1299  O   ASN   160      24.668  18.702 -49.507  1.00 81.53           O  
ATOM   1300  CB  ASN   160      21.981  18.214 -49.636  1.00 81.53           C  
ATOM   1301  CG  ASN   160      22.138  19.559 -48.929  1.00 81.53           C  
ATOM   1302  ND2 ASN   160      21.754  20.657 -49.635  1.00 81.53           N  
ATOM   1303  OD1 ASN   160      22.588  19.633 -47.788  1.00 81.53           O  
ATOM   1304  N   PRO   161      25.226  16.569 -49.302  1.00 75.56           N  
ATOM   1305  CA  PRO   161      26.630  16.774 -49.539  1.00 75.56           C  
ATOM   1306  C   PRO   161      26.890  17.335 -50.904  1.00 75.56           C  
ATOM   1307  O   PRO   161      27.920  17.980 -51.098  1.00 75.56           O  
ATOM   1308  CB  PRO   161      27.271  15.399 -49.343  1.00 75.56           C  
ATOM   1309  CG  PRO   161      26.125  14.406 -49.621  1.00 75.56           C  
ATOM   1310  CD  PRO   161      24.865  15.168 -49.175  1.00 75.56           C  
ATOM   1311  N   ASN   162      25.996  17.043 -51.867  1.00 54.06           N  
ATOM   1312  CA  ASN   162      26.105  17.459 -53.236  1.00 54.06           C  
ATOM   1313  C   ASN   162      25.847  18.928 -53.377  1.00 54.06           C  
ATOM   1314  O   ASN   162      26.473  19.597 -54.200  1.00 54.06           O  
ATOM   1315  CB  ASN   162      25.080  16.748 -54.137  1.00 54.06           C  
ATOM   1316  CG  ASN   162      25.385  15.255 -54.136  1.00 54.06           C  
ATOM   1317  ND2 ASN   162      25.472  14.652 -55.352  1.00 54.06           N  
ATOM   1318  OD1 ASN   162      25.537  14.639 -53.081  1.00 54.06           O  
ATOM   1319  N   GLY   163      24.913  19.469 -52.572  1.00 39.43           N  
ATOM   1320  CA  GLY   163      24.457  20.818 -52.763  1.00 39.43           C  
ATOM   1321  C   GLY   163      25.178  21.792 -51.885  1.00 39.43           C  
ATOM   1322  O   GLY   163      26.404  21.808 -51.801  1.00 39.43           O  
ATOM   1323  N   ASN   164      24.375  22.661 -51.240  1.00130.30           N  
ATOM   1324  CA  ASN   164      24.757  23.771 -50.409  1.00130.30           C  
ATOM   1325  C   ASN   164      25.486  23.271 -49.206  1.00130.30           C  
ATOM   1326  O   ASN   164      26.346  23.964 -48.666  1.00130.30           O  
ATOM   1327  CB  ASN   164      23.536  24.509 -49.841  1.00130.30           C  
ATOM   1328  CG  ASN   164      22.618  24.853 -50.995  1.00130.30           C  
ATOM   1329  ND2 ASN   164      22.775  26.079 -51.562  1.00130.30           N  
ATOM   1330  OD1 ASN   164      21.775  24.044 -51.379  1.00130.30           O  
ATOM   1331  N   CYS   165      25.141  22.052 -48.757  1.00 68.33           N  
ATOM   1332  CA  CYS   165      25.682  21.473 -47.562  1.00 68.33           C  
ATOM   1333  C   CYS   165      25.084  22.172 -46.380  1.00 68.33           C  
ATOM   1334  O   CYS   165      25.509  21.954 -45.247  1.00 68.33           O  
ATOM   1335  CB  CYS   165      27.211  21.643 -47.421  1.00 68.33           C  
ATOM   1336  SG  CYS   165      28.183  20.665 -48.606  1.00 68.33           S  
ATOM   1337  N   ALA   166      24.086  23.039 -46.626  1.00 70.10           N  
ATOM   1338  CA  ALA   166      23.385  23.767 -45.607  1.00 70.10           C  
ATOM   1339  C   ALA   166      22.545  22.853 -44.790  1.00 70.10           C  
ATOM   1340  O   ALA   166      22.383  23.038 -43.582  1.00 70.10           O  
ATOM   1341  CB  ALA   166      22.439  24.846 -46.175  1.00 70.10           C  
ATOM   1342  N   LYS   167      21.961  21.845 -45.454  1.00208.13           N  
ATOM   1343  CA  LYS   167      20.976  21.080 -44.774  1.00208.13           C  
ATOM   1344  C   LYS   167      20.741  19.810 -45.501  1.00208.13           C  
ATOM   1345  O   LYS   167      21.383  18.792 -45.225  1.00208.13           O  
ATOM   1346  CB  LYS   167      19.650  21.861 -44.742  1.00208.13           C  
ATOM   1347  CG  LYS   167      19.414  22.667 -46.032  1.00208.13           C  
ATOM   1348  CD  LYS   167      17.981  23.152 -46.248  1.00208.13           C  
ATOM   1349  CE  LYS   167      16.975  22.015 -46.411  1.00208.13           C  
ATOM   1350  NZ  LYS   167      15.668  22.558 -46.838  1.00208.13           N1+
ATOM   1351  N   SER   168      19.730  19.900 -46.397  1.00207.89           N  
ATOM   1352  CA  SER   168      19.119  18.898 -47.210  1.00207.89           C  
ATOM   1353  C   SER   168      17.959  18.542 -46.362  1.00207.89           C  
ATOM   1354  O   SER   168      16.968  19.272 -46.356  1.00207.89           O  
ATOM   1355  CB  SER   168      19.974  17.682 -47.544  1.00207.89           C  
ATOM   1356  OG  SER   168      19.234  16.790 -48.364  1.00207.89           O  
ATOM   1357  N   ASP   169      18.008  17.394 -45.659  1.00135.37           N  
ATOM   1358  CA  ASP   169      17.005  17.308 -44.646  1.00135.37           C  
ATOM   1359  C   ASP   169      17.393  18.471 -43.787  1.00135.37           C  
ATOM   1360  O   ASP   169      16.580  19.340 -43.480  1.00135.37           O  
ATOM   1361  CB  ASP   169      17.093  16.028 -43.800  1.00135.37           C  
ATOM   1362  CG  ASP   169      15.839  15.957 -42.940  1.00135.37           C  
ATOM   1363  OD1 ASP   169      14.755  15.656 -43.507  1.00135.37           O  
ATOM   1364  OD2 ASP   169      15.950  16.197 -41.709  1.00135.37           O1-
ATOM   1365  N   GLU   170      18.700  18.519 -43.450  1.00284.15           N  
ATOM   1366  CA  GLU   170      19.371  19.617 -42.812  1.00284.15           C  
ATOM   1367  C   GLU   170      20.651  19.130 -42.199  1.00284.15           C  
ATOM   1368  O   GLU   170      20.699  18.040 -41.631  1.00284.15           O  
ATOM   1369  CB  GLU   170      18.563  20.456 -41.794  1.00284.15           C  
ATOM   1370  CG  GLU   170      17.771  19.688 -40.738  1.00284.15           C  
ATOM   1371  CD  GLU   170      16.311  20.113 -40.875  1.00284.15           C  
ATOM   1372  OE1 GLU   170      16.075  21.317 -41.160  1.00284.15           O  
ATOM   1373  OE2 GLU   170      15.415  19.247 -40.699  1.00284.15           O1-
ATOM   1374  N   THR   171      21.737  19.932 -42.316  1.00 87.88           N  
ATOM   1375  CA  THR   171      22.983  19.545 -41.719  1.00 87.88           C  
ATOM   1376  C   THR   171      22.695  19.480 -40.258  1.00 87.88           C  
ATOM   1377  O   THR   171      22.181  20.436 -39.679  1.00 87.88           O  
ATOM   1378  CB  THR   171      24.092  20.535 -41.939  1.00 87.88           C  
ATOM   1379  CG2 THR   171      25.363  20.040 -41.227  1.00 87.88           C  
ATOM   1380  OG1 THR   171      24.336  20.690 -43.328  1.00 87.88           O  
ATOM   1381  N   TYR   172      23.000  18.329 -39.628  1.00 76.92           N  
ATOM   1382  CA  TYR   172      22.723  18.151 -38.233  1.00 76.92           C  
ATOM   1383  C   TYR   172      24.002  17.888 -37.517  1.00 76.92           C  
ATOM   1384  O   TYR   172      24.916  17.267 -38.053  1.00 76.92           O  
ATOM   1385  CB  TYR   172      21.840  16.934 -37.895  1.00 76.92           C  
ATOM   1386  CG  TYR   172      20.396  17.220 -38.117  1.00 76.92           C  
ATOM   1387  CD1 TYR   172      19.668  17.838 -37.126  1.00 76.92           C  
ATOM   1388  CD2 TYR   172      19.767  16.858 -39.284  1.00 76.92           C  
ATOM   1389  CE1 TYR   172      18.331  18.102 -37.294  1.00 76.92           C  
ATOM   1390  CE2 TYR   172      18.429  17.120 -39.457  1.00 76.92           C  
ATOM   1391  CZ  TYR   172      17.711  17.740 -38.463  1.00 76.92           C  
ATOM   1392  OH  TYR   172      16.337  18.004 -38.641  1.00 76.92           O  
ATOM   1393  N   LEU   173      24.101  18.388 -36.271  1.00 52.92           N  
ATOM   1394  CA  LEU   173      25.275  18.129 -35.496  1.00 52.92           C  
ATOM   1395  C   LEU   173      24.828  17.497 -34.208  1.00 52.92           C  
ATOM   1396  O   LEU   173      23.964  18.033 -33.512  1.00 52.92           O  
ATOM   1397  CB  LEU   173      26.062  19.408 -35.159  1.00 52.92           C  
ATOM   1398  CG  LEU   173      27.409  19.138 -34.469  1.00 52.92           C  
ATOM   1399  CD1 LEU   173      28.352  18.354 -35.396  1.00 52.92           C  
ATOM   1400  CD2 LEU   173      28.039  20.440 -33.952  1.00 52.92           C  
ATOM   1401  N   TYR   174      25.413  16.327 -33.865  1.00 85.24           N  
ATOM   1402  CA  TYR   174      25.060  15.622 -32.660  1.00 85.24           C  
ATOM   1403  C   TYR   174      26.285  15.665 -31.791  1.00 85.24           C  
ATOM   1404  O   TYR   174      27.322  15.109 -32.156  1.00 85.24           O  
ATOM   1405  CB  TYR   174      24.801  14.121 -32.891  1.00 85.24           C  
ATOM   1406  CG  TYR   174      23.931  13.947 -34.093  1.00 85.24           C  
ATOM   1407  CD1 TYR   174      22.590  14.251 -34.081  1.00 85.24           C  
ATOM   1408  CD2 TYR   174      24.485  13.448 -35.251  1.00 85.24           C  
ATOM   1409  CE1 TYR   174      21.824  14.071 -35.212  1.00 85.24           C  
ATOM   1410  CE2 TYR   174      23.726  13.266 -36.383  1.00 85.24           C  
ATOM   1411  CZ  TYR   174      22.390  13.578 -36.366  1.00 85.24           C  
ATOM   1412  OH  TYR   174      21.607  13.392 -37.526  1.00 85.24           O  
ATOM   1413  N   ILE   175      26.195  16.299 -30.601  1.00116.84           N  
ATOM   1414  CA  ILE   175      27.355  16.450 -29.757  1.00116.84           C  
ATOM   1415  C   ILE   175      27.119  15.657 -28.500  1.00116.84           C  
ATOM   1416  O   ILE   175      26.103  15.837 -27.832  1.00116.84           O  
ATOM   1417  CB  ILE   175      27.543  17.871 -29.293  1.00116.84           C  
ATOM   1418  CG1 ILE   175      27.536  18.882 -30.456  1.00116.84           C  
ATOM   1419  CG2 ILE   175      28.847  17.915 -28.481  1.00116.84           C  
ATOM   1420  CD1 ILE   175      28.728  18.799 -31.401  1.00116.84           C  
ATOM   1421  N   THR   176      28.067  14.767 -28.134  1.00 47.91           N  
ATOM   1422  CA  THR   176      27.924  13.947 -26.956  1.00 47.91           C  
ATOM   1423  C   THR   176      28.371  14.698 -25.734  1.00 47.91           C  
ATOM   1424  O   THR   176      29.166  15.634 -25.817  1.00 47.91           O  
ATOM   1425  CB  THR   176      28.741  12.688 -27.011  1.00 47.91           C  
ATOM   1426  CG2 THR   176      28.325  11.878 -28.252  1.00 47.91           C  
ATOM   1427  OG1 THR   176      30.124  13.006 -27.077  1.00 47.91           O  
ATOM   1428  N   ASN   177      27.814  14.317 -24.559  1.00 71.22           N  
ATOM   1429  CA  ASN   177      28.236  14.849 -23.291  1.00 71.22           C  
ATOM   1430  C   ASN   177      28.338  13.668 -22.362  1.00 71.22           C  
ATOM   1431  O   ASN   177      27.351  12.977 -22.120  1.00 71.22           O  
ATOM   1432  CB  ASN   177      27.257  15.887 -22.716  1.00 71.22           C  
ATOM   1433  CG  ASN   177      27.930  16.624 -21.566  1.00 71.22           C  
ATOM   1434  ND2 ASN   177      27.914  17.981 -21.632  1.00 71.22           N  
ATOM   1435  OD1 ASN   177      28.461  16.015 -20.640  1.00 71.22           O  
ATOM   1436  N   PHE   178      29.556  13.386 -21.845  1.00173.02           N  
ATOM   1437  CA  PHE   178      29.813  12.215 -21.041  1.00173.02           C  
ATOM   1438  C   PHE   178      29.308  12.298 -19.627  1.00173.02           C  
ATOM   1439  O   PHE   178      29.087  11.266 -18.991  1.00173.02           O  
ATOM   1440  CB  PHE   178      31.285  11.741 -21.042  1.00173.02           C  
ATOM   1441  CG  PHE   178      32.209  12.694 -20.365  1.00173.02           C  
ATOM   1442  CD1 PHE   178      32.804  13.715 -21.069  1.00173.02           C  
ATOM   1443  CD2 PHE   178      32.498  12.551 -19.026  1.00173.02           C  
ATOM   1444  CE1 PHE   178      33.666  14.584 -20.443  1.00173.02           C  
ATOM   1445  CE2 PHE   178      33.358  13.417 -18.396  1.00173.02           C  
ATOM   1446  CZ  PHE   178      33.944  14.439 -19.104  1.00173.02           C  
ATOM   1447  N   ILE   179      29.254  13.504 -19.027  1.00153.25           N  
ATOM   1448  CA  ILE   179      28.733  13.550 -17.688  1.00153.25           C  
ATOM   1449  C   ILE   179      27.243  13.325 -17.672  1.00153.25           C  
ATOM   1450  O   ILE   179      26.749  12.393 -17.038  1.00153.25           O  
ATOM   1451  CB  ILE   179      29.047  14.848 -16.987  1.00153.25           C  
ATOM   1452  CG1 ILE   179      28.535  14.807 -15.537  1.00153.25           C  
ATOM   1453  CG2 ILE   179      28.503  16.020 -17.822  1.00153.25           C  
ATOM   1454  CD1 ILE   179      29.271  13.798 -14.658  1.00153.25           C  
ATOM   1455  N   ASP   180      26.499  14.138 -18.448  1.00121.20           N  
ATOM   1456  CA  ASP   180      25.059  14.174 -18.458  1.00121.20           C  
ATOM   1457  C   ASP   180      24.467  12.969 -19.119  1.00121.20           C  
ATOM   1458  O   ASP   180      23.275  12.702 -18.964  1.00121.20           O  
ATOM   1459  CB  ASP   180      24.478  15.452 -19.096  1.00121.20           C  
ATOM   1460  CG  ASP   180      24.888  15.538 -20.555  1.00121.20           C  
ATOM   1461  OD1 ASP   180      25.535  14.579 -21.050  1.00121.20           O  
ATOM   1462  OD2 ASP   180      24.555  16.570 -21.196  1.00121.20           O1-
ATOM   1463  N   ASN   181      25.272  12.223 -19.895  1.00 66.76           N  
ATOM   1464  CA  ASN   181      24.712  11.146 -20.656  1.00 66.76           C  
ATOM   1465  C   ASN   181      23.691  11.774 -21.554  1.00 66.76           C  
ATOM   1466  O   ASN   181      22.524  11.386 -21.553  1.00 66.76           O  
ATOM   1467  CB  ASN   181      24.003  10.108 -19.771  1.00 66.76           C  
ATOM   1468  CG  ASN   181      25.049   9.528 -18.830  1.00 66.76           C  
ATOM   1469  ND2 ASN   181      24.749   9.543 -17.503  1.00 66.76           N  
ATOM   1470  OD1 ASN   181      26.114   9.092 -19.263  1.00 66.76           O  
ATOM   1471  N   ALA   182      24.111  12.795 -22.339  1.00 49.77           N  
ATOM   1472  CA  ALA   182      23.155  13.490 -23.156  1.00 49.77           C  
ATOM   1473  C   ALA   182      23.704  13.814 -24.515  1.00 49.77           C  
ATOM   1474  O   ALA   182      24.914  13.885 -24.729  1.00 49.77           O  
ATOM   1475  CB  ALA   182      22.698  14.822 -22.538  1.00 49.77           C  
ATOM   1476  N   LEU   183      22.779  13.988 -25.489  1.00 78.48           N  
ATOM   1477  CA  LEU   183      23.112  14.406 -26.824  1.00 78.48           C  
ATOM   1478  C   LEU   183      22.486  15.739 -27.072  1.00 78.48           C  
ATOM   1479  O   LEU   183      21.281  15.920 -26.900  1.00 78.48           O  
ATOM   1480  CB  LEU   183      22.583  13.507 -27.960  1.00 78.48           C  
ATOM   1481  CG  LEU   183      23.385  12.225 -28.232  1.00 78.48           C  
ATOM   1482  CD1 LEU   183      22.826  11.482 -29.460  1.00 78.48           C  
ATOM   1483  CD2 LEU   183      24.881  12.537 -28.378  1.00 78.48           C  
ATOM   1484  N   ILE   184      23.311  16.707 -27.509  1.00139.55           N  
ATOM   1485  CA  ILE   184      22.801  17.994 -27.870  1.00139.55           C  
ATOM   1486  C   ILE   184      22.663  17.965 -29.361  1.00139.55           C  
ATOM   1487  O   ILE   184      23.599  17.614 -30.078  1.00139.55           O  
ATOM   1488  CB  ILE   184      23.693  19.142 -27.484  1.00139.55           C  
ATOM   1489  CG1 ILE   184      22.974  20.472 -27.759  1.00139.55           C  
ATOM   1490  CG2 ILE   184      25.044  18.997 -28.201  1.00139.55           C  
ATOM   1491  CD1 ILE   184      21.749  20.692 -26.875  1.00139.55           C  
ATOM   1492  N   VAL   185      21.460  18.300 -29.868  1.00103.26           N  
ATOM   1493  CA  VAL   185      21.225  18.201 -31.282  1.00103.26           C  
ATOM   1494  C   VAL   185      21.033  19.568 -31.860  1.00103.26           C  
ATOM   1495  O   VAL   185      20.272  20.381 -31.337  1.00103.26           O  
ATOM   1496  CB  VAL   185      20.012  17.389 -31.601  1.00103.26           C  
ATOM   1497  CG1 VAL   185      20.268  15.928 -31.193  1.00103.26           C  
ATOM   1498  CG2 VAL   185      18.836  18.021 -30.846  1.00103.26           C  
ATOM   1499  N   TYR   186      21.730  19.843 -32.983  1.00 84.74           N  
ATOM   1500  CA  TYR   186      21.653  21.128 -33.619  1.00 84.74           C  
ATOM   1501  C   TYR   186      21.182  20.965 -35.033  1.00 84.74           C  
ATOM   1502  O   TYR   186      21.754  20.200 -35.808  1.00 84.74           O  
ATOM   1503  CB  TYR   186      23.011  21.864 -33.607  1.00 84.74           C  
ATOM   1504  CG  TYR   186      22.940  23.121 -34.409  1.00 84.74           C  
ATOM   1505  CD1 TYR   186      22.078  24.138 -34.067  1.00 84.74           C  
ATOM   1506  CD2 TYR   186      23.786  23.301 -35.482  1.00 84.74           C  
ATOM   1507  CE1 TYR   186      22.028  25.294 -34.810  1.00 84.74           C  
ATOM   1508  CE2 TYR   186      23.743  24.456 -36.228  1.00 84.74           C  
ATOM   1509  CZ  TYR   186      22.858  25.454 -35.894  1.00 84.74           C  
ATOM   1510  OH  TYR   186      22.803  26.642 -36.655  1.00 84.74           O  
ATOM   1511  N   ASP   187      20.098  21.691 -35.386  1.00 59.09           N  
ATOM   1512  CA  ASP   187      19.539  21.686 -36.710  1.00 59.09           C  
ATOM   1513  C   ASP   187      20.007  22.947 -37.372  1.00 59.09           C  
ATOM   1514  O   ASP   187      19.541  24.038 -37.046  1.00 59.09           O  
ATOM   1515  CB  ASP   187      17.998  21.687 -36.698  1.00 59.09           C  
ATOM   1516  CG  ASP   187      17.477  21.429 -38.104  1.00 59.09           C  
ATOM   1517  OD1 ASP   187      18.153  21.850 -39.080  1.00 59.09           O  
ATOM   1518  OD2 ASP   187      16.390  20.800 -38.217  1.00 59.09           O1-
ATOM   1519  N   MET   188      20.964  22.825 -38.315  1.00 48.61           N  
ATOM   1520  CA  MET   188      21.539  23.980 -38.948  1.00 48.61           C  
ATOM   1521  C   MET   188      20.527  24.713 -39.770  1.00 48.61           C  
ATOM   1522  O   MET   188      20.488  25.942 -39.764  1.00 48.61           O  
ATOM   1523  CB  MET   188      22.683  23.651 -39.915  1.00 48.61           C  
ATOM   1524  CG  MET   188      23.263  24.909 -40.567  1.00 48.61           C  
ATOM   1525  SD  MET   188      24.490  24.599 -41.869  1.00 48.61           S  
ATOM   1526  CE  MET   188      25.776  24.064 -40.713  1.00 48.61           C  
ATOM   1527  N   LYS   189      19.683  23.980 -40.516  1.00129.39           N  
ATOM   1528  CA  LYS   189      18.774  24.645 -41.406  1.00129.39           C  
ATOM   1529  C   LYS   189      17.836  25.512 -40.618  1.00129.39           C  
ATOM   1530  O   LYS   189      17.673  26.695 -40.914  1.00129.39           O  
ATOM   1531  CB  LYS   189      17.912  23.654 -42.199  1.00129.39           C  
ATOM   1532  CG  LYS   189      17.449  24.194 -43.550  1.00129.39           C  
ATOM   1533  CD  LYS   189      16.717  25.532 -43.516  1.00129.39           C  
ATOM   1534  CE  LYS   189      16.423  26.067 -44.919  1.00129.39           C  
ATOM   1535  NZ  LYS   189      15.722  27.365 -44.832  1.00129.39           N1+
ATOM   1536  N   ASN   190      17.201  24.930 -39.583  1.00 62.52           N  
ATOM   1537  CA  ASN   190      16.253  25.606 -38.740  1.00 62.52           C  
ATOM   1538  C   ASN   190      16.966  26.578 -37.851  1.00 62.52           C  
ATOM   1539  O   ASN   190      16.399  27.588 -37.437  1.00 62.52           O  
ATOM   1540  CB  ASN   190      15.450  24.639 -37.856  1.00 62.52           C  
ATOM   1541  CG  ASN   190      14.497  23.873 -38.765  1.00 62.52           C  
ATOM   1542  ND2 ASN   190      14.350  24.352 -40.029  1.00 62.52           N  
ATOM   1543  OD1 ASN   190      13.902  22.873 -38.366  1.00 62.52           O  
ATOM   1544  N   LYS   191      18.246  26.300 -37.548  1.00115.81           N  
ATOM   1545  CA  LYS   191      18.989  27.095 -36.614  1.00115.81           C  
ATOM   1546  C   LYS   191      18.354  26.996 -35.265  1.00115.81           C  
ATOM   1547  O   LYS   191      18.189  27.991 -34.560  1.00115.81           O  
ATOM   1548  CB  LYS   191      19.160  28.573 -37.012  1.00115.81           C  
ATOM   1549  CG  LYS   191      20.275  28.771 -38.043  1.00115.81           C  
ATOM   1550  CD  LYS   191      20.378  30.190 -38.602  1.00115.81           C  
ATOM   1551  CE  LYS   191      19.458  30.450 -39.794  1.00115.81           C  
ATOM   1552  NZ  LYS   191      18.060  30.589 -39.331  1.00115.81           N1+
ATOM   1553  N   ASN   192      17.968  25.761 -34.874  1.00 99.20           N  
ATOM   1554  CA  ASN   192      17.440  25.567 -33.557  1.00 99.20           C  
ATOM   1555  C   ASN   192      18.137  24.374 -32.968  1.00 99.20           C  
ATOM   1556  O   ASN   192      18.729  23.571 -33.688  1.00 99.20           O  
ATOM   1557  CB  ASN   192      15.924  25.310 -33.487  1.00 99.20           C  
ATOM   1558  CG  ASN   192      15.630  23.896 -33.952  1.00 99.20           C  
ATOM   1559  ND2 ASN   192      15.949  23.590 -35.236  1.00 99.20           N  
ATOM   1560  OD1 ASN   192      15.130  23.078 -33.182  1.00 99.20           O  
ATOM   1561  N   ALA   193      18.105  24.239 -31.624  1.00 41.52           N  
ATOM   1562  CA  ALA   193      18.782  23.134 -31.004  1.00 41.52           C  
ATOM   1563  C   ALA   193      17.985  22.674 -29.821  1.00 41.52           C  
ATOM   1564  O   ALA   193      17.107  23.383 -29.332  1.00 41.52           O  
ATOM   1565  CB  ALA   193      20.183  23.496 -30.484  1.00 41.52           C  
ATOM   1566  N   TRP   194      18.257  21.433 -29.357  1.00 69.15           N  
ATOM   1567  CA  TRP   194      17.585  20.895 -28.208  1.00 69.15           C  
ATOM   1568  C   TRP   194      18.433  19.800 -27.627  1.00 69.15           C  
ATOM   1569  O   TRP   194      19.319  19.264 -28.294  1.00 69.15           O  
ATOM   1570  CB  TRP   194      16.184  20.335 -28.525  1.00 69.15           C  
ATOM   1571  CG  TRP   194      16.129  19.235 -29.563  1.00 69.15           C  
ATOM   1572  CD1 TRP   194      16.108  17.883 -29.380  1.00 69.15           C  
ATOM   1573  CD2 TRP   194      16.065  19.453 -30.983  1.00 69.15           C  
ATOM   1574  CE2 TRP   194      15.999  18.199 -31.591  1.00 69.15           C  
ATOM   1575  CE3 TRP   194      16.060  20.602 -31.722  1.00 69.15           C  
ATOM   1576  NE1 TRP   194      16.024  17.246 -30.596  1.00 69.15           N  
ATOM   1577  CZ2 TRP   194      15.928  18.074 -32.950  1.00 69.15           C  
ATOM   1578  CZ3 TRP   194      15.989  20.472 -33.092  1.00 69.15           C  
ATOM   1579  CH2 TRP   194      15.924  19.233 -33.694  1.00 69.15           C  
ATOM   1580  N   LYS   195      18.180  19.442 -26.349  1.00 96.01           N  
ATOM   1581  CA  LYS   195      18.963  18.439 -25.680  1.00 96.01           C  
ATOM   1582  C   LYS   195      18.137  17.197 -25.518  1.00 96.01           C  
ATOM   1583  O   LYS   195      16.917  17.266 -25.375  1.00 96.01           O  
ATOM   1584  CB  LYS   195      19.415  18.896 -24.283  1.00 96.01           C  
ATOM   1585  CG  LYS   195      20.329  17.915 -23.551  1.00 96.01           C  
ATOM   1586  CD  LYS   195      21.037  18.549 -22.351  1.00 96.01           C  
ATOM   1587  CE  LYS   195      21.862  17.564 -21.522  1.00 96.01           C  
ATOM   1588  NZ  LYS   195      20.970  16.760 -20.658  1.00 96.01           N1+
ATOM   1589  N   PHE   196      18.791  16.014 -25.571  1.00 96.04           N  
ATOM   1590  CA  PHE   196      18.084  14.773 -25.392  1.00 96.04           C  
ATOM   1591  C   PHE   196      18.865  13.874 -24.481  1.00 96.04           C  
ATOM   1592  O   PHE   196      20.088  13.782 -24.576  1.00 96.04           O  
ATOM   1593  CB  PHE   196      17.849  13.996 -26.696  1.00 96.04           C  
ATOM   1594  CG  PHE   196      17.351  12.649 -26.302  1.00 96.04           C  
ATOM   1595  CD1 PHE   196      16.061  12.481 -25.855  1.00 96.04           C  
ATOM   1596  CD2 PHE   196      18.177  11.551 -26.382  1.00 96.04           C  
ATOM   1597  CE1 PHE   196      15.600  11.238 -25.492  1.00 96.04           C  
ATOM   1598  CE2 PHE   196      17.721  10.306 -26.020  1.00 96.04           C  
ATOM   1599  CZ  PHE   196      16.430  10.146 -25.575  1.00 96.04           C  
ATOM   1600  N   ASN   197      18.161  13.173 -23.564  1.00 81.04           N  
ATOM   1601  CA  ASN   197      18.825  12.276 -22.660  1.00 81.04           C  
ATOM   1602  C   ASN   197      18.136  10.945 -22.694  1.00 81.04           C  
ATOM   1603  O   ASN   197      16.922  10.863 -22.875  1.00 81.04           O  
ATOM   1604  CB  ASN   197      18.850  12.776 -21.203  1.00 81.04           C  
ATOM   1605  CG  ASN   197      17.419  12.916 -20.706  1.00 81.04           C  
ATOM   1606  ND2 ASN   197      17.218  12.717 -19.375  1.00 81.04           N  
ATOM   1607  OD1 ASN   197      16.505  13.199 -21.478  1.00 81.04           O  
ATOM   1608  N   ASP   198      18.920   9.853 -22.557  1.00 66.69           N  
ATOM   1609  CA  ASP   198      18.365   8.529 -22.562  1.00 66.69           C  
ATOM   1610  C   ASP   198      19.187   7.697 -21.622  1.00 66.69           C  
ATOM   1611  O   ASP   198      20.388   7.907 -21.466  1.00 66.69           O  
ATOM   1612  CB  ASP   198      18.396   7.873 -23.955  1.00 66.69           C  
ATOM   1613  CG  ASP   198      17.396   6.722 -24.007  1.00 66.69           C  
ATOM   1614  OD1 ASP   198      17.543   5.753 -23.217  1.00 66.69           O  
ATOM   1615  OD2 ASP   198      16.471   6.796 -24.859  1.00 66.69           O1-
ATOM   1616  N   ASP   199      18.553   6.693 -20.993  1.00 42.62           N  
ATOM   1617  CA  ASP   199      19.188   5.855 -20.018  1.00 42.62           C  
ATOM   1618  C   ASP   199      20.344   5.172 -20.678  1.00 42.62           C  
ATOM   1619  O   ASP   199      21.327   4.830 -20.022  1.00 42.62           O  
ATOM   1620  CB  ASP   199      18.248   4.760 -19.491  1.00 42.62           C  
ATOM   1621  CG  ASP   199      17.139   5.441 -18.700  1.00 42.62           C  
ATOM   1622  OD1 ASP   199      17.349   6.605 -18.268  1.00 42.62           O  
ATOM   1623  OD2 ASP   199      16.067   4.804 -18.519  1.00 42.62           O1-
ATOM   1624  N   SER   200      20.239   4.938 -21.998  1.00 55.72           N  
ATOM   1625  CA  SER   200      21.241   4.237 -22.754  1.00 55.72           C  
ATOM   1626  C   SER   200      22.522   5.021 -22.838  1.00 55.72           C  
ATOM   1627  O   SER   200      23.584   4.450 -23.076  1.00 55.72           O  
ATOM   1628  CB  SER   200      20.798   3.937 -24.195  1.00 55.72           C  
ATOM   1629  OG  SER   200      19.729   3.002 -24.191  1.00 55.72           O  
ATOM   1630  N   PHE   201      22.453   6.352 -22.666  1.00127.34           N  
ATOM   1631  CA  PHE   201      23.587   7.235 -22.772  1.00127.34           C  
ATOM   1632  C   PHE   201      24.510   7.119 -21.584  1.00127.34           C  
ATOM   1633  O   PHE   201      25.605   7.678 -21.614  1.00127.34           O  
ATOM   1634  CB  PHE   201      23.220   8.717 -22.968  1.00127.34           C  
ATOM   1635  CG  PHE   201      22.437   8.812 -24.236  1.00127.34           C  
ATOM   1636  CD1 PHE   201      22.915   8.268 -25.407  1.00127.34           C  
ATOM   1637  CD2 PHE   201      21.240   9.487 -24.267  1.00127.34           C  
ATOM   1638  CE1 PHE   201      22.193   8.364 -26.576  1.00127.34           C  
ATOM   1639  CE2 PHE   201      20.518   9.588 -25.433  1.00127.34           C  
ATOM   1640  CZ  PHE   201      20.989   9.023 -26.592  1.00127.34           C  
ATOM   1641  N   LYS   202      24.054   6.505 -20.471  1.00135.49           N  
ATOM   1642  CA  LYS   202      24.814   6.449 -19.243  1.00135.49           C  
ATOM   1643  C   LYS   202      25.837   5.338 -19.217  1.00135.49           C  
ATOM   1644  O   LYS   202      25.798   4.377 -19.982  1.00135.49           O  
ATOM   1645  CB  LYS   202      23.935   6.255 -17.998  1.00135.49           C  
ATOM   1646  CG  LYS   202      23.317   4.857 -17.913  1.00135.49           C  
ATOM   1647  CD  LYS   202      22.729   4.535 -16.538  1.00135.49           C  
ATOM   1648  CE  LYS   202      22.388   3.055 -16.346  1.00135.49           C  
ATOM   1649  NZ  LYS   202      23.614   2.299 -16.005  1.00135.49           N1+
ATOM   1650  N   PRO   203      26.776   5.527 -18.308  1.00156.09           N  
ATOM   1651  CA  PRO   203      27.874   4.617 -18.049  1.00156.09           C  
ATOM   1652  C   PRO   203      27.409   3.344 -17.411  1.00156.09           C  
ATOM   1653  O   PRO   203      26.514   3.417 -16.568  1.00156.09           O  
ATOM   1654  CB  PRO   203      28.815   5.362 -17.110  1.00156.09           C  
ATOM   1655  CG  PRO   203      28.491   6.848 -17.334  1.00156.09           C  
ATOM   1656  CD  PRO   203      27.027   6.860 -17.787  1.00156.09           C  
ATOM   1657  N   GLU   204      27.902   2.161 -17.853  1.00126.77           N  
ATOM   1658  CA  GLU   204      27.520   0.986 -17.123  1.00126.77           C  
ATOM   1659  C   GLU   204      28.416   0.706 -15.924  1.00126.77           C  
ATOM   1660  O   GLU   204      27.959   0.927 -14.804  1.00126.77           O  
ATOM   1661  CB  GLU   204      27.317  -0.219 -18.066  1.00126.77           C  
ATOM   1662  CG  GLU   204      26.179   0.003 -19.062  1.00126.77           C  
ATOM   1663  CD  GLU   204      26.326  -0.998 -20.196  1.00126.77           C  
ATOM   1664  OE1 GLU   204      27.359  -1.718 -20.234  1.00126.77           O  
ATOM   1665  OE2 GLU   204      25.402  -1.048 -21.050  1.00126.77           O1-
ATOM   1666  N   PRO   205      29.679   0.284 -16.039  1.00135.78           N  
ATOM   1667  CA  PRO   205      30.474   0.148 -14.839  1.00135.78           C  
ATOM   1668  C   PRO   205      31.527   1.196 -14.935  1.00135.78           C  
ATOM   1669  O   PRO   205      31.687   1.758 -16.016  1.00135.78           O  
ATOM   1670  CB  PRO   205      31.105  -1.239 -14.871  1.00135.78           C  
ATOM   1671  CG  PRO   205      31.231  -1.522 -16.369  1.00135.78           C  
ATOM   1672  CD  PRO   205      30.025  -0.789 -16.967  1.00135.78           C  
ATOM   1673  N   GLY   206      32.297   1.441 -13.861  1.00 25.63           N  
ATOM   1674  CA  GLY   206      33.367   2.381 -13.999  1.00 25.63           C  
ATOM   1675  C   GLY   206      34.418   1.702 -14.813  1.00 25.63           C  
ATOM   1676  O   GLY   206      34.595   0.487 -14.736  1.00 25.63           O  
ATOM   1677  N   LYS   207      35.154   2.480 -15.622  1.00108.82           N  
ATOM   1678  CA  LYS   207      36.177   1.883 -16.415  1.00108.82           C  
ATOM   1679  C   LYS   207      37.307   1.643 -15.500  1.00108.82           C  
ATOM   1680  O   LYS   207      37.593   2.479 -14.639  1.00108.82           O  
ATOM   1681  CB  LYS   207      36.813   2.824 -17.450  1.00108.82           C  
ATOM   1682  CG  LYS   207      35.942   3.402 -18.556  1.00108.82           C  
ATOM   1683  CD  LYS   207      36.667   4.595 -19.183  1.00108.82           C  
ATOM   1684  CE  LYS   207      36.068   5.126 -20.481  1.00108.82           C  
ATOM   1685  NZ  LYS   207      36.673   4.438 -21.642  1.00108.82           N1+
ATOM   1686  N   SER   208      38.035   0.521 -15.685  1.00144.60           N  
ATOM   1687  CA  SER   208      39.311   0.481 -15.039  1.00144.60           C  
ATOM   1688  C   SER   208      40.054   1.239 -16.065  1.00144.60           C  
ATOM   1689  O   SER   208      40.801   0.697 -16.881  1.00144.60           O  
ATOM   1690  CB  SER   208      39.934  -0.923 -14.949  1.00144.60           C  
ATOM   1691  OG  SER   208      39.156  -1.759 -14.105  1.00144.60           O  
ATOM   1692  N   VAL   209      39.839   2.559 -16.008  1.00 95.01           N  
ATOM   1693  CA  VAL   209      40.252   3.443 -17.015  1.00 95.01           C  
ATOM   1694  C   VAL   209      41.677   3.295 -16.996  1.00 95.01           C  
ATOM   1695  O   VAL   209      42.344   3.395 -18.024  1.00 95.01           O  
ATOM   1696  CB  VAL   209      39.993   4.868 -16.683  1.00 95.01           C  
ATOM   1697  CG1 VAL   209      40.633   5.721 -17.791  1.00 95.01           C  
ATOM   1698  CG2 VAL   209      38.482   5.049 -16.486  1.00 95.01           C  
ATOM   1699  N   PHE   210      42.221   3.024 -15.806  1.00178.95           N  
ATOM   1700  CA  PHE   210      43.544   3.213 -16.160  1.00178.95           C  
ATOM   1701  C   PHE   210      44.488   2.518 -15.280  1.00178.95           C  
ATOM   1702  O   PHE   210      44.309   2.436 -14.069  1.00178.95           O  
ATOM   1703  CB  PHE   210      43.821   4.720 -16.117  1.00178.95           C  
ATOM   1704  CG  PHE   210      44.968   5.093 -16.976  1.00178.95           C  
ATOM   1705  CD1 PHE   210      44.832   5.049 -18.344  1.00178.95           C  
ATOM   1706  CD2 PHE   210      46.143   5.532 -16.422  1.00178.95           C  
ATOM   1707  CE1 PHE   210      45.876   5.413 -19.156  1.00178.95           C  
ATOM   1708  CE2 PHE   210      47.191   5.899 -17.230  1.00178.95           C  
ATOM   1709  CZ  PHE   210      47.056   5.836 -18.594  1.00178.95           C  
ATOM   1710  N   ASN   211      45.537   2.004 -15.935  1.00112.09           N  
ATOM   1711  CA  ASN   211      46.656   1.449 -15.264  1.00112.09           C  
ATOM   1712  C   ASN   211      47.693   2.499 -15.471  1.00112.09           C  
ATOM   1713  O   ASN   211      48.132   2.739 -16.596  1.00112.09           O  
ATOM   1714  CB  ASN   211      47.163   0.153 -15.915  1.00112.09           C  
ATOM   1715  CG  ASN   211      48.054  -0.555 -14.915  1.00112.09           C  
ATOM   1716  ND2 ASN   211      49.296  -0.036 -14.722  1.00112.09           N  
ATOM   1717  OD1 ASN   211      47.651  -1.549 -14.311  1.00112.09           O  
ATOM   1718  N   HIS   212      48.069   3.196 -14.386  1.00 88.06           N  
ATOM   1719  CA  HIS   212      49.027   4.253 -14.488  1.00 88.06           C  
ATOM   1720  C   HIS   212      50.090   3.977 -13.472  1.00 88.06           C  
ATOM   1721  O   HIS   212      49.826   3.968 -12.271  1.00 88.06           O  
ATOM   1722  CB  HIS   212      48.412   5.623 -14.144  1.00 88.06           C  
ATOM   1723  CG  HIS   212      49.303   6.796 -14.419  1.00 88.06           C  
ATOM   1724  CD2 HIS   212      50.125   7.494 -13.586  1.00 88.06           C  
ATOM   1725  ND1 HIS   212      49.412   7.405 -15.650  1.00 88.06           N  
ATOM   1726  CE1 HIS   212      50.284   8.433 -15.502  1.00 88.06           C  
ATOM   1727  NE2 HIS   212      50.744   8.527 -14.267  1.00 88.06           N  
ATOM   1728  N   LYS   213      51.322   3.715 -13.948  1.00 59.19           N  
ATOM   1729  CA  LYS   213      52.464   3.490 -13.108  1.00 59.19           C  
ATOM   1730  C   LYS   213      52.177   2.492 -12.034  1.00 59.19           C  
ATOM   1731  O   LYS   213      52.595   2.670 -10.891  1.00 59.19           O  
ATOM   1732  CB  LYS   213      53.056   4.761 -12.473  1.00 59.19           C  
ATOM   1733  CG  LYS   213      53.833   5.616 -13.477  1.00 59.19           C  
ATOM   1734  CD  LYS   213      54.314   6.958 -12.921  1.00 59.19           C  
ATOM   1735  CE  LYS   213      55.148   7.763 -13.921  1.00 59.19           C  
ATOM   1736  NZ  LYS   213      55.588   9.036 -13.307  1.00 59.19           N1+
ATOM   1737  N   GLY   214      51.455   1.408 -12.366  1.00 20.48           N  
ATOM   1738  CA  GLY   214      51.261   0.362 -11.403  1.00 20.48           C  
ATOM   1739  C   GLY   214      50.150   0.714 -10.463  1.00 20.48           C  
ATOM   1740  O   GLY   214      49.850  -0.052  -9.547  1.00 20.48           O  
ATOM   1741  N   GLU   215      49.509   1.881 -10.654  1.00 78.95           N  
ATOM   1742  CA  GLU   215      48.419   2.259  -9.799  1.00 78.95           C  
ATOM   1743  C   GLU   215      47.182   2.055 -10.608  1.00 78.95           C  
ATOM   1744  O   GLU   215      47.203   2.213 -11.827  1.00 78.95           O  
ATOM   1745  CB  GLU   215      48.456   3.742  -9.381  1.00 78.95           C  
ATOM   1746  CG  GLU   215      49.601   4.108  -8.430  1.00 78.95           C  
ATOM   1747  CD  GLU   215      49.076   4.082  -6.999  1.00 78.95           C  
ATOM   1748  OE1 GLU   215      48.268   4.986  -6.655  1.00 78.95           O  
ATOM   1749  OE2 GLU   215      49.474   3.164  -6.233  1.00 78.95           O1-
ATOM   1750  N   GLN   216      46.061   1.677  -9.962  1.00104.57           N  
ATOM   1751  CA  GLN   216      44.896   1.434 -10.759  1.00104.57           C  
ATOM   1752  C   GLN   216      43.948   2.561 -10.512  1.00104.57           C  
ATOM   1753  O   GLN   216      43.632   2.890  -9.371  1.00104.57           O  
ATOM   1754  CB  GLN   216      44.175   0.128 -10.396  1.00104.57           C  
ATOM   1755  CG  GLN   216      43.391  -0.455 -11.569  1.00104.57           C  
ATOM   1756  CD  GLN   216      44.425  -1.171 -12.432  1.00104.57           C  
ATOM   1757  NE2 GLN   216      44.519  -0.786 -13.732  1.00104.57           N  
ATOM   1758  OE1 GLN   216      45.147  -2.044 -11.953  1.00104.57           O  
ATOM   1759  N   TYR   217      43.457   3.181 -11.600  1.00142.51           N  
ATOM   1760  CA  TYR   217      42.559   4.293 -11.485  1.00142.51           C  
ATOM   1761  C   TYR   217      41.313   3.943 -12.224  1.00142.51           C  
ATOM   1762  O   TYR   217      41.264   2.949 -12.947  1.00142.51           O  
ATOM   1763  CB  TYR   217      43.092   5.600 -12.105  1.00142.51           C  
ATOM   1764  CG  TYR   217      44.093   6.204 -11.180  1.00142.51           C  
ATOM   1765  CD1 TYR   217      45.426   5.868 -11.243  1.00142.51           C  
ATOM   1766  CD2 TYR   217      43.679   7.115 -10.235  1.00142.51           C  
ATOM   1767  CE1 TYR   217      46.331   6.438 -10.375  1.00142.51           C  
ATOM   1768  CE2 TYR   217      44.577   7.687  -9.366  1.00142.51           C  
ATOM   1769  CZ  TYR   217      45.907   7.349  -9.436  1.00142.51           C  
ATOM   1770  OH  TYR   217      46.828   7.936  -8.544  1.00142.51           O  
ATOM   1771  N   SER   218      40.240   4.730 -12.005  1.00 54.00           N  
ATOM   1772  CA  SER   218      39.020   4.435 -12.692  1.00 54.00           C  
ATOM   1773  C   SER   218      38.235   5.694 -12.909  1.00 54.00           C  
ATOM   1774  O   SER   218      38.397   6.679 -12.189  1.00 54.00           O  
ATOM   1775  CB  SER   218      38.110   3.457 -11.932  1.00 54.00           C  
ATOM   1776  OG  SER   218      38.741   2.191 -11.815  1.00 54.00           O  
ATOM   1777  N   TYR   219      37.389   5.710 -13.965  1.00170.82           N  
ATOM   1778  CA  TYR   219      36.489   6.821 -14.127  1.00170.82           C  
ATOM   1779  C   TYR   219      35.190   6.313 -14.680  1.00170.82           C  
ATOM   1780  O   TYR   219      35.103   5.169 -15.125  1.00170.82           O  
ATOM   1781  CB  TYR   219      36.982   8.056 -14.934  1.00170.82           C  
ATOM   1782  CG  TYR   219      37.165   7.846 -16.402  1.00170.82           C  
ATOM   1783  CD1 TYR   219      36.095   7.626 -17.239  1.00170.82           C  
ATOM   1784  CD2 TYR   219      38.420   7.948 -16.954  1.00170.82           C  
ATOM   1785  CE1 TYR   219      36.273   7.457 -18.594  1.00170.82           C  
ATOM   1786  CE2 TYR   219      38.604   7.781 -18.307  1.00170.82           C  
ATOM   1787  CZ  TYR   219      37.535   7.529 -19.129  1.00170.82           C  
ATOM   1788  OH  TYR   219      37.731   7.361 -20.515  1.00170.82           O  
ATOM   1789  N   ILE   220      34.113   7.126 -14.588  1.00112.06           N  
ATOM   1790  CA  ILE   220      32.850   6.689 -15.117  1.00112.06           C  
ATOM   1791  C   ILE   220      32.322   7.726 -16.072  1.00112.06           C  
ATOM   1792  O   ILE   220      31.934   8.826 -15.685  1.00112.06           O  
ATOM   1793  CB  ILE   220      31.822   6.402 -14.052  1.00112.06           C  
ATOM   1794  CG1 ILE   220      30.575   5.760 -14.678  1.00112.06           C  
ATOM   1795  CG2 ILE   220      31.552   7.677 -13.234  1.00112.06           C  
ATOM   1796  CD1 ILE   220      29.624   5.139 -13.657  1.00112.06           C  
ATOM   1797  N   ALA   221      32.264   7.385 -17.374  1.00 50.80           N  
ATOM   1798  CA  ALA   221      31.827   8.358 -18.332  1.00 50.80           C  
ATOM   1799  C   ALA   221      30.693   7.821 -19.153  1.00 50.80           C  
ATOM   1800  O   ALA   221      30.599   6.624 -19.421  1.00 50.80           O  
ATOM   1801  CB  ALA   221      32.929   8.780 -19.316  1.00 50.80           C  
ATOM   1802  N   GLY   222      29.783   8.733 -19.563  1.00 47.25           N  
ATOM   1803  CA  GLY   222      28.646   8.416 -20.386  1.00 47.25           C  
ATOM   1804  C   GLY   222      29.097   8.506 -21.821  1.00 47.25           C  
ATOM   1805  O   GLY   222      30.285   8.375 -22.094  1.00 47.25           O  
ATOM   1806  N   ILE   223      28.152   8.763 -22.762  1.00112.80           N  
ATOM   1807  CA  ILE   223      28.347   8.759 -24.203  1.00112.80           C  
ATOM   1808  C   ILE   223      29.468   9.689 -24.644  1.00112.80           C  
ATOM   1809  O   ILE   223      29.520  10.844 -24.234  1.00112.80           O  
ATOM   1810  CB  ILE   223      27.077   9.135 -24.917  1.00112.80           C  
ATOM   1811  CG1 ILE   223      27.143   8.806 -26.414  1.00112.80           C  
ATOM   1812  CG2 ILE   223      26.771  10.608 -24.601  1.00112.80           C  
ATOM   1813  CD1 ILE   223      25.775   8.874 -27.092  1.00112.80           C  
ATOM   1814  N   PHE   224      30.485   9.122 -25.350  1.00371.33           N  
ATOM   1815  CA  PHE   224      31.712   9.735 -25.835  1.00371.33           C  
ATOM   1816  C   PHE   224      32.055  10.238 -27.236  1.00371.33           C  
ATOM   1817  O   PHE   224      32.869  11.151 -27.293  1.00371.33           O  
ATOM   1818  CB  PHE   224      32.991   9.041 -25.341  1.00371.33           C  
ATOM   1819  CG  PHE   224      33.520   9.840 -24.195  1.00371.33           C  
ATOM   1820  CD1 PHE   224      34.067  11.077 -24.459  1.00371.33           C  
ATOM   1821  CD2 PHE   224      33.518   9.385 -22.896  1.00371.33           C  
ATOM   1822  CE1 PHE   224      34.586  11.860 -23.458  1.00371.33           C  
ATOM   1823  CE2 PHE   224      34.038  10.166 -21.887  1.00371.33           C  
ATOM   1824  CZ  PHE   224      34.569  11.404 -22.164  1.00371.33           C  
ATOM   1825  N   GLY   225      31.707   9.628 -28.402  1.00183.14           N  
ATOM   1826  CA  GLY   225      30.968   8.424 -28.537  1.00183.14           C  
ATOM   1827  C   GLY   225      29.955   8.455 -29.663  1.00183.14           C  
ATOM   1828  O   GLY   225      28.915   7.832 -29.493  1.00183.14           O  
ATOM   1829  N   ILE   226      30.138   9.199 -30.799  1.00162.26           N  
ATOM   1830  CA  ILE   226      29.136   9.032 -31.851  1.00162.26           C  
ATOM   1831  C   ILE   226      29.668   9.085 -33.277  1.00162.26           C  
ATOM   1832  O   ILE   226      30.390  10.007 -33.658  1.00162.26           O  
ATOM   1833  CB  ILE   226      27.961   9.972 -31.792  1.00162.26           C  
ATOM   1834  CG1 ILE   226      28.387  11.426 -31.989  1.00162.26           C  
ATOM   1835  CG2 ILE   226      27.186   9.725 -30.490  1.00162.26           C  
ATOM   1836  CD1 ILE   226      27.187  12.360 -32.124  1.00162.26           C  
ATOM   1837  N   THR   227      29.247   8.107 -34.131  1.00124.56           N  
ATOM   1838  CA  THR   227      29.675   8.024 -35.516  1.00124.56           C  
ATOM   1839  C   THR   227      28.495   7.701 -36.413  1.00124.56           C  
ATOM   1840  O   THR   227      27.519   7.098 -35.972  1.00124.56           O  
ATOM   1841  CB  THR   227      30.737   6.982 -35.730  1.00124.56           C  
ATOM   1842  CG2 THR   227      30.148   5.592 -35.434  1.00124.56           C  
ATOM   1843  OG1 THR   227      31.235   7.048 -37.057  1.00124.56           O  
ATOM   1844  N   LEU   228      28.572   8.072 -37.721  1.00 65.24           N  
ATOM   1845  CA  LEU   228      27.447   7.947 -38.628  1.00 65.24           C  
ATOM   1846  C   LEU   228      27.698   6.906 -39.687  1.00 65.24           C  
ATOM   1847  O   LEU   228      28.763   6.867 -40.300  1.00 65.24           O  
ATOM   1848  CB  LEU   228      27.162   9.258 -39.380  1.00 65.24           C  
ATOM   1849  CG  LEU   228      26.894  10.469 -38.464  1.00 65.24           C  
ATOM   1850  CD1 LEU   228      26.620  11.737 -39.288  1.00 65.24           C  
ATOM   1851  CD2 LEU   228      25.782  10.177 -37.443  1.00 65.24           C  
ATOM   1852  N   GLY   229      26.679   6.059 -39.960  1.00 31.50           N  
ATOM   1853  CA  GLY   229      26.799   4.980 -40.908  1.00 31.50           C  
ATOM   1854  C   GLY   229      26.283   5.367 -42.262  1.00 31.50           C  
ATOM   1855  O   GLY   229      26.108   6.543 -42.579  1.00 31.50           O  
ATOM   1856  N   ASP   230      26.029   4.332 -43.097  1.00 43.58           N  
ATOM   1857  CA  ASP   230      25.578   4.485 -44.455  1.00 43.58           C  
ATOM   1858  C   ASP   230      24.199   5.061 -44.458  1.00 43.58           C  
ATOM   1859  O   ASP   230      23.349   4.697 -43.648  1.00 43.58           O  
ATOM   1860  CB  ASP   230      25.496   3.156 -45.230  1.00 43.58           C  
ATOM   1861  CG  ASP   230      26.898   2.617 -45.482  1.00 43.58           C  
ATOM   1862  OD1 ASP   230      27.883   3.347 -45.193  1.00 43.58           O  
ATOM   1863  OD2 ASP   230      27.000   1.462 -45.977  1.00 43.58           O1-
ATOM   1864  N   ARG   231      23.960   5.993 -45.399  1.00 79.42           N  
ATOM   1865  CA  ARG   231      22.688   6.634 -45.561  1.00 79.42           C  
ATOM   1866  C   ARG   231      21.839   5.837 -46.496  1.00 79.42           C  
ATOM   1867  O   ARG   231      22.335   5.093 -47.342  1.00 79.42           O  
ATOM   1868  CB  ARG   231      22.798   8.069 -46.110  1.00 79.42           C  
ATOM   1869  CG  ARG   231      23.225   9.079 -45.044  1.00 79.42           C  
ATOM   1870  CD  ARG   231      23.692  10.431 -45.589  1.00 79.42           C  
ATOM   1871  NE  ARG   231      25.116  10.276 -45.999  1.00 79.42           N  
ATOM   1872  CZ  ARG   231      26.019  11.252 -45.687  1.00 79.42           C  
ATOM   1873  NH1 ARG   231      25.609  12.377 -45.035  1.00 79.42           N1+
ATOM   1874  NH2 ARG   231      27.335  11.102 -46.009  1.00 79.42           N  
ATOM   1875  N   ASN   232      20.509   5.973 -46.313  1.00111.49           N  
ATOM   1876  CA  ASN   232      19.488   5.355 -47.111  1.00111.49           C  
ATOM   1877  C   ASN   232      19.267   6.288 -48.258  1.00111.49           C  
ATOM   1878  O   ASN   232      19.899   7.338 -48.349  1.00111.49           O  
ATOM   1879  CB  ASN   232      18.116   5.306 -46.413  1.00111.49           C  
ATOM   1880  CG  ASN   232      18.232   4.642 -45.051  1.00111.49           C  
ATOM   1881  ND2 ASN   232      17.168   4.796 -44.217  1.00111.49           N  
ATOM   1882  OD1 ASN   232      19.235   4.009 -44.732  1.00111.49           O  
ATOM   1883  N   LYS   233      18.350   5.914 -49.171  1.00 38.59           N  
ATOM   1884  CA  LYS   233      18.016   6.760 -50.279  1.00 38.59           C  
ATOM   1885  C   LYS   233      17.418   8.003 -49.695  1.00 38.59           C  
ATOM   1886  O   LYS   233      17.540   9.094 -50.252  1.00 38.59           O  
ATOM   1887  CB  LYS   233      16.962   6.140 -51.214  1.00 38.59           C  
ATOM   1888  CG  LYS   233      17.423   4.849 -51.892  1.00 38.59           C  
ATOM   1889  CD  LYS   233      16.285   4.073 -52.558  1.00 38.59           C  
ATOM   1890  CE  LYS   233      16.720   2.731 -53.155  1.00 38.59           C  
ATOM   1891  NZ  LYS   233      15.557   2.043 -53.762  1.00 38.59           N1+
ATOM   1892  N   ASP   234      16.726   7.830 -48.553  1.00 49.74           N  
ATOM   1893  CA  ASP   234      16.040   8.854 -47.815  1.00 49.74           C  
ATOM   1894  C   ASP   234      17.036   9.833 -47.260  1.00 49.74           C  
ATOM   1895  O   ASP   234      16.757  11.031 -47.193  1.00 49.74           O  
ATOM   1896  CB  ASP   234      15.272   8.259 -46.624  1.00 49.74           C  
ATOM   1897  CG  ASP   234      14.266   7.255 -47.171  1.00 49.74           C  
ATOM   1898  OD1 ASP   234      14.045   7.249 -48.412  1.00 49.74           O  
ATOM   1899  OD2 ASP   234      13.711   6.472 -46.356  1.00 49.74           O1-
ATOM   1900  N   GLY   235      18.237   9.364 -46.860  1.00 35.48           N  
ATOM   1901  CA  GLY   235      19.194  10.273 -46.292  1.00 35.48           C  
ATOM   1902  C   GLY   235      19.307  10.061 -44.808  1.00 35.48           C  
ATOM   1903  O   GLY   235      19.884  10.893 -44.107  1.00 35.48           O  
ATOM   1904  N   HIS   236      18.752   8.947 -44.285  1.00 45.76           N  
ATOM   1905  CA  HIS   236      18.854   8.662 -42.879  1.00 45.76           C  
ATOM   1906  C   HIS   236      19.849   7.548 -42.702  1.00 45.76           C  
ATOM   1907  O   HIS   236      20.077   6.760 -43.618  1.00 45.76           O  
ATOM   1908  CB  HIS   236      17.517   8.242 -42.246  1.00 45.76           C  
ATOM   1909  CG  HIS   236      16.531   9.374 -42.211  1.00 45.76           C  
ATOM   1910  CD2 HIS   236      16.273  10.277 -41.223  1.00 45.76           C  
ATOM   1911  ND1 HIS   236      15.689   9.706 -43.249  1.00 45.76           N  
ATOM   1912  CE1 HIS   236      14.971  10.784 -42.844  1.00 45.76           C  
ATOM   1913  NE2 HIS   236      15.291  11.166 -41.621  1.00 45.76           N  
ATOM   1914  N   ARG   237      20.488   7.470 -41.511  1.00 97.72           N  
ATOM   1915  CA  ARG   237      21.535   6.505 -41.299  1.00 97.72           C  
ATOM   1916  C   ARG   237      21.575   6.141 -39.845  1.00 97.72           C  
ATOM   1917  O   ARG   237      20.990   6.818 -39.000  1.00 97.72           O  
ATOM   1918  CB  ARG   237      22.906   7.106 -41.658  1.00 97.72           C  
ATOM   1919  CG  ARG   237      23.221   8.338 -40.802  1.00 97.72           C  
ATOM   1920  CD  ARG   237      23.936   9.476 -41.538  1.00 97.72           C  
ATOM   1921  NE  ARG   237      25.305   9.030 -41.919  1.00 97.72           N  
ATOM   1922  CZ  ARG   237      26.208   9.960 -42.348  1.00 97.72           C  
ATOM   1923  NH1 ARG   237      25.853  11.277 -42.394  1.00 97.72           N1+
ATOM   1924  NH2 ARG   237      27.460   9.580 -42.733  1.00 97.72           N  
ATOM   1925  N   PRO   238      22.223   5.047 -39.531  1.00 82.42           N  
ATOM   1926  CA  PRO   238      22.385   4.676 -38.153  1.00 82.42           C  
ATOM   1927  C   PRO   238      23.453   5.523 -37.538  1.00 82.42           C  
ATOM   1928  O   PRO   238      24.467   5.766 -38.192  1.00 82.42           O  
ATOM   1929  CB  PRO   238      22.692   3.176 -38.144  1.00 82.42           C  
ATOM   1930  CG  PRO   238      23.052   2.847 -39.606  1.00 82.42           C  
ATOM   1931  CD  PRO   238      22.280   3.899 -40.417  1.00 82.42           C  
ATOM   1932  N   ALA   239      23.251   5.987 -36.288  1.00 51.63           N  
ATOM   1933  CA  ALA   239      24.289   6.716 -35.622  1.00 51.63           C  
ATOM   1934  C   ALA   239      24.746   5.833 -34.504  1.00 51.63           C  
ATOM   1935  O   ALA   239      24.015   5.600 -33.543  1.00 51.63           O  
ATOM   1936  CB  ALA   239      23.830   8.048 -34.999  1.00 51.63           C  
ATOM   1937  N   TYR   240      25.996   5.345 -34.591  1.00 67.39           N  
ATOM   1938  CA  TYR   240      26.508   4.426 -33.615  1.00 67.39           C  
ATOM   1939  C   TYR   240      27.091   5.214 -32.482  1.00 67.39           C  
ATOM   1940  O   TYR   240      27.811   6.189 -32.699  1.00 67.39           O  
ATOM   1941  CB  TYR   240      27.644   3.534 -34.154  1.00 67.39           C  
ATOM   1942  CG  TYR   240      27.164   2.767 -35.342  1.00 67.39           C  
ATOM   1943  CD1 TYR   240      26.398   1.631 -35.202  1.00 67.39           C  
ATOM   1944  CD2 TYR   240      27.500   3.186 -36.610  1.00 67.39           C  
ATOM   1945  CE1 TYR   240      25.971   0.935 -36.310  1.00 67.39           C  
ATOM   1946  CE2 TYR   240      27.076   2.496 -37.721  1.00 67.39           C  
ATOM   1947  CZ  TYR   240      26.309   1.366 -37.571  1.00 67.39           C  
ATOM   1948  OH  TYR   240      25.874   0.653 -38.709  1.00 67.39           O  
ATOM   1949  N   TYR   241      26.766   4.828 -31.228  1.00 82.64           N  
ATOM   1950  CA  TYR   241      27.343   5.547 -30.124  1.00 82.64           C  
ATOM   1951  C   TYR   241      27.707   4.606 -29.013  1.00 82.64           C  
ATOM   1952  O   TYR   241      27.285   3.451 -28.986  1.00 82.64           O  
ATOM   1953  CB  TYR   241      26.438   6.668 -29.570  1.00 82.64           C  
ATOM   1954  CG  TYR   241      25.155   6.108 -29.059  1.00 82.64           C  
ATOM   1955  CD1 TYR   241      25.069   5.602 -27.784  1.00 82.64           C  
ATOM   1956  CD2 TYR   241      24.032   6.107 -29.855  1.00 82.64           C  
ATOM   1957  CE1 TYR   241      23.881   5.096 -27.312  1.00 82.64           C  
ATOM   1958  CE2 TYR   241      22.842   5.601 -29.390  1.00 82.64           C  
ATOM   1959  CZ  TYR   241      22.766   5.096 -28.115  1.00 82.64           C  
ATOM   1960  OH  TYR   241      21.547   4.577 -27.632  1.00 82.64           O  
ATOM   1961  N   LEU   242      28.575   5.079 -28.091  1.00158.99           N  
ATOM   1962  CA  LEU   242      28.973   4.300 -26.947  1.00158.99           C  
ATOM   1963  C   LEU   242      29.381   5.212 -25.829  1.00158.99           C  
ATOM   1964  O   LEU   242      29.846   6.329 -26.052  1.00158.99           O  
ATOM   1965  CB  LEU   242      30.134   3.319 -27.209  1.00158.99           C  
ATOM   1966  CG  LEU   242      31.327   3.893 -28.004  1.00158.99           C  
ATOM   1967  CD1 LEU   242      31.955   5.117 -27.321  1.00158.99           C  
ATOM   1968  CD2 LEU   242      32.368   2.794 -28.278  1.00158.99           C  
ATOM   1969  N   ALA   243      29.152   4.756 -24.578  1.00 47.37           N  
ATOM   1970  CA  ALA   243      29.605   5.468 -23.419  1.00 47.37           C  
ATOM   1971  C   ALA   243      31.041   5.095 -23.230  1.00 47.37           C  
ATOM   1972  O   ALA   243      31.475   4.031 -23.672  1.00 47.37           O  
ATOM   1973  CB  ALA   243      28.851   5.099 -22.130  1.00 47.37           C  
ATOM   1974  N   GLY   244      31.824   5.990 -22.595  1.00 40.99           N  
ATOM   1975  CA  GLY   244      33.215   5.714 -22.366  1.00 40.99           C  
ATOM   1976  C   GLY   244      33.344   4.554 -21.432  1.00 40.99           C  
ATOM   1977  O   GLY   244      34.105   3.621 -21.688  1.00 40.99           O  
ATOM   1978  N   SER   245      32.598   4.576 -20.312  1.00116.03           N  
ATOM   1979  CA  SER   245      32.734   3.481 -19.399  1.00116.03           C  
ATOM   1980  C   SER   245      31.626   2.521 -19.683  1.00116.03           C  
ATOM   1981  O   SER   245      30.560   2.559 -19.068  1.00116.03           O  
ATOM   1982  CB  SER   245      32.724   3.913 -17.923  1.00116.03           C  
ATOM   1983  OG  SER   245      31.640   4.791 -17.669  1.00116.03           O  
ATOM   1984  N   SER   246      31.888   1.617 -20.651  1.00116.01           N  
ATOM   1985  CA  SER   246      30.932   0.631 -21.055  1.00116.01           C  
ATOM   1986  C   SER   246      31.520  -0.189 -22.173  1.00116.01           C  
ATOM   1987  O   SER   246      32.509   0.196 -22.797  1.00116.01           O  
ATOM   1988  CB  SER   246      29.610   1.222 -21.572  1.00116.01           C  
ATOM   1989  OG  SER   246      28.729   0.175 -21.947  1.00116.01           O  
ATOM   1990  N   THR   247      31.008  -1.432 -22.307  1.00165.17           N  
ATOM   1991  CA  THR   247      31.261  -2.395 -23.352  1.00165.17           C  
ATOM   1992  C   THR   247      30.256  -2.342 -24.478  1.00165.17           C  
ATOM   1993  O   THR   247      30.523  -2.831 -25.580  1.00165.17           O  
ATOM   1994  CB  THR   247      31.238  -3.805 -22.840  1.00165.17           C  
ATOM   1995  CG2 THR   247      29.803  -4.139 -22.398  1.00165.17           C  
ATOM   1996  OG1 THR   247      31.663  -4.704 -23.854  1.00165.17           O  
ATOM   1997  N   LYS   248      29.031  -1.848 -24.187  1.00119.57           N  
ATOM   1998  CA  LYS   248      27.944  -1.904 -25.132  1.00119.57           C  
ATOM   1999  C   LYS   248      28.017  -0.845 -26.182  1.00119.57           C  
ATOM   2000  O   LYS   248      28.551   0.245 -25.970  1.00119.57           O  
ATOM   2001  CB  LYS   248      26.536  -1.784 -24.522  1.00119.57           C  
ATOM   2002  CG  LYS   248      25.929  -3.092 -24.015  1.00119.57           C  
ATOM   2003  CD  LYS   248      26.495  -3.611 -22.698  1.00119.57           C  
ATOM   2004  CE  LYS   248      25.728  -4.825 -22.171  1.00119.57           C  
ATOM   2005  NZ  LYS   248      26.311  -5.276 -20.890  1.00119.57           N1+
ATOM   2006  N   VAL   249      27.453  -1.176 -27.367  1.00 61.23           N  
ATOM   2007  CA  VAL   249      27.386  -0.250 -28.458  1.00 61.23           C  
ATOM   2008  C   VAL   249      25.963  -0.233 -28.936  1.00 61.23           C  
ATOM   2009  O   VAL   249      25.323  -1.274 -29.067  1.00 61.23           O  
ATOM   2010  CB  VAL   249      28.267  -0.636 -29.613  1.00 61.23           C  
ATOM   2011  CG1 VAL   249      28.040   0.354 -30.768  1.00 61.23           C  
ATOM   2012  CG2 VAL   249      29.723  -0.685 -29.115  1.00 61.23           C  
ATOM   2013  N   TYR   250      25.436   0.973 -29.228  1.00 78.73           N  
ATOM   2014  CA  TYR   250      24.063   1.134 -29.609  1.00 78.73           C  
ATOM   2015  C   TYR   250      24.031   1.908 -30.888  1.00 78.73           C  
ATOM   2016  O   TYR   250      25.020   2.523 -31.288  1.00 78.73           O  
ATOM   2017  CB  TYR   250      23.254   1.987 -28.612  1.00 78.73           C  
ATOM   2018  CG  TYR   250      23.255   1.361 -27.255  1.00 78.73           C  
ATOM   2019  CD1 TYR   250      22.291   0.450 -26.890  1.00 78.73           C  
ATOM   2020  CD2 TYR   250      24.227   1.696 -26.338  1.00 78.73           C  
ATOM   2021  CE1 TYR   250      22.298  -0.117 -25.635  1.00 78.73           C  
ATOM   2022  CE2 TYR   250      24.240   1.134 -25.083  1.00 78.73           C  
ATOM   2023  CZ  TYR   250      23.272   0.225 -24.727  1.00 78.73           C  
ATOM   2024  OH  TYR   250      23.284  -0.353 -23.438  1.00 78.73           O  
ATOM   2025  N   SER   251      22.882   1.839 -31.591  1.00 40.01           N  
ATOM   2026  CA  SER   251      22.680   2.630 -32.770  1.00 40.01           C  
ATOM   2027  C   SER   251      21.285   3.165 -32.684  1.00 40.01           C  
ATOM   2028  O   SER   251      20.388   2.508 -32.159  1.00 40.01           O  
ATOM   2029  CB  SER   251      22.784   1.829 -34.078  1.00 40.01           C  
ATOM   2030  OG  SER   251      21.745   0.864 -34.141  1.00 40.01           O  
ATOM   2031  N   VAL   252      21.086   4.404 -33.169  1.00 95.50           N  
ATOM   2032  CA  VAL   252      19.792   5.020 -33.204  1.00 95.50           C  
ATOM   2033  C   VAL   252      19.694   5.676 -34.543  1.00 95.50           C  
ATOM   2034  O   VAL   252      20.689   6.170 -35.070  1.00 95.50           O  
ATOM   2035  CB  VAL   252      19.611   6.082 -32.159  1.00 95.50           C  
ATOM   2036  CG1 VAL   252      20.652   7.188 -32.403  1.00 95.50           C  
ATOM   2037  CG2 VAL   252      18.157   6.581 -32.198  1.00 95.50           C  
ATOM   2038  N   ASN   253      18.488   5.699 -35.137  1.00 44.19           N  
ATOM   2039  CA  ASN   253      18.346   6.246 -36.454  1.00 44.19           C  
ATOM   2040  C   ASN   253      18.370   7.745 -36.358  1.00 44.19           C  
ATOM   2041  O   ASN   253      17.899   8.329 -35.383  1.00 44.19           O  
ATOM   2042  CB  ASN   253      17.039   5.798 -37.137  1.00 44.19           C  
ATOM   2043  CG  ASN   253      17.185   5.932 -38.646  1.00 44.19           C  
ATOM   2044  ND2 ASN   253      17.322   4.770 -39.340  1.00 44.19           N  
ATOM   2045  OD1 ASN   253      17.181   7.032 -39.194  1.00 44.19           O  
ATOM   2046  N   THR   254      18.940   8.402 -37.389  1.00 53.43           N  
ATOM   2047  CA  THR   254      19.060   9.833 -37.455  1.00 53.43           C  
ATOM   2048  C   THR   254      17.694  10.429 -37.572  1.00 53.43           C  
ATOM   2049  O   THR   254      17.471  11.572 -37.175  1.00 53.43           O  
ATOM   2050  CB  THR   254      19.884  10.304 -38.619  1.00 53.43           C  
ATOM   2051  CG2 THR   254      21.323   9.784 -38.455  1.00 53.43           C  
ATOM   2052  OG1 THR   254      19.323   9.848 -39.842  1.00 53.43           O  
ATOM   2053  N   ALA   255      16.746   9.671 -38.156  1.00 32.02           N  
ATOM   2054  CA  ALA   255      15.417  10.170 -38.356  1.00 32.02           C  
ATOM   2055  C   ALA   255      14.807  10.522 -37.033  1.00 32.02           C  
ATOM   2056  O   ALA   255      14.172  11.567 -36.901  1.00 32.02           O  
ATOM   2057  CB  ALA   255      14.495   9.140 -39.030  1.00 32.02           C  
ATOM   2058  N   SER   256      14.979   9.660 -36.013  1.00 70.75           N  
ATOM   2059  CA  SER   256      14.396   9.918 -34.725  1.00 70.75           C  
ATOM   2060  C   SER   256      15.095  11.078 -34.074  1.00 70.75           C  
ATOM   2061  O   SER   256      14.479  11.833 -33.324  1.00 70.75           O  
ATOM   2062  CB  SER   256      14.495   8.710 -33.777  1.00 70.75           C  
ATOM   2063  OG  SER   256      13.896   9.018 -32.527  1.00 70.75           O  
ATOM   2064  N   LEU   257      16.410  11.236 -34.334  1.00 55.25           N  
ATOM   2065  CA  LEU   257      17.223  12.267 -33.734  1.00 55.25           C  
ATOM   2066  C   LEU   257      16.815  13.639 -34.192  1.00 55.25           C  
ATOM   2067  O   LEU   257      16.768  14.586 -33.408  1.00 55.25           O  
ATOM   2068  CB  LEU   257      18.715  12.088 -34.068  1.00 55.25           C  
ATOM   2069  CG  LEU   257      19.339  10.826 -33.441  1.00 55.25           C  
ATOM   2070  CD1 LEU   257      20.826  10.690 -33.805  1.00 55.25           C  
ATOM   2071  CD2 LEU   257      19.107  10.791 -31.922  1.00 55.25           C  
ATOM   2072  N   LYS   258      16.518  13.777 -35.493  1.00 77.94           N  
ATOM   2073  CA  LYS   258      16.181  15.021 -36.124  1.00 77.94           C  
ATOM   2074  C   LYS   258      14.872  15.546 -35.618  1.00 77.94           C  
ATOM   2075  O   LYS   258      14.617  16.746 -35.701  1.00 77.94           O  
ATOM   2076  CB  LYS   258      16.117  14.872 -37.647  1.00 77.94           C  
ATOM   2077  CG  LYS   258      17.491  14.525 -38.222  1.00 77.94           C  
ATOM   2078  CD  LYS   258      17.463  13.975 -39.647  1.00 77.94           C  
ATOM   2079  CE  LYS   258      18.855  13.634 -40.181  1.00 77.94           C  
ATOM   2080  NZ  LYS   258      18.743  12.922 -41.474  1.00 77.94           N1+
ATOM   2081  N   GLU   259      13.966  14.682 -35.125  1.00 80.36           N  
ATOM   2082  CA  GLU   259      12.719  15.267 -34.725  1.00 80.36           C  
ATOM   2083  C   GLU   259      12.724  15.620 -33.274  1.00 80.36           C  
ATOM   2084  O   GLU   259      12.868  14.776 -32.391  1.00 80.36           O  
ATOM   2085  CB  GLU   259      11.478  14.420 -35.034  1.00 80.36           C  
ATOM   2086  CG  GLU   259      10.200  15.135 -34.600  1.00 80.36           C  
ATOM   2087  CD  GLU   259       9.068  14.667 -35.492  1.00 80.36           C  
ATOM   2088  OE1 GLU   259       8.580  13.520 -35.308  1.00 80.36           O  
ATOM   2089  OE2 GLU   259       8.682  15.467 -36.384  1.00 80.36           O1-
ATOM   2090  N   LYS   260      12.536  16.928 -33.018  1.00 58.70           N  
ATOM   2091  CA  LYS   260      12.519  17.503 -31.708  1.00 58.70           C  
ATOM   2092  C   LYS   260      11.287  17.018 -31.001  1.00 58.70           C  
ATOM   2093  O   LYS   260      10.178  17.140 -31.519  1.00 58.70           O  
ATOM   2094  CB  LYS   260      12.435  19.036 -31.799  1.00 58.70           C  
ATOM   2095  CG  LYS   260      12.553  19.814 -30.490  1.00 58.70           C  
ATOM   2096  CD  LYS   260      12.742  21.314 -30.742  1.00 58.70           C  
ATOM   2097  CE  LYS   260      12.870  22.164 -29.479  1.00 58.70           C  
ATOM   2098  NZ  LYS   260      13.095  23.581 -29.848  1.00 58.70           N1+
ATOM   2099  N   GLY   261      11.462  16.454 -29.786  1.00 23.03           N  
ATOM   2100  CA  GLY   261      10.350  16.038 -28.974  1.00 23.03           C  
ATOM   2101  C   GLY   261       9.956  14.616 -29.253  1.00 23.03           C  
ATOM   2102  O   GLY   261       9.032  14.102 -28.623  1.00 23.03           O  
ATOM   2103  N   ALA   262      10.631  13.940 -30.204  1.00 32.07           N  
ATOM   2104  CA  ALA   262      10.286  12.581 -30.529  1.00 32.07           C  
ATOM   2105  C   ALA   262      10.963  11.640 -29.577  1.00 32.07           C  
ATOM   2106  O   ALA   262      11.970  11.975 -28.958  1.00 32.07           O  
ATOM   2107  CB  ALA   262      10.696  12.166 -31.954  1.00 32.07           C  
ATOM   2108  N   SER   263      10.397  10.423 -29.425  1.00 29.96           N  
ATOM   2109  CA  SER   263      10.992   9.437 -28.567  1.00 29.96           C  
ATOM   2110  C   SER   263      12.067   8.742 -29.344  1.00 29.96           C  
ATOM   2111  O   SER   263      12.035   8.714 -30.573  1.00 29.96           O  
ATOM   2112  CB  SER   263      10.009   8.362 -28.073  1.00 29.96           C  
ATOM   2113  OG  SER   263       9.021   8.951 -27.240  1.00 29.96           O  
ATOM   2114  N   LEU   264      13.062   8.164 -28.636  1.00103.37           N  
ATOM   2115  CA  LEU   264      14.121   7.475 -29.321  1.00103.37           C  
ATOM   2116  C   LEU   264      13.998   6.014 -29.036  1.00103.37           C  
ATOM   2117  O   LEU   264      13.505   5.613 -27.983  1.00103.37           O  
ATOM   2118  CB  LEU   264      15.549   7.854 -28.884  1.00103.37           C  
ATOM   2119  CG  LEU   264      15.969   9.308 -29.171  1.00103.37           C  
ATOM   2120  CD1 LEU   264      15.863   9.651 -30.663  1.00103.37           C  
ATOM   2121  CD2 LEU   264      15.238  10.300 -28.266  1.00103.37           C  
ATOM   2122  N   LYS   265      14.424   5.170 -29.997  1.00 97.30           N  
ATOM   2123  CA  LYS   265      14.363   3.759 -29.754  1.00 97.30           C  
ATOM   2124  C   LYS   265      15.658   3.153 -30.209  1.00 97.30           C  
ATOM   2125  O   LYS   265      15.789   2.664 -31.330  1.00 97.30           O  
ATOM   2126  CB  LYS   265      13.180   3.125 -30.501  1.00 97.30           C  
ATOM   2127  CG  LYS   265      11.868   3.723 -29.987  1.00 97.30           C  
ATOM   2128  CD  LYS   265      10.664   3.565 -30.915  1.00 97.30           C  
ATOM   2129  CE  LYS   265       9.404   4.244 -30.370  1.00 97.30           C  
ATOM   2130  NZ  LYS   265       9.702   5.649 -30.007  1.00 97.30           N1+
ATOM   2131  N   PRO   266      16.620   3.174 -29.325  1.00 66.76           N  
ATOM   2132  CA  PRO   266      17.923   2.656 -29.657  1.00 66.76           C  
ATOM   2133  C   PRO   266      17.967   1.158 -29.662  1.00 66.76           C  
ATOM   2134  O   PRO   266      17.198   0.536 -28.930  1.00 66.76           O  
ATOM   2135  CB  PRO   266      18.889   3.272 -28.647  1.00 66.76           C  
ATOM   2136  CG  PRO   266      18.205   4.590 -28.242  1.00 66.76           C  
ATOM   2137  CD  PRO   266      16.707   4.301 -28.411  1.00 66.76           C  
ATOM   2138  N   THR   267      18.870   0.556 -30.464  1.00107.41           N  
ATOM   2139  CA  THR   267      18.968  -0.877 -30.493  1.00107.41           C  
ATOM   2140  C   THR   267      20.320  -1.288 -29.987  1.00107.41           C  
ATOM   2141  O   THR   267      21.329  -0.655 -30.296  1.00107.41           O  
ATOM   2142  CB  THR   267      18.814  -1.476 -31.860  1.00107.41           C  
ATOM   2143  CG2 THR   267      20.025  -1.078 -32.720  1.00107.41           C  
ATOM   2144  OG1 THR   267      18.728  -2.890 -31.762  1.00107.41           O  
ATOM   2145  N   LEU   268      20.349  -2.360 -29.161  1.00 78.78           N  
ATOM   2146  CA  LEU   268      21.561  -2.910 -28.604  1.00 78.78           C  
ATOM   2147  C   LEU   268      22.206  -3.770 -29.659  1.00 78.78           C  
ATOM   2148  O   LEU   268      21.522  -4.503 -30.370  1.00 78.78           O  
ATOM   2149  CB  LEU   268      21.303  -3.773 -27.352  1.00 78.78           C  
ATOM   2150  CG  LEU   268      22.572  -4.330 -26.677  1.00 78.78           C  
ATOM   2151  CD1 LEU   268      23.446  -3.200 -26.107  1.00 78.78           C  
ATOM   2152  CD2 LEU   268      22.222  -5.389 -25.618  1.00 78.78           C  
ATOM   2153  N   LEU   269      23.529  -3.590 -29.856  1.00232.44           N  
ATOM   2154  CA  LEU   269      24.346  -4.239 -30.859  1.00232.44           C  
ATOM   2155  C   LEU   269      24.972  -5.611 -30.610  1.00232.44           C  
ATOM   2156  O   LEU   269      24.952  -6.454 -31.508  1.00232.44           O  
ATOM   2157  CB  LEU   269      25.437  -3.266 -31.325  1.00232.44           C  
ATOM   2158  CG  LEU   269      24.824  -2.051 -32.050  1.00232.44           C  
ATOM   2159  CD1 LEU   269      25.841  -0.931 -32.256  1.00232.44           C  
ATOM   2160  CD2 LEU   269      24.176  -2.469 -33.378  1.00232.44           C  
ATOM   2161  N   GLY   270      25.596  -5.880 -29.432  1.00234.89           N  
ATOM   2162  CA  GLY   270      25.526  -4.957 -28.355  1.00234.89           C  
ATOM   2163  C   GLY   270      26.727  -4.972 -27.429  1.00234.89           C  
ATOM   2164  O   GLY   270      26.827  -4.039 -26.637  1.00234.89           O  
ATOM   2165  N   GLU   271      27.665  -5.957 -27.452  1.00124.28           N  
ATOM   2166  CA  GLU   271      28.763  -5.832 -26.503  1.00124.28           C  
ATOM   2167  C   GLU   271      30.095  -6.275 -27.078  1.00124.28           C  
ATOM   2168  O   GLU   271      30.183  -7.270 -27.795  1.00124.28           O  
ATOM   2169  CB  GLU   271      28.556  -6.674 -25.232  1.00124.28           C  
ATOM   2170  CG  GLU   271      28.481  -8.178 -25.513  1.00124.28           C  
ATOM   2171  CD  GLU   271      28.345  -8.906 -24.183  1.00124.28           C  
ATOM   2172  OE1 GLU   271      28.841  -8.364 -23.159  1.00124.28           O  
ATOM   2173  OE2 GLU   271      27.743 -10.013 -24.172  1.00124.28           O1-
ATOM   2174  N   ARG   272      31.166  -5.495 -26.781  1.00175.73           N  
ATOM   2175  CA  ARG   272      32.549  -5.691 -27.166  1.00175.73           C  
ATOM   2176  C   ARG   272      33.331  -6.656 -26.314  1.00175.73           C  
ATOM   2177  O   ARG   272      34.430  -7.059 -26.692  1.00175.73           O  
ATOM   2178  CB  ARG   272      33.328  -4.373 -27.347  1.00175.73           C  
ATOM   2179  CG  ARG   272      32.920  -3.693 -28.661  1.00175.73           C  
ATOM   2180  CD  ARG   272      33.772  -2.501 -29.104  1.00175.73           C  
ATOM   2181  NE  ARG   272      33.364  -1.329 -28.286  1.00175.73           N  
ATOM   2182  CZ  ARG   272      34.085  -0.999 -27.181  1.00175.73           C  
ATOM   2183  NH1 ARG   272      35.206  -1.716 -26.890  1.00175.73           N1+
ATOM   2184  NH2 ARG   272      33.696   0.044 -26.395  1.00175.73           N  
ATOM   2185  N   GLY   273      32.861  -6.992 -25.100  1.00 40.83           N  
ATOM   2186  CA  GLY   273      33.647  -7.868 -24.273  1.00 40.83           C  
ATOM   2187  C   GLY   273      34.259  -7.012 -23.206  1.00 40.83           C  
ATOM   2188  O   GLY   273      34.395  -5.803 -23.370  1.00 40.83           O  
ATOM   2189  N   PHE   274      34.687  -7.646 -22.097  1.00118.37           N  
ATOM   2190  CA  PHE   274      35.147  -6.991 -20.903  1.00118.37           C  
ATOM   2191  C   PHE   274      36.406  -6.192 -21.100  1.00118.37           C  
ATOM   2192  O   PHE   274      37.262  -6.524 -21.918  1.00118.37           O  
ATOM   2193  CB  PHE   274      35.417  -7.989 -19.764  1.00118.37           C  
ATOM   2194  CG  PHE   274      36.473  -8.922 -20.259  1.00118.37           C  
ATOM   2195  CD1 PHE   274      37.805  -8.603 -20.133  1.00118.37           C  
ATOM   2196  CD2 PHE   274      36.133 -10.114 -20.858  1.00118.37           C  
ATOM   2197  CE1 PHE   274      38.780  -9.457 -20.590  1.00118.37           C  
ATOM   2198  CE2 PHE   274      37.103 -10.973 -21.316  1.00118.37           C  
ATOM   2199  CZ  PHE   274      38.431 -10.647 -21.183  1.00118.37           C  
ATOM   2200  N   LYS   275      36.498  -5.085 -20.323  1.00152.38           N  
ATOM   2201  CA  LYS   275      37.634  -4.204 -20.177  1.00152.38           C  
ATOM   2202  C   LYS   275      38.060  -3.594 -21.475  1.00152.38           C  
ATOM   2203  O   LYS   275      39.233  -3.259 -21.635  1.00152.38           O  
ATOM   2204  CB  LYS   275      38.865  -4.923 -19.599  1.00152.38           C  
ATOM   2205  CG  LYS   275      38.699  -5.366 -18.145  1.00152.38           C  
ATOM   2206  CD  LYS   275      38.497  -4.196 -17.182  1.00152.38           C  
ATOM   2207  CE  LYS   275      37.150  -3.490 -17.356  1.00152.38           C  
ATOM   2208  NZ  LYS   275      37.078  -2.310 -16.468  1.00152.38           N1+
ATOM   2209  N   THR   276      37.128  -3.376 -22.419  1.00117.41           N  
ATOM   2210  CA  THR   276      37.547  -2.869 -23.693  1.00117.41           C  
ATOM   2211  C   THR   276      36.992  -1.478 -23.869  1.00117.41           C  
ATOM   2212  O   THR   276      36.895  -0.974 -24.986  1.00117.41           O  
ATOM   2213  CB  THR   276      36.997  -3.768 -24.775  1.00117.41           C  
ATOM   2214  CG2 THR   276      37.499  -3.355 -26.165  1.00117.41           C  
ATOM   2215  OG1 THR   276      37.411  -5.103 -24.526  1.00117.41           O  
ATOM   2216  N   GLU   277      36.706  -0.777 -22.754  1.00 98.03           N  
ATOM   2217  CA  GLU   277      36.105   0.532 -22.795  1.00 98.03           C  
ATOM   2218  C   GLU   277      36.874   1.437 -23.710  1.00 98.03           C  
ATOM   2219  O   GLU   277      38.105   1.428 -23.743  1.00 98.03           O  
ATOM   2220  CB  GLU   277      36.038   1.204 -21.414  1.00 98.03           C  
ATOM   2221  CG  GLU   277      35.137   0.459 -20.425  1.00 98.03           C  
ATOM   2222  CD  GLU   277      35.878  -0.785 -19.954  1.00 98.03           C  
ATOM   2223  OE1 GLU   277      37.125  -0.708 -19.795  1.00 98.03           O  
ATOM   2224  OE2 GLU   277      35.205  -1.832 -19.752  1.00 98.03           O1-
ATOM   2225  N   ALA   278      36.128   2.218 -24.524  1.00 63.23           N  
ATOM   2226  CA  ALA   278      36.717   3.141 -25.450  1.00 63.23           C  
ATOM   2227  C   ALA   278      35.894   4.397 -25.425  1.00 63.23           C  
ATOM   2228  O   ALA   278      34.687   4.359 -25.201  1.00 63.23           O  
ATOM   2229  CB  ALA   278      36.726   2.626 -26.900  1.00 63.23           C  
ATOM   2230  N   ILE   279      36.573   5.558 -25.514  1.00216.60           N  
ATOM   2231  CA  ILE   279      35.988   6.871 -25.598  1.00216.60           C  
ATOM   2232  C   ILE   279      35.587   7.213 -27.004  1.00216.60           C  
ATOM   2233  O   ILE   279      34.711   8.046 -27.232  1.00216.60           O  
ATOM   2234  CB  ILE   279      36.920   7.955 -25.151  1.00216.60           C  
ATOM   2235  CG1 ILE   279      37.323   7.764 -23.696  1.00216.60           C  
ATOM   2236  CG2 ILE   279      36.251   9.312 -25.360  1.00216.60           C  
ATOM   2237  CD1 ILE   279      38.264   8.873 -23.260  1.00216.60           C  
ATOM   2238  N   ALA   280      36.316   6.684 -28.002  1.00 59.81           N  
ATOM   2239  CA  ALA   280      36.054   7.119 -29.348  1.00 59.81           C  
ATOM   2240  C   ALA   280      35.890   5.946 -30.271  1.00 59.81           C  
ATOM   2241  O   ALA   280      36.493   4.894 -30.068  1.00 59.81           O  
ATOM   2242  CB  ALA   280      37.173   8.000 -29.931  1.00 59.81           C  
ATOM   2243  N   LEU   281      35.035   6.113 -31.313  1.00126.67           N  
ATOM   2244  CA  LEU   281      34.796   5.082 -32.290  1.00126.67           C  
ATOM   2245  C   LEU   281      34.594   5.731 -33.636  1.00126.67           C  
ATOM   2246  O   LEU   281      34.140   6.873 -33.707  1.00126.67           O  
ATOM   2247  CB  LEU   281      33.540   4.241 -32.007  1.00126.67           C  
ATOM   2248  CG  LEU   281      32.212   4.983 -32.253  1.00126.67           C  
ATOM   2249  CD1 LEU   281      31.010   4.079 -31.941  1.00126.67           C  
ATOM   2250  CD2 LEU   281      32.154   6.321 -31.500  1.00126.67           C  
ATOM   2251  N   ALA   282      34.940   5.030 -34.749  1.00 51.57           N  
ATOM   2252  CA  ALA   282      34.742   5.624 -36.052  1.00 51.57           C  
ATOM   2253  C   ALA   282      34.298   4.586 -37.048  1.00 51.57           C  
ATOM   2254  O   ALA   282      34.880   3.507 -37.151  1.00 51.57           O  
ATOM   2255  CB  ALA   282      36.012   6.274 -36.628  1.00 51.57           C  
ATOM   2256  N   TYR   283      33.267   4.932 -37.851  1.00 65.40           N  
ATOM   2257  CA  TYR   283      32.691   4.063 -38.847  1.00 65.40           C  
ATOM   2258  C   TYR   283      33.309   4.377 -40.179  1.00 65.40           C  
ATOM   2259  O   TYR   283      33.446   5.540 -40.557  1.00 65.40           O  
ATOM   2260  CB  TYR   283      31.164   4.257 -38.953  1.00 65.40           C  
ATOM   2261  CG  TYR   283      30.578   3.414 -40.035  1.00 65.40           C  
ATOM   2262  CD1 TYR   283      30.221   2.102 -39.814  1.00 65.40           C  
ATOM   2263  CD2 TYR   283      30.369   3.955 -41.282  1.00 65.40           C  
ATOM   2264  CE1 TYR   283      29.673   1.344 -40.824  1.00 65.40           C  
ATOM   2265  CE2 TYR   283      29.822   3.204 -42.294  1.00 65.40           C  
ATOM   2266  CZ  TYR   283      29.473   1.895 -42.068  1.00 65.40           C  
ATOM   2267  OH  TYR   283      28.911   1.129 -43.112  1.00 65.40           O  
ATOM   2268  N   ASP   284      33.729   3.326 -40.919  1.00 64.25           N  
ATOM   2269  CA  ASP   284      34.323   3.487 -42.221  1.00 64.25           C  
ATOM   2270  C   ASP   284      33.332   3.034 -43.252  1.00 64.25           C  
ATOM   2271  O   ASP   284      32.814   1.920 -43.196  1.00 64.25           O  
ATOM   2272  CB  ASP   284      35.587   2.629 -42.408  1.00 64.25           C  
ATOM   2273  CG  ASP   284      36.139   2.866 -43.806  1.00 64.25           C  
ATOM   2274  OD1 ASP   284      35.781   3.906 -44.418  1.00 64.25           O  
ATOM   2275  OD2 ASP   284      36.920   2.002 -44.285  1.00 64.25           O1-
ATOM   2276  N   PRO   285      33.025   3.895 -44.183  1.00 77.39           N  
ATOM   2277  CA  PRO   285      32.094   3.526 -45.216  1.00 77.39           C  
ATOM   2278  C   PRO   285      32.585   2.449 -46.142  1.00 77.39           C  
ATOM   2279  O   PRO   285      31.779   1.613 -46.547  1.00 77.39           O  
ATOM   2280  CB  PRO   285      31.720   4.832 -45.915  1.00 77.39           C  
ATOM   2281  CG  PRO   285      31.895   5.894 -44.813  1.00 77.39           C  
ATOM   2282  CD  PRO   285      32.992   5.320 -43.901  1.00 77.39           C  
ATOM   2283  N   LYS   286      33.888   2.436 -46.491  1.00120.20           N  
ATOM   2284  CA  LYS   286      34.364   1.483 -47.458  1.00120.20           C  
ATOM   2285  C   LYS   286      34.254   0.072 -46.956  1.00120.20           C  
ATOM   2286  O   LYS   286      33.724  -0.793 -47.650  1.00120.20           O  
ATOM   2287  CB  LYS   286      35.836   1.693 -47.859  1.00120.20           C  
ATOM   2288  CG  LYS   286      36.062   2.884 -48.790  1.00120.20           C  
ATOM   2289  CD  LYS   286      37.536   3.218 -49.025  1.00120.20           C  
ATOM   2290  CE  LYS   286      37.762   4.243 -50.141  1.00120.20           C  
ATOM   2291  NZ  LYS   286      37.420   3.651 -51.454  1.00120.20           N1+
ATOM   2292  N   THR   287      34.817  -0.202 -45.764  1.00 93.31           N  
ATOM   2293  CA  THR   287      34.841  -1.500 -45.142  1.00 93.31           C  
ATOM   2294  C   THR   287      33.580  -1.842 -44.399  1.00 93.31           C  
ATOM   2295  O   THR   287      33.252  -3.018 -44.247  1.00 93.31           O  
ATOM   2296  CB  THR   287      36.002  -1.653 -44.207  1.00 93.31           C  
ATOM   2297  CG2 THR   287      37.295  -1.473 -45.019  1.00 93.31           C  
ATOM   2298  OG1 THR   287      35.941  -0.683 -43.172  1.00 93.31           O  
ATOM   2299  N   LYS   288      32.843  -0.829 -43.905  1.00135.82           N  
ATOM   2300  CA  LYS   288      31.699  -1.059 -43.063  1.00135.82           C  
ATOM   2301  C   LYS   288      32.153  -1.493 -41.696  1.00135.82           C  
ATOM   2302  O   LYS   288      31.371  -2.056 -40.931  1.00135.82           O  
ATOM   2303  CB  LYS   288      30.737  -2.145 -43.587  1.00135.82           C  
ATOM   2304  CG  LYS   288      29.672  -1.656 -44.571  1.00135.82           C  
ATOM   2305  CD  LYS   288      30.175  -1.212 -45.944  1.00135.82           C  
ATOM   2306  CE  LYS   288      29.046  -0.715 -46.851  1.00135.82           C  
ATOM   2307  NZ  LYS   288      29.597  -0.207 -48.126  1.00135.82           N1+
ATOM   2308  N   VAL   289      33.425  -1.209 -41.340  1.00 67.84           N  
ATOM   2309  CA  VAL   289      33.943  -1.553 -40.044  1.00 67.84           C  
ATOM   2310  C   VAL   289      33.926  -0.346 -39.141  1.00 67.84           C  
ATOM   2311  O   VAL   289      34.011   0.793 -39.597  1.00 67.84           O  
ATOM   2312  CB  VAL   289      35.349  -2.082 -40.095  1.00 67.84           C  
ATOM   2313  CG1 VAL   289      35.867  -2.285 -38.661  1.00 67.84           C  
ATOM   2314  CG2 VAL   289      35.341  -3.370 -40.936  1.00 67.84           C  
ATOM   2315  N   ILE   290      33.773  -0.578 -37.816  1.00 78.24           N  
ATOM   2316  CA  ILE   290      33.813   0.486 -36.844  1.00 78.24           C  
ATOM   2317  C   ILE   290      35.031   0.227 -36.013  1.00 78.24           C  
ATOM   2318  O   ILE   290      35.247  -0.894 -35.550  1.00 78.24           O  
ATOM   2319  CB  ILE   290      32.632   0.522 -35.917  1.00 78.24           C  
ATOM   2320  CG1 ILE   290      31.330   0.723 -36.709  1.00 78.24           C  
ATOM   2321  CG2 ILE   290      32.881   1.627 -34.878  1.00 78.24           C  
ATOM   2322  CD1 ILE   290      30.070   0.533 -35.865  1.00 78.24           C  
ATOM   2323  N   PHE   291      35.868   1.268 -35.820  1.00 78.62           N  
ATOM   2324  CA  PHE   291      37.102   1.109 -35.104  1.00 78.62           C  
ATOM   2325  C   PHE   291      36.997   1.796 -33.781  1.00 78.62           C  
ATOM   2326  O   PHE   291      36.396   2.863 -33.651  1.00 78.62           O  
ATOM   2327  CB  PHE   291      38.319   1.695 -35.849  1.00 78.62           C  
ATOM   2328  CG  PHE   291      38.539   0.925 -37.115  1.00 78.62           C  
ATOM   2329  CD1 PHE   291      39.290  -0.231 -37.124  1.00 78.62           C  
ATOM   2330  CD2 PHE   291      37.999   1.360 -38.306  1.00 78.62           C  
ATOM   2331  CE1 PHE   291      39.495  -0.936 -38.291  1.00 78.62           C  
ATOM   2332  CE2 PHE   291      38.199   0.661 -39.476  1.00 78.62           C  
ATOM   2333  CZ  PHE   291      38.949  -0.492 -39.472  1.00 78.62           C  
ATOM   2334  N   PHE   292      37.590   1.178 -32.743  1.00171.42           N  
ATOM   2335  CA  PHE   292      37.493   1.761 -31.438  1.00171.42           C  
ATOM   2336  C   PHE   292      38.884   2.030 -30.948  1.00171.42           C  
ATOM   2337  O   PHE   292      39.775   1.197 -31.098  1.00171.42           O  
ATOM   2338  CB  PHE   292      36.829   0.815 -30.420  1.00171.42           C  
ATOM   2339  CG  PHE   292      35.448   0.501 -30.896  1.00171.42           C  
ATOM   2340  CD1 PHE   292      35.246  -0.531 -31.785  1.00171.42           C  
ATOM   2341  CD2 PHE   292      34.360   1.228 -30.471  1.00171.42           C  
ATOM   2342  CE1 PHE   292      33.984  -0.839 -32.238  1.00171.42           C  
ATOM   2343  CE2 PHE   292      33.095   0.923 -30.921  1.00171.42           C  
ATOM   2344  CZ  PHE   292      32.903  -0.112 -31.805  1.00171.42           C  
ATOM   2345  N   VAL   293      39.108   3.231 -30.372  1.00120.30           N  
ATOM   2346  CA  VAL   293      40.371   3.531 -29.751  1.00120.30           C  
ATOM   2347  C   VAL   293      40.141   3.323 -28.277  1.00120.30           C  
ATOM   2348  O   VAL   293      39.398   4.066 -27.636  1.00120.30           O  
ATOM   2349  CB  VAL   293      40.855   4.933 -30.019  1.00120.30           C  
ATOM   2350  CG1 VAL   293      41.167   5.040 -31.521  1.00120.30           C  
ATOM   2351  CG2 VAL   293      39.801   5.958 -29.562  1.00120.30           C  
ATOM   2352  N   GLU   294      40.787   2.288 -27.698  1.00 87.40           N  
ATOM   2353  CA  GLU   294      40.480   1.852 -26.359  1.00 87.40           C  
ATOM   2354  C   GLU   294      41.275   2.550 -25.292  1.00 87.40           C  
ATOM   2355  O   GLU   294      42.347   3.098 -25.540  1.00 87.40           O  
ATOM   2356  CB  GLU   294      40.595   0.327 -26.227  1.00 87.40           C  
ATOM   2357  CG  GLU   294      39.566  -0.349 -27.142  1.00 87.40           C  
ATOM   2358  CD  GLU   294      39.800  -1.847 -27.195  1.00 87.40           C  
ATOM   2359  OE1 GLU   294      40.272  -2.418 -26.177  1.00 87.40           O  
ATOM   2360  OE2 GLU   294      39.484  -2.450 -28.256  1.00 87.40           O1-
ATOM   2361  N   SER   295      40.694   2.589 -24.066  1.00134.42           N  
ATOM   2362  CA  SER   295      41.271   3.272 -22.940  1.00134.42           C  
ATOM   2363  C   SER   295      42.457   2.588 -22.307  1.00134.42           C  
ATOM   2364  O   SER   295      43.512   3.198 -22.149  1.00134.42           O  
ATOM   2365  CB  SER   295      40.253   3.566 -21.826  1.00134.42           C  
ATOM   2366  OG  SER   295      39.334   4.548 -22.274  1.00134.42           O  
ATOM   2367  N   ASP   296      42.265   1.365 -21.772  1.00128.10           N  
ATOM   2368  CA  ASP   296      43.323   0.676 -21.064  1.00128.10           C  
ATOM   2369  C   ASP   296      44.122  -0.338 -21.844  1.00128.10           C  
ATOM   2370  O   ASP   296      45.245  -0.664 -21.459  1.00128.10           O  
ATOM   2371  CB  ASP   296      42.837  -0.012 -19.776  1.00128.10           C  
ATOM   2372  CG  ASP   296      44.045  -0.162 -18.849  1.00128.10           C  
ATOM   2373  OD1 ASP   296      44.919   0.746 -18.870  1.00128.10           O  
ATOM   2374  OD2 ASP   296      44.110  -1.183 -18.115  1.00128.10           O1-
ATOM   2375  N   SER   297      43.529  -0.922 -22.905  1.00 75.55           N  
ATOM   2376  CA  SER   297      44.055  -2.080 -23.595  1.00 75.55           C  
ATOM   2377  C   SER   297      45.276  -1.828 -24.433  1.00 75.55           C  
ATOM   2378  O   SER   297      45.927  -2.780 -24.864  1.00 75.55           O  
ATOM   2379  CB  SER   297      43.013  -2.713 -24.527  1.00 75.55           C  
ATOM   2380  OG  SER   297      42.697  -1.804 -25.570  1.00 75.55           O  
ATOM   2381  N   ARG   298      45.605  -0.557 -24.706  1.00155.87           N  
ATOM   2382  CA  ARG   298      46.697  -0.169 -25.558  1.00155.87           C  
ATOM   2383  C   ARG   298      46.529  -0.758 -26.925  1.00155.87           C  
ATOM   2384  O   ARG   298      47.502  -1.149 -27.565  1.00155.87           O  
ATOM   2385  CB  ARG   298      48.122  -0.393 -25.004  1.00155.87           C  
ATOM   2386  CG  ARG   298      48.553  -1.813 -24.646  1.00155.87           C  
ATOM   2387  CD  ARG   298      48.507  -2.092 -23.142  1.00155.87           C  
ATOM   2388  NE  ARG   298      49.484  -3.181 -22.860  1.00155.87           N  
ATOM   2389  CZ  ARG   298      49.130  -4.493 -22.984  1.00155.87           C  
ATOM   2390  NH1 ARG   298      47.877  -4.832 -23.404  1.00155.87           N1+
ATOM   2391  NH2 ARG   298      50.038  -5.466 -22.682  1.00155.87           N  
ATOM   2392  N   GLN   299      45.270  -0.794 -27.425  1.00 59.40           N  
ATOM   2393  CA  GLN   299      45.016  -1.350 -28.725  1.00 59.40           C  
ATOM   2394  C   GLN   299      43.909  -0.592 -29.405  1.00 59.40           C  
ATOM   2395  O   GLN   299      43.174   0.171 -28.778  1.00 59.40           O  
ATOM   2396  CB  GLN   299      44.550  -2.815 -28.657  1.00 59.40           C  
ATOM   2397  CG  GLN   299      45.591  -3.769 -28.068  1.00 59.40           C  
ATOM   2398  CD  GLN   299      44.974  -5.158 -28.013  1.00 59.40           C  
ATOM   2399  NE2 GLN   299      45.696  -6.164 -28.576  1.00 59.40           N  
ATOM   2400  OE1 GLN   299      43.877  -5.345 -27.488  1.00 59.40           O  
ATOM   2401  N   VAL   300      43.807  -0.771 -30.746  1.00 57.81           N  
ATOM   2402  CA  VAL   300      42.724  -0.239 -31.528  1.00 57.81           C  
ATOM   2403  C   VAL   300      41.990  -1.450 -32.035  1.00 57.81           C  
ATOM   2404  O   VAL   300      42.598  -2.361 -32.598  1.00 57.81           O  
ATOM   2405  CB  VAL   300      43.181   0.583 -32.703  1.00 57.81           C  
ATOM   2406  CG1 VAL   300      41.949   1.017 -33.515  1.00 57.81           C  
ATOM   2407  CG2 VAL   300      44.011   1.765 -32.172  1.00 57.81           C  
ATOM   2408  N   SER   301      40.652  -1.495 -31.855  1.00 53.37           N  
ATOM   2409  CA  SER   301      39.903  -2.679 -32.191  1.00 53.37           C  
ATOM   2410  C   SER   301      38.947  -2.395 -33.310  1.00 53.37           C  
ATOM   2411  O   SER   301      38.748  -1.244 -33.691  1.00 53.37           O  
ATOM   2412  CB  SER   301      39.088  -3.227 -31.004  1.00 53.37           C  
ATOM   2413  OG  SER   301      38.141  -2.260 -30.569  1.00 53.37           O  
ATOM   2414  N   CYS   302      38.353  -3.464 -33.896  1.00 63.53           N  
ATOM   2415  CA  CYS   302      37.441  -3.275 -34.994  1.00 63.53           C  
ATOM   2416  C   CYS   302      36.307  -4.256 -34.933  1.00 63.53           C  
ATOM   2417  O   CYS   302      36.386  -5.302 -34.290  1.00 63.53           O  
ATOM   2418  CB  CYS   302      38.108  -3.385 -36.383  1.00 63.53           C  
ATOM   2419  SG  CYS   302      38.909  -4.985 -36.699  1.00 63.53           S  
ATOM   2420  N   TRP   303      35.181  -3.887 -35.583  1.00 96.74           N  
ATOM   2421  CA  TRP   303      34.019  -4.724 -35.675  1.00 96.74           C  
ATOM   2422  C   TRP   303      33.336  -4.425 -36.972  1.00 96.74           C  
ATOM   2423  O   TRP   303      32.998  -3.275 -37.253  1.00 96.74           O  
ATOM   2424  CB  TRP   303      33.011  -4.461 -34.539  1.00 96.74           C  
ATOM   2425  CG  TRP   303      31.682  -5.163 -34.698  1.00 96.74           C  
ATOM   2426  CD1 TRP   303      31.409  -6.497 -34.781  1.00 96.74           C  
ATOM   2427  CD2 TRP   303      30.416  -4.484 -34.755  1.00 96.74           C  
ATOM   2428  CE2 TRP   303      29.430  -5.461 -34.885  1.00 96.74           C  
ATOM   2429  CE3 TRP   303      30.100  -3.156 -34.700  1.00 96.74           C  
ATOM   2430  NE1 TRP   303      30.054  -6.691 -34.904  1.00 96.74           N  
ATOM   2431  CZ2 TRP   303      28.109  -5.123 -34.963  1.00 96.74           C  
ATOM   2432  CZ3 TRP   303      28.765  -2.819 -34.781  1.00 96.74           C  
ATOM   2433  CH2 TRP   303      27.788  -3.784 -34.912  1.00 96.74           C  
ATOM   2434  N   ASN   304      33.117  -5.467 -37.801  1.00 59.91           N  
ATOM   2435  CA  ASN   304      32.407  -5.290 -39.033  1.00 59.91           C  
ATOM   2436  C   ASN   304      30.968  -5.150 -38.644  1.00 59.91           C  
ATOM   2437  O   ASN   304      30.458  -5.904 -37.820  1.00 59.91           O  
ATOM   2438  CB  ASN   304      32.535  -6.495 -39.983  1.00 59.91           C  
ATOM   2439  CG  ASN   304      32.016  -6.087 -41.354  1.00 59.91           C  
ATOM   2440  ND2 ASN   304      32.507  -6.778 -42.417  1.00 59.91           N  
ATOM   2441  OD1 ASN   304      31.197  -5.179 -41.476  1.00 59.91           O  
ATOM   2442  N   ILE   305      30.278  -4.164 -39.240  1.00157.80           N  
ATOM   2443  CA  ILE   305      28.906  -3.831 -38.979  1.00157.80           C  
ATOM   2444  C   ILE   305      28.027  -4.960 -39.407  1.00157.80           C  
ATOM   2445  O   ILE   305      26.981  -5.210 -38.811  1.00157.80           O  
ATOM   2446  CB  ILE   305      28.504  -2.579 -39.714  1.00157.80           C  
ATOM   2447  CG1 ILE   305      27.185  -1.974 -39.192  1.00157.80           C  
ATOM   2448  CG2 ILE   305      28.490  -2.915 -41.214  1.00157.80           C  
ATOM   2449  CD1 ILE   305      25.928  -2.783 -39.509  1.00157.80           C  
ATOM   2450  N   GLN   306      28.429  -5.676 -40.466  1.00112.86           N  
ATOM   2451  CA  GLN   306      27.594  -6.686 -41.038  1.00112.86           C  
ATOM   2452  C   GLN   306      27.259  -7.710 -39.990  1.00112.86           C  
ATOM   2453  O   GLN   306      26.115  -8.160 -39.917  1.00112.86           O  
ATOM   2454  CB  GLN   306      28.280  -7.401 -42.215  1.00112.86           C  
ATOM   2455  CG  GLN   306      28.866  -6.446 -43.267  1.00112.86           C  
ATOM   2456  CD  GLN   306      27.780  -5.561 -43.871  1.00112.86           C  
ATOM   2457  NE2 GLN   306      26.492  -5.845 -43.546  1.00112.86           N  
ATOM   2458  OE1 GLN   306      28.076  -4.631 -44.620  1.00112.86           O  
ATOM   2459  N   LYS   307      28.226  -8.103 -39.134  1.00 69.84           N  
ATOM   2460  CA  LYS   307      27.960  -9.125 -38.146  1.00 69.84           C  
ATOM   2461  C   LYS   307      27.380  -8.501 -36.889  1.00 69.84           C  
ATOM   2462  O   LYS   307      27.506  -7.295 -36.693  1.00 69.84           O  
ATOM   2463  CB  LYS   307      29.220  -9.876 -37.691  1.00 69.84           C  
ATOM   2464  CG  LYS   307      29.921 -10.673 -38.791  1.00 69.84           C  
ATOM   2465  CD  LYS   307      31.317 -11.142 -38.376  1.00 69.84           C  
ATOM   2466  CE  LYS   307      32.007 -12.026 -39.416  1.00 69.84           C  
ATOM   2467  NZ  LYS   307      33.339 -12.439 -38.921  1.00 69.84           N1+
ATOM   2468  N   GLU   308      26.722  -9.321 -36.011  1.00142.68           N  
ATOM   2469  CA  GLU   308      26.133  -8.940 -34.736  1.00142.68           C  
ATOM   2470  C   GLU   308      27.274  -8.687 -33.799  1.00142.68           C  
ATOM   2471  O   GLU   308      28.365  -9.213 -33.999  1.00142.68           O  
ATOM   2472  CB  GLU   308      25.239 -10.031 -34.120  1.00142.68           C  
ATOM   2473  CG  GLU   308      24.478  -9.574 -32.873  1.00142.68           C  
ATOM   2474  CD  GLU   308      23.363  -8.638 -33.318  1.00142.68           C  
ATOM   2475  OE1 GLU   308      23.520  -8.005 -34.396  1.00142.68           O  
ATOM   2476  OE2 GLU   308      22.342  -8.540 -32.586  1.00142.68           O1-
ATOM   2477  N   LEU   309      27.070  -7.878 -32.737  1.00 95.80           N  
ATOM   2478  CA  LEU   309      28.220  -7.512 -31.956  1.00 95.80           C  
ATOM   2479  C   LEU   309      28.452  -8.406 -30.785  1.00 95.80           C  
ATOM   2480  O   LEU   309      27.782  -8.310 -29.755  1.00 95.80           O  
ATOM   2481  CB  LEU   309      28.149  -6.071 -31.417  1.00 95.80           C  
ATOM   2482  CG  LEU   309      29.368  -5.661 -30.570  1.00 95.80           C  
ATOM   2483  CD1 LEU   309      30.667  -5.701 -31.389  1.00 95.80           C  
ATOM   2484  CD2 LEU   309      29.138  -4.303 -29.888  1.00 95.80           C  
ATOM   2485  N   ILE   310      29.480  -9.263 -30.929  1.00 96.72           N  
ATOM   2486  CA  ILE   310      29.958 -10.168 -29.927  1.00 96.72           C  
ATOM   2487  C   ILE   310      31.443  -9.978 -29.951  1.00 96.72           C  
ATOM   2488  O   ILE   310      31.984  -9.493 -30.943  1.00 96.72           O  
ATOM   2489  CB  ILE   310      29.712 -11.610 -30.273  1.00 96.72           C  
ATOM   2490  CG1 ILE   310      28.207 -11.884 -30.435  1.00 96.72           C  
ATOM   2491  CG2 ILE   310      30.389 -12.484 -29.204  1.00 96.72           C  
ATOM   2492  CD1 ILE   310      27.597 -11.233 -31.677  1.00 96.72           C  
ATOM   2493  N   PRO   311      32.129 -10.313 -28.897  1.00146.82           N  
ATOM   2494  CA  PRO   311      33.557 -10.145 -28.896  1.00146.82           C  
ATOM   2495  C   PRO   311      34.202 -11.014 -29.924  1.00146.82           C  
ATOM   2496  O   PRO   311      35.269 -10.663 -30.425  1.00146.82           O  
ATOM   2497  CB  PRO   311      33.995 -10.410 -27.456  1.00146.82           C  
ATOM   2498  CG  PRO   311      32.766  -9.985 -26.626  1.00146.82           C  
ATOM   2499  CD  PRO   311      31.566 -10.227 -27.559  1.00146.82           C  
ATOM   2500  N   LYS   312      33.563 -12.146 -30.263  1.00 91.48           N  
ATOM   2501  CA  LYS   312      34.108 -13.061 -31.217  1.00 91.48           C  
ATOM   2502  C   LYS   312      34.185 -12.376 -32.541  1.00 91.48           C  
ATOM   2503  O   LYS   312      35.071 -12.674 -33.341  1.00 91.48           O  
ATOM   2504  CB  LYS   312      33.280 -14.351 -31.350  1.00 91.48           C  
ATOM   2505  CG  LYS   312      31.815 -14.126 -31.723  1.00 91.48           C  
ATOM   2506  CD  LYS   312      31.068 -15.428 -32.023  1.00 91.48           C  
ATOM   2507  CE  LYS   312      29.562 -15.245 -32.214  1.00 91.48           C  
ATOM   2508  NZ  LYS   312      28.910 -16.564 -32.378  1.00 91.48           N1+
ATOM   2509  N   ASN   313      33.249 -11.444 -32.823  1.00104.34           N  
ATOM   2510  CA  ASN   313      33.273 -10.805 -34.108  1.00104.34           C  
ATOM   2511  C   ASN   313      34.095  -9.544 -34.072  1.00104.34           C  
ATOM   2512  O   ASN   313      33.876  -8.646 -34.884  1.00104.34           O  
ATOM   2513  CB  ASN   313      31.873 -10.399 -34.604  1.00104.34           C  
ATOM   2514  CG  ASN   313      31.077 -11.660 -34.910  1.00104.34           C  
ATOM   2515  ND2 ASN   313      29.794 -11.690 -34.460  1.00104.34           N  
ATOM   2516  OD1 ASN   313      31.579 -12.594 -35.532  1.00104.34           O  
ATOM   2517  N   VAL   314      35.104  -9.459 -33.181  1.00 50.46           N  
ATOM   2518  CA  VAL   314      35.933  -8.283 -33.116  1.00 50.46           C  
ATOM   2519  C   VAL   314      37.360  -8.740 -33.199  1.00 50.46           C  
ATOM   2520  O   VAL   314      37.659  -9.897 -32.908  1.00 50.46           O  
ATOM   2521  CB  VAL   314      35.765  -7.535 -31.822  1.00 50.46           C  
ATOM   2522  CG1 VAL   314      36.741  -6.346 -31.776  1.00 50.46           C  
ATOM   2523  CG2 VAL   314      34.285  -7.135 -31.697  1.00 50.46           C  
ATOM   2524  N   GLY   315      38.276  -7.834 -33.620  1.00 28.17           N  
ATOM   2525  CA  GLY   315      39.675  -8.148 -33.754  1.00 28.17           C  
ATOM   2526  C   GLY   315      40.475  -6.924 -33.396  1.00 28.17           C  
ATOM   2527  O   GLY   315      39.914  -5.904 -32.997  1.00 28.17           O  
ATOM   2528  N   VAL   316      41.825  -7.007 -33.516  1.00 52.88           N  
ATOM   2529  CA  VAL   316      42.689  -5.902 -33.179  1.00 52.88           C  
ATOM   2530  C   VAL   316      43.497  -5.504 -34.384  1.00 52.88           C  
ATOM   2531  O   VAL   316      44.148  -6.335 -35.017  1.00 52.88           O  
ATOM   2532  CB  VAL   316      43.670  -6.248 -32.096  1.00 52.88           C  
ATOM   2533  CG1 VAL   316      44.611  -5.053 -31.876  1.00 52.88           C  
ATOM   2534  CG2 VAL   316      42.887  -6.669 -30.839  1.00 52.88           C  
ATOM   2535  N   ILE   317      43.377  -4.218 -34.782  1.00196.49           N  
ATOM   2536  CA  ILE   317      44.117  -3.605 -35.858  1.00196.49           C  
ATOM   2537  C   ILE   317      45.495  -3.173 -35.429  1.00196.49           C  
ATOM   2538  O   ILE   317      46.441  -3.223 -36.213  1.00196.49           O  
ATOM   2539  CB  ILE   317      43.453  -2.368 -36.390  1.00196.49           C  
ATOM   2540  CG1 ILE   317      42.045  -2.682 -36.923  1.00196.49           C  
ATOM   2541  CG2 ILE   317      44.386  -1.759 -37.449  1.00196.49           C  
ATOM   2542  CD1 ILE   317      41.041  -3.015 -35.821  1.00196.49           C  
ATOM   2543  N   TYR   318      45.623  -2.633 -34.193  1.00 95.16           N  
ATOM   2544  CA  TYR   318      46.872  -2.044 -33.792  1.00 95.16           C  
ATOM   2545  C   TYR   318      47.151  -2.354 -32.349  1.00 95.16           C  
ATOM   2546  O   TYR   318      46.237  -2.399 -31.527  1.00 95.16           O  
ATOM   2547  CB  TYR   318      46.797  -0.515 -33.976  1.00 95.16           C  
ATOM   2548  CG  TYR   318      47.998   0.196 -33.459  1.00 95.16           C  
ATOM   2549  CD1 TYR   318      49.181   0.197 -34.160  1.00 95.16           C  
ATOM   2550  CD2 TYR   318      47.918   0.900 -32.278  1.00 95.16           C  
ATOM   2551  CE1 TYR   318      50.274   0.874 -33.675  1.00 95.16           C  
ATOM   2552  CE2 TYR   318      49.007   1.580 -31.790  1.00 95.16           C  
ATOM   2553  CZ  TYR   318      50.190   1.565 -32.489  1.00 95.16           C  
ATOM   2554  OH  TYR   318      51.310   2.264 -31.991  1.00 95.16           O  
ATOM   2555  N   THR   319      48.438  -2.597 -32.009  1.00 51.05           N  
ATOM   2556  CA  THR   319      48.791  -2.832 -30.635  1.00 51.05           C  
ATOM   2557  C   THR   319      50.112  -2.174 -30.358  1.00 51.05           C  
ATOM   2558  O   THR   319      51.070  -2.364 -31.106  1.00 51.05           O  
ATOM   2559  CB  THR   319      48.940  -4.289 -30.306  1.00 51.05           C  
ATOM   2560  CG2 THR   319      49.319  -4.428 -28.821  1.00 51.05           C  
ATOM   2561  OG1 THR   319      47.727  -4.978 -30.572  1.00 51.05           O  
ATOM   2562  N   ASN   320      50.195  -1.362 -29.278  1.00 64.03           N  
ATOM   2563  CA  ASN   320      51.455  -0.768 -28.923  1.00 64.03           C  
ATOM   2564  C   ASN   320      51.451  -0.495 -27.448  1.00 64.03           C  
ATOM   2565  O   ASN   320      50.491   0.039 -26.893  1.00 64.03           O  
ATOM   2566  CB  ASN   320      51.756   0.547 -29.657  1.00 64.03           C  
ATOM   2567  CG  ASN   320      53.263   0.747 -29.612  1.00 64.03           C  
ATOM   2568  ND2 ASN   320      53.789   1.626 -30.507  1.00 64.03           N  
ATOM   2569  OD1 ASN   320      53.958   0.130 -28.807  1.00 64.03           O  
ATOM   2570  N   ALA   321      52.569  -0.821 -26.775  1.00 43.14           N  
ATOM   2571  CA  ALA   321      52.685  -0.649 -25.355  1.00 43.14           C  
ATOM   2572  C   ALA   321      52.519   0.808 -25.058  1.00 43.14           C  
ATOM   2573  O   ALA   321      52.023   1.194 -24.001  1.00 43.14           O  
ATOM   2574  CB  ALA   321      54.058  -1.084 -24.814  1.00 43.14           C  
ATOM   2575  N   TYR   322      52.987   1.643 -25.998  1.00136.92           N  
ATOM   2576  CA  TYR   322      52.998   3.079 -25.973  1.00136.92           C  
ATOM   2577  C   TYR   322      51.619   3.677 -26.061  1.00136.92           C  
ATOM   2578  O   TYR   322      51.418   4.811 -25.627  1.00136.92           O  
ATOM   2579  CB  TYR   322      53.819   3.676 -27.131  1.00136.92           C  
ATOM   2580  CG  TYR   322      55.253   3.320 -26.925  1.00136.92           C  
ATOM   2581  CD1 TYR   322      56.051   4.097 -26.119  1.00136.92           C  
ATOM   2582  CD2 TYR   322      55.805   2.217 -27.534  1.00136.92           C  
ATOM   2583  CE1 TYR   322      57.375   3.787 -25.917  1.00136.92           C  
ATOM   2584  CE2 TYR   322      57.130   1.899 -27.337  1.00136.92           C  
ATOM   2585  CZ  TYR   322      57.916   2.684 -26.528  1.00136.92           C  
ATOM   2586  OH  TYR   322      59.274   2.361 -26.324  1.00136.92           O  
ATOM   2587  N   PHE   323      50.657   2.982 -26.703  1.00103.70           N  
ATOM   2588  CA  PHE   323      49.360   3.564 -26.961  1.00103.70           C  
ATOM   2589  C   PHE   323      48.548   3.621 -25.699  1.00103.70           C  
ATOM   2590  O   PHE   323      47.575   2.891 -25.516  1.00103.70           O  
ATOM   2591  CB  PHE   323      48.591   2.736 -28.011  1.00103.70           C  
ATOM   2592  CG  PHE   323      47.373   3.451 -28.491  1.00103.70           C  
ATOM   2593  CD1 PHE   323      47.487   4.513 -29.359  1.00103.70           C  
ATOM   2594  CD2 PHE   323      46.118   3.039 -28.107  1.00103.70           C  
ATOM   2595  CE1 PHE   323      46.370   5.169 -29.818  1.00103.70           C  
ATOM   2596  CE2 PHE   323      44.997   3.691 -28.563  1.00103.70           C  
ATOM   2597  CZ  PHE   323      45.121   4.760 -29.418  1.00103.70           C  
ATOM   2598  N   VAL   324      48.881   4.588 -24.827  1.00 86.29           N  
ATOM   2599  CA  VAL   324      48.214   4.708 -23.566  1.00 86.29           C  
ATOM   2600  C   VAL   324      47.081   5.675 -23.725  1.00 86.29           C  
ATOM   2601  O   VAL   324      47.296   6.848 -24.033  1.00 86.29           O  
ATOM   2602  CB  VAL   324      49.125   5.260 -22.507  1.00 86.29           C  
ATOM   2603  CG1 VAL   324      48.308   5.508 -21.237  1.00 86.29           C  
ATOM   2604  CG2 VAL   324      50.306   4.295 -22.315  1.00 86.29           C  
ATOM   2605  N   PHE   325      45.862   5.228 -23.349  1.00140.55           N  
ATOM   2606  CA  PHE   325      44.657   6.009 -23.441  1.00140.55           C  
ATOM   2607  C   PHE   325      44.325   6.565 -24.806  1.00140.55           C  
ATOM   2608  O   PHE   325      44.658   7.703 -25.138  1.00140.55           O  
ATOM   2609  CB  PHE   325      44.710   7.156 -22.424  1.00140.55           C  
ATOM   2610  CG  PHE   325      43.395   7.833 -22.351  1.00140.55           C  
ATOM   2611  CD1 PHE   325      42.360   7.252 -21.659  1.00140.55           C  
ATOM   2612  CD2 PHE   325      43.214   9.054 -22.957  1.00140.55           C  
ATOM   2613  CE1 PHE   325      41.145   7.885 -21.579  1.00140.55           C  
ATOM   2614  CE2 PHE   325      42.003   9.693 -22.880  1.00140.55           C  
ATOM   2615  CZ  PHE   325      40.976   9.103 -22.190  1.00140.55           C  
ATOM   2616  N   GLY   326      43.725   5.704 -25.671  1.00 68.49           N  
ATOM   2617  CA  GLY   326      43.228   6.111 -26.964  1.00 68.49           C  
ATOM   2618  C   GLY   326      42.129   7.119 -26.744  1.00 68.49           C  
ATOM   2619  O   GLY   326      41.199   6.885 -25.974  1.00 68.49           O  
ATOM   2620  N   THR   327      42.324   8.338 -27.290  1.00231.35           N  
ATOM   2621  CA  THR   327      41.432   9.473 -27.228  1.00231.35           C  
ATOM   2622  C   THR   327      40.619   9.790 -28.452  1.00231.35           C  
ATOM   2623  O   THR   327      39.644  10.534 -28.357  1.00231.35           O  
ATOM   2624  CB  THR   327      42.124  10.763 -26.926  1.00231.35           C  
ATOM   2625  CG2 THR   327      42.965  10.574 -25.670  1.00231.35           C  
ATOM   2626  OG1 THR   327      42.966  11.139 -28.001  1.00231.35           O  
ATOM   2627  N   ASP   328      41.077   9.384 -29.652  1.00114.31           N  
ATOM   2628  CA  ASP   328      40.417   9.878 -30.833  1.00114.31           C  
ATOM   2629  C   ASP   328      40.694   8.933 -31.955  1.00114.31           C  
ATOM   2630  O   ASP   328      41.753   8.309 -32.004  1.00114.31           O  
ATOM   2631  CB  ASP   328      40.977  11.250 -31.256  1.00114.31           C  
ATOM   2632  CG  ASP   328      40.159  11.853 -32.387  1.00114.31           C  
ATOM   2633  OD1 ASP   328      39.066  11.310 -32.698  1.00114.31           O  
ATOM   2634  OD2 ASP   328      40.621  12.881 -32.951  1.00114.31           O1-
ATOM   2635  N   ILE   329      39.705   8.772 -32.859  1.00127.09           N  
ATOM   2636  CA  ILE   329      39.843   7.937 -34.020  1.00127.09           C  
ATOM   2637  C   ILE   329      38.931   8.487 -35.078  1.00127.09           C  
ATOM   2638  O   ILE   329      37.797   8.863 -34.785  1.00127.09           O  
ATOM   2639  CB  ILE   329      39.401   6.520 -33.746  1.00127.09           C  
ATOM   2640  CG1 ILE   329      39.647   5.581 -34.942  1.00127.09           C  
ATOM   2641  CG2 ILE   329      37.936   6.573 -33.284  1.00127.09           C  
ATOM   2642  CD1 ILE   329      41.103   5.156 -35.117  1.00127.09           C  
ATOM   2643  N   MET   330      39.398   8.554 -36.343  1.00138.82           N  
ATOM   2644  CA  MET   330      38.543   9.012 -37.404  1.00138.82           C  
ATOM   2645  C   MET   330      39.069   8.437 -38.684  1.00138.82           C  
ATOM   2646  O   MET   330      40.214   7.990 -38.737  1.00138.82           O  
ATOM   2647  CB  MET   330      38.532  10.543 -37.560  1.00138.82           C  
ATOM   2648  CG  MET   330      37.413  11.067 -38.463  1.00138.82           C  
ATOM   2649  SD  MET   330      35.748  10.935 -37.742  1.00138.82           S  
ATOM   2650  CE  MET   330      34.889  11.666 -39.166  1.00138.82           C  
ATOM   2651  N   VAL   331      38.233   8.399 -39.746  1.00114.01           N  
ATOM   2652  CA  VAL   331      38.716   7.934 -41.021  1.00114.01           C  
ATOM   2653  C   VAL   331      38.697   9.121 -41.943  1.00114.01           C  
ATOM   2654  O   VAL   331      37.735   9.885 -41.969  1.00114.01           O  
ATOM   2655  CB  VAL   331      37.878   6.857 -41.651  1.00114.01           C  
ATOM   2656  CG1 VAL   331      37.839   5.649 -40.700  1.00114.01           C  
ATOM   2657  CG2 VAL   331      36.500   7.432 -42.012  1.00114.01           C  
ATOM   2658  N   ASP   332      39.778   9.292 -42.727  1.00146.22           N  
ATOM   2659  CA  ASP   332      40.000  10.425 -43.583  1.00146.22           C  
ATOM   2660  C   ASP   332      39.330  10.227 -44.918  1.00146.22           C  
ATOM   2661  O   ASP   332      38.725   9.193 -45.196  1.00146.22           O  
ATOM   2662  CB  ASP   332      41.508  10.607 -43.824  1.00146.22           C  
ATOM   2663  CG  ASP   332      41.873  11.996 -44.312  1.00146.22           C  
ATOM   2664  OD1 ASP   332      40.977  12.870 -44.441  1.00146.22           O  
ATOM   2665  OD2 ASP   332      43.092  12.199 -44.551  1.00146.22           O1-
ATOM   2666  N   ALA   333      39.434  11.261 -45.779  1.00 44.85           N  
ATOM   2667  CA  ALA   333      38.872  11.317 -47.096  1.00 44.85           C  
ATOM   2668  C   ALA   333      39.486  10.245 -47.939  1.00 44.85           C  
ATOM   2669  O   ALA   333      38.792   9.609 -48.730  1.00 44.85           O  
ATOM   2670  CB  ALA   333      39.137  12.660 -47.795  1.00 44.85           C  
ATOM   2671  N   ASP   334      40.807  10.016 -47.798  1.00114.59           N  
ATOM   2672  CA  ASP   334      41.468   9.032 -48.609  1.00114.59           C  
ATOM   2673  C   ASP   334      41.425   7.724 -47.879  1.00114.59           C  
ATOM   2674  O   ASP   334      42.342   6.914 -48.005  1.00114.59           O  
ATOM   2675  CB  ASP   334      42.964   9.338 -48.811  1.00114.59           C  
ATOM   2676  CG  ASP   334      43.122  10.596 -49.653  1.00114.59           C  
ATOM   2677  OD1 ASP   334      42.250  10.847 -50.526  1.00114.59           O  
ATOM   2678  OD2 ASP   334      44.125  11.326 -49.427  1.00114.59           O1-
ATOM   2679  N   SER   335      40.346   7.483 -47.112  1.00108.32           N  
ATOM   2680  CA  SER   335      40.132   6.255 -46.396  1.00108.32           C  
ATOM   2681  C   SER   335      41.273   5.943 -45.471  1.00108.32           C  
ATOM   2682  O   SER   335      41.556   4.770 -45.222  1.00108.32           O  
ATOM   2683  CB  SER   335      39.869   5.036 -47.306  1.00108.32           C  
ATOM   2684  OG  SER   335      41.025   4.699 -48.058  1.00108.32           O  
ATOM   2685  N   THR   336      41.950   6.970 -44.913  1.00119.04           N  
ATOM   2686  CA  THR   336      43.011   6.665 -43.991  1.00119.04           C  
ATOM   2687  C   THR   336      42.425   6.558 -42.610  1.00119.04           C  
ATOM   2688  O   THR   336      41.480   7.266 -42.264  1.00119.04           O  
ATOM   2689  CB  THR   336      44.150   7.643 -43.978  1.00119.04           C  
ATOM   2690  CG2 THR   336      44.758   7.702 -45.389  1.00119.04           C  
ATOM   2691  OG1 THR   336      43.704   8.926 -43.579  1.00119.04           O  
ATOM   2692  N   LEU   337      42.984   5.641 -41.788  1.00 78.88           N  
ATOM   2693  CA  LEU   337      42.508   5.391 -40.455  1.00 78.88           C  
ATOM   2694  C   LEU   337      43.444   6.051 -39.479  1.00 78.88           C  
ATOM   2695  O   LEU   337      44.604   5.667 -39.342  1.00 78.88           O  
ATOM   2696  CB  LEU   337      42.470   3.888 -40.122  1.00 78.88           C  
ATOM   2697  CG  LEU   337      41.970   3.561 -38.703  1.00 78.88           C  
ATOM   2698  CD1 LEU   337      40.506   3.986 -38.512  1.00 78.88           C  
ATOM   2699  CD2 LEU   337      42.208   2.081 -38.360  1.00 78.88           C  
ATOM   2700  N   TRP   338      42.942   7.055 -38.733  1.00 84.58           N  
ATOM   2701  CA  TRP   338      43.784   7.787 -37.831  1.00 84.58           C  
ATOM   2702  C   TRP   338      43.350   7.501 -36.426  1.00 84.58           C  
ATOM   2703  O   TRP   338      42.158   7.486 -36.119  1.00 84.58           O  
ATOM   2704  CB  TRP   338      43.635   9.306 -37.992  1.00 84.58           C  
ATOM   2705  CG  TRP   338      44.029   9.815 -39.352  1.00 84.58           C  
ATOM   2706  CD1 TRP   338      43.271   9.980 -40.473  1.00 84.58           C  
ATOM   2707  CD2 TRP   338      45.358  10.226 -39.694  1.00 84.58           C  
ATOM   2708  CE2 TRP   338      45.335  10.626 -41.029  1.00 84.58           C  
ATOM   2709  CE3 TRP   338      46.502  10.261 -38.954  1.00 84.58           C  
ATOM   2710  NE1 TRP   338      44.046  10.472 -41.493  1.00 84.58           N  
ATOM   2711  CZ2 TRP   338      46.466  11.067 -41.652  1.00 84.58           C  
ATOM   2712  CZ3 TRP   338      47.637  10.711 -39.583  1.00 84.58           C  
ATOM   2713  CH2 TRP   338      47.622  11.106 -40.905  1.00 84.58           C  
ATOM   2714  N   PHE   339      44.326   7.255 -35.527  1.00 86.86           N  
ATOM   2715  CA  PHE   339      43.994   7.052 -34.145  1.00 86.86           C  
ATOM   2716  C   PHE   339      45.025   7.702 -33.271  1.00 86.86           C  
ATOM   2717  O   PHE   339      46.208   7.716 -33.600  1.00 86.86           O  
ATOM   2718  CB  PHE   339      43.792   5.569 -33.769  1.00 86.86           C  
ATOM   2719  CG  PHE   339      44.914   4.744 -34.307  1.00 86.86           C  
ATOM   2720  CD1 PHE   339      46.062   4.511 -33.583  1.00 86.86           C  
ATOM   2721  CD2 PHE   339      44.797   4.194 -35.564  1.00 86.86           C  
ATOM   2722  CE1 PHE   339      47.072   3.742 -34.111  1.00 86.86           C  
ATOM   2723  CE2 PHE   339      45.802   3.425 -36.099  1.00 86.86           C  
ATOM   2724  CZ  PHE   339      46.944   3.199 -35.369  1.00 86.86           C  
ATOM   2725  N   MET   340      44.583   8.266 -32.120  1.00 65.94           N  
ATOM   2726  CA  MET   340      45.473   9.011 -31.263  1.00 65.94           C  
ATOM   2727  C   MET   340      45.305   8.638 -29.815  1.00 65.94           C  
ATOM   2728  O   MET   340      44.206   8.332 -29.353  1.00 65.94           O  
ATOM   2729  CB  MET   340      45.242  10.532 -31.321  1.00 65.94           C  
ATOM   2730  CG  MET   340      46.184  11.327 -30.413  1.00 65.94           C  
ATOM   2731  SD  MET   340      45.943  13.130 -30.451  1.00 65.94           S  
ATOM   2732  CE  MET   340      44.318  13.098 -29.641  1.00 65.94           C  
ATOM   2733  N   SER   341      46.435   8.664 -29.067  1.00 69.78           N  
ATOM   2734  CA  SER   341      46.443   8.462 -27.643  1.00 69.78           C  
ATOM   2735  C   SER   341      47.191   9.611 -27.023  1.00 69.78           C  
ATOM   2736  O   SER   341      48.064  10.205 -27.659  1.00 69.78           O  
ATOM   2737  CB  SER   341      47.131   7.163 -27.190  1.00 69.78           C  
ATOM   2738  OG  SER   341      48.516   7.214 -27.485  1.00 69.78           O  
ATOM   2739  N   ASN   342      46.832   9.983 -25.769  1.00146.05           N  
ATOM   2740  CA  ASN   342      47.514  11.083 -25.134  1.00146.05           C  
ATOM   2741  C   ASN   342      47.654  10.861 -23.651  1.00146.05           C  
ATOM   2742  O   ASN   342      47.985  11.793 -22.919  1.00146.05           O  
ATOM   2743  CB  ASN   342      46.783  12.428 -25.327  1.00146.05           C  
ATOM   2744  CG  ASN   342      45.418  12.401 -24.640  1.00146.05           C  
ATOM   2745  ND2 ASN   342      44.679  13.538 -24.728  1.00146.05           N  
ATOM   2746  OD1 ASN   342      45.009  11.405 -24.049  1.00146.05           O  
ATOM   2747  N   ALA   343      47.390   9.636 -23.157  1.00 84.93           N  
ATOM   2748  CA  ALA   343      47.582   9.354 -21.758  1.00 84.93           C  
ATOM   2749  C   ALA   343      46.842  10.336 -20.892  1.00 84.93           C  
ATOM   2750  O   ALA   343      47.317  10.680 -19.808  1.00 84.93           O  
ATOM   2751  CB  ALA   343      49.066   9.393 -21.373  1.00 84.93           C  
ATOM   2752  N   HIS   344      45.648  10.806 -21.322  1.00111.34           N  
ATOM   2753  CA  HIS   344      44.956  11.761 -20.493  1.00111.34           C  
ATOM   2754  C   HIS   344      43.514  11.354 -20.349  1.00111.34           C  
ATOM   2755  O   HIS   344      42.646  11.904 -21.023  1.00111.34           O  
ATOM   2756  CB  HIS   344      44.963  13.185 -21.077  1.00111.34           C  
ATOM   2757  CG  HIS   344      44.250  14.181 -20.208  1.00111.34           C  
ATOM   2758  CD2 HIS   344      44.707  14.905 -19.149  1.00111.34           C  
ATOM   2759  ND1 HIS   344      42.927  14.534 -20.359  1.00111.34           N  
ATOM   2760  CE1 HIS   344      42.652  15.446 -19.392  1.00111.34           C  
ATOM   2761  NE2 HIS   344      43.701  15.702 -18.633  1.00111.34           N  
ATOM   2762  N   PRO   345      43.231  10.427 -19.469  1.00111.20           N  
ATOM   2763  CA  PRO   345      41.885   9.964 -19.218  1.00111.20           C  
ATOM   2764  C   PRO   345      41.133  10.926 -18.342  1.00111.20           C  
ATOM   2765  O   PRO   345      41.780  11.750 -17.693  1.00111.20           O  
ATOM   2766  CB  PRO   345      42.048   8.589 -18.563  1.00111.20           C  
ATOM   2767  CG  PRO   345      43.487   8.583 -18.015  1.00111.20           C  
ATOM   2768  CD  PRO   345      44.240   9.500 -18.989  1.00111.20           C  
ATOM   2769  N   PRO   346      39.816  10.891 -18.323  1.00178.84           N  
ATOM   2770  CA  PRO   346      39.122  11.762 -17.414  1.00178.84           C  
ATOM   2771  C   PRO   346      39.334  11.269 -16.027  1.00178.84           C  
ATOM   2772  O   PRO   346      38.580  10.402 -15.588  1.00178.84           O  
ATOM   2773  CB  PRO   346      37.664  11.777 -17.863  1.00178.84           C  
ATOM   2774  CG  PRO   346      37.756  11.470 -19.370  1.00178.84           C  
ATOM   2775  CD  PRO   346      39.031  10.618 -19.515  1.00178.84           C  
ATOM   2776  N   THR   347      40.306  11.845 -15.303  1.00124.08           N  
ATOM   2777  CA  THR   347      40.594  11.435 -13.964  1.00124.08           C  
ATOM   2778  C   THR   347      41.210  12.637 -13.339  1.00124.08           C  
ATOM   2779  O   THR   347      41.730  13.495 -14.049  1.00124.08           O  
ATOM   2780  CB  THR   347      41.617  10.341 -13.890  1.00124.08           C  
ATOM   2781  CG2 THR   347      41.116   9.145 -14.716  1.00124.08           C  
ATOM   2782  OG1 THR   347      42.861  10.798 -14.404  1.00124.08           O  
ATOM   2783  N   GLU   348      41.180  12.744 -11.999  1.00 89.24           N  
ATOM   2784  CA  GLU   348      41.756  13.919 -11.418  1.00 89.24           C  
ATOM   2785  C   GLU   348      43.247  13.823 -11.531  1.00 89.24           C  
ATOM   2786  O   GLU   348      43.834  12.758 -11.350  1.00 89.24           O  
ATOM   2787  CB  GLU   348      41.383  14.136  -9.939  1.00 89.24           C  
ATOM   2788  CG  GLU   348      39.898  14.452  -9.730  1.00 89.24           C  
ATOM   2789  CD  GLU   348      39.650  14.689  -8.246  1.00 89.24           C  
ATOM   2790  OE1 GLU   348      40.636  14.639  -7.464  1.00 89.24           O  
ATOM   2791  OE2 GLU   348      38.470  14.928  -7.875  1.00 89.24           O1-
ATOM   2792  N   LEU   349      43.885  14.970 -11.835  1.00258.50           N  
ATOM   2793  CA  LEU   349      45.310  15.118 -11.976  1.00258.50           C  
ATOM   2794  C   LEU   349      45.873  14.296 -13.109  1.00258.50           C  
ATOM   2795  O   LEU   349      47.058  13.970 -13.061  1.00258.50           O  
ATOM   2796  CB  LEU   349      46.076  14.715 -10.706  1.00258.50           C  
ATOM   2797  CG  LEU   349      45.681  15.525  -9.457  1.00258.50           C  
ATOM   2798  CD1 LEU   349      45.988  17.019  -9.638  1.00258.50           C  
ATOM   2799  CD2 LEU   349      44.225  15.252  -9.044  1.00258.50           C  
ATOM   2800  N   PRO   350      45.133  13.949 -14.132  1.00157.58           N  
ATOM   2801  CA  PRO   350      45.664  13.108 -15.173  1.00157.58           C  
ATOM   2802  C   PRO   350      46.710  13.833 -15.976  1.00157.58           C  
ATOM   2803  O   PRO   350      47.330  13.215 -16.838  1.00157.58           O  
ATOM   2804  CB  PRO   350      44.467  12.849 -16.069  1.00157.58           C  
ATOM   2805  CG  PRO   350      43.713  14.195 -16.034  1.00157.58           C  
ATOM   2806  CD  PRO   350      44.130  14.842 -14.697  1.00157.58           C  
ATOM   2807  N   LYS   351      46.961  15.120 -15.693  1.00195.01           N  
ATOM   2808  CA  LYS   351      47.715  15.992 -16.554  1.00195.01           C  
ATOM   2809  C   LYS   351      49.061  15.447 -16.981  1.00195.01           C  
ATOM   2810  O   LYS   351      49.475  15.769 -18.089  1.00195.01           O  
ATOM   2811  CB  LYS   351      47.956  17.384 -15.946  1.00195.01           C  
ATOM   2812  CG  LYS   351      48.899  17.386 -14.744  1.00195.01           C  
ATOM   2813  CD  LYS   351      49.384  18.787 -14.368  1.00195.01           C  
ATOM   2814  CE  LYS   351      50.420  18.793 -13.243  1.00195.01           C  
ATOM   2815  NZ  LYS   351      51.714  18.287 -13.754  1.00195.01           N1+
ATOM   2816  N   LEU   352      49.858  14.687 -16.194  1.00348.91           N  
ATOM   2817  CA  LEU   352      51.077  14.314 -16.891  1.00348.91           C  
ATOM   2818  C   LEU   352      51.861  13.247 -16.168  1.00348.91           C  
ATOM   2819  O   LEU   352      51.805  13.202 -14.943  1.00348.91           O  
ATOM   2820  CB  LEU   352      52.023  15.514 -17.071  1.00348.91           C  
ATOM   2821  CG  LEU   352      53.336  15.192 -17.804  1.00348.91           C  
ATOM   2822  CD1 LEU   352      53.080  14.830 -19.273  1.00348.91           C  
ATOM   2823  CD2 LEU   352      54.357  16.329 -17.642  1.00348.91           C  
ATOM   2824  N   ASP   353      52.577  12.351 -16.924  1.00165.43           N  
ATOM   2825  CA  ASP   353      53.524  11.379 -16.396  1.00165.43           C  
ATOM   2826  C   ASP   353      53.810  10.204 -17.305  1.00165.43           C  
ATOM   2827  O   ASP   353      53.236   9.136 -17.095  1.00165.43           O  
ATOM   2828  CB  ASP   353      53.134  10.700 -15.061  1.00165.43           C  
ATOM   2829  CG  ASP   353      53.612  11.494 -13.851  1.00165.43           C  
ATOM   2830  OD1 ASP   353      54.640  12.213 -13.966  1.00165.43           O  
ATOM   2831  OD2 ASP   353      52.940  11.391 -12.790  1.00165.43           O1-
ATOM   2832  N   PHE   354      54.732  10.315 -18.295  1.00141.43           N  
ATOM   2833  CA  PHE   354      55.067   9.148 -19.081  1.00141.43           C  
ATOM   2834  C   PHE   354      56.507   9.181 -19.492  1.00141.43           C  
ATOM   2835  O   PHE   354      57.083  10.240 -19.738  1.00141.43           O  
ATOM   2836  CB  PHE   354      54.207   8.976 -20.350  1.00141.43           C  
ATOM   2837  CG  PHE   354      52.914   8.377 -19.918  1.00141.43           C  
ATOM   2838  CD1 PHE   354      51.870   9.149 -19.466  1.00141.43           C  
ATOM   2839  CD2 PHE   354      52.755   7.013 -19.970  1.00141.43           C  
ATOM   2840  CE1 PHE   354      50.691   8.571 -19.063  1.00141.43           C  
ATOM   2841  CE2 PHE   354      51.578   6.429 -19.572  1.00141.43           C  
ATOM   2842  CZ  PHE   354      50.545   7.209 -19.117  1.00141.43           C  
ATOM   2843  N   ASP   355      57.126   7.983 -19.547  1.00 90.62           N  
ATOM   2844  CA  ASP   355      58.496   7.805 -19.937  1.00 90.62           C  
ATOM   2845  C   ASP   355      58.658   8.078 -21.403  1.00 90.62           C  
ATOM   2846  O   ASP   355      59.679   8.625 -21.817  1.00 90.62           O  
ATOM   2847  CB  ASP   355      59.015   6.386 -19.649  1.00 90.62           C  
ATOM   2848  CG  ASP   355      60.515   6.370 -19.906  1.00 90.62           C  
ATOM   2849  OD1 ASP   355      60.914   6.526 -21.090  1.00 90.62           O  
ATOM   2850  OD2 ASP   355      61.282   6.194 -18.923  1.00 90.62           O1-
ATOM   2851  N   LYS   356      57.657   7.695 -22.227  1.00129.63           N  
ATOM   2852  CA  LYS   356      57.752   7.855 -23.655  1.00129.63           C  
ATOM   2853  C   LYS   356      56.884   9.004 -24.068  1.00129.63           C  
ATOM   2854  O   LYS   356      56.178   9.587 -23.248  1.00129.63           O  
ATOM   2855  CB  LYS   356      57.252   6.651 -24.465  1.00129.63           C  
ATOM   2856  CG  LYS   356      55.730   6.489 -24.437  1.00129.63           C  
ATOM   2857  CD  LYS   356      55.146   6.071 -23.087  1.00129.63           C  
ATOM   2858  CE  LYS   356      53.622   5.928 -23.126  1.00129.63           C  
ATOM   2859  NZ  LYS   356      53.160   5.020 -22.054  1.00129.63           N1+
ATOM   2860  N   ARG   357      56.918   9.343 -25.378  1.00 76.50           N  
ATOM   2861  CA  ARG   357      56.184  10.457 -25.912  1.00 76.50           C  
ATOM   2862  C   ARG   357      54.733  10.222 -25.619  1.00 76.50           C  
ATOM   2863  O   ARG   357      54.151   9.225 -26.040  1.00 76.50           O  
ATOM   2864  CB  ARG   357      56.337  10.570 -27.439  1.00 76.50           C  
ATOM   2865  CG  ARG   357      57.797  10.575 -27.896  1.00 76.50           C  
ATOM   2866  CD  ARG   357      57.976  10.662 -29.414  1.00 76.50           C  
ATOM   2867  NE  ARG   357      59.392  10.301 -29.713  1.00 76.50           N  
ATOM   2868  CZ  ARG   357      59.875  10.399 -30.986  1.00 76.50           C  
ATOM   2869  NH1 ARG   357      59.082  10.881 -31.986  1.00 76.50           N1+
ATOM   2870  NH2 ARG   357      61.158  10.017 -31.256  1.00 76.50           N  
ATOM   2871  N   GLN   358      54.107  11.163 -24.887  1.00 74.49           N  
ATOM   2872  CA  GLN   358      52.743  11.014 -24.466  1.00 74.49           C  
ATOM   2873  C   GLN   358      51.772  11.101 -25.605  1.00 74.49           C  
ATOM   2874  O   GLN   358      50.797  10.350 -25.640  1.00 74.49           O  
ATOM   2875  CB  GLN   358      52.303  12.006 -23.377  1.00 74.49           C  
ATOM   2876  CG  GLN   358      52.948  11.717 -22.020  1.00 74.49           C  
ATOM   2877  CD  GLN   358      52.245  12.567 -20.973  1.00 74.49           C  
ATOM   2878  NE2 GLN   358      51.578  13.662 -21.428  1.00 74.49           N  
ATOM   2879  OE1 GLN   358      52.282  12.260 -19.783  1.00 74.49           O  
ATOM   2880  N   ILE   359      52.011  12.000 -26.578  1.00 53.87           N  
ATOM   2881  CA  ILE   359      51.044  12.205 -27.619  1.00 53.87           C  
ATOM   2882  C   ILE   359      51.464  11.424 -28.814  1.00 53.87           C  
ATOM   2883  O   ILE   359      52.557  11.622 -29.343  1.00 53.87           O  
ATOM   2884  CB  ILE   359      50.940  13.638 -28.049  1.00 53.87           C  
ATOM   2885  CG1 ILE   359      50.481  14.512 -26.871  1.00 53.87           C  
ATOM   2886  CG2 ILE   359      50.015  13.705 -29.276  1.00 53.87           C  
ATOM   2887  CD1 ILE   359      50.691  16.007 -27.104  1.00 53.87           C  
ATOM   2888  N   ARG   360      50.595  10.492 -29.259  1.00211.86           N  
ATOM   2889  CA  ARG   360      50.941   9.718 -30.405  1.00211.86           C  
ATOM   2890  C   ARG   360      49.779   9.602 -31.343  1.00211.86           C  
ATOM   2891  O   ARG   360      48.647   9.312 -30.953  1.00211.86           O  
ATOM   2892  CB  ARG   360      51.592   8.378 -30.030  1.00211.86           C  
ATOM   2893  CG  ARG   360      50.797   7.543 -29.039  1.00211.86           C  
ATOM   2894  CD  ARG   360      51.695   6.653 -28.178  1.00211.86           C  
ATOM   2895  NE  ARG   360      52.709   6.037 -29.080  1.00211.86           N  
ATOM   2896  CZ  ARG   360      54.027   6.366 -28.937  1.00211.86           C  
ATOM   2897  NH1 ARG   360      54.411   7.221 -27.946  1.00211.86           N1+
ATOM   2898  NH2 ARG   360      54.962   5.844 -29.784  1.00211.86           N  
ATOM   2899  N   LEU   361      50.054   9.889 -32.632  1.00 82.21           N  
ATOM   2900  CA  LEU   361      49.052   9.842 -33.658  1.00 82.21           C  
ATOM   2901  C   LEU   361      49.591   8.950 -34.731  1.00 82.21           C  
ATOM   2902  O   LEU   361      50.772   9.035 -35.056  1.00 82.21           O  
ATOM   2903  CB  LEU   361      48.723  11.236 -34.230  1.00 82.21           C  
ATOM   2904  CG  LEU   361      47.631  11.249 -35.315  1.00 82.21           C  
ATOM   2905  CD1 LEU   361      46.353  10.549 -34.826  1.00 82.21           C  
ATOM   2906  CD2 LEU   361      47.328  12.688 -35.763  1.00 82.21           C  
ATOM   2907  N   MET   362      48.755   8.036 -35.278  1.00 63.81           N  
ATOM   2908  CA  MET   362      49.234   7.147 -36.309  1.00 63.81           C  
ATOM   2909  C   MET   362      48.157   6.895 -37.333  1.00 63.81           C  
ATOM   2910  O   MET   362      46.970   7.045 -37.036  1.00 63.81           O  
ATOM   2911  CB  MET   362      49.677   5.771 -35.786  1.00 63.81           C  
ATOM   2912  CG  MET   362      50.952   5.804 -34.943  1.00 63.81           C  
ATOM   2913  SD  MET   362      50.764   6.484 -33.269  1.00 63.81           S  
ATOM   2914  CE  MET   362      52.461   6.069 -32.772  1.00 63.81           C  
ATOM   2915  N   TYR   363      48.550   6.531 -38.587  1.00124.39           N  
ATOM   2916  CA  TYR   363      47.541   6.215 -39.572  1.00124.39           C  
ATOM   2917  C   TYR   363      47.901   4.976 -40.371  1.00124.39           C  
ATOM   2918  O   TYR   363      49.080   4.665 -40.542  1.00124.39           O  
ATOM   2919  CB  TYR   363      47.174   7.344 -40.560  1.00124.39           C  
ATOM   2920  CG  TYR   363      48.190   7.496 -41.639  1.00124.39           C  
ATOM   2921  CD1 TYR   363      49.288   8.311 -41.487  1.00124.39           C  
ATOM   2922  CD2 TYR   363      48.021   6.820 -42.826  1.00124.39           C  
ATOM   2923  CE1 TYR   363      50.206   8.440 -42.504  1.00124.39           C  
ATOM   2924  CE2 TYR   363      48.933   6.945 -43.845  1.00124.39           C  
ATOM   2925  CZ  TYR   363      50.029   7.758 -43.684  1.00124.39           C  
ATOM   2926  OH  TYR   363      50.967   7.889 -44.729  1.00124.39           O  
ATOM   2927  N   VAL   364      46.861   4.219 -40.840  1.00 91.53           N  
ATOM   2928  CA  VAL   364      46.962   3.041 -41.699  1.00 91.53           C  
ATOM   2929  C   VAL   364      45.762   3.022 -42.687  1.00 91.53           C  
ATOM   2930  O   VAL   364      44.747   3.607 -42.336  1.00 91.53           O  
ATOM   2931  CB  VAL   364      46.891   1.752 -40.935  1.00 91.53           C  
ATOM   2932  CG1 VAL   364      46.921   0.583 -41.935  1.00 91.53           C  
ATOM   2933  CG2 VAL   364      48.035   1.727 -39.908  1.00 91.53           C  
ATOM   2934  N   PRO   365      45.754   2.436 -43.904  1.00140.83           N  
ATOM   2935  CA  PRO   365      44.550   2.384 -44.750  1.00140.83           C  
ATOM   2936  C   PRO   365      43.581   1.366 -44.185  1.00140.83           C  
ATOM   2937  O   PRO   365      44.048   0.444 -43.523  1.00140.83           O  
ATOM   2938  CB  PRO   365      45.047   2.031 -46.150  1.00140.83           C  
ATOM   2939  CG  PRO   365      46.496   2.553 -46.170  1.00140.83           C  
ATOM   2940  CD  PRO   365      46.966   2.451 -44.708  1.00140.83           C  
ATOM   2941  N   THR   366      42.248   1.484 -44.425  1.00 62.89           N  
ATOM   2942  CA  THR   366      41.295   0.587 -43.813  1.00 62.89           C  
ATOM   2943  C   THR   366      41.413  -0.832 -44.293  1.00 62.89           C  
ATOM   2944  O   THR   366      41.326  -1.758 -43.487  1.00 62.89           O  
ATOM   2945  CB  THR   366      39.864   1.031 -43.964  1.00 62.89           C  
ATOM   2946  CG2 THR   366      39.685   2.375 -43.232  1.00 62.89           C  
ATOM   2947  OG1 THR   366      39.512   1.150 -45.334  1.00 62.89           O  
ATOM   2948  N   HIS   367      41.591  -1.056 -45.610  1.00 34.84           N  
ATOM   2949  CA  HIS   367      41.689  -2.396 -46.125  1.00 34.84           C  
ATOM   2950  C   HIS   367      42.926  -3.018 -45.572  1.00 34.84           C  
ATOM   2951  O   HIS   367      42.933  -4.174 -45.153  1.00 34.84           O  
ATOM   2952  CB  HIS   367      41.802  -2.437 -47.659  1.00 34.84           C  
ATOM   2953  CG  HIS   367      40.602  -1.865 -48.354  1.00 34.84           C  
ATOM   2954  CD2 HIS   367      39.441  -2.464 -48.737  1.00 34.84           C  
ATOM   2955  ND1 HIS   367      40.486  -0.546 -48.733  1.00 34.84           N  
ATOM   2956  CE1 HIS   367      39.271  -0.413 -49.322  1.00 34.84           C  
ATOM   2957  NE2 HIS   367      38.600  -1.551 -49.349  1.00 34.84           N  
ATOM   2958  N   ARG   368      44.017  -2.237 -45.539  1.00 96.31           N  
ATOM   2959  CA  ARG   368      45.270  -2.747 -45.079  1.00 96.31           C  
ATOM   2960  C   ARG   368      45.105  -3.162 -43.652  1.00 96.31           C  
ATOM   2961  O   ARG   368      45.631  -4.192 -43.236  1.00 96.31           O  
ATOM   2962  CB  ARG   368      46.390  -1.695 -45.135  1.00 96.31           C  
ATOM   2963  CG  ARG   368      46.688  -1.211 -46.556  1.00 96.31           C  
ATOM   2964  CD  ARG   368      47.538  -2.183 -47.374  1.00 96.31           C  
ATOM   2965  NE  ARG   368      47.733  -1.578 -48.724  1.00 96.31           N  
ATOM   2966  CZ  ARG   368      46.828  -1.823 -49.716  1.00 96.31           C  
ATOM   2967  NH1 ARG   368      45.752  -2.628 -49.475  1.00 96.31           N1+
ATOM   2968  NH2 ARG   368      46.997  -1.261 -50.948  1.00 96.31           N  
ATOM   2969  N   ALA   369      44.357  -2.369 -42.861  1.00 61.24           N  
ATOM   2970  CA  ALA   369      44.256  -2.655 -41.460  1.00 61.24           C  
ATOM   2971  C   ALA   369      43.607  -3.988 -41.194  1.00 61.24           C  
ATOM   2972  O   ALA   369      44.174  -4.828 -40.500  1.00 61.24           O  
ATOM   2973  CB  ALA   369      43.442  -1.593 -40.703  1.00 61.24           C  
ATOM   2974  N   ILE   370      42.430  -4.227 -41.801  1.00188.51           N  
ATOM   2975  CA  ILE   370      41.550  -5.341 -41.556  1.00188.51           C  
ATOM   2976  C   ILE   370      42.080  -6.661 -42.030  1.00188.51           C  
ATOM   2977  O   ILE   370      41.648  -7.697 -41.526  1.00188.51           O  
ATOM   2978  CB  ILE   370      40.196  -5.162 -42.173  1.00188.51           C  
ATOM   2979  CG1 ILE   370      39.596  -3.803 -41.811  1.00188.51           C  
ATOM   2980  CG2 ILE   370      39.303  -6.279 -41.631  1.00188.51           C  
ATOM   2981  CD1 ILE   370      38.292  -3.540 -42.558  1.00188.51           C  
ATOM   2982  N   ARG   371      42.948  -6.670 -43.063  1.00109.76           N  
ATOM   2983  CA  ARG   371      43.403  -7.882 -43.705  1.00109.76           C  
ATOM   2984  C   ARG   371      43.765  -8.935 -42.701  1.00109.76           C  
ATOM   2985  O   ARG   371      44.424  -8.658 -41.701  1.00109.76           O  
ATOM   2986  CB  ARG   371      44.641  -7.675 -44.595  1.00109.76           C  
ATOM   2987  CG  ARG   371      44.424  -6.723 -45.772  1.00109.76           C  
ATOM   2988  CD  ARG   371      45.650  -6.582 -46.679  1.00109.76           C  
ATOM   2989  NE  ARG   371      46.757  -6.013 -45.858  1.00109.76           N  
ATOM   2990  CZ  ARG   371      47.579  -6.840 -45.149  1.00109.76           C  
ATOM   2991  NH1 ARG   371      47.399  -8.192 -45.199  1.00109.76           N1+
ATOM   2992  NH2 ARG   371      48.585  -6.313 -44.391  1.00109.76           N  
ATOM   2993  N   ASN   372      43.306 -10.179 -42.988  1.00112.42           N  
ATOM   2994  CA  ASN   372      43.473 -11.391 -42.227  1.00112.42           C  
ATOM   2995  C   ASN   372      42.982 -11.239 -40.817  1.00112.42           C  
ATOM   2996  O   ASN   372      43.632 -11.691 -39.877  1.00112.42           O  
ATOM   2997  CB  ASN   372      44.910 -11.963 -42.240  1.00112.42           C  
ATOM   2998  CG  ASN   372      45.878 -10.965 -41.628  1.00112.42           C  
ATOM   2999  ND2 ASN   372      46.556 -10.171 -42.500  1.00112.42           N  
ATOM   3000  OD1 ASN   372      46.023 -10.884 -40.409  1.00112.42           O  
ATOM   3001  N   LEU   373      41.795 -10.616 -40.640  1.00137.92           N  
ATOM   3002  CA  LEU   373      41.236 -10.432 -39.326  1.00137.92           C  
ATOM   3003  C   LEU   373      39.757 -10.700 -39.416  1.00137.92           C  
ATOM   3004  O   LEU   373      39.196 -10.756 -40.506  1.00137.92           O  
ATOM   3005  CB  LEU   373      41.442  -9.001 -38.790  1.00137.92           C  
ATOM   3006  CG  LEU   373      41.082  -8.796 -37.307  1.00137.92           C  
ATOM   3007  CD1 LEU   373      42.004  -9.623 -36.394  1.00137.92           C  
ATOM   3008  CD2 LEU   373      41.075  -7.303 -36.941  1.00137.92           C  
ATOM   3009  N   PRO   374      39.107 -10.879 -38.293  1.00144.94           N  
ATOM   3010  CA  PRO   374      37.689 -11.156 -38.293  1.00144.94           C  
ATOM   3011  C   PRO   374      36.856 -10.015 -38.792  1.00144.94           C  
ATOM   3012  O   PRO   374      35.652 -10.183 -38.974  1.00144.94           O  
ATOM   3013  CB  PRO   374      37.362 -11.606 -36.872  1.00144.94           C  
ATOM   3014  CG  PRO   374      38.673 -12.256 -36.392  1.00144.94           C  
ATOM   3015  CD  PRO   374      39.773 -11.521 -37.172  1.00144.94           C  
ATOM   3016  N   CYS   375      37.453  -8.824 -38.928  1.00 78.62           N  
ATOM   3017  CA  CYS   375      36.784  -7.667 -39.443  1.00 78.62           C  
ATOM   3018  C   CYS   375      36.627  -7.763 -40.938  1.00 78.62           C  
ATOM   3019  O   CYS   375      35.807  -7.057 -41.525  1.00 78.62           O  
ATOM   3020  CB  CYS   375      37.488  -6.368 -39.024  1.00 78.62           C  
ATOM   3021  SG  CYS   375      37.368  -6.197 -37.216  1.00 78.62           S  
ATOM   3022  N   GLU   376      37.441  -8.614 -41.599  1.00112.92           N  
ATOM   3023  CA  GLU   376      37.434  -8.750 -43.035  1.00112.92           C  
ATOM   3024  C   GLU   376      36.189  -9.454 -43.489  1.00112.92           C  
ATOM   3025  O   GLU   376      35.325  -9.810 -42.691  1.00112.92           O  
ATOM   3026  CB  GLU   376      38.630  -9.532 -43.603  1.00112.92           C  
ATOM   3027  CG  GLU   376      38.632 -10.998 -43.176  1.00112.92           C  
ATOM   3028  CD  GLU   376      39.834 -11.691 -43.801  1.00112.92           C  
ATOM   3029  OE1 GLU   376      40.023 -11.535 -45.036  1.00112.92           O  
ATOM   3030  OE2 GLU   376      40.577 -12.384 -43.055  1.00112.92           O1-
ATOM   3031  N   VAL   377      36.037  -9.578 -44.825  1.00 36.52           N  
ATOM   3032  CA  VAL   377      34.904 -10.235 -45.414  1.00 36.52           C  
ATOM   3033  C   VAL   377      34.947 -11.674 -45.030  1.00 36.52           C  
ATOM   3034  O   VAL   377      33.929 -12.267 -44.672  1.00 36.52           O  
ATOM   3035  CB  VAL   377      34.899 -10.174 -46.914  1.00 36.52           C  
ATOM   3036  CG1 VAL   377      33.728 -11.028 -47.429  1.00 36.52           C  
ATOM   3037  CG2 VAL   377      34.824  -8.698 -47.337  1.00 36.52           C  
ATOM   3038  N   ARG   378      36.147 -12.272 -45.103  1.00 98.57           N  
ATOM   3039  CA  ARG   378      36.293 -13.649 -44.756  1.00 98.57           C  
ATOM   3040  C   ARG   378      36.222 -13.745 -43.242  1.00 98.57           C  
ATOM   3041  O   ARG   378      37.192 -14.288 -42.649  1.00 98.57           O  
ATOM   3042  CB  ARG   378      37.646 -14.242 -45.185  1.00 98.57           C  
ATOM   3043  CG  ARG   378      37.757 -14.539 -46.681  1.00 98.57           C  
ATOM   3044  CD  ARG   378      39.176 -14.921 -47.108  1.00 98.57           C  
ATOM   3045  NE  ARG   378      39.828 -15.571 -45.936  1.00 98.57           N  
ATOM   3046  CZ  ARG   378      41.123 -15.993 -46.018  1.00 98.57           C  
ATOM   3047  NH1 ARG   378      41.804 -15.885 -47.195  1.00 98.57           N1+
ATOM   3048  NH2 ARG   378      41.738 -16.522 -44.920  1.00 98.57           N  
ATOM   3049  OXT ARG   378      35.206 -13.283 -42.658  1.00 98.57           O1-
END
