# Supplementary material for: The Diversity of Yellow-Related Proteins in Sand Flies (Diptera: Psychodidae)
Source: PLoS One. 2016 Nov 3;11(11):e0166191. doi: 10.1371/journal.pone.0166191 (PMC5094789; doi:10.1371/journal.pone.0166191)
Supplement: S1 Fig — Zipped PDB files of 32 sand fly yellow-related proteins calculated in MODELLER based on 3Q6K as the template structure. Protein codes refers to Table 1. (ZIP) [file pone.0166191.s001.zip › Pper1.pdb]

ATOM      1  N   ASP     1      49.338  -3.136 -40.987  1.00 44.50           N  
ATOM      2  CA  ASP     1      49.634  -2.720 -39.596  1.00 44.50           C  
ATOM      3  C   ASP     1      50.679  -1.658 -39.559  1.00 44.50           C  
ATOM      4  O   ASP     1      50.900  -1.031 -38.525  1.00 44.50           O  
ATOM      5  CB  ASP     1      50.142  -3.901 -38.752  1.00 44.50           C  
ATOM      6  CG  ASP     1      48.969  -4.824 -38.454  1.00 44.50           C  
ATOM      7  OD1 ASP     1      48.172  -5.090 -39.393  1.00 44.50           O  
ATOM      8  OD2 ASP     1      48.844  -5.257 -37.278  1.00 44.50           O1-
ATOM      9  N   ILE     2      51.342  -1.423 -40.705  1.00104.86           N  
ATOM     10  CA  ILE     2      52.357  -0.416 -40.772  1.00104.86           C  
ATOM     11  C   ILE     2      51.683   0.902 -40.577  1.00104.86           C  
ATOM     12  O   ILE     2      50.557   1.104 -41.026  1.00104.86           O  
ATOM     13  CB  ILE     2      53.073  -0.373 -42.092  1.00104.86           C  
ATOM     14  CG1 ILE     2      52.096  -0.013 -43.224  1.00104.86           C  
ATOM     15  CG2 ILE     2      53.779  -1.724 -42.292  1.00104.86           C  
ATOM     16  CD1 ILE     2      52.785   0.329 -44.545  1.00104.86           C  
ATOM     17  N   GLU     3      52.332   1.821 -39.839  1.00125.12           N  
ATOM     18  CA  GLU     3      51.714   3.098 -39.651  1.00125.12           C  
ATOM     19  C   GLU     3      52.717   4.182 -39.910  1.00125.12           C  
ATOM     20  O   GLU     3      53.924   3.973 -39.795  1.00125.12           O  
ATOM     21  CB  GLU     3      51.169   3.326 -38.230  1.00125.12           C  
ATOM     22  CG  GLU     3      52.252   3.332 -37.148  1.00125.12           C  
ATOM     23  CD  GLU     3      52.650   1.893 -36.850  1.00125.12           C  
ATOM     24  OE1 GLU     3      51.985   0.965 -37.384  1.00125.12           O  
ATOM     25  OE2 GLU     3      53.624   1.703 -36.075  1.00125.12           O1-
ATOM     26  N   ARG     4      52.210   5.369 -40.311  1.00124.15           N  
ATOM     27  CA  ARG     4      52.997   6.565 -40.473  1.00124.15           C  
ATOM     28  C   ARG     4      52.475   7.445 -39.387  1.00124.15           C  
ATOM     29  O   ARG     4      51.330   7.258 -38.974  1.00124.15           O  
ATOM     30  CB  ARG     4      52.760   7.346 -41.779  1.00124.15           C  
ATOM     31  CG  ARG     4      53.134   6.618 -43.072  1.00124.15           C  
ATOM     32  CD  ARG     4      53.348   7.584 -44.241  1.00124.15           C  
ATOM     33  NE  ARG     4      53.268   6.815 -45.512  1.00124.15           N  
ATOM     34  CZ  ARG     4      52.073   6.740 -46.169  1.00124.15           C  
ATOM     35  NH1 ARG     4      50.978   7.373 -45.656  1.00124.15           N1+
ATOM     36  NH2 ARG     4      51.975   6.045 -47.339  1.00124.15           N  
ATOM     37  N   GLU     5      53.254   8.430 -38.883  1.00160.39           N  
ATOM     38  CA  GLU     5      52.674   9.035 -37.720  1.00160.39           C  
ATOM     39  C   GLU     5      53.566  10.058 -37.086  1.00160.39           C  
ATOM     40  O   GLU     5      54.705  10.262 -37.494  1.00160.39           O  
ATOM     41  CB  GLU     5      52.569   7.961 -36.635  1.00160.39           C  
ATOM     42  CG  GLU     5      53.939   7.319 -36.374  1.00160.39           C  
ATOM     43  CD  GLU     5      53.827   6.264 -35.284  1.00160.39           C  
ATOM     44  OE1 GLU     5      53.494   6.652 -34.130  1.00160.39           O  
ATOM     45  OE2 GLU     5      54.064   5.066 -35.581  1.00160.39           O1-
ATOM     46  N   TYR     6      53.042  10.696 -36.007  1.00 91.05           N  
ATOM     47  CA  TYR     6      53.766  11.687 -35.259  1.00 91.05           C  
ATOM     48  C   TYR     6      53.746  11.278 -33.811  1.00 91.05           C  
ATOM     49  O   TYR     6      52.819  10.601 -33.359  1.00 91.05           O  
ATOM     50  CB  TYR     6      53.130  13.090 -35.287  1.00 91.05           C  
ATOM     51  CG  TYR     6      53.049  13.588 -36.690  1.00 91.05           C  
ATOM     52  CD1 TYR     6      54.172  14.015 -37.364  1.00 91.05           C  
ATOM     53  CD2 TYR     6      51.830  13.654 -37.324  1.00 91.05           C  
ATOM     54  CE1 TYR     6      54.080  14.480 -38.656  1.00 91.05           C  
ATOM     55  CE2 TYR     6      51.732  14.118 -38.615  1.00 91.05           C  
ATOM     56  CZ  TYR     6      52.857  14.529 -39.284  1.00 91.05           C  
ATOM     57  OH  TYR     6      52.744  15.003 -40.609  1.00 91.05           O  
ATOM     58  N   ALA     7      54.805  11.659 -33.057  1.00 47.35           N  
ATOM     59  CA  ALA     7      54.871  11.403 -31.642  1.00 47.35           C  
ATOM     60  C   ALA     7      55.457  12.621 -30.992  1.00 47.35           C  
ATOM     61  O   ALA     7      56.419  13.199 -31.494  1.00 47.35           O  
ATOM     62  CB  ALA     7      55.769  10.210 -31.269  1.00 47.35           C  
ATOM     63  N   TRP     8      54.895  13.049 -29.839  1.00 83.66           N  
ATOM     64  CA  TRP     8      55.405  14.239 -29.211  1.00 83.66           C  
ATOM     65  C   TRP     8      55.583  14.015 -27.738  1.00 83.66           C  
ATOM     66  O   TRP     8      54.676  13.553 -27.045  1.00 83.66           O  
ATOM     67  CB  TRP     8      54.439  15.437 -29.321  1.00 83.66           C  
ATOM     68  CG  TRP     8      54.168  15.974 -30.712  1.00 83.66           C  
ATOM     69  CD1 TRP     8      54.817  16.959 -31.399  1.00 83.66           C  
ATOM     70  CD2 TRP     8      53.095  15.530 -31.563  1.00 83.66           C  
ATOM     71  CE2 TRP     8      53.155  16.289 -32.733  1.00 83.66           C  
ATOM     72  CE3 TRP     8      52.133  14.577 -31.381  1.00 83.66           C  
ATOM     73  NE1 TRP     8      54.217  17.160 -32.619  1.00 83.66           N  
ATOM     74  CZ2 TRP     8      52.252  16.101 -33.743  1.00 83.66           C  
ATOM     75  CZ3 TRP     8      51.227  14.388 -32.403  1.00 83.66           C  
ATOM     76  CH2 TRP     8      51.285  15.136 -33.561  1.00 83.66           C  
ATOM     77  N   LYS     9      56.790  14.326 -27.225  1.00114.52           N  
ATOM     78  CA  LYS     9      57.011  14.306 -25.807  1.00114.52           C  
ATOM     79  C   LYS     9      56.198  15.435 -25.257  1.00114.52           C  
ATOM     80  O   LYS     9      55.497  15.297 -24.255  1.00114.52           O  
ATOM     81  CB  LYS     9      58.474  14.587 -25.420  1.00114.52           C  
ATOM     82  CG  LYS     9      59.450  13.454 -25.747  1.00114.52           C  
ATOM     83  CD  LYS     9      59.182  12.165 -24.965  1.00114.52           C  
ATOM     84  CE  LYS     9      60.205  11.059 -25.241  1.00114.52           C  
ATOM     85  NZ  LYS     9      61.467  11.347 -24.525  1.00114.52           N1+
ATOM     86  N   ASN    10      56.283  16.600 -25.928  1.00 55.25           N  
ATOM     87  CA  ASN    10      55.540  17.755 -25.519  1.00 55.25           C  
ATOM     88  C   ASN    10      55.106  18.441 -26.768  1.00 55.25           C  
ATOM     89  O   ASN    10      55.749  18.328 -27.811  1.00 55.25           O  
ATOM     90  CB  ASN    10      56.358  18.747 -24.678  1.00 55.25           C  
ATOM     91  CG  ASN    10      56.587  18.123 -23.307  1.00 55.25           C  
ATOM     92  ND2 ASN    10      55.476  17.746 -22.619  1.00 55.25           N  
ATOM     93  OD1 ASN    10      57.722  17.976 -22.857  1.00 55.25           O  
ATOM     94  N   ILE    11      53.986  19.178 -26.691  1.00 64.14           N  
ATOM     95  CA  ILE    11      53.493  19.848 -27.851  1.00 64.14           C  
ATOM     96  C   ILE    11      54.013  21.248 -27.800  1.00 64.14           C  
ATOM     97  O   ILE    11      53.578  22.071 -26.993  1.00 64.14           O  
ATOM     98  CB  ILE    11      52.000  19.870 -27.903  1.00 64.14           C  
ATOM     99  CG1 ILE    11      51.478  18.427 -28.022  1.00 64.14           C  
ATOM    100  CG2 ILE    11      51.577  20.790 -29.051  1.00 64.14           C  
ATOM    101  CD1 ILE    11      49.990  18.280 -27.729  1.00 64.14           C  
ATOM    102  N   SER    12      54.987  21.545 -28.684  1.00 49.11           N  
ATOM    103  CA  SER    12      55.585  22.846 -28.696  1.00 49.11           C  
ATOM    104  C   SER    12      54.990  23.617 -29.831  1.00 49.11           C  
ATOM    105  O   SER    12      54.534  23.043 -30.820  1.00 49.11           O  
ATOM    106  CB  SER    12      57.113  22.832 -28.883  1.00 49.11           C  
ATOM    107  OG  SER    12      57.450  22.326 -30.165  1.00 49.11           O  
ATOM    108  N   PHE    13      54.970  24.958 -29.699  1.00164.00           N  
ATOM    109  CA  PHE    13      54.375  25.806 -30.689  1.00164.00           C  
ATOM    110  C   PHE    13      55.427  26.590 -31.399  1.00164.00           C  
ATOM    111  O   PHE    13      56.434  26.993 -30.815  1.00164.00           O  
ATOM    112  CB  PHE    13      53.417  26.858 -30.104  1.00164.00           C  
ATOM    113  CG  PHE    13      52.145  26.223 -29.659  1.00164.00           C  
ATOM    114  CD1 PHE    13      52.023  25.705 -28.391  1.00164.00           C  
ATOM    115  CD2 PHE    13      51.070  26.153 -30.514  1.00164.00           C  
ATOM    116  CE1 PHE    13      50.845  25.124 -27.985  1.00164.00           C  
ATOM    117  CE2 PHE    13      49.889  25.575 -30.114  1.00164.00           C  
ATOM    118  CZ  PHE    13      49.776  25.057 -28.846  1.00164.00           C  
ATOM    119  N   GLU    14      55.210  26.800 -32.713  1.00 42.27           N  
ATOM    120  CA  GLU    14      56.095  27.626 -33.482  1.00 42.27           C  
ATOM    121  C   GLU    14      55.672  29.049 -33.292  1.00 42.27           C  
ATOM    122  O   GLU    14      54.483  29.349 -33.202  1.00 42.27           O  
ATOM    123  CB  GLU    14      56.046  27.374 -35.002  1.00 42.27           C  
ATOM    124  CG  GLU    14      56.707  26.070 -35.442  1.00 42.27           C  
ATOM    125  CD  GLU    14      56.581  25.951 -36.956  1.00 42.27           C  
ATOM    126  OE1 GLU    14      55.834  26.768 -37.558  1.00 42.27           O  
ATOM    127  OE2 GLU    14      57.239  25.043 -37.529  1.00 42.27           O1-
ATOM    128  N   GLY    15      56.656  29.967 -33.213  1.00 29.75           N  
ATOM    129  CA  GLY    15      56.381  31.376 -33.173  1.00 29.75           C  
ATOM    130  C   GLY    15      55.733  31.795 -31.889  1.00 29.75           C  
ATOM    131  O   GLY    15      54.923  32.720 -31.891  1.00 29.75           O  
ATOM    132  N   ILE    16      56.034  31.124 -30.760  1.00 47.43           N  
ATOM    133  CA  ILE    16      55.480  31.590 -29.524  1.00 47.43           C  
ATOM    134  C   ILE    16      56.615  31.692 -28.558  1.00 47.43           C  
ATOM    135  O   ILE    16      57.475  30.813 -28.512  1.00 47.43           O  
ATOM    136  CB  ILE    16      54.421  30.686 -28.981  1.00 47.43           C  
ATOM    137  CG1 ILE    16      53.262  30.657 -29.989  1.00 47.43           C  
ATOM    138  CG2 ILE    16      54.017  31.176 -27.580  1.00 47.43           C  
ATOM    139  CD1 ILE    16      52.257  29.539 -29.749  1.00 47.43           C  
ATOM    140  N   ASP    17      56.636  32.776 -27.754  1.00 58.12           N  
ATOM    141  CA  ASP    17      57.731  33.013 -26.858  1.00 58.12           C  
ATOM    142  C   ASP    17      57.860  31.811 -25.983  1.00 58.12           C  
ATOM    143  O   ASP    17      56.880  31.260 -25.492  1.00 58.12           O  
ATOM    144  CB  ASP    17      57.520  34.242 -25.959  1.00 58.12           C  
ATOM    145  CG  ASP    17      57.553  35.468 -26.858  1.00 58.12           C  
ATOM    146  OD1 ASP    17      58.269  35.419 -27.894  1.00 58.12           O  
ATOM    147  OD2 ASP    17      56.857  36.466 -26.529  1.00 58.12           O1-
ATOM    148  N   PRO    18      59.081  31.406 -25.790  1.00183.99           N  
ATOM    149  CA  PRO    18      59.361  30.193 -25.073  1.00183.99           C  
ATOM    150  C   PRO    18      58.942  30.095 -23.634  1.00183.99           C  
ATOM    151  O   PRO    18      58.753  28.981 -23.167  1.00183.99           O  
ATOM    152  CB  PRO    18      60.850  29.929 -25.286  1.00183.99           C  
ATOM    153  CG  PRO    18      61.139  30.571 -26.655  1.00183.99           C  
ATOM    154  CD  PRO    18      60.118  31.717 -26.761  1.00183.99           C  
ATOM    155  N   ALA    19      58.924  31.200 -22.882  1.00185.88           N  
ATOM    156  CA  ALA    19      58.546  31.273 -21.492  1.00185.88           C  
ATOM    157  C   ALA    19      57.072  31.246 -21.249  1.00185.88           C  
ATOM    158  O   ALA    19      56.619  30.792 -20.200  1.00185.88           O  
ATOM    159  CB  ALA    19      59.081  32.544 -20.809  1.00185.88           C  
ATOM    160  N   SER    20      56.302  31.773 -22.214  1.00138.67           N  
ATOM    161  CA  SER    20      54.925  32.143 -22.063  1.00138.67           C  
ATOM    162  C   SER    20      54.033  31.036 -21.597  1.00138.67           C  
ATOM    163  O   SER    20      52.987  31.313 -21.016  1.00138.67           O  
ATOM    164  CB  SER    20      54.325  32.661 -23.378  1.00138.67           C  
ATOM    165  OG  SER    20      55.036  33.809 -23.813  1.00138.67           O  
ATOM    166  N   TYR    21      54.358  29.765 -21.866  1.00189.69           N  
ATOM    167  CA  TYR    21      53.465  28.739 -21.428  1.00189.69           C  
ATOM    168  C   TYR    21      54.245  27.525 -21.040  1.00189.69           C  
ATOM    169  O   TYR    21      55.431  27.424 -21.339  1.00189.69           O  
ATOM    170  CB  TYR    21      52.472  28.332 -22.528  1.00189.69           C  
ATOM    171  CG  TYR    21      53.284  27.860 -23.689  1.00189.69           C  
ATOM    172  CD1 TYR    21      53.743  28.754 -24.631  1.00189.69           C  
ATOM    173  CD2 TYR    21      53.599  26.529 -23.826  1.00189.69           C  
ATOM    174  CE1 TYR    21      54.494  28.324 -25.699  1.00189.69           C  
ATOM    175  CE2 TYR    21      54.350  26.094 -24.892  1.00189.69           C  
ATOM    176  CZ  TYR    21      54.798  26.991 -25.831  1.00189.69           C  
ATOM    177  OH  TYR    21      55.570  26.545 -26.925  1.00189.69           O  
ATOM    178  N   SER    22      53.588  26.567 -20.343  1.00 77.27           N  
ATOM    179  CA  SER    22      54.304  25.373 -19.989  1.00 77.27           C  
ATOM    180  C   SER    22      53.951  24.339 -21.023  1.00 77.27           C  
ATOM    181  O   SER    22      52.781  24.103 -21.301  1.00 77.27           O  
ATOM    182  CB  SER    22      53.910  24.810 -18.611  1.00 77.27           C  
ATOM    183  OG  SER    22      54.655  23.634 -18.334  1.00 77.27           O  
ATOM    184  N   VAL    23      54.976  23.688 -21.612  1.00125.34           N  
ATOM    185  CA  VAL    23      54.842  22.751 -22.697  1.00125.34           C  
ATOM    186  C   VAL    23      54.104  21.536 -22.237  1.00125.34           C  
ATOM    187  O   VAL    23      53.408  20.885 -23.013  1.00125.34           O  
ATOM    188  CB  VAL    23      56.163  22.312 -23.253  1.00125.34           C  
ATOM    189  CG1 VAL    23      56.860  21.402 -22.227  1.00125.34           C  
ATOM    190  CG2 VAL    23      55.916  21.660 -24.623  1.00125.34           C  
ATOM    191  N   LYS    24      54.286  21.173 -20.958  1.00137.16           N  
ATOM    192  CA  LYS    24      53.665  20.014 -20.382  1.00137.16           C  
ATOM    193  C   LYS    24      52.175  20.207 -20.340  1.00137.16           C  
ATOM    194  O   LYS    24      51.413  19.247 -20.436  1.00137.16           O  
ATOM    195  CB  LYS    24      54.145  19.742 -18.946  1.00137.16           C  
ATOM    196  CG  LYS    24      55.641  19.433 -18.868  1.00137.16           C  
ATOM    197  CD  LYS    24      56.055  18.224 -19.710  1.00137.16           C  
ATOM    198  CE  LYS    24      55.468  16.902 -19.213  1.00137.16           C  
ATOM    199  NZ  LYS    24      55.879  15.800 -20.111  1.00137.16           N1+
ATOM    200  N   ASN    25      51.728  21.463 -20.161  1.00 84.11           N  
ATOM    201  CA  ASN    25      50.346  21.835 -20.031  1.00 84.11           C  
ATOM    202  C   ASN    25      49.587  21.649 -21.317  1.00 84.11           C  
ATOM    203  O   ASN    25      48.361  21.547 -21.292  1.00 84.11           O  
ATOM    204  CB  ASN    25      50.152  23.299 -19.595  1.00 84.11           C  
ATOM    205  CG  ASN    25      50.591  23.419 -18.142  1.00 84.11           C  
ATOM    206  ND2 ASN    25      50.627  24.673 -17.618  1.00 84.11           N  
ATOM    207  OD1 ASN    25      50.882  22.420 -17.486  1.00 84.11           O  
ATOM    208  N   SER    26      50.267  21.661 -22.483  1.00 71.45           N  
ATOM    209  CA  SER    26      49.533  21.571 -23.719  1.00 71.45           C  
ATOM    210  C   SER    26      49.112  20.148 -23.921  1.00 71.45           C  
ATOM    211  O   SER    26      49.916  19.297 -24.300  1.00 71.45           O  
ATOM    212  CB  SER    26      50.352  21.980 -24.955  1.00 71.45           C  
ATOM    213  OG  SER    26      50.716  23.350 -24.871  1.00 71.45           O  
ATOM    214  N   ILE    27      47.809  19.866 -23.703  1.00132.63           N  
ATOM    215  CA  ILE    27      47.314  18.530 -23.824  1.00132.63           C  
ATOM    216  C   ILE    27      46.325  18.451 -24.949  1.00132.63           C  
ATOM    217  O   ILE    27      45.234  19.009 -24.878  1.00132.63           O  
ATOM    218  CB  ILE    27      46.595  18.064 -22.588  1.00132.63           C  
ATOM    219  CG1 ILE    27      47.523  18.087 -21.358  1.00132.63           C  
ATOM    220  CG2 ILE    27      46.013  16.672 -22.881  1.00132.63           C  
ATOM    221  CD1 ILE    27      48.691  17.104 -21.429  1.00132.63           C  
ATOM    222  N   VAL    28      46.663  17.700 -26.016  1.00125.37           N  
ATOM    223  CA  VAL    28      45.753  17.598 -27.120  1.00125.37           C  
ATOM    224  C   VAL    28      44.865  16.417 -26.895  1.00125.37           C  
ATOM    225  O   VAL    28      45.323  15.335 -26.542  1.00125.37           O  
ATOM    226  CB  VAL    28      46.432  17.441 -28.443  1.00125.37           C  
ATOM    227  CG1 VAL    28      47.244  18.721 -28.694  1.00125.37           C  
ATOM    228  CG2 VAL    28      47.275  16.155 -28.428  1.00125.37           C  
ATOM    229  N   THR    29      43.545  16.676 -26.943  1.00 97.44           N  
ATOM    230  CA  THR    29      42.475  15.732 -26.792  1.00 97.44           C  
ATOM    231  C   THR    29      42.020  15.119 -28.092  1.00 97.44           C  
ATOM    232  O   THR    29      41.370  14.074 -28.086  1.00 97.44           O  
ATOM    233  CB  THR    29      41.288  16.346 -26.117  1.00 97.44           C  
ATOM    234  CG2 THR    29      41.728  16.831 -24.724  1.00 97.44           C  
ATOM    235  OG1 THR    29      40.796  17.437 -26.879  1.00 97.44           O  
ATOM    236  N   GLY    30      42.260  15.782 -29.245  1.00 49.74           N  
ATOM    237  CA  GLY    30      41.690  15.279 -30.471  1.00 49.74           C  
ATOM    238  C   GLY    30      42.364  15.869 -31.677  1.00 49.74           C  
ATOM    239  O   GLY    30      43.115  16.838 -31.586  1.00 49.74           O  
ATOM    240  N   PHE    31      42.096  15.279 -32.865  1.00178.22           N  
ATOM    241  CA  PHE    31      42.690  15.767 -34.080  1.00178.22           C  
ATOM    242  C   PHE    31      41.699  15.600 -35.191  1.00178.22           C  
ATOM    243  O   PHE    31      40.606  15.071 -34.996  1.00178.22           O  
ATOM    244  CB  PHE    31      43.951  14.987 -34.498  1.00178.22           C  
ATOM    245  CG  PHE    31      43.528  13.609 -34.878  1.00178.22           C  
ATOM    246  CD1 PHE    31      43.404  12.631 -33.920  1.00178.22           C  
ATOM    247  CD2 PHE    31      43.243  13.298 -36.190  1.00178.22           C  
ATOM    248  CE1 PHE    31      43.010  11.360 -34.265  1.00178.22           C  
ATOM    249  CE2 PHE    31      42.849  12.030 -36.542  1.00178.22           C  
ATOM    250  CZ  PHE    31      42.732  11.058 -35.577  1.00178.22           C  
ATOM    251  N   ALA    32      42.045  16.137 -36.382  1.00 70.24           N  
ATOM    252  CA  ALA    32      41.290  15.912 -37.582  1.00 70.24           C  
ATOM    253  C   ALA    32      42.268  16.103 -38.700  1.00 70.24           C  
ATOM    254  O   ALA    32      43.019  17.077 -38.709  1.00 70.24           O  
ATOM    255  CB  ALA    32      40.144  16.916 -37.790  1.00 70.24           C  
ATOM    256  N   HIS    33      42.283  15.180 -39.681  1.00 93.94           N  
ATOM    257  CA  HIS    33      43.200  15.291 -40.779  1.00 93.94           C  
ATOM    258  C   HIS    33      42.420  15.591 -42.019  1.00 93.94           C  
ATOM    259  O   HIS    33      41.395  14.972 -42.296  1.00 93.94           O  
ATOM    260  CB  HIS    33      43.990  14.002 -41.056  1.00 93.94           C  
ATOM    261  CG  HIS    33      44.936  14.130 -42.215  1.00 93.94           C  
ATOM    262  CD2 HIS    33      44.757  13.784 -43.519  1.00 93.94           C  
ATOM    263  ND1 HIS    33      46.205  14.660 -42.138  1.00 93.94           N  
ATOM    264  CE1 HIS    33      46.727  14.608 -43.391  1.00 93.94           C  
ATOM    265  NE2 HIS    33      45.884  14.084 -44.263  1.00 93.94           N  
ATOM    266  N   ASP    34      42.904  16.586 -42.788  1.00 60.40           N  
ATOM    267  CA  ASP    34      42.328  16.968 -44.045  1.00 60.40           C  
ATOM    268  C   ASP    34      43.241  16.371 -45.076  1.00 60.40           C  
ATOM    269  O   ASP    34      44.347  16.861 -45.293  1.00 60.40           O  
ATOM    270  CB  ASP    34      42.326  18.497 -44.227  1.00 60.40           C  
ATOM    271  CG  ASP    34      41.686  18.866 -45.555  1.00 60.40           C  
ATOM    272  OD1 ASP    34      41.387  17.942 -46.356  1.00 60.40           O  
ATOM    273  OD2 ASP    34      41.496  20.089 -45.787  1.00 60.40           O1-
ATOM    274  N   ALA    35      42.805  15.268 -45.716  1.00 41.90           N  
ATOM    275  CA  ALA    35      43.632  14.559 -46.652  1.00 41.90           C  
ATOM    276  C   ALA    35      43.942  15.385 -47.869  1.00 41.90           C  
ATOM    277  O   ALA    35      45.083  15.417 -48.325  1.00 41.90           O  
ATOM    278  CB  ALA    35      42.983  13.253 -47.136  1.00 41.90           C  
ATOM    279  N   ASP    36      42.937  16.083 -48.434  1.00 46.80           N  
ATOM    280  CA  ASP    36      43.164  16.815 -49.653  1.00 46.80           C  
ATOM    281  C   ASP    36      44.172  17.904 -49.428  1.00 46.80           C  
ATOM    282  O   ASP    36      45.075  18.097 -50.242  1.00 46.80           O  
ATOM    283  CB  ASP    36      41.885  17.475 -50.193  1.00 46.80           C  
ATOM    284  CG  ASP    36      40.992  16.372 -50.741  1.00 46.80           C  
ATOM    285  OD1 ASP    36      41.539  15.294 -51.099  1.00 46.80           O  
ATOM    286  OD2 ASP    36      39.753  16.592 -50.809  1.00 46.80           O1-
ATOM    287  N   SER    37      44.016  18.654 -48.320  1.00 59.27           N  
ATOM    288  CA  SER    37      44.841  19.783 -47.974  1.00 59.27           C  
ATOM    289  C   SER    37      46.160  19.369 -47.392  1.00 59.27           C  
ATOM    290  O   SER    37      47.083  20.179 -47.336  1.00 59.27           O  
ATOM    291  CB  SER    37      44.171  20.713 -46.949  1.00 59.27           C  
ATOM    292  OG  SER    37      43.003  21.294 -47.509  1.00 59.27           O  
ATOM    293  N   LYS    38      46.300  18.108 -46.943  1.00142.08           N  
ATOM    294  CA  LYS    38      47.510  17.686 -46.289  1.00142.08           C  
ATOM    295  C   LYS    38      47.715  18.508 -45.050  1.00142.08           C  
ATOM    296  O   LYS    38      48.840  18.884 -44.721  1.00142.08           O  
ATOM    297  CB  LYS    38      48.763  17.802 -47.176  1.00142.08           C  
ATOM    298  CG  LYS    38      48.769  16.802 -48.332  1.00142.08           C  
ATOM    299  CD  LYS    38      48.641  15.351 -47.863  1.00142.08           C  
ATOM    300  CE  LYS    38      49.713  14.934 -46.854  1.00142.08           C  
ATOM    301  NZ  LYS    38      49.448  13.559 -46.374  1.00142.08           N1+
ATOM    302  N   LYS    39      46.616  18.797 -44.318  1.00140.03           N  
ATOM    303  CA  LYS    39      46.687  19.561 -43.098  1.00140.03           C  
ATOM    304  C   LYS    39      46.189  18.759 -41.935  1.00140.03           C  
ATOM    305  O   LYS    39      45.255  17.967 -42.052  1.00140.03           O  
ATOM    306  CB  LYS    39      45.853  20.856 -43.101  1.00140.03           C  
ATOM    307  CG  LYS    39      46.615  22.123 -43.490  1.00140.03           C  
ATOM    308  CD  LYS    39      47.090  22.211 -44.934  1.00140.03           C  
ATOM    309  CE  LYS    39      47.810  23.527 -45.240  1.00140.03           C  
ATOM    310  NZ  LYS    39      46.885  24.665 -45.029  1.00140.03           N1+
ATOM    311  N   ILE    40      46.820  18.968 -40.760  1.00 89.04           N  
ATOM    312  CA  ILE    40      46.419  18.290 -39.559  1.00 89.04           C  
ATOM    313  C   ILE    40      45.972  19.323 -38.565  1.00 89.04           C  
ATOM    314  O   ILE    40      46.638  20.338 -38.356  1.00 89.04           O  
ATOM    315  CB  ILE    40      47.520  17.484 -38.928  1.00 89.04           C  
ATOM    316  CG1 ILE    40      46.961  16.592 -37.805  1.00 89.04           C  
ATOM    317  CG2 ILE    40      48.628  18.449 -38.476  1.00 89.04           C  
ATOM    318  CD1 ILE    40      47.944  15.522 -37.334  1.00 89.04           C  
ATOM    319  N   PHE    41      44.802  19.085 -37.936  1.00 59.27           N  
ATOM    320  CA  PHE    41      44.280  20.016 -36.975  1.00 59.27           C  
ATOM    321  C   PHE    41      44.263  19.324 -35.648  1.00 59.27           C  
ATOM    322  O   PHE    41      43.841  18.171 -35.536  1.00 59.27           O  
ATOM    323  CB  PHE    41      42.833  20.452 -37.269  1.00 59.27           C  
ATOM    324  CG  PHE    41      42.789  21.106 -38.612  1.00 59.27           C  
ATOM    325  CD1 PHE    41      43.213  22.404 -38.782  1.00 59.27           C  
ATOM    326  CD2 PHE    41      42.306  20.421 -39.705  1.00 59.27           C  
ATOM    327  CE1 PHE    41      43.166  23.002 -40.021  1.00 59.27           C  
ATOM    328  CE2 PHE    41      42.256  21.012 -40.946  1.00 59.27           C  
ATOM    329  CZ  PHE    41      42.689  22.307 -41.107  1.00 59.27           C  
ATOM    330  N   ILE    42      44.727  20.026 -34.596  1.00 45.29           N  
ATOM    331  CA  ILE    42      44.773  19.416 -33.302  1.00 45.29           C  
ATOM    332  C   ILE    42      44.050  20.289 -32.335  1.00 45.29           C  
ATOM    333  O   ILE    42      44.159  21.515 -32.361  1.00 45.29           O  
ATOM    334  CB  ILE    42      46.160  19.229 -32.769  1.00 45.29           C  
ATOM    335  CG1 ILE    42      46.999  18.356 -33.717  1.00 45.29           C  
ATOM    336  CG2 ILE    42      46.021  18.631 -31.365  1.00 45.29           C  
ATOM    337  CD1 ILE    42      48.493  18.373 -33.393  1.00 45.29           C  
ATOM    338  N   THR    43      43.283  19.650 -31.437  1.00125.78           N  
ATOM    339  CA  THR    43      42.538  20.378 -30.463  1.00125.78           C  
ATOM    340  C   THR    43      43.305  20.338 -29.169  1.00125.78           C  
ATOM    341  O   THR    43      43.662  19.278 -28.654  1.00125.78           O  
ATOM    342  CB  THR    43      41.167  19.793 -30.296  1.00125.78           C  
ATOM    343  CG2 THR    43      41.287  18.394 -29.681  1.00125.78           C  
ATOM    344  OG1 THR    43      40.352  20.634 -29.504  1.00125.78           O  
ATOM    345  N   ILE    44      43.663  21.538 -28.668  1.00167.08           N  
ATOM    346  CA  ILE    44      44.304  21.708 -27.395  1.00167.08           C  
ATOM    347  C   ILE    44      43.424  22.607 -26.581  1.00167.08           C  
ATOM    348  O   ILE    44      43.490  23.828 -26.709  1.00167.08           O  
ATOM    349  CB  ILE    44      45.639  22.365 -27.521  1.00167.08           C  
ATOM    350  CG1 ILE    44      46.139  22.815 -26.144  1.00167.08           C  
ATOM    351  CG2 ILE    44      45.502  23.499 -28.544  1.00167.08           C  
ATOM    352  CD1 ILE    44      46.221  21.680 -25.140  1.00167.08           C  
ATOM    353  N   PRO    45      42.643  22.046 -25.696  1.00 92.62           N  
ATOM    354  CA  PRO    45      41.709  22.807 -24.906  1.00 92.62           C  
ATOM    355  C   PRO    45      42.419  23.713 -23.949  1.00 92.62           C  
ATOM    356  O   PRO    45      43.524  23.388 -23.519  1.00 92.62           O  
ATOM    357  CB  PRO    45      40.782  21.779 -24.249  1.00 92.62           C  
ATOM    358  CG  PRO    45      41.494  20.426 -24.443  1.00 92.62           C  
ATOM    359  CD  PRO    45      42.329  20.629 -25.716  1.00 92.62           C  
ATOM    360  N   ARG    46      41.792  24.850 -23.586  1.00123.03           N  
ATOM    361  CA  ARG    46      42.493  25.825 -22.805  1.00123.03           C  
ATOM    362  C   ARG    46      42.348  25.558 -21.352  1.00123.03           C  
ATOM    363  O   ARG    46      41.520  26.150 -20.658  1.00123.03           O  
ATOM    364  CB  ARG    46      42.019  27.260 -23.088  1.00123.03           C  
ATOM    365  CG  ARG    46      42.296  27.658 -24.539  1.00123.03           C  
ATOM    366  CD  ARG    46      43.619  28.397 -24.742  1.00123.03           C  
ATOM    367  NE  ARG    46      43.341  29.854 -24.633  1.00123.03           N  
ATOM    368  CZ  ARG    46      43.208  30.590 -25.775  1.00123.03           C  
ATOM    369  NH1 ARG    46      43.392  29.995 -26.991  1.00123.03           N1+
ATOM    370  NH2 ARG    46      42.909  31.918 -25.708  1.00123.03           N  
ATOM    371  N   LEU    47      43.157  24.604 -20.870  1.00168.98           N  
ATOM    372  CA  LEU    47      43.257  24.327 -19.473  1.00168.98           C  
ATOM    373  C   LEU    47      44.085  25.447 -18.757  1.00168.98           C  
ATOM    374  O   LEU    47      43.730  25.779 -17.629  1.00168.98           O  
ATOM    375  CB  LEU    47      43.951  22.987 -19.183  1.00168.98           C  
ATOM    376  CG  LEU    47      43.196  21.768 -19.746  1.00168.98           C  
ATOM    377  CD1 LEU    47      41.812  21.616 -19.093  1.00168.98           C  
ATOM    378  CD2 LEU    47      43.136  21.804 -21.281  1.00168.98           C  
ATOM    379  N   ASN    48      45.221  26.010 -19.334  1.00142.30           N  
ATOM    380  CA  ASN    48      46.105  27.079 -18.818  1.00142.30           C  
ATOM    381  C   ASN    48      46.937  27.595 -19.990  1.00142.30           C  
ATOM    382  O   ASN    48      47.299  26.807 -20.859  1.00142.30           O  
ATOM    383  CB  ASN    48      47.099  26.599 -17.749  1.00142.30           C  
ATOM    384  CG  ASN    48      46.337  26.392 -16.450  1.00142.30           C  
ATOM    385  ND2 ASN    48      46.341  25.132 -15.936  1.00142.30           N  
ATOM    386  OD1 ASN    48      45.753  27.326 -15.904  1.00142.30           O  
ATOM    387  N   PRO    49      47.411  28.834 -19.954  1.00205.76           N  
ATOM    388  CA  PRO    49      47.872  29.554 -21.141  1.00205.76           C  
ATOM    389  C   PRO    49      48.333  28.809 -22.354  1.00205.76           C  
ATOM    390  O   PRO    49      49.528  28.617 -22.564  1.00205.76           O  
ATOM    391  CB  PRO    49      48.890  30.585 -20.650  1.00205.76           C  
ATOM    392  CG  PRO    49      49.356  30.032 -19.293  1.00205.76           C  
ATOM    393  CD  PRO    49      48.134  29.261 -18.768  1.00205.76           C  
ATOM    394  N   VAL    50      47.340  28.481 -23.208  1.00 76.49           N  
ATOM    395  CA  VAL    50      47.507  27.786 -24.447  1.00 76.49           C  
ATOM    396  C   VAL    50      47.394  28.833 -25.509  1.00 76.49           C  
ATOM    397  O   VAL    50      46.394  29.545 -25.599  1.00 76.49           O  
ATOM    398  CB  VAL    50      46.423  26.778 -24.694  1.00 76.49           C  
ATOM    399  CG1 VAL    50      46.606  26.185 -26.100  1.00 76.49           C  
ATOM    400  CG2 VAL    50      46.457  25.735 -23.564  1.00 76.49           C  
ATOM    401  N   PRO    51      48.421  28.961 -26.299  1.00156.03           N  
ATOM    402  CA  PRO    51      48.476  29.961 -27.329  1.00156.03           C  
ATOM    403  C   PRO    51      47.427  29.782 -28.368  1.00156.03           C  
ATOM    404  O   PRO    51      46.833  30.772 -28.793  1.00156.03           O  
ATOM    405  CB  PRO    51      49.885  29.884 -27.903  1.00156.03           C  
ATOM    406  CG  PRO    51      50.721  29.256 -26.774  1.00156.03           C  
ATOM    407  CD  PRO    51      49.721  28.397 -25.985  1.00156.03           C  
ATOM    408  N   ILE    52      47.218  28.537 -28.833  1.00130.61           N  
ATOM    409  CA  ILE    52      46.171  28.352 -29.789  1.00130.61           C  
ATOM    410  C   ILE    52      45.490  27.053 -29.501  1.00130.61           C  
ATOM    411  O   ILE    52      46.134  26.008 -29.423  1.00130.61           O  
ATOM    412  CB  ILE    52      46.622  28.398 -31.214  1.00130.61           C  
ATOM    413  CG1 ILE    52      45.386  28.548 -32.111  1.00130.61           C  
ATOM    414  CG2 ILE    52      47.495  27.168 -31.507  1.00130.61           C  
ATOM    415  CD1 ILE    52      45.717  29.070 -33.500  1.00130.61           C  
ATOM    416  N   THR    53      44.157  27.117 -29.307  1.00169.53           N  
ATOM    417  CA  THR    53      43.296  26.006 -28.991  1.00169.53           C  
ATOM    418  C   THR    53      43.125  25.124 -30.186  1.00169.53           C  
ATOM    419  O   THR    53      42.965  23.911 -30.067  1.00169.53           O  
ATOM    420  CB  THR    53      41.908  26.422 -28.574  1.00169.53           C  
ATOM    421  CG2 THR    53      42.014  27.471 -27.467  1.00169.53           C  
ATOM    422  OG1 THR    53      41.199  26.982 -29.668  1.00169.53           O  
ATOM    423  N   LEU    54      43.070  25.745 -31.377  1.00 89.87           N  
ATOM    424  CA  LEU    54      42.976  25.035 -32.615  1.00 89.87           C  
ATOM    425  C   LEU    54      44.325  25.208 -33.251  1.00 89.87           C  
ATOM    426  O   LEU    54      44.721  26.324 -33.575  1.00 89.87           O  
ATOM    427  CB  LEU    54      41.904  25.633 -33.546  1.00 89.87           C  
ATOM    428  CG  LEU    54      41.757  24.912 -34.894  1.00 89.87           C  
ATOM    429  CD1 LEU    54      41.359  23.441 -34.691  1.00 89.87           C  
ATOM    430  CD2 LEU    54      40.784  25.665 -35.820  1.00 89.87           C  
ATOM    431  N   THR    55      45.083  24.110 -33.442  1.00120.21           N  
ATOM    432  CA  THR    55      46.407  24.279 -33.972  1.00120.21           C  
ATOM    433  C   THR    55      46.524  23.472 -35.225  1.00120.21           C  
ATOM    434  O   THR    55      45.837  22.464 -35.377  1.00120.21           O  
ATOM    435  CB  THR    55      47.476  23.814 -33.029  1.00120.21           C  
ATOM    436  CG2 THR    55      47.411  22.282 -32.930  1.00120.21           C  
ATOM    437  OG1 THR    55      48.752  24.224 -33.492  1.00120.21           O  
ATOM    438  N   GLU    56      47.381  23.910 -36.177  1.00 77.88           N  
ATOM    439  CA  GLU    56      47.484  23.136 -37.379  1.00 77.88           C  
ATOM    440  C   GLU    56      48.915  22.852 -37.712  1.00 77.88           C  
ATOM    441  O   GLU    56      49.832  23.568 -37.309  1.00 77.88           O  
ATOM    442  CB  GLU    56      46.838  23.752 -38.640  1.00 77.88           C  
ATOM    443  CG  GLU    56      47.580  24.933 -39.270  1.00 77.88           C  
ATOM    444  CD  GLU    56      46.873  25.254 -40.584  1.00 77.88           C  
ATOM    445  OE1 GLU    56      45.652  24.958 -40.676  1.00 77.88           O  
ATOM    446  OE2 GLU    56      47.538  25.794 -41.510  1.00 77.88           O1-
ATOM    447  N   LEU    57      49.133  21.736 -38.438  1.00112.60           N  
ATOM    448  CA  LEU    57      50.448  21.380 -38.884  1.00112.60           C  
ATOM    449  C   LEU    57      50.351  20.968 -40.322  1.00112.60           C  
ATOM    450  O   LEU    57      49.401  20.296 -40.724  1.00112.60           O  
ATOM    451  CB  LEU    57      51.056  20.191 -38.118  1.00112.60           C  
ATOM    452  CG  LEU    57      51.252  20.459 -36.616  1.00112.60           C  
ATOM    453  CD1 LEU    57      49.905  20.687 -35.910  1.00112.60           C  
ATOM    454  CD2 LEU    57      52.090  19.349 -35.963  1.00112.60           C  
ATOM    455  N   ASP    58      51.345  21.381 -41.139  1.00 51.57           N  
ATOM    456  CA  ASP    58      51.395  21.003 -42.524  1.00 51.57           C  
ATOM    457  C   ASP    58      52.148  19.706 -42.593  1.00 51.57           C  
ATOM    458  O   ASP    58      53.341  19.644 -42.299  1.00 51.57           O  
ATOM    459  CB  ASP    58      52.125  22.028 -43.412  1.00 51.57           C  
ATOM    460  CG  ASP    58      51.944  21.634 -44.871  1.00 51.57           C  
ATOM    461  OD1 ASP    58      51.399  20.528 -45.125  1.00 51.57           O  
ATOM    462  OD2 ASP    58      52.348  22.438 -45.754  1.00 51.57           O1-
ATOM    463  N   THR    59      51.426  18.632 -42.962  1.00 74.82           N  
ATOM    464  CA  THR    59      51.871  17.264 -43.041  1.00 74.82           C  
ATOM    465  C   THR    59      52.759  17.016 -44.219  1.00 74.82           C  
ATOM    466  O   THR    59      53.525  16.058 -44.220  1.00 74.82           O  
ATOM    467  CB  THR    59      50.724  16.300 -43.140  1.00 74.82           C  
ATOM    468  CG2 THR    59      49.796  16.518 -41.932  1.00 74.82           C  
ATOM    469  OG1 THR    59      50.009  16.514 -44.348  1.00 74.82           O  
ATOM    470  N   THR    60      52.653  17.827 -45.283  1.00107.45           N  
ATOM    471  CA  THR    60      53.401  17.527 -46.471  1.00107.45           C  
ATOM    472  C   THR    60      54.867  17.502 -46.168  1.00107.45           C  
ATOM    473  O   THR    60      55.572  16.596 -46.609  1.00107.45           O  
ATOM    474  CB  THR    60      53.154  18.513 -47.579  1.00107.45           C  
ATOM    475  CG2 THR    60      53.681  19.897 -47.165  1.00107.45           C  
ATOM    476  OG1 THR    60      53.793  18.079 -48.771  1.00107.45           O  
ATOM    477  N   LYS    61      55.368  18.484 -45.398  1.00158.27           N  
ATOM    478  CA  LYS    61      56.772  18.559 -45.123  1.00158.27           C  
ATOM    479  C   LYS    61      57.199  17.339 -44.366  1.00158.27           C  
ATOM    480  O   LYS    61      58.156  16.672 -44.758  1.00158.27           O  
ATOM    481  CB  LYS    61      57.108  19.793 -44.266  1.00158.27           C  
ATOM    482  CG  LYS    61      58.590  20.168 -44.220  1.00158.27           C  
ATOM    483  CD  LYS    61      59.128  20.709 -45.546  1.00158.27           C  
ATOM    484  CE  LYS    61      60.494  21.385 -45.416  1.00158.27           C  
ATOM    485  NZ  LYS    61      61.463  20.457 -44.793  1.00158.27           N1+
ATOM    486  N   HIS    62      56.497  16.986 -43.269  1.00232.05           N  
ATOM    487  CA  HIS    62      56.968  15.835 -42.554  1.00232.05           C  
ATOM    488  C   HIS    62      55.856  15.012 -42.025  1.00232.05           C  
ATOM    489  O   HIS    62      55.271  15.312 -40.991  1.00232.05           O  
ATOM    490  CB  HIS    62      57.847  16.153 -41.334  1.00232.05           C  
ATOM    491  CG  HIS    62      59.263  16.493 -41.698  1.00232.05           C  
ATOM    492  CD2 HIS    62      60.372  15.702 -41.698  1.00232.05           C  
ATOM    493  ND1 HIS    62      59.687  17.735 -42.110  1.00232.05           N  
ATOM    494  CE1 HIS    62      61.022  17.637 -42.338  1.00232.05           C  
ATOM    495  NE2 HIS    62      61.482  16.422 -42.102  1.00232.05           N  
ATOM    496  N   PRO    63      55.590  13.940 -42.696  1.00217.26           N  
ATOM    497  CA  PRO    63      54.633  12.983 -42.238  1.00217.26           C  
ATOM    498  C   PRO    63      55.157  12.475 -40.920  1.00217.26           C  
ATOM    499  O   PRO    63      54.363  11.908 -40.176  1.00217.26           O  
ATOM    500  CB  PRO    63      54.651  11.877 -43.288  1.00217.26           C  
ATOM    501  CG  PRO    63      56.100  11.914 -43.808  1.00217.26           C  
ATOM    502  CD  PRO    63      56.492  13.398 -43.697  1.00217.26           C  
ATOM    503  N   GLU    64      56.470  12.644 -40.614  1.00288.81           N  
ATOM    504  CA  GLU    64      57.051  12.080 -39.418  1.00288.81           C  
ATOM    505  C   GLU    64      57.568  13.119 -38.465  1.00288.81           C  
ATOM    506  O   GLU    64      57.578  14.317 -38.744  1.00288.81           O  
ATOM    507  CB  GLU    64      58.238  11.138 -39.698  1.00288.81           C  
ATOM    508  CG  GLU    64      57.841   9.747 -40.199  1.00288.81           C  
ATOM    509  CD  GLU    64      57.632   8.859 -38.977  1.00288.81           C  
ATOM    510  OE1 GLU    64      58.657   8.460 -38.358  1.00288.81           O  
ATOM    511  OE2 GLU    64      56.454   8.573 -38.641  1.00288.81           O1-
ATOM    512  N   GLY    65      57.985  12.628 -37.273  1.00235.68           N  
ATOM    513  CA  GLY    65      58.600  13.389 -36.223  1.00235.68           C  
ATOM    514  C   GLY    65      57.590  14.082 -35.369  1.00235.68           C  
ATOM    515  O   GLY    65      56.448  13.650 -35.214  1.00235.68           O  
ATOM    516  N   SER    66      58.049  15.166 -34.717  1.00125.25           N  
ATOM    517  CA  SER    66      57.169  15.954 -33.915  1.00125.25           C  
ATOM    518  C   SER    66      57.195  17.335 -34.485  1.00125.25           C  
ATOM    519  O   SER    66      58.098  18.128 -34.222  1.00125.25           O  
ATOM    520  CB  SER    66      57.606  16.028 -32.441  1.00125.25           C  
ATOM    521  OG  SER    66      58.914  16.569 -32.338  1.00125.25           O  
ATOM    522  N   PRO    67      56.201  17.645 -35.264  1.00 87.40           N  
ATOM    523  CA  PRO    67      56.140  18.941 -35.873  1.00 87.40           C  
ATOM    524  C   PRO    67      55.717  19.952 -34.858  1.00 87.40           C  
ATOM    525  O   PRO    67      55.014  19.589 -33.916  1.00 87.40           O  
ATOM    526  CB  PRO    67      55.179  18.810 -37.059  1.00 87.40           C  
ATOM    527  CG  PRO    67      54.460  17.465 -36.834  1.00 87.40           C  
ATOM    528  CD  PRO    67      55.474  16.643 -36.023  1.00 87.40           C  
ATOM    529  N   PRO    68      56.148  21.174 -35.007  1.00 98.04           N  
ATOM    530  CA  PRO    68      55.716  22.186 -34.084  1.00 98.04           C  
ATOM    531  C   PRO    68      54.316  22.582 -34.425  1.00 98.04           C  
ATOM    532  O   PRO    68      53.939  22.485 -35.592  1.00 98.04           O  
ATOM    533  CB  PRO    68      56.732  23.317 -34.193  1.00 98.04           C  
ATOM    534  CG  PRO    68      58.016  22.611 -34.662  1.00 98.04           C  
ATOM    535  CD  PRO    68      57.511  21.402 -35.463  1.00 98.04           C  
ATOM    536  N   LEU    69      53.519  23.016 -33.429  1.00 66.66           N  
ATOM    537  CA  LEU    69      52.168  23.391 -33.728  1.00 66.66           C  
ATOM    538  C   LEU    69      52.142  24.809 -34.200  1.00 66.66           C  
ATOM    539  O   LEU    69      52.948  25.634 -33.770  1.00 66.66           O  
ATOM    540  CB  LEU    69      51.197  23.294 -32.541  1.00 66.66           C  
ATOM    541  CG  LEU    69      50.985  21.865 -32.016  1.00 66.66           C  
ATOM    542  CD1 LEU    69      49.743  21.805 -31.112  1.00 66.66           C  
ATOM    543  CD2 LEU    69      50.964  20.830 -33.154  1.00 66.66           C  
ATOM    544  N   SER    70      51.194  25.134 -35.102  1.00 77.82           N  
ATOM    545  CA  SER    70      51.110  26.481 -35.585  1.00 77.82           C  
ATOM    546  C   SER    70      49.717  26.976 -35.381  1.00 77.82           C  
ATOM    547  O   SER    70      48.787  26.209 -35.138  1.00 77.82           O  
ATOM    548  CB  SER    70      51.422  26.638 -37.084  1.00 77.82           C  
ATOM    549  OG  SER    70      50.413  26.019 -37.868  1.00 77.82           O  
ATOM    550  N   LYS    71      49.558  28.308 -35.460  1.00 65.15           N  
ATOM    551  CA  LYS    71      48.285  28.948 -35.320  1.00 65.15           C  
ATOM    552  C   LYS    71      47.420  28.505 -36.459  1.00 65.15           C  
ATOM    553  O   LYS    71      47.904  28.254 -37.562  1.00 65.15           O  
ATOM    554  CB  LYS    71      48.406  30.482 -35.408  1.00 65.15           C  
ATOM    555  CG  LYS    71      47.095  31.262 -35.276  1.00 65.15           C  
ATOM    556  CD  LYS    71      47.319  32.778 -35.256  1.00 65.15           C  
ATOM    557  CE  LYS    71      46.041  33.602 -35.417  1.00 65.15           C  
ATOM    558  NZ  LYS    71      46.381  35.017 -35.682  1.00 65.15           N1+
ATOM    559  N   PHE    72      46.106  28.360 -36.193  1.00 99.09           N  
ATOM    560  CA  PHE    72      45.154  28.022 -37.208  1.00 99.09           C  
ATOM    561  C   PHE    72      45.101  29.216 -38.097  1.00 99.09           C  
ATOM    562  O   PHE    72      44.919  30.355 -37.675  1.00 99.09           O  
ATOM    563  CB  PHE    72      43.754  27.759 -36.619  1.00 99.09           C  
ATOM    564  CG  PHE    72      42.771  27.423 -37.690  1.00 99.09           C  
ATOM    565  CD1 PHE    72      42.834  26.225 -38.365  1.00 99.09           C  
ATOM    566  CD2 PHE    72      41.751  28.300 -37.990  1.00 99.09           C  
ATOM    567  CE1 PHE    72      41.912  25.926 -39.341  1.00 99.09           C  
ATOM    568  CE2 PHE    72      40.825  28.006 -38.963  1.00 99.09           C  
ATOM    569  CZ  PHE    72      40.908  26.815 -39.645  1.00 99.09           C  
ATOM    570  N   PRO    73      45.263  28.943 -39.343  1.00 88.55           N  
ATOM    571  CA  PRO    73      45.314  29.950 -40.362  1.00 88.55           C  
ATOM    572  C   PRO    73      44.079  30.804 -40.337  1.00 88.55           C  
ATOM    573  O   PRO    73      44.131  31.941 -40.803  1.00 88.55           O  
ATOM    574  CB  PRO    73      45.489  29.182 -41.671  1.00 88.55           C  
ATOM    575  CG  PRO    73      44.861  27.811 -41.370  1.00 88.55           C  
ATOM    576  CD  PRO    73      45.097  27.606 -39.870  1.00 88.55           C  
ATOM    577  N   GLY    74      42.951  30.261 -39.845  1.00 83.69           N  
ATOM    578  CA  GLY    74      41.690  30.944 -39.840  1.00 83.69           C  
ATOM    579  C   GLY    74      41.561  32.121 -38.889  1.00 83.69           C  
ATOM    580  O   GLY    74      40.916  33.085 -39.286  1.00 83.69           O  
ATOM    581  N   SER    75      42.082  32.095 -37.623  1.00142.13           N  
ATOM    582  CA  SER    75      41.836  33.209 -36.705  1.00142.13           C  
ATOM    583  C   SER    75      42.456  32.969 -35.357  1.00142.13           C  
ATOM    584  O   SER    75      43.560  32.442 -35.320  1.00142.13           O  
ATOM    585  CB  SER    75      40.349  33.456 -36.362  1.00142.13           C  
ATOM    586  OG  SER    75      39.685  34.224 -37.355  1.00142.13           O  
ATOM    587  N   ASP    76      41.789  33.464 -34.253  1.00261.05           N  
ATOM    588  CA  ASP    76      42.110  33.295 -32.836  1.00261.05           C  
ATOM    589  C   ASP    76      40.838  33.489 -32.075  1.00261.05           C  
ATOM    590  O   ASP    76      40.819  33.736 -30.866  1.00261.05           O  
ATOM    591  CB  ASP    76      43.112  34.342 -32.319  1.00261.05           C  
ATOM    592  CG  ASP    76      43.614  33.893 -30.954  1.00261.05           C  
ATOM    593  OD1 ASP    76      43.142  32.832 -30.462  1.00261.05           O  
ATOM    594  OD2 ASP    76      44.482  34.606 -30.383  1.00261.05           O1-
ATOM    595  N   LYS    77      39.704  33.341 -32.771  1.00166.52           N  
ATOM    596  CA  LYS    77      38.496  33.616 -32.080  1.00166.52           C  
ATOM    597  C   LYS    77      37.900  32.326 -31.623  1.00166.52           C  
ATOM    598  O   LYS    77      36.719  32.081 -31.853  1.00166.52           O  
ATOM    599  CB  LYS    77      37.454  34.311 -32.972  1.00166.52           C  
ATOM    600  CG  LYS    77      37.920  35.675 -33.489  1.00166.52           C  
ATOM    601  CD  LYS    77      37.065  36.229 -34.632  1.00166.52           C  
ATOM    602  CE  LYS    77      37.534  37.594 -35.141  1.00166.52           C  
ATOM    603  NZ  LYS    77      37.467  38.590 -34.048  1.00166.52           N1+
ATOM    604  N   LEU    78      38.702  31.462 -30.967  1.00131.53           N  
ATOM    605  CA  LEU    78      38.147  30.287 -30.355  1.00131.53           C  
ATOM    606  C   LEU    78      38.708  30.265 -28.975  1.00131.53           C  
ATOM    607  O   LEU    78      39.921  30.375 -28.795  1.00131.53           O  
ATOM    608  CB  LEU    78      38.531  28.933 -30.978  1.00131.53           C  
ATOM    609  CG  LEU    78      38.060  28.736 -32.428  1.00131.53           C  
ATOM    610  CD1 LEU    78      38.998  29.434 -33.422  1.00131.53           C  
ATOM    611  CD2 LEU    78      37.807  27.255 -32.741  1.00131.53           C  
ATOM    612  N   ILE    79      37.826  30.200 -27.958  1.00 63.63           N  
ATOM    613  CA  ILE    79      38.295  30.179 -26.604  1.00 63.63           C  
ATOM    614  C   ILE    79      38.916  28.856 -26.263  1.00 63.63           C  
ATOM    615  O   ILE    79      40.095  28.797 -25.914  1.00 63.63           O  
ATOM    616  CB  ILE    79      37.187  30.426 -25.621  1.00 63.63           C  
ATOM    617  CG1 ILE    79      36.570  31.812 -25.864  1.00 63.63           C  
ATOM    618  CG2 ILE    79      37.751  30.244 -24.202  1.00 63.63           C  
ATOM    619  CD1 ILE    79      35.260  32.039 -25.113  1.00 63.63           C  
ATOM    620  N   SER    80      38.154  27.746 -26.403  1.00 66.88           N  
ATOM    621  CA  SER    80      38.699  26.454 -26.073  1.00 66.88           C  
ATOM    622  C   SER    80      37.910  25.387 -26.779  1.00 66.88           C  
ATOM    623  O   SER    80      36.679  25.423 -26.793  1.00 66.88           O  
ATOM    624  CB  SER    80      38.650  26.130 -24.571  1.00 66.88           C  
ATOM    625  OG  SER    80      39.203  24.844 -24.337  1.00 66.88           O  
ATOM    626  N   VAL    81      38.612  24.388 -27.364  1.00122.20           N  
ATOM    627  CA  VAL    81      37.943  23.321 -28.062  1.00122.20           C  
ATOM    628  C   VAL    81      38.549  21.994 -27.705  1.00122.20           C  
ATOM    629  O   VAL    81      39.729  21.907 -27.373  1.00122.20           O  
ATOM    630  CB  VAL    81      38.032  23.418 -29.553  1.00122.20           C  
ATOM    631  CG1 VAL    81      39.515  23.509 -29.954  1.00122.20           C  
ATOM    632  CG2 VAL    81      37.337  22.173 -30.131  1.00122.20           C  
ATOM    633  N   TYR    82      37.680  20.964 -27.601  1.00128.50           N  
ATOM    634  CA  TYR    82      37.961  19.564 -27.392  1.00128.50           C  
ATOM    635  C   TYR    82      38.155  18.720 -28.634  1.00128.50           C  
ATOM    636  O   TYR    82      38.874  17.724 -28.576  1.00128.50           O  
ATOM    637  CB  TYR    82      36.925  18.876 -26.487  1.00128.50           C  
ATOM    638  CG  TYR    82      37.208  19.347 -25.099  1.00128.50           C  
ATOM    639  CD1 TYR    82      38.202  18.746 -24.361  1.00128.50           C  
ATOM    640  CD2 TYR    82      36.496  20.379 -24.531  1.00128.50           C  
ATOM    641  CE1 TYR    82      38.486  19.161 -23.082  1.00128.50           C  
ATOM    642  CE2 TYR    82      36.774  20.800 -23.250  1.00128.50           C  
ATOM    643  CZ  TYR    82      37.771  20.193 -22.524  1.00128.50           C  
ATOM    644  OH  TYR    82      38.062  20.620 -21.213  1.00128.50           O  
ATOM    645  N   GLN    83      37.443  19.001 -29.757  1.00138.54           N  
ATOM    646  CA  GLN    83      37.586  18.109 -30.883  1.00138.54           C  
ATOM    647  C   GLN    83      37.199  18.732 -32.201  1.00138.54           C  
ATOM    648  O   GLN    83      36.209  19.451 -32.316  1.00138.54           O  
ATOM    649  CB  GLN    83      36.816  16.789 -30.771  1.00138.54           C  
ATOM    650  CG  GLN    83      37.044  15.945 -32.021  1.00138.54           C  
ATOM    651  CD  GLN    83      36.577  14.531 -31.762  1.00138.54           C  
ATOM    652  NE2 GLN    83      36.465  13.737 -32.859  1.00138.54           N  
ATOM    653  OE1 GLN    83      36.342  14.135 -30.621  1.00138.54           O  
ATOM    654  N   PRO    84      38.053  18.512 -33.184  1.00134.89           N  
ATOM    655  CA  PRO    84      37.741  18.952 -34.530  1.00134.89           C  
ATOM    656  C   PRO    84      37.117  17.854 -35.347  1.00134.89           C  
ATOM    657  O   PRO    84      37.524  16.702 -35.187  1.00134.89           O  
ATOM    658  CB  PRO    84      39.057  19.405 -35.159  1.00134.89           C  
ATOM    659  CG  PRO    84      39.978  19.679 -33.962  1.00134.89           C  
ATOM    660  CD  PRO    84      39.459  18.726 -32.877  1.00134.89           C  
ATOM    661  N   VAL    85      36.189  18.184 -36.275  1.00 50.88           N  
ATOM    662  CA  VAL    85      35.619  17.177 -37.132  1.00 50.88           C  
ATOM    663  C   VAL    85      35.491  17.741 -38.515  1.00 50.88           C  
ATOM    664  O   VAL    85      35.056  18.878 -38.694  1.00 50.88           O  
ATOM    665  CB  VAL    85      34.246  16.730 -36.721  1.00 50.88           C  
ATOM    666  CG1 VAL    85      33.690  15.795 -37.809  1.00 50.88           C  
ATOM    667  CG2 VAL    85      34.343  16.062 -35.340  1.00 50.88           C  
ATOM    668  N   ILE    86      35.849  16.933 -39.536  1.00 45.29           N  
ATOM    669  CA  ILE    86      35.760  17.361 -40.907  1.00 45.29           C  
ATOM    670  C   ILE    86      34.685  16.555 -41.569  1.00 45.29           C  
ATOM    671  O   ILE    86      34.703  15.325 -41.543  1.00 45.29           O  
ATOM    672  CB  ILE    86      37.029  17.149 -41.686  1.00 45.29           C  
ATOM    673  CG1 ILE    86      38.171  17.980 -41.077  1.00 45.29           C  
ATOM    674  CG2 ILE    86      36.754  17.478 -43.163  1.00 45.29           C  
ATOM    675  CD1 ILE    86      39.547  17.640 -41.649  1.00 45.29           C  
ATOM    676  N   ASP    87      33.707  17.257 -42.178  1.00 61.22           N  
ATOM    677  CA  ASP    87      32.581  16.645 -42.828  1.00 61.22           C  
ATOM    678  C   ASP    87      32.895  16.332 -44.264  1.00 61.22           C  
ATOM    679  O   ASP    87      34.027  16.462 -44.727  1.00 61.22           O  
ATOM    680  CB  ASP    87      31.300  17.504 -42.753  1.00 61.22           C  
ATOM    681  CG  ASP    87      31.526  18.863 -43.408  1.00 61.22           C  
ATOM    682  OD1 ASP    87      32.560  19.044 -44.105  1.00 61.22           O  
ATOM    683  OD2 ASP    87      30.658  19.754 -43.203  1.00 61.22           O1-
ATOM    684  N   GLU    88      31.854  15.889 -44.996  1.00131.75           N  
ATOM    685  CA  GLU    88      31.903  15.485 -46.375  1.00131.75           C  
ATOM    686  C   GLU    88      32.265  16.655 -47.251  1.00131.75           C  
ATOM    687  O   GLU    88      32.871  16.489 -48.308  1.00131.75           O  
ATOM    688  CB  GLU    88      30.538  14.960 -46.853  1.00131.75           C  
ATOM    689  CG  GLU    88      30.534  14.474 -48.301  1.00131.75           C  
ATOM    690  CD  GLU    88      31.002  13.024 -48.330  1.00131.75           C  
ATOM    691  OE1 GLU    88      30.372  12.185 -47.635  1.00131.75           O  
ATOM    692  OE2 GLU    88      31.991  12.736 -49.058  1.00131.75           O1-
ATOM    693  N   CYS    89      31.816  17.858 -46.860  1.00109.71           N  
ATOM    694  CA  CYS    89      31.966  19.116 -47.545  1.00109.71           C  
ATOM    695  C   CYS    89      33.327  19.744 -47.357  1.00109.71           C  
ATOM    696  O   CYS    89      33.601  20.790 -47.945  1.00109.71           O  
ATOM    697  CB  CYS    89      30.839  20.105 -47.175  1.00109.71           C  
ATOM    698  SG  CYS    89      29.214  19.342 -47.505  1.00109.71           S  
ATOM    699  N   ARG    90      34.203  19.174 -46.501  1.00116.71           N  
ATOM    700  CA  ARG    90      35.488  19.775 -46.232  1.00116.71           C  
ATOM    701  C   ARG    90      35.313  20.991 -45.379  1.00116.71           C  
ATOM    702  O   ARG    90      36.067  21.957 -45.496  1.00116.71           O  
ATOM    703  CB  ARG    90      36.244  20.223 -47.497  1.00116.71           C  
ATOM    704  CG  ARG    90      36.980  19.094 -48.212  1.00116.71           C  
ATOM    705  CD  ARG    90      38.494  19.161 -48.013  1.00116.71           C  
ATOM    706  NE  ARG    90      39.056  17.874 -48.494  1.00116.71           N  
ATOM    707  CZ  ARG    90      39.199  16.845 -47.610  1.00116.71           C  
ATOM    708  NH1 ARG    90      38.882  17.033 -46.296  1.00116.71           N1+
ATOM    709  NH2 ARG    90      39.660  15.635 -48.040  1.00116.71           N  
ATOM    710  N   ARG    91      34.304  20.964 -44.487  1.00 74.85           N  
ATOM    711  CA  ARG    91      34.132  22.021 -43.534  1.00 74.85           C  
ATOM    712  C   ARG    91      34.676  21.506 -42.233  1.00 74.85           C  
ATOM    713  O   ARG    91      34.422  20.366 -41.843  1.00 74.85           O  
ATOM    714  CB  ARG    91      32.664  22.413 -43.290  1.00 74.85           C  
ATOM    715  CG  ARG    91      32.001  23.125 -44.473  1.00 74.85           C  
ATOM    716  CD  ARG    91      30.537  23.497 -44.215  1.00 74.85           C  
ATOM    717  NE  ARG    91      29.788  22.222 -44.026  1.00 74.85           N  
ATOM    718  CZ  ARG    91      28.449  22.238 -43.758  1.00 74.85           C  
ATOM    719  NH1 ARG    91      27.785  23.426 -43.651  1.00 74.85           N1+
ATOM    720  NH2 ARG    91      27.774  21.063 -43.594  1.00 74.85           N  
ATOM    721  N   LEU    92      35.464  22.346 -41.533  1.00 57.45           N  
ATOM    722  CA  LEU    92      36.057  21.970 -40.281  1.00 57.45           C  
ATOM    723  C   LEU    92      35.155  22.443 -39.183  1.00 57.45           C  
ATOM    724  O   LEU    92      34.909  23.639 -39.035  1.00 57.45           O  
ATOM    725  CB  LEU    92      37.443  22.611 -40.075  1.00 57.45           C  
ATOM    726  CG  LEU    92      38.134  22.251 -38.748  1.00 57.45           C  
ATOM    727  CD1 LEU    92      38.367  20.737 -38.621  1.00 57.45           C  
ATOM    728  CD2 LEU    92      39.425  23.065 -38.566  1.00 57.45           C  
ATOM    729  N   TRP    93      34.650  21.496 -38.366  1.00 67.86           N  
ATOM    730  CA  TRP    93      33.732  21.830 -37.312  1.00 67.86           C  
ATOM    731  C   TRP    93      34.425  21.659 -35.991  1.00 67.86           C  
ATOM    732  O   TRP    93      35.154  20.696 -35.758  1.00 67.86           O  
ATOM    733  CB  TRP    93      32.489  20.920 -37.288  1.00 67.86           C  
ATOM    734  CG  TRP    93      31.592  21.054 -38.498  1.00 67.86           C  
ATOM    735  CD1 TRP    93      31.748  20.524 -39.744  1.00 67.86           C  
ATOM    736  CD2 TRP    93      30.350  21.779 -38.520  1.00 67.86           C  
ATOM    737  CE2 TRP    93      29.817  21.647 -39.803  1.00 67.86           C  
ATOM    738  CE3 TRP    93      29.706  22.492 -37.551  1.00 67.86           C  
ATOM    739  NE1 TRP    93      30.687  20.875 -40.544  1.00 67.86           N  
ATOM    740  CZ2 TRP    93      28.625  22.227 -40.136  1.00 67.86           C  
ATOM    741  CZ3 TRP    93      28.508  23.081 -37.890  1.00 67.86           C  
ATOM    742  CH2 TRP    93      27.978  22.951 -39.158  1.00 67.86           C  
ATOM    743  N   ILE    94      34.205  22.630 -35.087  1.00141.00           N  
ATOM    744  CA  ILE    94      34.774  22.632 -33.771  1.00141.00           C  
ATOM    745  C   ILE    94      33.669  23.029 -32.839  1.00141.00           C  
ATOM    746  O   ILE    94      32.674  23.611 -33.270  1.00141.00           O  
ATOM    747  CB  ILE    94      35.864  23.666 -33.680  1.00141.00           C  
ATOM    748  CG1 ILE    94      37.050  23.256 -34.572  1.00141.00           C  
ATOM    749  CG2 ILE    94      36.218  23.922 -32.211  1.00141.00           C  
ATOM    750  CD1 ILE    94      38.072  24.370 -34.794  1.00141.00           C  
ATOM    751  N   VAL    95      33.780  22.662 -31.544  1.00 60.03           N  
ATOM    752  CA  VAL    95      32.801  23.091 -30.582  1.00 60.03           C  
ATOM    753  C   VAL    95      33.523  23.919 -29.558  1.00 60.03           C  
ATOM    754  O   VAL    95      34.221  23.391 -28.694  1.00 60.03           O  
ATOM    755  CB  VAL    95      32.160  21.941 -29.856  1.00 60.03           C  
ATOM    756  CG1 VAL    95      31.165  22.491 -28.819  1.00 60.03           C  
ATOM    757  CG2 VAL    95      31.526  20.999 -30.893  1.00 60.03           C  
ATOM    758  N   ASP    96      33.368  25.258 -29.625  1.00 60.11           N  
ATOM    759  CA  ASP    96      33.998  26.117 -28.662  1.00 60.11           C  
ATOM    760  C   ASP    96      33.165  26.036 -27.419  1.00 60.11           C  
ATOM    761  O   ASP    96      31.972  26.334 -27.435  1.00 60.11           O  
ATOM    762  CB  ASP    96      34.056  27.586 -29.123  1.00 60.11           C  
ATOM    763  CG  ASP    96      35.017  28.359 -28.229  1.00 60.11           C  
ATOM    764  OD1 ASP    96      35.402  27.822 -27.156  1.00 60.11           O  
ATOM    765  OD2 ASP    96      35.379  29.503 -28.612  1.00 60.11           O1-
ATOM    766  N   ALA    97      33.779  25.582 -26.312  1.00 64.80           N  
ATOM    767  CA  ALA    97      33.114  25.443 -25.047  1.00 64.80           C  
ATOM    768  C   ALA    97      32.759  26.804 -24.524  1.00 64.80           C  
ATOM    769  O   ALA    97      31.763  26.957 -23.816  1.00 64.80           O  
ATOM    770  CB  ALA    97      33.984  24.736 -23.996  1.00 64.80           C  
ATOM    771  N   GLY    98      33.616  27.817 -24.790  1.00 50.76           N  
ATOM    772  CA  GLY    98      33.262  29.171 -24.465  1.00 50.76           C  
ATOM    773  C   GLY    98      33.969  29.706 -23.259  1.00 50.76           C  
ATOM    774  O   GLY    98      33.900  30.908 -23.005  1.00 50.76           O  
ATOM    775  N   GLN    99      34.644  28.857 -22.466  1.00141.81           N  
ATOM    776  CA  GLN    99      35.345  29.395 -21.335  1.00141.81           C  
ATOM    777  C   GLN    99      36.539  28.533 -21.082  1.00141.81           C  
ATOM    778  O   GLN    99      36.587  27.384 -21.516  1.00141.81           O  
ATOM    779  CB  GLN    99      34.515  29.419 -20.038  1.00141.81           C  
ATOM    780  CG  GLN    99      34.131  28.030 -19.525  1.00141.81           C  
ATOM    781  CD  GLN    99      33.075  27.463 -20.463  1.00141.81           C  
ATOM    782  NE2 GLN    99      33.258  26.184 -20.886  1.00141.81           N  
ATOM    783  OE1 GLN    99      32.113  28.145 -20.817  1.00141.81           O  
ATOM    784  N   VAL   100      37.549  29.102 -20.393  1.00 81.91           N  
ATOM    785  CA  VAL   100      38.746  28.397 -20.033  1.00 81.91           C  
ATOM    786  C   VAL   100      38.512  27.712 -18.716  1.00 81.91           C  
ATOM    787  O   VAL   100      37.619  28.083 -17.956  1.00 81.91           O  
ATOM    788  CB  VAL   100      39.947  29.282 -19.903  1.00 81.91           C  
ATOM    789  CG1 VAL   100      40.287  29.828 -21.297  1.00 81.91           C  
ATOM    790  CG2 VAL   100      39.641  30.376 -18.866  1.00 81.91           C  
ATOM    791  N   GLU   101      39.294  26.640 -18.473  1.00143.05           N  
ATOM    792  CA  GLU   101      39.249  25.742 -17.347  1.00143.05           C  
ATOM    793  C   GLU   101      39.806  26.347 -16.084  1.00143.05           C  
ATOM    794  O   GLU   101      39.349  26.020 -14.989  1.00143.05           O  
ATOM    795  CB  GLU   101      40.092  24.487 -17.621  1.00143.05           C  
ATOM    796  CG  GLU   101      39.859  23.869 -19.005  1.00143.05           C  
ATOM    797  CD  GLU   101      38.441  23.339 -19.140  1.00143.05           C  
ATOM    798  OE1 GLU   101      37.734  23.228 -18.103  1.00143.05           O  
ATOM    799  OE2 GLU   101      38.052  23.039 -20.300  1.00143.05           O1-
ATOM    800  N   TYR   102      40.803  27.246 -16.199  1.00168.72           N  
ATOM    801  CA  TYR   102      41.588  27.669 -15.066  1.00168.72           C  
ATOM    802  C   TYR   102      41.257  29.073 -14.664  1.00168.72           C  
ATOM    803  O   TYR   102      40.693  29.849 -15.434  1.00168.72           O  
ATOM    804  CB  TYR   102      43.076  27.685 -15.423  1.00168.72           C  
ATOM    805  CG  TYR   102      43.206  28.700 -16.515  1.00168.72           C  
ATOM    806  CD1 TYR   102      42.926  28.377 -17.823  1.00168.72           C  
ATOM    807  CD2 TYR   102      43.577  29.993 -16.235  1.00168.72           C  
ATOM    808  CE1 TYR   102      43.036  29.301 -18.835  1.00168.72           C  
ATOM    809  CE2 TYR   102      43.689  30.926 -17.240  1.00168.72           C  
ATOM    810  CZ  TYR   102      43.422  30.584 -18.542  1.00168.72           C  
ATOM    811  OH  TYR   102      43.540  31.546 -19.567  1.00168.72           O  
ATOM    812  N   LYS   103      41.582  29.411 -13.395  1.00158.77           N  
ATOM    813  CA  LYS   103      41.381  30.729 -12.862  1.00158.77           C  
ATOM    814  C   LYS   103      42.726  31.385 -12.794  1.00158.77           C  
ATOM    815  O   LYS   103      43.716  30.755 -12.423  1.00158.77           O  
ATOM    816  CB  LYS   103      40.835  30.737 -11.422  1.00158.77           C  
ATOM    817  CG  LYS   103      39.363  30.341 -11.280  1.00158.77           C  
ATOM    818  CD  LYS   103      38.388  31.341 -11.908  1.00158.77           C  
ATOM    819  CE  LYS   103      38.067  31.053 -13.375  1.00158.77           C  
ATOM    820  NZ  LYS   103      37.107  29.930 -13.468  1.00158.77           N1+
ATOM    821  N   GLY   104      42.791  32.677 -13.171  1.00 30.38           N  
ATOM    822  CA  GLY   104      44.022  33.412 -13.129  1.00 30.38           C  
ATOM    823  C   GLY   104      44.651  33.280 -14.478  1.00 30.38           C  
ATOM    824  O   GLY   104      44.711  32.188 -15.037  1.00 30.38           O  
ATOM    825  N   ASP   105      45.166  34.395 -15.032  1.00113.03           N  
ATOM    826  CA  ASP   105      45.765  34.376 -16.341  1.00113.03           C  
ATOM    827  C   ASP   105      44.690  34.000 -17.318  1.00113.03           C  
ATOM    828  O   ASP   105      44.986  33.563 -18.432  1.00113.03           O  
ATOM    829  CB  ASP   105      46.904  33.349 -16.462  1.00113.03           C  
ATOM    830  CG  ASP   105      47.671  33.618 -17.749  1.00113.03           C  
ATOM    831  OD1 ASP   105      47.309  34.586 -18.472  1.00113.03           O  
ATOM    832  OD2 ASP   105      48.637  32.858 -18.026  1.00113.03           O1-
ATOM    833  N   GLU   106      43.421  34.140 -16.866  1.00112.55           N  
ATOM    834  CA  GLU   106      42.164  33.882 -17.526  1.00112.55           C  
ATOM    835  C   GLU   106      41.732  34.976 -18.464  1.00112.55           C  
ATOM    836  O   GLU   106      41.098  34.711 -19.484  1.00112.55           O  
ATOM    837  CB  GLU   106      41.008  33.718 -16.524  1.00112.55           C  
ATOM    838  CG  GLU   106      40.779  34.969 -15.666  1.00112.55           C  
ATOM    839  CD  GLU   106      39.607  34.718 -14.725  1.00112.55           C  
ATOM    840  OE1 GLU   106      39.721  33.808 -13.858  1.00112.55           O  
ATOM    841  OE2 GLU   106      38.580  35.433 -14.860  1.00112.55           O1-
ATOM    842  N   GLN   107      42.070  36.240 -18.146  1.00110.84           N  
ATOM    843  CA  GLN   107      41.501  37.388 -18.803  1.00110.84           C  
ATOM    844  C   GLN   107      41.757  37.390 -20.275  1.00110.84           C  
ATOM    845  O   GLN   107      40.965  37.949 -21.032  1.00110.84           O  
ATOM    846  CB  GLN   107      41.967  38.742 -18.233  1.00110.84           C  
ATOM    847  CG  GLN   107      43.451  39.051 -18.428  1.00110.84           C  
ATOM    848  CD  GLN   107      43.696  40.434 -17.838  1.00110.84           C  
ATOM    849  NE2 GLN   107      42.607  41.079 -17.339  1.00110.84           N  
ATOM    850  OE1 GLN   107      44.821  40.930 -17.823  1.00110.84           O  
ATOM    851  N   LYS   108      42.860  36.772 -20.725  1.00128.73           N  
ATOM    852  CA  LYS   108      43.209  36.812 -22.116  1.00128.73           C  
ATOM    853  C   LYS   108      42.057  36.312 -22.934  1.00128.73           C  
ATOM    854  O   LYS   108      41.781  36.859 -24.001  1.00128.73           O  
ATOM    855  CB  LYS   108      44.397  35.894 -22.452  1.00128.73           C  
ATOM    856  CG  LYS   108      45.708  36.284 -21.769  1.00128.73           C  
ATOM    857  CD  LYS   108      46.217  37.672 -22.157  1.00128.73           C  
ATOM    858  CE  LYS   108      47.536  38.043 -21.479  1.00128.73           C  
ATOM    859  NZ  LYS   108      48.629  37.197 -22.011  1.00128.73           N1+
ATOM    860  N   ILE   109      41.357  35.251 -22.490  1.00156.87           N  
ATOM    861  CA  ILE   109      40.255  34.809 -23.299  1.00156.87           C  
ATOM    862  C   ILE   109      38.971  34.978 -22.542  1.00156.87           C  
ATOM    863  O   ILE   109      38.617  34.190 -21.663  1.00156.87           O  
ATOM    864  CB  ILE   109      40.385  33.380 -23.748  1.00156.87           C  
ATOM    865  CG1 ILE   109      39.200  32.990 -24.646  1.00156.87           C  
ATOM    866  CG2 ILE   109      40.587  32.492 -22.513  1.00156.87           C  
ATOM    867  CD1 ILE   109      39.184  33.730 -25.983  1.00156.87           C  
ATOM    868  N   PRO   110      38.243  35.992 -22.924  1.00155.02           N  
ATOM    869  CA  PRO   110      37.002  36.289 -22.264  1.00155.02           C  
ATOM    870  C   PRO   110      35.997  35.225 -22.554  1.00155.02           C  
ATOM    871  O   PRO   110      36.015  34.676 -23.654  1.00155.02           O  
ATOM    872  CB  PRO   110      36.597  37.683 -22.739  1.00155.02           C  
ATOM    873  CG  PRO   110      37.944  38.350 -23.073  1.00155.02           C  
ATOM    874  CD  PRO   110      38.860  37.184 -23.482  1.00155.02           C  
ATOM    875  N   LYS   111      35.114  34.932 -21.580  1.00186.99           N  
ATOM    876  CA  LYS   111      34.151  33.880 -21.713  1.00186.99           C  
ATOM    877  C   LYS   111      32.960  34.347 -22.484  1.00186.99           C  
ATOM    878  O   LYS   111      32.645  35.535 -22.526  1.00186.99           O  
ATOM    879  CB  LYS   111      33.655  33.327 -20.365  1.00186.99           C  
ATOM    880  CG  LYS   111      32.973  34.373 -19.481  1.00186.99           C  
ATOM    881  CD  LYS   111      33.882  35.548 -19.110  1.00186.99           C  
ATOM    882  CE  LYS   111      35.104  35.146 -18.281  1.00186.99           C  
ATOM    883  NZ  LYS   111      34.684  34.732 -16.923  1.00186.99           N1+
ATOM    884  N   LYS   112      32.293  33.383 -23.148  1.00143.06           N  
ATOM    885  CA  LYS   112      31.097  33.605 -23.910  1.00143.06           C  
ATOM    886  C   LYS   112      30.325  32.316 -23.872  1.00143.06           C  
ATOM    887  O   LYS   112      30.736  31.354 -23.224  1.00143.06           O  
ATOM    888  CB  LYS   112      31.359  33.926 -25.391  1.00143.06           C  
ATOM    889  CG  LYS   112      31.870  35.346 -25.638  1.00143.06           C  
ATOM    890  CD  LYS   112      30.854  36.427 -25.264  1.00143.06           C  
ATOM    891  CE  LYS   112      31.345  37.850 -25.533  1.00143.06           C  
ATOM    892  NZ  LYS   112      30.223  38.805 -25.380  1.00143.06           N1+
ATOM    893  N   ASN   113      29.158  32.274 -24.549  1.00 41.81           N  
ATOM    894  CA  ASN   113      28.368  31.074 -24.572  1.00 41.81           C  
ATOM    895  C   ASN   113      28.990  30.116 -25.541  1.00 41.81           C  
ATOM    896  O   ASN   113      29.683  30.520 -26.473  1.00 41.81           O  
ATOM    897  CB  ASN   113      26.907  31.295 -24.997  1.00 41.81           C  
ATOM    898  CG  ASN   113      26.199  32.036 -23.872  1.00 41.81           C  
ATOM    899  ND2 ASN   113      25.242  32.928 -24.243  1.00 41.81           N  
ATOM    900  OD1 ASN   113      26.490  31.829 -22.696  1.00 41.81           O  
ATOM    901  N   ALA   114      28.737  28.805 -25.341  1.00 38.16           N  
ATOM    902  CA  ALA   114      29.324  27.777 -26.160  1.00 38.16           C  
ATOM    903  C   ALA   114      28.862  27.957 -27.570  1.00 38.16           C  
ATOM    904  O   ALA   114      27.745  28.409 -27.814  1.00 38.16           O  
ATOM    905  CB  ALA   114      28.951  26.350 -25.717  1.00 38.16           C  
ATOM    906  N   ALA   115      29.733  27.621 -28.549  1.00 43.60           N  
ATOM    907  CA  ALA   115      29.342  27.812 -29.914  1.00 43.60           C  
ATOM    908  C   ALA   115      29.847  26.697 -30.778  1.00 43.60           C  
ATOM    909  O   ALA   115      30.899  26.111 -30.526  1.00 43.60           O  
ATOM    910  CB  ALA   115      29.873  29.123 -30.522  1.00 43.60           C  
ATOM    911  N   ILE   116      29.063  26.376 -31.830  1.00 56.18           N  
ATOM    912  CA  ILE   116      29.461  25.432 -32.835  1.00 56.18           C  
ATOM    913  C   ILE   116      29.932  26.284 -33.970  1.00 56.18           C  
ATOM    914  O   ILE   116      29.205  27.157 -34.445  1.00 56.18           O  
ATOM    915  CB  ILE   116      28.337  24.565 -33.336  1.00 56.18           C  
ATOM    916  CG1 ILE   116      27.808  23.663 -32.210  1.00 56.18           C  
ATOM    917  CG2 ILE   116      28.835  23.786 -34.564  1.00 56.18           C  
ATOM    918  CD1 ILE   116      26.504  22.950 -32.567  1.00 56.18           C  
ATOM    919  N   ILE   117      31.182  26.069 -34.421  1.00104.48           N  
ATOM    920  CA  ILE   117      31.725  26.919 -35.436  1.00104.48           C  
ATOM    921  C   ILE   117      32.275  26.067 -36.533  1.00104.48           C  
ATOM    922  O   ILE   117      32.750  24.960 -36.286  1.00104.48           O  
ATOM    923  CB  ILE   117      32.862  27.771 -34.952  1.00104.48           C  
ATOM    924  CG1 ILE   117      34.041  26.884 -34.517  1.00104.48           C  
ATOM    925  CG2 ILE   117      32.335  28.694 -33.842  1.00104.48           C  
ATOM    926  CD1 ILE   117      35.344  27.655 -34.317  1.00104.48           C  
ATOM    927  N   ALA   118      32.213  26.569 -37.787  1.00 43.50           N  
ATOM    928  CA  ALA   118      32.722  25.804 -38.889  1.00 43.50           C  
ATOM    929  C   ALA   118      33.509  26.699 -39.798  1.00 43.50           C  
ATOM    930  O   ALA   118      33.152  27.855 -40.026  1.00 43.50           O  
ATOM    931  CB  ALA   118      31.623  25.149 -39.743  1.00 43.50           C  
ATOM    932  N   TYR   119      34.604  26.148 -40.362  1.00 61.94           N  
ATOM    933  CA  TYR   119      35.473  26.877 -41.239  1.00 61.94           C  
ATOM    934  C   TYR   119      35.488  26.129 -42.530  1.00 61.94           C  
ATOM    935  O   TYR   119      35.301  24.913 -42.553  1.00 61.94           O  
ATOM    936  CB  TYR   119      36.935  26.917 -40.757  1.00 61.94           C  
ATOM    937  CG  TYR   119      36.989  27.615 -39.441  1.00 61.94           C  
ATOM    938  CD1 TYR   119      37.112  28.984 -39.372  1.00 61.94           C  
ATOM    939  CD2 TYR   119      36.919  26.892 -38.272  1.00 61.94           C  
ATOM    940  CE1 TYR   119      37.163  29.620 -38.154  1.00 61.94           C  
ATOM    941  CE2 TYR   119      36.969  27.522 -37.051  1.00 61.94           C  
ATOM    942  CZ  TYR   119      37.090  28.888 -36.992  1.00 61.94           C  
ATOM    943  OH  TYR   119      37.140  29.538 -35.741  1.00 61.94           O  
ATOM    944  N   ASP   120      35.689  26.859 -43.644  1.00 45.03           N  
ATOM    945  CA  ASP   120      35.705  26.245 -44.939  1.00 45.03           C  
ATOM    946  C   ASP   120      37.138  26.045 -45.334  1.00 45.03           C  
ATOM    947  O   ASP   120      37.870  26.997 -45.597  1.00 45.03           O  
ATOM    948  CB  ASP   120      35.031  27.120 -46.010  1.00 45.03           C  
ATOM    949  CG  ASP   120      34.748  26.275 -47.244  1.00 45.03           C  
ATOM    950  OD1 ASP   120      35.087  25.061 -47.227  1.00 45.03           O  
ATOM    951  OD2 ASP   120      34.180  26.835 -48.220  1.00 45.03           O1-
ATOM    952  N   LEU   121      37.571  24.773 -45.359  1.00 72.42           N  
ATOM    953  CA  LEU   121      38.907  24.385 -45.714  1.00 72.42           C  
ATOM    954  C   LEU   121      39.140  24.640 -47.167  1.00 72.42           C  
ATOM    955  O   LEU   121      40.271  24.879 -47.584  1.00 72.42           O  
ATOM    956  CB  LEU   121      39.190  22.896 -45.438  1.00 72.42           C  
ATOM    957  CG  LEU   121      39.110  22.532 -43.941  1.00 72.42           C  
ATOM    958  CD1 LEU   121      39.578  21.090 -43.693  1.00 72.42           C  
ATOM    959  CD2 LEU   121      39.851  23.559 -43.066  1.00 72.42           C  
ATOM    960  N   THR   122      38.078  24.546 -47.989  1.00 36.70           N  
ATOM    961  CA  THR   122      38.239  24.744 -49.399  1.00 36.70           C  
ATOM    962  C   THR   122      38.743  26.139 -49.648  1.00 36.70           C  
ATOM    963  O   THR   122      39.663  26.328 -50.443  1.00 36.70           O  
ATOM    964  CB  THR   122      36.961  24.553 -50.158  1.00 36.70           C  
ATOM    965  CG2 THR   122      37.236  24.778 -51.655  1.00 36.70           C  
ATOM    966  OG1 THR   122      36.464  23.241 -49.947  1.00 36.70           O  
ATOM    967  N   LYS   123      38.163  27.152 -48.968  1.00 92.11           N  
ATOM    968  CA  LYS   123      38.585  28.518 -49.143  1.00 92.11           C  
ATOM    969  C   LYS   123      39.896  28.720 -48.446  1.00 92.11           C  
ATOM    970  O   LYS   123      40.218  28.057 -47.459  1.00 92.11           O  
ATOM    971  CB  LYS   123      37.598  29.571 -48.613  1.00 92.11           C  
ATOM    972  CG  LYS   123      36.397  29.796 -49.536  1.00 92.11           C  
ATOM    973  CD  LYS   123      35.274  30.624 -48.904  1.00 92.11           C  
ATOM    974  CE  LYS   123      34.225  31.104 -49.909  1.00 92.11           C  
ATOM    975  NZ  LYS   123      33.518  29.948 -50.504  1.00 92.11           N1+
ATOM    976  N   ASP   124      40.650  29.712 -48.956  1.00138.54           N  
ATOM    977  CA  ASP   124      42.032  29.966 -48.670  1.00138.54           C  
ATOM    978  C   ASP   124      42.424  30.238 -47.265  1.00138.54           C  
ATOM    979  O   ASP   124      43.363  29.590 -46.812  1.00138.54           O  
ATOM    980  CB  ASP   124      42.588  31.139 -49.494  1.00138.54           C  
ATOM    981  CG  ASP   124      42.619  30.720 -50.958  1.00138.54           C  
ATOM    982  OD1 ASP   124      42.103  29.614 -51.268  1.00138.54           O  
ATOM    983  OD2 ASP   124      43.157  31.504 -51.785  1.00138.54           O1-
ATOM    984  N   ASN   125      41.799  31.190 -46.542  1.00168.29           N  
ATOM    985  CA  ASN   125      42.289  31.398 -45.213  1.00168.29           C  
ATOM    986  C   ASN   125      41.270  30.878 -44.257  1.00168.29           C  
ATOM    987  O   ASN   125      41.083  31.435 -43.176  1.00168.29           O  
ATOM    988  CB  ASN   125      42.493  32.884 -44.872  1.00168.29           C  
ATOM    989  CG  ASN   125      43.662  33.413 -45.691  1.00168.29           C  
ATOM    990  ND2 ASN   125      44.905  33.030 -45.294  1.00168.29           N  
ATOM    991  OD1 ASN   125      43.476  34.152 -46.656  1.00168.29           O  
ATOM    992  N   TYR   126      40.631  29.759 -44.633  1.00119.58           N  
ATOM    993  CA  TYR   126      39.639  29.088 -43.851  1.00119.58           C  
ATOM    994  C   TYR   126      38.703  30.070 -43.208  1.00119.58           C  
ATOM    995  O   TYR   126      38.800  30.334 -42.008  1.00119.58           O  
ATOM    996  CB  TYR   126      40.199  28.168 -42.755  1.00119.58           C  
ATOM    997  CG  TYR   126      41.115  27.188 -43.400  1.00119.58           C  
ATOM    998  CD1 TYR   126      40.696  26.355 -44.410  1.00119.58           C  
ATOM    999  CD2 TYR   126      42.405  27.077 -42.952  1.00119.58           C  
ATOM   1000  CE1 TYR   126      41.572  25.455 -44.975  1.00119.58           C  
ATOM   1001  CE2 TYR   126      43.287  26.182 -43.505  1.00119.58           C  
ATOM   1002  CZ  TYR   126      42.869  25.368 -44.526  1.00119.58           C  
ATOM   1003  OH  TYR   126      43.769  24.446 -45.101  1.00119.58           O  
ATOM   1004  N   PRO   127      37.816  30.646 -43.977  1.00 83.78           N  
ATOM   1005  CA  PRO   127      36.832  31.571 -43.466  1.00 83.78           C  
ATOM   1006  C   PRO   127      35.750  30.870 -42.693  1.00 83.78           C  
ATOM   1007  O   PRO   127      35.486  29.699 -42.960  1.00 83.78           O  
ATOM   1008  CB  PRO   127      36.305  32.341 -44.678  1.00 83.78           C  
ATOM   1009  CG  PRO   127      36.730  31.491 -45.891  1.00 83.78           C  
ATOM   1010  CD  PRO   127      38.004  30.781 -45.410  1.00 83.78           C  
ATOM   1011  N   GLU   128      35.096  31.571 -41.742  1.00 93.08           N  
ATOM   1012  CA  GLU   128      34.095  30.937 -40.921  1.00 93.08           C  
ATOM   1013  C   GLU   128      32.747  31.012 -41.568  1.00 93.08           C  
ATOM   1014  O   GLU   128      32.188  32.091 -41.765  1.00 93.08           O  
ATOM   1015  CB  GLU   128      33.983  31.544 -39.508  1.00 93.08           C  
ATOM   1016  CG  GLU   128      33.008  30.797 -38.596  1.00 93.08           C  
ATOM   1017  CD  GLU   128      33.211  31.277 -37.164  1.00 93.08           C  
ATOM   1018  OE1 GLU   128      33.152  32.513 -36.927  1.00 93.08           O  
ATOM   1019  OE2 GLU   128      33.432  30.404 -36.284  1.00 93.08           O1-
ATOM   1020  N   ILE   129      32.256  29.829 -41.988  1.00153.00           N  
ATOM   1021  CA  ILE   129      30.969  29.588 -42.582  1.00153.00           C  
ATOM   1022  C   ILE   129      29.843  29.548 -41.581  1.00153.00           C  
ATOM   1023  O   ILE   129      28.756  30.048 -41.866  1.00153.00           O  
ATOM   1024  CB  ILE   129      30.932  28.297 -43.348  1.00153.00           C  
ATOM   1025  CG1 ILE   129      31.959  28.323 -44.493  1.00153.00           C  
ATOM   1026  CG2 ILE   129      29.489  28.074 -43.827  1.00153.00           C  
ATOM   1027  CD1 ILE   129      32.196  26.957 -45.135  1.00153.00           C  
ATOM   1028  N   ASP   130      30.036  28.904 -40.405  1.00105.44           N  
ATOM   1029  CA  ASP   130      28.931  28.746 -39.487  1.00105.44           C  
ATOM   1030  C   ASP   130      29.341  29.140 -38.099  1.00105.44           C  
ATOM   1031  O   ASP   130      30.439  28.812 -37.656  1.00105.44           O  
ATOM   1032  CB  ASP   130      28.424  27.292 -39.412  1.00105.44           C  
ATOM   1033  CG  ASP   130      27.138  27.243 -38.598  1.00105.44           C  
ATOM   1034  OD1 ASP   130      26.582  28.329 -38.283  1.00105.44           O  
ATOM   1035  OD2 ASP   130      26.695  26.107 -38.281  1.00105.44           O1-
ATOM   1036  N   ARG   131      28.474  29.901 -37.388  1.00159.89           N  
ATOM   1037  CA  ARG   131      28.722  30.231 -36.010  1.00159.89           C  
ATOM   1038  C   ARG   131      27.393  30.204 -35.308  1.00159.89           C  
ATOM   1039  O   ARG   131      26.555  31.077 -35.527  1.00159.89           O  
ATOM   1040  CB  ARG   131      29.313  31.639 -35.813  1.00159.89           C  
ATOM   1041  CG  ARG   131      29.618  31.988 -34.354  1.00159.89           C  
ATOM   1042  CD  ARG   131      30.921  31.381 -33.826  1.00159.89           C  
ATOM   1043  NE  ARG   131      31.978  32.425 -33.946  1.00159.89           N  
ATOM   1044  CZ  ARG   131      33.185  32.254 -33.332  1.00159.89           C  
ATOM   1045  NH1 ARG   131      33.451  31.106 -32.644  1.00159.89           N1+
ATOM   1046  NH2 ARG   131      34.131  33.235 -33.404  1.00159.89           N  
ATOM   1047  N   TYR   132      27.169  29.213 -34.420  1.00 59.13           N  
ATOM   1048  CA  TYR   132      25.897  29.113 -33.757  1.00 59.13           C  
ATOM   1049  C   TYR   132      26.122  29.118 -32.275  1.00 59.13           C  
ATOM   1050  O   TYR   132      26.877  28.297 -31.754  1.00 59.13           O  
ATOM   1051  CB  TYR   132      25.172  27.801 -34.119  1.00 59.13           C  
ATOM   1052  CG  TYR   132      23.882  27.687 -33.375  1.00 59.13           C  
ATOM   1053  CD1 TYR   132      22.744  28.317 -33.824  1.00 59.13           C  
ATOM   1054  CD2 TYR   132      23.813  26.930 -32.228  1.00 59.13           C  
ATOM   1055  CE1 TYR   132      21.558  28.199 -33.132  1.00 59.13           C  
ATOM   1056  CE2 TYR   132      22.633  26.807 -31.533  1.00 59.13           C  
ATOM   1057  CZ  TYR   132      21.502  27.442 -31.985  1.00 59.13           C  
ATOM   1058  OH  TYR   132      20.290  27.317 -31.272  1.00 59.13           O  
ATOM   1059  N   GLU   133      25.482  30.062 -31.553  1.00 45.62           N  
ATOM   1060  CA  GLU   133      25.620  30.095 -30.123  1.00 45.62           C  
ATOM   1061  C   GLU   133      24.522  29.291 -29.502  1.00 45.62           C  
ATOM   1062  O   GLU   133      23.396  29.250 -29.994  1.00 45.62           O  
ATOM   1063  CB  GLU   133      25.562  31.505 -29.507  1.00 45.62           C  
ATOM   1064  CG  GLU   133      26.799  32.354 -29.805  1.00 45.62           C  
ATOM   1065  CD  GLU   133      26.626  33.704 -29.121  1.00 45.62           C  
ATOM   1066  OE1 GLU   133      25.537  33.944 -28.535  1.00 45.62           O  
ATOM   1067  OE2 GLU   133      27.590  34.514 -29.173  1.00 45.62           O1-
ATOM   1068  N   ILE   134      24.831  28.634 -28.369  1.00107.88           N  
ATOM   1069  CA  ILE   134      23.841  27.846 -27.696  1.00107.88           C  
ATOM   1070  C   ILE   134      23.020  28.766 -26.856  1.00107.88           C  
ATOM   1071  O   ILE   134      23.540  29.598 -26.114  1.00107.88           O  
ATOM   1072  CB  ILE   134      24.418  26.793 -26.792  1.00107.88           C  
ATOM   1073  CG1 ILE   134      25.241  25.784 -27.613  1.00107.88           C  
ATOM   1074  CG2 ILE   134      23.262  26.155 -26.003  1.00107.88           C  
ATOM   1075  CD1 ILE   134      24.429  25.056 -28.682  1.00107.88           C  
ATOM   1076  N   PRO   135      21.729  28.666 -26.988  1.00 94.02           N  
ATOM   1077  CA  PRO   135      20.821  29.440 -26.204  1.00 94.02           C  
ATOM   1078  C   PRO   135      21.035  29.026 -24.794  1.00 94.02           C  
ATOM   1079  O   PRO   135      21.237  27.839 -24.541  1.00 94.02           O  
ATOM   1080  CB  PRO   135      19.427  29.066 -26.709  1.00 94.02           C  
ATOM   1081  CG  PRO   135      19.619  27.656 -27.299  1.00 94.02           C  
ATOM   1082  CD  PRO   135      21.072  27.658 -27.801  1.00 94.02           C  
ATOM   1083  N   ASN   136      20.934  29.964 -23.838  1.00195.02           N  
ATOM   1084  CA  ASN   136      21.128  29.561 -22.481  1.00195.02           C  
ATOM   1085  C   ASN   136      20.031  28.592 -22.172  1.00195.02           C  
ATOM   1086  O   ASN   136      19.150  28.321 -22.977  1.00195.02           O  
ATOM   1087  CB  ASN   136      21.067  30.711 -21.460  1.00195.02           C  
ATOM   1088  CG  ASN   136      22.369  31.491 -21.564  1.00195.02           C  
ATOM   1089  ND2 ASN   136      23.166  31.484 -20.462  1.00195.02           N  
ATOM   1090  OD1 ASN   136      22.670  32.086 -22.596  1.00195.02           O  
ATOM   1091  N   ASN   137      20.098  27.953 -21.008  1.00223.13           N  
ATOM   1092  CA  ASN   137      19.103  26.998 -20.607  1.00223.13           C  
ATOM   1093  C   ASN   137      19.315  25.724 -21.357  1.00223.13           C  
ATOM   1094  O   ASN   137      18.905  24.659 -20.900  1.00223.13           O  
ATOM   1095  CB  ASN   137      17.656  27.466 -20.843  1.00223.13           C  
ATOM   1096  CG  ASN   137      17.363  28.604 -19.875  1.00223.13           C  
ATOM   1097  ND2 ASN   137      16.085  28.698 -19.418  1.00223.13           N  
ATOM   1098  OD1 ASN   137      18.251  29.381 -19.525  1.00223.13           O  
ATOM   1099  N   VAL   138      19.952  25.799 -22.538  1.00 74.35           N  
ATOM   1100  CA  VAL   138      20.360  24.623 -23.241  1.00 74.35           C  
ATOM   1101  C   VAL   138      21.623  24.155 -22.599  1.00 74.35           C  
ATOM   1102  O   VAL   138      21.908  22.960 -22.530  1.00 74.35           O  
ATOM   1103  CB  VAL   138      20.656  24.874 -24.691  1.00 74.35           C  
ATOM   1104  CG1 VAL   138      21.267  23.600 -25.298  1.00 74.35           C  
ATOM   1105  CG2 VAL   138      19.356  25.327 -25.376  1.00 74.35           C  
ATOM   1106  N   ALA   139      22.425  25.119 -22.104  1.00 44.52           N  
ATOM   1107  CA  ALA   139      23.722  24.794 -21.588  1.00 44.52           C  
ATOM   1108  C   ALA   139      23.595  23.766 -20.512  1.00 44.52           C  
ATOM   1109  O   ALA   139      22.726  23.841 -19.645  1.00 44.52           O  
ATOM   1110  CB  ALA   139      24.470  26.004 -21.001  1.00 44.52           C  
ATOM   1111  N   GLY   140      24.476  22.749 -20.570  1.00 53.29           N  
ATOM   1112  CA  GLY   140      24.509  21.733 -19.560  1.00 53.29           C  
ATOM   1113  C   GLY   140      25.905  21.189 -19.528  1.00 53.29           C  
ATOM   1114  O   GLY   140      26.222  20.226 -20.225  1.00 53.29           O  
ATOM   1115  N   ASN   141      26.756  21.775 -18.657  1.00 88.95           N  
ATOM   1116  CA  ASN   141      28.126  21.366 -18.469  1.00 88.95           C  
ATOM   1117  C   ASN   141      28.858  21.197 -19.773  1.00 88.95           C  
ATOM   1118  O   ASN   141      29.146  20.075 -20.185  1.00 88.95           O  
ATOM   1119  CB  ASN   141      28.268  20.066 -17.660  1.00 88.95           C  
ATOM   1120  CG  ASN   141      27.926  20.391 -16.215  1.00 88.95           C  
ATOM   1121  ND2 ASN   141      28.700  21.330 -15.608  1.00 88.95           N  
ATOM   1122  OD1 ASN   141      26.997  19.828 -15.638  1.00 88.95           O  
ATOM   1123  N   PRO   142      29.187  22.282 -20.431  1.00164.60           N  
ATOM   1124  CA  PRO   142      29.891  22.240 -21.695  1.00164.60           C  
ATOM   1125  C   PRO   142      31.272  21.650 -21.646  1.00164.60           C  
ATOM   1126  O   PRO   142      31.785  21.265 -22.695  1.00164.60           O  
ATOM   1127  CB  PRO   142      29.877  23.675 -22.219  1.00164.60           C  
ATOM   1128  CG  PRO   142      28.618  24.287 -21.583  1.00164.60           C  
ATOM   1129  CD  PRO   142      28.442  23.519 -20.263  1.00164.60           C  
ATOM   1130  N   LEU   143      31.901  21.587 -20.460  1.00 76.33           N  
ATOM   1131  CA  LEU   143      33.233  21.064 -20.272  1.00 76.33           C  
ATOM   1132  C   LEU   143      33.255  19.604 -20.638  1.00 76.33           C  
ATOM   1133  O   LEU   143      34.291  19.055 -21.011  1.00 76.33           O  
ATOM   1134  CB  LEU   143      33.689  21.161 -18.806  1.00 76.33           C  
ATOM   1135  CG  LEU   143      35.080  20.557 -18.542  1.00 76.33           C  
ATOM   1136  CD1 LEU   143      36.162  21.324 -19.304  1.00 76.33           C  
ATOM   1137  CD2 LEU   143      35.377  20.458 -17.037  1.00 76.33           C  
ATOM   1138  N   GLY   144      32.106  18.940 -20.441  1.00 91.59           N  
ATOM   1139  CA  GLY   144      31.786  17.547 -20.626  1.00 91.59           C  
ATOM   1140  C   GLY   144      31.691  17.075 -22.059  1.00 91.59           C  
ATOM   1141  O   GLY   144      31.517  15.876 -22.278  1.00 91.59           O  
ATOM   1142  N   PHE   145      31.625  17.978 -23.058  1.00 87.81           N  
ATOM   1143  CA  PHE   145      31.397  17.540 -24.414  1.00 87.81           C  
ATOM   1144  C   PHE   145      32.477  16.631 -24.923  1.00 87.81           C  
ATOM   1145  O   PHE   145      33.669  16.885 -24.764  1.00 87.81           O  
ATOM   1146  CB  PHE   145      31.230  18.684 -25.430  1.00 87.81           C  
ATOM   1147  CG  PHE   145      29.972  19.399 -25.082  1.00 87.81           C  
ATOM   1148  CD1 PHE   145      28.764  18.751 -25.178  1.00 87.81           C  
ATOM   1149  CD2 PHE   145      29.990  20.717 -24.689  1.00 87.81           C  
ATOM   1150  CE1 PHE   145      27.597  19.401 -24.862  1.00 87.81           C  
ATOM   1151  CE2 PHE   145      28.824  21.374 -24.372  1.00 87.81           C  
ATOM   1152  CZ  PHE   145      27.622  20.713 -24.458  1.00 87.81           C  
ATOM   1153  N   GLY   146      32.046  15.525 -25.574  1.00 39.16           N  
ATOM   1154  CA  GLY   146      32.928  14.544 -26.137  1.00 39.16           C  
ATOM   1155  C   GLY   146      32.891  14.670 -27.628  1.00 39.16           C  
ATOM   1156  O   GLY   146      32.870  15.762 -28.188  1.00 39.16           O  
ATOM   1157  N   GLY   147      32.869  13.519 -28.317  1.00 37.38           N  
ATOM   1158  CA  GLY   147      32.892  13.462 -29.745  1.00 37.38           C  
ATOM   1159  C   GLY   147      31.589  13.949 -30.283  1.00 37.38           C  
ATOM   1160  O   GLY   147      30.578  13.983 -29.584  1.00 37.38           O  
ATOM   1161  N   PHE   148      31.606  14.372 -31.565  1.00 68.02           N  
ATOM   1162  CA  PHE   148      30.397  14.777 -32.216  1.00 68.02           C  
ATOM   1163  C   PHE   148      30.445  14.335 -33.649  1.00 68.02           C  
ATOM   1164  O   PHE   148      31.494  13.934 -34.156  1.00 68.02           O  
ATOM   1165  CB  PHE   148      30.106  16.290 -32.133  1.00 68.02           C  
ATOM   1166  CG  PHE   148      31.211  17.077 -32.746  1.00 68.02           C  
ATOM   1167  CD1 PHE   148      31.216  17.351 -34.093  1.00 68.02           C  
ATOM   1168  CD2 PHE   148      32.240  17.554 -31.965  1.00 68.02           C  
ATOM   1169  CE1 PHE   148      32.238  18.083 -34.652  1.00 68.02           C  
ATOM   1170  CE2 PHE   148      33.264  18.286 -32.518  1.00 68.02           C  
ATOM   1171  CZ  PHE   148      33.263  18.550 -33.865  1.00 68.02           C  
ATOM   1172  N   ALA   149      29.275  14.352 -34.327  1.00 34.86           N  
ATOM   1173  CA  ALA   149      29.203  13.943 -35.701  1.00 34.86           C  
ATOM   1174  C   ALA   149      28.468  14.992 -36.472  1.00 34.86           C  
ATOM   1175  O   ALA   149      27.541  15.625 -35.966  1.00 34.86           O  
ATOM   1176  CB  ALA   149      28.448  12.619 -35.912  1.00 34.86           C  
ATOM   1177  N   VAL   150      28.888  15.203 -37.735  1.00 41.48           N  
ATOM   1178  CA  VAL   150      28.247  16.162 -38.584  1.00 41.48           C  
ATOM   1179  C   VAL   150      27.487  15.380 -39.611  1.00 41.48           C  
ATOM   1180  O   VAL   150      28.062  14.603 -40.371  1.00 41.48           O  
ATOM   1181  CB  VAL   150      29.224  17.040 -39.309  1.00 41.48           C  
ATOM   1182  CG1 VAL   150      28.449  18.008 -40.219  1.00 41.48           C  
ATOM   1183  CG2 VAL   150      30.112  17.738 -38.265  1.00 41.48           C  
ATOM   1184  N   ASP   151      26.157  15.581 -39.656  1.00 54.43           N  
ATOM   1185  CA  ASP   151      25.298  14.858 -40.551  1.00 54.43           C  
ATOM   1186  C   ASP   151      24.920  15.782 -41.668  1.00 54.43           C  
ATOM   1187  O   ASP   151      24.117  16.698 -41.482  1.00 54.43           O  
ATOM   1188  CB  ASP   151      24.002  14.405 -39.847  1.00 54.43           C  
ATOM   1189  CG  ASP   151      23.300  13.332 -40.667  1.00 54.43           C  
ATOM   1190  OD1 ASP   151      23.823  12.974 -41.755  1.00 54.43           O  
ATOM   1191  OD2 ASP   151      22.229  12.852 -40.208  1.00 54.43           O1-
ATOM   1192  N   VAL   152      25.496  15.564 -42.872  1.00 51.62           N  
ATOM   1193  CA  VAL   152      25.196  16.431 -43.979  1.00 51.62           C  
ATOM   1194  C   VAL   152      24.257  15.701 -44.894  1.00 51.62           C  
ATOM   1195  O   VAL   152      24.648  14.745 -45.562  1.00 51.62           O  
ATOM   1196  CB  VAL   152      26.418  16.769 -44.786  1.00 51.62           C  
ATOM   1197  CG1 VAL   152      26.017  17.691 -45.950  1.00 51.62           C  
ATOM   1198  CG2 VAL   152      27.485  17.354 -43.845  1.00 51.62           C  
ATOM   1199  N   THR   153      22.982  16.130 -44.954  1.00112.23           N  
ATOM   1200  CA  THR   153      22.057  15.440 -45.805  1.00112.23           C  
ATOM   1201  C   THR   153      22.397  15.670 -47.251  1.00112.23           C  
ATOM   1202  O   THR   153      22.347  14.731 -48.044  1.00112.23           O  
ATOM   1203  CB  THR   153      20.612  15.800 -45.589  1.00112.23           C  
ATOM   1204  CG2 THR   153      20.319  17.148 -46.257  1.00112.23           C  
ATOM   1205  OG1 THR   153      19.780  14.804 -46.165  1.00112.23           O  
ATOM   1206  N   ASN   154      22.761  16.913 -47.648  1.00 72.23           N  
ATOM   1207  CA  ASN   154      22.990  17.150 -49.050  1.00 72.23           C  
ATOM   1208  C   ASN   154      24.421  17.530 -49.320  1.00 72.23           C  
ATOM   1209  O   ASN   154      24.740  18.692 -49.565  1.00 72.23           O  
ATOM   1210  CB  ASN   154      22.063  18.249 -49.619  1.00 72.23           C  
ATOM   1211  CG  ASN   154      22.247  19.541 -48.826  1.00 72.23           C  
ATOM   1212  ND2 ASN   154      22.138  20.701 -49.527  1.00 72.23           N  
ATOM   1213  OD1 ASN   154      22.481  19.520 -47.619  1.00 72.23           O  
ATOM   1214  N   PRO   155      25.291  16.559 -49.338  1.00 74.96           N  
ATOM   1215  CA  PRO   155      26.696  16.767 -49.578  1.00 74.96           C  
ATOM   1216  C   PRO   155      26.970  17.380 -50.924  1.00 74.96           C  
ATOM   1217  O   PRO   155      27.990  18.053 -51.073  1.00 74.96           O  
ATOM   1218  CB  PRO   155      27.321  15.378 -49.473  1.00 74.96           C  
ATOM   1219  CG  PRO   155      26.180  14.440 -49.911  1.00 74.96           C  
ATOM   1220  CD  PRO   155      24.907  15.162 -49.438  1.00 74.96           C  
ATOM   1221  N   LYS   156      26.123  17.098 -51.930  1.00154.92           N  
ATOM   1222  CA  LYS   156      26.284  17.590 -53.272  1.00154.92           C  
ATOM   1223  C   LYS   156      25.984  19.054 -53.382  1.00154.92           C  
ATOM   1224  O   LYS   156      26.603  19.760 -54.177  1.00154.92           O  
ATOM   1225  CB  LYS   156      25.379  16.865 -54.278  1.00154.92           C  
ATOM   1226  CG  LYS   156      25.818  15.427 -54.558  1.00154.92           C  
ATOM   1227  CD  LYS   156      27.228  15.325 -55.147  1.00154.92           C  
ATOM   1228  CE  LYS   156      27.379  16.029 -56.498  1.00154.92           C  
ATOM   1229  NZ  LYS   156      27.362  17.499 -56.317  1.00154.92           N1+
ATOM   1230  N   GLU   157      25.015  19.543 -52.588  1.00 69.21           N  
ATOM   1231  CA  GLU   157      24.520  20.882 -52.739  1.00 69.21           C  
ATOM   1232  C   GLU   157      25.265  21.847 -51.869  1.00 69.21           C  
ATOM   1233  O   GLU   157      26.492  21.827 -51.781  1.00 69.21           O  
ATOM   1234  CB  GLU   157      23.029  21.014 -52.390  1.00 69.21           C  
ATOM   1235  CG  GLU   157      22.114  20.263 -53.360  1.00 69.21           C  
ATOM   1236  CD  GLU   157      20.674  20.485 -52.920  1.00 69.21           C  
ATOM   1237  OE1 GLU   157      20.466  20.858 -51.734  1.00 69.21           O  
ATOM   1238  OE2 GLU   157      19.763  20.290 -53.768  1.00 69.21           O1-
ATOM   1239  N   GLY   158      24.487  22.769 -51.267  1.00 49.32           N  
ATOM   1240  CA  GLY   158      24.888  23.852 -50.411  1.00 49.32           C  
ATOM   1241  C   GLY   158      25.513  23.322 -49.155  1.00 49.32           C  
ATOM   1242  O   GLY   158      26.291  24.020 -48.507  1.00 49.32           O  
ATOM   1243  N   CYS   159      25.152  22.086 -48.763  1.00 65.64           N  
ATOM   1244  CA  CYS   159      25.641  21.460 -47.563  1.00 65.64           C  
ATOM   1245  C   CYS   159      25.019  22.100 -46.353  1.00 65.64           C  
ATOM   1246  O   CYS   159      25.500  21.914 -45.237  1.00 65.64           O  
ATOM   1247  CB  CYS   159      27.172  21.588 -47.377  1.00 65.64           C  
ATOM   1248  SG  CYS   159      28.165  20.691 -48.610  1.00 65.64           S  
ATOM   1249  N   GLY   160      23.939  22.880 -46.554  1.00 48.95           N  
ATOM   1250  CA  GLY   160      23.199  23.558 -45.522  1.00 48.95           C  
ATOM   1251  C   GLY   160      22.388  22.637 -44.658  1.00 48.95           C  
ATOM   1252  O   GLY   160      22.222  22.897 -43.466  1.00 48.95           O  
ATOM   1253  N   LYS   161      21.807  21.568 -45.241  1.00148.69           N  
ATOM   1254  CA  LYS   161      20.931  20.736 -44.466  1.00148.69           C  
ATOM   1255  C   LYS   161      21.797  19.811 -43.686  1.00148.69           C  
ATOM   1256  O   LYS   161      22.109  18.701 -44.118  1.00148.69           O  
ATOM   1257  CB  LYS   161      19.978  19.920 -45.347  1.00148.69           C  
ATOM   1258  CG  LYS   161      19.246  20.785 -46.375  1.00148.69           C  
ATOM   1259  CD  LYS   161      18.443  21.933 -45.764  1.00148.69           C  
ATOM   1260  CE  LYS   161      17.945  22.942 -46.799  1.00148.69           C  
ATOM   1261  NZ  LYS   161      17.048  22.271 -47.766  1.00148.69           N1+
ATOM   1262  N   THR   162      22.178  20.257 -42.474  1.00 66.73           N  
ATOM   1263  CA  THR   162      23.135  19.512 -41.726  1.00 66.73           C  
ATOM   1264  C   THR   162      22.717  19.459 -40.289  1.00 66.73           C  
ATOM   1265  O   THR   162      22.142  20.406 -39.751  1.00 66.73           O  
ATOM   1266  CB  THR   162      24.489  20.155 -41.798  1.00 66.73           C  
ATOM   1267  CG2 THR   162      25.503  19.310 -41.011  1.00 66.73           C  
ATOM   1268  OG1 THR   162      24.893  20.266 -43.155  1.00 66.73           O  
ATOM   1269  N   PHE   163      23.005  18.319 -39.631  1.00140.37           N  
ATOM   1270  CA  PHE   163      22.701  18.146 -38.240  1.00140.37           C  
ATOM   1271  C   PHE   163      23.975  17.850 -37.518  1.00140.37           C  
ATOM   1272  O   PHE   163      24.863  17.190 -38.052  1.00140.37           O  
ATOM   1273  CB  PHE   163      21.754  16.966 -37.945  1.00140.37           C  
ATOM   1274  CG  PHE   163      20.347  17.374 -38.218  1.00140.37           C  
ATOM   1275  CD1 PHE   163      19.814  17.309 -39.485  1.00140.37           C  
ATOM   1276  CD2 PHE   163      19.561  17.833 -37.186  1.00140.37           C  
ATOM   1277  CE1 PHE   163      18.512  17.692 -39.713  1.00140.37           C  
ATOM   1278  CE2 PHE   163      18.259  18.215 -37.406  1.00140.37           C  
ATOM   1279  CZ  PHE   163      17.734  18.144 -38.674  1.00140.37           C  
ATOM   1280  N   VAL   164      24.104  18.354 -36.273  1.00 47.65           N  
ATOM   1281  CA  VAL   164      25.282  18.083 -35.503  1.00 47.65           C  
ATOM   1282  C   VAL   164      24.843  17.468 -34.208  1.00 47.65           C  
ATOM   1283  O   VAL   164      23.988  18.012 -33.511  1.00 47.65           O  
ATOM   1284  CB  VAL   164      26.071  19.320 -35.180  1.00 47.65           C  
ATOM   1285  CG1 VAL   164      27.309  18.924 -34.357  1.00 47.65           C  
ATOM   1286  CG2 VAL   164      26.403  20.045 -36.498  1.00 47.65           C  
ATOM   1287  N   TYR   165      25.432  16.305 -33.854  1.00 88.96           N  
ATOM   1288  CA  TYR   165      25.074  15.618 -32.640  1.00 88.96           C  
ATOM   1289  C   TYR   165      26.301  15.649 -31.770  1.00 88.96           C  
ATOM   1290  O   TYR   165      27.331  15.080 -32.131  1.00 88.96           O  
ATOM   1291  CB  TYR   165      24.761  14.125 -32.862  1.00 88.96           C  
ATOM   1292  CG  TYR   165      23.848  13.986 -34.039  1.00 88.96           C  
ATOM   1293  CD1 TYR   165      22.541  14.416 -34.010  1.00 88.96           C  
ATOM   1294  CD2 TYR   165      24.317  13.390 -35.188  1.00 88.96           C  
ATOM   1295  CE1 TYR   165      21.730  14.265 -35.114  1.00 88.96           C  
ATOM   1296  CE2 TYR   165      23.515  13.234 -36.294  1.00 88.96           C  
ATOM   1297  CZ  TYR   165      22.215  13.675 -36.259  1.00 88.96           C  
ATOM   1298  OH  TYR   165      21.385  13.518 -37.391  1.00 88.96           O  
ATOM   1299  N   ILE   166      26.216  16.294 -30.585  1.00117.21           N  
ATOM   1300  CA  ILE   166      27.369  16.448 -29.732  1.00117.21           C  
ATOM   1301  C   ILE   166      27.134  15.655 -28.478  1.00117.21           C  
ATOM   1302  O   ILE   166      26.118  15.833 -27.810  1.00117.21           O  
ATOM   1303  CB  ILE   166      27.542  17.865 -29.256  1.00117.21           C  
ATOM   1304  CG1 ILE   166      27.582  18.877 -30.416  1.00117.21           C  
ATOM   1305  CG2 ILE   166      28.812  17.903 -28.392  1.00117.21           C  
ATOM   1306  CD1 ILE   166      28.835  18.809 -31.281  1.00117.21           C  
ATOM   1307  N   THR   167      28.087  14.771 -28.113  1.00 47.25           N  
ATOM   1308  CA  THR   167      27.945  13.947 -26.938  1.00 47.25           C  
ATOM   1309  C   THR   167      28.386  14.700 -25.714  1.00 47.25           C  
ATOM   1310  O   THR   167      29.187  15.632 -25.792  1.00 47.25           O  
ATOM   1311  CB  THR   167      28.773  12.695 -26.993  1.00 47.25           C  
ATOM   1312  CG2 THR   167      28.399  11.908 -28.260  1.00 47.25           C  
ATOM   1313  OG1 THR   167      30.155  13.024 -27.017  1.00 47.25           O  
ATOM   1314  N   ASN   168      27.824  14.317 -24.543  1.00 63.41           N  
ATOM   1315  CA  ASN   168      28.226  14.853 -23.271  1.00 63.41           C  
ATOM   1316  C   ASN   168      28.354  13.667 -22.358  1.00 63.41           C  
ATOM   1317  O   ASN   168      27.373  12.972 -22.098  1.00 63.41           O  
ATOM   1318  CB  ASN   168      27.190  15.816 -22.664  1.00 63.41           C  
ATOM   1319  CG  ASN   168      27.854  16.600 -21.540  1.00 63.41           C  
ATOM   1320  ND2 ASN   168      27.899  17.949 -21.691  1.00 63.41           N  
ATOM   1321  OD1 ASN   168      28.329  16.029 -20.558  1.00 63.41           O  
ATOM   1322  N   PHE   169      29.580  13.388 -21.870  1.00191.37           N  
ATOM   1323  CA  PHE   169      29.843  12.227 -21.060  1.00191.37           C  
ATOM   1324  C   PHE   169      29.360  12.320 -19.635  1.00191.37           C  
ATOM   1325  O   PHE   169      29.112  11.291 -19.004  1.00191.37           O  
ATOM   1326  CB  PHE   169      31.288  11.674 -21.178  1.00191.37           C  
ATOM   1327  CG  PHE   169      32.338  12.711 -20.969  1.00191.37           C  
ATOM   1328  CD1 PHE   169      32.809  13.432 -22.043  1.00191.37           C  
ATOM   1329  CD2 PHE   169      32.865  12.953 -19.722  1.00191.37           C  
ATOM   1330  CE1 PHE   169      33.786  14.385 -21.878  1.00191.37           C  
ATOM   1331  CE2 PHE   169      33.843  13.905 -19.553  1.00191.37           C  
ATOM   1332  CZ  PHE   169      34.302  14.625 -20.629  1.00191.37           C  
ATOM   1333  N   GLU   170      29.320  13.527 -19.034  1.00 95.60           N  
ATOM   1334  CA  GLU   170      28.796  13.598 -17.692  1.00 95.60           C  
ATOM   1335  C   GLU   170      27.311  13.353 -17.687  1.00 95.60           C  
ATOM   1336  O   GLU   170      26.812  12.429 -17.044  1.00 95.60           O  
ATOM   1337  CB  GLU   170      28.993  14.982 -17.047  1.00 95.60           C  
ATOM   1338  CG  GLU   170      30.441  15.322 -16.689  1.00 95.60           C  
ATOM   1339  CD  GLU   170      30.778  14.615 -15.384  1.00 95.60           C  
ATOM   1340  OE1 GLU   170      30.072  13.626 -15.050  1.00 95.60           O  
ATOM   1341  OE2 GLU   170      31.741  15.056 -14.703  1.00 95.60           O1-
ATOM   1342  N   ASP   171      26.583  14.159 -18.483  1.00 66.24           N  
ATOM   1343  CA  ASP   171      25.146  14.235 -18.539  1.00 66.24           C  
ATOM   1344  C   ASP   171      24.541  13.010 -19.149  1.00 66.24           C  
ATOM   1345  O   ASP   171      23.353  12.747 -18.960  1.00 66.24           O  
ATOM   1346  CB  ASP   171      24.649  15.444 -19.353  1.00 66.24           C  
ATOM   1347  CG  ASP   171      24.974  16.714 -18.577  1.00 66.24           C  
ATOM   1348  OD1 ASP   171      25.449  16.594 -17.415  1.00 66.24           O  
ATOM   1349  OD2 ASP   171      24.754  17.821 -19.138  1.00 66.24           O1-
ATOM   1350  N   ASN   172      25.327  12.235 -19.916  1.00 77.85           N  
ATOM   1351  CA  ASN   172      24.740  11.146 -20.640  1.00 77.85           C  
ATOM   1352  C   ASN   172      23.715  11.766 -21.538  1.00 77.85           C  
ATOM   1353  O   ASN   172      22.555  11.355 -21.553  1.00 77.85           O  
ATOM   1354  CB  ASN   172      24.029  10.132 -19.729  1.00 77.85           C  
ATOM   1355  CG  ASN   172      25.084   9.488 -18.841  1.00 77.85           C  
ATOM   1356  ND2 ASN   172      26.377   9.668 -19.219  1.00 77.85           N  
ATOM   1357  OD1 ASN   172      24.772   8.853 -17.835  1.00 77.85           O  
ATOM   1358  N   THR   173      24.124  12.806 -22.302  1.00116.20           N  
ATOM   1359  CA  THR   173      23.168  13.492 -23.126  1.00116.20           C  
ATOM   1360  C   THR   173      23.723  13.810 -24.485  1.00116.20           C  
ATOM   1361  O   THR   173      24.934  13.875 -24.694  1.00116.20           O  
ATOM   1362  CB  THR   173      22.715  14.791 -22.523  1.00116.20           C  
ATOM   1363  CG2 THR   173      23.912  15.754 -22.467  1.00116.20           C  
ATOM   1364  OG1 THR   173      21.665  15.354 -23.294  1.00116.20           O  
ATOM   1365  N   LEU   174      22.802  13.991 -25.459  1.00 71.86           N  
ATOM   1366  CA  LEU   174      23.137  14.399 -26.796  1.00 71.86           C  
ATOM   1367  C   LEU   174      22.519  15.736 -27.047  1.00 71.86           C  
ATOM   1368  O   LEU   174      21.316  15.928 -26.867  1.00 71.86           O  
ATOM   1369  CB  LEU   174      22.603  13.485 -27.915  1.00 71.86           C  
ATOM   1370  CG  LEU   174      23.411  12.199 -28.152  1.00 71.86           C  
ATOM   1371  CD1 LEU   174      22.798  11.364 -29.290  1.00 71.86           C  
ATOM   1372  CD2 LEU   174      24.890  12.531 -28.416  1.00 71.86           C  
ATOM   1373  N   ILE   175      23.345  16.702 -27.491  1.00 53.94           N  
ATOM   1374  CA  ILE   175      22.825  17.990 -27.845  1.00 53.94           C  
ATOM   1375  C   ILE   175      22.690  17.964 -29.336  1.00 53.94           C  
ATOM   1376  O   ILE   175      23.635  17.640 -30.053  1.00 53.94           O  
ATOM   1377  CB  ILE   175      23.713  19.149 -27.482  1.00 53.94           C  
ATOM   1378  CG1 ILE   175      23.869  19.245 -25.954  1.00 53.94           C  
ATOM   1379  CG2 ILE   175      23.116  20.416 -28.115  1.00 53.94           C  
ATOM   1380  CD1 ILE   175      24.868  20.308 -25.504  1.00 53.94           C  
ATOM   1381  N   VAL   176      21.480  18.281 -29.838  1.00 99.38           N  
ATOM   1382  CA  VAL   176      21.217  18.186 -31.245  1.00 99.38           C  
ATOM   1383  C   VAL   176      21.050  19.556 -31.821  1.00 99.38           C  
ATOM   1384  O   VAL   176      20.314  20.387 -31.291  1.00 99.38           O  
ATOM   1385  CB  VAL   176      19.965  17.422 -31.541  1.00 99.38           C  
ATOM   1386  CG1 VAL   176      20.165  15.959 -31.107  1.00 99.38           C  
ATOM   1387  CG2 VAL   176      18.815  18.120 -30.799  1.00 99.38           C  
ATOM   1388  N   TYR   177      21.741  19.808 -32.953  1.00 76.06           N  
ATOM   1389  CA  TYR   177      21.708  21.092 -33.590  1.00 76.06           C  
ATOM   1390  C   TYR   177      21.219  20.944 -35.000  1.00 76.06           C  
ATOM   1391  O   TYR   177      21.780  20.189 -35.793  1.00 76.06           O  
ATOM   1392  CB  TYR   177      23.110  21.740 -33.592  1.00 76.06           C  
ATOM   1393  CG  TYR   177      23.176  22.936 -34.479  1.00 76.06           C  
ATOM   1394  CD1 TYR   177      22.473  24.085 -34.195  1.00 76.06           C  
ATOM   1395  CD2 TYR   177      23.994  22.916 -35.587  1.00 76.06           C  
ATOM   1396  CE1 TYR   177      22.563  25.180 -35.024  1.00 76.06           C  
ATOM   1397  CE2 TYR   177      24.092  24.007 -36.417  1.00 76.06           C  
ATOM   1398  CZ  TYR   177      23.371  25.143 -36.137  1.00 76.06           C  
ATOM   1399  OH  TYR   177      23.464  26.268 -36.985  1.00 76.06           O  
ATOM   1400  N   ASP   178      20.133  21.677 -35.331  1.00 55.05           N  
ATOM   1401  CA  ASP   178      19.575  21.679 -36.656  1.00 55.05           C  
ATOM   1402  C   ASP   178      20.051  22.940 -37.309  1.00 55.05           C  
ATOM   1403  O   ASP   178      19.622  24.038 -36.954  1.00 55.05           O  
ATOM   1404  CB  ASP   178      18.035  21.685 -36.668  1.00 55.05           C  
ATOM   1405  CG  ASP   178      17.539  21.437 -38.088  1.00 55.05           C  
ATOM   1406  OD1 ASP   178      18.249  21.827 -39.054  1.00 55.05           O  
ATOM   1407  OD2 ASP   178      16.436  20.843 -38.223  1.00 55.05           O1-
ATOM   1408  N   GLN   179      20.973  22.803 -38.281  1.00 48.24           N  
ATOM   1409  CA  GLN   179      21.558  23.937 -38.938  1.00 48.24           C  
ATOM   1410  C   GLN   179      20.537  24.679 -39.750  1.00 48.24           C  
ATOM   1411  O   GLN   179      20.514  25.909 -39.744  1.00 48.24           O  
ATOM   1412  CB  GLN   179      22.723  23.542 -39.868  1.00 48.24           C  
ATOM   1413  CG  GLN   179      23.371  24.729 -40.586  1.00 48.24           C  
ATOM   1414  CD  GLN   179      24.535  24.206 -41.415  1.00 48.24           C  
ATOM   1415  NE2 GLN   179      24.927  22.927 -41.173  1.00 48.24           N  
ATOM   1416  OE1 GLN   179      25.084  24.913 -42.259  1.00 48.24           O  
ATOM   1417  N   GLU   180      19.659  23.957 -40.471  1.00 73.50           N  
ATOM   1418  CA  GLU   180      18.716  24.626 -41.325  1.00 73.50           C  
ATOM   1419  C   GLU   180      17.794  25.479 -40.505  1.00 73.50           C  
ATOM   1420  O   GLU   180      17.609  26.662 -40.791  1.00 73.50           O  
ATOM   1421  CB  GLU   180      17.833  23.642 -42.113  1.00 73.50           C  
ATOM   1422  CG  GLU   180      16.827  24.332 -43.036  1.00 73.50           C  
ATOM   1423  CD  GLU   180      16.024  23.255 -43.754  1.00 73.50           C  
ATOM   1424  OE1 GLU   180      16.243  22.051 -43.455  1.00 73.50           O  
ATOM   1425  OE2 GLU   180      15.181  23.626 -44.613  1.00 73.50           O1-
ATOM   1426  N   LYS   181      17.200  24.889 -39.451  1.00 73.56           N  
ATOM   1427  CA  LYS   181      16.265  25.545 -38.578  1.00 73.56           C  
ATOM   1428  C   LYS   181      16.961  26.567 -37.731  1.00 73.56           C  
ATOM   1429  O   LYS   181      16.366  27.574 -37.350  1.00 73.56           O  
ATOM   1430  CB  LYS   181      15.533  24.576 -37.633  1.00 73.56           C  
ATOM   1431  CG  LYS   181      14.511  23.685 -38.340  1.00 73.56           C  
ATOM   1432  CD  LYS   181      13.958  22.565 -37.457  1.00 73.56           C  
ATOM   1433  CE  LYS   181      12.817  21.781 -38.108  1.00 73.56           C  
ATOM   1434  NZ  LYS   181      13.354  20.786 -39.062  1.00 73.56           N1+
ATOM   1435  N   LYS   182      18.251  26.341 -37.424  1.00105.36           N  
ATOM   1436  CA  LYS   182      18.947  27.194 -36.503  1.00105.36           C  
ATOM   1437  C   LYS   182      18.313  27.026 -35.157  1.00105.36           C  
ATOM   1438  O   LYS   182      18.137  27.989 -34.410  1.00105.36           O  
ATOM   1439  CB  LYS   182      18.913  28.685 -36.883  1.00105.36           C  
ATOM   1440  CG  LYS   182      19.816  29.020 -38.071  1.00105.36           C  
ATOM   1441  CD  LYS   182      21.291  28.710 -37.805  1.00105.36           C  
ATOM   1442  CE  LYS   182      22.214  29.028 -38.983  1.00105.36           C  
ATOM   1443  NZ  LYS   182      23.612  28.693 -38.631  1.00105.36           N1+
ATOM   1444  N   ASP   183      17.946  25.768 -34.825  1.00 60.54           N  
ATOM   1445  CA  ASP   183      17.343  25.444 -33.562  1.00 60.54           C  
ATOM   1446  C   ASP   183      18.130  24.318 -32.951  1.00 60.54           C  
ATOM   1447  O   ASP   183      18.781  23.551 -33.660  1.00 60.54           O  
ATOM   1448  CB  ASP   183      15.885  24.961 -33.703  1.00 60.54           C  
ATOM   1449  CG  ASP   183      15.220  24.920 -32.331  1.00 60.54           C  
ATOM   1450  OD1 ASP   183      15.821  25.446 -31.357  1.00 60.54           O  
ATOM   1451  OD2 ASP   183      14.094  24.359 -32.241  1.00 60.54           O1-
ATOM   1452  N   SER   184      18.115  24.205 -31.604  1.00 47.15           N  
ATOM   1453  CA  SER   184      18.818  23.129 -30.959  1.00 47.15           C  
ATOM   1454  C   SER   184      18.047  22.682 -29.748  1.00 47.15           C  
ATOM   1455  O   SER   184      17.228  23.422 -29.205  1.00 47.15           O  
ATOM   1456  CB  SER   184      20.238  23.515 -30.501  1.00 47.15           C  
ATOM   1457  OG  SER   184      20.183  24.576 -29.558  1.00 47.15           O  
ATOM   1458  N   TRP   185      18.277  21.423 -29.313  1.00 80.47           N  
ATOM   1459  CA  TRP   185      17.616  20.901 -28.148  1.00 80.47           C  
ATOM   1460  C   TRP   185      18.465  19.799 -27.574  1.00 80.47           C  
ATOM   1461  O   TRP   185      19.367  19.292 -28.240  1.00 80.47           O  
ATOM   1462  CB  TRP   185      16.198  20.365 -28.441  1.00 80.47           C  
ATOM   1463  CG  TRP   185      16.097  19.253 -29.461  1.00 80.47           C  
ATOM   1464  CD1 TRP   185      15.996  17.909 -29.253  1.00 80.47           C  
ATOM   1465  CD2 TRP   185      16.076  19.445 -30.886  1.00 80.47           C  
ATOM   1466  CE2 TRP   185      15.951  18.184 -31.472  1.00 80.47           C  
ATOM   1467  CE3 TRP   185      16.154  20.577 -31.645  1.00 80.47           C  
ATOM   1468  NE1 TRP   185      15.900  17.251 -30.457  1.00 80.47           N  
ATOM   1469  CZ2 TRP   185      15.904  18.037 -32.830  1.00 80.47           C  
ATOM   1470  CZ3 TRP   185      16.106  20.425 -33.014  1.00 80.47           C  
ATOM   1471  CH2 TRP   185      15.982  19.179 -33.596  1.00 80.47           C  
ATOM   1472  N   LYS   186      18.205  19.411 -26.305  1.00130.69           N  
ATOM   1473  CA  LYS   186      18.994  18.397 -25.657  1.00130.69           C  
ATOM   1474  C   LYS   186      18.164  17.158 -25.493  1.00130.69           C  
ATOM   1475  O   LYS   186      16.948  17.235 -25.324  1.00130.69           O  
ATOM   1476  CB  LYS   186      19.472  18.807 -24.253  1.00130.69           C  
ATOM   1477  CG  LYS   186      18.322  19.047 -23.273  1.00130.69           C  
ATOM   1478  CD  LYS   186      18.771  19.163 -21.816  1.00130.69           C  
ATOM   1479  CE  LYS   186      19.527  20.458 -21.511  1.00130.69           C  
ATOM   1480  NZ  LYS   186      18.606  21.614 -21.593  1.00130.69           N1+
ATOM   1481  N   ILE   187      18.810  15.970 -25.571  1.00 92.42           N  
ATOM   1482  CA  ILE   187      18.094  14.735 -25.395  1.00 92.42           C  
ATOM   1483  C   ILE   187      18.860  13.841 -24.463  1.00 92.42           C  
ATOM   1484  O   ILE   187      20.083  13.744 -24.543  1.00 92.42           O  
ATOM   1485  CB  ILE   187      17.896  13.967 -26.672  1.00 92.42           C  
ATOM   1486  CG1 ILE   187      19.253  13.554 -27.269  1.00 92.42           C  
ATOM   1487  CG2 ILE   187      17.029  14.815 -27.617  1.00 92.42           C  
ATOM   1488  CD1 ILE   187      19.140  12.517 -28.386  1.00 92.42           C  
ATOM   1489  N   SER   188      18.144  13.147 -23.550  1.00 31.62           N  
ATOM   1490  CA  SER   188      18.786  12.260 -22.620  1.00 31.62           C  
ATOM   1491  C   SER   188      18.150  10.909 -22.743  1.00 31.62           C  
ATOM   1492  O   SER   188      16.971  10.791 -23.077  1.00 31.62           O  
ATOM   1493  CB  SER   188      18.632  12.699 -21.153  1.00 31.62           C  
ATOM   1494  OG  SER   188      17.264  12.658 -20.774  1.00 31.62           O  
ATOM   1495  N   HIS   189      18.936   9.840 -22.496  1.00 58.80           N  
ATOM   1496  CA  HIS   189      18.409   8.505 -22.570  1.00 58.80           C  
ATOM   1497  C   HIS   189      19.208   7.673 -21.611  1.00 58.80           C  
ATOM   1498  O   HIS   189      20.402   7.894 -21.425  1.00 58.80           O  
ATOM   1499  CB  HIS   189      18.549   7.892 -23.976  1.00 58.80           C  
ATOM   1500  CG  HIS   189      17.797   6.611 -24.176  1.00 58.80           C  
ATOM   1501  CD2 HIS   189      16.577   6.390 -24.739  1.00 58.80           C  
ATOM   1502  ND1 HIS   189      18.272   5.371 -23.815  1.00 58.80           N  
ATOM   1503  CE1 HIS   189      17.327   4.468 -24.175  1.00 58.80           C  
ATOM   1504  NE2 HIS   189      16.280   5.039 -24.741  1.00 58.80           N  
ATOM   1505  N   ASP   190      18.570   6.657 -21.003  1.00 45.01           N  
ATOM   1506  CA  ASP   190      19.208   5.836 -20.012  1.00 45.01           C  
ATOM   1507  C   ASP   190      20.373   5.162 -20.653  1.00 45.01           C  
ATOM   1508  O   ASP   190      21.355   4.831 -19.992  1.00 45.01           O  
ATOM   1509  CB  ASP   190      18.290   4.735 -19.462  1.00 45.01           C  
ATOM   1510  CG  ASP   190      17.203   5.412 -18.643  1.00 45.01           C  
ATOM   1511  OD1 ASP   190      17.169   6.672 -18.637  1.00 45.01           O  
ATOM   1512  OD2 ASP   190      16.396   4.680 -18.010  1.00 45.01           O1-
ATOM   1513  N   SER   191      20.266   4.928 -21.971  1.00102.65           N  
ATOM   1514  CA  SER   191      21.246   4.234 -22.755  1.00102.65           C  
ATOM   1515  C   SER   191      22.531   5.014 -22.836  1.00102.65           C  
ATOM   1516  O   SER   191      23.593   4.442 -23.075  1.00102.65           O  
ATOM   1517  CB  SER   191      20.753   3.991 -24.190  1.00102.65           C  
ATOM   1518  OG  SER   191      21.737   3.305 -24.942  1.00102.65           O  
ATOM   1519  N   PHE   192      22.467   6.346 -22.658  1.00121.10           N  
ATOM   1520  CA  PHE   192      23.606   7.223 -22.762  1.00121.10           C  
ATOM   1521  C   PHE   192      24.529   7.102 -21.581  1.00121.10           C  
ATOM   1522  O   PHE   192      25.635   7.639 -21.620  1.00121.10           O  
ATOM   1523  CB  PHE   192      23.255   8.709 -22.937  1.00121.10           C  
ATOM   1524  CG  PHE   192      22.488   8.823 -24.210  1.00121.10           C  
ATOM   1525  CD1 PHE   192      22.973   8.269 -25.371  1.00121.10           C  
ATOM   1526  CD2 PHE   192      21.304   9.522 -24.253  1.00121.10           C  
ATOM   1527  CE1 PHE   192      22.271   8.378 -26.548  1.00121.10           C  
ATOM   1528  CE2 PHE   192      20.600   9.638 -25.429  1.00121.10           C  
ATOM   1529  CZ  PHE   192      21.080   9.062 -26.579  1.00121.10           C  
ATOM   1530  N   LYS   193      24.060   6.514 -20.462  1.00114.24           N  
ATOM   1531  CA  LYS   193      24.815   6.458 -19.233  1.00114.24           C  
ATOM   1532  C   LYS   193      25.838   5.356 -19.215  1.00114.24           C  
ATOM   1533  O   LYS   193      25.788   4.387 -19.973  1.00114.24           O  
ATOM   1534  CB  LYS   193      23.936   6.235 -17.993  1.00114.24           C  
ATOM   1535  CG  LYS   193      23.289   4.849 -17.972  1.00114.24           C  
ATOM   1536  CD  LYS   193      22.766   4.436 -16.595  1.00114.24           C  
ATOM   1537  CE  LYS   193      22.211   3.011 -16.558  1.00114.24           C  
ATOM   1538  NZ  LYS   193      21.906   2.619 -15.164  1.00114.24           N1+
ATOM   1539  N   PRO   194      26.795   5.547 -18.326  1.00108.58           N  
ATOM   1540  CA  PRO   194      27.863   4.607 -18.082  1.00108.58           C  
ATOM   1541  C   PRO   194      27.376   3.360 -17.410  1.00108.58           C  
ATOM   1542  O   PRO   194      26.488   3.454 -16.561  1.00108.58           O  
ATOM   1543  CB  PRO   194      28.910   5.369 -17.270  1.00108.58           C  
ATOM   1544  CG  PRO   194      28.197   6.647 -16.793  1.00108.58           C  
ATOM   1545  CD  PRO   194      27.124   6.884 -17.864  1.00108.58           C  
ATOM   1546  N   GLU   195      27.866   2.174 -17.841  1.00 86.31           N  
ATOM   1547  CA  GLU   195      27.469   0.952 -17.198  1.00 86.31           C  
ATOM   1548  C   GLU   195      28.203   0.733 -15.914  1.00 86.31           C  
ATOM   1549  O   GLU   195      27.633   0.836 -14.831  1.00 86.31           O  
ATOM   1550  CB  GLU   195      27.693  -0.263 -18.114  1.00 86.31           C  
ATOM   1551  CG  GLU   195      26.802  -0.190 -19.357  1.00 86.31           C  
ATOM   1552  CD  GLU   195      27.145  -1.329 -20.304  1.00 86.31           C  
ATOM   1553  OE1 GLU   195      27.734  -2.343 -19.847  1.00 86.31           O  
ATOM   1554  OE2 GLU   195      26.816  -1.190 -21.512  1.00 86.31           O1-
ATOM   1555  N   HIS   196      29.529   0.528 -16.015  1.00 58.95           N  
ATOM   1556  CA  HIS   196      30.360   0.241 -14.884  1.00 58.95           C  
ATOM   1557  C   HIS   196      31.504   1.173 -15.031  1.00 58.95           C  
ATOM   1558  O   HIS   196      31.840   1.579 -16.141  1.00 58.95           O  
ATOM   1559  CB  HIS   196      30.986  -1.164 -14.903  1.00 58.95           C  
ATOM   1560  CG  HIS   196      30.007  -2.289 -14.760  1.00 58.95           C  
ATOM   1561  CD2 HIS   196      29.384  -3.040 -15.710  1.00 58.95           C  
ATOM   1562  ND1 HIS   196      29.578  -2.785 -13.549  1.00 58.95           N  
ATOM   1563  CE1 HIS   196      28.727  -3.805 -13.823  1.00 58.95           C  
ATOM   1564  NE2 HIS   196      28.578  -3.998 -15.121  1.00 58.95           N  
ATOM   1565  N   GLU   197      32.147   1.525 -13.910  1.00121.80           N  
ATOM   1566  CA  GLU   197      33.254   2.425 -13.987  1.00121.80           C  
ATOM   1567  C   GLU   197      34.263   1.780 -14.864  1.00121.80           C  
ATOM   1568  O   GLU   197      34.353   0.553 -14.874  1.00121.80           O  
ATOM   1569  CB  GLU   197      33.924   2.629 -12.625  1.00121.80           C  
ATOM   1570  CG  GLU   197      34.413   1.304 -12.029  1.00121.80           C  
ATOM   1571  CD  GLU   197      33.211   0.564 -11.457  1.00121.80           C  
ATOM   1572  OE1 GLU   197      32.137   1.206 -11.308  1.00121.80           O  
ATOM   1573  OE2 GLU   197      33.352  -0.653 -11.156  1.00121.80           O1-
ATOM   1574  N   SER   198      34.991   2.598 -15.662  1.00 97.91           N  
ATOM   1575  CA  SER   198      36.082   2.081 -16.425  1.00 97.91           C  
ATOM   1576  C   SER   198      36.922   1.582 -15.339  1.00 97.91           C  
ATOM   1577  O   SER   198      37.587   2.350 -14.640  1.00 97.91           O  
ATOM   1578  CB  SER   198      36.843   3.151 -17.224  1.00 97.91           C  
ATOM   1579  OG  SER   198      35.993   3.692 -18.225  1.00 97.91           O  
ATOM   1580  N   ILE   199      36.896   0.253 -15.214  1.00120.39           N  
ATOM   1581  CA  ILE   199      37.482  -0.394 -14.109  1.00120.39           C  
ATOM   1582  C   ILE   199      38.890  -0.023 -14.203  1.00120.39           C  
ATOM   1583  O   ILE   199      39.564   0.153 -13.189  1.00120.39           O  
ATOM   1584  CB  ILE   199      37.374  -1.891 -14.167  1.00120.39           C  
ATOM   1585  CG1 ILE   199      35.901  -2.332 -14.208  1.00120.39           C  
ATOM   1586  CG2 ILE   199      38.147  -2.460 -12.964  1.00120.39           C  
ATOM   1587  CD1 ILE   199      35.192  -1.986 -15.517  1.00120.39           C  
ATOM   1588  N   LEU   200      39.395   0.130 -15.437  1.00181.29           N  
ATOM   1589  CA  LEU   200      40.795   0.274 -15.263  1.00181.29           C  
ATOM   1590  C   LEU   200      41.433   1.345 -16.068  1.00181.29           C  
ATOM   1591  O   LEU   200      41.066   1.585 -17.213  1.00181.29           O  
ATOM   1592  CB  LEU   200      41.613  -0.976 -15.643  1.00181.29           C  
ATOM   1593  CG  LEU   200      41.231  -2.278 -14.920  1.00181.29           C  
ATOM   1594  CD1 LEU   200      39.878  -2.810 -15.413  1.00181.29           C  
ATOM   1595  CD2 LEU   200      42.353  -3.322 -15.031  1.00181.29           C  
ATOM   1596  N   THR   201      42.433   1.991 -15.425  1.00108.68           N  
ATOM   1597  CA  THR   201      43.401   2.925 -15.945  1.00108.68           C  
ATOM   1598  C   THR   201      44.603   2.692 -15.022  1.00108.68           C  
ATOM   1599  O   THR   201      44.349   2.227 -13.918  1.00108.68           O  
ATOM   1600  CB  THR   201      42.999   4.358 -15.769  1.00108.68           C  
ATOM   1601  CG2 THR   201      44.102   5.259 -16.347  1.00108.68           C  
ATOM   1602  OG1 THR   201      41.763   4.608 -16.422  1.00108.68           O  
ATOM   1603  N   HIS   202      45.906   2.998 -15.348  1.00154.93           N  
ATOM   1604  CA  HIS   202      46.939   2.539 -14.424  1.00154.93           C  
ATOM   1605  C   HIS   202      48.335   3.075 -14.649  1.00154.93           C  
ATOM   1606  O   HIS   202      48.752   3.320 -15.778  1.00154.93           O  
ATOM   1607  CB  HIS   202      46.994   0.996 -14.504  1.00154.93           C  
ATOM   1608  CG  HIS   202      48.051   0.252 -13.741  1.00154.93           C  
ATOM   1609  CD2 HIS   202      48.029  -0.299 -12.496  1.00154.93           C  
ATOM   1610  ND1 HIS   202      49.276  -0.083 -14.275  1.00154.93           N  
ATOM   1611  CE1 HIS   202      49.925  -0.818 -13.338  1.00154.93           C  
ATOM   1612  NE2 HIS   202      49.207  -0.974 -12.239  1.00154.93           N  
ATOM   1613  N   ASN   203      49.074   3.282 -13.523  1.00203.27           N  
ATOM   1614  CA  ASN   203      50.482   3.614 -13.445  1.00203.27           C  
ATOM   1615  C   ASN   203      50.978   2.965 -12.201  1.00203.27           C  
ATOM   1616  O   ASN   203      51.372   3.635 -11.247  1.00203.27           O  
ATOM   1617  CB  ASN   203      50.761   5.118 -13.297  1.00203.27           C  
ATOM   1618  CG  ASN   203      50.533   5.794 -14.642  1.00203.27           C  
ATOM   1619  ND2 ASN   203      50.841   5.066 -15.749  1.00203.27           N  
ATOM   1620  OD1 ASN   203      50.098   6.943 -14.706  1.00203.27           O  
ATOM   1621  N   GLY   204      50.989   1.626 -12.195  1.00 35.59           N  
ATOM   1622  CA  GLY   204      51.399   0.911 -11.030  1.00 35.59           C  
ATOM   1623  C   GLY   204      50.236   0.943 -10.095  1.00 35.59           C  
ATOM   1624  O   GLY   204      50.278   0.367  -9.008  1.00 35.59           O  
ATOM   1625  N   ALA   205      49.150   1.628 -10.507  1.00 27.39           N  
ATOM   1626  CA  ALA   205      48.001   1.728  -9.656  1.00 27.39           C  
ATOM   1627  C   ALA   205      46.788   1.718 -10.528  1.00 27.39           C  
ATOM   1628  O   ALA   205      46.846   2.087 -11.700  1.00 27.39           O  
ATOM   1629  CB  ALA   205      47.961   3.025  -8.833  1.00 27.39           C  
ATOM   1630  N   GLN   206      45.645   1.290  -9.962  1.00 83.51           N  
ATOM   1631  CA  GLN   206      44.430   1.207 -10.718  1.00 83.51           C  
ATOM   1632  C   GLN   206      43.653   2.464 -10.491  1.00 83.51           C  
ATOM   1633  O   GLN   206      43.457   2.894  -9.354  1.00 83.51           O  
ATOM   1634  CB  GLN   206      43.538   0.032 -10.276  1.00 83.51           C  
ATOM   1635  CG  GLN   206      42.230  -0.101 -11.056  1.00 83.51           C  
ATOM   1636  CD  GLN   206      41.479  -1.301 -10.496  1.00 83.51           C  
ATOM   1637  NE2 GLN   206      40.195  -1.089 -10.106  1.00 83.51           N  
ATOM   1638  OE1 GLN   206      42.026  -2.402 -10.404  1.00 83.51           O  
ATOM   1639  N   HIS   207      43.190   3.093 -11.591  1.00 57.65           N  
ATOM   1640  CA  HIS   207      42.406   4.286 -11.477  1.00 57.65           C  
ATOM   1641  C   HIS   207      41.052   3.968 -12.015  1.00 57.65           C  
ATOM   1642  O   HIS   207      40.829   2.899 -12.581  1.00 57.65           O  
ATOM   1643  CB  HIS   207      42.966   5.475 -12.273  1.00 57.65           C  
ATOM   1644  CG  HIS   207      44.284   5.942 -11.737  1.00 57.65           C  
ATOM   1645  CD2 HIS   207      45.551   5.597 -12.098  1.00 57.65           C  
ATOM   1646  ND1 HIS   207      44.421   6.851 -10.711  1.00 57.65           N  
ATOM   1647  CE1 HIS   207      45.751   7.011 -10.504  1.00 57.65           C  
ATOM   1648  NE2 HIS   207      46.478   6.270 -11.322  1.00 57.65           N  
ATOM   1649  N   ILE   208      40.091   4.889 -11.815  1.00121.31           N  
ATOM   1650  CA  ILE   208      38.742   4.606 -12.213  1.00121.31           C  
ATOM   1651  C   ILE   208      38.101   5.851 -12.740  1.00121.31           C  
ATOM   1652  O   ILE   208      38.349   6.949 -12.248  1.00121.31           O  
ATOM   1653  CB  ILE   208      37.927   4.189 -11.027  1.00121.31           C  
ATOM   1654  CG1 ILE   208      36.511   3.750 -11.417  1.00121.31           C  
ATOM   1655  CG2 ILE   208      37.963   5.353 -10.022  1.00121.31           C  
ATOM   1656  CD1 ILE   208      35.730   3.215 -10.219  1.00121.31           C  
ATOM   1657  N   LEU   209      37.259   5.707 -13.782  1.00172.31           N  
ATOM   1658  CA  LEU   209      36.500   6.823 -14.269  1.00172.31           C  
ATOM   1659  C   LEU   209      35.157   6.299 -14.676  1.00172.31           C  
ATOM   1660  O   LEU   209      35.038   5.128 -15.028  1.00172.31           O  
ATOM   1661  CB  LEU   209      37.153   7.556 -15.465  1.00172.31           C  
ATOM   1662  CG  LEU   209      37.392   6.717 -16.739  1.00172.31           C  
ATOM   1663  CD1 LEU   209      36.084   6.364 -17.462  1.00172.31           C  
ATOM   1664  CD2 LEU   209      38.393   7.419 -17.670  1.00172.31           C  
ATOM   1665  N   LYS   210      34.105   7.147 -14.611  1.00155.16           N  
ATOM   1666  CA  LYS   210      32.778   6.734 -14.989  1.00155.16           C  
ATOM   1667  C   LYS   210      32.277   7.735 -15.988  1.00155.16           C  
ATOM   1668  O   LYS   210      31.918   8.855 -15.630  1.00155.16           O  
ATOM   1669  CB  LYS   210      31.797   6.773 -13.804  1.00155.16           C  
ATOM   1670  CG  LYS   210      30.434   6.136 -14.077  1.00155.16           C  
ATOM   1671  CD  LYS   210      30.461   4.607 -14.084  1.00155.16           C  
ATOM   1672  CE  LYS   210      30.487   4.004 -12.679  1.00155.16           C  
ATOM   1673  NZ  LYS   210      29.243   4.357 -11.960  1.00155.16           N1+
ATOM   1674  N   LEU   211      32.193   7.349 -17.273  1.00118.31           N  
ATOM   1675  CA  LEU   211      31.844   8.314 -18.272  1.00118.31           C  
ATOM   1676  C   LEU   211      30.741   7.799 -19.163  1.00118.31           C  
ATOM   1677  O   LEU   211      30.661   6.608 -19.464  1.00118.31           O  
ATOM   1678  CB  LEU   211      33.158   8.739 -18.967  1.00118.31           C  
ATOM   1679  CG  LEU   211      33.139   9.575 -20.237  1.00118.31           C  
ATOM   1680  CD1 LEU   211      34.504  10.257 -20.412  1.00118.31           C  
ATOM   1681  CD2 LEU   211      32.884   8.663 -21.439  1.00118.31           C  
ATOM   1682  N   GLY   212      29.824   8.715 -19.565  1.00 61.19           N  
ATOM   1683  CA  GLY   212      28.677   8.422 -20.395  1.00 61.19           C  
ATOM   1684  C   GLY   212      29.098   8.507 -21.842  1.00 61.19           C  
ATOM   1685  O   GLY   212      30.277   8.362 -22.141  1.00 61.19           O  
ATOM   1686  N   ILE   213      28.145   8.767 -22.771  1.00117.15           N  
ATOM   1687  CA  ILE   213      28.331   8.765 -24.218  1.00117.15           C  
ATOM   1688  C   ILE   213      29.476   9.664 -24.665  1.00117.15           C  
ATOM   1689  O   ILE   213      29.569  10.813 -24.241  1.00117.15           O  
ATOM   1690  CB  ILE   213      27.072   9.172 -24.939  1.00117.15           C  
ATOM   1691  CG1 ILE   213      27.156   8.867 -26.441  1.00117.15           C  
ATOM   1692  CG2 ILE   213      26.776  10.645 -24.609  1.00117.15           C  
ATOM   1693  CD1 ILE   213      25.805   8.979 -27.148  1.00117.15           C  
ATOM   1694  N   PHE   214      30.462   9.075 -25.405  1.00322.61           N  
ATOM   1695  CA  PHE   214      31.702   9.723 -25.791  1.00322.61           C  
ATOM   1696  C   PHE   214      32.046  10.235 -27.197  1.00322.61           C  
ATOM   1697  O   PHE   214      32.833  11.168 -27.266  1.00322.61           O  
ATOM   1698  CB  PHE   214      32.920   8.939 -25.263  1.00322.61           C  
ATOM   1699  CG  PHE   214      33.932   9.954 -24.834  1.00322.61           C  
ATOM   1700  CD1 PHE   214      33.879  10.449 -23.554  1.00322.61           C  
ATOM   1701  CD2 PHE   214      34.917  10.428 -25.666  1.00322.61           C  
ATOM   1702  CE1 PHE   214      34.780  11.387 -23.110  1.00322.61           C  
ATOM   1703  CE2 PHE   214      35.821  11.369 -25.228  1.00322.61           C  
ATOM   1704  CZ  PHE   214      35.760  11.854 -23.945  1.00322.61           C  
ATOM   1705  N   GLY   215      31.706   9.619 -28.369  1.00178.87           N  
ATOM   1706  CA  GLY   215      30.974   8.408 -28.533  1.00178.87           C  
ATOM   1707  C   GLY   215      29.952   8.451 -29.653  1.00178.87           C  
ATOM   1708  O   GLY   215      28.891   7.863 -29.476  1.00178.87           O  
ATOM   1709  N   ILE   216      30.167   9.166 -30.801  1.00 84.86           N  
ATOM   1710  CA  ILE   216      29.142   9.072 -31.835  1.00 84.86           C  
ATOM   1711  C   ILE   216      29.664   9.081 -33.273  1.00 84.86           C  
ATOM   1712  O   ILE   216      30.397   9.985 -33.670  1.00 84.86           O  
ATOM   1713  CB  ILE   216      28.101  10.153 -31.712  1.00 84.86           C  
ATOM   1714  CG1 ILE   216      26.856   9.813 -32.546  1.00 84.86           C  
ATOM   1715  CG2 ILE   216      28.754  11.499 -32.073  1.00 84.86           C  
ATOM   1716  CD1 ILE   216      25.643  10.678 -32.203  1.00 84.86           C  
ATOM   1717  N   THR   217      29.234   8.096 -34.122  1.00122.80           N  
ATOM   1718  CA  THR   217      29.662   7.999 -35.511  1.00122.80           C  
ATOM   1719  C   THR   217      28.482   7.667 -36.407  1.00122.80           C  
ATOM   1720  O   THR   217      27.514   7.048 -35.966  1.00122.80           O  
ATOM   1721  CB  THR   217      30.692   6.930 -35.730  1.00122.80           C  
ATOM   1722  CG2 THR   217      30.008   5.559 -35.594  1.00122.80           C  
ATOM   1723  OG1 THR   217      31.274   7.055 -37.018  1.00122.80           O  
ATOM   1724  N   LEU   218      28.552   8.035 -37.717  1.00 64.25           N  
ATOM   1725  CA  LEU   218      27.415   7.878 -38.605  1.00 64.25           C  
ATOM   1726  C   LEU   218      27.678   6.873 -39.698  1.00 64.25           C  
ATOM   1727  O   LEU   218      28.739   6.862 -40.320  1.00 64.25           O  
ATOM   1728  CB  LEU   218      27.011   9.205 -39.270  1.00 64.25           C  
ATOM   1729  CG  LEU   218      26.578  10.287 -38.262  1.00 64.25           C  
ATOM   1730  CD1 LEU   218      26.186  11.587 -38.978  1.00 64.25           C  
ATOM   1731  CD2 LEU   218      25.466   9.780 -37.328  1.00 64.25           C  
ATOM   1732  N   GLY   219      26.671   6.012 -39.976  1.00 30.56           N  
ATOM   1733  CA  GLY   219      26.794   4.942 -40.933  1.00 30.56           C  
ATOM   1734  C   GLY   219      26.270   5.328 -42.284  1.00 30.56           C  
ATOM   1735  O   GLY   219      26.100   6.504 -42.601  1.00 30.56           O  
ATOM   1736  N   ASP   220      26.006   4.298 -43.119  1.00 41.85           N  
ATOM   1737  CA  ASP   220      25.549   4.458 -44.474  1.00 41.85           C  
ATOM   1738  C   ASP   220      24.163   5.024 -44.470  1.00 41.85           C  
ATOM   1739  O   ASP   220      23.318   4.644 -43.661  1.00 41.85           O  
ATOM   1740  CB  ASP   220      25.483   3.129 -45.250  1.00 41.85           C  
ATOM   1741  CG  ASP   220      26.890   2.576 -45.435  1.00 41.85           C  
ATOM   1742  OD1 ASP   220      27.868   3.353 -45.281  1.00 41.85           O  
ATOM   1743  OD2 ASP   220      27.002   1.356 -45.734  1.00 41.85           O1-
ATOM   1744  N   LEU   221      23.910   5.971 -45.395  1.00136.03           N  
ATOM   1745  CA  LEU   221      22.623   6.592 -45.546  1.00136.03           C  
ATOM   1746  C   LEU   221      21.778   5.798 -46.495  1.00136.03           C  
ATOM   1747  O   LEU   221      22.287   5.103 -47.374  1.00136.03           O  
ATOM   1748  CB  LEU   221      22.698   8.052 -46.051  1.00136.03           C  
ATOM   1749  CG  LEU   221      23.533   8.272 -47.333  1.00136.03           C  
ATOM   1750  CD1 LEU   221      25.014   7.925 -47.108  1.00136.03           C  
ATOM   1751  CD2 LEU   221      22.926   7.565 -48.555  1.00136.03           C  
ATOM   1752  N   ASP   222      20.446   5.865 -46.296  1.00 64.58           N  
ATOM   1753  CA  ASP   222      19.488   5.243 -47.165  1.00 64.58           C  
ATOM   1754  C   ASP   222      19.055   6.265 -48.180  1.00 64.58           C  
ATOM   1755  O   ASP   222      19.631   7.349 -48.263  1.00 64.58           O  
ATOM   1756  CB  ASP   222      18.263   4.682 -46.413  1.00 64.58           C  
ATOM   1757  CG  ASP   222      17.602   5.789 -45.600  1.00 64.58           C  
ATOM   1758  OD1 ASP   222      18.010   6.971 -45.743  1.00 64.58           O  
ATOM   1759  OD2 ASP   222      16.675   5.457 -44.812  1.00 64.58           O1-
ATOM   1760  N   GLU   223      18.022   5.940 -48.983  1.00113.25           N  
ATOM   1761  CA  GLU   223      17.554   6.796 -50.042  1.00113.25           C  
ATOM   1762  C   GLU   223      17.064   8.087 -49.463  1.00113.25           C  
ATOM   1763  O   GLU   223      17.224   9.147 -50.069  1.00113.25           O  
ATOM   1764  CB  GLU   223      16.378   6.200 -50.838  1.00113.25           C  
ATOM   1765  CG  GLU   223      15.128   5.947 -49.991  1.00113.25           C  
ATOM   1766  CD  GLU   223      15.196   4.523 -49.457  1.00113.25           C  
ATOM   1767  OE1 GLU   223      16.067   4.247 -48.590  1.00113.25           O  
ATOM   1768  OE2 GLU   223      14.372   3.688 -49.918  1.00113.25           O1-
ATOM   1769  N   GLU   224      16.420   8.013 -48.285  1.00 90.52           N  
ATOM   1770  CA  GLU   224      15.885   9.152 -47.595  1.00 90.52           C  
ATOM   1771  C   GLU   224      17.006  10.028 -47.121  1.00 90.52           C  
ATOM   1772  O   GLU   224      16.851  11.246 -47.057  1.00 90.52           O  
ATOM   1773  CB  GLU   224      15.037   8.773 -46.368  1.00 90.52           C  
ATOM   1774  CG  GLU   224      13.658   8.211 -46.722  1.00 90.52           C  
ATOM   1775  CD  GLU   224      13.811   6.779 -47.213  1.00 90.52           C  
ATOM   1776  OE1 GLU   224      14.932   6.220 -47.087  1.00 90.52           O  
ATOM   1777  OE2 GLU   224      12.798   6.218 -47.712  1.00 90.52           O1-
ATOM   1778  N   GLY   225      18.174   9.443 -46.783  1.00 36.17           N  
ATOM   1779  CA  GLY   225      19.247  10.256 -46.284  1.00 36.17           C  
ATOM   1780  C   GLY   225      19.351  10.089 -44.798  1.00 36.17           C  
ATOM   1781  O   GLY   225      19.925  10.936 -44.113  1.00 36.17           O  
ATOM   1782  N   ASN   226      18.784   8.989 -44.261  1.00 80.38           N  
ATOM   1783  CA  ASN   226      18.846   8.704 -42.855  1.00 80.38           C  
ATOM   1784  C   ASN   226      19.830   7.587 -42.674  1.00 80.38           C  
ATOM   1785  O   ASN   226      20.061   6.804 -43.594  1.00 80.38           O  
ATOM   1786  CB  ASN   226      17.494   8.263 -42.287  1.00 80.38           C  
ATOM   1787  CG  ASN   226      16.551   9.444 -42.470  1.00 80.38           C  
ATOM   1788  ND2 ASN   226      16.851  10.581 -41.790  1.00 80.38           N  
ATOM   1789  OD1 ASN   226      15.568   9.363 -43.204  1.00 80.38           O  
ATOM   1790  N   ARG   227      20.459   7.501 -41.481  1.00 84.38           N  
ATOM   1791  CA  ARG   227      21.504   6.532 -41.278  1.00 84.38           C  
ATOM   1792  C   ARG   227      21.551   6.153 -39.829  1.00 84.38           C  
ATOM   1793  O   ARG   227      20.962   6.812 -38.974  1.00 84.38           O  
ATOM   1794  CB  ARG   227      22.869   7.131 -41.651  1.00 84.38           C  
ATOM   1795  CG  ARG   227      23.182   8.380 -40.821  1.00 84.38           C  
ATOM   1796  CD  ARG   227      23.967   9.470 -41.558  1.00 84.38           C  
ATOM   1797  NE  ARG   227      25.316   8.941 -41.896  1.00 84.38           N  
ATOM   1798  CZ  ARG   227      26.275   9.780 -42.390  1.00 84.38           C  
ATOM   1799  NH1 ARG   227      26.010  11.112 -42.531  1.00 84.38           N1+
ATOM   1800  NH2 ARG   227      27.498   9.287 -42.739  1.00 84.38           N  
ATOM   1801  N   GLN   228      22.251   5.043 -39.521  1.00 85.33           N  
ATOM   1802  CA  GLN   228      22.383   4.627 -38.154  1.00 85.33           C  
ATOM   1803  C   GLN   228      23.470   5.458 -37.547  1.00 85.33           C  
ATOM   1804  O   GLN   228      24.506   5.687 -38.171  1.00 85.33           O  
ATOM   1805  CB  GLN   228      22.796   3.152 -38.007  1.00 85.33           C  
ATOM   1806  CG  GLN   228      21.797   2.170 -38.624  1.00 85.33           C  
ATOM   1807  CD  GLN   228      20.527   2.190 -37.788  1.00 85.33           C  
ATOM   1808  NE2 GLN   228      20.542   2.987 -36.685  1.00 85.33           N  
ATOM   1809  OE1 GLN   228      19.549   1.515 -38.105  1.00 85.33           O  
ATOM   1810  N   ALA   229      23.245   5.959 -36.314  1.00 46.59           N  
ATOM   1811  CA  ALA   229      24.270   6.697 -35.631  1.00 46.59           C  
ATOM   1812  C   ALA   229      24.730   5.822 -34.506  1.00 46.59           C  
ATOM   1813  O   ALA   229      24.004   5.597 -33.540  1.00 46.59           O  
ATOM   1814  CB  ALA   229      23.771   8.018 -35.021  1.00 46.59           C  
ATOM   1815  N   TYR   230      25.982   5.333 -34.590  1.00 70.07           N  
ATOM   1816  CA  TYR   230      26.497   4.421 -33.609  1.00 70.07           C  
ATOM   1817  C   TYR   230      27.079   5.211 -32.477  1.00 70.07           C  
ATOM   1818  O   TYR   230      27.795   6.189 -32.695  1.00 70.07           O  
ATOM   1819  CB  TYR   230      27.637   3.530 -34.139  1.00 70.07           C  
ATOM   1820  CG  TYR   230      27.170   2.746 -35.322  1.00 70.07           C  
ATOM   1821  CD1 TYR   230      26.406   1.611 -35.175  1.00 70.07           C  
ATOM   1822  CD2 TYR   230      27.521   3.144 -36.594  1.00 70.07           C  
ATOM   1823  CE1 TYR   230      25.993   0.895 -36.276  1.00 70.07           C  
ATOM   1824  CE2 TYR   230      27.112   2.433 -37.698  1.00 70.07           C  
ATOM   1825  CZ  TYR   230      26.344   1.306 -37.541  1.00 70.07           C  
ATOM   1826  OH  TYR   230      25.921   0.573 -38.671  1.00 70.07           O  
ATOM   1827  N   TYR   231      26.758   4.823 -31.224  1.00 87.41           N  
ATOM   1828  CA  TYR   231      27.334   5.535 -30.116  1.00 87.41           C  
ATOM   1829  C   TYR   231      27.703   4.589 -29.009  1.00 87.41           C  
ATOM   1830  O   TYR   231      27.285   3.432 -28.983  1.00 87.41           O  
ATOM   1831  CB  TYR   231      26.430   6.647 -29.545  1.00 87.41           C  
ATOM   1832  CG  TYR   231      25.184   6.072 -28.964  1.00 87.41           C  
ATOM   1833  CD1 TYR   231      25.172   5.609 -27.668  1.00 87.41           C  
ATOM   1834  CD2 TYR   231      24.025   6.011 -29.705  1.00 87.41           C  
ATOM   1835  CE1 TYR   231      24.025   5.086 -27.118  1.00 87.41           C  
ATOM   1836  CE2 TYR   231      22.874   5.489 -29.161  1.00 87.41           C  
ATOM   1837  CZ  TYR   231      22.875   5.026 -27.867  1.00 87.41           C  
ATOM   1838  OH  TYR   231      21.697   4.491 -27.306  1.00 87.41           O  
ATOM   1839  N   LEU   232      28.571   5.063 -28.085  1.00152.67           N  
ATOM   1840  CA  LEU   232      28.976   4.282 -26.949  1.00152.67           C  
ATOM   1841  C   LEU   232      29.378   5.193 -25.826  1.00152.67           C  
ATOM   1842  O   LEU   232      29.834   6.315 -26.049  1.00152.67           O  
ATOM   1843  CB  LEU   232      30.150   3.322 -27.231  1.00152.67           C  
ATOM   1844  CG  LEU   232      31.318   3.926 -28.036  1.00152.67           C  
ATOM   1845  CD1 LEU   232      31.950   5.135 -27.334  1.00152.67           C  
ATOM   1846  CD2 LEU   232      32.363   2.848 -28.365  1.00152.67           C  
ATOM   1847  N   GLY   233      29.157   4.737 -24.573  1.00 42.42           N  
ATOM   1848  CA  GLY   233      29.615   5.462 -23.422  1.00 42.42           C  
ATOM   1849  C   GLY   233      31.052   5.086 -23.236  1.00 42.42           C  
ATOM   1850  O   GLY   233      31.479   4.018 -23.677  1.00 42.42           O  
ATOM   1851  N   GLY   234      31.836   5.971 -22.584  1.00 46.51           N  
ATOM   1852  CA  GLY   234      33.231   5.718 -22.338  1.00 46.51           C  
ATOM   1853  C   GLY   234      33.383   4.568 -21.394  1.00 46.51           C  
ATOM   1854  O   GLY   234      34.200   3.672 -21.617  1.00 46.51           O  
ATOM   1855  N   SER   235      32.604   4.560 -20.294  1.00125.20           N  
ATOM   1856  CA  SER   235      32.774   3.455 -19.399  1.00125.20           C  
ATOM   1857  C   SER   235      31.654   2.503 -19.652  1.00125.20           C  
ATOM   1858  O   SER   235      30.624   2.532 -18.981  1.00125.20           O  
ATOM   1859  CB  SER   235      32.819   3.842 -17.911  1.00125.20           C  
ATOM   1860  OG  SER   235      31.619   4.491 -17.535  1.00125.20           O  
ATOM   1861  N   SER   236      31.865   1.623 -20.653  1.00123.61           N  
ATOM   1862  CA  SER   236      30.903   0.640 -21.059  1.00123.61           C  
ATOM   1863  C   SER   236      31.514  -0.182 -22.155  1.00123.61           C  
ATOM   1864  O   SER   236      32.522   0.197 -22.752  1.00123.61           O  
ATOM   1865  CB  SER   236      29.606   1.219 -21.661  1.00123.61           C  
ATOM   1866  OG  SER   236      28.810   1.849 -20.669  1.00123.61           O  
ATOM   1867  N   THR   237      31.007  -1.423 -22.301  1.00167.58           N  
ATOM   1868  CA  THR   237      31.309  -2.350 -23.361  1.00167.58           C  
ATOM   1869  C   THR   237      30.278  -2.354 -24.470  1.00167.58           C  
ATOM   1870  O   THR   237      30.524  -2.876 -25.561  1.00167.58           O  
ATOM   1871  CB  THR   237      31.493  -3.742 -22.849  1.00167.58           C  
ATOM   1872  CG2 THR   237      30.136  -4.280 -22.378  1.00167.58           C  
ATOM   1873  OG1 THR   237      32.053  -4.560 -23.863  1.00167.58           O  
ATOM   1874  N   LYS   238      29.049  -1.869 -24.179  1.00 99.73           N  
ATOM   1875  CA  LYS   238      27.965  -1.975 -25.123  1.00 99.73           C  
ATOM   1876  C   LYS   238      27.979  -0.883 -26.146  1.00 99.73           C  
ATOM   1877  O   LYS   238      28.465   0.223 -25.909  1.00 99.73           O  
ATOM   1878  CB  LYS   238      26.572  -2.028 -24.470  1.00 99.73           C  
ATOM   1879  CG  LYS   238      26.290  -3.368 -23.786  1.00 99.73           C  
ATOM   1880  CD  LYS   238      25.039  -3.371 -22.906  1.00 99.73           C  
ATOM   1881  CE  LYS   238      24.698  -4.752 -22.341  1.00 99.73           C  
ATOM   1882  NZ  LYS   238      24.304  -5.662 -23.439  1.00 99.73           N1+
ATOM   1883  N   LEU   239      27.449  -1.211 -27.347  1.00168.29           N  
ATOM   1884  CA  LEU   239      27.364  -0.281 -28.436  1.00168.29           C  
ATOM   1885  C   LEU   239      25.942  -0.256 -28.904  1.00168.29           C  
ATOM   1886  O   LEU   239      25.299  -1.299 -29.021  1.00168.29           O  
ATOM   1887  CB  LEU   239      28.225  -0.673 -29.648  1.00168.29           C  
ATOM   1888  CG  LEU   239      29.732  -0.709 -29.348  1.00168.29           C  
ATOM   1889  CD1 LEU   239      30.527  -1.105 -30.600  1.00168.29           C  
ATOM   1890  CD2 LEU   239      30.219   0.608 -28.721  1.00168.29           C  
ATOM   1891  N   PHE   240      25.419   0.951 -29.196  1.00139.35           N  
ATOM   1892  CA  PHE   240      24.053   1.099 -29.605  1.00139.35           C  
ATOM   1893  C   PHE   240      24.031   1.883 -30.877  1.00139.35           C  
ATOM   1894  O   PHE   240      25.025   2.488 -31.276  1.00139.35           O  
ATOM   1895  CB  PHE   240      23.207   1.899 -28.598  1.00139.35           C  
ATOM   1896  CG  PHE   240      23.132   1.137 -27.317  1.00139.35           C  
ATOM   1897  CD1 PHE   240      24.078   1.328 -26.335  1.00139.35           C  
ATOM   1898  CD2 PHE   240      22.118   0.235 -27.095  1.00139.35           C  
ATOM   1899  CE1 PHE   240      24.012   0.630 -25.150  1.00139.35           C  
ATOM   1900  CE2 PHE   240      22.047  -0.465 -25.913  1.00139.35           C  
ATOM   1901  CZ  PHE   240      22.993  -0.268 -24.937  1.00139.35           C  
ATOM   1902  N   ARG   241      22.878   1.832 -31.573  1.00 85.82           N  
ATOM   1903  CA  ARG   241      22.678   2.621 -32.750  1.00 85.82           C  
ATOM   1904  C   ARG   241      21.282   3.151 -32.680  1.00 85.82           C  
ATOM   1905  O   ARG   241      20.376   2.488 -32.174  1.00 85.82           O  
ATOM   1906  CB  ARG   241      22.816   1.827 -34.060  1.00 85.82           C  
ATOM   1907  CG  ARG   241      21.854   0.644 -34.179  1.00 85.82           C  
ATOM   1908  CD  ARG   241      21.951  -0.067 -35.531  1.00 85.82           C  
ATOM   1909  NE  ARG   241      21.049  -1.254 -35.500  1.00 85.82           N  
ATOM   1910  CZ  ARG   241      21.581  -2.511 -35.454  1.00 85.82           C  
ATOM   1911  NH1 ARG   241      22.935  -2.680 -35.465  1.00 85.82           N1+
ATOM   1912  NH2 ARG   241      20.760  -3.601 -35.411  1.00 85.82           N  
ATOM   1913  N   VAL   242      21.089   4.394 -33.156  1.00 91.99           N  
ATOM   1914  CA  VAL   242      19.789   4.996 -33.199  1.00 91.99           C  
ATOM   1915  C   VAL   242      19.697   5.667 -34.532  1.00 91.99           C  
ATOM   1916  O   VAL   242      20.689   6.185 -35.041  1.00 91.99           O  
ATOM   1917  CB  VAL   242      19.583   6.041 -32.142  1.00 91.99           C  
ATOM   1918  CG1 VAL   242      20.608   7.165 -32.357  1.00 91.99           C  
ATOM   1919  CG2 VAL   242      18.120   6.512 -32.189  1.00 91.99           C  
ATOM   1920  N   ASN   243      18.498   5.673 -35.143  1.00 47.48           N  
ATOM   1921  CA  ASN   243      18.366   6.239 -36.453  1.00 47.48           C  
ATOM   1922  C   ASN   243      18.374   7.735 -36.345  1.00 47.48           C  
ATOM   1923  O   ASN   243      17.895   8.311 -35.368  1.00 47.48           O  
ATOM   1924  CB  ASN   243      17.078   5.797 -37.173  1.00 47.48           C  
ATOM   1925  CG  ASN   243      17.219   6.100 -38.659  1.00 47.48           C  
ATOM   1926  ND2 ASN   243      18.098   5.330 -39.356  1.00 47.48           N  
ATOM   1927  OD1 ASN   243      16.571   7.003 -39.186  1.00 47.48           O  
ATOM   1928  N   THR   244      18.936   8.398 -37.376  1.00 56.85           N  
ATOM   1929  CA  THR   244      19.048   9.829 -37.448  1.00 56.85           C  
ATOM   1930  C   THR   244      17.680  10.425 -37.556  1.00 56.85           C  
ATOM   1931  O   THR   244      17.473  11.576 -37.170  1.00 56.85           O  
ATOM   1932  CB  THR   244      19.845  10.302 -38.630  1.00 56.85           C  
ATOM   1933  CG2 THR   244      21.294   9.805 -38.495  1.00 56.85           C  
ATOM   1934  OG1 THR   244      19.265   9.825 -39.836  1.00 56.85           O  
ATOM   1935  N   LYS   245      16.719   9.671 -38.127  1.00 76.62           N  
ATOM   1936  CA  LYS   245      15.388  10.184 -38.299  1.00 76.62           C  
ATOM   1937  C   LYS   245      14.821  10.550 -36.965  1.00 76.62           C  
ATOM   1938  O   LYS   245      14.209  11.605 -36.814  1.00 76.62           O  
ATOM   1939  CB  LYS   245      14.392   9.167 -38.884  1.00 76.62           C  
ATOM   1940  CG  LYS   245      14.591   8.837 -40.361  1.00 76.62           C  
ATOM   1941  CD  LYS   245      13.736   7.659 -40.834  1.00 76.62           C  
ATOM   1942  CE  LYS   245      13.824   7.389 -42.337  1.00 76.62           C  
ATOM   1943  NZ  LYS   245      12.959   6.242 -42.691  1.00 76.62           N1+
ATOM   1944  N   ASP   246      15.001   9.674 -35.960  1.00 37.95           N  
ATOM   1945  CA  ASP   246      14.461   9.901 -34.650  1.00 37.95           C  
ATOM   1946  C   ASP   246      15.141  11.082 -34.030  1.00 37.95           C  
ATOM   1947  O   ASP   246      14.519  11.844 -33.292  1.00 37.95           O  
ATOM   1948  CB  ASP   246      14.677   8.706 -33.705  1.00 37.95           C  
ATOM   1949  CG  ASP   246      13.833   7.548 -34.216  1.00 37.95           C  
ATOM   1950  OD1 ASP   246      13.024   7.778 -35.154  1.00 37.95           O  
ATOM   1951  OD2 ASP   246      13.985   6.419 -33.678  1.00 37.95           O1-
ATOM   1952  N   LEU   247      16.455  11.244 -34.294  1.00 55.09           N  
ATOM   1953  CA  LEU   247      17.251  12.290 -33.708  1.00 55.09           C  
ATOM   1954  C   LEU   247      16.832  13.657 -34.181  1.00 55.09           C  
ATOM   1955  O   LEU   247      16.768  14.603 -33.396  1.00 55.09           O  
ATOM   1956  CB  LEU   247      18.753  12.130 -34.014  1.00 55.09           C  
ATOM   1957  CG  LEU   247      19.392  10.893 -33.352  1.00 55.09           C  
ATOM   1958  CD1 LEU   247      20.889  10.786 -33.690  1.00 55.09           C  
ATOM   1959  CD2 LEU   247      19.135  10.879 -31.834  1.00 55.09           C  
ATOM   1960  N   LYS   248      16.534  13.792 -35.485  1.00 93.49           N  
ATOM   1961  CA  LYS   248      16.194  15.040 -36.113  1.00 93.49           C  
ATOM   1962  C   LYS   248      14.896  15.573 -35.584  1.00 93.49           C  
ATOM   1963  O   LYS   248      14.644  16.773 -35.674  1.00 93.49           O  
ATOM   1964  CB  LYS   248      16.050  14.926 -37.641  1.00 93.49           C  
ATOM   1965  CG  LYS   248      17.357  14.587 -38.365  1.00 93.49           C  
ATOM   1966  CD  LYS   248      17.148  14.220 -39.838  1.00 93.49           C  
ATOM   1967  CE  LYS   248      18.438  13.882 -40.589  1.00 93.49           C  
ATOM   1968  NZ  LYS   248      18.664  12.418 -40.567  1.00 93.49           N1+
ATOM   1969  N   LYS   249      14.003  14.707 -35.071  1.00155.03           N  
ATOM   1970  CA  LYS   249      12.718  15.199 -34.651  1.00155.03           C  
ATOM   1971  C   LYS   249      12.776  15.588 -33.208  1.00155.03           C  
ATOM   1972  O   LYS   249      12.930  14.745 -32.327  1.00155.03           O  
ATOM   1973  CB  LYS   249      11.608  14.149 -34.803  1.00155.03           C  
ATOM   1974  CG  LYS   249      11.492  13.612 -36.232  1.00155.03           C  
ATOM   1975  CD  LYS   249      11.193  14.686 -37.279  1.00155.03           C  
ATOM   1976  CE  LYS   249      11.242  14.158 -38.714  1.00155.03           C  
ATOM   1977  NZ  LYS   249      10.220  13.102 -38.895  1.00155.03           N1+
ATOM   1978  N   LYS   250      12.624  16.900 -32.923  1.00149.90           N  
ATOM   1979  CA  LYS   250      12.685  17.336 -31.561  1.00149.90           C  
ATOM   1980  C   LYS   250      11.422  16.929 -30.866  1.00149.90           C  
ATOM   1981  O   LYS   250      10.329  17.015 -31.426  1.00149.90           O  
ATOM   1982  CB  LYS   250      12.935  18.851 -31.404  1.00149.90           C  
ATOM   1983  CG  LYS   250      11.811  19.760 -31.895  1.00149.90           C  
ATOM   1984  CD  LYS   250      12.123  21.247 -31.705  1.00149.90           C  
ATOM   1985  CE  LYS   250      12.807  21.579 -30.380  1.00149.90           C  
ATOM   1986  NZ  LYS   250      11.828  21.525 -29.275  1.00149.90           N1+
ATOM   1987  N   ALA   251      11.573  16.492 -29.600  1.00 47.97           N  
ATOM   1988  CA  ALA   251      10.510  16.023 -28.754  1.00 47.97           C  
ATOM   1989  C   ALA   251       9.991  14.685 -29.201  1.00 47.97           C  
ATOM   1990  O   ALA   251       8.917  14.268 -28.769  1.00 47.97           O  
ATOM   1991  CB  ALA   251       9.319  16.997 -28.693  1.00 47.97           C  
ATOM   1992  N   GLY   252      10.737  13.959 -30.059  1.00 24.38           N  
ATOM   1993  CA  GLY   252      10.297  12.651 -30.467  1.00 24.38           C  
ATOM   1994  C   GLY   252      10.881  11.627 -29.535  1.00 24.38           C  
ATOM   1995  O   GLY   252      11.819  11.904 -28.789  1.00 24.38           O  
ATOM   1996  N   GLN   253      10.338  10.393 -29.588  1.00 89.89           N  
ATOM   1997  CA  GLN   253      10.784   9.293 -28.777  1.00 89.89           C  
ATOM   1998  C   GLN   253      11.958   8.672 -29.471  1.00 89.89           C  
ATOM   1999  O   GLN   253      12.047   8.712 -30.696  1.00 89.89           O  
ATOM   2000  CB  GLN   253       9.717   8.191 -28.652  1.00 89.89           C  
ATOM   2001  CG  GLN   253       8.413   8.662 -28.007  1.00 89.89           C  
ATOM   2002  CD  GLN   253       7.375   7.565 -28.204  1.00 89.89           C  
ATOM   2003  NE2 GLN   253       7.451   6.863 -29.367  1.00 89.89           N  
ATOM   2004  OE1 GLN   253       6.513   7.346 -27.355  1.00 89.89           O  
ATOM   2005  N   ILE   254      12.900   8.076 -28.709  1.00 92.67           N  
ATOM   2006  CA  ILE   254      14.029   7.454 -29.346  1.00 92.67           C  
ATOM   2007  C   ILE   254      13.984   5.987 -29.040  1.00 92.67           C  
ATOM   2008  O   ILE   254      13.610   5.584 -27.939  1.00 92.67           O  
ATOM   2009  CB  ILE   254      15.357   7.965 -28.865  1.00 92.67           C  
ATOM   2010  CG1 ILE   254      15.481   9.479 -29.107  1.00 92.67           C  
ATOM   2011  CG2 ILE   254      16.444   7.149 -29.583  1.00 92.67           C  
ATOM   2012  CD1 ILE   254      15.399   9.875 -30.580  1.00 92.67           C  
ATOM   2013  N   GLU   255      14.314   5.137 -30.037  1.00 56.43           N  
ATOM   2014  CA  GLU   255      14.338   3.726 -29.765  1.00 56.43           C  
ATOM   2015  C   GLU   255      15.669   3.190 -30.197  1.00 56.43           C  
ATOM   2016  O   GLU   255      15.851   2.805 -31.350  1.00 56.43           O  
ATOM   2017  CB  GLU   255      13.248   2.940 -30.515  1.00 56.43           C  
ATOM   2018  CG  GLU   255      11.833   3.285 -30.043  1.00 56.43           C  
ATOM   2019  CD  GLU   255      10.837   2.460 -30.846  1.00 56.43           C  
ATOM   2020  OE1 GLU   255      11.226   1.355 -31.318  1.00 56.43           O  
ATOM   2021  OE2 GLU   255       9.678   2.921 -31.000  1.00 56.43           O1-
ATOM   2022  N   PHE   256      16.628   3.105 -29.255  1.00 54.22           N  
ATOM   2023  CA  PHE   256      17.954   2.653 -29.581  1.00 54.22           C  
ATOM   2024  C   PHE   256      17.963   1.155 -29.607  1.00 54.22           C  
ATOM   2025  O   PHE   256      17.200   0.506 -28.894  1.00 54.22           O  
ATOM   2026  CB  PHE   256      19.024   3.059 -28.552  1.00 54.22           C  
ATOM   2027  CG  PHE   256      19.108   4.545 -28.477  1.00 54.22           C  
ATOM   2028  CD1 PHE   256      19.936   5.245 -29.324  1.00 54.22           C  
ATOM   2029  CD2 PHE   256      18.357   5.238 -27.555  1.00 54.22           C  
ATOM   2030  CE1 PHE   256      20.016   6.616 -29.252  1.00 54.22           C  
ATOM   2031  CE2 PHE   256      18.433   6.609 -27.477  1.00 54.22           C  
ATOM   2032  CZ  PHE   256      19.264   7.300 -28.328  1.00 54.22           C  
ATOM   2033  N   THR   257      18.846   0.564 -30.442  1.00110.77           N  
ATOM   2034  CA  THR   257      18.937  -0.869 -30.524  1.00110.77           C  
ATOM   2035  C   THR   257      20.294  -1.297 -30.043  1.00110.77           C  
ATOM   2036  O   THR   257      21.300  -0.642 -30.306  1.00110.77           O  
ATOM   2037  CB  THR   257      18.790  -1.394 -31.922  1.00110.77           C  
ATOM   2038  CG2 THR   257      17.432  -0.936 -32.480  1.00110.77           C  
ATOM   2039  OG1 THR   257      19.845  -0.908 -32.739  1.00110.77           O  
ATOM   2040  N   PRO   258      20.320  -2.378 -29.300  1.00130.51           N  
ATOM   2041  CA  PRO   258      21.559  -2.937 -28.813  1.00130.51           C  
ATOM   2042  C   PRO   258      22.309  -3.664 -29.898  1.00130.51           C  
ATOM   2043  O   PRO   258      21.668  -4.260 -30.762  1.00130.51           O  
ATOM   2044  CB  PRO   258      21.196  -3.814 -27.611  1.00130.51           C  
ATOM   2045  CG  PRO   258      19.669  -3.981 -27.700  1.00130.51           C  
ATOM   2046  CD  PRO   258      19.203  -2.713 -28.433  1.00130.51           C  
ATOM   2047  N   LEU   259      23.658  -3.537 -29.901  1.00256.07           N  
ATOM   2048  CA  LEU   259      24.591  -4.115 -30.844  1.00256.07           C  
ATOM   2049  C   LEU   259      25.024  -5.555 -30.654  1.00256.07           C  
ATOM   2050  O   LEU   259      25.169  -6.263 -31.653  1.00256.07           O  
ATOM   2051  CB  LEU   259      25.802  -3.210 -31.122  1.00256.07           C  
ATOM   2052  CG  LEU   259      25.441  -2.059 -32.088  1.00256.07           C  
ATOM   2053  CD1 LEU   259      24.279  -1.203 -31.561  1.00256.07           C  
ATOM   2054  CD2 LEU   259      26.673  -1.216 -32.447  1.00256.07           C  
ATOM   2055  N   GLY   260      25.233  -6.079 -29.419  1.00194.35           N  
ATOM   2056  CA  GLY   260      25.293  -5.448 -28.128  1.00194.35           C  
ATOM   2057  C   GLY   260      26.637  -5.086 -27.512  1.00194.35           C  
ATOM   2058  O   GLY   260      26.763  -4.016 -26.921  1.00194.35           O  
ATOM   2059  N   ASP   261      27.674  -5.965 -27.604  1.00174.78           N  
ATOM   2060  CA  ASP   261      28.743  -5.830 -26.627  1.00174.78           C  
ATOM   2061  C   ASP   261      30.102  -6.275 -27.146  1.00174.78           C  
ATOM   2062  O   ASP   261      30.214  -7.282 -27.841  1.00174.78           O  
ATOM   2063  CB  ASP   261      28.358  -6.742 -25.444  1.00174.78           C  
ATOM   2064  CG  ASP   261      29.161  -6.509 -24.187  1.00174.78           C  
ATOM   2065  OD1 ASP   261      30.416  -6.503 -24.263  1.00174.78           O  
ATOM   2066  OD2 ASP   261      28.512  -6.355 -23.119  1.00174.78           O1-
ATOM   2067  N   ARG   262      31.167  -5.491 -26.825  1.00113.84           N  
ATOM   2068  CA  ARG   262      32.560  -5.689 -27.174  1.00113.84           C  
ATOM   2069  C   ARG   262      33.317  -6.676 -26.322  1.00113.84           C  
ATOM   2070  O   ARG   262      34.404  -7.101 -26.708  1.00113.84           O  
ATOM   2071  CB  ARG   262      33.378  -4.387 -27.230  1.00113.84           C  
ATOM   2072  CG  ARG   262      32.892  -3.425 -28.319  1.00113.84           C  
ATOM   2073  CD  ARG   262      33.958  -2.449 -28.825  1.00113.84           C  
ATOM   2074  NE  ARG   262      34.559  -1.767 -27.645  1.00113.84           N  
ATOM   2075  CZ  ARG   262      33.942  -0.688 -27.084  1.00113.84           C  
ATOM   2076  NH1 ARG   262      32.744  -0.254 -27.573  1.00113.84           N1+
ATOM   2077  NH2 ARG   262      34.521  -0.049 -26.027  1.00113.84           N  
ATOM   2078  N   GLY   263      32.850  -7.010 -25.105  1.00 42.96           N  
ATOM   2079  CA  GLY   263      33.638  -7.886 -24.272  1.00 42.96           C  
ATOM   2080  C   GLY   263      34.237  -7.028 -23.192  1.00 42.96           C  
ATOM   2081  O   GLY   263      34.334  -5.813 -23.344  1.00 42.96           O  
ATOM   2082  N   SER   264      34.685  -7.653 -22.083  1.00 46.88           N  
ATOM   2083  CA  SER   264      35.109  -6.945 -20.901  1.00 46.88           C  
ATOM   2084  C   SER   264      36.381  -6.165 -21.083  1.00 46.88           C  
ATOM   2085  O   SER   264      37.252  -6.517 -21.878  1.00 46.88           O  
ATOM   2086  CB  SER   264      35.311  -7.866 -19.687  1.00 46.88           C  
ATOM   2087  OG  SER   264      36.368  -8.777 -19.941  1.00 46.88           O  
ATOM   2088  N   HIS   265      36.456  -5.046 -20.319  1.00142.70           N  
ATOM   2089  CA  HIS   265      37.546  -4.117 -20.132  1.00142.70           C  
ATOM   2090  C   HIS   265      38.018  -3.509 -21.418  1.00142.70           C  
ATOM   2091  O   HIS   265      39.163  -3.070 -21.512  1.00142.70           O  
ATOM   2092  CB  HIS   265      38.747  -4.729 -19.383  1.00142.70           C  
ATOM   2093  CG  HIS   265      39.162  -6.074 -19.900  1.00142.70           C  
ATOM   2094  CD2 HIS   265      38.820  -7.316 -19.460  1.00142.70           C  
ATOM   2095  ND1 HIS   265      40.007  -6.273 -20.968  1.00142.70           N  
ATOM   2096  CE1 HIS   265      40.133  -7.616 -21.122  1.00142.70           C  
ATOM   2097  NE2 HIS   265      39.430  -8.289 -20.230  1.00142.70           N  
ATOM   2098  N   SER   266      37.145  -3.473 -22.440  1.00120.24           N  
ATOM   2099  CA  SER   266      37.437  -2.913 -23.733  1.00120.24           C  
ATOM   2100  C   SER   266      37.001  -1.482 -23.860  1.00120.24           C  
ATOM   2101  O   SER   266      36.976  -0.971 -24.980  1.00120.24           O  
ATOM   2102  CB  SER   266      36.757  -3.692 -24.872  1.00120.24           C  
ATOM   2103  OG  SER   266      35.345  -3.589 -24.759  1.00120.24           O  
ATOM   2104  N   GLU   267      36.621  -0.813 -22.753  1.00 98.41           N  
ATOM   2105  CA  GLU   267      36.065   0.521 -22.785  1.00 98.41           C  
ATOM   2106  C   GLU   267      36.845   1.426 -23.697  1.00 98.41           C  
ATOM   2107  O   GLU   267      38.076   1.437 -23.693  1.00 98.41           O  
ATOM   2108  CB  GLU   267      36.021   1.192 -21.400  1.00 98.41           C  
ATOM   2109  CG  GLU   267      35.135   0.458 -20.390  1.00 98.41           C  
ATOM   2110  CD  GLU   267      35.914  -0.743 -19.871  1.00 98.41           C  
ATOM   2111  OE1 GLU   267      37.156  -0.612 -19.701  1.00 98.41           O  
ATOM   2112  OE2 GLU   267      35.279  -1.804 -19.631  1.00 98.41           O1-
ATOM   2113  N   ALA   268      36.108   2.184 -24.544  1.00 57.41           N  
ATOM   2114  CA  ALA   268      36.702   3.114 -25.466  1.00 57.41           C  
ATOM   2115  C   ALA   268      35.876   4.370 -25.438  1.00 57.41           C  
ATOM   2116  O   ALA   268      34.675   4.328 -25.186  1.00 57.41           O  
ATOM   2117  CB  ALA   268      36.715   2.612 -26.919  1.00 57.41           C  
ATOM   2118  N   LEU   269      36.550   5.533 -25.552  1.00186.61           N  
ATOM   2119  CA  LEU   269      35.972   6.849 -25.609  1.00186.61           C  
ATOM   2120  C   LEU   269      35.582   7.234 -27.005  1.00186.61           C  
ATOM   2121  O   LEU   269      34.774   8.140 -27.203  1.00186.61           O  
ATOM   2122  CB  LEU   269      36.928   7.936 -25.075  1.00186.61           C  
ATOM   2123  CG  LEU   269      38.314   7.995 -25.757  1.00186.61           C  
ATOM   2124  CD1 LEU   269      38.247   8.460 -27.219  1.00186.61           C  
ATOM   2125  CD2 LEU   269      39.280   8.862 -24.945  1.00186.61           C  
ATOM   2126  N   ALA   270      36.245   6.643 -28.018  1.00 55.44           N  
ATOM   2127  CA  ALA   270      36.017   7.096 -29.363  1.00 55.44           C  
ATOM   2128  C   ALA   270      35.857   5.926 -30.282  1.00 55.44           C  
ATOM   2129  O   ALA   270      36.466   4.876 -30.084  1.00 55.44           O  
ATOM   2130  CB  ALA   270      37.169   7.949 -29.922  1.00 55.44           C  
ATOM   2131  N   LEU   271      35.004   6.094 -31.319  1.00180.94           N  
ATOM   2132  CA  LEU   271      34.781   5.069 -32.301  1.00180.94           C  
ATOM   2133  C   LEU   271      34.568   5.720 -33.641  1.00180.94           C  
ATOM   2134  O   LEU   271      34.122   6.865 -33.708  1.00180.94           O  
ATOM   2135  CB  LEU   271      33.579   4.160 -31.975  1.00180.94           C  
ATOM   2136  CG  LEU   271      32.221   4.875 -31.834  1.00180.94           C  
ATOM   2137  CD1 LEU   271      31.685   5.353 -33.183  1.00180.94           C  
ATOM   2138  CD2 LEU   271      31.208   3.997 -31.093  1.00180.94           C  
ATOM   2139  N   ALA   272      34.907   5.018 -34.753  1.00 54.63           N  
ATOM   2140  CA  ALA   272      34.714   5.618 -36.051  1.00 54.63           C  
ATOM   2141  C   ALA   272      34.278   4.583 -37.058  1.00 54.63           C  
ATOM   2142  O   ALA   272      34.856   3.502 -37.155  1.00 54.63           O  
ATOM   2143  CB  ALA   272      35.983   6.288 -36.598  1.00 54.63           C  
ATOM   2144  N   TYR   273      33.259   4.937 -37.874  1.00 67.14           N  
ATOM   2145  CA  TYR   273      32.687   4.080 -38.883  1.00 67.14           C  
ATOM   2146  C   TYR   273      33.325   4.395 -40.210  1.00 67.14           C  
ATOM   2147  O   TYR   273      33.468   5.560 -40.582  1.00 67.14           O  
ATOM   2148  CB  TYR   273      31.166   4.294 -39.022  1.00 67.14           C  
ATOM   2149  CG  TYR   273      30.597   3.420 -40.092  1.00 67.14           C  
ATOM   2150  CD1 TYR   273      30.270   2.105 -39.839  1.00 67.14           C  
ATOM   2151  CD2 TYR   273      30.373   3.927 -41.350  1.00 67.14           C  
ATOM   2152  CE1 TYR   273      29.740   1.310 -40.829  1.00 67.14           C  
ATOM   2153  CE2 TYR   273      29.842   3.137 -42.343  1.00 67.14           C  
ATOM   2154  CZ  TYR   273      29.525   1.826 -42.083  1.00 67.14           C  
ATOM   2155  OH  TYR   273      28.981   1.016 -43.102  1.00 67.14           O  
ATOM   2156  N   ASP   274      33.748   3.344 -40.947  1.00 64.65           N  
ATOM   2157  CA  ASP   274      34.359   3.493 -42.246  1.00 64.65           C  
ATOM   2158  C   ASP   274      33.373   3.038 -43.283  1.00 64.65           C  
ATOM   2159  O   ASP   274      32.873   1.915 -43.228  1.00 64.65           O  
ATOM   2160  CB  ASP   274      35.620   2.621 -42.404  1.00 64.65           C  
ATOM   2161  CG  ASP   274      36.212   2.826 -43.792  1.00 64.65           C  
ATOM   2162  OD1 ASP   274      35.814   3.812 -44.470  1.00 64.65           O  
ATOM   2163  OD2 ASP   274      37.064   1.993 -44.197  1.00 64.65           O1-
ATOM   2164  N   PRO   275      33.045   3.888 -44.217  1.00 78.23           N  
ATOM   2165  CA  PRO   275      32.122   3.492 -45.245  1.00 78.23           C  
ATOM   2166  C   PRO   275      32.653   2.431 -46.164  1.00 78.23           C  
ATOM   2167  O   PRO   275      31.874   1.584 -46.602  1.00 78.23           O  
ATOM   2168  CB  PRO   275      31.718   4.781 -45.958  1.00 78.23           C  
ATOM   2169  CG  PRO   275      31.869   5.856 -44.865  1.00 78.23           C  
ATOM   2170  CD  PRO   275      32.976   5.314 -43.945  1.00 78.23           C  
ATOM   2171  N   LYS   276      33.966   2.444 -46.465  1.00155.66           N  
ATOM   2172  CA  LYS   276      34.505   1.534 -47.439  1.00155.66           C  
ATOM   2173  C   LYS   276      34.377   0.111 -46.976  1.00155.66           C  
ATOM   2174  O   LYS   276      33.854  -0.736 -47.696  1.00155.66           O  
ATOM   2175  CB  LYS   276      36.010   1.746 -47.671  1.00155.66           C  
ATOM   2176  CG  LYS   276      36.399   3.181 -48.018  1.00155.66           C  
ATOM   2177  CD  LYS   276      35.719   3.733 -49.269  1.00155.66           C  
ATOM   2178  CE  LYS   276      36.106   5.184 -49.566  1.00155.66           C  
ATOM   2179  NZ  LYS   276      35.417   5.659 -50.787  1.00155.66           N1+
ATOM   2180  N   THR   277      34.922  -0.188 -45.780  1.00 90.75           N  
ATOM   2181  CA  THR   277      34.938  -1.490 -45.170  1.00 90.75           C  
ATOM   2182  C   THR   277      33.672  -1.826 -44.431  1.00 90.75           C  
ATOM   2183  O   THR   277      33.330  -2.999 -44.284  1.00 90.75           O  
ATOM   2184  CB  THR   277      36.099  -1.669 -44.236  1.00 90.75           C  
ATOM   2185  CG2 THR   277      37.398  -1.493 -45.041  1.00 90.75           C  
ATOM   2186  OG1 THR   277      36.045  -0.717 -43.186  1.00 90.75           O  
ATOM   2187  N   LYS   278      32.949  -0.806 -43.936  1.00132.04           N  
ATOM   2188  CA  LYS   278      31.795  -0.994 -43.097  1.00132.04           C  
ATOM   2189  C   LYS   278      32.229  -1.471 -41.745  1.00132.04           C  
ATOM   2190  O   LYS   278      31.443  -2.051 -40.999  1.00132.04           O  
ATOM   2191  CB  LYS   278      30.744  -1.961 -43.672  1.00132.04           C  
ATOM   2192  CG  LYS   278      29.926  -1.288 -44.771  1.00132.04           C  
ATOM   2193  CD  LYS   278      29.014  -2.208 -45.575  1.00132.04           C  
ATOM   2194  CE  LYS   278      28.098  -1.430 -46.520  1.00132.04           C  
ATOM   2195  NZ  LYS   278      28.876  -0.389 -47.232  1.00132.04           N1+
ATOM   2196  N   VAL   279      33.499  -1.198 -41.383  1.00 65.45           N  
ATOM   2197  CA  VAL   279      34.012  -1.546 -40.090  1.00 65.45           C  
ATOM   2198  C   VAL   279      33.954  -0.344 -39.183  1.00 65.45           C  
ATOM   2199  O   VAL   279      34.018   0.799 -39.633  1.00 65.45           O  
ATOM   2200  CB  VAL   279      35.439  -2.012 -40.136  1.00 65.45           C  
ATOM   2201  CG1 VAL   279      35.930  -2.244 -38.698  1.00 65.45           C  
ATOM   2202  CG2 VAL   279      35.511  -3.260 -41.033  1.00 65.45           C  
ATOM   2203  N   ILE   280      33.796  -0.587 -37.862  1.00 71.68           N  
ATOM   2204  CA  ILE   280      33.806   0.471 -36.884  1.00 71.68           C  
ATOM   2205  C   ILE   280      35.020   0.219 -36.042  1.00 71.68           C  
ATOM   2206  O   ILE   280      35.247  -0.901 -35.583  1.00 71.68           O  
ATOM   2207  CB  ILE   280      32.589   0.476 -36.002  1.00 71.68           C  
ATOM   2208  CG1 ILE   280      31.326   0.702 -36.855  1.00 71.68           C  
ATOM   2209  CG2 ILE   280      32.787   1.539 -34.909  1.00 71.68           C  
ATOM   2210  CD1 ILE   280      30.018   0.468 -36.103  1.00 71.68           C  
ATOM   2211  N   PHE   281      35.848   1.264 -35.840  1.00 65.16           N  
ATOM   2212  CA  PHE   281      37.083   1.116 -35.122  1.00 65.16           C  
ATOM   2213  C   PHE   281      36.970   1.785 -33.792  1.00 65.16           C  
ATOM   2214  O   PHE   281      36.367   2.849 -33.652  1.00 65.16           O  
ATOM   2215  CB  PHE   281      38.286   1.745 -35.850  1.00 65.16           C  
ATOM   2216  CG  PHE   281      38.510   1.013 -37.135  1.00 65.16           C  
ATOM   2217  CD1 PHE   281      39.257  -0.142 -37.174  1.00 65.16           C  
ATOM   2218  CD2 PHE   281      37.974   1.487 -38.311  1.00 65.16           C  
ATOM   2219  CE1 PHE   281      39.463  -0.807 -38.362  1.00 65.16           C  
ATOM   2220  CE2 PHE   281      38.175   0.829 -39.503  1.00 65.16           C  
ATOM   2221  CZ  PHE   281      38.920  -0.325 -39.529  1.00 65.16           C  
ATOM   2222  N   PHE   282      37.564   1.157 -32.760  1.00 71.64           N  
ATOM   2223  CA  PHE   282      37.468   1.726 -31.449  1.00 71.64           C  
ATOM   2224  C   PHE   282      38.858   1.999 -30.970  1.00 71.64           C  
ATOM   2225  O   PHE   282      39.757   1.178 -31.143  1.00 71.64           O  
ATOM   2226  CB  PHE   282      36.832   0.754 -30.441  1.00 71.64           C  
ATOM   2227  CG  PHE   282      35.487   0.384 -30.972  1.00 71.64           C  
ATOM   2228  CD1 PHE   282      34.367   1.117 -30.653  1.00 71.64           C  
ATOM   2229  CD2 PHE   282      35.354  -0.704 -31.805  1.00 71.64           C  
ATOM   2230  CE1 PHE   282      33.134   0.762 -31.153  1.00 71.64           C  
ATOM   2231  CE2 PHE   282      34.125  -1.063 -32.308  1.00 71.64           C  
ATOM   2232  CZ  PHE   282      33.013  -0.328 -31.981  1.00 71.64           C  
ATOM   2233  N   ILE   283      39.067   3.183 -30.364  1.00121.05           N  
ATOM   2234  CA  ILE   283      40.338   3.499 -29.777  1.00121.05           C  
ATOM   2235  C   ILE   283      40.121   3.317 -28.300  1.00121.05           C  
ATOM   2236  O   ILE   283      39.386   4.070 -27.663  1.00121.05           O  
ATOM   2237  CB  ILE   283      40.808   4.882 -30.149  1.00121.05           C  
ATOM   2238  CG1 ILE   283      42.278   5.074 -29.775  1.00121.05           C  
ATOM   2239  CG2 ILE   283      39.848   5.947 -29.591  1.00121.05           C  
ATOM   2240  CD1 ILE   283      42.897   6.241 -30.533  1.00121.05           C  
ATOM   2241  N   GLU   284      40.753   2.271 -27.721  1.00 79.49           N  
ATOM   2242  CA  GLU   284      40.434   1.848 -26.379  1.00 79.49           C  
ATOM   2243  C   GLU   284      41.223   2.545 -25.305  1.00 79.49           C  
ATOM   2244  O   GLU   284      42.303   3.085 -25.541  1.00 79.49           O  
ATOM   2245  CB  GLU   284      40.507   0.317 -26.230  1.00 79.49           C  
ATOM   2246  CG  GLU   284      39.457  -0.349 -27.132  1.00 79.49           C  
ATOM   2247  CD  GLU   284      39.507  -1.866 -27.010  1.00 79.49           C  
ATOM   2248  OE1 GLU   284      40.195  -2.376 -26.087  1.00 79.49           O  
ATOM   2249  OE2 GLU   284      38.845  -2.536 -27.847  1.00 79.49           O1-
ATOM   2250  N   TYR   285      40.622   2.591 -24.088  1.00114.13           N  
ATOM   2251  CA  TYR   285      41.154   3.239 -22.915  1.00114.13           C  
ATOM   2252  C   TYR   285      42.349   2.575 -22.302  1.00114.13           C  
ATOM   2253  O   TYR   285      43.343   3.250 -22.042  1.00114.13           O  
ATOM   2254  CB  TYR   285      40.159   3.325 -21.739  1.00114.13           C  
ATOM   2255  CG  TYR   285      39.202   4.460 -21.865  1.00114.13           C  
ATOM   2256  CD1 TYR   285      38.165   4.442 -22.767  1.00114.13           C  
ATOM   2257  CD2 TYR   285      39.331   5.541 -21.024  1.00114.13           C  
ATOM   2258  CE1 TYR   285      37.296   5.507 -22.837  1.00114.13           C  
ATOM   2259  CE2 TYR   285      38.463   6.604 -21.092  1.00114.13           C  
ATOM   2260  CZ  TYR   285      37.442   6.590 -22.006  1.00114.13           C  
ATOM   2261  OH  TYR   285      36.547   7.680 -22.083  1.00114.13           O  
ATOM   2262  N   ASN   286      42.304   1.251 -22.030  1.00144.69           N  
ATOM   2263  CA  ASN   286      43.412   0.724 -21.274  1.00144.69           C  
ATOM   2264  C   ASN   286      44.038  -0.476 -21.932  1.00144.69           C  
ATOM   2265  O   ASN   286      45.060  -0.982 -21.466  1.00144.69           O  
ATOM   2266  CB  ASN   286      43.005   0.297 -19.852  1.00144.69           C  
ATOM   2267  CG  ASN   286      44.276   0.058 -19.046  1.00144.69           C  
ATOM   2268  ND2 ASN   286      44.587  -1.236 -18.771  1.00144.69           N  
ATOM   2269  OD1 ASN   286      44.968   1.000 -18.662  1.00144.69           O  
ATOM   2270  N   SER   287      43.460  -0.961 -23.039  1.00 77.14           N  
ATOM   2271  CA  SER   287      43.938  -2.151 -23.699  1.00 77.14           C  
ATOM   2272  C   SER   287      45.194  -1.906 -24.483  1.00 77.14           C  
ATOM   2273  O   SER   287      45.876  -2.856 -24.862  1.00 77.14           O  
ATOM   2274  CB  SER   287      42.907  -2.726 -24.679  1.00 77.14           C  
ATOM   2275  OG  SER   287      42.682  -1.799 -25.730  1.00 77.14           O  
ATOM   2276  N   LYS   288      45.534  -0.633 -24.755  1.00160.97           N  
ATOM   2277  CA  LYS   288      46.692  -0.295 -25.541  1.00160.97           C  
ATOM   2278  C   LYS   288      46.500  -0.794 -26.941  1.00160.97           C  
ATOM   2279  O   LYS   288      47.472  -1.108 -27.626  1.00160.97           O  
ATOM   2280  CB  LYS   288      47.996  -0.883 -24.972  1.00160.97           C  
ATOM   2281  CG  LYS   288      48.216  -0.474 -23.516  1.00160.97           C  
ATOM   2282  CD  LYS   288      48.171   1.038 -23.295  1.00160.97           C  
ATOM   2283  CE  LYS   288      47.935   1.441 -21.838  1.00160.97           C  
ATOM   2284  NZ  LYS   288      48.807   0.652 -20.942  1.00160.97           N1+
ATOM   2285  N   ARG   289      45.236  -0.850 -27.418  1.00 90.33           N  
ATOM   2286  CA  ARG   289      45.017  -1.332 -28.754  1.00 90.33           C  
ATOM   2287  C   ARG   289      43.886  -0.602 -29.417  1.00 90.33           C  
ATOM   2288  O   ARG   289      43.143   0.152 -28.789  1.00 90.33           O  
ATOM   2289  CB  ARG   289      44.688  -2.834 -28.820  1.00 90.33           C  
ATOM   2290  CG  ARG   289      45.888  -3.726 -28.502  1.00 90.33           C  
ATOM   2291  CD  ARG   289      45.671  -5.202 -28.846  1.00 90.33           C  
ATOM   2292  NE  ARG   289      44.676  -5.760 -27.888  1.00 90.33           N  
ATOM   2293  CZ  ARG   289      45.100  -6.286 -26.701  1.00 90.33           C  
ATOM   2294  NH1 ARG   289      46.425  -6.253 -26.378  1.00 90.33           N1+
ATOM   2295  NH2 ARG   289      44.200  -6.843 -25.839  1.00 90.33           N  
ATOM   2296  N   ILE   290      43.774  -0.793 -30.753  1.00108.94           N  
ATOM   2297  CA  ILE   290      42.693  -0.270 -31.539  1.00108.94           C  
ATOM   2298  C   ILE   290      41.965  -1.480 -32.052  1.00108.94           C  
ATOM   2299  O   ILE   290      42.572  -2.390 -32.618  1.00108.94           O  
ATOM   2300  CB  ILE   290      43.141   0.558 -32.711  1.00108.94           C  
ATOM   2301  CG1 ILE   290      43.947  -0.286 -33.709  1.00108.94           C  
ATOM   2302  CG2 ILE   290      43.919   1.764 -32.162  1.00108.94           C  
ATOM   2303  CD1 ILE   290      44.225   0.433 -35.027  1.00108.94           C  
ATOM   2304  N   SER   291      40.629  -1.527 -31.862  1.00 50.84           N  
ATOM   2305  CA  SER   291      39.881  -2.706 -32.210  1.00 50.84           C  
ATOM   2306  C   SER   291      38.927  -2.410 -33.329  1.00 50.84           C  
ATOM   2307  O   SER   291      38.735  -1.256 -33.702  1.00 50.84           O  
ATOM   2308  CB  SER   291      39.068  -3.275 -31.029  1.00 50.84           C  
ATOM   2309  OG  SER   291      38.122  -2.319 -30.572  1.00 50.84           O  
ATOM   2310  N   CYS   292      38.332  -3.473 -33.927  1.00 66.32           N  
ATOM   2311  CA  CYS   292      37.429  -3.268 -35.031  1.00 66.32           C  
ATOM   2312  C   CYS   292      36.306  -4.262 -35.013  1.00 66.32           C  
ATOM   2313  O   CYS   292      36.407  -5.343 -34.440  1.00 66.32           O  
ATOM   2314  CB  CYS   292      38.117  -3.359 -36.408  1.00 66.32           C  
ATOM   2315  SG  CYS   292      38.883  -4.973 -36.727  1.00 66.32           S  
ATOM   2316  N   TRP   293      35.169  -3.882 -35.630  1.00100.33           N  
ATOM   2317  CA  TRP   293      34.024  -4.742 -35.736  1.00100.33           C  
ATOM   2318  C   TRP   293      33.335  -4.438 -37.030  1.00100.33           C  
ATOM   2319  O   TRP   293      32.959  -3.295 -37.288  1.00100.33           O  
ATOM   2320  CB  TRP   293      33.010  -4.520 -34.599  1.00100.33           C  
ATOM   2321  CG  TRP   293      31.683  -5.216 -34.784  1.00100.33           C  
ATOM   2322  CD1 TRP   293      31.393  -6.545 -34.861  1.00100.33           C  
ATOM   2323  CD2 TRP   293      30.430  -4.519 -34.874  1.00100.33           C  
ATOM   2324  CE2 TRP   293      29.432  -5.482 -35.011  1.00100.33           C  
ATOM   2325  CE3 TRP   293      30.135  -3.186 -34.837  1.00100.33           C  
ATOM   2326  NE1 TRP   293      30.037  -6.722 -35.008  1.00100.33           N  
ATOM   2327  CZ2 TRP   293      28.118  -5.125 -35.118  1.00100.33           C  
ATOM   2328  CZ3 TRP   293      28.809  -2.828 -34.948  1.00100.33           C  
ATOM   2329  CH2 TRP   293      27.821  -3.781 -35.087  1.00100.33           C  
ATOM   2330  N   ASN   294      33.152  -5.471 -37.880  1.00 64.96           N  
ATOM   2331  CA  ASN   294      32.437  -5.289 -39.110  1.00 64.96           C  
ATOM   2332  C   ASN   294      30.998  -5.158 -38.711  1.00 64.96           C  
ATOM   2333  O   ASN   294      30.488  -5.942 -37.914  1.00 64.96           O  
ATOM   2334  CB  ASN   294      32.584  -6.481 -40.076  1.00 64.96           C  
ATOM   2335  CG  ASN   294      32.116  -6.059 -41.465  1.00 64.96           C  
ATOM   2336  ND2 ASN   294      33.049  -6.098 -42.454  1.00 64.96           N  
ATOM   2337  OD1 ASN   294      30.957  -5.702 -41.664  1.00 64.96           O  
ATOM   2338  N   THR   295      30.308  -4.144 -39.260  1.00146.86           N  
ATOM   2339  CA  THR   295      28.946  -3.845 -38.916  1.00146.86           C  
ATOM   2340  C   THR   295      28.007  -4.876 -39.443  1.00146.86           C  
ATOM   2341  O   THR   295      26.903  -5.040 -38.929  1.00146.86           O  
ATOM   2342  CB  THR   295      28.529  -2.463 -39.340  1.00146.86           C  
ATOM   2343  CG2 THR   295      28.721  -2.293 -40.844  1.00146.86           C  
ATOM   2344  OG1 THR   295      27.179  -2.217 -38.988  1.00146.86           O  
ATOM   2345  N   GLN   296      28.412  -5.587 -40.506  1.00 68.14           N  
ATOM   2346  CA  GLN   296      27.561  -6.567 -41.106  1.00 68.14           C  
ATOM   2347  C   GLN   296      27.246  -7.652 -40.112  1.00 68.14           C  
ATOM   2348  O   GLN   296      26.120  -8.147 -40.090  1.00 68.14           O  
ATOM   2349  CB  GLN   296      28.190  -7.140 -42.386  1.00 68.14           C  
ATOM   2350  CG  GLN   296      28.265  -6.062 -43.476  1.00 68.14           C  
ATOM   2351  CD  GLN   296      29.158  -6.524 -44.619  1.00 68.14           C  
ATOM   2352  NE2 GLN   296      28.531  -6.970 -45.739  1.00 68.14           N  
ATOM   2353  OE1 GLN   296      30.383  -6.470 -44.525  1.00 68.14           O  
ATOM   2354  N   LYS   297      28.209  -8.047 -39.253  1.00128.27           N  
ATOM   2355  CA  LYS   297      27.955  -9.108 -38.304  1.00128.27           C  
ATOM   2356  C   LYS   297      27.442  -8.524 -36.993  1.00128.27           C  
ATOM   2357  O   LYS   297      27.621  -7.333 -36.750  1.00128.27           O  
ATOM   2358  CB  LYS   297      29.209  -9.939 -37.990  1.00128.27           C  
ATOM   2359  CG  LYS   297      28.912 -11.274 -37.307  1.00128.27           C  
ATOM   2360  CD  LYS   297      30.118 -12.215 -37.257  1.00128.27           C  
ATOM   2361  CE  LYS   297      30.684 -12.588 -38.627  1.00128.27           C  
ATOM   2362  NZ  LYS   297      31.841 -13.497 -38.462  1.00128.27           N1+
ATOM   2363  N   SER   298      26.787  -9.352 -36.120  1.00 74.63           N  
ATOM   2364  CA  SER   298      26.216  -8.974 -34.832  1.00 74.63           C  
ATOM   2365  C   SER   298      27.359  -8.616 -33.933  1.00 74.63           C  
ATOM   2366  O   SER   298      28.506  -8.887 -34.265  1.00 74.63           O  
ATOM   2367  CB  SER   298      25.431 -10.106 -34.149  1.00 74.63           C  
ATOM   2368  OG  SER   298      24.308 -10.472 -34.935  1.00 74.63           O  
ATOM   2369  N   LEU   299      27.099  -7.980 -32.770  1.00 99.05           N  
ATOM   2370  CA  LEU   299      28.249  -7.575 -32.011  1.00 99.05           C  
ATOM   2371  C   LEU   299      28.471  -8.422 -30.803  1.00 99.05           C  
ATOM   2372  O   LEU   299      27.790  -8.293 -29.785  1.00 99.05           O  
ATOM   2373  CB  LEU   299      28.197  -6.111 -31.543  1.00 99.05           C  
ATOM   2374  CG  LEU   299      29.438  -5.691 -30.733  1.00 99.05           C  
ATOM   2375  CD1 LEU   299      30.726  -5.850 -31.552  1.00 99.05           C  
ATOM   2376  CD2 LEU   299      29.274  -4.274 -30.161  1.00 99.05           C  
ATOM   2377  N   ASN   300      29.498  -9.289 -30.909  1.00 95.53           N  
ATOM   2378  CA  ASN   300      29.966 -10.157 -29.870  1.00 95.53           C  
ATOM   2379  C   ASN   300      31.455 -10.019 -29.939  1.00 95.53           C  
ATOM   2380  O   ASN   300      31.976  -9.559 -30.952  1.00 95.53           O  
ATOM   2381  CB  ASN   300      29.600 -11.632 -30.131  1.00 95.53           C  
ATOM   2382  CG  ASN   300      29.977 -12.497 -28.937  1.00 95.53           C  
ATOM   2383  ND2 ASN   300      28.949 -12.935 -28.161  1.00 95.53           N  
ATOM   2384  OD1 ASN   300      31.150 -12.791 -28.708  1.00 95.53           O  
ATOM   2385  N   PRO   301      32.167 -10.364 -28.907  1.00 78.60           N  
ATOM   2386  CA  PRO   301      33.597 -10.233 -28.943  1.00 78.60           C  
ATOM   2387  C   PRO   301      34.240 -11.136 -29.953  1.00 78.60           C  
ATOM   2388  O   PRO   301      35.330 -10.820 -30.423  1.00 78.60           O  
ATOM   2389  CB  PRO   301      34.074 -10.416 -27.498  1.00 78.60           C  
ATOM   2390  CG  PRO   301      32.809 -10.817 -26.708  1.00 78.60           C  
ATOM   2391  CD  PRO   301      31.654 -10.262 -27.553  1.00 78.60           C  
ATOM   2392  N   ASP   302      33.602 -12.257 -30.324  1.00 95.29           N  
ATOM   2393  CA  ASP   302      34.216 -13.144 -31.271  1.00 95.29           C  
ATOM   2394  C   ASP   302      34.332 -12.417 -32.577  1.00 95.29           C  
ATOM   2395  O   ASP   302      35.235 -12.671 -33.372  1.00 95.29           O  
ATOM   2396  CB  ASP   302      33.405 -14.429 -31.517  1.00 95.29           C  
ATOM   2397  CG  ASP   302      32.081 -14.052 -32.164  1.00 95.29           C  
ATOM   2398  OD1 ASP   302      31.463 -13.051 -31.714  1.00 95.29           O  
ATOM   2399  OD2 ASP   302      31.667 -14.768 -33.115  1.00 95.29           O1-
ATOM   2400  N   ASN   303      33.371 -11.509 -32.811  1.00 96.08           N  
ATOM   2401  CA  ASN   303      33.164 -10.689 -33.972  1.00 96.08           C  
ATOM   2402  C   ASN   303      34.179  -9.576 -34.089  1.00 96.08           C  
ATOM   2403  O   ASN   303      34.163  -8.855 -35.086  1.00 96.08           O  
ATOM   2404  CB  ASN   303      31.754 -10.076 -33.987  1.00 96.08           C  
ATOM   2405  CG  ASN   303      30.783 -11.248 -34.047  1.00 96.08           C  
ATOM   2406  ND2 ASN   303      29.624 -11.123 -33.349  1.00 96.08           N  
ATOM   2407  OD1 ASN   303      31.062 -12.265 -34.682  1.00 96.08           O  
ATOM   2408  N   ILE   304      35.018  -9.336 -33.058  1.00121.04           N  
ATOM   2409  CA  ILE   304      35.948  -8.224 -33.055  1.00121.04           C  
ATOM   2410  C   ILE   304      37.367  -8.721 -33.137  1.00121.04           C  
ATOM   2411  O   ILE   304      37.662  -9.859 -32.774  1.00121.04           O  
ATOM   2412  CB  ILE   304      35.855  -7.413 -31.780  1.00121.04           C  
ATOM   2413  CG1 ILE   304      36.650  -6.103 -31.839  1.00121.04           C  
ATOM   2414  CG2 ILE   304      36.338  -8.294 -30.624  1.00121.04           C  
ATOM   2415  CD1 ILE   304      36.330  -5.150 -30.688  1.00121.04           C  
ATOM   2416  N   ASP   305      38.276  -7.870 -33.679  1.00 94.37           N  
ATOM   2417  CA  ASP   305      39.678  -8.189 -33.815  1.00 94.37           C  
ATOM   2418  C   ASP   305      40.475  -6.958 -33.431  1.00 94.37           C  
ATOM   2419  O   ASP   305      39.904  -5.946 -33.023  1.00 94.37           O  
ATOM   2420  CB  ASP   305      40.049  -8.591 -35.259  1.00 94.37           C  
ATOM   2421  CG  ASP   305      41.329  -9.421 -35.272  1.00 94.37           C  
ATOM   2422  OD1 ASP   305      42.438  -8.829 -35.309  1.00 94.37           O  
ATOM   2423  OD2 ASP   305      41.206 -10.676 -35.275  1.00 94.37           O1-
ATOM   2424  N   VAL   306      41.828  -7.025 -33.518  1.00 66.59           N  
ATOM   2425  CA  VAL   306      42.670  -5.901 -33.180  1.00 66.59           C  
ATOM   2426  C   VAL   306      43.504  -5.508 -34.373  1.00 66.59           C  
ATOM   2427  O   VAL   306      44.173  -6.340 -34.986  1.00 66.59           O  
ATOM   2428  CB  VAL   306      43.627  -6.194 -32.060  1.00 66.59           C  
ATOM   2429  CG1 VAL   306      44.544  -4.976 -31.856  1.00 66.59           C  
ATOM   2430  CG2 VAL   306      42.821  -6.576 -30.808  1.00 66.59           C  
ATOM   2431  N   ILE   307      43.385  -4.228 -34.786  1.00194.14           N  
ATOM   2432  CA  ILE   307      44.126  -3.610 -35.857  1.00194.14           C  
ATOM   2433  C   ILE   307      45.504  -3.169 -35.427  1.00194.14           C  
ATOM   2434  O   ILE   307      46.457  -3.247 -36.204  1.00194.14           O  
ATOM   2435  CB  ILE   307      43.445  -2.381 -36.388  1.00194.14           C  
ATOM   2436  CG1 ILE   307      42.037  -2.710 -36.912  1.00194.14           C  
ATOM   2437  CG2 ILE   307      44.363  -1.768 -37.458  1.00194.14           C  
ATOM   2438  CD1 ILE   307      41.034  -3.043 -35.807  1.00194.14           C  
ATOM   2439  N   TYR   308      45.635  -2.602 -34.204  1.00106.78           N  
ATOM   2440  CA  TYR   308      46.896  -2.042 -33.789  1.00106.78           C  
ATOM   2441  C   TYR   308      47.164  -2.365 -32.348  1.00106.78           C  
ATOM   2442  O   TYR   308      46.237  -2.457 -31.543  1.00106.78           O  
ATOM   2443  CB  TYR   308      46.874  -0.508 -33.963  1.00106.78           C  
ATOM   2444  CG  TYR   308      48.144   0.158 -33.551  1.00106.78           C  
ATOM   2445  CD1 TYR   308      49.253   0.135 -34.371  1.00106.78           C  
ATOM   2446  CD2 TYR   308      48.213   0.841 -32.360  1.00106.78           C  
ATOM   2447  CE1 TYR   308      50.413   0.764 -33.994  1.00106.78           C  
ATOM   2448  CE2 TYR   308      49.374   1.474 -31.976  1.00106.78           C  
ATOM   2449  CZ  TYR   308      50.479   1.432 -32.795  1.00106.78           C  
ATOM   2450  OH  TYR   308      51.675   2.078 -32.413  1.00106.78           O  
ATOM   2451  N   HIS   309      48.457  -2.558 -31.994  1.00107.95           N  
ATOM   2452  CA  HIS   309      48.819  -2.825 -30.628  1.00107.95           C  
ATOM   2453  C   HIS   309      50.144  -2.168 -30.340  1.00107.95           C  
ATOM   2454  O   HIS   309      51.100  -2.344 -31.093  1.00107.95           O  
ATOM   2455  CB  HIS   309      48.983  -4.323 -30.325  1.00107.95           C  
ATOM   2456  CG  HIS   309      49.209  -4.613 -28.872  1.00107.95           C  
ATOM   2457  CD2 HIS   309      49.546  -3.782 -27.847  1.00107.95           C  
ATOM   2458  ND1 HIS   309      49.105  -5.869 -28.316  1.00107.95           N  
ATOM   2459  CE1 HIS   309      49.379  -5.737 -26.994  1.00107.95           C  
ATOM   2460  NE2 HIS   309      49.653  -4.488 -26.663  1.00107.95           N  
ATOM   2461  N   SER   310      50.224  -1.370 -29.248  1.00 55.55           N  
ATOM   2462  CA  SER   310      51.473  -0.764 -28.866  1.00 55.55           C  
ATOM   2463  C   SER   310      51.441  -0.497 -27.390  1.00 55.55           C  
ATOM   2464  O   SER   310      50.510   0.120 -26.876  1.00 55.55           O  
ATOM   2465  CB  SER   310      51.733   0.587 -29.559  1.00 55.55           C  
ATOM   2466  OG  SER   310      52.976   1.123 -29.131  1.00 55.55           O  
ATOM   2467  N   PRO   311      52.457  -0.924 -26.690  1.00 71.77           N  
ATOM   2468  CA  PRO   311      52.526  -0.732 -25.264  1.00 71.77           C  
ATOM   2469  C   PRO   311      52.433   0.740 -24.984  1.00 71.77           C  
ATOM   2470  O   PRO   311      52.037   1.123 -23.884  1.00 71.77           O  
ATOM   2471  CB  PRO   311      53.892  -1.275 -24.857  1.00 71.77           C  
ATOM   2472  CG  PRO   311      54.755  -1.002 -26.103  1.00 71.77           C  
ATOM   2473  CD  PRO   311      53.768  -1.138 -27.277  1.00 71.77           C  
ATOM   2474  N   ASP   312      52.869   1.559 -25.957  1.00 74.36           N  
ATOM   2475  CA  ASP   312      52.926   2.994 -25.914  1.00 74.36           C  
ATOM   2476  C   ASP   312      51.575   3.631 -26.057  1.00 74.36           C  
ATOM   2477  O   ASP   312      51.406   4.802 -25.711  1.00 74.36           O  
ATOM   2478  CB  ASP   312      53.810   3.574 -27.030  1.00 74.36           C  
ATOM   2479  CG  ASP   312      55.244   3.127 -26.780  1.00 74.36           C  
ATOM   2480  OD1 ASP   312      55.480   2.450 -25.744  1.00 74.36           O  
ATOM   2481  OD2 ASP   312      56.120   3.449 -27.627  1.00 74.36           O1-
ATOM   2482  N   PHE   313      50.595   2.912 -26.636  1.00105.99           N  
ATOM   2483  CA  PHE   313      49.320   3.509 -26.931  1.00105.99           C  
ATOM   2484  C   PHE   313      48.502   3.577 -25.680  1.00105.99           C  
ATOM   2485  O   PHE   313      47.532   2.842 -25.498  1.00105.99           O  
ATOM   2486  CB  PHE   313      48.572   2.668 -27.983  1.00105.99           C  
ATOM   2487  CG  PHE   313      47.442   3.439 -28.570  1.00105.99           C  
ATOM   2488  CD1 PHE   313      47.691   4.439 -29.481  1.00105.99           C  
ATOM   2489  CD2 PHE   313      46.139   3.142 -28.243  1.00105.99           C  
ATOM   2490  CE1 PHE   313      46.659   5.152 -30.040  1.00105.99           C  
ATOM   2491  CE2 PHE   313      45.103   3.853 -28.801  1.00105.99           C  
ATOM   2492  CZ  PHE   313      45.363   4.861 -29.697  1.00105.99           C  
ATOM   2493  N   ILE   314      48.818   4.553 -24.813  1.00182.98           N  
ATOM   2494  CA  ILE   314      48.118   4.642 -23.572  1.00182.98           C  
ATOM   2495  C   ILE   314      47.023   5.654 -23.731  1.00182.98           C  
ATOM   2496  O   ILE   314      47.263   6.817 -24.057  1.00182.98           O  
ATOM   2497  CB  ILE   314      49.011   5.008 -22.409  1.00182.98           C  
ATOM   2498  CG1 ILE   314      48.300   4.809 -21.058  1.00182.98           C  
ATOM   2499  CG2 ILE   314      49.568   6.423 -22.634  1.00182.98           C  
ATOM   2500  CD1 ILE   314      47.130   5.756 -20.795  1.00182.98           C  
ATOM   2501  N   PHE   315      45.793   5.230 -23.367  1.00130.84           N  
ATOM   2502  CA  PHE   315      44.588   6.011 -23.479  1.00130.84           C  
ATOM   2503  C   PHE   315      44.277   6.555 -24.847  1.00130.84           C  
ATOM   2504  O   PHE   315      44.608   7.692 -25.177  1.00130.84           O  
ATOM   2505  CB  PHE   315      44.589   7.176 -22.472  1.00130.84           C  
ATOM   2506  CG  PHE   315      43.272   7.871 -22.485  1.00130.84           C  
ATOM   2507  CD1 PHE   315      42.175   7.275 -21.910  1.00130.84           C  
ATOM   2508  CD2 PHE   315      43.141   9.124 -23.037  1.00130.84           C  
ATOM   2509  CE1 PHE   315      40.963   7.918 -21.906  1.00130.84           C  
ATOM   2510  CE2 PHE   315      41.927   9.770 -23.034  1.00130.84           C  
ATOM   2511  CZ  PHE   315      40.835   9.164 -22.466  1.00130.84           C  
ATOM   2512  N   GLY   316      43.703   5.681 -25.713  1.00 65.33           N  
ATOM   2513  CA  GLY   316      43.205   6.080 -27.006  1.00 65.33           C  
ATOM   2514  C   GLY   316      42.109   7.087 -26.775  1.00 65.33           C  
ATOM   2515  O   GLY   316      41.174   6.851 -26.011  1.00 65.33           O  
ATOM   2516  N   THR   317      42.321   8.306 -27.304  1.00195.41           N  
ATOM   2517  CA  THR   317      41.452   9.450 -27.231  1.00195.41           C  
ATOM   2518  C   THR   317      40.637   9.784 -28.452  1.00195.41           C  
ATOM   2519  O   THR   317      39.658  10.523 -28.347  1.00195.41           O  
ATOM   2520  CB  THR   317      42.202  10.695 -26.852  1.00195.41           C  
ATOM   2521  CG2 THR   317      43.128  11.089 -28.012  1.00195.41           C  
ATOM   2522  OG1 THR   317      41.296  11.750 -26.562  1.00195.41           O  
ATOM   2523  N   ASP   318      41.078   9.384 -29.664  1.00120.25           N  
ATOM   2524  CA  ASP   318      40.372   9.861 -30.824  1.00120.25           C  
ATOM   2525  C   ASP   318      40.653   8.936 -31.964  1.00120.25           C  
ATOM   2526  O   ASP   318      41.713   8.313 -32.023  1.00120.25           O  
ATOM   2527  CB  ASP   318      40.826  11.274 -31.242  1.00120.25           C  
ATOM   2528  CG  ASP   318      39.798  11.890 -32.183  1.00120.25           C  
ATOM   2529  OD1 ASP   318      38.777  11.215 -32.478  1.00120.25           O  
ATOM   2530  OD2 ASP   318      40.014  13.055 -32.610  1.00120.25           O1-
ATOM   2531  N   ILE   319      39.662   8.778 -32.863  1.00 82.57           N  
ATOM   2532  CA  ILE   319      39.835   7.976 -34.037  1.00 82.57           C  
ATOM   2533  C   ILE   319      38.899   8.492 -35.091  1.00 82.57           C  
ATOM   2534  O   ILE   319      37.757   8.835 -34.792  1.00 82.57           O  
ATOM   2535  CB  ILE   319      39.507   6.531 -33.803  1.00 82.57           C  
ATOM   2536  CG1 ILE   319      39.932   5.672 -35.004  1.00 82.57           C  
ATOM   2537  CG2 ILE   319      38.014   6.438 -33.452  1.00 82.57           C  
ATOM   2538  CD1 ILE   319      39.928   4.174 -34.708  1.00 82.57           C  
ATOM   2539  N   SER   320      39.360   8.561 -36.359  1.00 57.44           N  
ATOM   2540  CA  SER   320      38.503   8.993 -37.429  1.00 57.44           C  
ATOM   2541  C   SER   320      39.061   8.435 -38.704  1.00 57.44           C  
ATOM   2542  O   SER   320      40.209   8.003 -38.730  1.00 57.44           O  
ATOM   2543  CB  SER   320      38.439  10.523 -37.572  1.00 57.44           C  
ATOM   2544  OG  SER   320      39.737  11.044 -37.824  1.00 57.44           O  
ATOM   2545  N   MET   321      38.250   8.394 -39.788  1.00140.81           N  
ATOM   2546  CA  MET   321      38.742   7.944 -41.066  1.00140.81           C  
ATOM   2547  C   MET   321      38.731   9.142 -41.974  1.00140.81           C  
ATOM   2548  O   MET   321      37.759   9.896 -41.992  1.00140.81           O  
ATOM   2549  CB  MET   321      37.858   6.900 -41.768  1.00140.81           C  
ATOM   2550  CG  MET   321      37.693   5.590 -41.004  1.00140.81           C  
ATOM   2551  SD  MET   321      36.616   5.732 -39.552  1.00140.81           S  
ATOM   2552  CE  MET   321      36.637   3.957 -39.193  1.00140.81           C  
ATOM   2553  N   ASP   322      39.810   9.349 -42.763  1.00 74.45           N  
ATOM   2554  CA  ASP   322      39.880  10.527 -43.589  1.00 74.45           C  
ATOM   2555  C   ASP   322      39.333  10.284 -44.970  1.00 74.45           C  
ATOM   2556  O   ASP   322      38.788   9.224 -45.268  1.00 74.45           O  
ATOM   2557  CB  ASP   322      41.275  11.196 -43.683  1.00 74.45           C  
ATOM   2558  CG  ASP   322      42.312  10.343 -44.404  1.00 74.45           C  
ATOM   2559  OD1 ASP   322      41.933   9.499 -45.257  1.00 74.45           O  
ATOM   2560  OD2 ASP   322      43.521  10.547 -44.113  1.00 74.45           O1-
ATOM   2561  N   SER   323      39.480  11.301 -45.849  1.00 80.92           N  
ATOM   2562  CA  SER   323      38.963  11.304 -47.194  1.00 80.92           C  
ATOM   2563  C   SER   323      39.616  10.221 -48.009  1.00 80.92           C  
ATOM   2564  O   SER   323      38.973   9.593 -48.850  1.00 80.92           O  
ATOM   2565  CB  SER   323      39.217  12.638 -47.917  1.00 80.92           C  
ATOM   2566  OG  SER   323      38.689  12.584 -49.234  1.00 80.92           O  
ATOM   2567  N   GLU   324      40.923   9.997 -47.770  1.00124.00           N  
ATOM   2568  CA  GLU   324      41.809   9.041 -48.391  1.00124.00           C  
ATOM   2569  C   GLU   324      41.474   7.657 -47.928  1.00124.00           C  
ATOM   2570  O   GLU   324      42.064   6.688 -48.406  1.00124.00           O  
ATOM   2571  CB  GLU   324      43.292   9.283 -48.056  1.00124.00           C  
ATOM   2572  CG  GLU   324      43.885  10.509 -48.749  1.00124.00           C  
ATOM   2573  CD  GLU   324      44.095  10.145 -50.211  1.00124.00           C  
ATOM   2574  OE1 GLU   324      43.255   9.382 -50.757  1.00124.00           O  
ATOM   2575  OE2 GLU   324      45.101  10.622 -50.801  1.00124.00           O1-
ATOM   2576  N   SER   325      40.561   7.532 -46.946  1.00 68.26           N  
ATOM   2577  CA  SER   325      40.239   6.262 -46.356  1.00 68.26           C  
ATOM   2578  C   SER   325      41.346   5.886 -45.428  1.00 68.26           C  
ATOM   2579  O   SER   325      41.576   4.714 -45.137  1.00 68.26           O  
ATOM   2580  CB  SER   325      40.054   5.129 -47.383  1.00 68.26           C  
ATOM   2581  OG  SER   325      38.960   5.423 -48.239  1.00 68.26           O  
ATOM   2582  N   LYS   326      42.060   6.912 -44.931  1.00 81.11           N  
ATOM   2583  CA  LYS   326      43.089   6.713 -43.951  1.00 81.11           C  
ATOM   2584  C   LYS   326      42.434   6.563 -42.600  1.00 81.11           C  
ATOM   2585  O   LYS   326      41.463   7.256 -42.285  1.00 81.11           O  
ATOM   2586  CB  LYS   326      44.093   7.875 -43.851  1.00 81.11           C  
ATOM   2587  CG  LYS   326      44.980   8.045 -45.088  1.00 81.11           C  
ATOM   2588  CD  LYS   326      45.788   9.346 -45.101  1.00 81.11           C  
ATOM   2589  CE  LYS   326      46.681   9.507 -46.335  1.00 81.11           C  
ATOM   2590  NZ  LYS   326      47.791   8.528 -46.293  1.00 81.11           N1+
ATOM   2591  N   LEU   327      42.966   5.638 -41.763  1.00110.81           N  
ATOM   2592  CA  LEU   327      42.446   5.395 -40.439  1.00110.81           C  
ATOM   2593  C   LEU   327      43.360   6.032 -39.423  1.00110.81           C  
ATOM   2594  O   LEU   327      44.478   5.578 -39.192  1.00110.81           O  
ATOM   2595  CB  LEU   327      42.374   3.894 -40.108  1.00110.81           C  
ATOM   2596  CG  LEU   327      41.834   3.584 -38.704  1.00110.81           C  
ATOM   2597  CD1 LEU   327      40.380   4.057 -38.546  1.00110.81           C  
ATOM   2598  CD2 LEU   327      42.021   2.097 -38.361  1.00110.81           C  
ATOM   2599  N   TRP   328      42.884   7.086 -38.730  1.00124.91           N  
ATOM   2600  CA  TRP   328      43.741   7.795 -37.817  1.00124.91           C  
ATOM   2601  C   TRP   328      43.301   7.526 -36.409  1.00124.91           C  
ATOM   2602  O   TRP   328      42.109   7.544 -36.091  1.00124.91           O  
ATOM   2603  CB  TRP   328      43.664   9.317 -38.008  1.00124.91           C  
ATOM   2604  CG  TRP   328      44.046   9.765 -39.396  1.00124.91           C  
ATOM   2605  CD1 TRP   328      43.305   9.711 -40.540  1.00124.91           C  
ATOM   2606  CD2 TRP   328      45.305  10.348 -39.756  1.00124.91           C  
ATOM   2607  CE2 TRP   328      45.264  10.610 -41.124  1.00124.91           C  
ATOM   2608  CE3 TRP   328      46.407  10.643 -39.010  1.00124.91           C  
ATOM   2609  NE1 TRP   328      44.031  10.210 -41.593  1.00124.91           N  
ATOM   2610  CZ2 TRP   328      46.329  11.168 -41.768  1.00124.91           C  
ATOM   2611  CZ3 TRP   328      47.480  11.209 -39.661  1.00124.91           C  
ATOM   2612  CH2 TRP   328      47.443  11.466 -41.015  1.00124.91           C  
ATOM   2613  N   PHE   329      44.278   7.247 -35.519  1.00205.26           N  
ATOM   2614  CA  PHE   329      43.942   7.069 -34.134  1.00205.26           C  
ATOM   2615  C   PHE   329      44.996   7.686 -33.268  1.00205.26           C  
ATOM   2616  O   PHE   329      46.180   7.683 -33.604  1.00205.26           O  
ATOM   2617  CB  PHE   329      43.622   5.609 -33.746  1.00205.26           C  
ATOM   2618  CG  PHE   329      44.656   4.671 -34.271  1.00205.26           C  
ATOM   2619  CD1 PHE   329      44.525   4.187 -35.554  1.00205.26           C  
ATOM   2620  CD2 PHE   329      45.730   4.270 -33.508  1.00205.26           C  
ATOM   2621  CE1 PHE   329      45.448   3.312 -36.075  1.00205.26           C  
ATOM   2622  CE2 PHE   329      46.657   3.394 -34.023  1.00205.26           C  
ATOM   2623  CZ  PHE   329      46.515   2.918 -35.307  1.00205.26           C  
ATOM   2624  N   PHE   330      44.562   8.250 -32.118  1.00 73.72           N  
ATOM   2625  CA  PHE   330      45.452   9.008 -31.277  1.00 73.72           C  
ATOM   2626  C   PHE   330      45.294   8.631 -29.828  1.00 73.72           C  
ATOM   2627  O   PHE   330      44.196   8.339 -29.357  1.00 73.72           O  
ATOM   2628  CB  PHE   330      45.168  10.521 -31.385  1.00 73.72           C  
ATOM   2629  CG  PHE   330      46.104  11.297 -30.518  1.00 73.72           C  
ATOM   2630  CD1 PHE   330      47.317  11.722 -31.006  1.00 73.72           C  
ATOM   2631  CD2 PHE   330      45.765  11.614 -29.223  1.00 73.72           C  
ATOM   2632  CE1 PHE   330      48.181  12.442 -30.215  1.00 73.72           C  
ATOM   2633  CE2 PHE   330      46.623  12.335 -28.425  1.00 73.72           C  
ATOM   2634  CZ  PHE   330      47.834  12.750 -28.922  1.00 73.72           C  
ATOM   2635  N   SER   331      46.429   8.638 -29.088  1.00 63.54           N  
ATOM   2636  CA  SER   331      46.459   8.400 -27.670  1.00 63.54           C  
ATOM   2637  C   SER   331      47.196   9.547 -27.038  1.00 63.54           C  
ATOM   2638  O   SER   331      48.078  10.139 -27.661  1.00 63.54           O  
ATOM   2639  CB  SER   331      47.211   7.115 -27.279  1.00 63.54           C  
ATOM   2640  OG  SER   331      48.579   7.214 -27.652  1.00 63.54           O  
ATOM   2641  N   ASN   332      46.820   9.916 -25.790  1.00142.24           N  
ATOM   2642  CA  ASN   332      47.497  11.008 -25.146  1.00142.24           C  
ATOM   2643  C   ASN   332      47.606  10.784 -23.664  1.00142.24           C  
ATOM   2644  O   ASN   332      47.924  11.719 -22.935  1.00142.24           O  
ATOM   2645  CB  ASN   332      46.782  12.356 -25.365  1.00142.24           C  
ATOM   2646  CG  ASN   332      45.387  12.282 -24.759  1.00142.24           C  
ATOM   2647  ND2 ASN   332      44.640  13.417 -24.826  1.00142.24           N  
ATOM   2648  OD1 ASN   332      44.965  11.245 -24.252  1.00142.24           O  
ATOM   2649  N   GLY   333      47.328   9.565 -23.162  1.00 76.38           N  
ATOM   2650  CA  GLY   333      47.530   9.280 -21.762  1.00 76.38           C  
ATOM   2651  C   GLY   333      46.793  10.266 -20.897  1.00 76.38           C  
ATOM   2652  O   GLY   333      47.274  10.594 -19.813  1.00 76.38           O  
ATOM   2653  N   HIS   334      45.616  10.767 -21.331  1.00116.95           N  
ATOM   2654  CA  HIS   334      44.940  11.747 -20.519  1.00116.95           C  
ATOM   2655  C   HIS   334      43.501  11.336 -20.355  1.00116.95           C  
ATOM   2656  O   HIS   334      42.627  11.870 -21.036  1.00116.95           O  
ATOM   2657  CB  HIS   334      44.948  13.140 -21.178  1.00116.95           C  
ATOM   2658  CG  HIS   334      44.549  14.259 -20.263  1.00116.95           C  
ATOM   2659  CD2 HIS   334      45.325  15.105 -19.529  1.00116.95           C  
ATOM   2660  ND1 HIS   334      43.248  14.638 -20.018  1.00116.95           N  
ATOM   2661  CE1 HIS   334      43.300  15.686 -19.155  1.00116.95           C  
ATOM   2662  NE2 HIS   334      44.540  16.005 -18.830  1.00116.95           N  
ATOM   2663  N   PRO   335      43.206  10.424 -19.464  1.00106.31           N  
ATOM   2664  CA  PRO   335      41.845   9.988 -19.253  1.00106.31           C  
ATOM   2665  C   PRO   335      41.099  10.932 -18.359  1.00106.31           C  
ATOM   2666  O   PRO   335      41.744  11.751 -17.706  1.00106.31           O  
ATOM   2667  CB  PRO   335      41.946   8.581 -18.659  1.00106.31           C  
ATOM   2668  CG  PRO   335      43.382   8.497 -18.111  1.00106.31           C  
ATOM   2669  CD  PRO   335      44.176   9.430 -19.039  1.00106.31           C  
ATOM   2670  N   PRO   336      39.789  10.890 -18.329  1.00178.33           N  
ATOM   2671  CA  PRO   336      39.106  11.751 -17.405  1.00178.33           C  
ATOM   2672  C   PRO   336      39.336  11.246 -16.020  1.00178.33           C  
ATOM   2673  O   PRO   336      38.572  10.396 -15.569  1.00178.33           O  
ATOM   2674  CB  PRO   336      37.642  11.763 -17.843  1.00178.33           C  
ATOM   2675  CG  PRO   336      37.719  11.469 -19.354  1.00178.33           C  
ATOM   2676  CD  PRO   336      38.999  10.629 -19.521  1.00178.33           C  
ATOM   2677  N   ILE   337      40.346  11.795 -15.323  1.00 90.83           N  
ATOM   2678  CA  ILE   337      40.677  11.412 -13.983  1.00 90.83           C  
ATOM   2679  C   ILE   337      41.223  12.658 -13.363  1.00 90.83           C  
ATOM   2680  O   ILE   337      41.720  13.535 -14.068  1.00 90.83           O  
ATOM   2681  CB  ILE   337      41.725  10.329 -13.912  1.00 90.83           C  
ATOM   2682  CG1 ILE   337      41.186   9.039 -14.552  1.00 90.83           C  
ATOM   2683  CG2 ILE   337      42.160  10.137 -12.450  1.00 90.83           C  
ATOM   2684  CD1 ILE   337      42.241   7.946 -14.706  1.00 90.83           C  
ATOM   2685  N   GLU   338      41.191  12.748 -12.022  1.00181.42           N  
ATOM   2686  CA  GLU   338      41.485  13.990 -11.375  1.00181.42           C  
ATOM   2687  C   GLU   338      42.822  14.551 -11.764  1.00181.42           C  
ATOM   2688  O   GLU   338      42.850  15.619 -12.364  1.00181.42           O  
ATOM   2689  CB  GLU   338      41.435  13.852  -9.845  1.00181.42           C  
ATOM   2690  CG  GLU   338      40.024  13.532  -9.344  1.00181.42           C  
ATOM   2691  CD  GLU   338      40.101  13.117  -7.882  1.00181.42           C  
ATOM   2692  OE1 GLU   338      40.877  12.176  -7.574  1.00181.42           O  
ATOM   2693  OE2 GLU   338      39.380  13.736  -7.053  1.00181.42           O1-
ATOM   2694  N   ASN   339      43.964  13.878 -11.517  1.00212.61           N  
ATOM   2695  CA  ASN   339      45.190  14.552 -11.877  1.00212.61           C  
ATOM   2696  C   ASN   339      45.876  13.734 -12.923  1.00212.61           C  
ATOM   2697  O   ASN   339      46.936  13.156 -12.694  1.00212.61           O  
ATOM   2698  CB  ASN   339      46.156  14.714 -10.693  1.00212.61           C  
ATOM   2699  CG  ASN   339      47.256  15.678 -11.115  1.00212.61           C  
ATOM   2700  ND2 ASN   339      47.301  16.868 -10.458  1.00212.61           N  
ATOM   2701  OD1 ASN   339      48.047  15.385 -12.010  1.00212.61           O  
ATOM   2702  N   VAL   340      45.260  13.696 -14.113  1.00 92.34           N  
ATOM   2703  CA  VAL   340      45.693  12.944 -15.255  1.00 92.34           C  
ATOM   2704  C   VAL   340      46.887  13.541 -15.952  1.00 92.34           C  
ATOM   2705  O   VAL   340      47.649  12.849 -16.622  1.00 92.34           O  
ATOM   2706  CB  VAL   340      44.605  12.791 -16.270  1.00 92.34           C  
ATOM   2707  CG1 VAL   340      45.166  12.085 -17.516  1.00 92.34           C  
ATOM   2708  CG2 VAL   340      43.452  12.040 -15.586  1.00 92.34           C  
ATOM   2709  N   GLN   341      47.087  14.855 -15.816  1.00149.73           N  
ATOM   2710  CA  GLN   341      48.067  15.606 -16.556  1.00149.73           C  
ATOM   2711  C   GLN   341      49.497  15.121 -16.367  1.00149.73           C  
ATOM   2712  O   GLN   341      50.347  15.453 -17.193  1.00149.73           O  
ATOM   2713  CB  GLN   341      48.058  17.103 -16.204  1.00149.73           C  
ATOM   2714  CG  GLN   341      46.733  17.796 -16.526  1.00149.73           C  
ATOM   2715  CD  GLN   341      45.742  17.444 -15.428  1.00149.73           C  
ATOM   2716  NE2 GLN   341      44.429  17.674 -15.697  1.00149.73           N  
ATOM   2717  OE1 GLN   341      46.127  16.981 -14.355  1.00149.73           O  
ATOM   2718  N   LEU   342      49.812  14.366 -15.288  1.00210.66           N  
ATOM   2719  CA  LEU   342      51.160  14.094 -14.813  1.00210.66           C  
ATOM   2720  C   LEU   342      52.252  13.508 -15.720  1.00210.66           C  
ATOM   2721  O   LEU   342      53.163  14.274 -16.015  1.00210.66           O  
ATOM   2722  CB  LEU   342      51.139  13.186 -13.570  1.00210.66           C  
ATOM   2723  CG  LEU   342      52.539  12.841 -13.026  1.00210.66           C  
ATOM   2724  CD1 LEU   342      53.275  14.090 -12.518  1.00210.66           C  
ATOM   2725  CD2 LEU   342      52.465  11.720 -11.977  1.00210.66           C  
ATOM   2726  N   THR   343      52.278  12.222 -16.211  1.00159.47           N  
ATOM   2727  CA  THR   343      53.512  11.884 -16.940  1.00159.47           C  
ATOM   2728  C   THR   343      53.612  10.458 -17.448  1.00159.47           C  
ATOM   2729  O   THR   343      52.878   9.572 -17.015  1.00159.47           O  
ATOM   2730  CB  THR   343      54.764  12.074 -16.117  1.00159.47           C  
ATOM   2731  CG2 THR   343      54.804  10.990 -15.027  1.00159.47           C  
ATOM   2732  OG1 THR   343      55.924  12.003 -16.932  1.00159.47           O  
ATOM   2733  N   PHE   344      54.586  10.226 -18.383  1.00 80.99           N  
ATOM   2734  CA  PHE   344      54.961   8.953 -18.966  1.00 80.99           C  
ATOM   2735  C   PHE   344      56.403   9.018 -19.388  1.00 80.99           C  
ATOM   2736  O   PHE   344      56.958  10.094 -19.608  1.00 80.99           O  
ATOM   2737  CB  PHE   344      54.174   8.567 -20.231  1.00 80.99           C  
ATOM   2738  CG  PHE   344      52.817   8.104 -19.831  1.00 80.99           C  
ATOM   2739  CD1 PHE   344      52.621   6.798 -19.444  1.00 80.99           C  
ATOM   2740  CD2 PHE   344      51.744   8.964 -19.849  1.00 80.99           C  
ATOM   2741  CE1 PHE   344      51.373   6.356 -19.075  1.00 80.99           C  
ATOM   2742  CE2 PHE   344      50.494   8.527 -19.480  1.00 80.99           C  
ATOM   2743  CZ  PHE   344      50.307   7.222 -19.092  1.00 80.99           C  
ATOM   2744  N   ASP   345      57.045   7.834 -19.490  1.00 90.17           N  
ATOM   2745  CA  ASP   345      58.422   7.671 -19.874  1.00 90.17           C  
ATOM   2746  C   ASP   345      58.624   8.004 -21.328  1.00 90.17           C  
ATOM   2747  O   ASP   345      59.646   8.582 -21.695  1.00 90.17           O  
ATOM   2748  CB  ASP   345      58.916   6.229 -19.672  1.00 90.17           C  
ATOM   2749  CG  ASP   345      60.432   6.226 -19.802  1.00 90.17           C  
ATOM   2750  OD1 ASP   345      61.038   7.326 -19.702  1.00 90.17           O  
ATOM   2751  OD2 ASP   345      61.005   5.123 -20.007  1.00 90.17           O1-
ATOM   2752  N   LYS   346      57.651   7.637 -22.187  1.00121.60           N  
ATOM   2753  CA  LYS   346      57.733   7.769 -23.622  1.00121.60           C  
ATOM   2754  C   LYS   346      56.871   8.913 -24.071  1.00121.60           C  
ATOM   2755  O   LYS   346      56.164   9.517 -23.267  1.00121.60           O  
ATOM   2756  CB  LYS   346      57.244   6.491 -24.315  1.00121.60           C  
ATOM   2757  CG  LYS   346      55.972   5.972 -23.645  1.00121.60           C  
ATOM   2758  CD  LYS   346      55.281   4.817 -24.362  1.00121.60           C  
ATOM   2759  CE  LYS   346      54.146   4.212 -23.531  1.00121.60           C  
ATOM   2760  NZ  LYS   346      54.700   3.360 -22.457  1.00121.60           N1+
ATOM   2761  N   PRO   347      56.923   9.237 -25.347  1.00 92.09           N  
ATOM   2762  CA  PRO   347      56.157  10.341 -25.860  1.00 92.09           C  
ATOM   2763  C   PRO   347      54.699  10.130 -25.616  1.00 92.09           C  
ATOM   2764  O   PRO   347      54.133   9.135 -26.062  1.00 92.09           O  
ATOM   2765  CB  PRO   347      56.579  10.498 -27.318  1.00 92.09           C  
ATOM   2766  CG  PRO   347      58.038   9.996 -27.311  1.00 92.09           C  
ATOM   2767  CD  PRO   347      58.097   8.971 -26.162  1.00 92.09           C  
ATOM   2768  N   HIS   348      54.088  11.105 -24.931  1.00 94.25           N  
ATOM   2769  CA  HIS   348      52.742  11.093 -24.439  1.00 94.25           C  
ATOM   2770  C   HIS   348      51.755  11.109 -25.572  1.00 94.25           C  
ATOM   2771  O   HIS   348      50.800  10.334 -25.583  1.00 94.25           O  
ATOM   2772  CB  HIS   348      52.551  12.341 -23.552  1.00 94.25           C  
ATOM   2773  CG  HIS   348      51.477  12.302 -22.508  1.00 94.25           C  
ATOM   2774  CD2 HIS   348      51.250  11.390 -21.524  1.00 94.25           C  
ATOM   2775  ND1 HIS   348      50.540  13.294 -22.323  1.00 94.25           N  
ATOM   2776  CE1 HIS   348      49.804  12.940 -21.239  1.00 94.25           C  
ATOM   2777  NE2 HIS   348      50.196  11.791 -20.721  1.00 94.25           N  
ATOM   2778  N   PHE   349      51.983  11.979 -26.576  1.00 63.08           N  
ATOM   2779  CA  PHE   349      51.032  12.159 -27.636  1.00 63.08           C  
ATOM   2780  C   PHE   349      51.463  11.337 -28.808  1.00 63.08           C  
ATOM   2781  O   PHE   349      52.580  11.493 -29.302  1.00 63.08           O  
ATOM   2782  CB  PHE   349      50.942  13.623 -28.097  1.00 63.08           C  
ATOM   2783  CG  PHE   349      50.536  14.415 -26.901  1.00 63.08           C  
ATOM   2784  CD1 PHE   349      49.211  14.552 -26.559  1.00 63.08           C  
ATOM   2785  CD2 PHE   349      51.492  15.017 -26.116  1.00 63.08           C  
ATOM   2786  CE1 PHE   349      48.848  15.285 -25.453  1.00 63.08           C  
ATOM   2787  CE2 PHE   349      51.135  15.750 -25.009  1.00 63.08           C  
ATOM   2788  CZ  PHE   349      49.810  15.884 -24.674  1.00 63.08           C  
ATOM   2789  N   ARG   350      50.568  10.439 -29.282  1.00 73.75           N  
ATOM   2790  CA  ARG   350      50.896   9.574 -30.379  1.00 73.75           C  
ATOM   2791  C   ARG   350      49.759   9.555 -31.362  1.00 73.75           C  
ATOM   2792  O   ARG   350      48.611   9.308 -30.992  1.00 73.75           O  
ATOM   2793  CB  ARG   350      51.130   8.129 -29.919  1.00 73.75           C  
ATOM   2794  CG  ARG   350      52.327   7.999 -28.976  1.00 73.75           C  
ATOM   2795  CD  ARG   350      52.473   6.605 -28.368  1.00 73.75           C  
ATOM   2796  NE  ARG   350      53.784   6.562 -27.665  1.00 73.75           N  
ATOM   2797  CZ  ARG   350      54.900   6.159 -28.342  1.00 73.75           C  
ATOM   2798  NH1 ARG   350      54.800   5.752 -29.640  1.00 73.75           N1+
ATOM   2799  NH2 ARG   350      56.116   6.164 -27.721  1.00 73.75           N  
ATOM   2800  N   LEU   351      50.056   9.808 -32.658  1.00139.13           N  
ATOM   2801  CA  LEU   351      49.016   9.797 -33.659  1.00139.13           C  
ATOM   2802  C   LEU   351      49.511   8.999 -34.841  1.00139.13           C  
ATOM   2803  O   LEU   351      50.586   9.307 -35.347  1.00139.13           O  
ATOM   2804  CB  LEU   351      48.616  11.232 -34.078  1.00139.13           C  
ATOM   2805  CG  LEU   351      47.478  11.349 -35.110  1.00139.13           C  
ATOM   2806  CD1 LEU   351      46.993  12.800 -35.239  1.00139.13           C  
ATOM   2807  CD2 LEU   351      47.894  10.813 -36.479  1.00139.13           C  
ATOM   2808  N   ILE   352      48.746   7.969 -35.325  1.00154.92           N  
ATOM   2809  CA  ILE   352      49.220   7.142 -36.432  1.00154.92           C  
ATOM   2810  C   ILE   352      48.131   6.811 -37.467  1.00154.92           C  
ATOM   2811  O   ILE   352      46.950   6.942 -37.138  1.00154.92           O  
ATOM   2812  CB  ILE   352      49.825   5.846 -35.976  1.00154.92           C  
ATOM   2813  CG1 ILE   352      48.794   4.892 -35.376  1.00154.92           C  
ATOM   2814  CG2 ILE   352      50.907   6.204 -34.954  1.00154.92           C  
ATOM   2815  CD1 ILE   352      49.393   3.501 -35.146  1.00154.92           C  
ATOM   2816  N   SER   353      48.496   6.422 -38.757  1.00198.21           N  
ATOM   2817  CA  SER   353      47.498   6.026 -39.777  1.00198.21           C  
ATOM   2818  C   SER   353      48.013   5.639 -41.213  1.00198.21           C  
ATOM   2819  O   SER   353      48.832   6.404 -41.721  1.00198.21           O  
ATOM   2820  CB  SER   353      46.515   7.179 -40.042  1.00198.21           C  
ATOM   2821  OG  SER   353      47.203   8.279 -40.617  1.00198.21           O  
ATOM   2822  N   MET   354      47.774   4.397 -41.838  1.00297.56           N  
ATOM   2823  CA  MET   354      47.842   4.080 -43.303  1.00297.56           C  
ATOM   2824  C   MET   354      46.586   4.096 -44.233  1.00297.56           C  
ATOM   2825  O   MET   354      46.386   5.012 -45.037  1.00297.56           O  
ATOM   2826  CB  MET   354      48.512   2.719 -43.560  1.00297.56           C  
ATOM   2827  CG  MET   354      49.993   2.689 -43.186  1.00297.56           C  
ATOM   2828  SD  MET   354      51.042   3.751 -44.219  1.00297.56           S  
ATOM   2829  CE  MET   354      50.878   2.717 -45.704  1.00297.56           C  
ATOM   2830  N   ASP   355      45.654   3.086 -44.070  1.00133.77           N  
ATOM   2831  CA  ASP   355      44.473   2.793 -44.906  1.00133.77           C  
ATOM   2832  C   ASP   355      43.704   1.602 -44.324  1.00133.77           C  
ATOM   2833  O   ASP   355      44.311   0.678 -43.784  1.00133.77           O  
ATOM   2834  CB  ASP   355      44.798   2.506 -46.385  1.00133.77           C  
ATOM   2835  CG  ASP   355      45.693   1.283 -46.464  1.00133.77           C  
ATOM   2836  OD1 ASP   355      46.289   0.929 -45.414  1.00133.77           O  
ATOM   2837  OD2 ASP   355      45.802   0.695 -47.573  1.00133.77           O1-
ATOM   2838  N   THR   356      42.343   1.585 -44.440  1.00 77.01           N  
ATOM   2839  CA  THR   356      41.435   0.629 -43.826  1.00 77.01           C  
ATOM   2840  C   THR   356      41.576  -0.789 -44.312  1.00 77.01           C  
ATOM   2841  O   THR   356      41.454  -1.717 -43.511  1.00 77.01           O  
ATOM   2842  CB  THR   356      39.990   1.024 -43.964  1.00 77.01           C  
ATOM   2843  CG2 THR   356      39.760   2.345 -43.207  1.00 77.01           C  
ATOM   2844  OG1 THR   356      39.636   1.163 -45.334  1.00 77.01           O  
ATOM   2845  N   LYS   357      41.783  -1.010 -45.625  1.00108.17           N  
ATOM   2846  CA  LYS   357      41.910  -2.346 -46.149  1.00108.17           C  
ATOM   2847  C   LYS   357      43.128  -2.978 -45.557  1.00108.17           C  
ATOM   2848  O   LYS   357      43.103  -4.136 -45.140  1.00108.17           O  
ATOM   2849  CB  LYS   357      42.126  -2.369 -47.674  1.00108.17           C  
ATOM   2850  CG  LYS   357      42.266  -3.782 -48.250  1.00108.17           C  
ATOM   2851  CD  LYS   357      42.447  -3.828 -49.771  1.00108.17           C  
ATOM   2852  CE  LYS   357      41.155  -3.639 -50.569  1.00108.17           C  
ATOM   2853  NZ  LYS   357      41.442  -3.704 -52.021  1.00108.17           N1+
ATOM   2854  N   LYS   358      44.235  -2.219 -45.486  1.00 91.96           N  
ATOM   2855  CA  LYS   358      45.461  -2.765 -44.985  1.00 91.96           C  
ATOM   2856  C   LYS   358      45.239  -3.171 -43.566  1.00 91.96           C  
ATOM   2857  O   LYS   358      45.750  -4.196 -43.116  1.00 91.96           O  
ATOM   2858  CB  LYS   358      46.619  -1.754 -44.981  1.00 91.96           C  
ATOM   2859  CG  LYS   358      47.944  -2.312 -44.453  1.00 91.96           C  
ATOM   2860  CD  LYS   358      48.654  -3.263 -45.419  1.00 91.96           C  
ATOM   2861  CE  LYS   358      49.617  -2.551 -46.373  1.00 91.96           C  
ATOM   2862  NZ  LYS   358      50.429  -3.548 -47.107  1.00 91.96           N1+
ATOM   2863  N   SER   359      44.457  -2.370 -42.819  1.00 95.51           N  
ATOM   2864  CA  SER   359      44.261  -2.633 -41.425  1.00 95.51           C  
ATOM   2865  C   SER   359      43.662  -3.994 -41.190  1.00 95.51           C  
ATOM   2866  O   SER   359      44.277  -4.842 -40.547  1.00 95.51           O  
ATOM   2867  CB  SER   359      43.333  -1.608 -40.748  1.00 95.51           C  
ATOM   2868  OG  SER   359      43.928  -0.318 -40.762  1.00 95.51           O  
ATOM   2869  N   ILE   360      42.455  -4.233 -41.739  1.00101.10           N  
ATOM   2870  CA  ILE   360      41.612  -5.382 -41.510  1.00101.10           C  
ATOM   2871  C   ILE   360      42.134  -6.682 -42.049  1.00101.10           C  
ATOM   2872  O   ILE   360      41.689  -7.735 -41.599  1.00101.10           O  
ATOM   2873  CB  ILE   360      40.188  -5.184 -41.964  1.00101.10           C  
ATOM   2874  CG1 ILE   360      40.080  -4.965 -43.480  1.00101.10           C  
ATOM   2875  CG2 ILE   360      39.604  -4.028 -41.135  1.00101.10           C  
ATOM   2876  CD1 ILE   360      38.637  -5.007 -43.983  1.00101.10           C  
ATOM   2877  N   HIS   361      42.996  -6.670 -43.079  1.00 89.92           N  
ATOM   2878  CA  HIS   361      43.432  -7.892 -43.709  1.00 89.92           C  
ATOM   2879  C   HIS   361      43.874  -8.932 -42.715  1.00 89.92           C  
ATOM   2880  O   HIS   361      44.675  -8.673 -41.818  1.00 89.92           O  
ATOM   2881  CB  HIS   361      44.600  -7.680 -44.688  1.00 89.92           C  
ATOM   2882  CG  HIS   361      45.053  -8.947 -45.348  1.00 89.92           C  
ATOM   2883  CD2 HIS   361      46.057  -9.807 -45.017  1.00 89.92           C  
ATOM   2884  ND1 HIS   361      44.468  -9.472 -46.479  1.00 89.92           N  
ATOM   2885  CE1 HIS   361      45.142 -10.614 -46.775  1.00 89.92           C  
ATOM   2886  NE2 HIS   361      46.114 -10.855 -45.915  1.00 89.92           N  
ATOM   2887  N   GLY   362      43.334 -10.161 -42.882  1.00 30.73           N  
ATOM   2888  CA  GLY   362      43.680 -11.304 -42.083  1.00 30.73           C  
ATOM   2889  C   GLY   362      42.991 -11.259 -40.751  1.00 30.73           C  
ATOM   2890  O   GLY   362      43.483 -11.848 -39.789  1.00 30.73           O  
ATOM   2891  N   THR   363      41.831 -10.575 -40.643  1.00 59.13           N  
ATOM   2892  CA  THR   363      41.194 -10.508 -39.352  1.00 59.13           C  
ATOM   2893  C   THR   363      39.719 -10.756 -39.494  1.00 59.13           C  
ATOM   2894  O   THR   363      39.178 -10.822 -40.595  1.00 59.13           O  
ATOM   2895  CB  THR   363      41.332  -9.180 -38.662  1.00 59.13           C  
ATOM   2896  CG2 THR   363      42.820  -8.788 -38.652  1.00 59.13           C  
ATOM   2897  OG1 THR   363      40.571  -8.186 -39.331  1.00 59.13           O  
ATOM   2898  N   LYS   364      39.034 -10.873 -38.337  1.00124.85           N  
ATOM   2899  CA  LYS   364      37.623 -11.143 -38.208  1.00124.85           C  
ATOM   2900  C   LYS   364      36.833 -10.026 -38.816  1.00124.85           C  
ATOM   2901  O   LYS   364      35.650 -10.178 -39.112  1.00124.85           O  
ATOM   2902  CB  LYS   364      37.168 -11.278 -36.743  1.00124.85           C  
ATOM   2903  CG  LYS   364      37.423 -12.657 -36.130  1.00124.85           C  
ATOM   2904  CD  LYS   364      36.593 -13.761 -36.790  1.00124.85           C  
ATOM   2905  CE  LYS   364      36.717 -15.126 -36.110  1.00124.85           C  
ATOM   2906  NZ  LYS   364      35.736 -16.069 -36.693  1.00124.85           N1+
ATOM   2907  N   CYS   365      37.441  -8.836 -38.913  1.00 80.51           N  
ATOM   2908  CA  CYS   365      36.803  -7.677 -39.471  1.00 80.51           C  
ATOM   2909  C   CYS   365      36.679  -7.781 -40.968  1.00 80.51           C  
ATOM   2910  O   CYS   365      35.893  -7.056 -41.577  1.00 80.51           O  
ATOM   2911  CB  CYS   365      37.507  -6.376 -39.056  1.00 80.51           C  
ATOM   2912  SG  CYS   365      37.318  -6.147 -37.260  1.00 80.51           S  
ATOM   2913  N   GLU   366      37.484  -8.658 -41.604  1.00 70.17           N  
ATOM   2914  CA  GLU   366      37.495  -8.826 -43.036  1.00 70.17           C  
ATOM   2915  C   GLU   366      36.217  -9.435 -43.521  1.00 70.17           C  
ATOM   2916  O   GLU   366      35.313  -9.751 -42.751  1.00 70.17           O  
ATOM   2917  CB  GLU   366      38.612  -9.736 -43.571  1.00 70.17           C  
ATOM   2918  CG  GLU   366      40.009  -9.128 -43.528  1.00 70.17           C  
ATOM   2919  CD  GLU   366      40.912 -10.056 -44.326  1.00 70.17           C  
ATOM   2920  OE1 GLU   366      40.951 -11.271 -43.995  1.00 70.17           O  
ATOM   2921  OE2 GLU   366      41.569  -9.563 -45.282  1.00 70.17           O1-
ATOM   2922  N   VAL   367      36.103  -9.530 -44.864  1.00 39.63           N  
ATOM   2923  CA  VAL   367      34.955 -10.098 -45.511  1.00 39.63           C  
ATOM   2924  C   VAL   367      34.888 -11.533 -45.125  1.00 39.63           C  
ATOM   2925  O   VAL   367      33.827 -12.050 -44.779  1.00 39.63           O  
ATOM   2926  CB  VAL   367      35.047 -10.042 -47.007  1.00 39.63           C  
ATOM   2927  CG1 VAL   367      33.838 -10.784 -47.603  1.00 39.63           C  
ATOM   2928  CG2 VAL   367      35.148  -8.570 -47.438  1.00 39.63           C  
ATOM   2929  N   LYS   368      36.045 -12.214 -45.185  1.00 76.23           N  
ATOM   2930  CA  LYS   368      36.098 -13.587 -44.805  1.00 76.23           C  
ATOM   2931  C   LYS   368      37.083 -13.689 -43.649  1.00 76.23           C  
ATOM   2932  O   LYS   368      37.368 -14.835 -43.213  1.00 76.23           O  
ATOM   2933  CB  LYS   368      36.610 -14.511 -45.923  1.00 76.23           C  
ATOM   2934  CG  LYS   368      35.633 -14.646 -47.092  1.00 76.23           C  
ATOM   2935  CD  LYS   368      36.240 -15.317 -48.325  1.00 76.23           C  
ATOM   2936  CE  LYS   368      37.207 -14.417 -49.098  1.00 76.23           C  
ATOM   2937  NZ  LYS   368      38.452 -14.222 -48.322  1.00 76.23           N1+
ATOM   2938  OXT LYS   368      37.569 -12.619 -43.190  1.00 76.23           O1-
END
