# Supplementary material for: The Diversity of Yellow-Related Proteins in Sand Flies (Diptera: Psychodidae)
Source: PLoS One. 2016 Nov 3;11(11):e0166191. doi: 10.1371/journal.pone.0166191 (PMC5094789; doi:10.1371/journal.pone.0166191)
Supplement: S1 Fig — Zipped PDB files of 32 sand fly yellow-related proteins calculated in MODELLER based on 3Q6K as the template structure. Protein codes refers to Table 1. (ZIP) [file pone.0166191.s001.zip › Pper2.pdb]

ATOM      1  N   HIS     1      48.331  -2.196 -40.739  1.00 44.43           N  
ATOM      2  CA  HIS     1      49.504  -2.914 -40.196  1.00 44.43           C  
ATOM      3  C   HIS     1      50.541  -1.907 -39.822  1.00 44.43           C  
ATOM      4  O   HIS     1      50.684  -1.540 -38.656  1.00 44.43           O  
ATOM      5  CB  HIS     1      50.074  -3.822 -41.298  1.00 44.43           C  
ATOM      6  CG  HIS     1      51.055  -4.851 -40.821  1.00 44.43           C  
ATOM      7  CD2 HIS     1      50.921  -6.203 -40.738  1.00 44.43           C  
ATOM      8  ND1 HIS     1      52.336  -4.573 -40.398  1.00 44.43           N  
ATOM      9  CE1 HIS     1      52.910  -5.763 -40.086  1.00 44.43           C  
ATOM     10  NE2 HIS     1      52.090  -6.781 -40.275  1.00 44.43           N  
ATOM     11  N   VAL     2      51.289  -1.426 -40.830  1.00 97.93           N  
ATOM     12  CA  VAL     2      52.316  -0.453 -40.595  1.00 97.93           C  
ATOM     13  C   VAL     2      51.649   0.869 -40.411  1.00 97.93           C  
ATOM     14  O   VAL     2      50.582   1.126 -40.969  1.00 97.93           O  
ATOM     15  CB  VAL     2      53.265  -0.291 -41.742  1.00 97.93           C  
ATOM     16  CG1 VAL     2      53.937  -1.646 -42.021  1.00 97.93           C  
ATOM     17  CG2 VAL     2      52.491   0.301 -42.931  1.00 97.93           C  
ATOM     18  N   GLU     3      52.251   1.740 -39.581  1.00 80.55           N  
ATOM     19  CA  GLU     3      51.676   3.039 -39.401  1.00 80.55           C  
ATOM     20  C   GLU     3      52.750   4.068 -39.490  1.00 80.55           C  
ATOM     21  O   GLU     3      53.915   3.805 -39.195  1.00 80.55           O  
ATOM     22  CB  GLU     3      50.982   3.253 -38.040  1.00 80.55           C  
ATOM     23  CG  GLU     3      49.589   2.626 -37.935  1.00 80.55           C  
ATOM     24  CD  GLU     3      49.720   1.146 -37.616  1.00 80.55           C  
ATOM     25  OE1 GLU     3      50.804   0.738 -37.121  1.00 80.55           O  
ATOM     26  OE2 GLU     3      48.729   0.407 -37.857  1.00 80.55           O1-
ATOM     27  N   ARG     4      52.364   5.274 -39.954  1.00112.05           N  
ATOM     28  CA  ARG     4      53.270   6.381 -39.976  1.00112.05           C  
ATOM     29  C   ARG     4      52.522   7.547 -39.420  1.00112.05           C  
ATOM     30  O   ARG     4      51.338   7.723 -39.707  1.00112.05           O  
ATOM     31  CB  ARG     4      53.751   6.791 -41.375  1.00112.05           C  
ATOM     32  CG  ARG     4      54.636   5.744 -42.047  1.00112.05           C  
ATOM     33  CD  ARG     4      55.185   6.205 -43.395  1.00112.05           C  
ATOM     34  NE  ARG     4      54.017   6.595 -44.231  1.00112.05           N  
ATOM     35  CZ  ARG     4      54.118   6.603 -45.591  1.00112.05           C  
ATOM     36  NH1 ARG     4      55.271   6.187 -46.193  1.00112.05           N1+
ATOM     37  NH2 ARG     4      53.060   7.021 -46.344  1.00112.05           N  
ATOM     38  N   GLU     5      53.191   8.351 -38.569  1.00157.71           N  
ATOM     39  CA  GLU     5      52.561   9.525 -38.042  1.00157.71           C  
ATOM     40  C   GLU     5      53.470  10.183 -37.041  1.00157.71           C  
ATOM     41  O   GLU     5      54.688  10.042 -37.132  1.00157.71           O  
ATOM     42  CB  GLU     5      51.131   9.333 -37.511  1.00157.71           C  
ATOM     43  CG  GLU     5      50.378  10.643 -37.251  1.00157.71           C  
ATOM     44  CD  GLU     5      50.317  11.424 -38.556  1.00157.71           C  
ATOM     45  OE1 GLU     5      50.649  10.835 -39.619  1.00157.71           O  
ATOM     46  OE2 GLU     5      49.943  12.626 -38.509  1.00157.71           O1-
ATOM     47  N   TYR     6      52.910  10.921 -36.055  1.00100.29           N  
ATOM     48  CA  TYR     6      53.742  11.736 -35.211  1.00100.29           C  
ATOM     49  C   TYR     6      53.691  11.284 -33.776  1.00100.29           C  
ATOM     50  O   TYR     6      52.759  10.601 -33.348  1.00100.29           O  
ATOM     51  CB  TYR     6      53.293  13.210 -35.170  1.00100.29           C  
ATOM     52  CG  TYR     6      53.212  13.761 -36.554  1.00100.29           C  
ATOM     53  CD1 TYR     6      54.346  14.031 -37.284  1.00100.29           C  
ATOM     54  CD2 TYR     6      51.984  14.038 -37.114  1.00100.29           C  
ATOM     55  CE1 TYR     6      54.248  14.549 -38.557  1.00100.29           C  
ATOM     56  CE2 TYR     6      51.883  14.556 -38.385  1.00100.29           C  
ATOM     57  CZ  TYR     6      53.019  14.813 -39.114  1.00100.29           C  
ATOM     58  OH  TYR     6      52.924  15.345 -40.418  1.00100.29           O  
ATOM     59  N   ALA     7      54.756  11.635 -33.010  1.00 53.70           N  
ATOM     60  CA  ALA     7      54.833  11.369 -31.595  1.00 53.70           C  
ATOM     61  C   ALA     7      55.430  12.585 -30.942  1.00 53.70           C  
ATOM     62  O   ALA     7      56.407  13.142 -31.439  1.00 53.70           O  
ATOM     63  CB  ALA     7      55.735  10.175 -31.239  1.00 53.70           C  
ATOM     64  N   TRP     8      54.870  13.032 -29.795  1.00 85.09           N  
ATOM     65  CA  TRP     8      55.389  14.219 -29.168  1.00 85.09           C  
ATOM     66  C   TRP     8      55.574  13.996 -27.697  1.00 85.09           C  
ATOM     67  O   TRP     8      54.668  13.544 -26.995  1.00 85.09           O  
ATOM     68  CB  TRP     8      54.432  15.424 -29.258  1.00 85.09           C  
ATOM     69  CG  TRP     8      54.119  15.939 -30.645  1.00 85.09           C  
ATOM     70  CD1 TRP     8      54.754  16.898 -31.379  1.00 85.09           C  
ATOM     71  CD2 TRP     8      53.004  15.497 -31.431  1.00 85.09           C  
ATOM     72  CE2 TRP     8      53.021  16.227 -32.620  1.00 85.09           C  
ATOM     73  CE3 TRP     8      52.034  14.567 -31.179  1.00 85.09           C  
ATOM     74  NE1 TRP     8      54.101  17.084 -32.574  1.00 85.09           N  
ATOM     75  CZ2 TRP     8      52.067  16.036 -33.576  1.00 85.09           C  
ATOM     76  CZ3 TRP     8      51.082  14.366 -32.153  1.00 85.09           C  
ATOM     77  CH2 TRP     8      51.098  15.088 -33.328  1.00 85.09           C  
ATOM     78  N   LYS     9      56.785  14.302 -27.195  1.00 51.25           N  
ATOM     79  CA  LYS     9      57.019  14.278 -25.783  1.00 51.25           C  
ATOM     80  C   LYS     9      56.231  15.421 -25.228  1.00 51.25           C  
ATOM     81  O   LYS     9      55.552  15.305 -24.207  1.00 51.25           O  
ATOM     82  CB  LYS     9      58.494  14.528 -25.433  1.00 51.25           C  
ATOM     83  CG  LYS     9      59.437  13.492 -26.045  1.00 51.25           C  
ATOM     84  CD  LYS     9      60.915  13.883 -25.973  1.00 51.25           C  
ATOM     85  CE  LYS     9      61.847  12.846 -26.599  1.00 51.25           C  
ATOM     86  NZ  LYS     9      63.255  13.262 -26.427  1.00 51.25           N1+
ATOM     87  N   ASN    10      56.304  16.571 -25.928  1.00 52.53           N  
ATOM     88  CA  ASN    10      55.626  17.760 -25.505  1.00 52.53           C  
ATOM     89  C   ASN    10      55.157  18.425 -26.758  1.00 52.53           C  
ATOM     90  O   ASN    10      55.799  18.302 -27.801  1.00 52.53           O  
ATOM     91  CB  ASN    10      56.586  18.734 -24.807  1.00 52.53           C  
ATOM     92  CG  ASN    10      57.161  18.055 -23.570  1.00 52.53           C  
ATOM     93  ND2 ASN    10      58.508  17.869 -23.553  1.00 52.53           N  
ATOM     94  OD1 ASN    10      56.434  17.697 -22.645  1.00 52.53           O  
ATOM     95  N   ILE    11      54.028  19.156 -26.710  1.00 93.61           N  
ATOM     96  CA  ILE    11      53.642  19.796 -27.927  1.00 93.61           C  
ATOM     97  C   ILE    11      54.086  21.214 -27.879  1.00 93.61           C  
ATOM     98  O   ILE    11      53.594  22.033 -27.103  1.00 93.61           O  
ATOM     99  CB  ILE    11      52.205  19.661 -28.301  1.00 93.61           C  
ATOM    100  CG1 ILE    11      51.983  18.189 -28.694  1.00 93.61           C  
ATOM    101  CG2 ILE    11      51.909  20.657 -29.431  1.00 93.61           C  
ATOM    102  CD1 ILE    11      50.564  17.832 -29.109  1.00 93.61           C  
ATOM    103  N   SER    12      55.089  21.506 -28.731  1.00 93.25           N  
ATOM    104  CA  SER    12      55.690  22.800 -28.788  1.00 93.25           C  
ATOM    105  C   SER    12      55.062  23.564 -29.909  1.00 93.25           C  
ATOM    106  O   SER    12      54.541  22.986 -30.862  1.00 93.25           O  
ATOM    107  CB  SER    12      57.206  22.746 -29.032  1.00 93.25           C  
ATOM    108  OG  SER    12      57.844  22.094 -27.945  1.00 93.25           O  
ATOM    109  N   TYR    13      55.107  24.907 -29.819  1.00168.78           N  
ATOM    110  CA  TYR    13      54.478  25.723 -30.816  1.00168.78           C  
ATOM    111  C   TYR    13      55.508  26.509 -31.550  1.00168.78           C  
ATOM    112  O   TYR    13      56.502  26.959 -30.982  1.00168.78           O  
ATOM    113  CB  TYR    13      53.478  26.749 -30.251  1.00168.78           C  
ATOM    114  CG  TYR    13      52.202  26.071 -29.888  1.00168.78           C  
ATOM    115  CD1 TYR    13      52.004  25.524 -28.643  1.00168.78           C  
ATOM    116  CD2 TYR    13      51.194  25.989 -30.821  1.00168.78           C  
ATOM    117  CE1 TYR    13      50.812  24.907 -28.338  1.00168.78           C  
ATOM    118  CE2 TYR    13      50.001  25.375 -30.523  1.00168.78           C  
ATOM    119  CZ  TYR    13      49.810  24.832 -29.276  1.00168.78           C  
ATOM    120  OH  TYR    13      48.588  24.198 -28.959  1.00168.78           O  
ATOM    121  N   GLU    14      55.295  26.653 -32.871  1.00 79.90           N  
ATOM    122  CA  GLU    14      56.170  27.444 -33.680  1.00 79.90           C  
ATOM    123  C   GLU    14      55.758  28.880 -33.544  1.00 79.90           C  
ATOM    124  O   GLU    14      54.573  29.199 -33.445  1.00 79.90           O  
ATOM    125  CB  GLU    14      56.108  27.065 -35.171  1.00 79.90           C  
ATOM    126  CG  GLU    14      57.031  27.892 -36.068  1.00 79.90           C  
ATOM    127  CD  GLU    14      56.864  27.384 -37.496  1.00 79.90           C  
ATOM    128  OE1 GLU    14      57.246  26.210 -37.746  1.00 79.90           O  
ATOM    129  OE2 GLU    14      56.351  28.156 -38.350  1.00 79.90           O1-
ATOM    130  N   GLY    15      56.751  29.788 -33.503  1.00 27.96           N  
ATOM    131  CA  GLY    15      56.480  31.198 -33.499  1.00 27.96           C  
ATOM    132  C   GLY    15      55.838  31.631 -32.215  1.00 27.96           C  
ATOM    133  O   GLY    15      55.011  32.541 -32.224  1.00 27.96           O  
ATOM    134  N   VAL    16      56.167  30.985 -31.080  1.00 46.03           N  
ATOM    135  CA  VAL    16      55.642  31.446 -29.829  1.00 46.03           C  
ATOM    136  C   VAL    16      56.831  31.648 -28.959  1.00 46.03           C  
ATOM    137  O   VAL    16      57.692  30.775 -28.870  1.00 46.03           O  
ATOM    138  CB  VAL    16      54.739  30.454 -29.153  1.00 46.03           C  
ATOM    139  CG1 VAL    16      54.335  31.005 -27.776  1.00 46.03           C  
ATOM    140  CG2 VAL    16      53.545  30.180 -30.081  1.00 46.03           C  
ATOM    141  N   ASP    17      56.898  32.810 -28.284  1.00 70.22           N  
ATOM    142  CA  ASP    17      58.056  33.115 -27.504  1.00 70.22           C  
ATOM    143  C   ASP    17      58.189  32.039 -26.480  1.00 70.22           C  
ATOM    144  O   ASP    17      57.226  31.620 -25.840  1.00 70.22           O  
ATOM    145  CB  ASP    17      57.948  34.486 -26.809  1.00 70.22           C  
ATOM    146  CG  ASP    17      59.328  34.950 -26.363  1.00 70.22           C  
ATOM    147  OD1 ASP    17      60.278  34.125 -26.416  1.00 70.22           O  
ATOM    148  OD2 ASP    17      59.450  36.141 -25.963  1.00 70.22           O1-
ATOM    149  N   PRO    18      59.394  31.574 -26.335  1.00 64.34           N  
ATOM    150  CA  PRO    18      59.631  30.524 -25.393  1.00 64.34           C  
ATOM    151  C   PRO    18      59.457  31.033 -24.000  1.00 64.34           C  
ATOM    152  O   PRO    18      59.655  32.225 -23.764  1.00 64.34           O  
ATOM    153  CB  PRO    18      61.030  29.995 -25.705  1.00 64.34           C  
ATOM    154  CG  PRO    18      61.185  30.267 -27.213  1.00 64.34           C  
ATOM    155  CD  PRO    18      60.303  31.501 -27.470  1.00 64.34           C  
ATOM    156  N   ALA    19      59.093  30.129 -23.073  1.00 50.38           N  
ATOM    157  CA  ALA    19      58.883  30.422 -21.683  1.00 50.38           C  
ATOM    158  C   ALA    19      57.589  31.147 -21.483  1.00 50.38           C  
ATOM    159  O   ALA    19      57.209  31.438 -20.350  1.00 50.38           O  
ATOM    160  CB  ALA    19      60.001  31.288 -21.076  1.00 50.38           C  
ATOM    161  N   LEU    20      56.862  31.444 -22.574  1.00106.53           N  
ATOM    162  CA  LEU    20      55.567  32.054 -22.466  1.00106.53           C  
ATOM    163  C   LEU    20      54.598  31.072 -21.896  1.00106.53           C  
ATOM    164  O   LEU    20      53.637  31.461 -21.239  1.00106.53           O  
ATOM    165  CB  LEU    20      54.976  32.542 -23.802  1.00106.53           C  
ATOM    166  CG  LEU    20      55.389  33.972 -24.180  1.00106.53           C  
ATOM    167  CD1 LEU    20      54.625  35.002 -23.332  1.00106.53           C  
ATOM    168  CD2 LEU    20      56.908  34.159 -24.067  1.00106.53           C  
ATOM    169  N   PHE    21      54.786  29.773 -22.188  1.00 68.43           N  
ATOM    170  CA  PHE    21      53.866  28.779 -21.720  1.00 68.43           C  
ATOM    171  C   PHE    21      54.635  27.563 -21.308  1.00 68.43           C  
ATOM    172  O   PHE    21      55.815  27.421 -21.626  1.00 68.43           O  
ATOM    173  CB  PHE    21      52.868  28.338 -22.806  1.00 68.43           C  
ATOM    174  CG  PHE    21      53.649  27.744 -23.930  1.00 68.43           C  
ATOM    175  CD1 PHE    21      53.963  26.404 -23.944  1.00 68.43           C  
ATOM    176  CD2 PHE    21      54.074  28.531 -24.975  1.00 68.43           C  
ATOM    177  CE1 PHE    21      54.682  25.859 -24.983  1.00 68.43           C  
ATOM    178  CE2 PHE    21      54.793  27.991 -26.016  1.00 68.43           C  
ATOM    179  CZ  PHE    21      55.099  26.651 -26.023  1.00 68.43           C  
ATOM    180  N   ASN    22      53.964  26.659 -20.560  1.00 57.27           N  
ATOM    181  CA  ASN    22      54.569  25.430 -20.120  1.00 57.27           C  
ATOM    182  C   ASN    22      54.184  24.382 -21.126  1.00 57.27           C  
ATOM    183  O   ASN    22      53.004  24.142 -21.374  1.00 57.27           O  
ATOM    184  CB  ASN    22      54.058  24.979 -18.738  1.00 57.27           C  
ATOM    185  CG  ASN    22      54.849  23.767 -18.270  1.00 57.27           C  
ATOM    186  ND2 ASN    22      54.791  23.494 -16.939  1.00 57.27           N  
ATOM    187  OD1 ASN    22      55.487  23.074 -19.062  1.00 57.27           O  
ATOM    188  N   ILE    23      55.192  23.714 -21.718  1.00132.77           N  
ATOM    189  CA  ILE    23      55.031  22.748 -22.772  1.00132.77           C  
ATOM    190  C   ILE    23      54.234  21.572 -22.283  1.00132.77           C  
ATOM    191  O   ILE    23      53.509  20.934 -23.046  1.00132.77           O  
ATOM    192  CB  ILE    23      56.352  22.250 -23.281  1.00132.77           C  
ATOM    193  CG1 ILE    23      56.180  21.642 -24.679  1.00132.77           C  
ATOM    194  CG2 ILE    23      56.938  21.282 -22.239  1.00132.77           C  
ATOM    195  CD1 ILE    23      55.889  22.689 -25.752  1.00132.77           C  
ATOM    196  N   ASP    24      54.401  21.214 -20.998  1.00 59.14           N  
ATOM    197  CA  ASP    24      53.719  20.092 -20.406  1.00 59.14           C  
ATOM    198  C   ASP    24      52.236  20.333 -20.376  1.00 59.14           C  
ATOM    199  O   ASP    24      51.446  19.398 -20.478  1.00 59.14           O  
ATOM    200  CB  ASP    24      54.131  19.845 -18.945  1.00 59.14           C  
ATOM    201  CG  ASP    24      55.559  19.324 -18.917  1.00 59.14           C  
ATOM    202  OD1 ASP    24      56.043  18.852 -19.980  1.00 59.14           O  
ATOM    203  OD2 ASP    24      56.186  19.391 -17.826  1.00 59.14           O1-
ATOM    204  N   ASN    25      51.826  21.601 -20.203  1.00 78.48           N  
ATOM    205  CA  ASN    25      50.454  22.011 -20.058  1.00 78.48           C  
ATOM    206  C   ASN    25      49.665  21.819 -21.318  1.00 78.48           C  
ATOM    207  O   ASN    25      48.436  21.775 -21.262  1.00 78.48           O  
ATOM    208  CB  ASN    25      50.305  23.493 -19.668  1.00 78.48           C  
ATOM    209  CG  ASN    25      50.798  23.673 -18.240  1.00 78.48           C  
ATOM    210  ND2 ASN    25      51.065  24.949 -17.846  1.00 78.48           N  
ATOM    211  OD1 ASN    25      50.931  22.705 -17.493  1.00 78.48           O  
ATOM    212  N   ILE    26      50.322  21.752 -22.493  1.00168.52           N  
ATOM    213  CA  ILE    26      49.551  21.681 -23.705  1.00168.52           C  
ATOM    214  C   ILE    26      49.158  20.256 -23.945  1.00168.52           C  
ATOM    215  O   ILE    26      49.972  19.405 -24.305  1.00168.52           O  
ATOM    216  CB  ILE    26      50.282  22.251 -24.901  1.00168.52           C  
ATOM    217  CG1 ILE    26      49.372  22.372 -26.140  1.00168.52           C  
ATOM    218  CG2 ILE    26      51.587  21.463 -25.111  1.00168.52           C  
ATOM    219  CD1 ILE    26      48.922  21.057 -26.765  1.00168.52           C  
ATOM    220  N   ILE    27      47.858  19.952 -23.735  1.00 71.63           N  
ATOM    221  CA  ILE    27      47.442  18.593 -23.905  1.00 71.63           C  
ATOM    222  C   ILE    27      46.384  18.482 -24.966  1.00 71.63           C  
ATOM    223  O   ILE    27      45.276  18.999 -24.824  1.00 71.63           O  
ATOM    224  CB  ILE    27      46.924  17.974 -22.636  1.00 71.63           C  
ATOM    225  CG1 ILE    27      48.052  17.953 -21.589  1.00 71.63           C  
ATOM    226  CG2 ILE    27      46.366  16.576 -22.959  1.00 71.63           C  
ATOM    227  CD1 ILE    27      47.584  17.643 -20.170  1.00 71.63           C  
ATOM    228  N   PRO    28      46.739  17.839 -26.056  1.00185.56           N  
ATOM    229  CA  PRO    28      45.755  17.628 -27.088  1.00185.56           C  
ATOM    230  C   PRO    28      44.846  16.467 -26.833  1.00185.56           C  
ATOM    231  O   PRO    28      45.322  15.395 -26.475  1.00185.56           O  
ATOM    232  CB  PRO    28      46.504  17.552 -28.412  1.00185.56           C  
ATOM    233  CG  PRO    28      47.763  18.382 -28.140  1.00185.56           C  
ATOM    234  CD  PRO    28      48.028  18.169 -26.641  1.00185.56           C  
ATOM    235  N   THR    29      43.527  16.701 -26.937  1.00103.91           N  
ATOM    236  CA  THR    29      42.459  15.754 -26.794  1.00103.91           C  
ATOM    237  C   THR    29      42.008  15.137 -28.093  1.00103.91           C  
ATOM    238  O   THR    29      41.347  14.099 -28.084  1.00103.91           O  
ATOM    239  CB  THR    29      41.276  16.372 -26.109  1.00103.91           C  
ATOM    240  CG2 THR    29      41.738  16.873 -24.731  1.00103.91           C  
ATOM    241  OG1 THR    29      40.775  17.464 -26.865  1.00103.91           O  
ATOM    242  N   GLY    30      42.263  15.790 -29.248  1.00 51.80           N  
ATOM    243  CA  GLY    30      41.700  15.274 -30.474  1.00 51.80           C  
ATOM    244  C   GLY    30      42.363  15.876 -31.680  1.00 51.80           C  
ATOM    245  O   GLY    30      43.101  16.857 -31.591  1.00 51.80           O  
ATOM    246  N   PHE    31      42.104  15.284 -32.866  1.00178.56           N  
ATOM    247  CA  PHE    31      42.682  15.792 -34.078  1.00178.56           C  
ATOM    248  C   PHE    31      41.685  15.630 -35.181  1.00178.56           C  
ATOM    249  O   PHE    31      40.597  15.092 -34.984  1.00178.56           O  
ATOM    250  CB  PHE    31      43.939  15.020 -34.520  1.00178.56           C  
ATOM    251  CG  PHE    31      43.508  13.657 -34.951  1.00178.56           C  
ATOM    252  CD1 PHE    31      43.350  12.651 -34.029  1.00178.56           C  
ATOM    253  CD2 PHE    31      43.251  13.391 -36.279  1.00178.56           C  
ATOM    254  CE1 PHE    31      42.946  11.399 -34.428  1.00178.56           C  
ATOM    255  CE2 PHE    31      42.847  12.141 -36.685  1.00178.56           C  
ATOM    256  CZ  PHE    31      42.696  11.141 -35.755  1.00178.56           C  
ATOM    257  N   VAL    32      42.026  16.180 -36.367  1.00128.27           N  
ATOM    258  CA  VAL    32      41.271  15.955 -37.563  1.00128.27           C  
ATOM    259  C   VAL    32      42.245  16.136 -38.685  1.00128.27           C  
ATOM    260  O   VAL    32      43.027  17.086 -38.691  1.00128.27           O  
ATOM    261  CB  VAL    32      40.144  16.926 -37.759  1.00128.27           C  
ATOM    262  CG1 VAL    32      40.714  18.343 -37.934  1.00128.27           C  
ATOM    263  CG2 VAL    32      39.296  16.436 -38.943  1.00128.27           C  
ATOM    264  N   HIS    33      42.233  15.223 -39.673  1.00 92.45           N  
ATOM    265  CA  HIS    33      43.161  15.342 -40.757  1.00 92.45           C  
ATOM    266  C   HIS    33      42.385  15.621 -42.002  1.00 92.45           C  
ATOM    267  O   HIS    33      41.376  14.974 -42.281  1.00 92.45           O  
ATOM    268  CB  HIS    33      43.975  14.065 -41.009  1.00 92.45           C  
ATOM    269  CG  HIS    33      44.940  14.229 -42.145  1.00 92.45           C  
ATOM    270  CD2 HIS    33      44.835  13.856 -43.449  1.00 92.45           C  
ATOM    271  ND1 HIS    33      46.165  14.846 -42.027  1.00 92.45           N  
ATOM    272  CE1 HIS    33      46.737  14.817 -43.257  1.00 92.45           C  
ATOM    273  NE2 HIS    33      45.967  14.226 -44.152  1.00 92.45           N  
ATOM    274  N   ASP    34      42.835  16.626 -42.775  1.00 77.27           N  
ATOM    275  CA  ASP    34      42.218  16.943 -44.027  1.00 77.27           C  
ATOM    276  C   ASP    34      43.146  16.387 -45.068  1.00 77.27           C  
ATOM    277  O   ASP    34      44.259  16.872 -45.257  1.00 77.27           O  
ATOM    278  CB  ASP    34      42.001  18.462 -44.206  1.00 77.27           C  
ATOM    279  CG  ASP    34      41.285  18.761 -45.516  1.00 77.27           C  
ATOM    280  OD1 ASP    34      41.240  17.867 -46.402  1.00 77.27           O  
ATOM    281  OD2 ASP    34      40.777  19.905 -45.645  1.00 77.27           O1-
ATOM    282  N   ALA    35      42.724  15.296 -45.735  1.00 44.34           N  
ATOM    283  CA  ALA    35      43.561  14.610 -46.680  1.00 44.34           C  
ATOM    284  C   ALA    35      43.859  15.465 -47.875  1.00 44.34           C  
ATOM    285  O   ALA    35      44.998  15.516 -48.334  1.00 44.34           O  
ATOM    286  CB  ALA    35      42.922  13.308 -47.196  1.00 44.34           C  
ATOM    287  N   ILE    36      42.848  16.170 -48.419  1.00 99.48           N  
ATOM    288  CA  ILE    36      43.053  16.910 -49.638  1.00 99.48           C  
ATOM    289  C   ILE    36      44.063  18.005 -49.430  1.00 99.48           C  
ATOM    290  O   ILE    36      44.973  18.170 -50.242  1.00 99.48           O  
ATOM    291  CB  ILE    36      41.788  17.547 -50.148  1.00 99.48           C  
ATOM    292  CG1 ILE    36      40.724  16.469 -50.410  1.00 99.48           C  
ATOM    293  CG2 ILE    36      42.129  18.386 -51.392  1.00 99.48           C  
ATOM    294  CD1 ILE    36      41.146  15.431 -51.446  1.00 99.48           C  
ATOM    295  N   ASN    37      43.910  18.790 -48.341  1.00129.59           N  
ATOM    296  CA  ASN    37      44.773  19.907 -48.045  1.00129.59           C  
ATOM    297  C   ASN    37      46.083  19.460 -47.468  1.00129.59           C  
ATOM    298  O   ASN    37      47.039  20.232 -47.459  1.00129.59           O  
ATOM    299  CB  ASN    37      44.147  21.017 -47.166  1.00129.59           C  
ATOM    300  CG  ASN    37      43.929  20.533 -45.748  1.00129.59           C  
ATOM    301  ND2 ASN    37      43.366  21.410 -44.873  1.00129.59           N  
ATOM    302  OD1 ASN    37      44.256  19.395 -45.425  1.00129.59           O  
ATOM    303  N   LYS    38      46.159  18.216 -46.951  1.00 95.08           N  
ATOM    304  CA  LYS    38      47.346  17.721 -46.301  1.00 95.08           C  
ATOM    305  C   LYS    38      47.622  18.552 -45.086  1.00 95.08           C  
ATOM    306  O   LYS    38      48.761  18.928 -44.811  1.00 95.08           O  
ATOM    307  CB  LYS    38      48.602  17.690 -47.197  1.00 95.08           C  
ATOM    308  CG  LYS    38      48.561  16.578 -48.251  1.00 95.08           C  
ATOM    309  CD  LYS    38      49.686  16.658 -49.288  1.00 95.08           C  
ATOM    310  CE  LYS    38      49.368  17.564 -50.480  1.00 95.08           C  
ATOM    311  NZ  LYS    38      50.517  17.601 -51.413  1.00 95.08           N1+
ATOM    312  N   LYS    39      46.554  18.853 -44.316  1.00 80.36           N  
ATOM    313  CA  LYS    39      46.718  19.615 -43.116  1.00 80.36           C  
ATOM    314  C   LYS    39      46.143  18.866 -41.957  1.00 80.36           C  
ATOM    315  O   LYS    39      45.159  18.138 -42.086  1.00 80.36           O  
ATOM    316  CB  LYS    39      46.122  21.030 -43.181  1.00 80.36           C  
ATOM    317  CG  LYS    39      47.011  21.949 -44.020  1.00 80.36           C  
ATOM    318  CD  LYS    39      46.438  23.335 -44.280  1.00 80.36           C  
ATOM    319  CE  LYS    39      47.398  24.259 -45.027  1.00 80.36           C  
ATOM    320  NZ  LYS    39      46.780  25.596 -45.178  1.00 80.36           N1+
ATOM    321  N   ILE    40      46.782  19.023 -40.778  1.00128.28           N  
ATOM    322  CA  ILE    40      46.345  18.340 -39.594  1.00128.28           C  
ATOM    323  C   ILE    40      45.926  19.367 -38.589  1.00128.28           C  
ATOM    324  O   ILE    40      46.602  20.377 -38.387  1.00128.28           O  
ATOM    325  CB  ILE    40      47.403  17.489 -38.958  1.00128.28           C  
ATOM    326  CG1 ILE    40      46.775  16.596 -37.874  1.00128.28           C  
ATOM    327  CG2 ILE    40      48.524  18.413 -38.453  1.00128.28           C  
ATOM    328  CD1 ILE    40      45.812  15.550 -38.436  1.00128.28           C  
ATOM    329  N   PHE    41      44.763  19.133 -37.946  1.00 61.47           N  
ATOM    330  CA  PHE    41      44.267  20.059 -36.970  1.00 61.47           C  
ATOM    331  C   PHE    41      44.240  19.348 -35.650  1.00 61.47           C  
ATOM    332  O   PHE    41      43.803  18.200 -35.554  1.00 61.47           O  
ATOM    333  CB  PHE    41      42.834  20.547 -37.261  1.00 61.47           C  
ATOM    334  CG  PHE    41      42.813  21.227 -38.593  1.00 61.47           C  
ATOM    335  CD1 PHE    41      43.276  22.514 -38.751  1.00 61.47           C  
ATOM    336  CD2 PHE    41      42.307  20.571 -39.693  1.00 61.47           C  
ATOM    337  CE1 PHE    41      43.245  23.127 -39.984  1.00 61.47           C  
ATOM    338  CE2 PHE    41      42.272  21.177 -40.928  1.00 61.47           C  
ATOM    339  CZ  PHE    41      42.742  22.460 -41.077  1.00 61.47           C  
ATOM    340  N   ILE    42      44.720  20.027 -34.587  1.00 92.22           N  
ATOM    341  CA  ILE    42      44.759  19.415 -33.288  1.00 92.22           C  
ATOM    342  C   ILE    42      44.041  20.289 -32.314  1.00 92.22           C  
ATOM    343  O   ILE    42      44.178  21.512 -32.328  1.00 92.22           O  
ATOM    344  CB  ILE    42      46.148  19.237 -32.751  1.00 92.22           C  
ATOM    345  CG1 ILE    42      46.969  18.320 -33.672  1.00 92.22           C  
ATOM    346  CG2 ILE    42      46.023  18.701 -31.316  1.00 92.22           C  
ATOM    347  CD1 ILE    42      46.401  16.906 -33.781  1.00 92.22           C  
ATOM    348  N   ALA    43      43.244  19.658 -31.429  1.00 47.65           N  
ATOM    349  CA  ALA    43      42.546  20.404 -30.424  1.00 47.65           C  
ATOM    350  C   ALA    43      43.364  20.354 -29.172  1.00 47.65           C  
ATOM    351  O   ALA    43      43.743  19.279 -28.704  1.00 47.65           O  
ATOM    352  CB  ALA    43      41.161  19.832 -30.082  1.00 47.65           C  
ATOM    353  N   VAL    44      43.698  21.545 -28.635  1.00 78.46           N  
ATOM    354  CA  VAL    44      44.370  21.672 -27.372  1.00 78.46           C  
ATOM    355  C   VAL    44      43.493  22.574 -26.543  1.00 78.46           C  
ATOM    356  O   VAL    44      43.587  23.798 -26.638  1.00 78.46           O  
ATOM    357  CB  VAL    44      45.712  22.336 -27.499  1.00 78.46           C  
ATOM    358  CG1 VAL    44      46.350  22.461 -26.105  1.00 78.46           C  
ATOM    359  CG2 VAL    44      46.554  21.534 -28.505  1.00 78.46           C  
ATOM    360  N   PRO    45      42.657  22.021 -25.699  1.00 91.23           N  
ATOM    361  CA  PRO    45      41.726  22.778 -24.899  1.00 91.23           C  
ATOM    362  C   PRO    45      42.420  23.643 -23.896  1.00 91.23           C  
ATOM    363  O   PRO    45      43.514  23.300 -23.450  1.00 91.23           O  
ATOM    364  CB  PRO    45      40.819  21.737 -24.246  1.00 91.23           C  
ATOM    365  CG  PRO    45      41.666  20.452 -24.240  1.00 91.23           C  
ATOM    366  CD  PRO    45      42.556  20.588 -25.488  1.00 91.23           C  
ATOM    367  N   ARG    46      41.800  24.774 -23.506  1.00193.46           N  
ATOM    368  CA  ARG    46      42.505  25.619 -22.592  1.00193.46           C  
ATOM    369  C   ARG    46      42.159  25.164 -21.201  1.00193.46           C  
ATOM    370  O   ARG    46      41.491  25.871 -20.446  1.00193.46           O  
ATOM    371  CB  ARG    46      42.128  27.107 -22.739  1.00193.46           C  
ATOM    372  CG  ARG    46      42.267  27.633 -24.174  1.00193.46           C  
ATOM    373  CD  ARG    46      42.348  29.161 -24.264  1.00193.46           C  
ATOM    374  NE  ARG    46      43.503  29.503 -25.144  1.00193.46           N  
ATOM    375  CZ  ARG    46      43.311  29.953 -26.417  1.00193.46           C  
ATOM    376  NH1 ARG    46      42.053  30.206 -26.882  1.00193.46           N1+
ATOM    377  NH2 ARG    46      44.383  30.200 -27.223  1.00193.46           N  
ATOM    378  N   ARG    47      42.578  23.924 -20.864  1.00158.29           N  
ATOM    379  CA  ARG    47      42.403  23.335 -19.566  1.00158.29           C  
ATOM    380  C   ARG    47      43.381  23.917 -18.599  1.00158.29           C  
ATOM    381  O   ARG    47      43.063  24.119 -17.429  1.00158.29           O  
ATOM    382  CB  ARG    47      42.560  21.805 -19.551  1.00158.29           C  
ATOM    383  CG  ARG    47      41.478  21.099 -20.370  1.00158.29           C  
ATOM    384  CD  ARG    47      40.912  19.848 -19.695  1.00158.29           C  
ATOM    385  NE  ARG    47      40.241  20.306 -18.444  1.00158.29           N  
ATOM    386  CZ  ARG    47      40.789  20.030 -17.224  1.00158.29           C  
ATOM    387  NH1 ARG    47      41.888  19.227 -17.137  1.00158.29           N1+
ATOM    388  NH2 ARG    47      40.228  20.551 -16.093  1.00158.29           N  
ATOM    389  N   SER    48      44.612  24.184 -19.078  1.00 93.90           N  
ATOM    390  CA  SER    48      45.671  24.705 -18.259  1.00 93.90           C  
ATOM    391  C   SER    48      46.057  26.025 -18.853  1.00 93.90           C  
ATOM    392  O   SER    48      45.675  26.350 -19.975  1.00 93.90           O  
ATOM    393  CB  SER    48      46.926  23.814 -18.237  1.00 93.90           C  
ATOM    394  OG  SER    48      46.619  22.555 -17.657  1.00 93.90           O  
ATOM    395  N   PRO    49      46.813  26.798 -18.124  1.00109.71           N  
ATOM    396  CA  PRO    49      47.111  28.134 -18.574  1.00109.71           C  
ATOM    397  C   PRO    49      48.059  28.262 -19.730  1.00109.71           C  
ATOM    398  O   PRO    49      48.883  27.376 -19.952  1.00109.71           O  
ATOM    399  CB  PRO    49      47.607  28.883 -17.340  1.00109.71           C  
ATOM    400  CG  PRO    49      46.940  28.150 -16.164  1.00109.71           C  
ATOM    401  CD  PRO    49      46.768  26.710 -16.672  1.00109.71           C  
ATOM    402  N   GLN    50      47.954  29.411 -20.431  1.00189.92           N  
ATOM    403  CA  GLN    50      48.784  29.894 -21.502  1.00189.92           C  
ATOM    404  C   GLN    50      48.841  29.031 -22.721  1.00189.92           C  
ATOM    405  O   GLN    50      49.916  28.831 -23.280  1.00189.92           O  
ATOM    406  CB  GLN    50      50.223  30.172 -21.042  1.00189.92           C  
ATOM    407  CG  GLN    50      50.274  31.122 -19.844  1.00189.92           C  
ATOM    408  CD  GLN    50      49.352  32.298 -20.136  1.00189.92           C  
ATOM    409  NE2 GLN    50      49.751  33.155 -21.115  1.00189.92           N  
ATOM    410  OE1 GLN    50      48.299  32.444 -19.519  1.00189.92           O  
ATOM    411  N   ILE    51      47.687  28.541 -23.208  1.00198.93           N  
ATOM    412  CA  ILE    51      47.689  27.815 -24.446  1.00198.93           C  
ATOM    413  C   ILE    51      47.485  28.827 -25.543  1.00198.93           C  
ATOM    414  O   ILE    51      46.435  29.456 -25.696  1.00198.93           O  
ATOM    415  CB  ILE    51      46.629  26.751 -24.548  1.00198.93           C  
ATOM    416  CG1 ILE    51      45.223  27.344 -24.398  1.00198.93           C  
ATOM    417  CG2 ILE    51      46.940  25.672 -23.504  1.00198.93           C  
ATOM    418  CD1 ILE    51      44.951  27.936 -23.014  1.00198.93           C  
ATOM    419  N   PRO    52      48.551  29.022 -26.276  1.00123.56           N  
ATOM    420  CA  PRO    52      48.615  29.978 -27.347  1.00123.56           C  
ATOM    421  C   PRO    52      47.570  29.749 -28.394  1.00123.56           C  
ATOM    422  O   PRO    52      46.982  30.725 -28.866  1.00123.56           O  
ATOM    423  CB  PRO    52      50.030  29.843 -27.912  1.00123.56           C  
ATOM    424  CG  PRO    52      50.393  28.376 -27.621  1.00123.56           C  
ATOM    425  CD  PRO    52      49.636  28.055 -26.324  1.00123.56           C  
ATOM    426  N   PHE    53      47.343  28.480 -28.793  1.00103.37           N  
ATOM    427  CA  PHE    53      46.357  28.232 -29.811  1.00103.37           C  
ATOM    428  C   PHE    53      45.626  26.963 -29.467  1.00103.37           C  
ATOM    429  O   PHE    53      46.227  25.897 -29.376  1.00103.37           O  
ATOM    430  CB  PHE    53      46.990  28.034 -31.201  1.00103.37           C  
ATOM    431  CG  PHE    53      47.769  29.268 -31.522  1.00103.37           C  
ATOM    432  CD1 PHE    53      47.137  30.413 -31.951  1.00103.37           C  
ATOM    433  CD2 PHE    53      49.142  29.274 -31.407  1.00103.37           C  
ATOM    434  CE1 PHE    53      47.859  31.546 -32.248  1.00103.37           C  
ATOM    435  CE2 PHE    53      49.869  30.404 -31.703  1.00103.37           C  
ATOM    436  CZ  PHE    53      49.228  31.545 -32.121  1.00103.37           C  
ATOM    437  N   THR    54      44.299  27.063 -29.253  1.00145.46           N  
ATOM    438  CA  THR    54      43.407  25.977 -28.928  1.00145.46           C  
ATOM    439  C   THR    54      43.169  25.107 -30.133  1.00145.46           C  
ATOM    440  O   THR    54      42.943  23.903 -30.015  1.00145.46           O  
ATOM    441  CB  THR    54      42.082  26.463 -28.413  1.00145.46           C  
ATOM    442  CG2 THR    54      41.336  27.170 -29.557  1.00145.46           C  
ATOM    443  OG1 THR    54      41.313  25.378 -27.915  1.00145.46           O  
ATOM    444  N   LEU    55      43.136  25.718 -31.331  1.00101.87           N  
ATOM    445  CA  LEU    55      43.013  24.990 -32.558  1.00101.87           C  
ATOM    446  C   LEU    55      44.358  25.166 -33.214  1.00101.87           C  
ATOM    447  O   LEU    55      44.764  26.284 -33.523  1.00101.87           O  
ATOM    448  CB  LEU    55      41.900  25.561 -33.459  1.00101.87           C  
ATOM    449  CG  LEU    55      41.699  24.816 -34.791  1.00101.87           C  
ATOM    450  CD1 LEU    55      41.367  23.333 -34.554  1.00101.87           C  
ATOM    451  CD2 LEU    55      40.637  25.517 -35.659  1.00101.87           C  
ATOM    452  N   THR    56      45.110  24.070 -33.433  1.00124.32           N  
ATOM    453  CA  THR    56      46.440  24.207 -33.961  1.00124.32           C  
ATOM    454  C   THR    56      46.527  23.446 -35.241  1.00124.32           C  
ATOM    455  O   THR    56      45.807  22.467 -35.424  1.00124.32           O  
ATOM    456  CB  THR    56      47.486  23.643 -33.047  1.00124.32           C  
ATOM    457  CG2 THR    56      47.435  24.399 -31.709  1.00124.32           C  
ATOM    458  OG1 THR    56      47.252  22.258 -32.839  1.00124.32           O  
ATOM    459  N   GLU    57      47.403  23.883 -36.176  1.00 79.15           N  
ATOM    460  CA  GLU    57      47.488  23.146 -37.409  1.00 79.15           C  
ATOM    461  C   GLU    57      48.915  22.822 -37.736  1.00 79.15           C  
ATOM    462  O   GLU    57      49.846  23.502 -37.305  1.00 79.15           O  
ATOM    463  CB  GLU    57      46.938  23.865 -38.652  1.00 79.15           C  
ATOM    464  CG  GLU    57      47.819  24.993 -39.186  1.00 79.15           C  
ATOM    465  CD  GLU    57      47.294  25.326 -40.578  1.00 79.15           C  
ATOM    466  OE1 GLU    57      46.082  25.080 -40.820  1.00 79.15           O  
ATOM    467  OE2 GLU    57      48.081  25.850 -41.409  1.00 79.15           O1-
ATOM    468  N   LEU    58      49.118  21.723 -38.496  1.00112.99           N  
ATOM    469  CA  LEU    58      50.437  21.362 -38.938  1.00112.99           C  
ATOM    470  C   LEU    58      50.344  20.968 -40.385  1.00112.99           C  
ATOM    471  O   LEU    58      49.373  20.341 -40.807  1.00112.99           O  
ATOM    472  CB  LEU    58      51.045  20.191 -38.133  1.00112.99           C  
ATOM    473  CG  LEU    58      52.469  19.756 -38.547  1.00112.99           C  
ATOM    474  CD1 LEU    58      52.489  19.013 -39.892  1.00112.99           C  
ATOM    475  CD2 LEU    58      53.446  20.940 -38.502  1.00112.99           C  
ATOM    476  N   ASP    59      51.367  21.340 -41.187  1.00 62.29           N  
ATOM    477  CA  ASP    59      51.405  21.023 -42.593  1.00 62.29           C  
ATOM    478  C   ASP    59      52.150  19.725 -42.735  1.00 62.29           C  
ATOM    479  O   ASP    59      53.365  19.660 -42.564  1.00 62.29           O  
ATOM    480  CB  ASP    59      52.129  22.099 -43.426  1.00 62.29           C  
ATOM    481  CG  ASP    59      51.882  21.840 -44.906  1.00 62.29           C  
ATOM    482  OD1 ASP    59      51.666  20.655 -45.276  1.00 62.29           O  
ATOM    483  OD2 ASP    59      51.905  22.830 -45.686  1.00 62.29           O1-
ATOM    484  N   THR    60      51.390  18.654 -43.034  1.00 84.36           N  
ATOM    485  CA  THR    60      51.791  17.278 -43.145  1.00 84.36           C  
ATOM    486  C   THR    60      52.533  16.942 -44.404  1.00 84.36           C  
ATOM    487  O   THR    60      53.151  15.888 -44.452  1.00 84.36           O  
ATOM    488  CB  THR    60      50.632  16.325 -43.071  1.00 84.36           C  
ATOM    489  CG2 THR    60      49.881  16.559 -41.749  1.00 84.36           C  
ATOM    490  OG1 THR    60      49.757  16.527 -44.171  1.00 84.36           O  
ATOM    491  N   THR    61      52.456  17.755 -45.477  1.00134.07           N  
ATOM    492  CA  THR    61      52.970  17.285 -46.741  1.00134.07           C  
ATOM    493  C   THR    61      54.400  16.856 -46.675  1.00134.07           C  
ATOM    494  O   THR    61      54.709  15.692 -46.921  1.00134.07           O  
ATOM    495  CB  THR    61      52.855  18.313 -47.834  1.00134.07           C  
ATOM    496  CG2 THR    61      51.377  18.708 -47.992  1.00134.07           C  
ATOM    497  OG1 THR    61      53.637  19.456 -47.521  1.00134.07           O  
ATOM    498  N   LYS    62      55.323  17.765 -46.346  1.00128.64           N  
ATOM    499  CA  LYS    62      56.692  17.351 -46.305  1.00128.64           C  
ATOM    500  C   LYS    62      56.967  16.560 -45.073  1.00128.64           C  
ATOM    501  O   LYS    62      57.725  15.591 -45.081  1.00128.64           O  
ATOM    502  CB  LYS    62      57.671  18.533 -46.349  1.00128.64           C  
ATOM    503  CG  LYS    62      57.536  19.496 -45.168  1.00128.64           C  
ATOM    504  CD  LYS    62      58.692  20.494 -45.076  1.00128.64           C  
ATOM    505  CE  LYS    62      58.954  21.249 -46.383  1.00128.64           C  
ATOM    506  NZ  LYS    62      60.083  22.189 -46.205  1.00128.64           N1+
ATOM    507  N   HIS    63      56.315  16.970 -43.977  1.00154.79           N  
ATOM    508  CA  HIS    63      56.699  16.545 -42.673  1.00154.79           C  
ATOM    509  C   HIS    63      56.639  15.081 -42.407  1.00154.79           C  
ATOM    510  O   HIS    63      57.717  14.492 -42.479  1.00154.79           O  
ATOM    511  CB  HIS    63      55.857  17.233 -41.582  1.00154.79           C  
ATOM    512  CG  HIS    63      56.526  17.295 -40.239  1.00154.79           C  
ATOM    513  CD2 HIS    63      57.143  18.350 -39.638  1.00154.79           C  
ATOM    514  ND1 HIS    63      56.619  16.250 -39.347  1.00154.79           N  
ATOM    515  CE1 HIS    63      57.281  16.724 -38.259  1.00154.79           C  
ATOM    516  NE2 HIS    63      57.619  17.993 -38.390  1.00154.79           N  
ATOM    517  N   PRO    64      55.451  14.472 -42.445  1.00189.59           N  
ATOM    518  CA  PRO    64      55.152  13.376 -41.509  1.00189.59           C  
ATOM    519  C   PRO    64      56.395  12.693 -40.976  1.00189.59           C  
ATOM    520  O   PRO    64      56.651  11.543 -41.329  1.00189.59           O  
ATOM    521  CB  PRO    64      54.261  12.387 -42.250  1.00189.59           C  
ATOM    522  CG  PRO    64      54.726  12.545 -43.699  1.00189.59           C  
ATOM    523  CD  PRO    64      55.123  14.026 -43.791  1.00189.59           C  
ATOM    524  N   GLU    65      57.218  13.455 -40.201  1.00208.93           N  
ATOM    525  CA  GLU    65      58.486  13.045 -39.679  1.00208.93           C  
ATOM    526  C   GLU    65      58.435  12.523 -38.292  1.00208.93           C  
ATOM    527  O   GLU    65      58.917  11.434 -38.005  1.00208.93           O  
ATOM    528  CB  GLU    65      59.527  14.177 -39.724  1.00208.93           C  
ATOM    529  CG  GLU    65      60.958  13.715 -39.440  1.00208.93           C  
ATOM    530  CD  GLU    65      61.196  13.823 -37.943  1.00208.93           C  
ATOM    531  OE1 GLU    65      60.547  14.696 -37.307  1.00208.93           O  
ATOM    532  OE2 GLU    65      62.036  13.045 -37.416  1.00208.93           O1-
ATOM    533  N   ARG    66      57.810  13.295 -37.388  1.00282.46           N  
ATOM    534  CA  ARG    66      57.929  12.946 -36.006  1.00282.46           C  
ATOM    535  C   ARG    66      57.173  13.960 -35.212  1.00282.46           C  
ATOM    536  O   ARG    66      55.956  13.874 -35.058  1.00282.46           O  
ATOM    537  CB  ARG    66      59.383  12.973 -35.506  1.00282.46           C  
ATOM    538  CG  ARG    66      59.530  12.632 -34.021  1.00282.46           C  
ATOM    539  CD  ARG    66      60.984  12.605 -33.551  1.00282.46           C  
ATOM    540  NE  ARG    66      60.985  12.466 -32.066  1.00282.46           N  
ATOM    541  CZ  ARG    66      60.879  11.235 -31.484  1.00282.46           C  
ATOM    542  NH1 ARG    66      60.673  10.126 -32.251  1.00282.46           N1+
ATOM    543  NH2 ARG    66      60.973  11.114 -30.127  1.00282.46           N  
ATOM    544  N   SER    67      57.908  14.935 -34.638  1.00 95.55           N  
ATOM    545  CA  SER    67      57.260  15.916 -33.819  1.00 95.55           C  
ATOM    546  C   SER    67      57.269  17.236 -34.529  1.00 95.55           C  
ATOM    547  O   SER    67      58.211  18.013 -34.388  1.00 95.55           O  
ATOM    548  CB  SER    67      58.004  16.179 -32.497  1.00 95.55           C  
ATOM    549  OG  SER    67      58.189  14.974 -31.771  1.00 95.55           O  
ATOM    550  N   PRO    68      56.234  17.547 -35.255  1.00 87.33           N  
ATOM    551  CA  PRO    68      56.158  18.816 -35.926  1.00 87.33           C  
ATOM    552  C   PRO    68      55.771  19.858 -34.925  1.00 87.33           C  
ATOM    553  O   PRO    68      55.110  19.512 -33.946  1.00 87.33           O  
ATOM    554  CB  PRO    68      55.118  18.644 -37.030  1.00 87.33           C  
ATOM    555  CG  PRO    68      54.319  17.396 -36.612  1.00 87.33           C  
ATOM    556  CD  PRO    68      55.342  16.558 -35.829  1.00 87.33           C  
ATOM    557  N   PRO    69      56.164  21.087 -35.123  1.00110.94           N  
ATOM    558  CA  PRO    69      55.761  22.142 -34.232  1.00110.94           C  
ATOM    559  C   PRO    69      54.351  22.523 -34.552  1.00110.94           C  
ATOM    560  O   PRO    69      53.963  22.420 -35.715  1.00110.94           O  
ATOM    561  CB  PRO    69      56.770  23.280 -34.419  1.00110.94           C  
ATOM    562  CG  PRO    69      57.543  22.906 -35.697  1.00110.94           C  
ATOM    563  CD  PRO    69      57.439  21.373 -35.754  1.00110.94           C  
ATOM    564  N   LEU    70      53.562  22.955 -33.548  1.00 72.79           N  
ATOM    565  CA  LEU    70      52.206  23.329 -33.834  1.00 72.79           C  
ATOM    566  C   LEU    70      52.162  24.762 -34.265  1.00 72.79           C  
ATOM    567  O   LEU    70      52.945  25.588 -33.800  1.00 72.79           O  
ATOM    568  CB  LEU    70      51.227  23.159 -32.662  1.00 72.79           C  
ATOM    569  CG  LEU    70      51.042  21.693 -32.223  1.00 72.79           C  
ATOM    570  CD1 LEU    70      49.818  21.541 -31.304  1.00 72.79           C  
ATOM    571  CD2 LEU    70      51.026  20.733 -33.424  1.00 72.79           C  
ATOM    572  N   SER    71      51.222  25.095 -35.176  1.00 79.23           N  
ATOM    573  CA  SER    71      51.123  26.445 -35.652  1.00 79.23           C  
ATOM    574  C   SER    71      49.734  26.935 -35.399  1.00 79.23           C  
ATOM    575  O   SER    71      48.824  26.157 -35.115  1.00 79.23           O  
ATOM    576  CB  SER    71      51.411  26.603 -37.159  1.00 79.23           C  
ATOM    577  OG  SER    71      50.413  25.950 -37.930  1.00 79.23           O  
ATOM    578  N   LYS    72      49.546  28.267 -35.468  1.00118.60           N  
ATOM    579  CA  LYS    72      48.243  28.805 -35.233  1.00118.60           C  
ATOM    580  C   LYS    72      47.377  28.479 -36.405  1.00118.60           C  
ATOM    581  O   LYS    72      47.854  28.299 -37.524  1.00118.60           O  
ATOM    582  CB  LYS    72      48.218  30.321 -34.960  1.00118.60           C  
ATOM    583  CG  LYS    72      48.664  31.212 -36.117  1.00118.60           C  
ATOM    584  CD  LYS    72      48.508  32.700 -35.795  1.00118.60           C  
ATOM    585  CE  LYS    72      48.992  33.632 -36.909  1.00118.60           C  
ATOM    586  NZ  LYS    72      47.874  33.980 -37.816  1.00118.60           N1+
ATOM    587  N   PHE    73      46.063  28.346 -36.146  1.00101.85           N  
ATOM    588  CA  PHE    73      45.122  28.044 -37.179  1.00101.85           C  
ATOM    589  C   PHE    73      45.139  29.229 -38.083  1.00101.85           C  
ATOM    590  O   PHE    73      45.197  30.380 -37.657  1.00101.85           O  
ATOM    591  CB  PHE    73      43.702  27.828 -36.617  1.00101.85           C  
ATOM    592  CG  PHE    73      42.734  27.467 -37.693  1.00101.85           C  
ATOM    593  CD1 PHE    73      42.834  26.273 -38.372  1.00101.85           C  
ATOM    594  CD2 PHE    73      41.685  28.309 -37.985  1.00101.85           C  
ATOM    595  CE1 PHE    73      41.924  25.943 -39.350  1.00101.85           C  
ATOM    596  CE2 PHE    73      40.772  27.984 -38.961  1.00101.85           C  
ATOM    597  CZ  PHE    73      40.891  26.799 -39.646  1.00101.85           C  
ATOM    598  N   PRO    74      45.117  28.959 -39.345  1.00169.66           N  
ATOM    599  CA  PRO    74      45.193  30.014 -40.306  1.00169.66           C  
ATOM    600  C   PRO    74      43.989  30.904 -40.211  1.00169.66           C  
ATOM    601  O   PRO    74      44.070  32.061 -40.618  1.00169.66           O  
ATOM    602  CB  PRO    74      45.386  29.334 -41.658  1.00169.66           C  
ATOM    603  CG  PRO    74      46.080  28.009 -41.293  1.00169.66           C  
ATOM    604  CD  PRO    74      45.586  27.698 -39.869  1.00169.66           C  
ATOM    605  N   GLY    75      42.859  30.370 -39.710  1.00 87.04           N  
ATOM    606  CA  GLY    75      41.606  31.069 -39.595  1.00 87.04           C  
ATOM    607  C   GLY    75      41.608  32.192 -38.564  1.00 87.04           C  
ATOM    608  O   GLY    75      40.895  33.164 -38.796  1.00 87.04           O  
ATOM    609  N   SER    76      42.270  32.032 -37.374  1.00201.16           N  
ATOM    610  CA  SER    76      42.515  33.060 -36.349  1.00201.16           C  
ATOM    611  C   SER    76      41.824  32.827 -34.983  1.00201.16           C  
ATOM    612  O   SER    76      40.676  32.388 -34.988  1.00201.16           O  
ATOM    613  CB  SER    76      42.190  34.498 -36.789  1.00201.16           C  
ATOM    614  OG  SER    76      42.467  35.400 -35.728  1.00201.16           O  
ATOM    615  N   ASP    77      42.471  33.237 -33.812  1.00247.28           N  
ATOM    616  CA  ASP    77      42.182  33.065 -32.369  1.00247.28           C  
ATOM    617  C   ASP    77      40.842  33.547 -31.935  1.00247.28           C  
ATOM    618  O   ASP    77      40.688  34.263 -30.943  1.00247.28           O  
ATOM    619  CB  ASP    77      43.210  33.771 -31.460  1.00247.28           C  
ATOM    620  CG  ASP    77      44.503  32.969 -31.461  1.00247.28           C  
ATOM    621  OD1 ASP    77      44.434  31.744 -31.174  1.00247.28           O  
ATOM    622  OD2 ASP    77      45.576  33.572 -31.734  1.00247.28           O1-
ATOM    623  N   LYS    78      39.793  33.109 -32.619  1.00189.73           N  
ATOM    624  CA  LYS    78      38.559  33.549 -32.085  1.00189.73           C  
ATOM    625  C   LYS    78      37.895  32.310 -31.609  1.00189.73           C  
ATOM    626  O   LYS    78      36.720  32.076 -31.878  1.00189.73           O  
ATOM    627  CB  LYS    78      37.692  34.233 -33.150  1.00189.73           C  
ATOM    628  CG  LYS    78      38.433  35.435 -33.744  1.00189.73           C  
ATOM    629  CD  LYS    78      37.854  35.987 -35.043  1.00189.73           C  
ATOM    630  CE  LYS    78      38.834  36.901 -35.785  1.00189.73           C  
ATOM    631  NZ  LYS    78      39.401  37.905 -34.854  1.00189.73           N1+
ATOM    632  N   LEU    79      38.665  31.485 -30.874  1.00199.90           N  
ATOM    633  CA  LEU    79      38.157  30.259 -30.345  1.00199.90           C  
ATOM    634  C   LEU    79      38.719  30.205 -28.959  1.00199.90           C  
ATOM    635  O   LEU    79      39.934  30.324 -28.798  1.00199.90           O  
ATOM    636  CB  LEU    79      38.705  29.074 -31.157  1.00199.90           C  
ATOM    637  CG  LEU    79      37.970  27.745 -30.958  1.00199.90           C  
ATOM    638  CD1 LEU    79      36.547  27.819 -31.525  1.00199.90           C  
ATOM    639  CD2 LEU    79      38.746  26.591 -31.590  1.00199.90           C  
ATOM    640  N   ILE    80      37.861  30.140 -27.913  1.00121.26           N  
ATOM    641  CA  ILE    80      38.396  30.120 -26.578  1.00121.26           C  
ATOM    642  C   ILE    80      38.971  28.781 -26.202  1.00121.26           C  
ATOM    643  O   ILE    80      40.145  28.697 -25.850  1.00121.26           O  
ATOM    644  CB  ILE    80      37.439  30.577 -25.502  1.00121.26           C  
ATOM    645  CG1 ILE    80      38.225  30.862 -24.211  1.00121.26           C  
ATOM    646  CG2 ILE    80      36.307  29.557 -25.317  1.00121.26           C  
ATOM    647  CD1 ILE    80      37.411  31.600 -23.151  1.00121.26           C  
ATOM    648  N   ASN    81      38.179  27.687 -26.303  1.00109.56           N  
ATOM    649  CA  ASN    81      38.661  26.377 -25.927  1.00109.56           C  
ATOM    650  C   ASN    81      37.919  25.356 -26.739  1.00109.56           C  
ATOM    651  O   ASN    81      36.692  25.416 -26.825  1.00109.56           O  
ATOM    652  CB  ASN    81      38.310  25.962 -24.488  1.00109.56           C  
ATOM    653  CG  ASN    81      39.066  26.775 -23.454  1.00109.56           C  
ATOM    654  ND2 ASN    81      39.474  26.094 -22.354  1.00109.56           N  
ATOM    655  OD1 ASN    81      39.263  27.980 -23.589  1.00109.56           O  
ATOM    656  N   VAL    82      38.635  24.368 -27.325  1.00117.74           N  
ATOM    657  CA  VAL    82      37.970  23.336 -28.077  1.00117.74           C  
ATOM    658  C   VAL    82      38.565  21.993 -27.749  1.00117.74           C  
ATOM    659  O   VAL    82      39.754  21.879 -27.464  1.00117.74           O  
ATOM    660  CB  VAL    82      38.083  23.505 -29.565  1.00117.74           C  
ATOM    661  CG1 VAL    82      39.563  23.377 -29.968  1.00117.74           C  
ATOM    662  CG2 VAL    82      37.175  22.465 -30.237  1.00117.74           C  
ATOM    663  N   TYR    83      37.688  20.974 -27.620  1.00120.02           N  
ATOM    664  CA  TYR    83      37.984  19.580 -27.407  1.00120.02           C  
ATOM    665  C   TYR    83      38.168  18.734 -28.647  1.00120.02           C  
ATOM    666  O   TYR    83      38.888  17.737 -28.596  1.00120.02           O  
ATOM    667  CB  TYR    83      36.953  18.895 -26.500  1.00120.02           C  
ATOM    668  CG  TYR    83      37.129  19.511 -25.151  1.00120.02           C  
ATOM    669  CD1 TYR    83      38.131  19.082 -24.308  1.00120.02           C  
ATOM    670  CD2 TYR    83      36.295  20.521 -24.730  1.00120.02           C  
ATOM    671  CE1 TYR    83      38.297  19.649 -23.065  1.00120.02           C  
ATOM    672  CE2 TYR    83      36.457  21.092 -23.490  1.00120.02           C  
ATOM    673  CZ  TYR    83      37.459  20.658 -22.654  1.00120.02           C  
ATOM    674  OH  TYR    83      37.624  21.245 -21.383  1.00120.02           O  
ATOM    675  N   GLN    84      37.455  19.021 -29.767  1.00 95.93           N  
ATOM    676  CA  GLN    84      37.509  18.082 -30.867  1.00 95.93           C  
ATOM    677  C   GLN    84      37.183  18.734 -32.192  1.00 95.93           C  
ATOM    678  O   GLN    84      36.209  19.477 -32.312  1.00 95.93           O  
ATOM    679  CB  GLN    84      36.515  16.921 -30.665  1.00 95.93           C  
ATOM    680  CG  GLN    84      36.496  15.876 -31.781  1.00 95.93           C  
ATOM    681  CD  GLN    84      37.763  15.040 -31.700  1.00 95.93           C  
ATOM    682  NE2 GLN    84      38.279  14.627 -32.886  1.00 95.93           N  
ATOM    683  OE1 GLN    84      38.277  14.763 -30.617  1.00 95.93           O  
ATOM    684  N   PRO    85      38.040  18.523 -33.173  1.00130.38           N  
ATOM    685  CA  PRO    85      37.727  18.984 -34.511  1.00130.38           C  
ATOM    686  C   PRO    85      37.103  17.893 -35.337  1.00130.38           C  
ATOM    687  O   PRO    85      37.513  16.741 -35.188  1.00130.38           O  
ATOM    688  CB  PRO    85      39.040  19.448 -35.136  1.00130.38           C  
ATOM    689  CG  PRO    85      39.963  19.704 -33.936  1.00130.38           C  
ATOM    690  CD  PRO    85      39.446  18.734 -32.864  1.00130.38           C  
ATOM    691  N   VAL    86      36.170  18.226 -36.259  1.00 50.84           N  
ATOM    692  CA  VAL    86      35.617  17.214 -37.121  1.00 50.84           C  
ATOM    693  C   VAL    86      35.478  17.791 -38.498  1.00 50.84           C  
ATOM    694  O   VAL    86      35.040  18.929 -38.667  1.00 50.84           O  
ATOM    695  CB  VAL    86      34.262  16.727 -36.703  1.00 50.84           C  
ATOM    696  CG1 VAL    86      33.743  15.756 -37.776  1.00 50.84           C  
ATOM    697  CG2 VAL    86      34.377  16.102 -35.302  1.00 50.84           C  
ATOM    698  N   ILE    87      35.841  16.996 -39.526  1.00 99.71           N  
ATOM    699  CA  ILE    87      35.754  17.421 -40.897  1.00 99.71           C  
ATOM    700  C   ILE    87      34.673  16.624 -41.557  1.00 99.71           C  
ATOM    701  O   ILE    87      34.685  15.394 -41.529  1.00 99.71           O  
ATOM    702  CB  ILE    87      37.016  17.182 -41.676  1.00 99.71           C  
ATOM    703  CG1 ILE    87      38.166  18.050 -41.138  1.00 99.71           C  
ATOM    704  CG2 ILE    87      36.712  17.445 -43.159  1.00 99.71           C  
ATOM    705  CD1 ILE    87      37.954  19.550 -41.335  1.00 99.71           C  
ATOM    706  N   ASP    88      33.702  17.332 -42.169  1.00 64.51           N  
ATOM    707  CA  ASP    88      32.580  16.715 -42.821  1.00 64.51           C  
ATOM    708  C   ASP    88      32.901  16.416 -44.255  1.00 64.51           C  
ATOM    709  O   ASP    88      34.034  16.559 -44.711  1.00 64.51           O  
ATOM    710  CB  ASP    88      31.292  17.562 -42.750  1.00 64.51           C  
ATOM    711  CG  ASP    88      31.495  18.918 -43.423  1.00 64.51           C  
ATOM    712  OD1 ASP    88      32.532  19.121 -44.111  1.00 64.51           O  
ATOM    713  OD2 ASP    88      30.598  19.784 -43.240  1.00 64.51           O1-
ATOM    714  N   GLU    89      31.868  15.974 -44.996  1.00134.69           N  
ATOM    715  CA  GLU    89      31.942  15.576 -46.374  1.00134.69           C  
ATOM    716  C   GLU    89      32.304  16.750 -47.251  1.00134.69           C  
ATOM    717  O   GLU    89      32.901  16.583 -48.313  1.00134.69           O  
ATOM    718  CB  GLU    89      30.611  14.996 -46.877  1.00134.69           C  
ATOM    719  CG  GLU    89      30.723  14.306 -48.234  1.00134.69           C  
ATOM    720  CD  GLU    89      31.517  13.020 -48.047  1.00134.69           C  
ATOM    721  OE1 GLU    89      31.845  12.688 -46.876  1.00134.69           O  
ATOM    722  OE2 GLU    89      31.808  12.356 -49.078  1.00134.69           O1-
ATOM    723  N   CYS    90      31.863  17.957 -46.858  1.00106.30           N  
ATOM    724  CA  CYS    90      32.021  19.225 -47.530  1.00106.30           C  
ATOM    725  C   CYS    90      33.388  19.840 -47.336  1.00106.30           C  
ATOM    726  O   CYS    90      33.684  20.881 -47.922  1.00106.30           O  
ATOM    727  CB  CYS    90      30.918  20.212 -47.114  1.00106.30           C  
ATOM    728  SG  CYS    90      29.289  19.510 -47.526  1.00106.30           S  
ATOM    729  N   ARG    91      34.243  19.257 -46.472  1.00164.60           N  
ATOM    730  CA  ARG    91      35.528  19.822 -46.149  1.00164.60           C  
ATOM    731  C   ARG    91      35.347  21.074 -45.353  1.00164.60           C  
ATOM    732  O   ARG    91      36.076  22.054 -45.514  1.00164.60           O  
ATOM    733  CB  ARG    91      36.448  20.129 -47.349  1.00164.60           C  
ATOM    734  CG  ARG    91      37.007  18.871 -48.023  1.00164.60           C  
ATOM    735  CD  ARG    91      38.416  19.046 -48.599  1.00164.60           C  
ATOM    736  NE  ARG    91      38.381  20.147 -49.600  1.00164.60           N  
ATOM    737  CZ  ARG    91      39.540  20.765 -49.973  1.00164.60           C  
ATOM    738  NH1 ARG    91      40.725  20.395 -49.405  1.00164.60           N1+
ATOM    739  NH2 ARG    91      39.510  21.749 -50.920  1.00164.60           N  
ATOM    740  N   ARG    92      34.340  21.057 -44.459  1.00 84.53           N  
ATOM    741  CA  ARG    92      34.167  22.124 -43.524  1.00 84.53           C  
ATOM    742  C   ARG    92      34.671  21.600 -42.212  1.00 84.53           C  
ATOM    743  O   ARG    92      34.385  20.465 -41.829  1.00 84.53           O  
ATOM    744  CB  ARG    92      32.707  22.567 -43.343  1.00 84.53           C  
ATOM    745  CG  ARG    92      32.135  23.280 -44.571  1.00 84.53           C  
ATOM    746  CD  ARG    92      30.677  23.706 -44.393  1.00 84.53           C  
ATOM    747  NE  ARG    92      29.897  22.461 -44.148  1.00 84.53           N  
ATOM    748  CZ  ARG    92      28.577  22.521 -43.814  1.00 84.53           C  
ATOM    749  NH1 ARG    92      27.949  23.730 -43.726  1.00 84.53           N1+
ATOM    750  NH2 ARG    92      27.890  21.368 -43.560  1.00 84.53           N  
ATOM    751  N   LEU    93      35.465  22.424 -41.500  1.00 62.47           N  
ATOM    752  CA  LEU    93      36.044  22.030 -40.247  1.00 62.47           C  
ATOM    753  C   LEU    93      35.143  22.501 -39.150  1.00 62.47           C  
ATOM    754  O   LEU    93      34.898  23.698 -38.997  1.00 62.47           O  
ATOM    755  CB  LEU    93      37.438  22.643 -40.029  1.00 62.47           C  
ATOM    756  CG  LEU    93      38.096  22.291 -38.682  1.00 62.47           C  
ATOM    757  CD1 LEU    93      38.289  20.776 -38.515  1.00 62.47           C  
ATOM    758  CD2 LEU    93      39.404  23.077 -38.498  1.00 62.47           C  
ATOM    759  N   TRP    94      34.638  21.549 -38.339  1.00 80.25           N  
ATOM    760  CA  TRP    94      33.708  21.875 -37.296  1.00 80.25           C  
ATOM    761  C   TRP    94      34.380  21.682 -35.966  1.00 80.25           C  
ATOM    762  O   TRP    94      35.087  20.704 -35.730  1.00 80.25           O  
ATOM    763  CB  TRP    94      32.462  20.965 -37.330  1.00 80.25           C  
ATOM    764  CG  TRP    94      31.623  21.070 -38.590  1.00 80.25           C  
ATOM    765  CD1 TRP    94      31.846  20.520 -39.821  1.00 80.25           C  
ATOM    766  CD2 TRP    94      30.369  21.766 -38.687  1.00 80.25           C  
ATOM    767  CE2 TRP    94      29.899  21.603 -39.989  1.00 80.25           C  
ATOM    768  CE3 TRP    94      29.662  22.478 -37.765  1.00 80.25           C  
ATOM    769  NE1 TRP    94      30.818  20.840 -40.676  1.00 80.25           N  
ATOM    770  CZ2 TRP    94      28.713  22.153 -40.385  1.00 80.25           C  
ATOM    771  CZ3 TRP    94      28.468  23.036 -38.165  1.00 80.25           C  
ATOM    772  CH2 TRP    94      28.003  22.877 -39.453  1.00 80.25           C  
ATOM    773  N   ILE    95      34.189  22.651 -35.052  1.00 69.03           N  
ATOM    774  CA  ILE    95      34.733  22.555 -33.728  1.00 69.03           C  
ATOM    775  C   ILE    95      33.656  23.018 -32.796  1.00 69.03           C  
ATOM    776  O   ILE    95      32.690  23.646 -33.226  1.00 69.03           O  
ATOM    777  CB  ILE    95      35.963  23.397 -33.561  1.00 69.03           C  
ATOM    778  CG1 ILE    95      35.619  24.863 -33.831  1.00 69.03           C  
ATOM    779  CG2 ILE    95      37.050  22.851 -34.500  1.00 69.03           C  
ATOM    780  CD1 ILE    95      36.811  25.798 -33.665  1.00 69.03           C  
ATOM    781  N   ALA    96      33.750  22.642 -31.503  1.00 56.12           N  
ATOM    782  CA  ALA    96      32.785  23.118 -30.554  1.00 56.12           C  
ATOM    783  C   ALA    96      33.525  23.927 -29.533  1.00 56.12           C  
ATOM    784  O   ALA    96      34.234  23.389 -28.683  1.00 56.12           O  
ATOM    785  CB  ALA    96      32.053  21.986 -29.811  1.00 56.12           C  
ATOM    786  N   ASP    97      33.357  25.262 -29.584  1.00 65.23           N  
ATOM    787  CA  ASP    97      33.989  26.113 -28.622  1.00 65.23           C  
ATOM    788  C   ASP    97      33.153  26.023 -27.383  1.00 65.23           C  
ATOM    789  O   ASP    97      31.960  26.321 -27.392  1.00 65.23           O  
ATOM    790  CB  ASP    97      34.046  27.580 -29.078  1.00 65.23           C  
ATOM    791  CG  ASP    97      34.973  28.333 -28.142  1.00 65.23           C  
ATOM    792  OD1 ASP    97      35.397  27.718 -27.129  1.00 65.23           O  
ATOM    793  OD2 ASP    97      35.269  29.525 -28.425  1.00 65.23           O1-
ATOM    794  N   VAL    98      33.775  25.572 -26.282  1.00 72.53           N  
ATOM    795  CA  VAL    98      33.135  25.406 -25.005  1.00 72.53           C  
ATOM    796  C   VAL    98      32.783  26.758 -24.453  1.00 72.53           C  
ATOM    797  O   VAL    98      31.793  26.902 -23.732  1.00 72.53           O  
ATOM    798  CB  VAL    98      34.071  24.736 -24.042  1.00 72.53           C  
ATOM    799  CG1 VAL    98      33.452  24.724 -22.640  1.00 72.53           C  
ATOM    800  CG2 VAL    98      34.418  23.343 -24.593  1.00 72.53           C  
ATOM    801  N   GLY    99      33.632  27.773 -24.728  1.00 47.99           N  
ATOM    802  CA  GLY    99      33.299  29.130 -24.385  1.00 47.99           C  
ATOM    803  C   GLY    99      34.005  29.634 -23.162  1.00 47.99           C  
ATOM    804  O   GLY    99      33.920  30.826 -22.865  1.00 47.99           O  
ATOM    805  N   ARG   100      34.706  28.766 -22.411  1.00151.88           N  
ATOM    806  CA  ARG   100      35.385  29.234 -21.233  1.00151.88           C  
ATOM    807  C   ARG   100      36.613  28.402 -21.047  1.00151.88           C  
ATOM    808  O   ARG   100      36.693  27.281 -21.544  1.00151.88           O  
ATOM    809  CB  ARG   100      34.556  29.034 -19.954  1.00151.88           C  
ATOM    810  CG  ARG   100      35.302  29.373 -18.664  1.00151.88           C  
ATOM    811  CD  ARG   100      34.704  28.666 -17.447  1.00151.88           C  
ATOM    812  NE  ARG   100      35.018  27.218 -17.605  1.00151.88           N  
ATOM    813  CZ  ARG   100      34.337  26.275 -16.892  1.00151.88           C  
ATOM    814  NH1 ARG   100      33.348  26.645 -16.027  1.00151.88           N1+
ATOM    815  NH2 ARG   100      34.647  24.956 -17.053  1.00151.88           N  
ATOM    816  N   VAL   101      37.607  28.963 -20.328  1.00 69.09           N  
ATOM    817  CA  VAL   101      38.830  28.294 -19.979  1.00 69.09           C  
ATOM    818  C   VAL   101      38.603  27.626 -18.647  1.00 69.09           C  
ATOM    819  O   VAL   101      37.736  28.038 -17.878  1.00 69.09           O  
ATOM    820  CB  VAL   101      39.988  29.234 -19.827  1.00 69.09           C  
ATOM    821  CG1 VAL   101      40.277  29.880 -21.192  1.00 69.09           C  
ATOM    822  CG2 VAL   101      39.647  30.250 -18.724  1.00 69.09           C  
ATOM    823  N   ASP   102      39.342  26.525 -18.390  1.00 97.37           N  
ATOM    824  CA  ASP   102      39.280  25.691 -17.213  1.00 97.37           C  
ATOM    825  C   ASP   102      39.982  26.232 -15.996  1.00 97.37           C  
ATOM    826  O   ASP   102      39.758  25.722 -14.904  1.00 97.37           O  
ATOM    827  CB  ASP   102      39.804  24.272 -17.465  1.00 97.37           C  
ATOM    828  CG  ASP   102      38.751  23.576 -18.312  1.00 97.37           C  
ATOM    829  OD1 ASP   102      37.557  23.597 -17.905  1.00 97.37           O  
ATOM    830  OD2 ASP   102      39.125  23.008 -19.371  1.00 97.37           O1-
ATOM    831  N   TYR   103      40.889  27.218 -16.121  1.00167.84           N  
ATOM    832  CA  TYR   103      41.686  27.622 -14.985  1.00167.84           C  
ATOM    833  C   TYR   103      41.399  29.053 -14.635  1.00167.84           C  
ATOM    834  O   TYR   103      40.753  29.771 -15.395  1.00167.84           O  
ATOM    835  CB  TYR   103      43.179  27.527 -15.308  1.00167.84           C  
ATOM    836  CG  TYR   103      43.356  28.326 -16.555  1.00167.84           C  
ATOM    837  CD1 TYR   103      43.180  27.735 -17.786  1.00167.84           C  
ATOM    838  CD2 TYR   103      43.669  29.664 -16.500  1.00167.84           C  
ATOM    839  CE1 TYR   103      43.331  28.462 -18.943  1.00167.84           C  
ATOM    840  CE2 TYR   103      43.822  30.396 -17.654  1.00167.84           C  
ATOM    841  CZ  TYR   103      43.656  29.793 -18.877  1.00167.84           C  
ATOM    842  OH  TYR   103      43.811  30.541 -20.062  1.00167.84           O  
ATOM    843  N   LYS   104      41.830  29.491 -13.428  1.00153.70           N  
ATOM    844  CA  LYS   104      41.629  30.856 -13.019  1.00153.70           C  
ATOM    845  C   LYS   104      42.972  31.504 -12.904  1.00153.70           C  
ATOM    846  O   LYS   104      43.939  30.888 -12.456  1.00153.70           O  
ATOM    847  CB  LYS   104      40.954  31.023 -11.646  1.00153.70           C  
ATOM    848  CG  LYS   104      39.528  30.483 -11.586  1.00153.70           C  
ATOM    849  CD  LYS   104      39.467  28.957 -11.576  1.00153.70           C  
ATOM    850  CE  LYS   104      39.864  28.350 -10.229  1.00153.70           C  
ATOM    851  NZ  LYS   104      41.268  28.698  -9.905  1.00153.70           N1+
ATOM    852  N   GLY   105      43.060  32.783 -13.322  1.00 34.15           N  
ATOM    853  CA  GLY   105      44.299  33.500 -13.278  1.00 34.15           C  
ATOM    854  C   GLY   105      44.950  33.237 -14.596  1.00 34.15           C  
ATOM    855  O   GLY   105      44.957  32.103 -15.068  1.00 34.15           O  
ATOM    856  N   ASP   106      45.517  34.281 -15.232  1.00 92.73           N  
ATOM    857  CA  ASP   106      46.148  34.144 -16.520  1.00 92.73           C  
ATOM    858  C   ASP   106      45.099  33.744 -17.524  1.00 92.73           C  
ATOM    859  O   ASP   106      45.424  33.267 -18.612  1.00 92.73           O  
ATOM    860  CB  ASP   106      47.246  33.066 -16.539  1.00 92.73           C  
ATOM    861  CG  ASP   106      48.432  33.584 -15.739  1.00 92.73           C  
ATOM    862  OD1 ASP   106      48.829  34.757 -15.972  1.00 92.73           O  
ATOM    863  OD2 ASP   106      48.963  32.813 -14.895  1.00 92.73           O1-
ATOM    864  N   GLU   107      43.823  33.872 -17.091  1.00118.86           N  
ATOM    865  CA  GLU   107      42.528  33.661 -17.690  1.00118.86           C  
ATOM    866  C   GLU   107      42.015  34.845 -18.474  1.00118.86           C  
ATOM    867  O   GLU   107      41.203  34.688 -19.386  1.00118.86           O  
ATOM    868  CB  GLU   107      41.481  33.357 -16.605  1.00118.86           C  
ATOM    869  CG  GLU   107      40.100  32.955 -17.124  1.00118.86           C  
ATOM    870  CD  GLU   107      39.227  32.704 -15.902  1.00118.86           C  
ATOM    871  OE1 GLU   107      39.068  33.655 -15.090  1.00118.86           O  
ATOM    872  OE2 GLU   107      38.713  31.563 -15.758  1.00118.86           O1-
ATOM    873  N   GLN   108      42.451  36.072 -18.123  1.00 83.17           N  
ATOM    874  CA  GLN   108      41.853  37.283 -18.634  1.00 83.17           C  
ATOM    875  C   GLN   108      41.905  37.324 -20.125  1.00 83.17           C  
ATOM    876  O   GLN   108      40.966  37.784 -20.773  1.00 83.17           O  
ATOM    877  CB  GLN   108      42.559  38.566 -18.157  1.00 83.17           C  
ATOM    878  CG  GLN   108      42.588  38.753 -16.639  1.00 83.17           C  
ATOM    879  CD  GLN   108      43.884  38.143 -16.123  1.00 83.17           C  
ATOM    880  NE2 GLN   108      44.027  38.060 -14.774  1.00 83.17           N  
ATOM    881  OE1 GLN   108      44.758  37.764 -16.901  1.00 83.17           O  
ATOM    882  N   LYS   109      42.995  36.823 -20.715  1.00 86.54           N  
ATOM    883  CA  LYS   109      43.177  36.929 -22.131  1.00 86.54           C  
ATOM    884  C   LYS   109      42.045  36.267 -22.855  1.00 86.54           C  
ATOM    885  O   LYS   109      41.741  36.647 -23.984  1.00 86.54           O  
ATOM    886  CB  LYS   109      44.489  36.293 -22.626  1.00 86.54           C  
ATOM    887  CG  LYS   109      45.742  37.063 -22.202  1.00 86.54           C  
ATOM    888  CD  LYS   109      47.049  36.332 -22.513  1.00 86.54           C  
ATOM    889  CE  LYS   109      48.296  37.113 -22.089  1.00 86.54           C  
ATOM    890  NZ  LYS   109      48.310  38.437 -22.755  1.00 86.54           N1+
ATOM    891  N   TYR   110      41.410  35.231 -22.272  1.00 98.73           N  
ATOM    892  CA  TYR   110      40.373  34.591 -23.036  1.00 98.73           C  
ATOM    893  C   TYR   110      39.042  34.804 -22.378  1.00 98.73           C  
ATOM    894  O   TYR   110      38.572  33.959 -21.615  1.00 98.73           O  
ATOM    895  CB  TYR   110      40.592  33.074 -23.120  1.00 98.73           C  
ATOM    896  CG  TYR   110      41.986  32.910 -23.613  1.00 98.73           C  
ATOM    897  CD1 TYR   110      42.286  33.016 -24.951  1.00 98.73           C  
ATOM    898  CD2 TYR   110      43.001  32.660 -22.719  1.00 98.73           C  
ATOM    899  CE1 TYR   110      43.581  32.867 -25.388  1.00 98.73           C  
ATOM    900  CE2 TYR   110      44.297  32.510 -23.149  1.00 98.73           C  
ATOM    901  CZ  TYR   110      44.588  32.618 -24.486  1.00 98.73           C  
ATOM    902  OH  TYR   110      45.917  32.466 -24.935  1.00 98.73           O  
ATOM    903  N   PRO   111      38.394  35.884 -22.721  1.00 73.26           N  
ATOM    904  CA  PRO   111      37.121  36.248 -22.157  1.00 73.26           C  
ATOM    905  C   PRO   111      36.124  35.167 -22.444  1.00 73.26           C  
ATOM    906  O   PRO   111      36.183  34.578 -23.520  1.00 73.26           O  
ATOM    907  CB  PRO   111      36.739  37.553 -22.852  1.00 73.26           C  
ATOM    908  CG  PRO   111      37.400  37.414 -24.236  1.00 73.26           C  
ATOM    909  CD  PRO   111      38.669  36.589 -23.961  1.00 73.26           C  
ATOM    910  N   ASN   112      35.196  34.910 -21.498  1.00 57.10           N  
ATOM    911  CA  ASN   112      34.212  33.874 -21.634  1.00 57.10           C  
ATOM    912  C   ASN   112      33.107  34.332 -22.532  1.00 57.10           C  
ATOM    913  O   ASN   112      32.922  35.526 -22.766  1.00 57.10           O  
ATOM    914  CB  ASN   112      33.561  33.458 -20.303  1.00 57.10           C  
ATOM    915  CG  ASN   112      34.606  32.744 -19.464  1.00 57.10           C  
ATOM    916  ND2 ASN   112      35.719  32.310 -20.115  1.00 57.10           N  
ATOM    917  OD1 ASN   112      34.443  32.580 -18.257  1.00 57.10           O  
ATOM    918  N   GLN   113      32.362  33.348 -23.078  1.00167.92           N  
ATOM    919  CA  GLN   113      31.244  33.575 -23.951  1.00167.92           C  
ATOM    920  C   GLN   113      30.411  32.322 -23.869  1.00167.92           C  
ATOM    921  O   GLN   113      30.778  31.371 -23.180  1.00167.92           O  
ATOM    922  CB  GLN   113      31.658  33.703 -25.427  1.00167.92           C  
ATOM    923  CG  GLN   113      32.713  34.777 -25.699  1.00167.92           C  
ATOM    924  CD  GLN   113      32.066  36.153 -25.660  1.00167.92           C  
ATOM    925  NE2 GLN   113      30.784  36.239 -26.106  1.00167.92           N  
ATOM    926  OE1 GLN   113      32.692  37.132 -25.257  1.00167.92           O  
ATOM    927  N   ASN   114      29.251  32.287 -24.559  1.00 58.20           N  
ATOM    928  CA  ASN   114      28.427  31.105 -24.547  1.00 58.20           C  
ATOM    929  C   ASN   114      29.026  30.112 -25.497  1.00 58.20           C  
ATOM    930  O   ASN   114      29.713  30.490 -26.444  1.00 58.20           O  
ATOM    931  CB  ASN   114      26.978  31.351 -24.993  1.00 58.20           C  
ATOM    932  CG  ASN   114      26.298  32.167 -23.907  1.00 58.20           C  
ATOM    933  ND2 ASN   114      26.350  31.658 -22.646  1.00 58.20           N  
ATOM    934  OD1 ASN   114      25.738  33.229 -24.170  1.00 58.20           O  
ATOM    935  N   ALA   115      28.765  28.806 -25.267  1.00 37.00           N  
ATOM    936  CA  ALA   115      29.322  27.757 -26.082  1.00 37.00           C  
ATOM    937  C   ALA   115      28.856  27.943 -27.491  1.00 37.00           C  
ATOM    938  O   ALA   115      27.737  28.396 -27.728  1.00 37.00           O  
ATOM    939  CB  ALA   115      28.913  26.342 -25.634  1.00 37.00           C  
ATOM    940  N   VAL   116      29.724  27.613 -28.477  1.00107.30           N  
ATOM    941  CA  VAL   116      29.336  27.820 -29.841  1.00107.30           C  
ATOM    942  C   VAL   116      29.831  26.707 -30.713  1.00107.30           C  
ATOM    943  O   VAL   116      30.876  26.107 -30.462  1.00107.30           O  
ATOM    944  CB  VAL   116      29.873  29.102 -30.416  1.00107.30           C  
ATOM    945  CG1 VAL   116      29.293  30.285 -29.621  1.00107.30           C  
ATOM    946  CG2 VAL   116      31.411  29.040 -30.408  1.00107.30           C  
ATOM    947  N   LEU   117      29.048  26.402 -31.773  1.00116.24           N  
ATOM    948  CA  LEU   117      29.453  25.445 -32.763  1.00116.24           C  
ATOM    949  C   LEU   117      29.926  26.301 -33.899  1.00116.24           C  
ATOM    950  O   LEU   117      29.195  27.170 -34.375  1.00116.24           O  
ATOM    951  CB  LEU   117      28.299  24.553 -33.265  1.00116.24           C  
ATOM    952  CG  LEU   117      28.753  23.295 -34.036  1.00116.24           C  
ATOM    953  CD1 LEU   117      27.554  22.542 -34.637  1.00116.24           C  
ATOM    954  CD2 LEU   117      29.857  23.602 -35.056  1.00116.24           C  
ATOM    955  N   ILE   118      31.176  26.089 -34.355  1.00117.17           N  
ATOM    956  CA  ILE   118      31.679  26.948 -35.383  1.00117.17           C  
ATOM    957  C   ILE   118      32.274  26.115 -36.471  1.00117.17           C  
ATOM    958  O   ILE   118      32.776  25.020 -36.223  1.00117.17           O  
ATOM    959  CB  ILE   118      32.703  27.934 -34.896  1.00117.17           C  
ATOM    960  CG1 ILE   118      33.933  27.220 -34.344  1.00117.17           C  
ATOM    961  CG2 ILE   118      32.025  28.862 -33.873  1.00117.17           C  
ATOM    962  CD1 ILE   118      35.069  28.193 -34.052  1.00117.17           C  
ATOM    963  N   ALA   119      32.192  26.615 -37.723  1.00 44.99           N  
ATOM    964  CA  ALA   119      32.703  25.869 -38.835  1.00 44.99           C  
ATOM    965  C   ALA   119      33.509  26.775 -39.714  1.00 44.99           C  
ATOM    966  O   ALA   119      33.184  27.945 -39.910  1.00 44.99           O  
ATOM    967  CB  ALA   119      31.601  25.242 -39.707  1.00 44.99           C  
ATOM    968  N   TYR   120      34.588  26.210 -40.294  1.00 81.43           N  
ATOM    969  CA  TYR   120      35.490  26.940 -41.132  1.00 81.43           C  
ATOM    970  C   TYR   120      35.495  26.227 -42.444  1.00 81.43           C  
ATOM    971  O   TYR   120      35.289  25.014 -42.501  1.00 81.43           O  
ATOM    972  CB  TYR   120      36.947  26.894 -40.626  1.00 81.43           C  
ATOM    973  CG  TYR   120      37.062  27.443 -39.237  1.00 81.43           C  
ATOM    974  CD1 TYR   120      37.220  28.791 -39.002  1.00 81.43           C  
ATOM    975  CD2 TYR   120      37.025  26.593 -38.154  1.00 81.43           C  
ATOM    976  CE1 TYR   120      37.338  29.270 -37.716  1.00 81.43           C  
ATOM    977  CE2 TYR   120      37.142  27.064 -36.864  1.00 81.43           C  
ATOM    978  CZ  TYR   120      37.298  28.412 -36.643  1.00 81.43           C  
ATOM    979  OH  TYR   120      37.423  28.916 -35.332  1.00 81.43           O  
ATOM    980  N   ASP   121      35.710  26.980 -43.539  1.00 67.33           N  
ATOM    981  CA  ASP   121      35.723  26.388 -44.844  1.00 67.33           C  
ATOM    982  C   ASP   121      37.153  26.207 -45.252  1.00 67.33           C  
ATOM    983  O   ASP   121      37.869  27.165 -45.534  1.00 67.33           O  
ATOM    984  CB  ASP   121      35.016  27.267 -45.892  1.00 67.33           C  
ATOM    985  CG  ASP   121      34.908  26.500 -47.199  1.00 67.33           C  
ATOM    986  OD1 ASP   121      33.964  25.677 -47.325  1.00 67.33           O  
ATOM    987  OD2 ASP   121      35.774  26.723 -48.085  1.00 67.33           O1-
ATOM    988  N   LEU   122      37.601  24.939 -45.268  1.00 79.01           N  
ATOM    989  CA  LEU   122      38.932  24.555 -45.636  1.00 79.01           C  
ATOM    990  C   LEU   122      39.150  24.791 -47.095  1.00 79.01           C  
ATOM    991  O   LEU   122      40.278  25.025 -47.522  1.00 79.01           O  
ATOM    992  CB  LEU   122      39.236  23.081 -45.325  1.00 79.01           C  
ATOM    993  CG  LEU   122      39.214  22.786 -43.811  1.00 79.01           C  
ATOM    994  CD1 LEU   122      39.694  21.358 -43.512  1.00 79.01           C  
ATOM    995  CD2 LEU   122      39.982  23.857 -43.015  1.00 79.01           C  
ATOM    996  N   THR   123      38.083  24.689 -47.909  1.00 42.83           N  
ATOM    997  CA  THR   123      38.251  24.853 -49.324  1.00 42.83           C  
ATOM    998  C   THR   123      38.773  26.230 -49.610  1.00 42.83           C  
ATOM    999  O   THR   123      39.720  26.386 -50.380  1.00 42.83           O  
ATOM   1000  CB  THR   123      36.971  24.703 -50.094  1.00 42.83           C  
ATOM   1001  CG2 THR   123      37.278  24.874 -51.592  1.00 42.83           C  
ATOM   1002  OG1 THR   123      36.402  23.425 -49.855  1.00 42.83           O  
ATOM   1003  N   LYS   124      38.181  27.272 -48.996  1.00 76.35           N  
ATOM   1004  CA  LYS   124      38.614  28.613 -49.280  1.00 76.35           C  
ATOM   1005  C   LYS   124      39.793  28.914 -48.410  1.00 76.35           C  
ATOM   1006  O   LYS   124      39.859  28.469 -47.265  1.00 76.35           O  
ATOM   1007  CB  LYS   124      37.510  29.655 -49.030  1.00 76.35           C  
ATOM   1008  CG  LYS   124      37.690  30.961 -49.807  1.00 76.35           C  
ATOM   1009  CD  LYS   124      36.387  31.758 -49.921  1.00 76.35           C  
ATOM   1010  CE  LYS   124      36.473  32.976 -50.844  1.00 76.35           C  
ATOM   1011  NZ  LYS   124      35.118  33.522 -51.092  1.00 76.35           N1+
ATOM   1012  N   GLU   125      40.767  29.682 -48.940  1.00144.89           N  
ATOM   1013  CA  GLU   125      41.952  29.921 -48.173  1.00144.89           C  
ATOM   1014  C   GLU   125      41.797  31.135 -47.340  1.00144.89           C  
ATOM   1015  O   GLU   125      41.425  32.206 -47.823  1.00144.89           O  
ATOM   1016  CB  GLU   125      43.220  30.109 -49.017  1.00144.89           C  
ATOM   1017  CG  GLU   125      44.499  29.985 -48.193  1.00144.89           C  
ATOM   1018  CD  GLU   125      44.624  28.523 -47.782  1.00144.89           C  
ATOM   1019  OE1 GLU   125      43.657  27.754 -48.033  1.00144.89           O  
ATOM   1020  OE2 GLU   125      45.685  28.153 -47.213  1.00144.89           O1-
ATOM   1021  N   ASN   126      42.128  30.940 -46.053  1.00162.46           N  
ATOM   1022  CA  ASN   126      42.082  31.862 -44.975  1.00162.46           C  
ATOM   1023  C   ASN   126      41.190  31.188 -43.993  1.00162.46           C  
ATOM   1024  O   ASN   126      41.045  31.632 -42.856  1.00162.46           O  
ATOM   1025  CB  ASN   126      41.444  33.234 -45.282  1.00162.46           C  
ATOM   1026  CG  ASN   126      39.927  33.101 -45.419  1.00162.46           C  
ATOM   1027  ND2 ASN   126      39.184  33.782 -44.506  1.00162.46           N  
ATOM   1028  OD1 ASN   126      39.409  32.419 -46.301  1.00162.46           O  
ATOM   1029  N   TYR   127      40.596  30.058 -44.439  1.00125.98           N  
ATOM   1030  CA  TYR   127      39.688  29.285 -43.650  1.00125.98           C  
ATOM   1031  C   TYR   127      38.682  30.203 -43.012  1.00125.98           C  
ATOM   1032  O   TYR   127      38.686  30.389 -41.796  1.00125.98           O  
ATOM   1033  CB  TYR   127      40.358  28.475 -42.523  1.00125.98           C  
ATOM   1034  CG  TYR   127      41.331  27.518 -43.126  1.00125.98           C  
ATOM   1035  CD1 TYR   127      40.920  26.615 -44.076  1.00125.98           C  
ATOM   1036  CD2 TYR   127      42.644  27.491 -42.709  1.00125.98           C  
ATOM   1037  CE1 TYR   127      41.811  25.722 -44.624  1.00125.98           C  
ATOM   1038  CE2 TYR   127      43.540  26.599 -43.252  1.00125.98           C  
ATOM   1039  CZ  TYR   127      43.121  25.715 -44.215  1.00125.98           C  
ATOM   1040  OH  TYR   127      44.028  24.795 -44.782  1.00125.98           O  
ATOM   1041  N   PRO   128      37.845  30.812 -43.814  1.00 78.56           N  
ATOM   1042  CA  PRO   128      36.812  31.723 -43.376  1.00 78.56           C  
ATOM   1043  C   PRO   128      35.762  31.008 -42.570  1.00 78.56           C  
ATOM   1044  O   PRO   128      35.540  29.821 -42.802  1.00 78.56           O  
ATOM   1045  CB  PRO   128      36.208  32.272 -44.664  1.00 78.56           C  
ATOM   1046  CG  PRO   128      36.398  31.116 -45.663  1.00 78.56           C  
ATOM   1047  CD  PRO   128      37.705  30.443 -45.211  1.00 78.56           C  
ATOM   1048  N   GLU   129      35.073  31.707 -41.638  1.00101.95           N  
ATOM   1049  CA  GLU   129      34.101  31.019 -40.831  1.00101.95           C  
ATOM   1050  C   GLU   129      32.752  31.101 -41.471  1.00101.95           C  
ATOM   1051  O   GLU   129      32.196  32.181 -41.673  1.00101.95           O  
ATOM   1052  CB  GLU   129      33.982  31.534 -39.385  1.00101.95           C  
ATOM   1053  CG  GLU   129      33.167  30.587 -38.499  1.00101.95           C  
ATOM   1054  CD  GLU   129      33.213  31.100 -37.070  1.00101.95           C  
ATOM   1055  OE1 GLU   129      32.629  32.184 -36.805  1.00101.95           O  
ATOM   1056  OE2 GLU   129      33.836  30.411 -36.220  1.00101.95           O1-
ATOM   1057  N   ILE   130      32.265  29.920 -41.898  1.00153.92           N  
ATOM   1058  CA  ILE   130      30.988  29.666 -42.504  1.00153.92           C  
ATOM   1059  C   ILE   130      29.861  29.621 -41.517  1.00153.92           C  
ATOM   1060  O   ILE   130      28.766  30.092 -41.821  1.00153.92           O  
ATOM   1061  CB  ILE   130      30.962  28.364 -43.250  1.00153.92           C  
ATOM   1062  CG1 ILE   130      29.664  28.241 -44.068  1.00153.92           C  
ATOM   1063  CG2 ILE   130      31.177  27.231 -42.236  1.00153.92           C  
ATOM   1064  CD1 ILE   130      29.665  27.062 -45.041  1.00153.92           C  
ATOM   1065  N   HIS   131      30.057  29.002 -40.330  1.00103.58           N  
ATOM   1066  CA  HIS   131      28.911  28.853 -39.476  1.00103.58           C  
ATOM   1067  C   HIS   131      29.296  29.164 -38.062  1.00103.58           C  
ATOM   1068  O   HIS   131      30.371  28.774 -37.614  1.00103.58           O  
ATOM   1069  CB  HIS   131      28.348  27.426 -39.550  1.00103.58           C  
ATOM   1070  CG  HIS   131      26.903  27.339 -39.183  1.00103.58           C  
ATOM   1071  CD2 HIS   131      26.296  26.801 -38.092  1.00103.58           C  
ATOM   1072  ND1 HIS   131      25.888  27.811 -39.987  1.00103.58           N  
ATOM   1073  CE1 HIS   131      24.725  27.535 -39.348  1.00103.58           C  
ATOM   1074  NE2 HIS   131      24.923  26.921 -38.196  1.00103.58           N  
ATOM   1075  N   ARG   132      28.446  29.929 -37.335  1.00 91.39           N  
ATOM   1076  CA  ARG   132      28.697  30.162 -35.939  1.00 91.39           C  
ATOM   1077  C   ARG   132      27.373  30.196 -35.239  1.00 91.39           C  
ATOM   1078  O   ARG   132      26.566  31.103 -35.438  1.00 91.39           O  
ATOM   1079  CB  ARG   132      29.460  31.460 -35.610  1.00 91.39           C  
ATOM   1080  CG  ARG   132      29.790  31.576 -34.116  1.00 91.39           C  
ATOM   1081  CD  ARG   132      30.690  32.754 -33.727  1.00 91.39           C  
ATOM   1082  NE  ARG   132      32.071  32.466 -34.209  1.00 91.39           N  
ATOM   1083  CZ  ARG   132      33.148  32.784 -33.431  1.00 91.39           C  
ATOM   1084  NH1 ARG   132      32.960  33.335 -32.197  1.00 91.39           N1+
ATOM   1085  NH2 ARG   132      34.415  32.540 -33.881  1.00 91.39           N  
ATOM   1086  N   TYR   133      27.127  29.197 -34.369  1.00 66.07           N  
ATOM   1087  CA  TYR   133      25.861  29.088 -33.705  1.00 66.07           C  
ATOM   1088  C   TYR   133      26.087  29.089 -32.226  1.00 66.07           C  
ATOM   1089  O   TYR   133      26.839  28.269 -31.702  1.00 66.07           O  
ATOM   1090  CB  TYR   133      25.170  27.761 -34.076  1.00 66.07           C  
ATOM   1091  CG  TYR   133      23.920  27.553 -33.294  1.00 66.07           C  
ATOM   1092  CD1 TYR   133      22.727  28.100 -33.706  1.00 66.07           C  
ATOM   1093  CD2 TYR   133      23.940  26.783 -32.154  1.00 66.07           C  
ATOM   1094  CE1 TYR   133      21.575  27.889 -32.986  1.00 66.07           C  
ATOM   1095  CE2 TYR   133      22.792  26.568 -31.428  1.00 66.07           C  
ATOM   1096  CZ  TYR   133      21.606  27.123 -31.845  1.00 66.07           C  
ATOM   1097  OH  TYR   133      20.423  26.905 -31.107  1.00 66.07           O  
ATOM   1098  N   GLU   134      25.447  30.035 -31.512  1.00 89.46           N  
ATOM   1099  CA  GLU   134      25.583  30.071 -30.084  1.00 89.46           C  
ATOM   1100  C   GLU   134      24.478  29.269 -29.471  1.00 89.46           C  
ATOM   1101  O   GLU   134      23.361  29.211 -29.983  1.00 89.46           O  
ATOM   1102  CB  GLU   134      25.526  31.488 -29.492  1.00 89.46           C  
ATOM   1103  CG  GLU   134      24.208  32.209 -29.771  1.00 89.46           C  
ATOM   1104  CD  GLU   134      24.321  33.606 -29.187  1.00 89.46           C  
ATOM   1105  OE1 GLU   134      24.926  33.735 -28.089  1.00 89.46           O  
ATOM   1106  OE2 GLU   134      23.811  34.564 -29.829  1.00 89.46           O1-
ATOM   1107  N   ILE   135      24.784  28.630 -28.328  1.00109.38           N  
ATOM   1108  CA  ILE   135      23.844  27.837 -27.590  1.00109.38           C  
ATOM   1109  C   ILE   135      22.951  28.765 -26.829  1.00109.38           C  
ATOM   1110  O   ILE   135      23.418  29.742 -26.246  1.00109.38           O  
ATOM   1111  CB  ILE   135      24.518  26.949 -26.581  1.00109.38           C  
ATOM   1112  CG1 ILE   135      23.492  26.060 -25.859  1.00109.38           C  
ATOM   1113  CG2 ILE   135      25.343  27.851 -25.645  1.00109.38           C  
ATOM   1114  CD1 ILE   135      24.128  24.995 -24.967  1.00109.38           C  
ATOM   1115  N   PRO   136      21.667  28.517 -26.846  1.00 87.91           N  
ATOM   1116  CA  PRO   136      20.782  29.313 -26.046  1.00 87.91           C  
ATOM   1117  C   PRO   136      21.026  28.920 -24.627  1.00 87.91           C  
ATOM   1118  O   PRO   136      21.302  27.748 -24.371  1.00 87.91           O  
ATOM   1119  CB  PRO   136      19.367  29.057 -26.573  1.00 87.91           C  
ATOM   1120  CG  PRO   136      19.521  27.868 -27.542  1.00 87.91           C  
ATOM   1121  CD  PRO   136      20.989  27.946 -27.996  1.00 87.91           C  
ATOM   1122  N   SER   137      20.875  29.871 -23.691  1.00 38.26           N  
ATOM   1123  CA  SER   137      21.250  29.674 -22.322  1.00 38.26           C  
ATOM   1124  C   SER   137      20.520  28.523 -21.703  1.00 38.26           C  
ATOM   1125  O   SER   137      21.091  27.798 -20.889  1.00 38.26           O  
ATOM   1126  CB  SER   137      20.979  30.915 -21.454  1.00 38.26           C  
ATOM   1127  OG  SER   137      19.589  31.204 -21.431  1.00 38.26           O  
ATOM   1128  N   LYS   138      19.246  28.298 -22.066  1.00113.18           N  
ATOM   1129  CA  LYS   138      18.515  27.241 -21.426  1.00113.18           C  
ATOM   1130  C   LYS   138      19.190  25.936 -21.698  1.00113.18           C  
ATOM   1131  O   LYS   138      19.241  25.053 -20.843  1.00113.18           O  
ATOM   1132  CB  LYS   138      17.067  27.109 -21.929  1.00113.18           C  
ATOM   1133  CG  LYS   138      16.108  28.130 -21.322  1.00113.18           C  
ATOM   1134  CD  LYS   138      15.987  27.982 -19.804  1.00113.18           C  
ATOM   1135  CE  LYS   138      14.888  28.842 -19.180  1.00113.18           C  
ATOM   1136  NZ  LYS   138      13.578  28.176 -19.353  1.00113.18           N1+
ATOM   1137  N   ILE   139      19.731  25.792 -22.913  1.00 65.45           N  
ATOM   1138  CA  ILE   139      20.311  24.570 -23.381  1.00 65.45           C  
ATOM   1139  C   ILE   139      21.540  24.146 -22.634  1.00 65.45           C  
ATOM   1140  O   ILE   139      21.742  22.939 -22.498  1.00 65.45           O  
ATOM   1141  CB  ILE   139      20.641  24.592 -24.847  1.00 65.45           C  
ATOM   1142  CG1 ILE   139      19.349  24.718 -25.672  1.00 65.45           C  
ATOM   1143  CG2 ILE   139      21.459  23.339 -25.194  1.00 65.45           C  
ATOM   1144  CD1 ILE   139      19.599  24.863 -27.171  1.00 65.45           C  
ATOM   1145  N   ALA   140      22.402  25.094 -22.185  1.00 45.51           N  
ATOM   1146  CA  ALA   140      23.638  24.740 -21.525  1.00 45.51           C  
ATOM   1147  C   ALA   140      23.301  23.757 -20.450  1.00 45.51           C  
ATOM   1148  O   ALA   140      22.432  24.002 -19.615  1.00 45.51           O  
ATOM   1149  CB  ALA   140      24.354  25.935 -20.871  1.00 45.51           C  
ATOM   1150  N   GLY   141      23.976  22.591 -20.448  1.00 80.67           N  
ATOM   1151  CA  GLY   141      23.485  21.615 -19.524  1.00 80.67           C  
ATOM   1152  C   GLY   141      24.583  20.818 -18.942  1.00 80.67           C  
ATOM   1153  O   GLY   141      25.482  20.342 -19.641  1.00 80.67           O  
ATOM   1154  N   SER   142      24.460  20.596 -17.618  1.00184.56           N  
ATOM   1155  CA  SER   142      25.544  19.956 -16.975  1.00184.56           C  
ATOM   1156  C   SER   142      26.632  20.921 -17.221  1.00184.56           C  
ATOM   1157  O   SER   142      26.555  22.087 -16.838  1.00184.56           O  
ATOM   1158  CB  SER   142      25.914  18.590 -17.576  1.00184.56           C  
ATOM   1159  OG  SER   142      24.892  17.651 -17.283  1.00184.56           O  
ATOM   1160  N   ASN   143      27.687  20.447 -17.877  1.00230.24           N  
ATOM   1161  CA  ASN   143      28.731  21.335 -18.190  1.00230.24           C  
ATOM   1162  C   ASN   143      29.117  21.127 -19.610  1.00230.24           C  
ATOM   1163  O   ASN   143      29.090  20.015 -20.133  1.00230.24           O  
ATOM   1164  CB  ASN   143      29.966  21.118 -17.311  1.00230.24           C  
ATOM   1165  CG  ASN   143      29.633  21.581 -15.899  1.00230.24           C  
ATOM   1166  ND2 ASN   143      30.021  20.759 -14.887  1.00230.24           N  
ATOM   1167  OD1 ASN   143      29.045  22.643 -15.703  1.00230.24           O  
ATOM   1168  N   THR   144      29.476  22.237 -20.264  1.00150.17           N  
ATOM   1169  CA  THR   144      29.954  22.286 -21.607  1.00150.17           C  
ATOM   1170  C   THR   144      31.301  21.627 -21.627  1.00150.17           C  
ATOM   1171  O   THR   144      31.741  21.128 -22.660  1.00150.17           O  
ATOM   1172  CB  THR   144      30.082  23.701 -22.088  1.00150.17           C  
ATOM   1173  CG2 THR   144      30.959  24.494 -21.107  1.00150.17           C  
ATOM   1174  OG1 THR   144      30.602  23.734 -23.409  1.00150.17           O  
ATOM   1175  N   ILE   145      32.024  21.647 -20.489  1.00194.56           N  
ATOM   1176  CA  ILE   145      33.308  20.997 -20.456  1.00194.56           C  
ATOM   1177  C   ILE   145      33.197  19.513 -20.698  1.00194.56           C  
ATOM   1178  O   ILE   145      34.163  18.913 -21.163  1.00194.56           O  
ATOM   1179  CB  ILE   145      34.257  21.294 -19.308  1.00194.56           C  
ATOM   1180  CG1 ILE   145      33.728  20.976 -17.906  1.00194.56           C  
ATOM   1181  CG2 ILE   145      34.673  22.764 -19.470  1.00194.56           C  
ATOM   1182  CD1 ILE   145      32.752  22.026 -17.395  1.00194.56           C  
ATOM   1183  N   PRO   146      32.118  18.876 -20.333  1.00160.42           N  
ATOM   1184  CA  PRO   146      31.943  17.467 -20.619  1.00160.42           C  
ATOM   1185  C   PRO   146      31.639  17.050 -22.039  1.00160.42           C  
ATOM   1186  O   PRO   146      31.314  15.877 -22.225  1.00160.42           O  
ATOM   1187  CB  PRO   146      30.889  16.961 -19.640  1.00160.42           C  
ATOM   1188  CG  PRO   146      31.053  17.883 -18.428  1.00160.42           C  
ATOM   1189  CD  PRO   146      31.555  19.199 -19.030  1.00160.42           C  
ATOM   1190  N   PHE   147      31.662  17.951 -23.044  1.00 76.49           N  
ATOM   1191  CA  PHE   147      31.342  17.514 -24.381  1.00 76.49           C  
ATOM   1192  C   PHE   147      32.422  16.621 -24.918  1.00 76.49           C  
ATOM   1193  O   PHE   147      33.614  16.894 -24.780  1.00 76.49           O  
ATOM   1194  CB  PHE   147      31.135  18.649 -25.402  1.00 76.49           C  
ATOM   1195  CG  PHE   147      29.901  19.400 -25.034  1.00 76.49           C  
ATOM   1196  CD1 PHE   147      28.673  18.782 -25.059  1.00 76.49           C  
ATOM   1197  CD2 PHE   147      29.964  20.734 -24.703  1.00 76.49           C  
ATOM   1198  CE1 PHE   147      27.534  19.479 -24.729  1.00 76.49           C  
ATOM   1199  CE2 PHE   147      28.830  21.436 -24.372  1.00 76.49           C  
ATOM   1200  CZ  PHE   147      27.609  20.807 -24.382  1.00 76.49           C  
ATOM   1201  N   GLY   148      32.002  15.507 -25.556  1.00 38.93           N  
ATOM   1202  CA  GLY   148      32.898  14.540 -26.125  1.00 38.93           C  
ATOM   1203  C   GLY   148      32.859  14.669 -27.617  1.00 38.93           C  
ATOM   1204  O   GLY   148      32.854  15.761 -28.176  1.00 38.93           O  
ATOM   1205  N   GLY   149      32.830  13.519 -28.308  1.00 37.04           N  
ATOM   1206  CA  GLY   149      32.858  13.468 -29.736  1.00 37.04           C  
ATOM   1207  C   GLY   149      31.559  13.958 -30.281  1.00 37.04           C  
ATOM   1208  O   GLY   149      30.542  13.986 -29.590  1.00 37.04           O  
ATOM   1209  N   PHE   150      31.584  14.396 -31.558  1.00 69.56           N  
ATOM   1210  CA  PHE   150      30.371  14.785 -32.212  1.00 69.56           C  
ATOM   1211  C   PHE   150      30.425  14.349 -33.648  1.00 69.56           C  
ATOM   1212  O   PHE   150      31.478  13.954 -34.151  1.00 69.56           O  
ATOM   1213  CB  PHE   150      30.050  16.292 -32.126  1.00 69.56           C  
ATOM   1214  CG  PHE   150      31.123  17.089 -32.777  1.00 69.56           C  
ATOM   1215  CD1 PHE   150      31.051  17.398 -34.116  1.00 69.56           C  
ATOM   1216  CD2 PHE   150      32.202  17.532 -32.047  1.00 69.56           C  
ATOM   1217  CE1 PHE   150      32.039  18.141 -34.717  1.00 69.56           C  
ATOM   1218  CE2 PHE   150      33.193  18.275 -32.642  1.00 69.56           C  
ATOM   1219  CZ  PHE   150      33.114  18.577 -33.980  1.00 69.56           C  
ATOM   1220  N   ALA   151      29.258  14.366 -34.332  1.00 37.37           N  
ATOM   1221  CA  ALA   151      29.201  13.965 -35.711  1.00 37.37           C  
ATOM   1222  C   ALA   151      28.462  15.013 -36.482  1.00 37.37           C  
ATOM   1223  O   ALA   151      27.524  15.631 -35.979  1.00 37.37           O  
ATOM   1224  CB  ALA   151      28.456  12.639 -35.939  1.00 37.37           C  
ATOM   1225  N   VAL   152      28.890  15.239 -37.741  1.00 45.19           N  
ATOM   1226  CA  VAL   152      28.249  16.197 -38.596  1.00 45.19           C  
ATOM   1227  C   VAL   152      27.501  15.411 -39.630  1.00 45.19           C  
ATOM   1228  O   VAL   152      28.083  14.640 -40.391  1.00 45.19           O  
ATOM   1229  CB  VAL   152      29.224  17.083 -39.316  1.00 45.19           C  
ATOM   1230  CG1 VAL   152      28.448  18.044 -40.231  1.00 45.19           C  
ATOM   1231  CG2 VAL   152      30.102  17.786 -38.269  1.00 45.19           C  
ATOM   1232  N   ASP   153      26.169  15.601 -39.678  1.00 61.94           N  
ATOM   1233  CA  ASP   153      25.310  14.874 -40.570  1.00 61.94           C  
ATOM   1234  C   ASP   153      24.930  15.789 -41.696  1.00 61.94           C  
ATOM   1235  O   ASP   153      24.117  16.695 -41.520  1.00 61.94           O  
ATOM   1236  CB  ASP   153      24.022  14.418 -39.854  1.00 61.94           C  
ATOM   1237  CG  ASP   153      23.223  13.442 -40.706  1.00 61.94           C  
ATOM   1238  OD1 ASP   153      23.619  13.196 -41.875  1.00 61.94           O  
ATOM   1239  OD2 ASP   153      22.192  12.933 -40.191  1.00 61.94           O1-
ATOM   1240  N   VAL   154      25.517  15.574 -42.895  1.00 54.41           N  
ATOM   1241  CA  VAL   154      25.215  16.440 -44.005  1.00 54.41           C  
ATOM   1242  C   VAL   154      24.291  15.712 -44.937  1.00 54.41           C  
ATOM   1243  O   VAL   154      24.690  14.767 -45.616  1.00 54.41           O  
ATOM   1244  CB  VAL   154      26.441  16.810 -44.792  1.00 54.41           C  
ATOM   1245  CG1 VAL   154      26.030  17.727 -45.956  1.00 54.41           C  
ATOM   1246  CG2 VAL   154      27.477  17.426 -43.838  1.00 54.41           C  
ATOM   1247  N   THR   155      23.018  16.148 -44.997  1.00 45.56           N  
ATOM   1248  CA  THR   155      22.053  15.517 -45.852  1.00 45.56           C  
ATOM   1249  C   THR   155      22.418  15.714 -47.295  1.00 45.56           C  
ATOM   1250  O   THR   155      22.388  14.760 -48.072  1.00 45.56           O  
ATOM   1251  CB  THR   155      20.663  16.053 -45.672  1.00 45.56           C  
ATOM   1252  CG2 THR   155      19.727  15.348 -46.670  1.00 45.56           C  
ATOM   1253  OG1 THR   155      20.218  15.839 -44.340  1.00 45.56           O  
ATOM   1254  N   ASN   156      22.781  16.949 -47.706  1.00 74.66           N  
ATOM   1255  CA  ASN   156      23.040  17.161 -49.108  1.00 74.66           C  
ATOM   1256  C   ASN   156      24.464  17.577 -49.347  1.00 74.66           C  
ATOM   1257  O   ASN   156      24.768  18.748 -49.572  1.00 74.66           O  
ATOM   1258  CB  ASN   156      22.103  18.218 -49.729  1.00 74.66           C  
ATOM   1259  CG  ASN   156      22.222  19.510 -48.928  1.00 74.66           C  
ATOM   1260  ND2 ASN   156      22.426  20.650 -49.639  1.00 74.66           N  
ATOM   1261  OD1 ASN   156      22.147  19.501 -47.700  1.00 74.66           O  
ATOM   1262  N   PRO   157      25.348  16.622 -49.362  1.00 78.14           N  
ATOM   1263  CA  PRO   157      26.753  16.851 -49.578  1.00 78.14           C  
ATOM   1264  C   PRO   157      27.049  17.482 -50.911  1.00 78.14           C  
ATOM   1265  O   PRO   157      28.066  18.163 -51.038  1.00 78.14           O  
ATOM   1266  CB  PRO   157      27.399  15.471 -49.462  1.00 78.14           C  
ATOM   1267  CG  PRO   157      26.270  14.504 -49.874  1.00 78.14           C  
ATOM   1268  CD  PRO   157      24.986  15.216 -49.416  1.00 78.14           C  
ATOM   1269  N   LYS   158      26.221  17.202 -51.931  1.00129.61           N  
ATOM   1270  CA  LYS   158      26.424  17.701 -53.263  1.00129.61           C  
ATOM   1271  C   LYS   158      26.127  19.165 -53.385  1.00129.61           C  
ATOM   1272  O   LYS   158      26.771  19.867 -54.165  1.00129.61           O  
ATOM   1273  CB  LYS   158      25.593  16.943 -54.309  1.00129.61           C  
ATOM   1274  CG  LYS   158      26.136  15.534 -54.541  1.00129.61           C  
ATOM   1275  CD  LYS   158      27.571  15.536 -55.074  1.00129.61           C  
ATOM   1276  CE  LYS   158      28.246  14.165 -55.041  1.00129.61           C  
ATOM   1277  NZ  LYS   158      28.681  13.852 -53.661  1.00129.61           N1+
ATOM   1278  N   GLU   159      25.144  19.672 -52.619  1.00 79.87           N  
ATOM   1279  CA  GLU   159      24.691  21.019 -52.830  1.00 79.87           C  
ATOM   1280  C   GLU   159      25.325  21.977 -51.871  1.00 79.87           C  
ATOM   1281  O   GLU   159      26.542  21.990 -51.683  1.00 79.87           O  
ATOM   1282  CB  GLU   159      23.166  21.162 -52.714  1.00 79.87           C  
ATOM   1283  CG  GLU   159      22.432  20.465 -53.861  1.00 79.87           C  
ATOM   1284  CD  GLU   159      20.937  20.634 -53.649  1.00 79.87           C  
ATOM   1285  OE1 GLU   159      20.520  21.746 -53.229  1.00 79.87           O  
ATOM   1286  OE2 GLU   159      20.193  19.648 -53.896  1.00 79.87           O1-
ATOM   1287  N   GLY   160      24.478  22.854 -51.298  1.00 49.09           N  
ATOM   1288  CA  GLY   160      24.819  23.926 -50.403  1.00 49.09           C  
ATOM   1289  C   GLY   160      25.438  23.374 -49.158  1.00 49.09           C  
ATOM   1290  O   GLY   160      26.209  24.061 -48.488  1.00 49.09           O  
ATOM   1291  N   CYS   161      25.084  22.128 -48.797  1.00105.21           N  
ATOM   1292  CA  CYS   161      25.619  21.491 -47.628  1.00105.21           C  
ATOM   1293  C   CYS   161      25.020  22.114 -46.394  1.00105.21           C  
ATOM   1294  O   CYS   161      25.531  21.941 -45.289  1.00105.21           O  
ATOM   1295  CB  CYS   161      27.153  21.642 -47.588  1.00105.21           C  
ATOM   1296  SG  CYS   161      27.964  20.552 -46.393  1.00105.21           S  
ATOM   1297  N   GLY   162      23.917  22.871 -46.575  1.00 50.58           N  
ATOM   1298  CA  GLY   162      23.154  23.524 -45.543  1.00 50.58           C  
ATOM   1299  C   GLY   162      22.350  22.575 -44.695  1.00 50.58           C  
ATOM   1300  O   GLY   162      22.183  22.822 -43.501  1.00 50.58           O  
ATOM   1301  N   LYS   163      21.773  21.506 -45.292  1.00 97.31           N  
ATOM   1302  CA  LYS   163      20.943  20.595 -44.541  1.00 97.31           C  
ATOM   1303  C   LYS   163      21.863  19.782 -43.701  1.00 97.31           C  
ATOM   1304  O   LYS   163      22.268  18.690 -44.098  1.00 97.31           O  
ATOM   1305  CB  LYS   163      20.201  19.559 -45.406  1.00 97.31           C  
ATOM   1306  CG  LYS   163      19.032  20.065 -46.252  1.00 97.31           C  
ATOM   1307  CD  LYS   163      18.606  19.037 -47.309  1.00 97.31           C  
ATOM   1308  CE  LYS   163      17.202  19.253 -47.877  1.00 97.31           C  
ATOM   1309  NZ  LYS   163      16.186  18.798 -46.899  1.00 97.31           N1+
ATOM   1310  N   THR   164      22.179  20.268 -42.489  1.00 66.68           N  
ATOM   1311  CA  THR   164      23.170  19.566 -41.739  1.00 66.68           C  
ATOM   1312  C   THR   164      22.744  19.490 -40.306  1.00 66.68           C  
ATOM   1313  O   THR   164      22.154  20.426 -39.770  1.00 66.68           O  
ATOM   1314  CB  THR   164      24.491  20.277 -41.790  1.00 66.68           C  
ATOM   1315  CG2 THR   164      25.542  19.463 -41.015  1.00 66.68           C  
ATOM   1316  OG1 THR   164      24.897  20.434 -43.143  1.00 66.68           O  
ATOM   1317  N   PHE   165      23.037  18.347 -39.651  1.00141.18           N  
ATOM   1318  CA  PHE   165      22.724  18.175 -38.262  1.00141.18           C  
ATOM   1319  C   PHE   165      23.989  17.866 -37.534  1.00141.18           C  
ATOM   1320  O   PHE   165      24.876  17.200 -38.064  1.00141.18           O  
ATOM   1321  CB  PHE   165      21.756  17.018 -37.968  1.00141.18           C  
ATOM   1322  CG  PHE   165      20.364  17.480 -38.218  1.00141.18           C  
ATOM   1323  CD1 PHE   165      19.811  17.446 -39.476  1.00141.18           C  
ATOM   1324  CD2 PHE   165      19.612  17.960 -37.169  1.00141.18           C  
ATOM   1325  CE1 PHE   165      18.523  17.883 -39.681  1.00141.18           C  
ATOM   1326  CE2 PHE   165      18.326  18.398 -37.369  1.00141.18           C  
ATOM   1327  CZ  PHE   165      17.776  18.355 -38.628  1.00141.18           C  
ATOM   1328  N   VAL   166      24.110  18.372 -36.290  1.00 47.26           N  
ATOM   1329  CA  VAL   166      25.277  18.104 -35.503  1.00 47.26           C  
ATOM   1330  C   VAL   166      24.826  17.478 -34.217  1.00 47.26           C  
ATOM   1331  O   VAL   166      23.959  18.013 -33.525  1.00 47.26           O  
ATOM   1332  CB  VAL   166      26.046  19.347 -35.159  1.00 47.26           C  
ATOM   1333  CG1 VAL   166      27.261  18.956 -34.302  1.00 47.26           C  
ATOM   1334  CG2 VAL   166      26.418  20.067 -36.467  1.00 47.26           C  
ATOM   1335  N   TYR   167      25.420  16.317 -33.865  1.00 90.93           N  
ATOM   1336  CA  TYR   167      25.058  15.630 -32.655  1.00 90.93           C  
ATOM   1337  C   TYR   167      26.282  15.645 -31.785  1.00 90.93           C  
ATOM   1338  O   TYR   167      27.316  15.085 -32.150  1.00 90.93           O  
ATOM   1339  CB  TYR   167      24.701  14.147 -32.882  1.00 90.93           C  
ATOM   1340  CG  TYR   167      23.742  14.052 -34.028  1.00 90.93           C  
ATOM   1341  CD1 TYR   167      22.451  14.530 -33.953  1.00 90.93           C  
ATOM   1342  CD2 TYR   167      24.146  13.444 -35.196  1.00 90.93           C  
ATOM   1343  CE1 TYR   167      21.596  14.422 -35.030  1.00 90.93           C  
ATOM   1344  CE2 TYR   167      23.299  13.329 -36.276  1.00 90.93           C  
ATOM   1345  CZ  TYR   167      22.020  13.824 -36.195  1.00 90.93           C  
ATOM   1346  OH  TYR   167      21.151  13.711 -37.301  1.00 90.93           O  
ATOM   1347  N   ILE   168      26.189  16.272 -30.594  1.00 55.47           N  
ATOM   1348  CA  ILE   168      27.340  16.403 -29.739  1.00 55.47           C  
ATOM   1349  C   ILE   168      27.095  15.632 -28.472  1.00 55.47           C  
ATOM   1350  O   ILE   168      26.069  15.797 -27.817  1.00 55.47           O  
ATOM   1351  CB  ILE   168      27.587  17.831 -29.351  1.00 55.47           C  
ATOM   1352  CG1 ILE   168      27.782  18.700 -30.599  1.00 55.47           C  
ATOM   1353  CG2 ILE   168      28.778  17.874 -28.381  1.00 55.47           C  
ATOM   1354  CD1 ILE   168      27.679  20.197 -30.312  1.00 55.47           C  
ATOM   1355  N   THR   169      28.054  14.763 -28.087  1.00 50.44           N  
ATOM   1356  CA  THR   169      27.903  13.952 -26.907  1.00 50.44           C  
ATOM   1357  C   THR   169      28.365  14.706 -25.692  1.00 50.44           C  
ATOM   1358  O   THR   169      29.171  15.631 -25.778  1.00 50.44           O  
ATOM   1359  CB  THR   169      28.691  12.673 -26.953  1.00 50.44           C  
ATOM   1360  CG2 THR   169      28.259  11.860 -28.187  1.00 50.44           C  
ATOM   1361  OG1 THR   169      30.079  12.960 -27.014  1.00 50.44           O  
ATOM   1362  N   ASN   170      27.800  14.333 -24.521  1.00 71.12           N  
ATOM   1363  CA  ASN   170      28.220  14.862 -23.253  1.00 71.12           C  
ATOM   1364  C   ASN   170      28.316  13.669 -22.343  1.00 71.12           C  
ATOM   1365  O   ASN   170      27.332  12.968 -22.116  1.00 71.12           O  
ATOM   1366  CB  ASN   170      27.230  15.891 -22.678  1.00 71.12           C  
ATOM   1367  CG  ASN   170      27.850  16.568 -21.464  1.00 71.12           C  
ATOM   1368  ND2 ASN   170      28.125  17.893 -21.594  1.00 71.12           N  
ATOM   1369  OD1 ASN   170      28.076  15.942 -20.429  1.00 71.12           O  
ATOM   1370  N   PHE   171      29.531  13.382 -21.830  1.00111.79           N  
ATOM   1371  CA  PHE   171      29.762  12.197 -21.045  1.00111.79           C  
ATOM   1372  C   PHE   171      29.253  12.271 -19.635  1.00111.79           C  
ATOM   1373  O   PHE   171      28.994  11.233 -19.022  1.00111.79           O  
ATOM   1374  CB  PHE   171      31.212  11.671 -21.069  1.00111.79           C  
ATOM   1375  CG  PHE   171      32.172  12.605 -20.424  1.00111.79           C  
ATOM   1376  CD1 PHE   171      32.412  12.524 -19.072  1.00111.79           C  
ATOM   1377  CD2 PHE   171      32.850  13.542 -21.171  1.00111.79           C  
ATOM   1378  CE1 PHE   171      33.306  13.373 -18.467  1.00111.79           C  
ATOM   1379  CE2 PHE   171      33.747  14.393 -20.570  1.00111.79           C  
ATOM   1380  CZ  PHE   171      33.974  14.312 -19.217  1.00111.79           C  
ATOM   1381  N   GLU   172      29.220  13.470 -19.018  1.00136.82           N  
ATOM   1382  CA  GLU   172      28.710  13.492 -17.675  1.00136.82           C  
ATOM   1383  C   GLU   172      27.223  13.273 -17.661  1.00136.82           C  
ATOM   1384  O   GLU   172      26.720  12.330 -17.050  1.00136.82           O  
ATOM   1385  CB  GLU   172      28.991  14.811 -16.938  1.00136.82           C  
ATOM   1386  CG  GLU   172      28.789  14.684 -15.426  1.00136.82           C  
ATOM   1387  CD  GLU   172      29.892  13.770 -14.905  1.00136.82           C  
ATOM   1388  OE1 GLU   172      31.079  14.035 -15.232  1.00136.82           O  
ATOM   1389  OE2 GLU   172      29.565  12.794 -14.178  1.00136.82           O1-
ATOM   1390  N   ASP   173      26.494  14.121 -18.414  1.00124.12           N  
ATOM   1391  CA  ASP   173      25.057  14.164 -18.432  1.00124.12           C  
ATOM   1392  C   ASP   173      24.459  12.975 -19.121  1.00124.12           C  
ATOM   1393  O   ASP   173      23.272  12.699 -18.958  1.00124.12           O  
ATOM   1394  CB  ASP   173      24.503  15.485 -18.996  1.00124.12           C  
ATOM   1395  CG  ASP   173      25.042  15.690 -20.396  1.00124.12           C  
ATOM   1396  OD1 ASP   173      25.422  14.674 -21.035  1.00124.12           O  
ATOM   1397  OD2 ASP   173      25.079  16.867 -20.847  1.00124.12           O1-
ATOM   1398  N   ASN   174      25.257  12.238 -19.914  1.00 84.30           N  
ATOM   1399  CA  ASN   174      24.692  11.156 -20.663  1.00 84.30           C  
ATOM   1400  C   ASN   174      23.679  11.776 -21.577  1.00 84.30           C  
ATOM   1401  O   ASN   174      22.526  11.351 -21.614  1.00 84.30           O  
ATOM   1402  CB  ASN   174      23.947  10.148 -19.769  1.00 84.30           C  
ATOM   1403  CG  ASN   174      24.942   9.594 -18.763  1.00 84.30           C  
ATOM   1404  ND2 ASN   174      26.123   9.148 -19.263  1.00 84.30           N  
ATOM   1405  OD1 ASN   174      24.682   9.568 -17.561  1.00 84.30           O  
ATOM   1406  N   THR   175      24.083  12.831 -22.325  1.00117.21           N  
ATOM   1407  CA  THR   175      23.123  13.501 -23.160  1.00117.21           C  
ATOM   1408  C   THR   175      23.684  13.794 -24.522  1.00117.21           C  
ATOM   1409  O   THR   175      24.896  13.839 -24.730  1.00117.21           O  
ATOM   1410  CB  THR   175      22.699  14.844 -22.643  1.00117.21           C  
ATOM   1411  CG2 THR   175      23.780  15.863 -23.048  1.00117.21           C  
ATOM   1412  OG1 THR   175      21.471  15.235 -23.238  1.00117.21           O  
ATOM   1413  N   LEU   176      22.770  13.996 -25.499  1.00 79.82           N  
ATOM   1414  CA  LEU   176      23.132  14.410 -26.826  1.00 79.82           C  
ATOM   1415  C   LEU   176      22.508  15.744 -27.076  1.00 79.82           C  
ATOM   1416  O   LEU   176      21.294  15.902 -26.934  1.00 79.82           O  
ATOM   1417  CB  LEU   176      22.600  13.522 -27.966  1.00 79.82           C  
ATOM   1418  CG  LEU   176      23.353  12.202 -28.185  1.00 79.82           C  
ATOM   1419  CD1 LEU   176      22.741  11.407 -29.350  1.00 79.82           C  
ATOM   1420  CD2 LEU   176      24.855  12.458 -28.387  1.00 79.82           C  
ATOM   1421  N   ILE   177      23.328  16.740 -27.467  1.00164.53           N  
ATOM   1422  CA  ILE   177      22.747  17.994 -27.845  1.00164.53           C  
ATOM   1423  C   ILE   177      22.669  17.987 -29.340  1.00164.53           C  
ATOM   1424  O   ILE   177      23.646  17.703 -30.033  1.00164.53           O  
ATOM   1425  CB  ILE   177      23.441  19.247 -27.365  1.00164.53           C  
ATOM   1426  CG1 ILE   177      24.897  19.350 -27.827  1.00164.53           C  
ATOM   1427  CG2 ILE   177      23.292  19.293 -25.838  1.00164.53           C  
ATOM   1428  CD1 ILE   177      25.824  18.410 -27.069  1.00164.53           C  
ATOM   1429  N   VAL   178      21.460  18.261 -29.875  1.00105.95           N  
ATOM   1430  CA  VAL   178      21.257  18.170 -31.293  1.00105.95           C  
ATOM   1431  C   VAL   178      21.052  19.532 -31.867  1.00105.95           C  
ATOM   1432  O   VAL   178      20.291  20.346 -31.343  1.00105.95           O  
ATOM   1433  CB  VAL   178      20.076  17.334 -31.672  1.00105.95           C  
ATOM   1434  CG1 VAL   178      20.339  15.879 -31.246  1.00105.95           C  
ATOM   1435  CG2 VAL   178      18.847  17.952 -31.001  1.00105.95           C  
ATOM   1436  N   TYR   179      21.739  19.797 -32.995  1.00 83.06           N  
ATOM   1437  CA  TYR   179      21.677  21.082 -33.623  1.00 83.06           C  
ATOM   1438  C   TYR   179      21.196  20.936 -35.037  1.00 83.06           C  
ATOM   1439  O   TYR   179      21.756  20.174 -35.824  1.00 83.06           O  
ATOM   1440  CB  TYR   179      23.055  21.776 -33.618  1.00 83.06           C  
ATOM   1441  CG  TYR   179      22.978  23.002 -34.449  1.00 83.06           C  
ATOM   1442  CD1 TYR   179      22.142  24.029 -34.086  1.00 83.06           C  
ATOM   1443  CD2 TYR   179      23.769  23.135 -35.569  1.00 83.06           C  
ATOM   1444  CE1 TYR   179      22.070  25.167 -34.849  1.00 83.06           C  
ATOM   1445  CE2 TYR   179      23.704  24.274 -36.336  1.00 83.06           C  
ATOM   1446  CZ  TYR   179      22.847  25.288 -35.973  1.00 83.06           C  
ATOM   1447  OH  TYR   179      22.754  26.467 -36.741  1.00 83.06           O  
ATOM   1448  N   ASP   180      20.119  21.678 -35.382  1.00 59.11           N  
ATOM   1449  CA  ASP   180      19.548  21.687 -36.704  1.00 59.11           C  
ATOM   1450  C   ASP   180      20.028  22.944 -37.361  1.00 59.11           C  
ATOM   1451  O   ASP   180      19.589  24.039 -37.013  1.00 59.11           O  
ATOM   1452  CB  ASP   180      18.008  21.727 -36.680  1.00 59.11           C  
ATOM   1453  CG  ASP   180      17.456  21.531 -38.087  1.00 59.11           C  
ATOM   1454  OD1 ASP   180      18.120  21.958 -39.070  1.00 59.11           O  
ATOM   1455  OD2 ASP   180      16.347  20.942 -38.192  1.00 59.11           O1-
ATOM   1456  N   GLN   181      20.957  22.815 -38.332  1.00 53.58           N  
ATOM   1457  CA  GLN   181      21.534  23.972 -38.955  1.00 53.58           C  
ATOM   1458  C   GLN   181      20.526  24.722 -39.771  1.00 53.58           C  
ATOM   1459  O   GLN   181      20.502  25.952 -39.753  1.00 53.58           O  
ATOM   1460  CB  GLN   181      22.710  23.649 -39.891  1.00 53.58           C  
ATOM   1461  CG  GLN   181      23.297  24.906 -40.534  1.00 53.58           C  
ATOM   1462  CD  GLN   181      24.459  24.508 -41.431  1.00 53.58           C  
ATOM   1463  NE2 GLN   181      24.389  23.275 -42.005  1.00 53.58           N  
ATOM   1464  OE1 GLN   181      25.399  25.276 -41.623  1.00 53.58           O  
ATOM   1465  N   GLU   182      19.663  24.011 -40.520  1.00 77.99           N  
ATOM   1466  CA  GLU   182      18.759  24.727 -41.377  1.00 77.99           C  
ATOM   1467  C   GLU   182      17.847  25.582 -40.551  1.00 77.99           C  
ATOM   1468  O   GLU   182      17.696  26.774 -40.810  1.00 77.99           O  
ATOM   1469  CB  GLU   182      17.871  23.809 -42.230  1.00 77.99           C  
ATOM   1470  CG  GLU   182      16.982  24.580 -43.210  1.00 77.99           C  
ATOM   1471  CD  GLU   182      16.178  23.568 -44.010  1.00 77.99           C  
ATOM   1472  OE1 GLU   182      15.871  22.479 -43.456  1.00 77.99           O  
ATOM   1473  OE2 GLU   182      15.869  23.870 -45.192  1.00 77.99           O1-
ATOM   1474  N   LYS   183      17.225  24.977 -39.523  1.00 79.71           N  
ATOM   1475  CA  LYS   183      16.295  25.638 -38.653  1.00 79.71           C  
ATOM   1476  C   LYS   183      16.997  26.625 -37.774  1.00 79.71           C  
ATOM   1477  O   LYS   183      16.402  27.623 -37.368  1.00 79.71           O  
ATOM   1478  CB  LYS   183      15.506  24.676 -37.751  1.00 79.71           C  
ATOM   1479  CG  LYS   183      14.390  23.936 -38.491  1.00 79.71           C  
ATOM   1480  CD  LYS   183      13.761  22.797 -37.687  1.00 79.71           C  
ATOM   1481  CE  LYS   183      12.548  22.174 -38.377  1.00 79.71           C  
ATOM   1482  NZ  LYS   183      12.937  21.658 -39.708  1.00 79.71           N1+
ATOM   1483  N   LYS   184      18.285  26.386 -37.460  1.00129.16           N  
ATOM   1484  CA  LYS   184      18.959  27.242 -36.523  1.00129.16           C  
ATOM   1485  C   LYS   184      18.301  27.040 -35.188  1.00129.16           C  
ATOM   1486  O   LYS   184      18.082  27.982 -34.429  1.00129.16           O  
ATOM   1487  CB  LYS   184      18.865  28.734 -36.904  1.00129.16           C  
ATOM   1488  CG  LYS   184      19.571  29.704 -35.952  1.00129.16           C  
ATOM   1489  CD  LYS   184      21.098  29.656 -36.004  1.00129.16           C  
ATOM   1490  CE  LYS   184      21.756  30.742 -35.150  1.00129.16           C  
ATOM   1491  NZ  LYS   184      23.228  30.669 -35.275  1.00129.16           N1+
ATOM   1492  N   ASP   185      17.963  25.768 -34.884  1.00 59.95           N  
ATOM   1493  CA  ASP   185      17.315  25.404 -33.653  1.00 59.95           C  
ATOM   1494  C   ASP   185      18.109  24.296 -33.016  1.00 59.95           C  
ATOM   1495  O   ASP   185      18.775  23.527 -33.709  1.00 59.95           O  
ATOM   1496  CB  ASP   185      15.895  24.859 -33.889  1.00 59.95           C  
ATOM   1497  CG  ASP   185      15.154  24.749 -32.565  1.00 59.95           C  
ATOM   1498  OD1 ASP   185      15.659  25.297 -31.549  1.00 59.95           O  
ATOM   1499  OD2 ASP   185      14.067  24.112 -32.556  1.00 59.95           O1-
ATOM   1500  N   SER   186      18.079  24.197 -31.665  1.00 91.04           N  
ATOM   1501  CA  SER   186      18.791  23.131 -31.007  1.00 91.04           C  
ATOM   1502  C   SER   186      17.982  22.662 -29.833  1.00 91.04           C  
ATOM   1503  O   SER   186      17.097  23.368 -29.353  1.00 91.04           O  
ATOM   1504  CB  SER   186      20.151  23.564 -30.435  1.00 91.04           C  
ATOM   1505  OG  SER   186      21.006  24.015 -31.472  1.00 91.04           O  
ATOM   1506  N   TRP   187      18.252  21.422 -29.360  1.00 85.49           N  
ATOM   1507  CA  TRP   187      17.579  20.900 -28.201  1.00 85.49           C  
ATOM   1508  C   TRP   187      18.421  19.793 -27.621  1.00 85.49           C  
ATOM   1509  O   TRP   187      19.300  19.259 -28.299  1.00 85.49           O  
ATOM   1510  CB  TRP   187      16.158  20.370 -28.496  1.00 85.49           C  
ATOM   1511  CG  TRP   187      16.066  19.225 -29.476  1.00 85.49           C  
ATOM   1512  CD1 TRP   187      15.956  17.888 -29.229  1.00 85.49           C  
ATOM   1513  CD2 TRP   187      16.072  19.374 -30.906  1.00 85.49           C  
ATOM   1514  CE2 TRP   187      15.952  18.097 -31.455  1.00 85.49           C  
ATOM   1515  CE3 TRP   187      16.174  20.482 -31.697  1.00 85.49           C  
ATOM   1516  NE1 TRP   187      15.877  17.195 -30.414  1.00 85.49           N  
ATOM   1517  CZ2 TRP   187      15.937  17.911 -32.809  1.00 85.49           C  
ATOM   1518  CZ3 TRP   187      16.150  20.291 -33.061  1.00 85.49           C  
ATOM   1519  CH2 TRP   187      16.034  19.030 -33.607  1.00 85.49           C  
ATOM   1520  N   LYS   188      18.183  19.427 -26.338  1.00 99.45           N  
ATOM   1521  CA  LYS   188      18.971  18.403 -25.693  1.00 99.45           C  
ATOM   1522  C   LYS   188      18.139  17.162 -25.531  1.00 99.45           C  
ATOM   1523  O   LYS   188      16.918  17.234 -25.395  1.00 99.45           O  
ATOM   1524  CB  LYS   188      19.461  18.797 -24.290  1.00 99.45           C  
ATOM   1525  CG  LYS   188      20.411  17.774 -23.668  1.00 99.45           C  
ATOM   1526  CD  LYS   188      21.117  18.269 -22.406  1.00 99.45           C  
ATOM   1527  CE  LYS   188      20.243  18.202 -21.153  1.00 99.45           C  
ATOM   1528  NZ  LYS   188      21.027  18.619 -19.970  1.00 99.45           N1+
ATOM   1529  N   ILE   189      18.788  15.975 -25.576  1.00 48.75           N  
ATOM   1530  CA  ILE   189      18.051  14.751 -25.416  1.00 48.75           C  
ATOM   1531  C   ILE   189      18.821  13.813 -24.531  1.00 48.75           C  
ATOM   1532  O   ILE   189      20.033  13.654 -24.678  1.00 48.75           O  
ATOM   1533  CB  ILE   189      17.795  14.075 -26.728  1.00 48.75           C  
ATOM   1534  CG1 ILE   189      17.000  15.033 -27.635  1.00 48.75           C  
ATOM   1535  CG2 ILE   189      17.079  12.739 -26.460  1.00 48.75           C  
ATOM   1536  CD1 ILE   189      16.987  14.633 -29.108  1.00 48.75           C  
ATOM   1537  N   SER   190      18.122  13.147 -23.588  1.00 73.03           N  
ATOM   1538  CA  SER   190      18.787  12.247 -22.686  1.00 73.03           C  
ATOM   1539  C   SER   190      18.140  10.901 -22.804  1.00 73.03           C  
ATOM   1540  O   SER   190      16.956  10.792 -23.119  1.00 73.03           O  
ATOM   1541  CB  SER   190      18.697  12.692 -21.213  1.00 73.03           C  
ATOM   1542  OG  SER   190      19.370  11.765 -20.374  1.00 73.03           O  
ATOM   1543  N   HIS   191      18.924   9.826 -22.577  1.00 60.51           N  
ATOM   1544  CA  HIS   191      18.400   8.495 -22.664  1.00 60.51           C  
ATOM   1545  C   HIS   191      19.174   7.666 -21.684  1.00 60.51           C  
ATOM   1546  O   HIS   191      20.364   7.886 -21.468  1.00 60.51           O  
ATOM   1547  CB  HIS   191      18.599   7.881 -24.059  1.00 60.51           C  
ATOM   1548  CG  HIS   191      17.813   6.624 -24.268  1.00 60.51           C  
ATOM   1549  CD2 HIS   191      16.599   6.448 -24.858  1.00 60.51           C  
ATOM   1550  ND1 HIS   191      18.221   5.370 -23.868  1.00 60.51           N  
ATOM   1551  CE1 HIS   191      17.242   4.505 -24.233  1.00 60.51           C  
ATOM   1552  NE2 HIS   191      16.236   5.113 -24.837  1.00 60.51           N  
ATOM   1553  N   GLY   192      18.516   6.655 -21.092  1.00 33.60           N  
ATOM   1554  CA  GLY   192      19.132   5.824 -20.100  1.00 33.60           C  
ATOM   1555  C   GLY   192      20.319   5.156 -20.720  1.00 33.60           C  
ATOM   1556  O   GLY   192      21.293   4.844 -20.038  1.00 33.60           O  
ATOM   1557  N   SER   193      20.235   4.886 -22.034  1.00 62.69           N  
ATOM   1558  CA  SER   193      21.250   4.182 -22.771  1.00 62.69           C  
ATOM   1559  C   SER   193      22.531   4.967 -22.848  1.00 62.69           C  
ATOM   1560  O   SER   193      23.595   4.395 -23.073  1.00 62.69           O  
ATOM   1561  CB  SER   193      20.823   3.839 -24.210  1.00 62.69           C  
ATOM   1562  OG  SER   193      19.828   2.825 -24.196  1.00 62.69           O  
ATOM   1563  N   PHE   194      22.462   6.297 -22.684  1.00163.70           N  
ATOM   1564  CA  PHE   194      23.588   7.194 -22.766  1.00163.70           C  
ATOM   1565  C   PHE   194      24.501   7.098 -21.571  1.00163.70           C  
ATOM   1566  O   PHE   194      25.601   7.648 -21.599  1.00163.70           O  
ATOM   1567  CB  PHE   194      23.167   8.645 -23.021  1.00163.70           C  
ATOM   1568  CG  PHE   194      22.835   8.641 -24.474  1.00163.70           C  
ATOM   1569  CD1 PHE   194      21.730   7.967 -24.940  1.00163.70           C  
ATOM   1570  CD2 PHE   194      23.630   9.302 -25.380  1.00163.70           C  
ATOM   1571  CE1 PHE   194      21.416   7.952 -26.279  1.00163.70           C  
ATOM   1572  CE2 PHE   194      23.322   9.291 -26.720  1.00163.70           C  
ATOM   1573  CZ  PHE   194      22.214   8.617 -27.174  1.00163.70           C  
ATOM   1574  N   LYS   195      24.029   6.494 -20.461  1.00101.55           N  
ATOM   1575  CA  LYS   195      24.745   6.411 -19.207  1.00101.55           C  
ATOM   1576  C   LYS   195      25.803   5.338 -19.217  1.00101.55           C  
ATOM   1577  O   LYS   195      25.770   4.389 -20.001  1.00101.55           O  
ATOM   1578  CB  LYS   195      23.827   6.032 -18.035  1.00101.55           C  
ATOM   1579  CG  LYS   195      22.609   6.935 -17.847  1.00101.55           C  
ATOM   1580  CD  LYS   195      21.541   6.290 -16.961  1.00101.55           C  
ATOM   1581  CE  LYS   195      20.288   7.144 -16.767  1.00101.55           C  
ATOM   1582  NZ  LYS   195      20.611   8.344 -15.963  1.00101.55           N1+
ATOM   1583  N   PRO   196      26.762   5.503 -18.326  1.00103.26           N  
ATOM   1584  CA  PRO   196      27.837   4.562 -18.122  1.00103.26           C  
ATOM   1585  C   PRO   196      27.320   3.318 -17.478  1.00103.26           C  
ATOM   1586  O   PRO   196      26.446   3.427 -16.616  1.00103.26           O  
ATOM   1587  CB  PRO   196      28.883   5.292 -17.278  1.00103.26           C  
ATOM   1588  CG  PRO   196      28.134   6.505 -16.696  1.00103.26           C  
ATOM   1589  CD  PRO   196      27.047   6.799 -17.739  1.00103.26           C  
ATOM   1590  N   GLU   197      27.772   2.121 -17.909  1.00151.37           N  
ATOM   1591  CA  GLU   197      27.259   0.978 -17.216  1.00151.37           C  
ATOM   1592  C   GLU   197      27.912   0.827 -15.888  1.00151.37           C  
ATOM   1593  O   GLU   197      27.282   0.978 -14.847  1.00151.37           O  
ATOM   1594  CB  GLU   197      27.334  -0.333 -18.024  1.00151.37           C  
ATOM   1595  CG  GLU   197      28.712  -0.734 -18.548  1.00151.37           C  
ATOM   1596  CD  GLU   197      28.485  -1.927 -19.471  1.00151.37           C  
ATOM   1597  OE1 GLU   197      27.738  -1.755 -20.469  1.00151.37           O  
ATOM   1598  OE2 GLU   197      29.040  -3.022 -19.190  1.00151.37           O1-
ATOM   1599  N   HIS   198      29.237   0.635 -15.886  1.00 80.61           N  
ATOM   1600  CA  HIS   198      29.923   0.470 -14.647  1.00 80.61           C  
ATOM   1601  C   HIS   198      31.111   1.323 -14.796  1.00 80.61           C  
ATOM   1602  O   HIS   198      31.292   1.918 -15.857  1.00 80.61           O  
ATOM   1603  CB  HIS   198      30.403  -0.968 -14.387  1.00 80.61           C  
ATOM   1604  CG  HIS   198      29.264  -1.919 -14.181  1.00 80.61           C  
ATOM   1605  CD2 HIS   198      28.570  -2.668 -15.080  1.00 80.61           C  
ATOM   1606  ND1 HIS   198      28.705  -2.192 -12.953  1.00 80.61           N  
ATOM   1607  CE1 HIS   198      27.708  -3.087 -13.167  1.00 80.61           C  
ATOM   1608  NE2 HIS   198      27.588  -3.406 -14.444  1.00 80.61           N  
ATOM   1609  N   ASP   199      31.917   1.455 -13.726  1.00 98.34           N  
ATOM   1610  CA  ASP   199      33.157   2.132 -13.908  1.00 98.34           C  
ATOM   1611  C   ASP   199      33.948   1.099 -14.611  1.00 98.34           C  
ATOM   1612  O   ASP   199      34.839   0.459 -14.069  1.00 98.34           O  
ATOM   1613  CB  ASP   199      33.921   2.425 -12.607  1.00 98.34           C  
ATOM   1614  CG  ASP   199      33.179   3.481 -11.806  1.00 98.34           C  
ATOM   1615  OD1 ASP   199      31.926   3.548 -11.929  1.00 98.34           O  
ATOM   1616  OD2 ASP   199      33.856   4.226 -11.048  1.00 98.34           O1-
ATOM   1617  N   SER   200      33.666   0.906 -15.897  1.00 83.76           N  
ATOM   1618  CA  SER   200      34.386  -0.078 -16.609  1.00 83.76           C  
ATOM   1619  C   SER   200      35.747   0.481 -16.761  1.00 83.76           C  
ATOM   1620  O   SER   200      36.660  -0.224 -17.186  1.00 83.76           O  
ATOM   1621  CB  SER   200      33.815  -0.327 -18.011  1.00 83.76           C  
ATOM   1622  OG  SER   200      32.492  -0.834 -17.916  1.00 83.76           O  
ATOM   1623  N   THR   201      35.954   1.765 -16.396  1.00217.25           N  
ATOM   1624  CA  THR   201      37.251   2.135 -16.801  1.00217.25           C  
ATOM   1625  C   THR   201      38.287   2.148 -15.717  1.00217.25           C  
ATOM   1626  O   THR   201      38.073   2.760 -14.674  1.00217.25           O  
ATOM   1627  CB  THR   201      37.317   3.420 -17.565  1.00217.25           C  
ATOM   1628  CG2 THR   201      36.508   3.262 -18.863  1.00217.25           C  
ATOM   1629  OG1 THR   201      36.796   4.479 -16.787  1.00217.25           O  
ATOM   1630  N   LEU   202      39.450   1.466 -15.977  1.00156.03           N  
ATOM   1631  CA  LEU   202      40.574   1.357 -15.052  1.00156.03           C  
ATOM   1632  C   LEU   202      41.947   1.202 -15.788  1.00156.03           C  
ATOM   1633  O   LEU   202      41.919   0.801 -16.953  1.00156.03           O  
ATOM   1634  CB  LEU   202      40.488   0.088 -14.179  1.00156.03           C  
ATOM   1635  CG  LEU   202      39.173  -0.095 -13.392  1.00156.03           C  
ATOM   1636  CD1 LEU   202      39.208  -1.387 -12.562  1.00156.03           C  
ATOM   1637  CD2 LEU   202      38.828   1.139 -12.547  1.00156.03           C  
ATOM   1638  N   SER   203      43.129   1.601 -15.138  1.00214.26           N  
ATOM   1639  CA  SER   203      44.568   1.280 -15.342  1.00214.26           C  
ATOM   1640  C   SER   203      45.586   2.425 -15.392  1.00214.26           C  
ATOM   1641  O   SER   203      45.479   3.352 -16.195  1.00214.26           O  
ATOM   1642  CB  SER   203      44.845   0.392 -16.550  1.00214.26           C  
ATOM   1643  OG  SER   203      46.240   0.149 -16.661  1.00214.26           O  
ATOM   1644  N   HIS   204      46.685   2.306 -14.583  1.00125.50           N  
ATOM   1645  CA  HIS   204      47.785   3.252 -14.505  1.00125.50           C  
ATOM   1646  C   HIS   204      49.005   2.476 -14.083  1.00125.50           C  
ATOM   1647  O   HIS   204      48.928   1.264 -13.882  1.00125.50           O  
ATOM   1648  CB  HIS   204      47.546   4.376 -13.481  1.00125.50           C  
ATOM   1649  CG  HIS   204      48.536   5.492 -13.624  1.00125.50           C  
ATOM   1650  CD2 HIS   204      49.549   5.878 -12.805  1.00125.50           C  
ATOM   1651  ND1 HIS   204      48.582   6.339 -14.710  1.00125.50           N  
ATOM   1652  CE1 HIS   204      49.617   7.189 -14.498  1.00125.50           C  
ATOM   1653  NE2 HIS   204      50.234   6.948 -13.354  1.00125.50           N  
ATOM   1654  N   ASP   205      50.165   3.162 -13.935  1.00126.39           N  
ATOM   1655  CA  ASP   205      51.413   2.515 -13.628  1.00126.39           C  
ATOM   1656  C   ASP   205      51.379   1.948 -12.254  1.00126.39           C  
ATOM   1657  O   ASP   205      51.681   2.627 -11.275  1.00126.39           O  
ATOM   1658  CB  ASP   205      52.636   3.445 -13.715  1.00126.39           C  
ATOM   1659  CG  ASP   205      52.836   3.824 -15.178  1.00126.39           C  
ATOM   1660  OD1 ASP   205      52.046   3.327 -16.024  1.00126.39           O  
ATOM   1661  OD2 ASP   205      53.771   4.618 -15.468  1.00126.39           O1-
ATOM   1662  N   GLY   206      50.980   0.667 -12.167  1.00 37.59           N  
ATOM   1663  CA  GLY   206      51.027  -0.058 -10.938  1.00 37.59           C  
ATOM   1664  C   GLY   206      49.843   0.291 -10.106  1.00 37.59           C  
ATOM   1665  O   GLY   206      49.575  -0.368  -9.103  1.00 37.59           O  
ATOM   1666  N   LYS   207      49.092   1.338 -10.493  1.00 75.83           N  
ATOM   1667  CA  LYS   207      47.962   1.692  -9.688  1.00 75.83           C  
ATOM   1668  C   LYS   207      46.756   1.632 -10.552  1.00 75.83           C  
ATOM   1669  O   LYS   207      46.830   1.866 -11.756  1.00 75.83           O  
ATOM   1670  CB  LYS   207      48.013   3.120  -9.121  1.00 75.83           C  
ATOM   1671  CG  LYS   207      49.055   3.322  -8.020  1.00 75.83           C  
ATOM   1672  CD  LYS   207      49.253   4.793  -7.649  1.00 75.83           C  
ATOM   1673  CE  LYS   207      50.113   5.009  -6.404  1.00 75.83           C  
ATOM   1674  NZ  LYS   207      51.544   5.062  -6.777  1.00 75.83           N1+
ATOM   1675  N   GLN   208      45.598   1.299  -9.953  1.00110.29           N  
ATOM   1676  CA  GLN   208      44.425   1.275 -10.761  1.00110.29           C  
ATOM   1677  C   GLN   208      43.590   2.450 -10.366  1.00110.29           C  
ATOM   1678  O   GLN   208      43.390   2.732  -9.185  1.00110.29           O  
ATOM   1679  CB  GLN   208      43.584  -0.007 -10.642  1.00110.29           C  
ATOM   1680  CG  GLN   208      42.929  -0.232  -9.282  1.00110.29           C  
ATOM   1681  CD  GLN   208      42.150  -1.537  -9.391  1.00110.29           C  
ATOM   1682  NE2 GLN   208      42.854  -2.629  -9.793  1.00110.29           N  
ATOM   1683  OE1 GLN   208      40.949  -1.587  -9.128  1.00110.29           O  
ATOM   1684  N   TYR   209      43.088   3.166 -11.388  1.00160.49           N  
ATOM   1685  CA  TYR   209      42.283   4.343 -11.235  1.00160.49           C  
ATOM   1686  C   TYR   209      40.982   4.033 -11.889  1.00160.49           C  
ATOM   1687  O   TYR   209      40.845   2.994 -12.529  1.00160.49           O  
ATOM   1688  CB  TYR   209      42.841   5.587 -11.954  1.00160.49           C  
ATOM   1689  CG  TYR   209      44.000   6.128 -11.189  1.00160.49           C  
ATOM   1690  CD1 TYR   209      45.277   5.667 -11.407  1.00160.49           C  
ATOM   1691  CD2 TYR   209      43.798   7.105 -10.240  1.00160.49           C  
ATOM   1692  CE1 TYR   209      46.334   6.178 -10.692  1.00160.49           C  
ATOM   1693  CE2 TYR   209      44.849   7.620  -9.522  1.00160.49           C  
ATOM   1694  CZ  TYR   209      46.122   7.155  -9.747  1.00160.49           C  
ATOM   1695  OH  TYR   209      47.204   7.681  -9.012  1.00160.49           O  
ATOM   1696  N   LYS   210      39.961   4.888 -11.695  1.00166.16           N  
ATOM   1697  CA  LYS   210      38.724   4.573 -12.345  1.00166.16           C  
ATOM   1698  C   LYS   210      38.017   5.826 -12.744  1.00166.16           C  
ATOM   1699  O   LYS   210      38.159   6.874 -12.114  1.00166.16           O  
ATOM   1700  CB  LYS   210      37.743   3.793 -11.455  1.00166.16           C  
ATOM   1701  CG  LYS   210      37.210   4.608 -10.275  1.00166.16           C  
ATOM   1702  CD  LYS   210      38.287   5.035  -9.278  1.00166.16           C  
ATOM   1703  CE  LYS   210      38.581   3.973  -8.218  1.00166.16           C  
ATOM   1704  NZ  LYS   210      39.596   4.479  -7.267  1.00166.16           N1+
ATOM   1705  N   TYR   211      37.258   5.749 -13.855  1.00158.58           N  
ATOM   1706  CA  TYR   211      36.411   6.854 -14.193  1.00158.58           C  
ATOM   1707  C   TYR   211      35.120   6.298 -14.703  1.00158.58           C  
ATOM   1708  O   TYR   211      35.016   5.118 -15.048  1.00158.58           O  
ATOM   1709  CB  TYR   211      37.012   7.926 -15.142  1.00158.58           C  
ATOM   1710  CG  TYR   211      37.314   7.438 -16.518  1.00158.58           C  
ATOM   1711  CD1 TYR   211      36.340   7.456 -17.490  1.00158.58           C  
ATOM   1712  CD2 TYR   211      38.576   6.991 -16.843  1.00158.58           C  
ATOM   1713  CE1 TYR   211      36.615   7.023 -18.766  1.00158.58           C  
ATOM   1714  CE2 TYR   211      38.855   6.557 -18.119  1.00158.58           C  
ATOM   1715  CZ  TYR   211      37.874   6.570 -19.081  1.00158.58           C  
ATOM   1716  OH  TYR   211      38.162   6.123 -20.388  1.00158.58           O  
ATOM   1717  N   ARG   212      34.064   7.129 -14.687  1.00101.51           N  
ATOM   1718  CA  ARG   212      32.787   6.639 -15.103  1.00101.51           C  
ATOM   1719  C   ARG   212      32.234   7.649 -16.057  1.00101.51           C  
ATOM   1720  O   ARG   212      31.760   8.705 -15.647  1.00101.51           O  
ATOM   1721  CB  ARG   212      31.841   6.524 -13.896  1.00101.51           C  
ATOM   1722  CG  ARG   212      30.567   5.701 -14.085  1.00101.51           C  
ATOM   1723  CD  ARG   212      29.860   5.476 -12.745  1.00101.51           C  
ATOM   1724  NE  ARG   212      28.605   4.708 -12.977  1.00101.51           N  
ATOM   1725  CZ  ARG   212      27.849   4.341 -11.900  1.00101.51           C  
ATOM   1726  NH1 ARG   212      28.273   4.645 -10.638  1.00101.51           N1+
ATOM   1727  NH2 ARG   212      26.667   3.684 -12.078  1.00101.51           N  
ATOM   1728  N   VAL   213      32.254   7.342 -17.369  1.00112.61           N  
ATOM   1729  CA  VAL   213      31.787   8.322 -18.305  1.00112.61           C  
ATOM   1730  C   VAL   213      30.665   7.773 -19.130  1.00112.61           C  
ATOM   1731  O   VAL   213      30.584   6.573 -19.393  1.00112.61           O  
ATOM   1732  CB  VAL   213      32.841   8.791 -19.262  1.00112.61           C  
ATOM   1733  CG1 VAL   213      33.942   9.522 -18.476  1.00112.61           C  
ATOM   1734  CG2 VAL   213      33.338   7.573 -20.058  1.00112.61           C  
ATOM   1735  N   GLY   214      29.766   8.685 -19.560  1.00 50.40           N  
ATOM   1736  CA  GLY   214      28.632   8.378 -20.392  1.00 50.40           C  
ATOM   1737  C   GLY   214      29.079   8.473 -21.827  1.00 50.40           C  
ATOM   1738  O   GLY   214      30.268   8.335 -22.098  1.00 50.40           O  
ATOM   1739  N   LEU   215      28.138   8.748 -22.768  1.00 89.52           N  
ATOM   1740  CA  LEU   215      28.363   8.736 -24.205  1.00 89.52           C  
ATOM   1741  C   LEU   215      29.477   9.681 -24.627  1.00 89.52           C  
ATOM   1742  O   LEU   215      29.520  10.836 -24.211  1.00 89.52           O  
ATOM   1743  CB  LEU   215      27.107   9.101 -25.015  1.00 89.52           C  
ATOM   1744  CG  LEU   215      27.343   9.092 -26.537  1.00 89.52           C  
ATOM   1745  CD1 LEU   215      27.640   7.672 -27.048  1.00 89.52           C  
ATOM   1746  CD2 LEU   215      26.184   9.769 -27.283  1.00 89.52           C  
ATOM   1747  N   PHE   216      30.498   9.121 -25.335  1.00357.30           N  
ATOM   1748  CA  PHE   216      31.725   9.725 -25.822  1.00357.30           C  
ATOM   1749  C   PHE   216      32.058  10.234 -27.223  1.00357.30           C  
ATOM   1750  O   PHE   216      32.866  11.153 -27.282  1.00357.30           O  
ATOM   1751  CB  PHE   216      32.990   8.983 -25.353  1.00357.30           C  
ATOM   1752  CG  PHE   216      33.541   9.671 -24.148  1.00357.30           C  
ATOM   1753  CD1 PHE   216      34.256  10.832 -24.337  1.00357.30           C  
ATOM   1754  CD2 PHE   216      33.394   9.195 -22.865  1.00357.30           C  
ATOM   1755  CE1 PHE   216      34.804  11.525 -23.284  1.00357.30           C  
ATOM   1756  CE2 PHE   216      33.941   9.885 -21.803  1.00357.30           C  
ATOM   1757  CZ  PHE   216      34.646  11.049 -22.007  1.00357.30           C  
ATOM   1758  N   GLY   217      31.697   9.627 -28.389  1.00174.98           N  
ATOM   1759  CA  GLY   217      30.949   8.424 -28.536  1.00174.98           C  
ATOM   1760  C   GLY   217      29.931   8.471 -29.659  1.00174.98           C  
ATOM   1761  O   GLY   217      28.869   7.880 -29.487  1.00174.98           O  
ATOM   1762  N   ILE   218      30.153   9.186 -30.805  1.00 89.51           N  
ATOM   1763  CA  ILE   218      29.138   9.092 -31.848  1.00 89.51           C  
ATOM   1764  C   ILE   218      29.670   9.104 -33.281  1.00 89.51           C  
ATOM   1765  O   ILE   218      30.406  10.009 -33.675  1.00 89.51           O  
ATOM   1766  CB  ILE   218      28.094  10.166 -31.738  1.00 89.51           C  
ATOM   1767  CG1 ILE   218      26.864   9.801 -32.583  1.00 89.51           C  
ATOM   1768  CG2 ILE   218      28.732  11.517 -32.112  1.00 89.51           C  
ATOM   1769  CD1 ILE   218      25.632  10.642 -32.254  1.00 89.51           C  
ATOM   1770  N   THR   219      29.236   8.121 -34.125  1.00 82.87           N  
ATOM   1771  CA  THR   219      29.669   7.963 -35.507  1.00 82.87           C  
ATOM   1772  C   THR   219      28.482   7.678 -36.410  1.00 82.87           C  
ATOM   1773  O   THR   219      27.496   7.081 -35.980  1.00 82.87           O  
ATOM   1774  CB  THR   219      30.600   6.793 -35.659  1.00 82.87           C  
ATOM   1775  CG2 THR   219      30.988   6.614 -37.129  1.00 82.87           C  
ATOM   1776  OG1 THR   219      31.762   6.984 -34.871  1.00 82.87           O  
ATOM   1777  N   LEU   220      28.567   8.058 -37.714  1.00 68.71           N  
ATOM   1778  CA  LEU   220      27.446   7.928 -38.625  1.00 68.71           C  
ATOM   1779  C   LEU   220      27.707   6.901 -39.694  1.00 68.71           C  
ATOM   1780  O   LEU   220      28.775   6.873 -40.306  1.00 68.71           O  
ATOM   1781  CB  LEU   220      27.115   9.245 -39.351  1.00 68.71           C  
ATOM   1782  CG  LEU   220      26.618  10.363 -38.413  1.00 68.71           C  
ATOM   1783  CD1 LEU   220      26.296  11.643 -39.199  1.00 68.71           C  
ATOM   1784  CD2 LEU   220      25.431   9.887 -37.556  1.00 68.71           C  
ATOM   1785  N   GLY   221      26.696   6.047 -39.966  1.00 30.53           N  
ATOM   1786  CA  GLY   221      26.814   4.976 -40.918  1.00 30.53           C  
ATOM   1787  C   GLY   221      26.323   5.398 -42.267  1.00 30.53           C  
ATOM   1788  O   GLY   221      26.124   6.579 -42.550  1.00 30.53           O  
ATOM   1789  N   ASP   222      26.130   4.393 -43.148  1.00113.04           N  
ATOM   1790  CA  ASP   222      25.694   4.628 -44.491  1.00113.04           C  
ATOM   1791  C   ASP   222      24.259   5.049 -44.517  1.00113.04           C  
ATOM   1792  O   ASP   222      23.424   4.552 -43.761  1.00113.04           O  
ATOM   1793  CB  ASP   222      25.977   3.446 -45.446  1.00113.04           C  
ATOM   1794  CG  ASP   222      25.442   2.139 -44.875  1.00113.04           C  
ATOM   1795  OD1 ASP   222      25.690   1.865 -43.671  1.00113.04           O  
ATOM   1796  OD2 ASP   222      24.797   1.383 -45.647  1.00113.04           O1-
ATOM   1797  N   ARG   223      23.965   6.029 -45.399  1.00 65.12           N  
ATOM   1798  CA  ARG   223      22.653   6.593 -45.557  1.00 65.12           C  
ATOM   1799  C   ARG   223      21.852   5.771 -46.511  1.00 65.12           C  
ATOM   1800  O   ARG   223      22.389   5.095 -47.387  1.00 65.12           O  
ATOM   1801  CB  ARG   223      22.643   8.029 -46.118  1.00 65.12           C  
ATOM   1802  CG  ARG   223      23.133   9.095 -45.137  1.00 65.12           C  
ATOM   1803  CD  ARG   223      22.993  10.525 -45.668  1.00 65.12           C  
ATOM   1804  NE  ARG   223      23.968  10.689 -46.782  1.00 65.12           N  
ATOM   1805  CZ  ARG   223      25.106  11.422 -46.603  1.00 65.12           C  
ATOM   1806  NH1 ARG   223      25.337  12.064 -45.422  1.00 65.12           N1+
ATOM   1807  NH2 ARG   223      26.016  11.514 -47.617  1.00 65.12           N  
ATOM   1808  N   ASP   224      20.518   5.798 -46.316  1.00 70.42           N  
ATOM   1809  CA  ASP   224      19.573   5.163 -47.186  1.00 70.42           C  
ATOM   1810  C   ASP   224      19.136   6.186 -48.196  1.00 70.42           C  
ATOM   1811  O   ASP   224      19.682   7.286 -48.243  1.00 70.42           O  
ATOM   1812  CB  ASP   224      18.361   4.587 -46.428  1.00 70.42           C  
ATOM   1813  CG  ASP   224      17.710   5.675 -45.582  1.00 70.42           C  
ATOM   1814  OD1 ASP   224      18.042   6.875 -45.775  1.00 70.42           O  
ATOM   1815  OD2 ASP   224      16.870   5.309 -44.716  1.00 70.42           O1-
ATOM   1816  N   PRO   225      18.182   5.853 -49.029  1.00150.52           N  
ATOM   1817  CA  PRO   225      17.735   6.778 -50.039  1.00150.52           C  
ATOM   1818  C   PRO   225      17.102   8.005 -49.462  1.00150.52           C  
ATOM   1819  O   PRO   225      17.070   9.027 -50.147  1.00150.52           O  
ATOM   1820  CB  PRO   225      16.827   5.976 -50.967  1.00150.52           C  
ATOM   1821  CG  PRO   225      17.383   4.545 -50.854  1.00150.52           C  
ATOM   1822  CD  PRO   225      17.999   4.472 -49.445  1.00150.52           C  
ATOM   1823  N   GLU   226      16.548   7.906 -48.241  1.00 95.66           N  
ATOM   1824  CA  GLU   226      15.938   9.004 -47.546  1.00 95.66           C  
ATOM   1825  C   GLU   226      17.007   9.963 -47.108  1.00 95.66           C  
ATOM   1826  O   GLU   226      16.780  11.170 -47.042  1.00 95.66           O  
ATOM   1827  CB  GLU   226      15.189   8.567 -46.272  1.00 95.66           C  
ATOM   1828  CG  GLU   226      13.909   7.765 -46.517  1.00 95.66           C  
ATOM   1829  CD  GLU   226      14.257   6.290 -46.668  1.00 95.66           C  
ATOM   1830  OE1 GLU   226      14.913   5.934 -47.684  1.00 95.66           O  
ATOM   1831  OE2 GLU   226      13.868   5.498 -45.768  1.00 95.66           O1-
ATOM   1832  N   GLY   227      18.214   9.444 -46.799  1.00 35.18           N  
ATOM   1833  CA  GLY   227      19.259  10.293 -46.303  1.00 35.18           C  
ATOM   1834  C   GLY   227      19.384  10.101 -44.818  1.00 35.18           C  
ATOM   1835  O   GLY   227      19.969  10.936 -44.130  1.00 35.18           O  
ATOM   1836  N   ASN   228      18.822   8.993 -44.287  1.00 80.76           N  
ATOM   1837  CA  ASN   228      18.914   8.705 -42.880  1.00 80.76           C  
ATOM   1838  C   ASN   228      19.869   7.558 -42.705  1.00 80.76           C  
ATOM   1839  O   ASN   228      20.048   6.744 -43.610  1.00 80.76           O  
ATOM   1840  CB  ASN   228      17.564   8.331 -42.249  1.00 80.76           C  
ATOM   1841  CG  ASN   228      16.708   9.592 -42.257  1.00 80.76           C  
ATOM   1842  ND2 ASN   228      17.156  10.628 -41.505  1.00 80.76           N  
ATOM   1843  OD1 ASN   228      15.676   9.663 -42.921  1.00 80.76           O  
ATOM   1844  N   ARG   229      20.534   7.485 -41.527  1.00104.31           N  
ATOM   1845  CA  ARG   229      21.530   6.469 -41.304  1.00104.31           C  
ATOM   1846  C   ARG   229      21.570   6.133 -39.843  1.00104.31           C  
ATOM   1847  O   ARG   229      21.012   6.833 -38.999  1.00104.31           O  
ATOM   1848  CB  ARG   229      22.944   6.954 -41.652  1.00104.31           C  
ATOM   1849  CG  ARG   229      23.363   8.159 -40.805  1.00104.31           C  
ATOM   1850  CD  ARG   229      23.745   9.391 -41.624  1.00104.31           C  
ATOM   1851  NE  ARG   229      25.009   9.073 -42.348  1.00104.31           N  
ATOM   1852  CZ  ARG   229      25.776  10.088 -42.842  1.00104.31           C  
ATOM   1853  NH1 ARG   229      25.380  11.383 -42.693  1.00104.31           N1+
ATOM   1854  NH2 ARG   229      26.950   9.817 -43.478  1.00104.31           N  
ATOM   1855  N   PRO   230      22.204   5.028 -39.532  1.00 82.70           N  
ATOM   1856  CA  PRO   230      22.386   4.665 -38.154  1.00 82.70           C  
ATOM   1857  C   PRO   230      23.464   5.504 -37.547  1.00 82.70           C  
ATOM   1858  O   PRO   230      24.481   5.733 -38.202  1.00 82.70           O  
ATOM   1859  CB  PRO   230      22.678   3.163 -38.135  1.00 82.70           C  
ATOM   1860  CG  PRO   230      22.983   2.809 -39.602  1.00 82.70           C  
ATOM   1861  CD  PRO   230      22.206   3.866 -40.402  1.00 82.70           C  
ATOM   1862  N   ALA   231      23.262   5.968 -36.299  1.00 49.35           N  
ATOM   1863  CA  ALA   231      24.284   6.712 -35.624  1.00 49.35           C  
ATOM   1864  C   ALA   231      24.749   5.838 -34.500  1.00 49.35           C  
ATOM   1865  O   ALA   231      24.026   5.612 -33.530  1.00 49.35           O  
ATOM   1866  CB  ALA   231      23.776   8.029 -35.011  1.00 49.35           C  
ATOM   1867  N   TYR   232      26.000   5.350 -34.587  1.00 70.35           N  
ATOM   1868  CA  TYR   232      26.525   4.431 -33.615  1.00 70.35           C  
ATOM   1869  C   TYR   232      27.093   5.218 -32.473  1.00 70.35           C  
ATOM   1870  O   TYR   232      27.805   6.200 -32.682  1.00 70.35           O  
ATOM   1871  CB  TYR   232      27.686   3.581 -34.165  1.00 70.35           C  
ATOM   1872  CG  TYR   232      27.220   2.842 -35.373  1.00 70.35           C  
ATOM   1873  CD1 TYR   232      26.468   1.696 -35.255  1.00 70.35           C  
ATOM   1874  CD2 TYR   232      27.547   3.296 -36.631  1.00 70.35           C  
ATOM   1875  CE1 TYR   232      26.044   1.019 -36.375  1.00 70.35           C  
ATOM   1876  CE2 TYR   232      27.126   2.623 -37.754  1.00 70.35           C  
ATOM   1877  CZ  TYR   232      26.376   1.480 -37.626  1.00 70.35           C  
ATOM   1878  OH  TYR   232      25.942   0.785 -38.774  1.00 70.35           O  
ATOM   1879  N   TYR   233      26.767   4.821 -31.223  1.00 84.39           N  
ATOM   1880  CA  TYR   233      27.331   5.534 -30.108  1.00 84.39           C  
ATOM   1881  C   TYR   233      27.708   4.588 -29.003  1.00 84.39           C  
ATOM   1882  O   TYR   233      27.288   3.432 -28.976  1.00 84.39           O  
ATOM   1883  CB  TYR   233      26.399   6.617 -29.526  1.00 84.39           C  
ATOM   1884  CG  TYR   233      25.181   5.980 -28.952  1.00 84.39           C  
ATOM   1885  CD1 TYR   233      25.169   5.553 -27.645  1.00 84.39           C  
ATOM   1886  CD2 TYR   233      24.051   5.810 -29.718  1.00 84.39           C  
ATOM   1887  CE1 TYR   233      24.049   4.968 -27.106  1.00 84.39           C  
ATOM   1888  CE2 TYR   233      22.926   5.225 -29.184  1.00 84.39           C  
ATOM   1889  CZ  TYR   233      22.925   4.805 -27.876  1.00 84.39           C  
ATOM   1890  OH  TYR   233      21.772   4.206 -27.328  1.00 84.39           O  
ATOM   1891  N   ILE   234      28.585   5.062 -28.089  1.00114.73           N  
ATOM   1892  CA  ILE   234      29.009   4.284 -26.955  1.00114.73           C  
ATOM   1893  C   ILE   234      29.372   5.203 -25.827  1.00114.73           C  
ATOM   1894  O   ILE   234      29.816   6.330 -26.043  1.00114.73           O  
ATOM   1895  CB  ILE   234      30.233   3.460 -27.230  1.00114.73           C  
ATOM   1896  CG1 ILE   234      30.556   2.553 -26.033  1.00114.73           C  
ATOM   1897  CG2 ILE   234      31.371   4.417 -27.620  1.00114.73           C  
ATOM   1898  CD1 ILE   234      31.644   1.520 -26.325  1.00114.73           C  
ATOM   1899  N   ALA   235      29.157   4.735 -24.578  1.00 48.01           N  
ATOM   1900  CA  ALA   235      29.599   5.443 -23.410  1.00 48.01           C  
ATOM   1901  C   ALA   235      31.036   5.070 -23.218  1.00 48.01           C  
ATOM   1902  O   ALA   235      31.470   4.011 -23.670  1.00 48.01           O  
ATOM   1903  CB  ALA   235      28.843   5.057 -22.128  1.00 48.01           C  
ATOM   1904  N   GLY   236      31.819   5.960 -22.571  1.00 41.76           N  
ATOM   1905  CA  GLY   236      33.213   5.705 -22.337  1.00 41.76           C  
ATOM   1906  C   GLY   236      33.373   4.551 -21.399  1.00 41.76           C  
ATOM   1907  O   GLY   236      34.168   3.646 -21.654  1.00 41.76           O  
ATOM   1908  N   SER   237      32.614   4.549 -20.283  1.00 72.74           N  
ATOM   1909  CA  SER   237      32.753   3.481 -19.337  1.00 72.74           C  
ATOM   1910  C   SER   237      31.657   2.507 -19.618  1.00 72.74           C  
ATOM   1911  O   SER   237      30.617   2.518 -18.963  1.00 72.74           O  
ATOM   1912  CB  SER   237      32.627   3.949 -17.877  1.00 72.74           C  
ATOM   1913  OG  SER   237      33.677   4.856 -17.570  1.00 72.74           O  
ATOM   1914  N   SER   238      31.899   1.621 -20.607  1.00133.95           N  
ATOM   1915  CA  SER   238      30.933   0.642 -21.024  1.00133.95           C  
ATOM   1916  C   SER   238      31.522  -0.170 -22.140  1.00133.95           C  
ATOM   1917  O   SER   238      32.495   0.224 -22.783  1.00133.95           O  
ATOM   1918  CB  SER   238      29.625   1.220 -21.610  1.00133.95           C  
ATOM   1919  OG  SER   238      28.789   1.764 -20.600  1.00133.95           O  
ATOM   1920  N   THR   239      31.031  -1.416 -22.268  1.00174.11           N  
ATOM   1921  CA  THR   239      31.299  -2.348 -23.332  1.00174.11           C  
ATOM   1922  C   THR   239      30.252  -2.350 -24.429  1.00174.11           C  
ATOM   1923  O   THR   239      30.486  -2.876 -25.521  1.00174.11           O  
ATOM   1924  CB  THR   239      31.502  -3.733 -22.802  1.00174.11           C  
ATOM   1925  CG2 THR   239      32.780  -3.744 -21.948  1.00174.11           C  
ATOM   1926  OG1 THR   239      30.390  -4.127 -22.015  1.00174.11           O  
ATOM   1927  N   LYS   240      29.031  -1.853 -24.135  1.00105.63           N  
ATOM   1928  CA  LYS   240      27.932  -1.952 -25.065  1.00105.63           C  
ATOM   1929  C   LYS   240      27.978  -0.883 -26.118  1.00105.63           C  
ATOM   1930  O   LYS   240      28.493   0.213 -25.900  1.00105.63           O  
ATOM   1931  CB  LYS   240      26.550  -1.879 -24.389  1.00105.63           C  
ATOM   1932  CG  LYS   240      26.293  -3.010 -23.391  1.00105.63           C  
ATOM   1933  CD  LYS   240      24.983  -2.859 -22.610  1.00105.63           C  
ATOM   1934  CE  LYS   240      24.834  -1.517 -21.890  1.00105.63           C  
ATOM   1935  NZ  LYS   240      23.487  -1.417 -21.287  1.00105.63           N1+
ATOM   1936  N   LEU   241      27.431  -1.209 -27.315  1.00 71.17           N  
ATOM   1937  CA  LEU   241      27.380  -0.288 -28.418  1.00 71.17           C  
ATOM   1938  C   LEU   241      25.963  -0.267 -28.917  1.00 71.17           C  
ATOM   1939  O   LEU   241      25.325  -1.311 -29.044  1.00 71.17           O  
ATOM   1940  CB  LEU   241      28.311  -0.696 -29.577  1.00 71.17           C  
ATOM   1941  CG  LEU   241      28.379   0.325 -30.728  1.00 71.17           C  
ATOM   1942  CD1 LEU   241      28.978   1.654 -30.247  1.00 71.17           C  
ATOM   1943  CD2 LEU   241      29.158  -0.232 -31.928  1.00 71.17           C  
ATOM   1944  N   PHE   242      25.435   0.937 -29.222  1.00 71.62           N  
ATOM   1945  CA  PHE   242      24.064   1.071 -29.632  1.00 71.62           C  
ATOM   1946  C   PHE   242      24.038   1.849 -30.911  1.00 71.62           C  
ATOM   1947  O   PHE   242      25.034   2.456 -31.304  1.00 71.62           O  
ATOM   1948  CB  PHE   242      23.218   1.890 -28.642  1.00 71.62           C  
ATOM   1949  CG  PHE   242      23.259   1.258 -27.291  1.00 71.62           C  
ATOM   1950  CD1 PHE   242      22.356   0.285 -26.929  1.00 71.62           C  
ATOM   1951  CD2 PHE   242      24.211   1.654 -26.378  1.00 71.62           C  
ATOM   1952  CE1 PHE   242      22.406  -0.278 -25.676  1.00 71.62           C  
ATOM   1953  CE2 PHE   242      24.264   1.094 -25.123  1.00 71.62           C  
ATOM   1954  CZ  PHE   242      23.358   0.124 -24.771  1.00 71.62           C  
ATOM   1955  N   GLU   243      22.885   1.798 -31.616  1.00 94.62           N  
ATOM   1956  CA  GLU   243      22.690   2.594 -32.794  1.00 94.62           C  
ATOM   1957  C   GLU   243      21.305   3.156 -32.701  1.00 94.62           C  
ATOM   1958  O   GLU   243      20.400   2.527 -32.152  1.00 94.62           O  
ATOM   1959  CB  GLU   243      22.760   1.823 -34.125  1.00 94.62           C  
ATOM   1960  CG  GLU   243      21.583   0.870 -34.335  1.00 94.62           C  
ATOM   1961  CD  GLU   243      21.591   0.414 -35.788  1.00 94.62           C  
ATOM   1962  OE1 GLU   243      22.677   0.455 -36.425  1.00 94.62           O  
ATOM   1963  OE2 GLU   243      20.500   0.018 -36.280  1.00 94.62           O1-
ATOM   1964  N   ILE   244      21.122   4.386 -33.213  1.00 49.51           N  
ATOM   1965  CA  ILE   244      19.854   5.057 -33.218  1.00 49.51           C  
ATOM   1966  C   ILE   244      19.722   5.677 -34.573  1.00 49.51           C  
ATOM   1967  O   ILE   244      20.704   6.170 -35.124  1.00 49.51           O  
ATOM   1968  CB  ILE   244      19.828   6.180 -32.227  1.00 49.51           C  
ATOM   1969  CG1 ILE   244      19.999   5.642 -30.797  1.00 49.51           C  
ATOM   1970  CG2 ILE   244      18.554   6.997 -32.462  1.00 49.51           C  
ATOM   1971  CD1 ILE   244      20.320   6.730 -29.773  1.00 49.51           C  
ATOM   1972  N   SER   245      18.509   5.680 -35.157  1.00 31.79           N  
ATOM   1973  CA  SER   245      18.362   6.251 -36.464  1.00 31.79           C  
ATOM   1974  C   SER   245      18.403   7.743 -36.343  1.00 31.79           C  
ATOM   1975  O   SER   245      17.943   8.325 -35.363  1.00 31.79           O  
ATOM   1976  CB  SER   245      17.042   5.875 -37.161  1.00 31.79           C  
ATOM   1977  OG  SER   245      16.978   6.471 -38.447  1.00 31.79           O  
ATOM   1978  N   THR   246      18.965   8.395 -37.378  1.00130.10           N  
ATOM   1979  CA  THR   246      19.090   9.819 -37.448  1.00130.10           C  
ATOM   1980  C   THR   246      17.731  10.427 -37.593  1.00130.10           C  
ATOM   1981  O   THR   246      17.522  11.582 -37.218  1.00130.10           O  
ATOM   1982  CB  THR   246      19.989  10.261 -38.570  1.00130.10           C  
ATOM   1983  CG2 THR   246      19.470   9.732 -39.906  1.00130.10           C  
ATOM   1984  OG1 THR   246      20.079  11.672 -38.595  1.00130.10           O  
ATOM   1985  N   LYS   247      16.776   9.670 -38.169  1.00103.44           N  
ATOM   1986  CA  LYS   247      15.441  10.160 -38.371  1.00103.44           C  
ATOM   1987  C   LYS   247      14.827  10.531 -37.053  1.00103.44           C  
ATOM   1988  O   LYS   247      14.227  11.598 -36.925  1.00103.44           O  
ATOM   1989  CB  LYS   247      14.536   9.114 -39.046  1.00103.44           C  
ATOM   1990  CG  LYS   247      13.082   9.563 -39.215  1.00103.44           C  
ATOM   1991  CD  LYS   247      12.902  10.785 -40.117  1.00103.44           C  
ATOM   1992  CE  LYS   247      13.067  12.114 -39.375  1.00103.44           C  
ATOM   1993  NZ  LYS   247      12.857  13.239 -40.311  1.00103.44           N1+
ATOM   1994  N   ILE   248      14.960   9.669 -36.027  1.00108.74           N  
ATOM   1995  CA  ILE   248      14.367   9.963 -34.754  1.00108.74           C  
ATOM   1996  C   ILE   248      15.069  11.129 -34.127  1.00108.74           C  
ATOM   1997  O   ILE   248      14.452  11.921 -33.417  1.00108.74           O  
ATOM   1998  CB  ILE   248      14.336   8.808 -33.792  1.00108.74           C  
ATOM   1999  CG1 ILE   248      15.732   8.362 -33.350  1.00108.74           C  
ATOM   2000  CG2 ILE   248      13.517   7.691 -34.460  1.00108.74           C  
ATOM   2001  CD1 ILE   248      15.662   7.424 -32.146  1.00108.74           C  
ATOM   2002  N   LEU   249      16.394  11.238 -34.346  1.00 54.85           N  
ATOM   2003  CA  LEU   249      17.218  12.265 -33.764  1.00 54.85           C  
ATOM   2004  C   LEU   249      16.807  13.636 -34.239  1.00 54.85           C  
ATOM   2005  O   LEU   249      16.748  14.583 -33.455  1.00 54.85           O  
ATOM   2006  CB  LEU   249      18.699  12.081 -34.133  1.00 54.85           C  
ATOM   2007  CG  LEU   249      19.299  10.743 -33.658  1.00 54.85           C  
ATOM   2008  CD1 LEU   249      20.779  10.622 -34.064  1.00 54.85           C  
ATOM   2009  CD2 LEU   249      19.080  10.522 -32.152  1.00 54.85           C  
ATOM   2010  N   LYS   250      16.518  13.776 -35.545  1.00 83.54           N  
ATOM   2011  CA  LYS   250      16.186  15.027 -36.174  1.00 83.54           C  
ATOM   2012  C   LYS   250      14.888  15.582 -35.666  1.00 83.54           C  
ATOM   2013  O   LYS   250      14.673  16.790 -35.735  1.00 83.54           O  
ATOM   2014  CB  LYS   250      16.087  14.919 -37.708  1.00 83.54           C  
ATOM   2015  CG  LYS   250      17.441  14.688 -38.382  1.00 83.54           C  
ATOM   2016  CD  LYS   250      17.343  14.302 -39.860  1.00 83.54           C  
ATOM   2017  CE  LYS   250      18.702  14.248 -40.566  1.00 83.54           C  
ATOM   2018  NZ  LYS   250      18.539  13.773 -41.957  1.00 83.54           N1+
ATOM   2019  N   GLU   251      13.938  14.755 -35.195  1.00108.09           N  
ATOM   2020  CA  GLU   251      12.734  15.422 -34.787  1.00108.09           C  
ATOM   2021  C   GLU   251      12.736  15.658 -33.314  1.00108.09           C  
ATOM   2022  O   GLU   251      12.802  14.730 -32.508  1.00108.09           O  
ATOM   2023  CB  GLU   251      11.432  14.720 -35.188  1.00108.09           C  
ATOM   2024  CG  GLU   251      11.280  13.309 -34.643  1.00108.09           C  
ATOM   2025  CD  GLU   251       9.826  12.940 -34.862  1.00108.09           C  
ATOM   2026  OE1 GLU   251       8.969  13.492 -34.124  1.00108.09           O  
ATOM   2027  OE2 GLU   251       9.549  12.114 -35.774  1.00108.09           O1-
ATOM   2028  N   LYS   252      12.643  16.947 -32.926  1.00 89.50           N  
ATOM   2029  CA  LYS   252      12.685  17.282 -31.537  1.00 89.50           C  
ATOM   2030  C   LYS   252      11.388  16.918 -30.900  1.00 89.50           C  
ATOM   2031  O   LYS   252      10.314  17.125 -31.463  1.00 89.50           O  
ATOM   2032  CB  LYS   252      12.972  18.762 -31.237  1.00 89.50           C  
ATOM   2033  CG  LYS   252      11.898  19.738 -31.708  1.00 89.50           C  
ATOM   2034  CD  LYS   252      12.074  21.126 -31.094  1.00 89.50           C  
ATOM   2035  CE  LYS   252      11.143  22.192 -31.668  1.00 89.50           C  
ATOM   2036  NZ  LYS   252      11.440  23.497 -31.037  1.00 89.50           N1+
ATOM   2037  N   GLY   253      11.485  16.350 -29.681  1.00 19.61           N  
ATOM   2038  CA  GLY   253      10.330  15.987 -28.916  1.00 19.61           C  
ATOM   2039  C   GLY   253       9.919  14.586 -29.251  1.00 19.61           C  
ATOM   2040  O   GLY   253       8.936  14.085 -28.706  1.00 19.61           O  
ATOM   2041  N   ALA   254      10.648  13.918 -30.164  1.00 33.16           N  
ATOM   2042  CA  ALA   254      10.291  12.580 -30.547  1.00 33.16           C  
ATOM   2043  C   ALA   254      10.906  11.588 -29.606  1.00 33.16           C  
ATOM   2044  O   ALA   254      11.865  11.881 -28.893  1.00 33.16           O  
ATOM   2045  CB  ALA   254      10.742  12.202 -31.966  1.00 33.16           C  
ATOM   2046  N   LYS   255      10.328  10.368 -29.597  1.00 47.83           N  
ATOM   2047  CA  LYS   255      10.762   9.256 -28.800  1.00 47.83           C  
ATOM   2048  C   LYS   255      11.937   8.635 -29.494  1.00 47.83           C  
ATOM   2049  O   LYS   255      12.025   8.672 -30.720  1.00 47.83           O  
ATOM   2050  CB  LYS   255       9.660   8.186 -28.698  1.00 47.83           C  
ATOM   2051  CG  LYS   255      10.006   6.952 -27.867  1.00 47.83           C  
ATOM   2052  CD  LYS   255       8.795   6.045 -27.650  1.00 47.83           C  
ATOM   2053  CE  LYS   255       9.129   4.715 -26.979  1.00 47.83           C  
ATOM   2054  NZ  LYS   255       7.928   3.851 -26.983  1.00 47.83           N1+
ATOM   2055  N   PHE   256      12.878   8.047 -28.727  1.00104.89           N  
ATOM   2056  CA  PHE   256      14.041   7.442 -29.319  1.00104.89           C  
ATOM   2057  C   PHE   256      13.947   5.963 -29.102  1.00104.89           C  
ATOM   2058  O   PHE   256      13.477   5.513 -28.058  1.00104.89           O  
ATOM   2059  CB  PHE   256      15.346   7.880 -28.639  1.00104.89           C  
ATOM   2060  CG  PHE   256      15.402   9.360 -28.742  1.00104.89           C  
ATOM   2061  CD1 PHE   256      14.648  10.131 -27.889  1.00104.89           C  
ATOM   2062  CD2 PHE   256      16.206   9.974 -29.672  1.00104.89           C  
ATOM   2063  CE1 PHE   256      14.685  11.501 -27.965  1.00104.89           C  
ATOM   2064  CE2 PHE   256      16.249  11.344 -29.754  1.00104.89           C  
ATOM   2065  CZ  PHE   256      15.487  12.106 -28.901  1.00104.89           C  
ATOM   2066  N   ASP   257      14.385   5.161 -30.098  1.00 63.00           N  
ATOM   2067  CA  ASP   257      14.340   3.733 -29.932  1.00 63.00           C  
ATOM   2068  C   ASP   257      15.686   3.170 -30.286  1.00 63.00           C  
ATOM   2069  O   ASP   257      15.881   2.681 -31.398  1.00 63.00           O  
ATOM   2070  CB  ASP   257      13.318   3.050 -30.858  1.00 63.00           C  
ATOM   2071  CG  ASP   257      11.921   3.473 -30.424  1.00 63.00           C  
ATOM   2072  OD1 ASP   257      11.798   4.078 -29.327  1.00 63.00           O  
ATOM   2073  OD2 ASP   257      10.955   3.204 -31.187  1.00 63.00           O1-
ATOM   2074  N   PRO   258      16.623   3.205 -29.376  1.00 64.46           N  
ATOM   2075  CA  PRO   258      17.932   2.681 -29.688  1.00 64.46           C  
ATOM   2076  C   PRO   258      17.963   1.184 -29.710  1.00 64.46           C  
ATOM   2077  O   PRO   258      17.184   0.561 -28.990  1.00 64.46           O  
ATOM   2078  CB  PRO   258      18.884   3.284 -28.658  1.00 64.46           C  
ATOM   2079  CG  PRO   258      18.206   4.607 -28.265  1.00 64.46           C  
ATOM   2080  CD  PRO   258      16.705   4.337 -28.466  1.00 64.46           C  
ATOM   2081  N   VAL   259      18.861   0.582 -30.519  1.00 86.87           N  
ATOM   2082  CA  VAL   259      18.941  -0.852 -30.561  1.00 86.87           C  
ATOM   2083  C   VAL   259      20.292  -1.273 -30.065  1.00 86.87           C  
ATOM   2084  O   VAL   259      21.298  -0.616 -30.329  1.00 86.87           O  
ATOM   2085  CB  VAL   259      18.782  -1.442 -31.930  1.00 86.87           C  
ATOM   2086  CG1 VAL   259      20.011  -1.068 -32.769  1.00 86.87           C  
ATOM   2087  CG2 VAL   259      18.579  -2.960 -31.788  1.00 86.87           C  
ATOM   2088  N   ASN   260      20.317  -2.392 -29.309  1.00102.55           N  
ATOM   2089  CA  ASN   260      21.503  -2.973 -28.732  1.00102.55           C  
ATOM   2090  C   ASN   260      22.237  -3.726 -29.814  1.00102.55           C  
ATOM   2091  O   ASN   260      21.612  -4.357 -30.665  1.00102.55           O  
ATOM   2092  CB  ASN   260      21.148  -3.948 -27.589  1.00102.55           C  
ATOM   2093  CG  ASN   260      22.405  -4.455 -26.896  1.00102.55           C  
ATOM   2094  ND2 ASN   260      22.622  -5.796 -26.969  1.00102.55           N  
ATOM   2095  OD1 ASN   260      23.152  -3.690 -26.287  1.00102.55           O  
ATOM   2096  N   LEU   261      23.585  -3.572 -29.852  1.00250.42           N  
ATOM   2097  CA  LEU   261      24.509  -4.161 -30.804  1.00250.42           C  
ATOM   2098  C   LEU   261      24.958  -5.593 -30.601  1.00250.42           C  
ATOM   2099  O   LEU   261      25.118  -6.305 -31.593  1.00250.42           O  
ATOM   2100  CB  LEU   261      25.705  -3.255 -31.129  1.00250.42           C  
ATOM   2101  CG  LEU   261      25.285  -2.127 -32.101  1.00250.42           C  
ATOM   2102  CD1 LEU   261      24.184  -1.223 -31.529  1.00250.42           C  
ATOM   2103  CD2 LEU   261      26.494  -1.320 -32.587  1.00250.42           C  
ATOM   2104  N   GLY   262      25.178  -6.105 -29.364  1.00194.04           N  
ATOM   2105  CA  GLY   262      25.242  -5.461 -28.083  1.00194.04           C  
ATOM   2106  C   GLY   262      26.586  -5.076 -27.496  1.00194.04           C  
ATOM   2107  O   GLY   262      26.716  -3.979 -26.957  1.00194.04           O  
ATOM   2108  N   ASN   263      27.625  -5.958 -27.550  1.00159.21           N  
ATOM   2109  CA  ASN   263      28.715  -5.717 -26.621  1.00159.21           C  
ATOM   2110  C   ASN   263      30.062  -6.222 -27.115  1.00159.21           C  
ATOM   2111  O   ASN   263      30.154  -7.240 -27.797  1.00159.21           O  
ATOM   2112  CB  ASN   263      28.384  -6.452 -25.311  1.00159.21           C  
ATOM   2113  CG  ASN   263      29.067  -5.800 -24.138  1.00159.21           C  
ATOM   2114  ND2 ASN   263      28.242  -5.152 -23.271  1.00159.21           N  
ATOM   2115  OD1 ASN   263      30.283  -5.875 -23.991  1.00159.21           O  
ATOM   2116  N   ARG   264      31.141  -5.465 -26.782  1.00149.64           N  
ATOM   2117  CA  ARG   264      32.535  -5.684 -27.106  1.00149.64           C  
ATOM   2118  C   ARG   264      33.282  -6.670 -26.241  1.00149.64           C  
ATOM   2119  O   ARG   264      34.368  -7.104 -26.625  1.00149.64           O  
ATOM   2120  CB  ARG   264      33.356  -4.386 -27.175  1.00149.64           C  
ATOM   2121  CG  ARG   264      33.110  -3.620 -28.476  1.00149.64           C  
ATOM   2122  CD  ARG   264      34.125  -2.507 -28.738  1.00149.64           C  
ATOM   2123  NE  ARG   264      33.837  -1.413 -27.771  1.00149.64           N  
ATOM   2124  CZ  ARG   264      34.827  -0.559 -27.382  1.00149.64           C  
ATOM   2125  NH1 ARG   264      36.108  -0.762 -27.803  1.00149.64           N1+
ATOM   2126  NH2 ARG   264      34.526   0.509 -26.589  1.00149.64           N  
ATOM   2127  N   GLY   265      32.807  -6.991 -25.022  1.00 47.62           N  
ATOM   2128  CA  GLY   265      33.586  -7.862 -24.173  1.00 47.62           C  
ATOM   2129  C   GLY   265      34.198  -6.991 -23.107  1.00 47.62           C  
ATOM   2130  O   GLY   265      34.261  -5.773 -23.251  1.00 47.62           O  
ATOM   2131  N   PRO   266      34.671  -7.593 -22.045  1.00 93.75           N  
ATOM   2132  CA  PRO   266      35.156  -6.879 -20.885  1.00 93.75           C  
ATOM   2133  C   PRO   266      36.433  -6.099 -21.044  1.00 93.75           C  
ATOM   2134  O   PRO   266      37.284  -6.485 -21.845  1.00 93.75           O  
ATOM   2135  CB  PRO   266      35.231  -7.913 -19.756  1.00 93.75           C  
ATOM   2136  CG  PRO   266      35.093  -9.278 -20.458  1.00 93.75           C  
ATOM   2137  CD  PRO   266      34.290  -8.956 -21.726  1.00 93.75           C  
ATOM   2138  N   HIS   267      36.556  -4.988 -20.277  1.00 85.37           N  
ATOM   2139  CA  HIS   267      37.709  -4.122 -20.173  1.00 85.37           C  
ATOM   2140  C   HIS   267      38.080  -3.514 -21.497  1.00 85.37           C  
ATOM   2141  O   HIS   267      39.222  -3.106 -21.701  1.00 85.37           O  
ATOM   2142  CB  HIS   267      38.978  -4.845 -19.678  1.00 85.37           C  
ATOM   2143  CG  HIS   267      38.979  -5.227 -18.228  1.00 85.37           C  
ATOM   2144  CD2 HIS   267      38.580  -6.377 -17.616  1.00 85.37           C  
ATOM   2145  ND1 HIS   267      39.445  -4.411 -17.223  1.00 85.37           N  
ATOM   2146  CE1 HIS   267      39.309  -5.100 -16.060  1.00 85.37           C  
ATOM   2147  NE2 HIS   267      38.789  -6.298 -16.249  1.00 85.37           N  
ATOM   2148  N   THR   268      37.120  -3.459 -22.428  1.00184.65           N  
ATOM   2149  CA  THR   268      37.235  -2.949 -23.770  1.00184.65           C  
ATOM   2150  C   THR   268      36.974  -1.478 -23.897  1.00184.65           C  
ATOM   2151  O   THR   268      37.081  -0.963 -25.011  1.00184.65           O  
ATOM   2152  CB  THR   268      36.309  -3.639 -24.729  1.00184.65           C  
ATOM   2153  CG2 THR   268      36.605  -5.149 -24.717  1.00184.65           C  
ATOM   2154  OG1 THR   268      34.958  -3.405 -24.362  1.00184.65           O  
ATOM   2155  N   GLU   269      36.526  -0.811 -22.808  1.00123.48           N  
ATOM   2156  CA  GLU   269      36.061   0.560 -22.797  1.00123.48           C  
ATOM   2157  C   GLU   269      36.833   1.424 -23.751  1.00123.48           C  
ATOM   2158  O   GLU   269      38.058   1.360 -23.846  1.00123.48           O  
ATOM   2159  CB  GLU   269      36.200   1.225 -21.417  1.00123.48           C  
ATOM   2160  CG  GLU   269      35.485   0.465 -20.304  1.00123.48           C  
ATOM   2161  CD  GLU   269      36.332  -0.755 -19.964  1.00123.48           C  
ATOM   2162  OE1 GLU   269      37.512  -0.564 -19.562  1.00123.48           O  
ATOM   2163  OE2 GLU   269      35.815  -1.894 -20.111  1.00123.48           O1-
ATOM   2164  N   ALA   270      36.085   2.224 -24.540  1.00 64.19           N  
ATOM   2165  CA  ALA   270      36.670   3.131 -25.488  1.00 64.19           C  
ATOM   2166  C   ALA   270      35.860   4.394 -25.457  1.00 64.19           C  
ATOM   2167  O   ALA   270      34.652   4.365 -25.234  1.00 64.19           O  
ATOM   2168  CB  ALA   270      36.646   2.613 -26.936  1.00 64.19           C  
ATOM   2169  N   VAL   271      36.546   5.552 -25.548  1.00147.59           N  
ATOM   2170  CA  VAL   271      35.940   6.856 -25.604  1.00147.59           C  
ATOM   2171  C   VAL   271      35.594   7.250 -27.014  1.00147.59           C  
ATOM   2172  O   VAL   271      34.791   8.154 -27.230  1.00147.59           O  
ATOM   2173  CB  VAL   271      36.831   7.924 -25.041  1.00147.59           C  
ATOM   2174  CG1 VAL   271      37.078   7.622 -23.553  1.00147.59           C  
ATOM   2175  CG2 VAL   271      38.112   7.994 -25.891  1.00147.59           C  
ATOM   2176  N   ALA   272      36.265   6.666 -28.026  1.00 54.92           N  
ATOM   2177  CA  ALA   272      36.026   7.122 -29.372  1.00 54.92           C  
ATOM   2178  C   ALA   272      35.856   5.955 -30.300  1.00 54.92           C  
ATOM   2179  O   ALA   272      36.457   4.900 -30.105  1.00 54.92           O  
ATOM   2180  CB  ALA   272      37.177   7.970 -29.938  1.00 54.92           C  
ATOM   2181  N   LEU   273      35.001   6.125 -31.338  1.00122.68           N  
ATOM   2182  CA  LEU   273      34.781   5.094 -32.321  1.00122.68           C  
ATOM   2183  C   LEU   273      34.576   5.752 -33.664  1.00122.68           C  
ATOM   2184  O   LEU   273      34.122   6.895 -33.729  1.00122.68           O  
ATOM   2185  CB  LEU   273      33.521   4.244 -32.084  1.00122.68           C  
ATOM   2186  CG  LEU   273      32.217   4.965 -32.473  1.00122.68           C  
ATOM   2187  CD1 LEU   273      30.990   4.081 -32.210  1.00122.68           C  
ATOM   2188  CD2 LEU   273      32.113   6.346 -31.806  1.00122.68           C  
ATOM   2189  N   VAL   274      34.931   5.062 -34.781  1.00125.45           N  
ATOM   2190  CA  VAL   274      34.657   5.613 -36.089  1.00125.45           C  
ATOM   2191  C   VAL   274      34.269   4.568 -37.088  1.00125.45           C  
ATOM   2192  O   VAL   274      34.876   3.502 -37.190  1.00125.45           O  
ATOM   2193  CB  VAL   274      35.734   6.438 -36.706  1.00125.45           C  
ATOM   2194  CG1 VAL   274      35.692   7.802 -36.017  1.00125.45           C  
ATOM   2195  CG2 VAL   274      37.073   5.690 -36.579  1.00125.45           C  
ATOM   2196  N   TYR   275      33.241   4.913 -37.893  1.00 71.32           N  
ATOM   2197  CA  TYR   275      32.669   4.071 -38.908  1.00 71.32           C  
ATOM   2198  C   TYR   275      33.321   4.375 -40.227  1.00 71.32           C  
ATOM   2199  O   TYR   275      33.476   5.537 -40.606  1.00 71.32           O  
ATOM   2200  CB  TYR   275      31.152   4.317 -39.056  1.00 71.32           C  
ATOM   2201  CG  TYR   275      30.563   3.460 -40.126  1.00 71.32           C  
ATOM   2202  CD1 TYR   275      30.257   2.139 -39.888  1.00 71.32           C  
ATOM   2203  CD2 TYR   275      30.289   3.988 -41.367  1.00 71.32           C  
ATOM   2204  CE1 TYR   275      29.703   1.355 -40.874  1.00 71.32           C  
ATOM   2205  CE2 TYR   275      29.735   3.210 -42.358  1.00 71.32           C  
ATOM   2206  CZ  TYR   275      29.444   1.890 -42.113  1.00 71.32           C  
ATOM   2207  OH  TYR   275      28.876   1.094 -43.132  1.00 71.32           O  
ATOM   2208  N   ASP   276      33.741   3.317 -40.954  1.00 64.56           N  
ATOM   2209  CA  ASP   276      34.354   3.456 -42.251  1.00 64.56           C  
ATOM   2210  C   ASP   276      33.360   3.006 -43.282  1.00 64.56           C  
ATOM   2211  O   ASP   276      32.848   1.889 -43.220  1.00 64.56           O  
ATOM   2212  CB  ASP   276      35.596   2.557 -42.416  1.00 64.56           C  
ATOM   2213  CG  ASP   276      36.193   2.748 -43.805  1.00 64.56           C  
ATOM   2214  OD1 ASP   276      35.889   3.782 -44.456  1.00 64.56           O  
ATOM   2215  OD2 ASP   276      36.961   1.847 -44.238  1.00 64.56           O1-
ATOM   2216  N   PRO   277      33.044   3.854 -44.221  1.00 80.93           N  
ATOM   2217  CA  PRO   277      32.114   3.460 -45.244  1.00 80.93           C  
ATOM   2218  C   PRO   277      32.612   2.377 -46.155  1.00 80.93           C  
ATOM   2219  O   PRO   277      31.809   1.539 -46.561  1.00 80.93           O  
ATOM   2220  CB  PRO   277      31.718   4.745 -45.964  1.00 80.93           C  
ATOM   2221  CG  PRO   277      31.873   5.823 -44.876  1.00 80.93           C  
ATOM   2222  CD  PRO   277      32.977   5.279 -43.950  1.00 80.93           C  
ATOM   2223  N   LYS   278      33.915   2.369 -46.500  1.00133.73           N  
ATOM   2224  CA  LYS   278      34.389   1.405 -47.460  1.00133.73           C  
ATOM   2225  C   LYS   278      34.277   0.001 -46.946  1.00133.73           C  
ATOM   2226  O   LYS   278      33.719  -0.863 -47.618  1.00133.73           O  
ATOM   2227  CB  LYS   278      35.866   1.568 -47.852  1.00133.73           C  
ATOM   2228  CG  LYS   278      36.172   2.808 -48.688  1.00133.73           C  
ATOM   2229  CD  LYS   278      37.657   2.940 -49.032  1.00133.73           C  
ATOM   2230  CE  LYS   278      38.091   1.992 -50.158  1.00133.73           C  
ATOM   2231  NZ  LYS   278      39.534   2.156 -50.438  1.00133.73           N1+
ATOM   2232  N   THR   279      34.871  -0.267 -45.766  1.00 88.84           N  
ATOM   2233  CA  THR   279      34.904  -1.561 -45.140  1.00 88.84           C  
ATOM   2234  C   THR   279      33.639  -1.899 -44.398  1.00 88.84           C  
ATOM   2235  O   THR   279      33.289  -3.070 -44.264  1.00 88.84           O  
ATOM   2236  CB  THR   279      36.073  -1.707 -44.209  1.00 88.84           C  
ATOM   2237  CG2 THR   279      37.367  -1.602 -45.037  1.00 88.84           C  
ATOM   2238  OG1 THR   279      36.043  -0.702 -43.207  1.00 88.84           O  
ATOM   2239  N   LYS   280      32.923  -0.877 -43.892  1.00132.76           N  
ATOM   2240  CA  LYS   280      31.764  -1.049 -43.057  1.00132.76           C  
ATOM   2241  C   LYS   280      32.183  -1.512 -41.694  1.00132.76           C  
ATOM   2242  O   LYS   280      31.382  -2.067 -40.940  1.00132.76           O  
ATOM   2243  CB  LYS   280      30.719  -2.028 -43.622  1.00132.76           C  
ATOM   2244  CG  LYS   280      29.996  -1.437 -44.832  1.00132.76           C  
ATOM   2245  CD  LYS   280      28.942  -2.339 -45.472  1.00132.76           C  
ATOM   2246  CE  LYS   280      28.244  -1.665 -46.652  1.00132.76           C  
ATOM   2247  NZ  LYS   280      27.909  -0.271 -46.289  1.00132.76           N1+
ATOM   2248  N   VAL   281      33.460  -1.261 -41.340  1.00 68.12           N  
ATOM   2249  CA  VAL   281      33.979  -1.591 -40.044  1.00 68.12           C  
ATOM   2250  C   VAL   281      33.929  -0.377 -39.153  1.00 68.12           C  
ATOM   2251  O   VAL   281      34.001   0.762 -39.617  1.00 68.12           O  
ATOM   2252  CB  VAL   281      35.404  -2.066 -40.087  1.00 68.12           C  
ATOM   2253  CG1 VAL   281      35.896  -2.293 -38.647  1.00 68.12           C  
ATOM   2254  CG2 VAL   281      35.476  -3.320 -40.977  1.00 68.12           C  
ATOM   2255  N   ILE   282      33.765  -0.602 -37.830  1.00 68.96           N  
ATOM   2256  CA  ILE   282      33.801   0.468 -36.865  1.00 68.96           C  
ATOM   2257  C   ILE   282      35.018   0.220 -36.031  1.00 68.96           C  
ATOM   2258  O   ILE   282      35.249  -0.900 -35.572  1.00 68.96           O  
ATOM   2259  CB  ILE   282      32.608   0.537 -35.955  1.00 68.96           C  
ATOM   2260  CG1 ILE   282      31.335   0.812 -36.775  1.00 68.96           C  
ATOM   2261  CG2 ILE   282      32.886   1.613 -34.892  1.00 68.96           C  
ATOM   2262  CD1 ILE   282      30.046   0.704 -35.963  1.00 68.96           C  
ATOM   2263  N   PHE   283      35.838   1.273 -35.838  1.00 75.33           N  
ATOM   2264  CA  PHE   283      37.085   1.136 -35.145  1.00 75.33           C  
ATOM   2265  C   PHE   283      36.971   1.809 -33.816  1.00 75.33           C  
ATOM   2266  O   PHE   283      36.355   2.866 -33.679  1.00 75.33           O  
ATOM   2267  CB  PHE   283      38.250   1.803 -35.902  1.00 75.33           C  
ATOM   2268  CG  PHE   283      38.304   1.216 -37.277  1.00 75.33           C  
ATOM   2269  CD1 PHE   283      38.880  -0.012 -37.509  1.00 75.33           C  
ATOM   2270  CD2 PHE   283      37.779   1.905 -38.350  1.00 75.33           C  
ATOM   2271  CE1 PHE   283      38.922  -0.539 -38.782  1.00 75.33           C  
ATOM   2272  CE2 PHE   283      37.822   1.381 -39.623  1.00 75.33           C  
ATOM   2273  CZ  PHE   283      38.395   0.153 -39.843  1.00 75.33           C  
ATOM   2274  N   PHE   284      37.579   1.194 -32.784  1.00 79.96           N  
ATOM   2275  CA  PHE   284      37.478   1.748 -31.466  1.00 79.96           C  
ATOM   2276  C   PHE   284      38.867   2.038 -30.993  1.00 79.96           C  
ATOM   2277  O   PHE   284      39.766   1.217 -31.163  1.00 79.96           O  
ATOM   2278  CB  PHE   284      36.898   0.740 -30.462  1.00 79.96           C  
ATOM   2279  CG  PHE   284      35.572   0.300 -30.977  1.00 79.96           C  
ATOM   2280  CD1 PHE   284      34.429   1.005 -30.679  1.00 79.96           C  
ATOM   2281  CD2 PHE   284      35.478  -0.822 -31.771  1.00 79.96           C  
ATOM   2282  CE1 PHE   284      33.206   0.594 -31.155  1.00 79.96           C  
ATOM   2283  CE2 PHE   284      34.258  -1.237 -32.250  1.00 79.96           C  
ATOM   2284  CZ  PHE   284      33.120  -0.529 -31.943  1.00 79.96           C  
ATOM   2285  N   ALA   285      39.082   3.237 -30.409  1.00 59.79           N  
ATOM   2286  CA  ALA   285      40.345   3.541 -29.794  1.00 59.79           C  
ATOM   2287  C   ALA   285      40.105   3.305 -28.334  1.00 59.79           C  
ATOM   2288  O   ALA   285      39.350   4.043 -27.702  1.00 59.79           O  
ATOM   2289  CB  ALA   285      40.778   5.009 -29.964  1.00 59.79           C  
ATOM   2290  N   GLU   286      40.764   2.278 -27.755  1.00 85.11           N  
ATOM   2291  CA  GLU   286      40.435   1.868 -26.415  1.00 85.11           C  
ATOM   2292  C   GLU   286      41.222   2.577 -25.352  1.00 85.11           C  
ATOM   2293  O   GLU   286      42.296   3.127 -25.589  1.00 85.11           O  
ATOM   2294  CB  GLU   286      40.514   0.345 -26.208  1.00 85.11           C  
ATOM   2295  CG  GLU   286      39.442  -0.365 -27.041  1.00 85.11           C  
ATOM   2296  CD  GLU   286      39.420  -1.852 -26.738  1.00 85.11           C  
ATOM   2297  OE1 GLU   286      40.109  -2.284 -25.778  1.00 85.11           O  
ATOM   2298  OE2 GLU   286      38.703  -2.580 -27.479  1.00 85.11           O1-
ATOM   2299  N   SER   287      40.633   2.613 -24.135  1.00 93.68           N  
ATOM   2300  CA  SER   287      41.172   3.301 -22.993  1.00 93.68           C  
ATOM   2301  C   SER   287      42.341   2.613 -22.329  1.00 93.68           C  
ATOM   2302  O   SER   287      43.340   3.264 -22.015  1.00 93.68           O  
ATOM   2303  CB  SER   287      40.119   3.531 -21.897  1.00 93.68           C  
ATOM   2304  OG  SER   287      39.698   2.284 -21.364  1.00 93.68           O  
ATOM   2305  N   ASP   288      42.255   1.286 -22.088  1.00157.63           N  
ATOM   2306  CA  ASP   288      43.261   0.642 -21.272  1.00157.63           C  
ATOM   2307  C   ASP   288      43.966  -0.478 -21.991  1.00157.63           C  
ATOM   2308  O   ASP   288      45.045  -0.908 -21.586  1.00157.63           O  
ATOM   2309  CB  ASP   288      42.587   0.006 -20.041  1.00157.63           C  
ATOM   2310  CG  ASP   288      43.576  -0.851 -19.268  1.00157.63           C  
ATOM   2311  OD1 ASP   288      44.757  -0.436 -19.136  1.00157.63           O  
ATOM   2312  OD2 ASP   288      43.161  -1.953 -18.819  1.00157.63           O1-
ATOM   2313  N   SER   289      43.391  -0.984 -23.085  1.00 88.70           N  
ATOM   2314  CA  SER   289      43.921  -2.148 -23.738  1.00 88.70           C  
ATOM   2315  C   SER   289      45.182  -1.866 -24.492  1.00 88.70           C  
ATOM   2316  O   SER   289      45.893  -2.801 -24.853  1.00 88.70           O  
ATOM   2317  CB  SER   289      42.921  -2.741 -24.738  1.00 88.70           C  
ATOM   2318  OG  SER   289      42.649  -1.793 -25.760  1.00 88.70           O  
ATOM   2319  N   ARG   290      45.497  -0.585 -24.759  1.00144.44           N  
ATOM   2320  CA  ARG   290      46.665  -0.264 -25.533  1.00144.44           C  
ATOM   2321  C   ARG   290      46.480  -0.782 -26.929  1.00144.44           C  
ATOM   2322  O   ARG   290      47.451  -1.137 -27.596  1.00144.44           O  
ATOM   2323  CB  ARG   290      47.932  -0.877 -24.925  1.00144.44           C  
ATOM   2324  CG  ARG   290      48.316  -0.220 -23.599  1.00144.44           C  
ATOM   2325  CD  ARG   290      49.172  -1.111 -22.706  1.00144.44           C  
ATOM   2326  NE  ARG   290      48.292  -2.192 -22.182  1.00144.44           N  
ATOM   2327  CZ  ARG   290      48.833  -3.385 -21.803  1.00144.44           C  
ATOM   2328  NH1 ARG   290      50.175  -3.597 -21.933  1.00144.44           N1+
ATOM   2329  NH2 ARG   290      48.029  -4.366 -21.299  1.00144.44           N  
ATOM   2330  N   GLN   291      45.223  -0.799 -27.431  1.00 84.67           N  
ATOM   2331  CA  GLN   291      44.985  -1.338 -28.743  1.00 84.67           C  
ATOM   2332  C   GLN   291      43.887  -0.578 -29.433  1.00 84.67           C  
ATOM   2333  O   GLN   291      43.150   0.190 -28.815  1.00 84.67           O  
ATOM   2334  CB  GLN   291      44.506  -2.795 -28.687  1.00 84.67           C  
ATOM   2335  CG  GLN   291      45.494  -3.748 -28.016  1.00 84.67           C  
ATOM   2336  CD  GLN   291      44.735  -5.036 -27.738  1.00 84.67           C  
ATOM   2337  NE2 GLN   291      43.628  -5.256 -28.493  1.00 84.67           N  
ATOM   2338  OE1 GLN   291      45.100  -5.815 -26.860  1.00 84.67           O  
ATOM   2339  N   VAL   292      43.789  -0.764 -30.772  1.00 63.11           N  
ATOM   2340  CA  VAL   292      42.707  -0.242 -31.561  1.00 63.11           C  
ATOM   2341  C   VAL   292      41.963  -1.455 -32.061  1.00 63.11           C  
ATOM   2342  O   VAL   292      42.565  -2.370 -32.624  1.00 63.11           O  
ATOM   2343  CB  VAL   292      43.161   0.553 -32.750  1.00 63.11           C  
ATOM   2344  CG1 VAL   292      41.931   0.971 -33.574  1.00 63.11           C  
ATOM   2345  CG2 VAL   292      44.000   1.737 -32.237  1.00 63.11           C  
ATOM   2346  N   SER   293      40.623  -1.480 -31.886  1.00111.04           N  
ATOM   2347  CA  SER   293      39.834  -2.650 -32.190  1.00111.04           C  
ATOM   2348  C   SER   293      38.943  -2.374 -33.359  1.00111.04           C  
ATOM   2349  O   SER   293      38.791  -1.232 -33.788  1.00111.04           O  
ATOM   2350  CB  SER   293      38.835  -3.025 -31.082  1.00111.04           C  
ATOM   2351  OG  SER   293      39.494  -3.233 -29.847  1.00111.04           O  
ATOM   2352  N   CYS   294      38.329  -3.451 -33.903  1.00 66.59           N  
ATOM   2353  CA  CYS   294      37.440  -3.282 -35.017  1.00 66.59           C  
ATOM   2354  C   CYS   294      36.311  -4.264 -34.939  1.00 66.59           C  
ATOM   2355  O   CYS   294      36.388  -5.290 -34.262  1.00 66.59           O  
ATOM   2356  CB  CYS   294      38.133  -3.424 -36.388  1.00 66.59           C  
ATOM   2357  SG  CYS   294      38.895  -5.049 -36.647  1.00 66.59           S  
ATOM   2358  N   TRP   295      35.192  -3.914 -35.607  1.00 97.01           N  
ATOM   2359  CA  TRP   295      34.026  -4.747 -35.687  1.00 97.01           C  
ATOM   2360  C   TRP   295      33.325  -4.443 -36.974  1.00 97.01           C  
ATOM   2361  O   TRP   295      32.936  -3.303 -37.225  1.00 97.01           O  
ATOM   2362  CB  TRP   295      33.036  -4.477 -34.540  1.00 97.01           C  
ATOM   2363  CG  TRP   295      31.678  -5.117 -34.714  1.00 97.01           C  
ATOM   2364  CD1 TRP   295      31.327  -6.434 -34.775  1.00 97.01           C  
ATOM   2365  CD2 TRP   295      30.457  -4.364 -34.814  1.00 97.01           C  
ATOM   2366  CE2 TRP   295      29.416  -5.282 -34.943  1.00 97.01           C  
ATOM   2367  CE3 TRP   295      30.224  -3.017 -34.795  1.00 97.01           C  
ATOM   2368  NE1 TRP   295      29.964  -6.549 -34.923  1.00 97.01           N  
ATOM   2369  CZ2 TRP   295      28.118  -4.868 -35.055  1.00 97.01           C  
ATOM   2370  CZ3 TRP   295      28.914  -2.603 -34.914  1.00 97.01           C  
ATOM   2371  CH2 TRP   295      27.882  -3.510 -35.042  1.00 97.01           C  
ATOM   2372  N   ASN   296      33.141  -5.476 -37.822  1.00 64.78           N  
ATOM   2373  CA  ASN   296      32.417  -5.318 -39.051  1.00 64.78           C  
ATOM   2374  C   ASN   296      30.980  -5.175 -38.650  1.00 64.78           C  
ATOM   2375  O   ASN   296      30.483  -5.917 -37.805  1.00 64.78           O  
ATOM   2376  CB  ASN   296      32.553  -6.540 -39.980  1.00 64.78           C  
ATOM   2377  CG  ASN   296      32.052  -6.192 -41.376  1.00 64.78           C  
ATOM   2378  ND2 ASN   296      33.005  -6.034 -42.335  1.00 64.78           N  
ATOM   2379  OD1 ASN   296      30.851  -6.076 -41.609  1.00 64.78           O  
ATOM   2380  N   THR   297      30.277  -4.197 -39.246  1.00 62.09           N  
ATOM   2381  CA  THR   297      28.913  -3.887 -38.919  1.00 62.09           C  
ATOM   2382  C   THR   297      28.003  -4.976 -39.373  1.00 62.09           C  
ATOM   2383  O   THR   297      26.915  -5.148 -38.832  1.00 62.09           O  
ATOM   2384  CB  THR   297      28.441  -2.602 -39.531  1.00 62.09           C  
ATOM   2385  CG2 THR   297      29.338  -1.461 -39.025  1.00 62.09           C  
ATOM   2386  OG1 THR   297      28.497  -2.680 -40.946  1.00 62.09           O  
ATOM   2387  N   GLN   298      28.410  -5.713 -40.415  1.00 68.52           N  
ATOM   2388  CA  GLN   298      27.572  -6.718 -40.990  1.00 68.52           C  
ATOM   2389  C   GLN   298      27.269  -7.799 -39.988  1.00 68.52           C  
ATOM   2390  O   GLN   298      26.146  -8.298 -39.961  1.00 68.52           O  
ATOM   2391  CB  GLN   298      28.192  -7.282 -42.276  1.00 68.52           C  
ATOM   2392  CG  GLN   298      28.233  -6.180 -43.343  1.00 68.52           C  
ATOM   2393  CD  GLN   298      29.080  -6.610 -44.527  1.00 68.52           C  
ATOM   2394  NE2 GLN   298      28.567  -6.356 -45.760  1.00 68.52           N  
ATOM   2395  OE1 GLN   298      30.176  -7.142 -44.366  1.00 68.52           O  
ATOM   2396  N   LYS   299      28.232  -8.198 -39.128  1.00119.15           N  
ATOM   2397  CA  LYS   299      27.920  -9.244 -38.177  1.00119.15           C  
ATOM   2398  C   LYS   299      27.384  -8.645 -36.885  1.00119.15           C  
ATOM   2399  O   LYS   299      27.563  -7.453 -36.650  1.00119.15           O  
ATOM   2400  CB  LYS   299      29.111 -10.146 -37.803  1.00119.15           C  
ATOM   2401  CG  LYS   299      29.559 -11.080 -38.932  1.00119.15           C  
ATOM   2402  CD  LYS   299      30.845 -11.848 -38.621  1.00119.15           C  
ATOM   2403  CE  LYS   299      32.130 -11.090 -38.964  1.00119.15           C  
ATOM   2404  NZ  LYS   299      32.375 -11.141 -40.422  1.00119.15           N1+
ATOM   2405  N   PRO   300      26.712  -9.451 -36.055  1.00159.99           N  
ATOM   2406  CA  PRO   300      26.160  -9.040 -34.766  1.00159.99           C  
ATOM   2407  C   PRO   300      27.290  -8.751 -33.824  1.00159.99           C  
ATOM   2408  O   PRO   300      28.391  -9.235 -34.069  1.00159.99           O  
ATOM   2409  CB  PRO   300      25.253 -10.186 -34.321  1.00159.99           C  
ATOM   2410  CG  PRO   300      24.815 -10.845 -35.642  1.00159.99           C  
ATOM   2411  CD  PRO   300      25.985 -10.584 -36.607  1.00159.99           C  
ATOM   2412  N   LEU   301      27.072  -7.978 -32.738  1.00 98.77           N  
ATOM   2413  CA  LEU   301      28.235  -7.593 -31.991  1.00 98.77           C  
ATOM   2414  C   LEU   301      28.471  -8.428 -30.772  1.00 98.77           C  
ATOM   2415  O   LEU   301      27.812  -8.269 -29.741  1.00 98.77           O  
ATOM   2416  CB  LEU   301      28.200  -6.122 -31.543  1.00 98.77           C  
ATOM   2417  CG  LEU   301      29.445  -5.696 -30.745  1.00 98.77           C  
ATOM   2418  CD1 LEU   301      30.717  -5.808 -31.599  1.00 98.77           C  
ATOM   2419  CD2 LEU   301      29.269  -4.298 -30.132  1.00 98.77           C  
ATOM   2420  N   ASN   302      29.485  -9.311 -30.883  1.00 61.84           N  
ATOM   2421  CA  ASN   302      29.984 -10.147 -29.831  1.00 61.84           C  
ATOM   2422  C   ASN   302      31.464  -9.937 -29.877  1.00 61.84           C  
ATOM   2423  O   ASN   302      31.989  -9.416 -30.860  1.00 61.84           O  
ATOM   2424  CB  ASN   302      29.757 -11.653 -30.062  1.00 61.84           C  
ATOM   2425  CG  ASN   302      28.266 -11.948 -29.950  1.00 61.84           C  
ATOM   2426  ND2 ASN   302      27.644 -12.355 -31.089  1.00 61.84           N  
ATOM   2427  OD1 ASN   302      27.667 -11.823 -28.883  1.00 61.84           O  
ATOM   2428  N   HIS   303      32.181 -10.334 -28.811  1.00 61.12           N  
ATOM   2429  CA  HIS   303      33.604 -10.144 -28.760  1.00 61.12           C  
ATOM   2430  C   HIS   303      34.213 -10.956 -29.853  1.00 61.12           C  
ATOM   2431  O   HIS   303      35.197 -10.550 -30.471  1.00 61.12           O  
ATOM   2432  CB  HIS   303      34.224 -10.605 -27.428  1.00 61.12           C  
ATOM   2433  CG  HIS   303      35.633 -10.128 -27.223  1.00 61.12           C  
ATOM   2434  CD2 HIS   303      36.423  -9.348 -28.012  1.00 61.12           C  
ATOM   2435  ND1 HIS   303      36.388 -10.414 -26.106  1.00 61.12           N  
ATOM   2436  CE1 HIS   303      37.586  -9.799 -26.274  1.00 61.12           C  
ATOM   2437  NE2 HIS   303      37.655  -9.140 -27.416  1.00 61.12           N  
ATOM   2438  N   LYS   304      33.611 -12.122 -30.134  1.00199.82           N  
ATOM   2439  CA  LYS   304      34.129 -13.041 -31.100  1.00199.82           C  
ATOM   2440  C   LYS   304      34.209 -12.359 -32.423  1.00199.82           C  
ATOM   2441  O   LYS   304      35.115 -12.642 -33.203  1.00199.82           O  
ATOM   2442  CB  LYS   304      33.236 -14.276 -31.284  1.00199.82           C  
ATOM   2443  CG  LYS   304      33.092 -15.089 -30.002  1.00199.82           C  
ATOM   2444  CD  LYS   304      34.441 -15.467 -29.395  1.00199.82           C  
ATOM   2445  CE  LYS   304      35.446 -15.991 -30.421  1.00199.82           C  
ATOM   2446  NZ  LYS   304      35.031 -17.327 -30.904  1.00199.82           N1+
ATOM   2447  N   ASN   305      33.256 -11.457 -32.727  1.00113.06           N  
ATOM   2448  CA  ASN   305      33.293 -10.839 -34.022  1.00113.06           C  
ATOM   2449  C   ASN   305      34.086  -9.559 -34.006  1.00113.06           C  
ATOM   2450  O   ASN   305      33.846  -8.677 -34.829  1.00113.06           O  
ATOM   2451  CB  ASN   305      31.890 -10.511 -34.565  1.00113.06           C  
ATOM   2452  CG  ASN   305      31.188 -11.822 -34.908  1.00113.06           C  
ATOM   2453  ND2 ASN   305      29.958 -12.017 -34.360  1.00113.06           N  
ATOM   2454  OD1 ASN   305      31.722 -12.655 -35.640  1.00113.06           O  
ATOM   2455  N   THR   306      35.096  -9.440 -33.118  1.00 60.39           N  
ATOM   2456  CA  THR   306      35.924  -8.260 -33.106  1.00 60.39           C  
ATOM   2457  C   THR   306      37.352  -8.717 -33.164  1.00 60.39           C  
ATOM   2458  O   THR   306      37.656  -9.854 -32.803  1.00 60.39           O  
ATOM   2459  CB  THR   306      35.795  -7.428 -31.862  1.00 60.39           C  
ATOM   2460  CG2 THR   306      34.328  -6.993 -31.699  1.00 60.39           C  
ATOM   2461  OG1 THR   306      36.222  -8.170 -30.729  1.00 60.39           O  
ATOM   2462  N   ASP   307      38.264  -7.840 -33.648  1.00 87.15           N  
ATOM   2463  CA  ASP   307      39.659  -8.182 -33.760  1.00 87.15           C  
ATOM   2464  C   ASP   307      40.468  -6.956 -33.397  1.00 87.15           C  
ATOM   2465  O   ASP   307      39.911  -5.941 -32.982  1.00 87.15           O  
ATOM   2466  CB  ASP   307      40.037  -8.621 -35.186  1.00 87.15           C  
ATOM   2467  CG  ASP   307      41.249  -9.550 -35.146  1.00 87.15           C  
ATOM   2468  OD1 ASP   307      41.985  -9.568 -34.124  1.00 87.15           O  
ATOM   2469  OD2 ASP   307      41.441 -10.279 -36.156  1.00 87.15           O1-
ATOM   2470  N   VAL   308      41.818  -7.030 -33.515  1.00 74.27           N  
ATOM   2471  CA  VAL   308      42.663  -5.911 -33.172  1.00 74.27           C  
ATOM   2472  C   VAL   308      43.508  -5.534 -34.356  1.00 74.27           C  
ATOM   2473  O   VAL   308      44.185  -6.374 -34.946  1.00 74.27           O  
ATOM   2474  CB  VAL   308      43.604  -6.219 -32.044  1.00 74.27           C  
ATOM   2475  CG1 VAL   308      44.481  -4.986 -31.776  1.00 74.27           C  
ATOM   2476  CG2 VAL   308      42.778  -6.683 -30.833  1.00 74.27           C  
ATOM   2477  N   ILE   309      43.390  -4.259 -34.789  1.00169.37           N  
ATOM   2478  CA  ILE   309      44.158  -3.653 -35.850  1.00169.37           C  
ATOM   2479  C   ILE   309      45.516  -3.181 -35.407  1.00169.37           C  
ATOM   2480  O   ILE   309      46.468  -3.193 -36.186  1.00169.37           O  
ATOM   2481  CB  ILE   309      43.472  -2.488 -36.488  1.00169.37           C  
ATOM   2482  CG1 ILE   309      42.177  -2.958 -37.162  1.00169.37           C  
ATOM   2483  CG2 ILE   309      44.460  -1.826 -37.463  1.00169.37           C  
ATOM   2484  CD1 ILE   309      41.298  -1.799 -37.603  1.00169.37           C  
ATOM   2485  N   PHE   310      45.630  -2.651 -34.171  1.00102.28           N  
ATOM   2486  CA  PHE   310      46.881  -2.060 -33.768  1.00102.28           C  
ATOM   2487  C   PHE   310      47.151  -2.355 -32.323  1.00102.28           C  
ATOM   2488  O   PHE   310      46.230  -2.422 -31.511  1.00102.28           O  
ATOM   2489  CB  PHE   310      46.831  -0.528 -33.960  1.00102.28           C  
ATOM   2490  CG  PHE   310      48.072   0.150 -33.487  1.00102.28           C  
ATOM   2491  CD1 PHE   310      49.209   0.174 -34.262  1.00102.28           C  
ATOM   2492  CD2 PHE   310      48.076   0.797 -32.272  1.00102.28           C  
ATOM   2493  CE1 PHE   310      50.343   0.813 -33.820  1.00102.28           C  
ATOM   2494  CE2 PHE   310      49.206   1.439 -31.824  1.00102.28           C  
ATOM   2495  CZ  PHE   310      50.342   1.447 -32.600  1.00102.28           C  
ATOM   2496  N   ALA   311      48.443  -2.555 -31.970  1.00 47.04           N  
ATOM   2497  CA  ALA   311      48.794  -2.778 -30.594  1.00 47.04           C  
ATOM   2498  C   ALA   311      50.108  -2.104 -30.313  1.00 47.04           C  
ATOM   2499  O   ALA   311      51.053  -2.222 -31.095  1.00 47.04           O  
ATOM   2500  CB  ALA   311      48.956  -4.264 -30.230  1.00 47.04           C  
ATOM   2501  N   SER   312      50.194  -1.364 -29.183  1.00 57.42           N  
ATOM   2502  CA  SER   312      51.428  -0.728 -28.798  1.00 57.42           C  
ATOM   2503  C   SER   312      51.389  -0.502 -27.315  1.00 57.42           C  
ATOM   2504  O   SER   312      50.409   0.005 -26.770  1.00 57.42           O  
ATOM   2505  CB  SER   312      51.636   0.648 -29.449  1.00 57.42           C  
ATOM   2506  OG  SER   312      52.866   1.212 -29.017  1.00 57.42           O  
ATOM   2507  N   ALA   313      52.498  -0.822 -26.623  1.00 49.17           N  
ATOM   2508  CA  ALA   313      52.574  -0.675 -25.197  1.00 49.17           C  
ATOM   2509  C   ALA   313      52.387   0.777 -24.873  1.00 49.17           C  
ATOM   2510  O   ALA   313      51.846   1.138 -23.828  1.00 49.17           O  
ATOM   2511  CB  ALA   313      53.937  -1.110 -24.631  1.00 49.17           C  
ATOM   2512  N   LYS   314      52.894   1.632 -25.773  1.00 92.69           N  
ATOM   2513  CA  LYS   314      52.906   3.068 -25.723  1.00 92.69           C  
ATOM   2514  C   LYS   314      51.540   3.670 -25.912  1.00 92.69           C  
ATOM   2515  O   LYS   314      51.341   4.840 -25.584  1.00 92.69           O  
ATOM   2516  CB  LYS   314      53.825   3.666 -26.799  1.00 92.69           C  
ATOM   2517  CG  LYS   314      55.292   3.264 -26.629  1.00 92.69           C  
ATOM   2518  CD  LYS   314      56.129   3.503 -27.887  1.00 92.69           C  
ATOM   2519  CE  LYS   314      57.595   3.095 -27.746  1.00 92.69           C  
ATOM   2520  NZ  LYS   314      58.294   3.286 -29.037  1.00 92.69           N1+
ATOM   2521  N   PHE   315      50.587   2.931 -26.514  1.00119.02           N  
ATOM   2522  CA  PHE   315      49.304   3.508 -26.836  1.00119.02           C  
ATOM   2523  C   PHE   315      48.481   3.595 -25.585  1.00119.02           C  
ATOM   2524  O   PHE   315      47.504   2.870 -25.397  1.00119.02           O  
ATOM   2525  CB  PHE   315      48.572   2.616 -27.866  1.00119.02           C  
ATOM   2526  CG  PHE   315      47.369   3.289 -28.433  1.00119.02           C  
ATOM   2527  CD1 PHE   315      47.513   4.352 -29.292  1.00119.02           C  
ATOM   2528  CD2 PHE   315      46.102   2.832 -28.149  1.00119.02           C  
ATOM   2529  CE1 PHE   315      46.414   4.973 -29.837  1.00119.02           C  
ATOM   2530  CE2 PHE   315      44.998   3.447 -28.691  1.00119.02           C  
ATOM   2531  CZ  PHE   315      45.152   4.523 -29.532  1.00119.02           C  
ATOM   2532  N   ILE   316      48.804   4.572 -24.721  1.00142.88           N  
ATOM   2533  CA  ILE   316      48.097   4.678 -23.486  1.00142.88           C  
ATOM   2534  C   ILE   316      47.004   5.700 -23.631  1.00142.88           C  
ATOM   2535  O   ILE   316      47.249   6.884 -23.858  1.00142.88           O  
ATOM   2536  CB  ILE   316      48.974   5.056 -22.324  1.00142.88           C  
ATOM   2537  CG1 ILE   316      49.615   6.433 -22.547  1.00142.88           C  
ATOM   2538  CG2 ILE   316      50.000   3.926 -22.120  1.00142.88           C  
ATOM   2539  CD1 ILE   316      50.290   6.986 -21.295  1.00142.88           C  
ATOM   2540  N   TYR   317      45.758   5.248 -23.382  1.00122.83           N  
ATOM   2541  CA  TYR   317      44.547   6.016 -23.498  1.00122.83           C  
ATOM   2542  C   TYR   317      44.270   6.563 -24.870  1.00122.83           C  
ATOM   2543  O   TYR   317      44.637   7.691 -25.200  1.00122.83           O  
ATOM   2544  CB  TYR   317      44.464   7.163 -22.476  1.00122.83           C  
ATOM   2545  CG  TYR   317      43.094   7.748 -22.532  1.00122.83           C  
ATOM   2546  CD1 TYR   317      42.029   7.056 -22.002  1.00122.83           C  
ATOM   2547  CD2 TYR   317      42.869   8.988 -23.086  1.00122.83           C  
ATOM   2548  CE1 TYR   317      40.760   7.581 -22.034  1.00122.83           C  
ATOM   2549  CE2 TYR   317      41.602   9.521 -23.121  1.00122.83           C  
ATOM   2550  CZ  TYR   317      40.545   8.815 -22.597  1.00122.83           C  
ATOM   2551  OH  TYR   317      39.243   9.358 -22.633  1.00122.83           O  
ATOM   2552  N   GLY   318      43.653   5.712 -25.728  1.00 65.06           N  
ATOM   2553  CA  GLY   318      43.195   6.121 -27.030  1.00 65.06           C  
ATOM   2554  C   GLY   318      42.109   7.133 -26.792  1.00 65.06           C  
ATOM   2555  O   GLY   318      41.182   6.904 -26.014  1.00 65.06           O  
ATOM   2556  N   SER   319      42.299   8.342 -27.357  1.00117.39           N  
ATOM   2557  CA  SER   319      41.388   9.449 -27.225  1.00117.39           C  
ATOM   2558  C   SER   319      40.617   9.818 -28.465  1.00117.39           C  
ATOM   2559  O   SER   319      39.654  10.583 -28.377  1.00117.39           O  
ATOM   2560  CB  SER   319      42.098  10.727 -26.757  1.00117.39           C  
ATOM   2561  OG  SER   319      41.165  11.791 -26.634  1.00117.39           O  
ATOM   2562  N   ASP   320      41.055   9.385 -29.663  1.00118.11           N  
ATOM   2563  CA  ASP   320      40.373   9.872 -30.831  1.00118.11           C  
ATOM   2564  C   ASP   320      40.664   8.946 -31.963  1.00118.11           C  
ATOM   2565  O   ASP   320      41.728   8.330 -32.019  1.00118.11           O  
ATOM   2566  CB  ASP   320      40.849  11.274 -31.247  1.00118.11           C  
ATOM   2567  CG  ASP   320      39.922  11.835 -32.316  1.00118.11           C  
ATOM   2568  OD1 ASP   320      38.832  11.242 -32.534  1.00118.11           O  
ATOM   2569  OD2 ASP   320      40.293  12.876 -32.921  1.00118.11           O1-
ATOM   2570  N   ILE   321      39.675   8.781 -32.862  1.00 86.04           N  
ATOM   2571  CA  ILE   321      39.865   7.989 -34.038  1.00 86.04           C  
ATOM   2572  C   ILE   321      38.931   8.521 -35.076  1.00 86.04           C  
ATOM   2573  O   ILE   321      37.818   8.919 -34.746  1.00 86.04           O  
ATOM   2574  CB  ILE   321      39.550   6.538 -33.831  1.00 86.04           C  
ATOM   2575  CG1 ILE   321      40.070   5.695 -35.007  1.00 86.04           C  
ATOM   2576  CG2 ILE   321      38.040   6.413 -33.574  1.00 86.04           C  
ATOM   2577  CD1 ILE   321      40.072   4.198 -34.704  1.00 86.04           C  
ATOM   2578  N   SER   322      39.365   8.566 -36.354  1.00 61.45           N  
ATOM   2579  CA  SER   322      38.500   9.009 -37.413  1.00 61.45           C  
ATOM   2580  C   SER   322      39.048   8.458 -38.693  1.00 61.45           C  
ATOM   2581  O   SER   322      40.193   8.018 -38.729  1.00 61.45           O  
ATOM   2582  CB  SER   322      38.424  10.541 -37.540  1.00 61.45           C  
ATOM   2583  OG  SER   322      39.717  11.074 -37.780  1.00 61.45           O  
ATOM   2584  N   VAL   323      38.234   8.425 -39.771  1.00 67.28           N  
ATOM   2585  CA  VAL   323      38.724   7.958 -41.044  1.00 67.28           C  
ATOM   2586  C   VAL   323      38.726   9.147 -41.957  1.00 67.28           C  
ATOM   2587  O   VAL   323      37.753   9.899 -41.992  1.00 67.28           O  
ATOM   2588  CB  VAL   323      37.844   6.936 -41.697  1.00 67.28           C  
ATOM   2589  CG1 VAL   323      38.465   6.560 -43.047  1.00 67.28           C  
ATOM   2590  CG2 VAL   323      37.682   5.742 -40.754  1.00 67.28           C  
ATOM   2591  N   ASP   324      39.817   9.358 -42.729  1.00 79.63           N  
ATOM   2592  CA  ASP   324      39.862  10.535 -43.553  1.00 79.63           C  
ATOM   2593  C   ASP   324      39.308  10.294 -44.930  1.00 79.63           C  
ATOM   2594  O   ASP   324      38.747   9.241 -45.228  1.00 79.63           O  
ATOM   2595  CB  ASP   324      41.237  11.238 -43.631  1.00 79.63           C  
ATOM   2596  CG  ASP   324      42.291  10.383 -44.312  1.00 79.63           C  
ATOM   2597  OD1 ASP   324      41.930   9.538 -45.172  1.00 79.63           O  
ATOM   2598  OD2 ASP   324      43.489  10.586 -43.979  1.00 79.63           O1-
ATOM   2599  N   SER   325      39.446  11.316 -45.806  1.00 44.27           N  
ATOM   2600  CA  SER   325      38.901  11.320 -47.140  1.00 44.27           C  
ATOM   2601  C   SER   325      39.515  10.228 -47.969  1.00 44.27           C  
ATOM   2602  O   SER   325      38.836   9.594 -48.775  1.00 44.27           O  
ATOM   2603  CB  SER   325      39.141  12.651 -47.871  1.00 44.27           C  
ATOM   2604  OG  SER   325      38.442  13.700 -47.217  1.00 44.27           O  
ATOM   2605  N   GLU   326      40.829  10.003 -47.788  1.00129.09           N  
ATOM   2606  CA  GLU   326      41.649   9.037 -48.470  1.00129.09           C  
ATOM   2607  C   GLU   326      41.354   7.658 -47.967  1.00129.09           C  
ATOM   2608  O   GLU   326      41.929   6.688 -48.457  1.00129.09           O  
ATOM   2609  CB  GLU   326      43.160   9.290 -48.344  1.00129.09           C  
ATOM   2610  CG  GLU   326      43.982   8.402 -49.285  1.00129.09           C  
ATOM   2611  CD  GLU   326      45.368   9.008 -49.441  1.00129.09           C  
ATOM   2612  OE1 GLU   326      45.672  10.011 -48.743  1.00129.09           O  
ATOM   2613  OE2 GLU   326      46.141   8.474 -50.281  1.00129.09           O1-
ATOM   2614  N   SER   327      40.486   7.539 -46.944  1.00106.23           N  
ATOM   2615  CA  SER   327      40.190   6.279 -46.321  1.00106.23           C  
ATOM   2616  C   SER   327      41.318   5.913 -45.407  1.00106.23           C  
ATOM   2617  O   SER   327      41.561   4.744 -45.117  1.00106.23           O  
ATOM   2618  CB  SER   327      39.973   5.130 -47.328  1.00106.23           C  
ATOM   2619  OG  SER   327      39.672   3.915 -46.656  1.00106.23           O  
ATOM   2620  N   GLN   328      42.036   6.940 -44.917  1.00 52.08           N  
ATOM   2621  CA  GLN   328      43.083   6.737 -43.956  1.00 52.08           C  
ATOM   2622  C   GLN   328      42.441   6.587 -42.600  1.00 52.08           C  
ATOM   2623  O   GLN   328      41.458   7.262 -42.286  1.00 52.08           O  
ATOM   2624  CB  GLN   328      44.074   7.909 -43.874  1.00 52.08           C  
ATOM   2625  CG  GLN   328      44.804   8.179 -45.194  1.00 52.08           C  
ATOM   2626  CD  GLN   328      45.739   9.363 -44.994  1.00 52.08           C  
ATOM   2627  NE2 GLN   328      46.304   9.891 -46.114  1.00 52.08           N  
ATOM   2628  OE1 GLN   328      45.951   9.814 -43.870  1.00 52.08           O  
ATOM   2629  N   LEU   329      42.987   5.673 -41.762  1.00106.93           N  
ATOM   2630  CA  LEU   329      42.469   5.439 -40.440  1.00106.93           C  
ATOM   2631  C   LEU   329      43.394   6.082 -39.441  1.00106.93           C  
ATOM   2632  O   LEU   329      44.534   5.666 -39.252  1.00106.93           O  
ATOM   2633  CB  LEU   329      42.365   3.946 -40.090  1.00106.93           C  
ATOM   2634  CG  LEU   329      41.813   3.681 -38.676  1.00106.93           C  
ATOM   2635  CD1 LEU   329      40.388   4.236 -38.517  1.00106.93           C  
ATOM   2636  CD2 LEU   329      41.912   2.190 -38.312  1.00106.93           C  
ATOM   2637  N   TRP   330      42.915   7.117 -38.728  1.00128.37           N  
ATOM   2638  CA  TRP   330      43.782   7.814 -37.820  1.00128.37           C  
ATOM   2639  C   TRP   330      43.328   7.557 -36.409  1.00128.37           C  
ATOM   2640  O   TRP   330      42.132   7.562 -36.108  1.00128.37           O  
ATOM   2641  CB  TRP   330      43.763   9.335 -38.058  1.00128.37           C  
ATOM   2642  CG  TRP   330      44.320   9.757 -39.401  1.00128.37           C  
ATOM   2643  CD1 TRP   330      43.828   9.518 -40.653  1.00128.37           C  
ATOM   2644  CD2 TRP   330      45.486  10.576 -39.576  1.00128.37           C  
ATOM   2645  CE2 TRP   330      45.641  10.790 -40.946  1.00128.37           C  
ATOM   2646  CE3 TRP   330      46.353  11.114 -38.669  1.00128.37           C  
ATOM   2647  NE1 TRP   330      44.621  10.130 -41.596  1.00128.37           N  
ATOM   2648  CZ2 TRP   330      46.665  11.550 -41.433  1.00128.37           C  
ATOM   2649  CZ3 TRP   330      47.388  11.873 -39.163  1.00128.37           C  
ATOM   2650  CH2 TRP   330      47.542  12.087 -40.517  1.00128.37           C  
ATOM   2651  N   PHE   331      44.296   7.286 -35.505  1.00205.08           N  
ATOM   2652  CA  PHE   331      43.960   7.093 -34.121  1.00205.08           C  
ATOM   2653  C   PHE   331      45.006   7.725 -33.252  1.00205.08           C  
ATOM   2654  O   PHE   331      46.189   7.734 -33.587  1.00205.08           O  
ATOM   2655  CB  PHE   331      43.709   5.619 -33.738  1.00205.08           C  
ATOM   2656  CG  PHE   331      44.814   4.763 -34.251  1.00205.08           C  
ATOM   2657  CD1 PHE   331      44.719   4.234 -35.519  1.00205.08           C  
ATOM   2658  CD2 PHE   331      45.926   4.487 -33.490  1.00205.08           C  
ATOM   2659  CE1 PHE   331      45.717   3.437 -36.028  1.00205.08           C  
ATOM   2660  CE2 PHE   331      46.929   3.690 -33.992  1.00205.08           C  
ATOM   2661  CZ  PHE   331      46.825   3.166 -35.260  1.00205.08           C  
ATOM   2662  N   LEU   332      44.568   8.280 -32.099  1.00 84.31           N  
ATOM   2663  CA  LEU   332      45.430   9.055 -31.241  1.00 84.31           C  
ATOM   2664  C   LEU   332      45.291   8.639 -29.799  1.00 84.31           C  
ATOM   2665  O   LEU   332      44.194   8.313 -29.345  1.00 84.31           O  
ATOM   2666  CB  LEU   332      45.058  10.553 -31.272  1.00 84.31           C  
ATOM   2667  CG  LEU   332      45.919  11.476 -30.385  1.00 84.31           C  
ATOM   2668  CD1 LEU   332      47.321  11.692 -30.971  1.00 84.31           C  
ATOM   2669  CD2 LEU   332      45.195  12.799 -30.086  1.00 84.31           C  
ATOM   2670  N   SER   333      46.425   8.650 -29.051  1.00 79.29           N  
ATOM   2671  CA  SER   333      46.477   8.393 -27.630  1.00 79.29           C  
ATOM   2672  C   SER   333      47.254   9.511 -26.977  1.00 79.29           C  
ATOM   2673  O   SER   333      48.247   9.987 -27.524  1.00 79.29           O  
ATOM   2674  CB  SER   333      47.198   7.083 -27.273  1.00 79.29           C  
ATOM   2675  OG  SER   333      48.557   7.149 -27.681  1.00 79.29           O  
ATOM   2676  N   THR   334      46.676  10.102 -25.909  1.00204.18           N  
ATOM   2677  CA  THR   334      47.218  11.155 -25.074  1.00204.18           C  
ATOM   2678  C   THR   334      47.615  10.777 -23.669  1.00204.18           C  
ATOM   2679  O   THR   334      48.158  11.621 -22.954  1.00204.18           O  
ATOM   2680  CB  THR   334      46.259  12.302 -24.945  1.00204.18           C  
ATOM   2681  CG2 THR   334      45.061  11.834 -24.102  1.00204.18           C  
ATOM   2682  OG1 THR   334      46.891  13.410 -24.323  1.00204.18           O  
ATOM   2683  N   GLY   335      47.195   9.614 -23.139  1.00 75.67           N  
ATOM   2684  CA  GLY   335      47.509   9.301 -21.765  1.00 75.67           C  
ATOM   2685  C   GLY   335      46.778  10.252 -20.856  1.00 75.67           C  
ATOM   2686  O   GLY   335      47.225  10.488 -19.733  1.00 75.67           O  
ATOM   2687  N   HIS   336      45.640  10.832 -21.309  1.00 83.20           N  
ATOM   2688  CA  HIS   336      44.939  11.794 -20.491  1.00 83.20           C  
ATOM   2689  C   HIS   336      43.495  11.392 -20.350  1.00 83.20           C  
ATOM   2690  O   HIS   336      42.629  11.942 -21.029  1.00 83.20           O  
ATOM   2691  CB  HIS   336      44.970  13.195 -21.130  1.00 83.20           C  
ATOM   2692  CG  HIS   336      44.324  14.285 -20.325  1.00 83.20           C  
ATOM   2693  CD2 HIS   336      43.079  14.827 -20.423  1.00 83.20           C  
ATOM   2694  ND1 HIS   336      44.954  14.972 -19.310  1.00 83.20           N  
ATOM   2695  CE1 HIS   336      44.065  15.889 -18.849  1.00 83.20           C  
ATOM   2696  NE2 HIS   336      42.914  15.839 -19.493  1.00 83.20           N  
ATOM   2697  N   PRO   337      43.190  10.468 -19.476  1.00103.66           N  
ATOM   2698  CA  PRO   337      41.827  10.038 -19.254  1.00103.66           C  
ATOM   2699  C   PRO   337      41.107  10.971 -18.333  1.00103.66           C  
ATOM   2700  O   PRO   337      41.781  11.734 -17.641  1.00103.66           O  
ATOM   2701  CB  PRO   337      41.915   8.626 -18.681  1.00103.66           C  
ATOM   2702  CG  PRO   337      43.353   8.521 -18.150  1.00103.66           C  
ATOM   2703  CD  PRO   337      44.152   9.458 -19.070  1.00103.66           C  
ATOM   2704  N   PRO   338      39.792  10.970 -18.308  1.00139.74           N  
ATOM   2705  CA  PRO   338      39.091  11.823 -17.391  1.00139.74           C  
ATOM   2706  C   PRO   338      39.264  11.325 -15.998  1.00139.74           C  
ATOM   2707  O   PRO   338      38.443  10.528 -15.548  1.00139.74           O  
ATOM   2708  CB  PRO   338      37.640  11.870 -17.876  1.00139.74           C  
ATOM   2709  CG  PRO   338      37.531  10.704 -18.880  1.00139.74           C  
ATOM   2710  CD  PRO   338      38.962  10.539 -19.417  1.00139.74           C  
ATOM   2711  N   ILE   339      40.293  11.815 -15.287  1.00 74.19           N  
ATOM   2712  CA  ILE   339      40.516  11.434 -13.925  1.00 74.19           C  
ATOM   2713  C   ILE   339      41.284  12.576 -13.337  1.00 74.19           C  
ATOM   2714  O   ILE   339      41.959  13.305 -14.063  1.00 74.19           O  
ATOM   2715  CB  ILE   339      41.329  10.175 -13.775  1.00 74.19           C  
ATOM   2716  CG1 ILE   339      40.656   8.978 -14.464  1.00 74.19           C  
ATOM   2717  CG2 ILE   339      41.597   9.960 -12.276  1.00 74.19           C  
ATOM   2718  CD1 ILE   339      41.582   7.769 -14.615  1.00 74.19           C  
ATOM   2719  N   PRO   340      41.221  12.784 -12.057  1.00108.81           N  
ATOM   2720  CA  PRO   340      41.927  13.914 -11.526  1.00108.81           C  
ATOM   2721  C   PRO   340      43.415  13.754 -11.563  1.00108.81           C  
ATOM   2722  O   PRO   340      43.913  12.659 -11.306  1.00108.81           O  
ATOM   2723  CB  PRO   340      41.333  14.181 -10.139  1.00108.81           C  
ATOM   2724  CG  PRO   340      40.362  13.009  -9.893  1.00108.81           C  
ATOM   2725  CD  PRO   340      40.011  12.515 -11.305  1.00108.81           C  
ATOM   2726  N   ASN   341      44.131  14.857 -11.860  1.00 67.09           N  
ATOM   2727  CA  ASN   341      45.567  14.915 -11.892  1.00 67.09           C  
ATOM   2728  C   ASN   341      46.129  14.020 -12.957  1.00 67.09           C  
ATOM   2729  O   ASN   341      47.237  13.502 -12.823  1.00 67.09           O  
ATOM   2730  CB  ASN   341      46.195  14.504 -10.550  1.00 67.09           C  
ATOM   2731  CG  ASN   341      45.809  15.549  -9.512  1.00 67.09           C  
ATOM   2732  ND2 ASN   341      46.571  16.675  -9.466  1.00 67.09           N  
ATOM   2733  OD1 ASN   341      44.853  15.369  -8.760  1.00 67.09           O  
ATOM   2734  N   LEU   342      45.377  13.817 -14.051  1.00124.80           N  
ATOM   2735  CA  LEU   342      45.823  13.012 -15.155  1.00124.80           C  
ATOM   2736  C   LEU   342      46.877  13.698 -15.974  1.00124.80           C  
ATOM   2737  O   LEU   342      47.651  13.053 -16.678  1.00124.80           O  
ATOM   2738  CB  LEU   342      44.690  12.465 -16.032  1.00124.80           C  
ATOM   2739  CG  LEU   342      44.128  11.186 -15.390  1.00124.80           C  
ATOM   2740  CD1 LEU   342      45.032   9.979 -15.696  1.00124.80           C  
ATOM   2741  CD2 LEU   342      43.994  11.374 -13.871  1.00124.80           C  
ATOM   2742  N   LYS   343      46.939  15.033 -15.901  1.00157.91           N  
ATOM   2743  CA  LYS   343      47.829  15.858 -16.673  1.00157.91           C  
ATOM   2744  C   LYS   343      49.287  15.475 -16.448  1.00157.91           C  
ATOM   2745  O   LYS   343      50.141  15.884 -17.231  1.00157.91           O  
ATOM   2746  CB  LYS   343      47.675  17.351 -16.331  1.00157.91           C  
ATOM   2747  CG  LYS   343      47.790  17.646 -14.833  1.00157.91           C  
ATOM   2748  CD  LYS   343      47.945  19.132 -14.501  1.00157.91           C  
ATOM   2749  CE  LYS   343      47.781  19.444 -13.012  1.00157.91           C  
ATOM   2750  NZ  LYS   343      48.818  18.744 -12.225  1.00157.91           N1+
ATOM   2751  N   LEU   344      49.612  14.725 -15.366  1.00130.83           N  
ATOM   2752  CA  LEU   344      50.959  14.478 -14.867  1.00130.83           C  
ATOM   2753  C   LEU   344      52.078  13.791 -15.687  1.00130.83           C  
ATOM   2754  O   LEU   344      53.009  14.509 -16.041  1.00130.83           O  
ATOM   2755  CB  LEU   344      50.925  13.685 -13.548  1.00130.83           C  
ATOM   2756  CG  LEU   344      50.229  14.409 -12.381  1.00130.83           C  
ATOM   2757  CD1 LEU   344      50.245  13.544 -11.111  1.00130.83           C  
ATOM   2758  CD2 LEU   344      50.830  15.803 -12.143  1.00130.83           C  
ATOM   2759  N   THR   345      52.103  12.463 -16.063  1.00120.22           N  
ATOM   2760  CA  THR   345      53.419  12.024 -16.573  1.00120.22           C  
ATOM   2761  C   THR   345      53.427  10.658 -17.256  1.00120.22           C  
ATOM   2762  O   THR   345      52.579   9.815 -16.973  1.00120.22           O  
ATOM   2763  CB  THR   345      54.431  11.845 -15.445  1.00120.22           C  
ATOM   2764  CG2 THR   345      55.830  11.556 -16.017  1.00120.22           C  
ATOM   2765  OG1 THR   345      54.526  13.002 -14.630  1.00120.22           O  
ATOM   2766  N   PHE   346      54.435  10.405 -18.156  1.00 89.83           N  
ATOM   2767  CA  PHE   346      54.709   9.128 -18.791  1.00 89.83           C  
ATOM   2768  C   PHE   346      56.152   9.104 -19.232  1.00 89.83           C  
ATOM   2769  O   PHE   346      56.747  10.143 -19.511  1.00 89.83           O  
ATOM   2770  CB  PHE   346      53.830   8.846 -20.018  1.00 89.83           C  
ATOM   2771  CG  PHE   346      52.435   8.726 -19.506  1.00 89.83           C  
ATOM   2772  CD1 PHE   346      52.016   7.568 -18.891  1.00 89.83           C  
ATOM   2773  CD2 PHE   346      51.547   9.767 -19.648  1.00 89.83           C  
ATOM   2774  CE1 PHE   346      50.731   7.451 -18.414  1.00 89.83           C  
ATOM   2775  CE2 PHE   346      50.261   9.655 -19.175  1.00 89.83           C  
ATOM   2776  CZ  PHE   346      49.850   8.495 -18.562  1.00 89.83           C  
ATOM   2777  N   ASP   347      56.748   7.891 -19.293  1.00 89.25           N  
ATOM   2778  CA  ASP   347      58.128   7.683 -19.642  1.00 89.25           C  
ATOM   2779  C   ASP   347      58.402   7.998 -21.090  1.00 89.25           C  
ATOM   2780  O   ASP   347      59.454   8.552 -21.404  1.00 89.25           O  
ATOM   2781  CB  ASP   347      58.593   6.240 -19.375  1.00 89.25           C  
ATOM   2782  CG  ASP   347      60.115   6.220 -19.349  1.00 89.25           C  
ATOM   2783  OD1 ASP   347      60.730   7.289 -19.607  1.00 89.25           O  
ATOM   2784  OD2 ASP   347      60.686   5.134 -19.064  1.00 89.25           O1-
ATOM   2785  N   LYS   348      57.477   7.653 -22.017  1.00119.36           N  
ATOM   2786  CA  LYS   348      57.707   7.851 -23.431  1.00119.36           C  
ATOM   2787  C   LYS   348      56.823   8.956 -23.935  1.00119.36           C  
ATOM   2788  O   LYS   348      56.056   9.539 -23.170  1.00119.36           O  
ATOM   2789  CB  LYS   348      57.447   6.590 -24.276  1.00119.36           C  
ATOM   2790  CG  LYS   348      58.406   5.455 -23.912  1.00119.36           C  
ATOM   2791  CD  LYS   348      58.034   4.101 -24.517  1.00119.36           C  
ATOM   2792  CE  LYS   348      58.934   2.962 -24.039  1.00119.36           C  
ATOM   2793  NZ  LYS   348      60.347   3.279 -24.341  1.00119.36           N1+
ATOM   2794  N   PRO   349      56.912   9.272 -25.213  1.00 99.59           N  
ATOM   2795  CA  PRO   349      56.129  10.349 -25.756  1.00 99.59           C  
ATOM   2796  C   PRO   349      54.664  10.147 -25.532  1.00 99.59           C  
ATOM   2797  O   PRO   349      54.085   9.165 -25.987  1.00 99.59           O  
ATOM   2798  CB  PRO   349      56.580  10.495 -27.208  1.00 99.59           C  
ATOM   2799  CG  PRO   349      58.056  10.044 -27.157  1.00 99.59           C  
ATOM   2800  CD  PRO   349      58.121   9.040 -25.987  1.00 99.59           C  
ATOM   2801  N   HIS   350      54.058  11.131 -24.859  1.00115.13           N  
ATOM   2802  CA  HIS   350      52.703  11.186 -24.385  1.00115.13           C  
ATOM   2803  C   HIS   350      51.726  11.176 -25.523  1.00115.13           C  
ATOM   2804  O   HIS   350      50.761  10.410 -25.517  1.00115.13           O  
ATOM   2805  CB  HIS   350      52.558  12.518 -23.622  1.00115.13           C  
ATOM   2806  CG  HIS   350      51.331  12.777 -22.804  1.00115.13           C  
ATOM   2807  CD2 HIS   350      50.310  13.651 -23.022  1.00115.13           C  
ATOM   2808  ND1 HIS   350      51.089  12.218 -21.569  1.00115.13           N  
ATOM   2809  CE1 HIS   350      49.948  12.782 -21.101  1.00115.13           C  
ATOM   2810  NE2 HIS   350      49.441  13.662 -21.947  1.00115.13           N  
ATOM   2811  N   ILE   351      51.979  12.006 -26.551  1.00 92.55           N  
ATOM   2812  CA  ILE   351      51.017  12.186 -27.602  1.00 92.55           C  
ATOM   2813  C   ILE   351      51.445  11.363 -28.769  1.00 92.55           C  
ATOM   2814  O   ILE   351      52.558  11.522 -29.269  1.00 92.55           O  
ATOM   2815  CB  ILE   351      50.941  13.599 -28.093  1.00 92.55           C  
ATOM   2816  CG1 ILE   351      50.597  14.562 -26.944  1.00 92.55           C  
ATOM   2817  CG2 ILE   351      49.924  13.627 -29.245  1.00 92.55           C  
ATOM   2818  CD1 ILE   351      51.733  14.745 -25.938  1.00 92.55           C  
ATOM   2819  N   ARG   352      50.557  10.453 -29.228  1.00144.58           N  
ATOM   2820  CA  ARG   352      50.909   9.595 -30.318  1.00144.58           C  
ATOM   2821  C   ARG   352      49.772   9.548 -31.299  1.00144.58           C  
ATOM   2822  O   ARG   352      48.628   9.289 -30.930  1.00144.58           O  
ATOM   2823  CB  ARG   352      51.190   8.163 -29.846  1.00144.58           C  
ATOM   2824  CG  ARG   352      52.176   8.127 -28.676  1.00144.58           C  
ATOM   2825  CD  ARG   352      52.730   6.735 -28.386  1.00144.58           C  
ATOM   2826  NE  ARG   352      54.071   6.664 -29.030  1.00144.58           N  
ATOM   2827  CZ  ARG   352      55.191   6.825 -28.265  1.00144.58           C  
ATOM   2828  NH1 ARG   352      55.076   6.878 -26.907  1.00144.58           N1+
ATOM   2829  NH2 ARG   352      56.422   6.916 -28.847  1.00144.58           N  
ATOM   2830  N   LEU   353      50.076   9.799 -32.592  1.00 81.25           N  
ATOM   2831  CA  LEU   353      49.095   9.789 -33.650  1.00 81.25           C  
ATOM   2832  C   LEU   353      49.605   8.814 -34.686  1.00 81.25           C  
ATOM   2833  O   LEU   353      50.814   8.735 -34.891  1.00 81.25           O  
ATOM   2834  CB  LEU   353      48.933  11.177 -34.295  1.00 81.25           C  
ATOM   2835  CG  LEU   353      47.884  11.271 -35.416  1.00 81.25           C  
ATOM   2836  CD1 LEU   353      46.471  10.956 -34.899  1.00 81.25           C  
ATOM   2837  CD2 LEU   353      47.955  12.645 -36.103  1.00 81.25           C  
ATOM   2838  N   MET   354      48.714   8.015 -35.335  1.00 84.71           N  
ATOM   2839  CA  MET   354      49.155   7.056 -36.339  1.00 84.71           C  
ATOM   2840  C   MET   354      48.112   6.907 -37.454  1.00 84.71           C  
ATOM   2841  O   MET   354      46.941   7.200 -37.206  1.00 84.71           O  
ATOM   2842  CB  MET   354      49.371   5.639 -35.778  1.00 84.71           C  
ATOM   2843  CG  MET   354      50.461   5.518 -34.708  1.00 84.71           C  
ATOM   2844  SD  MET   354      50.002   6.186 -33.079  1.00 84.71           S  
ATOM   2845  CE  MET   354      51.370   5.405 -32.174  1.00 84.71           C  
ATOM   2846  N   ARG   355      48.513   6.433 -38.694  1.00210.00           N  
ATOM   2847  CA  ARG   355      47.639   6.281 -39.877  1.00210.00           C  
ATOM   2848  C   ARG   355      48.125   5.236 -40.943  1.00210.00           C  
ATOM   2849  O   ARG   355      49.182   4.636 -40.741  1.00210.00           O  
ATOM   2850  CB  ARG   355      47.437   7.602 -40.639  1.00210.00           C  
ATOM   2851  CG  ARG   355      48.755   8.218 -41.109  1.00210.00           C  
ATOM   2852  CD  ARG   355      48.598   9.416 -42.043  1.00210.00           C  
ATOM   2853  NE  ARG   355      48.405   8.901 -43.424  1.00210.00           N  
ATOM   2854  CZ  ARG   355      49.458   8.893 -44.287  1.00210.00           C  
ATOM   2855  NH1 ARG   355      50.677   9.348 -43.872  1.00210.00           N1+
ATOM   2856  NH2 ARG   355      49.293   8.442 -45.562  1.00210.00           N  
ATOM   2857  N   VAL   356      47.337   4.986 -42.081  1.00337.49           N  
ATOM   2858  CA  VAL   356      47.509   4.068 -43.238  1.00337.49           C  
ATOM   2859  C   VAL   356      46.227   4.015 -44.124  1.00337.49           C  
ATOM   2860  O   VAL   356      45.773   5.053 -44.606  1.00337.49           O  
ATOM   2861  CB  VAL   356      47.884   2.678 -42.797  1.00337.49           C  
ATOM   2862  CG1 VAL   356      46.740   2.075 -41.963  1.00337.49           C  
ATOM   2863  CG2 VAL   356      48.308   1.859 -44.028  1.00337.49           C  
ATOM   2864  N   ASP   357      45.688   2.793 -44.477  1.00200.78           N  
ATOM   2865  CA  ASP   357      44.436   2.537 -45.204  1.00200.78           C  
ATOM   2866  C   ASP   357      43.633   1.499 -44.436  1.00200.78           C  
ATOM   2867  O   ASP   357      44.212   0.646 -43.767  1.00200.78           O  
ATOM   2868  CB  ASP   357      44.609   1.907 -46.597  1.00200.78           C  
ATOM   2869  CG  ASP   357      45.096   2.958 -47.571  1.00200.78           C  
ATOM   2870  OD1 ASP   357      45.578   4.026 -47.111  1.00200.78           O  
ATOM   2871  OD2 ASP   357      44.987   2.698 -48.799  1.00200.78           O1-
ATOM   2872  N   THR   358      42.273   1.534 -44.527  1.00 69.30           N  
ATOM   2873  CA  THR   358      41.387   0.638 -43.811  1.00 69.30           C  
ATOM   2874  C   THR   358      41.500  -0.789 -44.271  1.00 69.30           C  
ATOM   2875  O   THR   358      41.418  -1.702 -43.450  1.00 69.30           O  
ATOM   2876  CB  THR   358      39.935   1.042 -43.872  1.00 69.30           C  
ATOM   2877  CG2 THR   358      39.762   2.407 -43.183  1.00 69.30           C  
ATOM   2878  OG1 THR   358      39.492   1.106 -45.219  1.00 69.30           O  
ATOM   2879  N   ALA   359      41.647  -1.032 -45.590  1.00 43.61           N  
ATOM   2880  CA  ALA   359      41.751  -2.379 -46.087  1.00 43.61           C  
ATOM   2881  C   ALA   359      42.998  -2.994 -45.544  1.00 43.61           C  
ATOM   2882  O   ALA   359      43.018  -4.151 -45.124  1.00 43.61           O  
ATOM   2883  CB  ALA   359      41.834  -2.438 -47.622  1.00 43.61           C  
ATOM   2884  N   LYS   360      44.085  -2.212 -45.521  1.00 87.96           N  
ATOM   2885  CA  LYS   360      45.338  -2.720 -45.061  1.00 87.96           C  
ATOM   2886  C   LYS   360      45.176  -3.114 -43.627  1.00 87.96           C  
ATOM   2887  O   LYS   360      45.739  -4.114 -43.184  1.00 87.96           O  
ATOM   2888  CB  LYS   360      46.450  -1.667 -45.159  1.00 87.96           C  
ATOM   2889  CG  LYS   360      46.709  -1.244 -46.607  1.00 87.96           C  
ATOM   2890  CD  LYS   360      47.554   0.021 -46.758  1.00 87.96           C  
ATOM   2891  CE  LYS   360      48.982  -0.258 -47.228  1.00 87.96           C  
ATOM   2892  NZ  LYS   360      49.641   1.012 -47.605  1.00 87.96           N1+
ATOM   2893  N   ALA   361      44.397  -2.331 -42.856  1.00 59.81           N  
ATOM   2894  CA  ALA   361      44.254  -2.584 -41.453  1.00 59.81           C  
ATOM   2895  C   ALA   361      43.601  -3.907 -41.178  1.00 59.81           C  
ATOM   2896  O   ALA   361      44.155  -4.722 -40.444  1.00 59.81           O  
ATOM   2897  CB  ALA   361      43.407  -1.517 -40.741  1.00 59.81           C  
ATOM   2898  N   ILE   362      42.446  -4.183 -41.817  1.00129.57           N  
ATOM   2899  CA  ILE   362      41.627  -5.331 -41.531  1.00129.57           C  
ATOM   2900  C   ILE   362      42.294  -6.618 -41.887  1.00129.57           C  
ATOM   2901  O   ILE   362      41.926  -7.621 -41.285  1.00129.57           O  
ATOM   2902  CB  ILE   362      40.225  -5.232 -42.081  1.00129.57           C  
ATOM   2903  CG1 ILE   362      40.178  -5.180 -43.614  1.00129.57           C  
ATOM   2904  CG2 ILE   362      39.586  -3.998 -41.415  1.00129.57           C  
ATOM   2905  CD1 ILE   362      38.747  -5.138 -44.150  1.00129.57           C  
ATOM   2906  N   ARG   363      43.177  -6.633 -42.920  1.00248.54           N  
ATOM   2907  CA  ARG   363      44.034  -7.740 -43.319  1.00248.54           C  
ATOM   2908  C   ARG   363      43.393  -9.047 -43.035  1.00248.54           C  
ATOM   2909  O   ARG   363      42.203  -9.162 -43.257  1.00248.54           O  
ATOM   2910  CB  ARG   363      45.431  -7.708 -42.663  1.00248.54           C  
ATOM   2911  CG  ARG   363      45.429  -7.764 -41.130  1.00248.54           C  
ATOM   2912  CD  ARG   363      46.839  -7.758 -40.518  1.00248.54           C  
ATOM   2913  NE  ARG   363      46.725  -8.099 -39.067  1.00248.54           N  
ATOM   2914  CZ  ARG   363      46.814  -7.136 -38.103  1.00248.54           C  
ATOM   2915  NH1 ARG   363      47.041  -5.833 -38.443  1.00248.54           N1+
ATOM   2916  NH2 ARG   363      46.690  -7.479 -36.786  1.00248.54           N  
ATOM   2917  N   ARG   364      44.131 -10.078 -42.576  1.00252.16           N  
ATOM   2918  CA  ARG   364      43.444 -11.297 -42.246  1.00252.16           C  
ATOM   2919  C   ARG   364      42.974 -11.184 -40.827  1.00252.16           C  
ATOM   2920  O   ARG   364      43.676 -11.590 -39.901  1.00252.16           O  
ATOM   2921  CB  ARG   364      44.322 -12.560 -42.319  1.00252.16           C  
ATOM   2922  CG  ARG   364      43.590 -13.829 -41.867  1.00252.16           C  
ATOM   2923  CD  ARG   364      44.402 -15.115 -42.046  1.00252.16           C  
ATOM   2924  NE  ARG   364      45.413 -15.190 -40.951  1.00252.16           N  
ATOM   2925  CZ  ARG   364      45.297 -16.127 -39.964  1.00252.16           C  
ATOM   2926  NH1 ARG   364      44.222 -16.968 -39.936  1.00252.16           N1+
ATOM   2927  NH2 ARG   364      46.268 -16.231 -39.010  1.00252.16           N  
ATOM   2928  N   THR   365      41.753 -10.638 -40.626  1.00 79.51           N  
ATOM   2929  CA  THR   365      41.197 -10.507 -39.308  1.00 79.51           C  
ATOM   2930  C   THR   365      39.726 -10.781 -39.414  1.00 79.51           C  
ATOM   2931  O   THR   365      39.174 -10.882 -40.508  1.00 79.51           O  
ATOM   2932  CB  THR   365      41.297  -9.137 -38.702  1.00 79.51           C  
ATOM   2933  CG2 THR   365      42.741  -8.624 -38.856  1.00 79.51           C  
ATOM   2934  OG1 THR   365      40.387  -8.252 -39.339  1.00 79.51           O  
ATOM   2935  N   ARG   366      39.051 -10.868 -38.251  1.00103.86           N  
ATOM   2936  CA  ARG   366      37.651 -11.176 -38.151  1.00103.86           C  
ATOM   2937  C   ARG   366      36.838 -10.067 -38.758  1.00103.86           C  
ATOM   2938  O   ARG   366      35.663 -10.241 -39.070  1.00103.86           O  
ATOM   2939  CB  ARG   366      37.197 -11.408 -36.700  1.00103.86           C  
ATOM   2940  CG  ARG   366      37.978 -12.543 -36.029  1.00103.86           C  
ATOM   2941  CD  ARG   366      37.359 -13.057 -34.729  1.00103.86           C  
ATOM   2942  NE  ARG   366      36.731 -14.378 -35.024  1.00103.86           N  
ATOM   2943  CZ  ARG   366      35.473 -14.443 -35.550  1.00103.86           C  
ATOM   2944  NH1 ARG   366      34.788 -13.295 -35.824  1.00103.86           N1+
ATOM   2945  NH2 ARG   366      34.895 -15.656 -35.790  1.00103.86           N  
ATOM   2946  N   CYS   367      37.418  -8.860 -38.841  1.00 85.02           N  
ATOM   2947  CA  CYS   367      36.781  -7.705 -39.412  1.00 85.02           C  
ATOM   2948  C   CYS   367      36.671  -7.812 -40.912  1.00 85.02           C  
ATOM   2949  O   CYS   367      35.878  -7.105 -41.531  1.00 85.02           O  
ATOM   2950  CB  CYS   367      37.496  -6.410 -38.997  1.00 85.02           C  
ATOM   2951  SG  CYS   367      37.332  -6.215 -37.195  1.00 85.02           S  
ATOM   2952  N   GLU   368      37.504  -8.668 -41.536  1.00140.85           N  
ATOM   2953  CA  GLU   368      37.556  -8.872 -42.967  1.00140.85           C  
ATOM   2954  C   GLU   368      36.301  -9.545 -43.451  1.00140.85           C  
ATOM   2955  O   GLU   368      35.475  -9.996 -42.662  1.00140.85           O  
ATOM   2956  CB  GLU   368      38.749  -9.753 -43.396  1.00140.85           C  
ATOM   2957  CG  GLU   368      38.844 -10.040 -44.899  1.00140.85           C  
ATOM   2958  CD  GLU   368      39.349  -8.796 -45.617  1.00140.85           C  
ATOM   2959  OE1 GLU   368      39.252  -7.692 -45.021  1.00140.85           O  
ATOM   2960  OE2 GLU   368      39.839  -8.932 -46.772  1.00140.85           O1-
ATOM   2961  N   VAL   369      36.071  -9.511 -44.783  1.00 51.72           N  
ATOM   2962  CA  VAL   369      34.965 -10.188 -45.403  1.00 51.72           C  
ATOM   2963  C   VAL   369      35.225 -11.654 -45.339  1.00 51.72           C  
ATOM   2964  O   VAL   369      34.339 -12.454 -45.045  1.00 51.72           O  
ATOM   2965  CB  VAL   369      34.784  -9.823 -46.845  1.00 51.72           C  
ATOM   2966  CG1 VAL   369      33.676 -10.715 -47.434  1.00 51.72           C  
ATOM   2967  CG2 VAL   369      34.474  -8.318 -46.936  1.00 51.72           C  
ATOM   2968  N   LYS   370      36.480 -12.035 -45.627  1.00165.55           N  
ATOM   2969  CA  LYS   370      36.873 -13.407 -45.620  1.00165.55           C  
ATOM   2970  C   LYS   370      36.958 -13.911 -44.188  1.00165.55           C  
ATOM   2971  O   LYS   370      37.098 -13.068 -43.263  1.00165.55           O  
ATOM   2972  CB  LYS   370      38.242 -13.641 -46.281  1.00165.55           C  
ATOM   2973  CG  LYS   370      38.711 -15.096 -46.231  1.00165.55           C  
ATOM   2974  CD  LYS   370      37.806 -16.069 -46.990  1.00165.55           C  
ATOM   2975  CE  LYS   370      37.587 -15.697 -48.457  1.00165.55           C  
ATOM   2976  NZ  LYS   370      38.853 -15.828 -49.210  1.00165.55           N1+
ATOM   2977  OXT LYS   370      36.891 -15.155 -44.003  1.00165.55           O1-
END
