# Supplementary material for: The Diversity of Yellow-Related Proteins in Sand Flies (Diptera: Psychodidae)
Source: PLoS One. 2016 Nov 3;11(11):e0166191. doi: 10.1371/journal.pone.0166191 (PMC5094789; doi:10.1371/journal.pone.0166191)
Supplement: S1 Fig — Zipped PDB files of 32 sand fly yellow-related proteins calculated in MODELLER based on 3Q6K as the template structure. Protein codes refers to Table 1. (ZIP) [file pone.0166191.s001.zip › Pser1.pdb]

ATOM      1  N   ASP     1      49.169  -2.825 -41.212  1.00 62.36           N  
ATOM      2  CA  ASP     1      49.601  -2.818 -39.796  1.00 62.36           C  
ATOM      3  C   ASP     1      50.634  -1.759 -39.601  1.00 62.36           C  
ATOM      4  O   ASP     1      50.747  -1.173 -38.524  1.00 62.36           O  
ATOM      5  CB  ASP     1      50.210  -4.179 -39.417  1.00 62.36           C  
ATOM      6  CG  ASP     1      50.327  -4.236 -37.899  1.00 62.36           C  
ATOM      7  OD1 ASP     1      49.971  -3.222 -37.239  1.00 62.36           O  
ATOM      8  OD2 ASP     1      50.764  -5.297 -37.378  1.00 62.36           O1-
ATOM      9  N   VAL     2      51.404  -1.469 -40.666  1.00 87.77           N  
ATOM     10  CA  VAL     2      52.418  -0.463 -40.579  1.00 87.77           C  
ATOM     11  C   VAL     2      51.728   0.848 -40.420  1.00 87.77           C  
ATOM     12  O   VAL     2      50.589   1.019 -40.853  1.00 87.77           O  
ATOM     13  CB  VAL     2      53.286  -0.366 -41.799  1.00 87.77           C  
ATOM     14  CG1 VAL     2      52.403   0.052 -42.989  1.00 87.77           C  
ATOM     15  CG2 VAL     2      54.428   0.623 -41.505  1.00 87.77           C  
ATOM     16  N   GLY     3      52.396   1.808 -39.752  1.00 25.24           N  
ATOM     17  CA  GLY     3      51.778   3.084 -39.571  1.00 25.24           C  
ATOM     18  C   GLY     3      52.792   4.159 -39.819  1.00 25.24           C  
ATOM     19  O   GLY     3      53.996   3.944 -39.683  1.00 25.24           O  
ATOM     20  N   ARG     4      52.296   5.352 -40.206  1.00 74.12           N  
ATOM     21  CA  ARG     4      53.082   6.536 -40.424  1.00 74.12           C  
ATOM     22  C   ARG     4      52.522   7.495 -39.422  1.00 74.12           C  
ATOM     23  O   ARG     4      51.326   7.420 -39.137  1.00 74.12           O  
ATOM     24  CB  ARG     4      52.858   7.139 -41.822  1.00 74.12           C  
ATOM     25  CG  ARG     4      53.223   6.177 -42.957  1.00 74.12           C  
ATOM     26  CD  ARG     4      52.860   6.691 -44.353  1.00 74.12           C  
ATOM     27  NE  ARG     4      53.278   5.653 -45.339  1.00 74.12           N  
ATOM     28  CZ  ARG     4      53.419   5.986 -46.654  1.00 74.12           C  
ATOM     29  NH1 ARG     4      53.184   7.269 -47.059  1.00 74.12           N1+
ATOM     30  NH2 ARG     4      53.794   5.044 -47.567  1.00 74.12           N  
ATOM     31  N   ALA     5      53.326   8.426 -38.851  1.00 93.32           N  
ATOM     32  CA  ALA     5      52.689   9.104 -37.760  1.00 93.32           C  
ATOM     33  C   ALA     5      53.591  10.083 -37.062  1.00 93.32           C  
ATOM     34  O   ALA     5      54.764  10.229 -37.387  1.00 93.32           O  
ATOM     35  CB  ALA     5      52.345   8.066 -36.684  1.00 93.32           C  
ATOM     36  N   TYR     6      53.032  10.751 -36.024  1.00161.51           N  
ATOM     37  CA  TYR     6      53.695  11.756 -35.231  1.00161.51           C  
ATOM     38  C   TYR     6      53.713  11.301 -33.795  1.00161.51           C  
ATOM     39  O   TYR     6      52.822  10.574 -33.357  1.00161.51           O  
ATOM     40  CB  TYR     6      52.900  13.069 -35.147  1.00161.51           C  
ATOM     41  CG  TYR     6      52.679  13.655 -36.496  1.00161.51           C  
ATOM     42  CD1 TYR     6      51.573  13.314 -37.240  1.00161.51           C  
ATOM     43  CD2 TYR     6      53.571  14.559 -37.010  1.00161.51           C  
ATOM     44  CE1 TYR     6      51.365  13.860 -38.485  1.00161.51           C  
ATOM     45  CE2 TYR     6      53.365  15.108 -38.250  1.00161.51           C  
ATOM     46  CZ  TYR     6      52.265  14.765 -38.992  1.00161.51           C  
ATOM     47  OH  TYR     6      52.064  15.334 -40.267  1.00161.51           O  
ATOM     48  N   GLU     7      54.751  11.716 -33.028  1.00101.88           N  
ATOM     49  CA  GLU     7      54.821  11.431 -31.616  1.00101.88           C  
ATOM     50  C   GLU     7      55.440  12.620 -30.937  1.00101.88           C  
ATOM     51  O   GLU     7      56.440  13.156 -31.410  1.00101.88           O  
ATOM     52  CB  GLU     7      55.658  10.185 -31.270  1.00101.88           C  
ATOM     53  CG  GLU     7      57.127  10.273 -31.683  1.00101.88           C  
ATOM     54  CD  GLU     7      57.800   8.969 -31.270  1.00101.88           C  
ATOM     55  OE1 GLU     7      57.065   8.019 -30.892  1.00101.88           O  
ATOM     56  OE2 GLU     7      59.056   8.905 -31.337  1.00101.88           O1-
ATOM     57  N   TRP     8      54.863  13.076 -29.801  1.00 78.43           N  
ATOM     58  CA  TRP     8      55.422  14.243 -29.168  1.00 78.43           C  
ATOM     59  C   TRP     8      55.563  14.030 -27.691  1.00 78.43           C  
ATOM     60  O   TRP     8      54.629  13.596 -27.017  1.00 78.43           O  
ATOM     61  CB  TRP     8      54.529  15.492 -29.291  1.00 78.43           C  
ATOM     62  CG  TRP     8      54.316  16.028 -30.687  1.00 78.43           C  
ATOM     63  CD1 TRP     8      55.056  16.939 -31.384  1.00 78.43           C  
ATOM     64  CD2 TRP     8      53.210  15.673 -31.532  1.00 78.43           C  
ATOM     65  CE2 TRP     8      53.342  16.402 -32.713  1.00 78.43           C  
ATOM     66  CE3 TRP     8      52.167  14.813 -31.337  1.00 78.43           C  
ATOM     67  NE1 TRP     8      54.478  17.175 -32.609  1.00 78.43           N  
ATOM     68  CZ2 TRP     8      52.428  16.283 -33.720  1.00 78.43           C  
ATOM     69  CZ3 TRP     8      51.250  14.690 -32.358  1.00 78.43           C  
ATOM     70  CH2 TRP     8      51.378  15.411 -33.527  1.00 78.43           C  
ATOM     71  N   LYS     9      56.762  14.318 -27.146  1.00 71.18           N  
ATOM     72  CA  LYS     9      56.917  14.305 -25.719  1.00 71.18           C  
ATOM     73  C   LYS     9      56.140  15.472 -25.198  1.00 71.18           C  
ATOM     74  O   LYS     9      55.433  15.373 -24.198  1.00 71.18           O  
ATOM     75  CB  LYS     9      58.374  14.453 -25.248  1.00 71.18           C  
ATOM     76  CG  LYS     9      59.190  13.171 -25.420  1.00 71.18           C  
ATOM     77  CD  LYS     9      60.688  13.353 -25.175  1.00 71.18           C  
ATOM     78  CE  LYS     9      61.456  12.030 -25.126  1.00 71.18           C  
ATOM     79  NZ  LYS     9      61.044  11.252 -23.936  1.00 71.18           N1+
ATOM     80  N   ASP    10      56.264  16.627 -25.882  1.00 96.59           N  
ATOM     81  CA  ASP    10      55.546  17.803 -25.489  1.00 96.59           C  
ATOM     82  C   ASP    10      55.093  18.472 -26.741  1.00 96.59           C  
ATOM     83  O   ASP    10      55.736  18.357 -27.783  1.00 96.59           O  
ATOM     84  CB  ASP    10      56.394  18.814 -24.697  1.00 96.59           C  
ATOM     85  CG  ASP    10      57.536  19.285 -25.587  1.00 96.59           C  
ATOM     86  OD1 ASP    10      58.138  18.425 -26.284  1.00 96.59           O  
ATOM     87  OD2 ASP    10      57.831  20.510 -25.573  1.00 96.59           O1-
ATOM     88  N   ILE    11      53.960  19.195 -26.672  1.00 99.63           N  
ATOM     89  CA  ILE    11      53.471  19.868 -27.835  1.00 99.63           C  
ATOM     90  C   ILE    11      54.032  21.254 -27.802  1.00 99.63           C  
ATOM     91  O   ILE    11      53.614  22.090 -27.003  1.00 99.63           O  
ATOM     92  CB  ILE    11      51.978  19.998 -27.868  1.00 99.63           C  
ATOM     93  CG1 ILE    11      51.314  18.614 -27.955  1.00 99.63           C  
ATOM     94  CG2 ILE    11      51.624  20.941 -29.025  1.00 99.63           C  
ATOM     95  CD1 ILE    11      51.716  17.826 -29.201  1.00 99.63           C  
ATOM     96  N   LYS    12      55.004  21.524 -28.698  1.00 72.67           N  
ATOM     97  CA  LYS    12      55.666  22.797 -28.749  1.00 72.67           C  
ATOM     98  C   LYS    12      55.052  23.590 -29.861  1.00 72.67           C  
ATOM     99  O   LYS    12      54.540  23.028 -30.828  1.00 72.67           O  
ATOM    100  CB  LYS    12      57.169  22.664 -29.051  1.00 72.67           C  
ATOM    101  CG  LYS    12      57.941  21.950 -27.940  1.00 72.67           C  
ATOM    102  CD  LYS    12      59.304  21.411 -28.380  1.00 72.67           C  
ATOM    103  CE  LYS    12      60.222  22.461 -29.007  1.00 72.67           C  
ATOM    104  NZ  LYS    12      61.508  21.835 -29.386  1.00 72.67           N1+
ATOM    105  N   LEU    13      55.082  24.934 -29.746  1.00 48.01           N  
ATOM    106  CA  LEU    13      54.446  25.754 -30.739  1.00 48.01           C  
ATOM    107  C   LEU    13      55.471  26.548 -31.491  1.00 48.01           C  
ATOM    108  O   LEU    13      56.495  26.954 -30.944  1.00 48.01           O  
ATOM    109  CB  LEU    13      53.448  26.760 -30.138  1.00 48.01           C  
ATOM    110  CG  LEU    13      52.251  26.091 -29.436  1.00 48.01           C  
ATOM    111  CD1 LEU    13      51.287  27.140 -28.856  1.00 48.01           C  
ATOM    112  CD2 LEU    13      51.549  25.085 -30.360  1.00 48.01           C  
ATOM    113  N   VAL    14      55.212  26.766 -32.798  1.00 45.19           N  
ATOM    114  CA  VAL    14      56.082  27.578 -33.601  1.00 45.19           C  
ATOM    115  C   VAL    14      55.678  29.006 -33.410  1.00 45.19           C  
ATOM    116  O   VAL    14      54.494  29.319 -33.303  1.00 45.19           O  
ATOM    117  CB  VAL    14      55.965  27.365 -35.084  1.00 45.19           C  
ATOM    118  CG1 VAL    14      56.838  28.422 -35.782  1.00 45.19           C  
ATOM    119  CG2 VAL    14      56.353  25.929 -35.445  1.00 45.19           C  
ATOM    120  N   GLY    15      56.673  29.911 -33.344  1.00 29.12           N  
ATOM    121  CA  GLY    15      56.402  31.321 -33.308  1.00 29.12           C  
ATOM    122  C   GLY    15      55.765  31.727 -32.018  1.00 29.12           C  
ATOM    123  O   GLY    15      54.932  32.632 -32.000  1.00 29.12           O  
ATOM    124  N   VAL    16      56.109  31.059 -30.902  1.00 47.76           N  
ATOM    125  CA  VAL    16      55.579  31.494 -29.645  1.00 47.76           C  
ATOM    126  C   VAL    16      56.761  31.688 -28.756  1.00 47.76           C  
ATOM    127  O   VAL    16      57.649  30.838 -28.711  1.00 47.76           O  
ATOM    128  CB  VAL    16      54.682  30.484 -28.991  1.00 47.76           C  
ATOM    129  CG1 VAL    16      54.258  31.019 -27.613  1.00 47.76           C  
ATOM    130  CG2 VAL    16      53.502  30.199 -29.935  1.00 47.76           C  
ATOM    131  N   LYS    17      56.785  32.812 -28.012  1.00 82.89           N  
ATOM    132  CA  LYS    17      57.901  33.133 -27.171  1.00 82.89           C  
ATOM    133  C   LYS    17      58.119  31.983 -26.251  1.00 82.89           C  
ATOM    134  O   LYS    17      57.184  31.481 -25.631  1.00 82.89           O  
ATOM    135  CB  LYS    17      57.647  34.374 -26.297  1.00 82.89           C  
ATOM    136  CG  LYS    17      58.810  34.743 -25.377  1.00 82.89           C  
ATOM    137  CD  LYS    17      58.586  36.048 -24.609  1.00 82.89           C  
ATOM    138  CE  LYS    17      59.624  36.299 -23.515  1.00 82.89           C  
ATOM    139  NZ  LYS    17      59.194  37.427 -22.659  1.00 82.89           N1+
ATOM    140  N   THR    18      59.381  31.538 -26.130  1.00 32.34           N  
ATOM    141  CA  THR    18      59.652  30.425 -25.274  1.00 32.34           C  
ATOM    142  C   THR    18      59.496  30.891 -23.860  1.00 32.34           C  
ATOM    143  O   THR    18      59.708  32.062 -23.548  1.00 32.34           O  
ATOM    144  CB  THR    18      61.044  29.880 -25.416  1.00 32.34           C  
ATOM    145  CG2 THR    18      61.197  28.682 -24.463  1.00 32.34           C  
ATOM    146  OG1 THR    18      61.277  29.471 -26.755  1.00 32.34           O  
ATOM    147  N   SER    19      59.120  29.946 -22.977  1.00 87.25           N  
ATOM    148  CA  SER    19      58.918  30.169 -21.572  1.00 87.25           C  
ATOM    149  C   SER    19      57.661  30.949 -21.339  1.00 87.25           C  
ATOM    150  O   SER    19      57.321  31.257 -20.198  1.00 87.25           O  
ATOM    151  CB  SER    19      60.081  30.932 -20.916  1.00 87.25           C  
ATOM    152  OG  SER    19      59.820  31.118 -19.533  1.00 87.25           O  
ATOM    153  N   THR    20      56.922  31.269 -22.416  1.00 60.08           N  
ATOM    154  CA  THR    20      55.668  31.960 -22.313  1.00 60.08           C  
ATOM    155  C   THR    20      54.646  31.015 -21.758  1.00 60.08           C  
ATOM    156  O   THR    20      53.673  31.439 -21.140  1.00 60.08           O  
ATOM    157  CB  THR    20      55.159  32.452 -23.635  1.00 60.08           C  
ATOM    158  CG2 THR    20      53.801  33.142 -23.419  1.00 60.08           C  
ATOM    159  OG1 THR    20      56.087  33.362 -24.207  1.00 60.08           O  
ATOM    160  N   TYR    21      54.804  29.705 -22.036  1.00155.21           N  
ATOM    161  CA  TYR    21      53.868  28.721 -21.567  1.00155.21           C  
ATOM    162  C   TYR    21      54.637  27.488 -21.186  1.00155.21           C  
ATOM    163  O   TYR    21      55.808  27.343 -21.534  1.00155.21           O  
ATOM    164  CB  TYR    21      52.855  28.312 -22.649  1.00155.21           C  
ATOM    165  CG  TYR    21      53.637  27.761 -23.793  1.00155.21           C  
ATOM    166  CD1 TYR    21      54.097  28.596 -24.784  1.00155.21           C  
ATOM    167  CD2 TYR    21      53.924  26.417 -23.871  1.00155.21           C  
ATOM    168  CE1 TYR    21      54.824  28.100 -25.840  1.00155.21           C  
ATOM    169  CE2 TYR    21      54.651  25.914 -24.926  1.00155.21           C  
ATOM    170  CZ  TYR    21      55.101  26.756 -25.913  1.00155.21           C  
ATOM    171  OH  TYR    21      55.848  26.245 -26.997  1.00155.21           O  
ATOM    172  N   ASN    22      53.990  26.568 -20.437  1.00 61.27           N  
ATOM    173  CA  ASN    22      54.621  25.335 -20.053  1.00 61.27           C  
ATOM    174  C   ASN    22      54.188  24.304 -21.054  1.00 61.27           C  
ATOM    175  O   ASN    22      52.996  24.088 -21.265  1.00 61.27           O  
ATOM    176  CB  ASN    22      54.192  24.841 -18.657  1.00 61.27           C  
ATOM    177  CG  ASN    22      55.008  23.611 -18.272  1.00 61.27           C  
ATOM    178  ND2 ASN    22      55.112  23.351 -16.942  1.00 61.27           N  
ATOM    179  OD1 ASN    22      55.529  22.892 -19.124  1.00 61.27           O  
ATOM    180  N   PRO    23      55.134  23.660 -21.683  1.00162.49           N  
ATOM    181  CA  PRO    23      54.859  22.685 -22.706  1.00162.49           C  
ATOM    182  C   PRO    23      54.142  21.472 -22.195  1.00162.49           C  
ATOM    183  O   PRO    23      53.497  20.790 -22.989  1.00162.49           O  
ATOM    184  CB  PRO    23      56.204  22.383 -23.374  1.00162.49           C  
ATOM    185  CG  PRO    23      57.258  23.008 -22.439  1.00162.49           C  
ATOM    186  CD  PRO    23      56.502  24.143 -21.735  1.00162.49           C  
ATOM    187  N   GLU    24      54.266  21.158 -20.895  1.00 87.20           N  
ATOM    188  CA  GLU    24      53.591  20.026 -20.330  1.00 87.20           C  
ATOM    189  C   GLU    24      52.112  20.276 -20.312  1.00 87.20           C  
ATOM    190  O   GLU    24      51.315  19.347 -20.429  1.00 87.20           O  
ATOM    191  CB  GLU    24      54.031  19.713 -18.892  1.00 87.20           C  
ATOM    192  CG  GLU    24      55.359  18.958 -18.829  1.00 87.20           C  
ATOM    193  CD  GLU    24      55.057  17.509 -19.193  1.00 87.20           C  
ATOM    194  OE1 GLU    24      53.856  17.132 -19.152  1.00 87.20           O  
ATOM    195  OE2 GLU    24      56.019  16.762 -19.517  1.00 87.20           O1-
ATOM    196  N   ASP    25      51.713  21.546 -20.134  1.00 68.25           N  
ATOM    197  CA  ASP    25      50.347  21.982 -20.016  1.00 68.25           C  
ATOM    198  C   ASP    25      49.576  21.823 -21.295  1.00 68.25           C  
ATOM    199  O   ASP    25      48.346  21.784 -21.263  1.00 68.25           O  
ATOM    200  CB  ASP    25      50.222  23.453 -19.581  1.00 68.25           C  
ATOM    201  CG  ASP    25      50.632  23.544 -18.116  1.00 68.25           C  
ATOM    202  OD1 ASP    25      50.755  22.470 -17.469  1.00 68.25           O  
ATOM    203  OD2 ASP    25      50.824  24.687 -17.625  1.00 68.25           O1-
ATOM    204  N   VAL    26      50.252  21.794 -22.460  1.00115.74           N  
ATOM    205  CA  VAL    26      49.505  21.702 -23.686  1.00115.74           C  
ATOM    206  C   VAL    26      49.091  20.274 -23.895  1.00115.74           C  
ATOM    207  O   VAL    26      49.903  19.405 -24.212  1.00115.74           O  
ATOM    208  CB  VAL    26      50.273  22.186 -24.888  1.00115.74           C  
ATOM    209  CG1 VAL    26      50.495  23.700 -24.732  1.00115.74           C  
ATOM    210  CG2 VAL    26      51.593  21.404 -25.004  1.00115.74           C  
ATOM    211  N   ILE    27      47.780  19.993 -23.723  1.00120.52           N  
ATOM    212  CA  ILE    27      47.325  18.639 -23.838  1.00120.52           C  
ATOM    213  C   ILE    27      46.324  18.512 -24.949  1.00120.52           C  
ATOM    214  O   ILE    27      45.214  19.034 -24.851  1.00120.52           O  
ATOM    215  CB  ILE    27      46.627  18.164 -22.596  1.00120.52           C  
ATOM    216  CG1 ILE    27      47.570  18.199 -21.380  1.00120.52           C  
ATOM    217  CG2 ILE    27      46.043  16.771 -22.885  1.00120.52           C  
ATOM    218  CD1 ILE    27      48.746  17.227 -21.473  1.00120.52           C  
ATOM    219  N   PRO    28      46.693  17.839 -26.012  1.00 99.68           N  
ATOM    220  CA  PRO    28      45.765  17.613 -27.092  1.00 99.68           C  
ATOM    221  C   PRO    28      44.824  16.476 -26.813  1.00 99.68           C  
ATOM    222  O   PRO    28      45.282  15.405 -26.417  1.00 99.68           O  
ATOM    223  CB  PRO    28      46.603  17.415 -28.357  1.00 99.68           C  
ATOM    224  CG  PRO    28      48.035  17.188 -27.841  1.00 99.68           C  
ATOM    225  CD  PRO    28      48.059  17.927 -26.494  1.00 99.68           C  
ATOM    226  N   THR    29      43.506  16.721 -26.938  1.00101.67           N  
ATOM    227  CA  THR    29      42.443  15.768 -26.791  1.00101.67           C  
ATOM    228  C   THR    29      41.997  15.159 -28.096  1.00101.67           C  
ATOM    229  O   THR    29      41.340  14.121 -28.100  1.00101.67           O  
ATOM    230  CB  THR    29      41.252  16.362 -26.103  1.00101.67           C  
ATOM    231  CG2 THR    29      41.695  16.848 -24.711  1.00101.67           C  
ATOM    232  OG1 THR    29      40.747  17.455 -26.852  1.00101.67           O  
ATOM    233  N   GLY    30      42.246  15.817 -29.247  1.00 42.52           N  
ATOM    234  CA  GLY    30      41.677  15.295 -30.466  1.00 42.52           C  
ATOM    235  C   GLY    30      42.343  15.889 -31.666  1.00 42.52           C  
ATOM    236  O   GLY    30      43.103  16.850 -31.573  1.00 42.52           O  
ATOM    237  N   VAL    31      42.054  15.318 -32.857  1.00 60.79           N  
ATOM    238  CA  VAL    31      42.678  15.796 -34.059  1.00 60.79           C  
ATOM    239  C   VAL    31      41.699  15.612 -35.188  1.00 60.79           C  
ATOM    240  O   VAL    31      40.620  15.055 -34.993  1.00 60.79           O  
ATOM    241  CB  VAL    31      43.939  15.021 -34.343  1.00 60.79           C  
ATOM    242  CG1 VAL    31      44.625  15.515 -35.629  1.00 60.79           C  
ATOM    243  CG2 VAL    31      44.830  15.107 -33.092  1.00 60.79           C  
ATOM    244  N   ALA    32      42.005  16.176 -36.375  1.00 56.08           N  
ATOM    245  CA  ALA    32      41.254  15.922 -37.574  1.00 56.08           C  
ATOM    246  C   ALA    32      42.231  16.100 -38.693  1.00 56.08           C  
ATOM    247  O   ALA    32      42.996  17.063 -38.702  1.00 56.08           O  
ATOM    248  CB  ALA    32      40.101  16.910 -37.821  1.00 56.08           C  
ATOM    249  N   HIS    33      42.229  15.181 -39.678  1.00 51.35           N  
ATOM    250  CA  HIS    33      43.161  15.312 -40.756  1.00 51.35           C  
ATOM    251  C   HIS    33      42.392  15.584 -42.009  1.00 51.35           C  
ATOM    252  O   HIS    33      41.377  14.943 -42.282  1.00 51.35           O  
ATOM    253  CB  HIS    33      44.014  14.058 -41.004  1.00 51.35           C  
ATOM    254  CG  HIS    33      45.143  14.333 -41.949  1.00 51.35           C  
ATOM    255  CD2 HIS    33      46.430  14.692 -41.689  1.00 51.35           C  
ATOM    256  ND1 HIS    33      45.038  14.279 -43.321  1.00 51.35           N  
ATOM    257  CE1 HIS    33      46.257  14.606 -43.818  1.00 51.35           C  
ATOM    258  NE2 HIS    33      47.133  14.866 -42.867  1.00 51.35           N  
ATOM    259  N   ASP    34      42.857  16.585 -42.782  1.00 54.41           N  
ATOM    260  CA  ASP    34      42.276  16.936 -44.046  1.00 54.41           C  
ATOM    261  C   ASP    34      43.185  16.337 -45.075  1.00 54.41           C  
ATOM    262  O   ASP    34      44.296  16.822 -45.290  1.00 54.41           O  
ATOM    263  CB  ASP    34      42.244  18.457 -44.281  1.00 54.41           C  
ATOM    264  CG  ASP    34      41.539  18.755 -45.595  1.00 54.41           C  
ATOM    265  OD1 ASP    34      41.065  17.798 -46.263  1.00 54.41           O  
ATOM    266  OD2 ASP    34      41.460  19.960 -45.946  1.00 54.41           O1-
ATOM    267  N   ALA    35      42.740  15.243 -45.717  1.00 43.92           N  
ATOM    268  CA  ALA    35      43.557  14.529 -46.658  1.00 43.92           C  
ATOM    269  C   ALA    35      43.869  15.361 -47.865  1.00 43.92           C  
ATOM    270  O   ALA    35      45.011  15.402 -48.320  1.00 43.92           O  
ATOM    271  CB  ALA    35      42.880  13.245 -47.165  1.00 43.92           C  
ATOM    272  N   GLU    36      42.862  16.064 -48.412  1.00 92.24           N  
ATOM    273  CA  GLU    36      43.063  16.790 -49.634  1.00 92.24           C  
ATOM    274  C   GLU    36      44.089  17.863 -49.417  1.00 92.24           C  
ATOM    275  O   GLU    36      44.987  18.048 -50.239  1.00 92.24           O  
ATOM    276  CB  GLU    36      41.774  17.480 -50.117  1.00 92.24           C  
ATOM    277  CG  GLU    36      40.623  16.503 -50.371  1.00 92.24           C  
ATOM    278  CD  GLU    36      41.052  15.529 -51.458  1.00 92.24           C  
ATOM    279  OE1 GLU    36      41.688  15.983 -52.446  1.00 92.24           O  
ATOM    280  OE2 GLU    36      40.745  14.314 -51.317  1.00 92.24           O1-
ATOM    281  N   SER    37      43.962  18.608 -48.302  1.00 55.75           N  
ATOM    282  CA  SER    37      44.810  19.722 -47.966  1.00 55.75           C  
ATOM    283  C   SER    37      46.132  19.288 -47.406  1.00 55.75           C  
ATOM    284  O   SER    37      47.071  20.081 -47.375  1.00 55.75           O  
ATOM    285  CB  SER    37      44.188  20.653 -46.911  1.00 55.75           C  
ATOM    286  OG  SER    37      43.049  21.306 -47.448  1.00 55.75           O  
ATOM    287  N   ARG    38      46.259  18.029 -46.947  1.00136.05           N  
ATOM    288  CA  ARG    38      47.471  17.631 -46.283  1.00136.05           C  
ATOM    289  C   ARG    38      47.656  18.484 -45.062  1.00136.05           C  
ATOM    290  O   ARG    38      48.770  18.910 -44.758  1.00136.05           O  
ATOM    291  CB  ARG    38      48.737  17.750 -47.149  1.00136.05           C  
ATOM    292  CG  ARG    38      48.930  16.580 -48.113  1.00136.05           C  
ATOM    293  CD  ARG    38      49.302  15.284 -47.388  1.00136.05           C  
ATOM    294  NE  ARG    38      49.628  14.256 -48.414  1.00136.05           N  
ATOM    295  CZ  ARG    38      50.903  14.164 -48.891  1.00136.05           C  
ATOM    296  NH1 ARG    38      51.862  15.023 -48.439  1.00136.05           N1+
ATOM    297  NH2 ARG    38      51.217  13.212 -49.818  1.00136.05           N  
ATOM    298  N   THR    39      46.558  18.741 -44.316  1.00102.37           N  
ATOM    299  CA  THR    39      46.641  19.556 -43.134  1.00102.37           C  
ATOM    300  C   THR    39      46.148  18.772 -41.954  1.00102.37           C  
ATOM    301  O   THR    39      45.203  17.990 -42.055  1.00102.37           O  
ATOM    302  CB  THR    39      45.799  20.797 -43.211  1.00102.37           C  
ATOM    303  CG2 THR    39      44.317  20.389 -43.163  1.00102.37           C  
ATOM    304  OG1 THR    39      46.100  21.667 -42.129  1.00102.37           O  
ATOM    305  N   LEU    40      46.793  18.977 -40.786  1.00 59.87           N  
ATOM    306  CA  LEU    40      46.415  18.275 -39.592  1.00 59.87           C  
ATOM    307  C   LEU    40      45.980  19.294 -38.577  1.00 59.87           C  
ATOM    308  O   LEU    40      46.649  20.307 -38.366  1.00 59.87           O  
ATOM    309  CB  LEU    40      47.584  17.446 -39.032  1.00 59.87           C  
ATOM    310  CG  LEU    40      47.257  16.573 -37.810  1.00 59.87           C  
ATOM    311  CD1 LEU    40      46.173  15.533 -38.137  1.00 59.87           C  
ATOM    312  CD2 LEU    40      48.533  15.909 -37.272  1.00 59.87           C  
ATOM    313  N   PHE    41      44.820  19.050 -37.928  1.00 61.83           N  
ATOM    314  CA  PHE    41      44.303  19.983 -36.965  1.00 61.83           C  
ATOM    315  C   PHE    41      44.286  19.297 -35.630  1.00 61.83           C  
ATOM    316  O   PHE    41      43.844  18.155 -35.512  1.00 61.83           O  
ATOM    317  CB  PHE    41      42.849  20.406 -37.248  1.00 61.83           C  
ATOM    318  CG  PHE    41      42.775  21.033 -38.601  1.00 61.83           C  
ATOM    319  CD1 PHE    41      43.200  22.327 -38.804  1.00 61.83           C  
ATOM    320  CD2 PHE    41      42.260  20.330 -39.668  1.00 61.83           C  
ATOM    321  CE1 PHE    41      43.125  22.901 -40.053  1.00 61.83           C  
ATOM    322  CE2 PHE    41      42.182  20.898 -40.918  1.00 61.83           C  
ATOM    323  CZ  PHE    41      42.617  22.187 -41.113  1.00 61.83           C  
ATOM    324  N   PHE    42      44.772  19.995 -34.581  1.00 61.01           N  
ATOM    325  CA  PHE    42      44.797  19.436 -33.257  1.00 61.01           C  
ATOM    326  C   PHE    42      44.020  20.308 -32.328  1.00 61.01           C  
ATOM    327  O   PHE    42      44.110  21.535 -32.376  1.00 61.01           O  
ATOM    328  CB  PHE    42      46.187  19.373 -32.595  1.00 61.01           C  
ATOM    329  CG  PHE    42      46.989  18.227 -33.101  1.00 61.01           C  
ATOM    330  CD1 PHE    42      47.772  18.342 -34.225  1.00 61.01           C  
ATOM    331  CD2 PHE    42      46.963  17.030 -32.423  1.00 61.01           C  
ATOM    332  CE1 PHE    42      48.510  17.267 -34.662  1.00 61.01           C  
ATOM    333  CE2 PHE    42      47.698  15.953 -32.858  1.00 61.01           C  
ATOM    334  CZ  PHE    42      48.476  16.073 -33.983  1.00 61.01           C  
ATOM    335  N   GLY    43      43.253  19.671 -31.422  1.00 38.52           N  
ATOM    336  CA  GLY    43      42.526  20.419 -30.442  1.00 38.52           C  
ATOM    337  C   GLY    43      43.329  20.384 -29.176  1.00 38.52           C  
ATOM    338  O   GLY    43      43.680  19.312 -28.681  1.00 38.52           O  
ATOM    339  N   ILE    44      43.681  21.580 -28.655  1.00 67.76           N  
ATOM    340  CA  ILE    44      44.335  21.706 -27.382  1.00 67.76           C  
ATOM    341  C   ILE    44      43.455  22.611 -26.561  1.00 67.76           C  
ATOM    342  O   ILE    44      43.542  23.834 -26.669  1.00 67.76           O  
ATOM    343  CB  ILE    44      45.688  22.346 -27.477  1.00 67.76           C  
ATOM    344  CG1 ILE    44      46.620  21.479 -28.340  1.00 67.76           C  
ATOM    345  CG2 ILE    44      46.209  22.589 -26.050  1.00 67.76           C  
ATOM    346  CD1 ILE    44      47.906  22.188 -28.762  1.00 67.76           C  
ATOM    347  N   PRO    45      42.634  22.057 -25.704  1.00 84.10           N  
ATOM    348  CA  PRO    45      41.698  22.831 -24.925  1.00 84.10           C  
ATOM    349  C   PRO    45      42.375  23.690 -23.906  1.00 84.10           C  
ATOM    350  O   PRO    45      43.455  23.336 -23.436  1.00 84.10           O  
ATOM    351  CB  PRO    45      40.715  21.819 -24.330  1.00 84.10           C  
ATOM    352  CG  PRO    45      41.416  20.456 -24.485  1.00 84.10           C  
ATOM    353  CD  PRO    45      42.314  20.642 -25.718  1.00 84.10           C  
ATOM    354  N   ARG    46      41.767  24.835 -23.537  1.00131.29           N  
ATOM    355  CA  ARG    46      42.471  25.645 -22.591  1.00131.29           C  
ATOM    356  C   ARG    46      42.097  25.185 -21.218  1.00131.29           C  
ATOM    357  O   ARG    46      41.411  25.879 -20.466  1.00131.29           O  
ATOM    358  CB  ARG    46      42.169  27.148 -22.705  1.00131.29           C  
ATOM    359  CG  ARG    46      42.420  27.722 -24.105  1.00131.29           C  
ATOM    360  CD  ARG    46      42.878  29.187 -24.095  1.00131.29           C  
ATOM    361  NE  ARG    46      42.477  29.823 -25.384  1.00131.29           N  
ATOM    362  CZ  ARG    46      43.135  29.583 -26.555  1.00131.29           C  
ATOM    363  NH1 ARG    46      44.191  28.725 -26.585  1.00131.29           N1+
ATOM    364  NH2 ARG    46      42.722  30.190 -27.707  1.00131.29           N  
ATOM    365  N   ILE    47      42.528  23.951 -20.892  1.00111.65           N  
ATOM    366  CA  ILE    47      42.352  23.346 -19.606  1.00111.65           C  
ATOM    367  C   ILE    47      43.295  23.981 -18.631  1.00111.65           C  
ATOM    368  O   ILE    47      42.927  24.275 -17.493  1.00111.65           O  
ATOM    369  CB  ILE    47      42.622  21.866 -19.628  1.00111.65           C  
ATOM    370  CG1 ILE    47      44.082  21.575 -20.011  1.00111.65           C  
ATOM    371  CG2 ILE    47      41.601  21.214 -20.576  1.00111.65           C  
ATOM    372  CD1 ILE    47      44.504  20.130 -19.747  1.00111.65           C  
ATOM    373  N   PHE    48      44.554  24.194 -19.069  1.00 66.74           N  
ATOM    374  CA  PHE    48      45.591  24.764 -18.253  1.00 66.74           C  
ATOM    375  C   PHE    48      45.991  26.072 -18.857  1.00 66.74           C  
ATOM    376  O   PHE    48      45.623  26.400 -19.982  1.00 66.74           O  
ATOM    377  CB  PHE    48      46.846  23.883 -18.139  1.00 66.74           C  
ATOM    378  CG  PHE    48      46.523  22.789 -17.180  1.00 66.74           C  
ATOM    379  CD1 PHE    48      45.670  21.770 -17.533  1.00 66.74           C  
ATOM    380  CD2 PHE    48      47.090  22.780 -15.926  1.00 66.74           C  
ATOM    381  CE1 PHE    48      45.380  20.767 -16.640  1.00 66.74           C  
ATOM    382  CE2 PHE    48      46.805  21.779 -15.030  1.00 66.74           C  
ATOM    383  CZ  PHE    48      45.946  20.768 -15.388  1.00 66.74           C  
ATOM    384  N   PRO    49      46.740  26.832 -18.109  1.00 94.46           N  
ATOM    385  CA  PRO    49      47.044  28.173 -18.537  1.00 94.46           C  
ATOM    386  C   PRO    49      47.995  28.316 -19.686  1.00 94.46           C  
ATOM    387  O   PRO    49      48.799  27.419 -19.929  1.00 94.46           O  
ATOM    388  CB  PRO    49      47.511  28.915 -17.288  1.00 94.46           C  
ATOM    389  CG  PRO    49      46.793  28.182 -16.142  1.00 94.46           C  
ATOM    390  CD  PRO    49      46.623  26.747 -16.661  1.00 94.46           C  
ATOM    391  N   LYS    50      47.905  29.480 -20.367  1.00225.11           N  
ATOM    392  CA  LYS    50      48.719  29.957 -21.452  1.00225.11           C  
ATOM    393  C   LYS    50      48.775  29.070 -22.652  1.00225.11           C  
ATOM    394  O   LYS    50      49.861  28.825 -23.172  1.00225.11           O  
ATOM    395  CB  LYS    50      50.160  30.377 -21.074  1.00225.11           C  
ATOM    396  CG  LYS    50      50.986  29.384 -20.249  1.00225.11           C  
ATOM    397  CD  LYS    50      50.606  29.329 -18.768  1.00225.11           C  
ATOM    398  CE  LYS    50      51.043  30.568 -17.977  1.00225.11           C  
ATOM    399  NZ  LYS    50      52.518  30.608 -17.863  1.00225.11           N1+
ATOM    400  N   VAL    51      47.612  28.599 -23.150  1.00 70.69           N  
ATOM    401  CA  VAL    51      47.593  27.841 -24.375  1.00 70.69           C  
ATOM    402  C   VAL    51      47.502  28.863 -25.476  1.00 70.69           C  
ATOM    403  O   VAL    51      46.506  29.572 -25.591  1.00 70.69           O  
ATOM    404  CB  VAL    51      46.384  26.955 -24.495  1.00 70.69           C  
ATOM    405  CG1 VAL    51      46.388  26.287 -25.881  1.00 70.69           C  
ATOM    406  CG2 VAL    51      46.377  25.964 -23.320  1.00 70.69           C  
ATOM    407  N   PRO    52      48.527  28.987 -26.280  1.00127.81           N  
ATOM    408  CA  PRO    52      48.571  29.971 -27.329  1.00127.81           C  
ATOM    409  C   PRO    52      47.535  29.775 -28.379  1.00127.81           C  
ATOM    410  O   PRO    52      46.988  30.772 -28.844  1.00127.81           O  
ATOM    411  CB  PRO    52      49.988  29.914 -27.897  1.00127.81           C  
ATOM    412  CG  PRO    52      50.828  29.330 -26.748  1.00127.81           C  
ATOM    413  CD  PRO    52      49.839  28.452 -25.965  1.00127.81           C  
ATOM    414  N   ILE    53      47.276  28.521 -28.799  1.00 83.21           N  
ATOM    415  CA  ILE    53      46.286  28.334 -29.822  1.00 83.21           C  
ATOM    416  C   ILE    53      45.549  27.065 -29.496  1.00 83.21           C  
ATOM    417  O   ILE    53      46.155  26.000 -29.381  1.00 83.21           O  
ATOM    418  CB  ILE    53      46.909  28.155 -31.160  1.00 83.21           C  
ATOM    419  CG1 ILE    53      48.009  29.202 -31.366  1.00 83.21           C  
ATOM    420  CG2 ILE    53      45.789  28.329 -32.191  1.00 83.21           C  
ATOM    421  CD1 ILE    53      48.972  28.809 -32.479  1.00 83.21           C  
ATOM    422  N   THR    54      44.217  27.162 -29.323  1.00128.43           N  
ATOM    423  CA  THR    54      43.343  26.060 -29.004  1.00128.43           C  
ATOM    424  C   THR    54      43.139  25.181 -30.203  1.00128.43           C  
ATOM    425  O   THR    54      42.951  23.970 -30.072  1.00128.43           O  
ATOM    426  CB  THR    54      41.993  26.508 -28.525  1.00128.43           C  
ATOM    427  CG2 THR    54      41.238  27.150 -29.701  1.00128.43           C  
ATOM    428  OG1 THR    54      41.261  25.405 -28.011  1.00128.43           O  
ATOM    429  N   VAL    55      43.085  25.792 -31.404  1.00 58.51           N  
ATOM    430  CA  VAL    55      42.992  25.034 -32.617  1.00 58.51           C  
ATOM    431  C   VAL    55      44.330  25.198 -33.272  1.00 58.51           C  
ATOM    432  O   VAL    55      44.697  26.305 -33.651  1.00 58.51           O  
ATOM    433  CB  VAL    55      41.950  25.554 -33.562  1.00 58.51           C  
ATOM    434  CG1 VAL    55      42.041  24.764 -34.876  1.00 58.51           C  
ATOM    435  CG2 VAL    55      40.580  25.455 -32.872  1.00 58.51           C  
ATOM    436  N   ALA    56      45.105  24.107 -33.434  1.00 42.82           N  
ATOM    437  CA  ALA    56      46.425  24.256 -33.980  1.00 42.82           C  
ATOM    438  C   ALA    56      46.534  23.426 -35.220  1.00 42.82           C  
ATOM    439  O   ALA    56      45.846  22.417 -35.359  1.00 42.82           O  
ATOM    440  CB  ALA    56      47.536  23.793 -33.024  1.00 42.82           C  
ATOM    441  N   GLU    57      47.402  23.841 -36.170  1.00 65.50           N  
ATOM    442  CA  GLU    57      47.503  23.082 -37.386  1.00 65.50           C  
ATOM    443  C   GLU    57      48.935  22.813 -37.737  1.00 65.50           C  
ATOM    444  O   GLU    57      49.845  23.556 -37.367  1.00 65.50           O  
ATOM    445  CB  GLU    57      46.816  23.754 -38.592  1.00 65.50           C  
ATOM    446  CG  GLU    57      47.381  25.123 -38.980  1.00 65.50           C  
ATOM    447  CD  GLU    57      46.509  25.691 -40.098  1.00 65.50           C  
ATOM    448  OE1 GLU    57      45.450  25.077 -40.392  1.00 65.50           O  
ATOM    449  OE2 GLU    57      46.886  26.751 -40.664  1.00 65.50           O1-
ATOM    450  N   LEU    58      49.165  21.677 -38.432  1.00168.23           N  
ATOM    451  CA  LEU    58      50.476  21.340 -38.907  1.00168.23           C  
ATOM    452  C   LEU    58      50.372  20.895 -40.334  1.00168.23           C  
ATOM    453  O   LEU    58      49.401  20.250 -40.732  1.00168.23           O  
ATOM    454  CB  LEU    58      51.200  20.230 -38.112  1.00168.23           C  
ATOM    455  CG  LEU    58      50.416  18.919 -37.910  1.00168.23           C  
ATOM    456  CD1 LEU    58      51.278  17.874 -37.184  1.00168.23           C  
ATOM    457  CD2 LEU    58      49.092  19.159 -37.166  1.00168.23           C  
ATOM    458  N   ASN    59      51.390  21.253 -41.144  1.00 58.94           N  
ATOM    459  CA  ASN    59      51.452  20.880 -42.530  1.00 58.94           C  
ATOM    460  C   ASN    59      52.168  19.564 -42.576  1.00 58.94           C  
ATOM    461  O   ASN    59      53.349  19.471 -42.249  1.00 58.94           O  
ATOM    462  CB  ASN    59      52.267  21.874 -43.380  1.00 58.94           C  
ATOM    463  CG  ASN    59      52.226  21.454 -44.845  1.00 58.94           C  
ATOM    464  ND2 ASN    59      52.924  22.234 -45.713  1.00 58.94           N  
ATOM    465  OD1 ASN    59      51.597  20.462 -45.209  1.00 58.94           O  
ATOM    466  N   THR    60      51.427  18.510 -42.965  1.00 76.86           N  
ATOM    467  CA  THR    60      51.838  17.134 -43.054  1.00 76.86           C  
ATOM    468  C   THR    60      52.693  16.877 -44.254  1.00 76.86           C  
ATOM    469  O   THR    60      53.376  15.858 -44.312  1.00 76.86           O  
ATOM    470  CB  THR    60      50.672  16.194 -43.138  1.00 76.86           C  
ATOM    471  CG2 THR    60      49.761  16.440 -41.923  1.00 76.86           C  
ATOM    472  OG1 THR    60      49.947  16.417 -44.338  1.00 76.86           O  
ATOM    473  N   ARG    61      52.637  17.756 -45.268  1.00118.97           N  
ATOM    474  CA  ARG    61      53.298  17.488 -46.514  1.00118.97           C  
ATOM    475  C   ARG    61      54.744  17.188 -46.278  1.00118.97           C  
ATOM    476  O   ARG    61      55.238  16.148 -46.711  1.00118.97           O  
ATOM    477  CB  ARG    61      53.220  18.700 -47.459  1.00118.97           C  
ATOM    478  CG  ARG    61      53.898  18.493 -48.814  1.00118.97           C  
ATOM    479  CD  ARG    61      53.218  17.450 -49.699  1.00118.97           C  
ATOM    480  NE  ARG    61      53.950  17.435 -50.997  1.00118.97           N  
ATOM    481  CZ  ARG    61      54.241  16.250 -51.610  1.00118.97           C  
ATOM    482  NH1 ARG    61      53.888  15.072 -51.020  1.00118.97           N1+
ATOM    483  NH2 ARG    61      54.887  16.246 -52.812  1.00118.97           N  
ATOM    484  N   THR    62      55.467  18.078 -45.578  1.00116.08           N  
ATOM    485  CA  THR    62      56.859  17.814 -45.368  1.00116.08           C  
ATOM    486  C   THR    62      57.041  16.642 -44.450  1.00116.08           C  
ATOM    487  O   THR    62      57.770  15.708 -44.780  1.00116.08           O  
ATOM    488  CB  THR    62      57.581  18.975 -44.746  1.00116.08           C  
ATOM    489  CG2 THR    62      57.419  20.204 -45.657  1.00116.08           C  
ATOM    490  OG1 THR    62      57.051  19.249 -43.458  1.00116.08           O  
ATOM    491  N   TYR    63      56.355  16.649 -43.285  1.00211.17           N  
ATOM    492  CA  TYR    63      56.650  15.667 -42.274  1.00211.17           C  
ATOM    493  C   TYR    63      56.331  14.252 -42.589  1.00211.17           C  
ATOM    494  O   TYR    63      57.246  13.434 -42.521  1.00211.17           O  
ATOM    495  CB  TYR    63      55.957  15.848 -40.899  1.00211.17           C  
ATOM    496  CG  TYR    63      56.185  14.510 -40.245  1.00211.17           C  
ATOM    497  CD1 TYR    63      57.459  14.149 -39.884  1.00211.17           C  
ATOM    498  CD2 TYR    63      55.168  13.606 -39.992  1.00211.17           C  
ATOM    499  CE1 TYR    63      57.717  12.932 -39.317  1.00211.17           C  
ATOM    500  CE2 TYR    63      55.420  12.379 -39.415  1.00211.17           C  
ATOM    501  CZ  TYR    63      56.707  12.042 -39.075  1.00211.17           C  
ATOM    502  OH  TYR    63      57.016  10.798 -38.488  1.00211.17           O  
ATOM    503  N   ASN    64      55.054  13.962 -42.943  1.00142.45           N  
ATOM    504  CA  ASN    64      54.475  12.634 -42.952  1.00142.45           C  
ATOM    505  C   ASN    64      55.487  11.621 -43.396  1.00142.45           C  
ATOM    506  O   ASN    64      56.079  11.737 -44.466  1.00142.45           O  
ATOM    507  CB  ASN    64      53.240  12.527 -43.865  1.00142.45           C  
ATOM    508  CG  ASN    64      52.637  11.135 -43.735  1.00142.45           C  
ATOM    509  ND2 ASN    64      51.558  10.873 -44.520  1.00142.45           N  
ATOM    510  OD1 ASN    64      53.115  10.302 -42.967  1.00142.45           O  
ATOM    511  N   SER    65      55.712  10.606 -42.533  1.00218.38           N  
ATOM    512  CA  SER    65      56.708   9.587 -42.719  1.00218.38           C  
ATOM    513  C   SER    65      58.100  10.168 -42.836  1.00218.38           C  
ATOM    514  O   SER    65      58.820   9.845 -43.779  1.00218.38           O  
ATOM    515  CB  SER    65      56.462   8.719 -43.964  1.00218.38           C  
ATOM    516  OG  SER    65      55.264   7.974 -43.817  1.00218.38           O  
ATOM    517  N   ALA    66      58.527  11.029 -41.877  1.00 73.04           N  
ATOM    518  CA  ALA    66      59.864  11.584 -41.911  1.00 73.04           C  
ATOM    519  C   ALA    66      60.431  11.617 -40.510  1.00 73.04           C  
ATOM    520  O   ALA    66      59.798  11.165 -39.560  1.00 73.04           O  
ATOM    521  CB  ALA    66      59.951  13.020 -42.451  1.00 73.04           C  
ATOM    522  N   GLU    67      61.681  12.125 -40.372  1.00 65.99           N  
ATOM    523  CA  GLU    67      62.436  12.278 -39.145  1.00 65.99           C  
ATOM    524  C   GLU    67      61.756  13.306 -38.290  1.00 65.99           C  
ATOM    525  O   GLU    67      61.935  13.356 -37.075  1.00 65.99           O  
ATOM    526  CB  GLU    67      63.874  12.779 -39.363  1.00 65.99           C  
ATOM    527  CG  GLU    67      64.795  11.775 -40.058  1.00 65.99           C  
ATOM    528  CD  GLU    67      66.185  12.400 -40.117  1.00 65.99           C  
ATOM    529  OE1 GLU    67      66.360  13.502 -39.532  1.00 65.99           O  
ATOM    530  OE2 GLU    67      67.087  11.784 -40.744  1.00 65.99           O1-
ATOM    531  N   LEU    68      60.958  14.151 -38.955  1.00157.66           N  
ATOM    532  CA  LEU    68      60.213  15.301 -38.524  1.00157.66           C  
ATOM    533  C   LEU    68      59.106  14.924 -37.573  1.00157.66           C  
ATOM    534  O   LEU    68      58.189  15.711 -37.355  1.00157.66           O  
ATOM    535  CB  LEU    68      59.624  16.124 -39.685  1.00157.66           C  
ATOM    536  CG  LEU    68      60.693  16.775 -40.581  1.00157.66           C  
ATOM    537  CD1 LEU    68      61.508  17.821 -39.805  1.00157.66           C  
ATOM    538  CD2 LEU    68      61.571  15.718 -41.270  1.00157.66           C  
ATOM    539  N   ARG    69      59.125  13.698 -37.014  1.00188.07           N  
ATOM    540  CA  ARG    69      58.014  13.124 -36.296  1.00188.07           C  
ATOM    541  C   ARG    69      57.410  14.072 -35.295  1.00188.07           C  
ATOM    542  O   ARG    69      56.226  13.934 -34.984  1.00188.07           O  
ATOM    543  CB  ARG    69      58.369  11.809 -35.581  1.00188.07           C  
ATOM    544  CG  ARG    69      59.490  11.917 -34.549  1.00188.07           C  
ATOM    545  CD  ARG    69      59.809  10.570 -33.897  1.00188.07           C  
ATOM    546  NE  ARG    69      60.253   9.652 -34.984  1.00188.07           N  
ATOM    547  CZ  ARG    69      60.013   8.313 -34.891  1.00188.07           C  
ATOM    548  NH1 ARG    69      59.361   7.807 -33.803  1.00188.07           N1+
ATOM    549  NH2 ARG    69      60.423   7.478 -35.891  1.00188.07           N  
ATOM    550  N   SER    70      58.167  15.011 -34.695  1.00 75.11           N  
ATOM    551  CA  SER    70      57.464  15.911 -33.815  1.00 75.11           C  
ATOM    552  C   SER    70      57.397  17.277 -34.452  1.00 75.11           C  
ATOM    553  O   SER    70      58.279  18.104 -34.224  1.00 75.11           O  
ATOM    554  CB  SER    70      58.186  16.103 -32.471  1.00 75.11           C  
ATOM    555  OG  SER    70      58.338  14.856 -31.809  1.00 75.11           O  
ATOM    556  N   PRO    71      56.368  17.583 -35.209  1.00 99.48           N  
ATOM    557  CA  PRO    71      56.255  18.879 -35.829  1.00 99.48           C  
ATOM    558  C   PRO    71      55.805  19.897 -34.830  1.00 99.48           C  
ATOM    559  O   PRO    71      55.092  19.535 -33.894  1.00 99.48           O  
ATOM    560  CB  PRO    71      55.277  18.712 -36.991  1.00 99.48           C  
ATOM    561  CG  PRO    71      54.522  17.414 -36.663  1.00 99.48           C  
ATOM    562  CD  PRO    71      55.544  16.585 -35.867  1.00 99.48           C  
ATOM    563  N   PRO    72      56.208  21.128 -34.988  1.00102.15           N  
ATOM    564  CA  PRO    72      55.736  22.127 -34.068  1.00102.15           C  
ATOM    565  C   PRO    72      54.340  22.527 -34.424  1.00102.15           C  
ATOM    566  O   PRO    72      53.973  22.427 -35.593  1.00102.15           O  
ATOM    567  CB  PRO    72      56.757  23.256 -34.106  1.00102.15           C  
ATOM    568  CG  PRO    72      58.059  22.559 -34.530  1.00102.15           C  
ATOM    569  CD  PRO    72      57.586  21.371 -35.384  1.00102.15           C  
ATOM    570  N   LEU    73      53.536  22.973 -33.437  1.00 58.35           N  
ATOM    571  CA  LEU    73      52.187  23.341 -33.752  1.00 58.35           C  
ATOM    572  C   LEU    73      52.160  24.762 -34.202  1.00 58.35           C  
ATOM    573  O   LEU    73      52.940  25.593 -33.741  1.00 58.35           O  
ATOM    574  CB  LEU    73      51.187  23.192 -32.592  1.00 58.35           C  
ATOM    575  CG  LEU    73      51.012  21.741 -32.104  1.00 58.35           C  
ATOM    576  CD1 LEU    73      49.769  21.610 -31.210  1.00 58.35           C  
ATOM    577  CD2 LEU    73      51.027  20.740 -33.270  1.00 58.35           C  
ATOM    578  N   ASN    74      51.234  25.078 -35.129  1.00 46.90           N  
ATOM    579  CA  ASN    74      51.141  26.419 -35.621  1.00 46.90           C  
ATOM    580  C   ASN    74      49.750  26.915 -35.400  1.00 46.90           C  
ATOM    581  O   ASN    74      48.829  26.149 -35.122  1.00 46.90           O  
ATOM    582  CB  ASN    74      51.453  26.548 -37.123  1.00 46.90           C  
ATOM    583  CG  ASN    74      52.954  26.369 -37.301  1.00 46.90           C  
ATOM    584  ND2 ASN    74      53.363  25.196 -37.857  1.00 46.90           N  
ATOM    585  OD1 ASN    74      53.744  27.243 -36.949  1.00 46.90           O  
ATOM    586  N   ILE    75      49.589  28.249 -35.495  1.00 65.28           N  
ATOM    587  CA  ILE    75      48.318  28.889 -35.349  1.00 65.28           C  
ATOM    588  C   ILE    75      47.460  28.433 -36.480  1.00 65.28           C  
ATOM    589  O   ILE    75      47.944  28.179 -37.581  1.00 65.28           O  
ATOM    590  CB  ILE    75      48.375  30.389 -35.464  1.00 65.28           C  
ATOM    591  CG1 ILE    75      49.312  31.000 -34.410  1.00 65.28           C  
ATOM    592  CG2 ILE    75      46.931  30.913 -35.387  1.00 65.28           C  
ATOM    593  CD1 ILE    75      49.621  32.477 -34.657  1.00 65.28           C  
ATOM    594  N   PHE    76      46.148  28.289 -36.212  1.00104.89           N  
ATOM    595  CA  PHE    76      45.195  27.966 -37.229  1.00104.89           C  
ATOM    596  C   PHE    76      45.268  29.116 -38.163  1.00104.89           C  
ATOM    597  O   PHE    76      45.868  30.150 -37.884  1.00104.89           O  
ATOM    598  CB  PHE    76      43.765  27.826 -36.664  1.00104.89           C  
ATOM    599  CG  PHE    76      42.772  27.486 -37.728  1.00104.89           C  
ATOM    600  CD1 PHE    76      42.749  26.238 -38.309  1.00104.89           C  
ATOM    601  CD2 PHE    76      41.827  28.411 -38.113  1.00104.89           C  
ATOM    602  CE1 PHE    76      41.821  25.931 -39.277  1.00104.89           C  
ATOM    603  CE2 PHE    76      40.895  28.110 -39.080  1.00104.89           C  
ATOM    604  CZ  PHE    76      40.894  26.866 -39.666  1.00104.89           C  
ATOM    605  N   SER    77      44.666  28.973 -39.337  1.00118.76           N  
ATOM    606  CA  SER    77      44.779  30.014 -40.314  1.00118.76           C  
ATOM    607  C   SER    77      44.095  31.307 -39.847  1.00118.76           C  
ATOM    608  O   SER    77      43.875  32.191 -40.674  1.00118.76           O  
ATOM    609  CB  SER    77      44.200  29.613 -41.679  1.00118.76           C  
ATOM    610  OG  SER    77      44.993  28.579 -42.245  1.00118.76           O  
ATOM    611  N   GLY    78      43.718  31.428 -38.538  1.00 80.37           N  
ATOM    612  CA  GLY    78      43.176  32.577 -37.839  1.00 80.37           C  
ATOM    613  C   GLY    78      44.298  33.537 -37.572  1.00 80.37           C  
ATOM    614  O   GLY    78      45.386  33.409 -38.129  1.00 80.37           O  
ATOM    615  N   ARG    79      44.054  34.536 -36.697  1.00187.17           N  
ATOM    616  CA  ARG    79      45.021  35.569 -36.452  1.00187.17           C  
ATOM    617  C   ARG    79      45.559  35.494 -35.046  1.00187.17           C  
ATOM    618  O   ARG    79      46.638  34.945 -34.832  1.00187.17           O  
ATOM    619  CB  ARG    79      44.459  36.978 -36.727  1.00187.17           C  
ATOM    620  CG  ARG    79      43.158  37.290 -35.988  1.00187.17           C  
ATOM    621  CD  ARG    79      42.576  38.658 -36.343  1.00187.17           C  
ATOM    622  NE  ARG    79      41.224  38.733 -35.727  1.00187.17           N  
ATOM    623  CZ  ARG    79      40.591  39.938 -35.626  1.00187.17           C  
ATOM    624  NH1 ARG    79      41.218  41.074 -36.050  1.00187.17           N1+
ATOM    625  NH2 ARG    79      39.332  40.006 -35.103  1.00187.17           N  
ATOM    626  N   SER    80      44.838  36.086 -34.068  1.00 69.40           N  
ATOM    627  CA  SER    80      45.242  36.228 -32.690  1.00 69.40           C  
ATOM    628  C   SER    80      45.287  34.933 -31.923  1.00 69.40           C  
ATOM    629  O   SER    80      46.196  34.749 -31.117  1.00 69.40           O  
ATOM    630  CB  SER    80      44.311  37.168 -31.906  1.00 69.40           C  
ATOM    631  OG  SER    80      43.011  36.603 -31.820  1.00 69.40           O  
ATOM    632  N   THR    81      44.371  33.986 -32.223  1.00155.69           N  
ATOM    633  CA  THR    81      44.125  32.741 -31.523  1.00155.69           C  
ATOM    634  C   THR    81      43.069  32.928 -30.473  1.00155.69           C  
ATOM    635  O   THR    81      42.722  31.995 -29.750  1.00155.69           O  
ATOM    636  CB  THR    81      45.286  32.183 -30.767  1.00155.69           C  
ATOM    637  CG2 THR    81      45.301  32.854 -29.378  1.00155.69           C  
ATOM    638  OG1 THR    81      45.091  30.788 -30.585  1.00155.69           O  
ATOM    639  N   LYS    82      42.560  34.159 -30.344  1.00133.06           N  
ATOM    640  CA  LYS    82      41.416  34.517 -29.554  1.00133.06           C  
ATOM    641  C   LYS    82      40.110  34.170 -30.240  1.00133.06           C  
ATOM    642  O   LYS    82      39.090  34.182 -29.553  1.00133.06           O  
ATOM    643  CB  LYS    82      41.436  35.990 -29.141  1.00133.06           C  
ATOM    644  CG  LYS    82      42.577  36.218 -28.151  1.00133.06           C  
ATOM    645  CD  LYS    82      42.961  37.675 -27.929  1.00133.06           C  
ATOM    646  CE  LYS    82      44.145  37.838 -26.978  1.00133.06           C  
ATOM    647  NZ  LYS    82      45.307  37.073 -27.485  1.00133.06           N1+
ATOM    648  N   PRO    83      40.017  33.927 -31.537  1.00 91.15           N  
ATOM    649  CA  PRO    83      38.717  33.616 -32.081  1.00 91.15           C  
ATOM    650  C   PRO    83      38.048  32.385 -31.563  1.00 91.15           C  
ATOM    651  O   PRO    83      36.837  32.263 -31.744  1.00 91.15           O  
ATOM    652  CB  PRO    83      38.862  33.673 -33.599  1.00 91.15           C  
ATOM    653  CG  PRO    83      39.929  34.760 -33.797  1.00 91.15           C  
ATOM    654  CD  PRO    83      40.784  34.690 -32.521  1.00 91.15           C  
ATOM    655  N   LEU    84      38.799  31.428 -30.991  1.00 70.97           N  
ATOM    656  CA  LEU    84      38.177  30.297 -30.363  1.00 70.97           C  
ATOM    657  C   LEU    84      38.737  30.278 -28.973  1.00 70.97           C  
ATOM    658  O   LEU    84      39.942  30.450 -28.798  1.00 70.97           O  
ATOM    659  CB  LEU    84      38.532  28.960 -31.036  1.00 70.97           C  
ATOM    660  CG  LEU    84      38.003  28.834 -32.480  1.00 70.97           C  
ATOM    661  CD1 LEU    84      38.390  27.479 -33.090  1.00 70.97           C  
ATOM    662  CD2 LEU    84      36.489  29.103 -32.557  1.00 70.97           C  
ATOM    663  N   THR    85      37.860  30.191 -27.948  1.00 66.12           N  
ATOM    664  CA  THR    85      38.315  30.158 -26.585  1.00 66.12           C  
ATOM    665  C   THR    85      38.926  28.834 -26.226  1.00 66.12           C  
ATOM    666  O   THR    85      40.098  28.770 -25.861  1.00 66.12           O  
ATOM    667  CB  THR    85      37.215  30.414 -25.599  1.00 66.12           C  
ATOM    668  CG2 THR    85      37.812  30.377 -24.180  1.00 66.12           C  
ATOM    669  OG1 THR    85      36.620  31.680 -25.846  1.00 66.12           O  
ATOM    670  N   SER    86      38.154  27.728 -26.343  1.00 61.17           N  
ATOM    671  CA  SER    86      38.680  26.431 -25.995  1.00 61.17           C  
ATOM    672  C   SER    86      37.903  25.380 -26.739  1.00 61.17           C  
ATOM    673  O   SER    86      36.672  25.419 -26.771  1.00 61.17           O  
ATOM    674  CB  SER    86      38.554  26.103 -24.497  1.00 61.17           C  
ATOM    675  OG  SER    86      39.095  24.817 -24.230  1.00 61.17           O  
ATOM    676  N   VAL    87      38.611  24.394 -27.342  1.00114.72           N  
ATOM    677  CA  VAL    87      37.945  23.352 -28.080  1.00114.72           C  
ATOM    678  C   VAL    87      38.550  22.013 -27.758  1.00114.72           C  
ATOM    679  O   VAL    87      39.740  21.905 -27.478  1.00114.72           O  
ATOM    680  CB  VAL    87      38.042  23.529 -29.567  1.00114.72           C  
ATOM    681  CG1 VAL    87      39.527  23.474 -29.970  1.00114.72           C  
ATOM    682  CG2 VAL    87      37.182  22.450 -30.245  1.00114.72           C  
ATOM    683  N   TYR    88      37.679  20.988 -27.628  1.00115.77           N  
ATOM    684  CA  TYR    88      37.972  19.589 -27.422  1.00115.77           C  
ATOM    685  C   TYR    88      38.164  18.745 -28.664  1.00115.77           C  
ATOM    686  O   TYR    88      38.897  17.757 -28.617  1.00115.77           O  
ATOM    687  CB  TYR    88      36.930  18.883 -26.539  1.00115.77           C  
ATOM    688  CG  TYR    88      37.184  19.313 -25.134  1.00115.77           C  
ATOM    689  CD1 TYR    88      38.138  18.666 -24.383  1.00115.77           C  
ATOM    690  CD2 TYR    88      36.481  20.352 -24.568  1.00115.77           C  
ATOM    691  CE1 TYR    88      38.391  19.046 -23.086  1.00115.77           C  
ATOM    692  CE2 TYR    88      36.730  20.737 -23.271  1.00115.77           C  
ATOM    693  CZ  TYR    88      37.684  20.084 -22.529  1.00115.77           C  
ATOM    694  OH  TYR    88      37.940  20.477 -21.198  1.00115.77           O  
ATOM    695  N   GLN    89      37.447  19.024 -29.781  1.00 92.50           N  
ATOM    696  CA  GLN    89      37.494  18.086 -30.882  1.00 92.50           C  
ATOM    697  C   GLN    89      37.183  18.743 -32.206  1.00 92.50           C  
ATOM    698  O   GLN    89      36.218  19.496 -32.329  1.00 92.50           O  
ATOM    699  CB  GLN    89      36.472  16.946 -30.715  1.00 92.50           C  
ATOM    700  CG  GLN    89      36.474  15.926 -31.854  1.00 92.50           C  
ATOM    701  CD  GLN    89      37.700  15.040 -31.703  1.00 92.50           C  
ATOM    702  NE2 GLN    89      38.465  14.871 -32.815  1.00 92.50           N  
ATOM    703  OE1 GLN    89      37.971  14.514 -30.625  1.00 92.50           O  
ATOM    704  N   PRO    90      38.028  18.512 -33.190  1.00136.76           N  
ATOM    705  CA  PRO    90      37.741  18.968 -34.535  1.00136.76           C  
ATOM    706  C   PRO    90      37.119  17.874 -35.360  1.00136.76           C  
ATOM    707  O   PRO    90      37.525  16.723 -35.201  1.00136.76           O  
ATOM    708  CB  PRO    90      39.069  19.452 -35.120  1.00136.76           C  
ATOM    709  CG  PRO    90      40.133  18.747 -34.265  1.00136.76           C  
ATOM    710  CD  PRO    90      39.451  18.583 -32.901  1.00136.76           C  
ATOM    711  N   VAL    91      36.188  18.200 -36.287  1.00 53.56           N  
ATOM    712  CA  VAL    91      35.615  17.180 -37.128  1.00 53.56           C  
ATOM    713  C   VAL    91      35.476  17.729 -38.512  1.00 53.56           C  
ATOM    714  O   VAL    91      35.049  18.869 -38.698  1.00 53.56           O  
ATOM    715  CB  VAL    91      34.249  16.733 -36.697  1.00 53.56           C  
ATOM    716  CG1 VAL    91      33.694  15.770 -37.762  1.00 53.56           C  
ATOM    717  CG2 VAL    91      34.359  16.109 -35.296  1.00 53.56           C  
ATOM    718  N   ILE    92      35.812  16.906 -39.527  1.00112.71           N  
ATOM    719  CA  ILE    92      35.718  17.364 -40.881  1.00112.71           C  
ATOM    720  C   ILE    92      34.637  16.565 -41.558  1.00112.71           C  
ATOM    721  O   ILE    92      34.617  15.335 -41.508  1.00112.71           O  
ATOM    722  CB  ILE    92      37.025  17.245 -41.623  1.00112.71           C  
ATOM    723  CG1 ILE    92      37.074  18.241 -42.779  1.00112.71           C  
ATOM    724  CG2 ILE    92      37.249  15.793 -42.074  1.00112.71           C  
ATOM    725  CD1 ILE    92      38.484  18.396 -43.339  1.00112.71           C  
ATOM    726  N   ASP    93      33.674  17.276 -42.183  1.00 74.15           N  
ATOM    727  CA  ASP    93      32.535  16.669 -42.820  1.00 74.15           C  
ATOM    728  C   ASP    93      32.834  16.342 -44.258  1.00 74.15           C  
ATOM    729  O   ASP    93      33.968  16.451 -44.720  1.00 74.15           O  
ATOM    730  CB  ASP    93      31.257  17.534 -42.731  1.00 74.15           C  
ATOM    731  CG  ASP    93      31.478  18.895 -43.384  1.00 74.15           C  
ATOM    732  OD1 ASP    93      32.487  19.055 -44.120  1.00 74.15           O  
ATOM    733  OD2 ASP    93      30.635  19.801 -43.142  1.00 74.15           O1-
ATOM    734  N   ASP    94      31.787  15.906 -44.987  1.00 61.13           N  
ATOM    735  CA  ASP    94      31.837  15.490 -46.364  1.00 61.13           C  
ATOM    736  C   ASP    94      32.188  16.656 -47.246  1.00 61.13           C  
ATOM    737  O   ASP    94      32.768  16.490 -48.317  1.00 61.13           O  
ATOM    738  CB  ASP    94      30.484  14.948 -46.855  1.00 61.13           C  
ATOM    739  CG  ASP    94      30.180  13.671 -46.086  1.00 61.13           C  
ATOM    740  OD1 ASP    94      31.066  13.218 -45.315  1.00 61.13           O  
ATOM    741  OD2 ASP    94      29.054  13.133 -46.258  1.00 61.13           O1-
ATOM    742  N   CYS    95      31.749  17.859 -46.844  1.00112.72           N  
ATOM    743  CA  CYS    95      31.898  19.120 -47.521  1.00112.72           C  
ATOM    744  C   CYS    95      33.275  19.707 -47.339  1.00112.72           C  
ATOM    745  O   CYS    95      33.592  20.726 -47.950  1.00112.72           O  
ATOM    746  CB  CYS    95      30.809  20.124 -47.094  1.00112.72           C  
ATOM    747  SG  CYS    95      29.158  19.368 -47.282  1.00112.72           S  
ATOM    748  N   ARG    96      34.117  19.116 -46.465  1.00132.60           N  
ATOM    749  CA  ARG    96      35.419  19.654 -46.165  1.00132.60           C  
ATOM    750  C   ARG    96      35.269  20.922 -45.385  1.00132.60           C  
ATOM    751  O   ARG    96      35.998  21.894 -45.579  1.00132.60           O  
ATOM    752  CB  ARG    96      36.288  19.925 -47.406  1.00132.60           C  
ATOM    753  CG  ARG    96      36.811  18.648 -48.069  1.00132.60           C  
ATOM    754  CD  ARG    96      37.792  18.921 -49.210  1.00132.60           C  
ATOM    755  NE  ARG    96      38.967  19.617 -48.617  1.00132.60           N  
ATOM    756  CZ  ARG    96      39.645  20.548 -49.348  1.00132.60           C  
ATOM    757  NH1 ARG    96      39.252  20.834 -50.624  1.00132.60           N1+
ATOM    758  NH2 ARG    96      40.711  21.199 -48.799  1.00132.60           N  
ATOM    759  N   ARG    97      34.291  20.923 -44.461  1.00149.37           N  
ATOM    760  CA  ARG    97      34.098  22.000 -43.541  1.00149.37           C  
ATOM    761  C   ARG    97      34.620  21.500 -42.228  1.00149.37           C  
ATOM    762  O   ARG    97      34.336  20.373 -41.819  1.00149.37           O  
ATOM    763  CB  ARG    97      32.617  22.375 -43.380  1.00149.37           C  
ATOM    764  CG  ARG    97      32.050  23.037 -44.637  1.00149.37           C  
ATOM    765  CD  ARG    97      30.556  22.792 -44.843  1.00149.37           C  
ATOM    766  NE  ARG    97      29.811  23.491 -43.766  1.00149.37           N  
ATOM    767  CZ  ARG    97      28.614  22.985 -43.351  1.00149.37           C  
ATOM    768  NH1 ARG    97      28.191  21.780 -43.824  1.00149.37           N1+
ATOM    769  NH2 ARG    97      27.839  23.682 -42.470  1.00149.37           N  
ATOM    770  N   LEU    98      35.430  22.333 -41.544  1.00 57.77           N  
ATOM    771  CA  LEU    98      36.029  21.939 -40.299  1.00 57.77           C  
ATOM    772  C   LEU    98      35.153  22.442 -39.191  1.00 57.77           C  
ATOM    773  O   LEU    98      34.936  23.644 -39.046  1.00 57.77           O  
ATOM    774  CB  LEU    98      37.435  22.531 -40.104  1.00 57.77           C  
ATOM    775  CG  LEU    98      38.114  22.131 -38.781  1.00 57.77           C  
ATOM    776  CD1 LEU    98      38.365  20.616 -38.719  1.00 57.77           C  
ATOM    777  CD2 LEU    98      39.385  22.964 -38.537  1.00 57.77           C  
ATOM    778  N   TRP    99      34.640  21.512 -38.361  1.00 71.71           N  
ATOM    779  CA  TRP    99      33.738  21.878 -37.307  1.00 71.71           C  
ATOM    780  C   TRP    99      34.425  21.700 -35.984  1.00 71.71           C  
ATOM    781  O   TRP    99      35.125  20.716 -35.750  1.00 71.71           O  
ATOM    782  CB  TRP    99      32.476  20.998 -37.267  1.00 71.71           C  
ATOM    783  CG  TRP    99      31.564  21.142 -38.464  1.00 71.71           C  
ATOM    784  CD1 TRP    99      31.703  20.627 -39.721  1.00 71.71           C  
ATOM    785  CD2 TRP    99      30.317  21.856 -38.456  1.00 71.71           C  
ATOM    786  CE2 TRP    99      29.761  21.733 -39.729  1.00 71.71           C  
ATOM    787  CE3 TRP    99      29.683  22.553 -37.467  1.00 71.71           C  
ATOM    788  NE1 TRP    99      30.622  20.978 -40.496  1.00 71.71           N  
ATOM    789  CZ2 TRP    99      28.560  22.309 -40.033  1.00 71.71           C  
ATOM    790  CZ3 TRP    99      28.474  23.136 -37.779  1.00 71.71           C  
ATOM    791  CH2 TRP    99      27.922  23.016 -39.037  1.00 71.71           C  
ATOM    792  N   VAL   100      34.243  22.685 -35.082  1.00 46.42           N  
ATOM    793  CA  VAL   100      34.775  22.603 -33.750  1.00 46.42           C  
ATOM    794  C   VAL   100      33.673  23.034 -32.829  1.00 46.42           C  
ATOM    795  O   VAL   100      32.685  23.620 -33.269  1.00 46.42           O  
ATOM    796  CB  VAL   100      35.949  23.510 -33.508  1.00 46.42           C  
ATOM    797  CG1 VAL   100      37.108  23.068 -34.419  1.00 46.42           C  
ATOM    798  CG2 VAL   100      35.506  24.967 -33.726  1.00 46.42           C  
ATOM    799  N   LEU   101      33.784  22.695 -31.527  1.00112.10           N  
ATOM    800  CA  LEU   101      32.795  23.128 -30.579  1.00112.10           C  
ATOM    801  C   LEU   101      33.523  23.946 -29.547  1.00112.10           C  
ATOM    802  O   LEU   101      34.214  23.406 -28.684  1.00112.10           O  
ATOM    803  CB  LEU   101      32.104  21.946 -29.863  1.00112.10           C  
ATOM    804  CG  LEU   101      30.871  22.283 -28.989  1.00112.10           C  
ATOM    805  CD1 LEU   101      30.305  21.005 -28.353  1.00112.10           C  
ATOM    806  CD2 LEU   101      31.144  23.364 -27.931  1.00112.10           C  
ATOM    807  N   ASP   102      33.380  25.287 -29.611  1.00 53.12           N  
ATOM    808  CA  ASP   102      34.000  26.135 -28.629  1.00 53.12           C  
ATOM    809  C   ASP   102      33.158  26.031 -27.393  1.00 53.12           C  
ATOM    810  O   ASP   102      31.967  26.335 -27.412  1.00 53.12           O  
ATOM    811  CB  ASP   102      34.054  27.614 -29.058  1.00 53.12           C  
ATOM    812  CG  ASP   102      34.958  28.385 -28.102  1.00 53.12           C  
ATOM    813  OD1 ASP   102      35.377  27.799 -27.069  1.00 53.12           O  
ATOM    814  OD2 ASP   102      35.240  29.577 -28.396  1.00 53.12           O1-
ATOM    815  N   VAL   103      33.759  25.568 -26.281  1.00112.30           N  
ATOM    816  CA  VAL   103      33.057  25.418 -25.035  1.00112.30           C  
ATOM    817  C   VAL   103      32.728  26.776 -24.479  1.00112.30           C  
ATOM    818  O   VAL   103      31.740  26.934 -23.764  1.00112.30           O  
ATOM    819  CB  VAL   103      33.851  24.665 -24.007  1.00112.30           C  
ATOM    820  CG1 VAL   103      35.081  25.502 -23.617  1.00112.30           C  
ATOM    821  CG2 VAL   103      32.925  24.331 -22.826  1.00112.30           C  
ATOM    822  N   GLY   104      33.599  27.778 -24.733  1.00 46.57           N  
ATOM    823  CA  GLY   104      33.275  29.137 -24.384  1.00 46.57           C  
ATOM    824  C   GLY   104      33.979  29.639 -23.157  1.00 46.57           C  
ATOM    825  O   GLY   104      33.917  30.837 -22.883  1.00 46.57           O  
ATOM    826  N   ILE   105      34.639  28.768 -22.367  1.00156.41           N  
ATOM    827  CA  ILE   105      35.302  29.279 -21.197  1.00156.41           C  
ATOM    828  C   ILE   105      36.543  28.447 -21.009  1.00156.41           C  
ATOM    829  O   ILE   105      36.620  27.321 -21.498  1.00156.41           O  
ATOM    830  CB  ILE   105      34.430  29.124 -19.973  1.00156.41           C  
ATOM    831  CG1 ILE   105      34.700  30.187 -18.888  1.00156.41           C  
ATOM    832  CG2 ILE   105      34.586  27.676 -19.485  1.00156.41           C  
ATOM    833  CD1 ILE   105      36.084  30.181 -18.248  1.00156.41           C  
ATOM    834  N   VAL   106      37.568  29.000 -20.328  1.00 94.41           N  
ATOM    835  CA  VAL   106      38.798  28.312 -20.026  1.00 94.41           C  
ATOM    836  C   VAL   106      38.562  27.592 -18.725  1.00 94.41           C  
ATOM    837  O   VAL   106      37.642  27.948 -17.991  1.00 94.41           O  
ATOM    838  CB  VAL   106      39.949  29.253 -19.799  1.00 94.41           C  
ATOM    839  CG1 VAL   106      41.205  28.435 -19.485  1.00 94.41           C  
ATOM    840  CG2 VAL   106      40.098  30.174 -21.011  1.00 94.41           C  
ATOM    841  N   GLN   107      39.368  26.554 -18.398  1.00127.60           N  
ATOM    842  CA  GLN   107      39.072  25.824 -17.196  1.00127.60           C  
ATOM    843  C   GLN   107      40.071  26.092 -16.102  1.00127.60           C  
ATOM    844  O   GLN   107      40.312  25.218 -15.269  1.00127.60           O  
ATOM    845  CB  GLN   107      39.056  24.304 -17.440  1.00127.60           C  
ATOM    846  CG  GLN   107      37.964  23.861 -18.421  1.00127.60           C  
ATOM    847  CD  GLN   107      38.046  22.349 -18.582  1.00127.60           C  
ATOM    848  NE2 GLN   107      36.866  21.679 -18.666  1.00127.60           N  
ATOM    849  OE1 GLN   107      39.134  21.775 -18.624  1.00127.60           O  
ATOM    850  N   SER   108      40.645  27.310 -16.028  1.00103.07           N  
ATOM    851  CA  SER   108      41.563  27.621 -14.961  1.00103.07           C  
ATOM    852  C   SER   108      41.317  29.046 -14.559  1.00103.07           C  
ATOM    853  O   SER   108      40.879  29.864 -15.365  1.00103.07           O  
ATOM    854  CB  SER   108      43.041  27.509 -15.373  1.00103.07           C  
ATOM    855  OG  SER   108      43.884  27.830 -14.278  1.00103.07           O  
ATOM    856  N   PRO   109      41.513  29.345 -13.302  1.00 91.65           N  
ATOM    857  CA  PRO   109      41.365  30.716 -12.879  1.00 91.65           C  
ATOM    858  C   PRO   109      42.648  31.487 -12.971  1.00 91.65           C  
ATOM    859  O   PRO   109      43.713  30.890 -12.827  1.00 91.65           O  
ATOM    860  CB  PRO   109      40.803  30.676 -11.455  1.00 91.65           C  
ATOM    861  CG  PRO   109      41.063  29.238 -10.981  1.00 91.65           C  
ATOM    862  CD  PRO   109      41.054  28.421 -12.280  1.00 91.65           C  
ATOM    863  N   SER   110      42.569  32.818 -13.177  1.00151.96           N  
ATOM    864  CA  SER   110      43.739  33.648 -13.176  1.00151.96           C  
ATOM    865  C   SER   110      44.725  33.125 -14.179  1.00151.96           C  
ATOM    866  O   SER   110      44.439  32.204 -14.941  1.00151.96           O  
ATOM    867  CB  SER   110      44.397  33.728 -11.783  1.00151.96           C  
ATOM    868  OG  SER   110      45.448  34.682 -11.763  1.00151.96           O  
ATOM    869  N   GLU   111      45.924  33.742 -14.199  1.00281.45           N  
ATOM    870  CA  GLU   111      47.032  33.376 -15.033  1.00281.45           C  
ATOM    871  C   GLU   111      46.714  33.520 -16.490  1.00281.45           C  
ATOM    872  O   GLU   111      47.166  32.695 -17.283  1.00281.45           O  
ATOM    873  CB  GLU   111      47.520  31.938 -14.783  1.00281.45           C  
ATOM    874  CG  GLU   111      47.985  31.711 -13.343  1.00281.45           C  
ATOM    875  CD  GLU   111      49.080  32.722 -13.036  1.00281.45           C  
ATOM    876  OE1 GLU   111      48.731  33.844 -12.580  1.00281.45           O  
ATOM    877  OE2 GLU   111      50.275  32.388 -13.257  1.00281.45           O1-
ATOM    878  N   ARG   112      45.913  34.555 -16.849  1.00344.06           N  
ATOM    879  CA  ARG   112      45.621  34.994 -18.199  1.00344.06           C  
ATOM    880  C   ARG   112      44.147  35.255 -18.361  1.00344.06           C  
ATOM    881  O   ARG   112      43.378  34.336 -18.625  1.00344.06           O  
ATOM    882  CB  ARG   112      46.004  34.040 -19.351  1.00344.06           C  
ATOM    883  CG  ARG   112      47.501  33.994 -19.668  1.00344.06           C  
ATOM    884  CD  ARG   112      48.051  35.294 -20.259  1.00344.06           C  
ATOM    885  NE  ARG   112      48.188  36.265 -19.139  1.00344.06           N  
ATOM    886  CZ  ARG   112      49.254  37.116 -19.104  1.00344.06           C  
ATOM    887  NH1 ARG   112      50.191  37.074 -20.095  1.00344.06           N1+
ATOM    888  NH2 ARG   112      49.386  38.001 -18.072  1.00344.06           N  
ATOM    889  N   ASN   113      43.754  36.545 -18.264  1.00 88.47           N  
ATOM    890  CA  ASN   113      42.444  37.142 -18.398  1.00 88.47           C  
ATOM    891  C   ASN   113      42.085  37.156 -19.849  1.00 88.47           C  
ATOM    892  O   ASN   113      40.935  37.380 -20.226  1.00 88.47           O  
ATOM    893  CB  ASN   113      42.411  38.601 -17.917  1.00 88.47           C  
ATOM    894  CG  ASN   113      42.668  38.607 -16.418  1.00 88.47           C  
ATOM    895  ND2 ASN   113      43.024  39.798 -15.867  1.00 88.47           N  
ATOM    896  OD1 ASN   113      42.548  37.579 -15.752  1.00 88.47           O  
ATOM    897  N   LYS   114      43.094  36.904 -20.693  1.00193.76           N  
ATOM    898  CA  LYS   114      43.089  37.067 -22.115  1.00193.76           C  
ATOM    899  C   LYS   114      41.953  36.349 -22.787  1.00193.76           C  
ATOM    900  O   LYS   114      41.602  36.712 -23.908  1.00193.76           O  
ATOM    901  CB  LYS   114      44.396  36.570 -22.753  1.00193.76           C  
ATOM    902  CG  LYS   114      44.632  37.119 -24.158  1.00193.76           C  
ATOM    903  CD  LYS   114      45.011  38.602 -24.168  1.00193.76           C  
ATOM    904  CE  LYS   114      43.954  39.514 -23.542  1.00193.76           C  
ATOM    905  NZ  LYS   114      42.708  39.478 -24.341  1.00193.76           N1+
ATOM    906  N   TYR   115      41.380  35.279 -22.201  1.00101.18           N  
ATOM    907  CA  TYR   115      40.323  34.639 -22.943  1.00101.18           C  
ATOM    908  C   TYR   115      39.006  34.846 -22.248  1.00101.18           C  
ATOM    909  O   TYR   115      38.609  34.040 -21.407  1.00101.18           O  
ATOM    910  CB  TYR   115      40.553  33.123 -23.073  1.00101.18           C  
ATOM    911  CG  TYR   115      41.849  32.975 -23.793  1.00101.18           C  
ATOM    912  CD1 TYR   115      41.899  32.999 -25.169  1.00101.18           C  
ATOM    913  CD2 TYR   115      43.020  32.828 -23.085  1.00101.18           C  
ATOM    914  CE1 TYR   115      43.098  32.869 -25.829  1.00101.18           C  
ATOM    915  CE2 TYR   115      44.223  32.698 -23.740  1.00101.18           C  
ATOM    916  CZ  TYR   115      44.262  32.718 -25.114  1.00101.18           C  
ATOM    917  OH  TYR   115      45.495  32.586 -25.788  1.00101.18           O  
ATOM    918  N   PRO   116      38.278  35.867 -22.639  1.00156.68           N  
ATOM    919  CA  PRO   116      37.021  36.160 -21.998  1.00156.68           C  
ATOM    920  C   PRO   116      35.996  35.110 -22.285  1.00156.68           C  
ATOM    921  O   PRO   116      36.050  34.501 -23.352  1.00156.68           O  
ATOM    922  CB  PRO   116      36.631  37.564 -22.457  1.00156.68           C  
ATOM    923  CG  PRO   116      37.986  38.232 -22.749  1.00156.68           C  
ATOM    924  CD  PRO   116      38.904  37.070 -23.164  1.00156.68           C  
ATOM    925  N   ILE   117      35.053  34.905 -21.344  1.00 60.52           N  
ATOM    926  CA  ILE   117      34.042  33.885 -21.394  1.00 60.52           C  
ATOM    927  C   ILE   117      32.906  34.328 -22.257  1.00 60.52           C  
ATOM    928  O   ILE   117      32.584  35.511 -22.331  1.00 60.52           O  
ATOM    929  CB  ILE   117      33.456  33.574 -20.048  1.00 60.52           C  
ATOM    930  CG1 ILE   117      34.557  33.123 -19.078  1.00 60.52           C  
ATOM    931  CG2 ILE   117      32.336  32.536 -20.240  1.00 60.52           C  
ATOM    932  CD1 ILE   117      34.101  33.065 -17.622  1.00 60.52           C  
ATOM    933  N   LYS   118      32.302  33.356 -22.968  1.00 78.79           N  
ATOM    934  CA  LYS   118      31.181  33.572 -23.838  1.00 78.79           C  
ATOM    935  C   LYS   118      30.375  32.305 -23.813  1.00 78.79           C  
ATOM    936  O   LYS   118      30.744  31.335 -23.150  1.00 78.79           O  
ATOM    937  CB  LYS   118      31.620  33.803 -25.293  1.00 78.79           C  
ATOM    938  CG  LYS   118      32.622  32.744 -25.767  1.00 78.79           C  
ATOM    939  CD  LYS   118      32.864  32.710 -27.278  1.00 78.79           C  
ATOM    940  CE  LYS   118      32.046  31.641 -28.006  1.00 78.79           C  
ATOM    941  NZ  LYS   118      32.529  31.491 -29.397  1.00 78.79           N1+
ATOM    942  N   ASN   119      29.229  32.288 -24.524  1.00 54.31           N  
ATOM    943  CA  ASN   119      28.395  31.116 -24.571  1.00 54.31           C  
ATOM    944  C   ASN   119      29.028  30.135 -25.512  1.00 54.31           C  
ATOM    945  O   ASN   119      29.757  30.520 -26.424  1.00 54.31           O  
ATOM    946  CB  ASN   119      26.968  31.400 -25.071  1.00 54.31           C  
ATOM    947  CG  ASN   119      26.251  32.222 -24.009  1.00 54.31           C  
ATOM    948  ND2 ASN   119      25.435  31.536 -23.165  1.00 54.31           N  
ATOM    949  OD1 ASN   119      26.406  33.439 -23.934  1.00 54.31           O  
ATOM    950  N   PRO   120      28.755  28.867 -25.318  1.00 70.41           N  
ATOM    951  CA  PRO   120      29.340  27.850 -26.154  1.00 70.41           C  
ATOM    952  C   PRO   120      28.881  27.989 -27.569  1.00 70.41           C  
ATOM    953  O   PRO   120      27.747  28.412 -27.787  1.00 70.41           O  
ATOM    954  CB  PRO   120      28.997  26.520 -25.487  1.00 70.41           C  
ATOM    955  CG  PRO   120      28.899  26.889 -23.995  1.00 70.41           C  
ATOM    956  CD  PRO   120      28.448  28.362 -23.990  1.00 70.41           C  
ATOM    957  N   ALA   121      29.751  27.658 -28.548  1.00 44.89           N  
ATOM    958  CA  ALA   121      29.344  27.842 -29.906  1.00 44.89           C  
ATOM    959  C   ALA   121      29.860  26.740 -30.777  1.00 44.89           C  
ATOM    960  O   ALA   121      30.918  26.165 -30.528  1.00 44.89           O  
ATOM    961  CB  ALA   121      29.840  29.167 -30.513  1.00 44.89           C  
ATOM    962  N   LEU   122      29.071  26.414 -31.825  1.00105.07           N  
ATOM    963  CA  LEU   122      29.472  25.479 -32.838  1.00105.07           C  
ATOM    964  C   LEU   122      29.967  26.340 -33.960  1.00105.07           C  
ATOM    965  O   LEU   122      29.252  27.224 -34.432  1.00105.07           O  
ATOM    966  CB  LEU   122      28.316  24.623 -33.386  1.00105.07           C  
ATOM    967  CG  LEU   122      27.702  23.678 -32.336  1.00105.07           C  
ATOM    968  CD1 LEU   122      27.082  24.464 -31.169  1.00105.07           C  
ATOM    969  CD2 LEU   122      26.711  22.697 -32.982  1.00105.07           C  
ATOM    970  N   ILE   123      31.221  26.114 -34.404  1.00 95.98           N  
ATOM    971  CA  ILE   123      31.796  26.962 -35.411  1.00 95.98           C  
ATOM    972  C   ILE   123      32.330  26.104 -36.512  1.00 95.98           C  
ATOM    973  O   ILE   123      32.788  24.987 -36.273  1.00 95.98           O  
ATOM    974  CB  ILE   123      32.946  27.784 -34.909  1.00 95.98           C  
ATOM    975  CG1 ILE   123      32.483  28.718 -33.781  1.00 95.98           C  
ATOM    976  CG2 ILE   123      33.561  28.517 -36.112  1.00 95.98           C  
ATOM    977  CD1 ILE   123      31.369  29.674 -34.202  1.00 95.98           C  
ATOM    978  N   ALA   124      32.270  26.613 -37.763  1.00 39.79           N  
ATOM    979  CA  ALA   124      32.756  25.851 -38.878  1.00 39.79           C  
ATOM    980  C   ALA   124      33.574  26.735 -39.775  1.00 39.79           C  
ATOM    981  O   ALA   124      33.298  27.922 -39.949  1.00 39.79           O  
ATOM    982  CB  ALA   124      31.634  25.239 -39.734  1.00 39.79           C  
ATOM    983  N   TYR   125      34.617  26.140 -40.386  1.00 60.05           N  
ATOM    984  CA  TYR   125      35.493  26.848 -41.270  1.00 60.05           C  
ATOM    985  C   TYR   125      35.477  26.095 -42.562  1.00 60.05           C  
ATOM    986  O   TYR   125      35.260  24.884 -42.577  1.00 60.05           O  
ATOM    987  CB  TYR   125      36.959  26.866 -40.793  1.00 60.05           C  
ATOM    988  CG  TYR   125      37.033  27.612 -39.504  1.00 60.05           C  
ATOM    989  CD1 TYR   125      37.175  28.980 -39.489  1.00 60.05           C  
ATOM    990  CD2 TYR   125      36.965  26.937 -38.306  1.00 60.05           C  
ATOM    991  CE1 TYR   125      37.240  29.665 -38.298  1.00 60.05           C  
ATOM    992  CE2 TYR   125      37.030  27.617 -37.111  1.00 60.05           C  
ATOM    993  CZ  TYR   125      37.169  28.984 -37.106  1.00 60.05           C  
ATOM    994  OH  TYR   125      37.237  29.684 -35.882  1.00 60.05           O  
ATOM    995  N   ASP   126      35.683  26.810 -43.688  1.00 45.10           N  
ATOM    996  CA  ASP   126      35.662  26.190 -44.982  1.00 45.10           C  
ATOM    997  C   ASP   126      37.079  25.972 -45.418  1.00 45.10           C  
ATOM    998  O   ASP   126      37.798  26.916 -45.739  1.00 45.10           O  
ATOM    999  CB  ASP   126      34.980  27.066 -46.048  1.00 45.10           C  
ATOM   1000  CG  ASP   126      34.707  26.222 -47.285  1.00 45.10           C  
ATOM   1001  OD1 ASP   126      35.039  25.007 -47.261  1.00 45.10           O  
ATOM   1002  OD2 ASP   126      34.159  26.783 -48.271  1.00 45.10           O1-
ATOM   1003  N   LEU   127      37.514  24.700 -45.425  1.00 69.53           N  
ATOM   1004  CA  LEU   127      38.841  24.307 -45.816  1.00 69.53           C  
ATOM   1005  C   LEU   127      39.028  24.531 -47.286  1.00 69.53           C  
ATOM   1006  O   LEU   127      40.145  24.754 -47.747  1.00 69.53           O  
ATOM   1007  CB  LEU   127      39.144  22.830 -45.508  1.00 69.53           C  
ATOM   1008  CG  LEU   127      39.103  22.503 -44.002  1.00 69.53           C  
ATOM   1009  CD1 LEU   127      39.623  21.086 -43.725  1.00 69.53           C  
ATOM   1010  CD2 LEU   127      39.828  23.573 -43.169  1.00 69.53           C  
ATOM   1011  N   THR   128      37.939  24.429 -48.072  1.00 99.75           N  
ATOM   1012  CA  THR   128      38.036  24.604 -49.493  1.00 99.75           C  
ATOM   1013  C   THR   128      38.533  25.990 -49.781  1.00 99.75           C  
ATOM   1014  O   THR   128      39.422  26.169 -50.611  1.00 99.75           O  
ATOM   1015  CB  THR   128      36.715  24.444 -50.188  1.00 99.75           C  
ATOM   1016  CG2 THR   128      36.164  23.040 -49.882  1.00 99.75           C  
ATOM   1017  OG1 THR   128      35.802  25.436 -49.741  1.00 99.75           O  
ATOM   1018  N   LYS   129      37.973  27.008 -49.092  1.00152.52           N  
ATOM   1019  CA  LYS   129      38.380  28.371 -49.293  1.00152.52           C  
ATOM   1020  C   LYS   129      39.726  28.551 -48.665  1.00152.52           C  
ATOM   1021  O   LYS   129      40.082  27.880 -47.698  1.00152.52           O  
ATOM   1022  CB  LYS   129      37.425  29.409 -48.682  1.00152.52           C  
ATOM   1023  CG  LYS   129      36.088  29.526 -49.419  1.00152.52           C  
ATOM   1024  CD  LYS   129      36.214  30.012 -50.868  1.00152.52           C  
ATOM   1025  CE  LYS   129      36.072  28.908 -51.919  1.00152.52           C  
ATOM   1026  NZ  LYS   129      37.302  28.089 -51.978  1.00152.52           N1+
ATOM   1027  N   GLN   130      40.475  29.523 -49.217  1.00198.36           N  
ATOM   1028  CA  GLN   130      41.871  29.753 -48.995  1.00198.36           C  
ATOM   1029  C   GLN   130      42.306  30.079 -47.614  1.00198.36           C  
ATOM   1030  O   GLN   130      43.274  29.477 -47.162  1.00198.36           O  
ATOM   1031  CB  GLN   130      42.396  30.875 -49.903  1.00198.36           C  
ATOM   1032  CG  GLN   130      41.748  32.232 -49.619  1.00198.36           C  
ATOM   1033  CD  GLN   130      42.202  33.204 -50.697  1.00198.36           C  
ATOM   1034  NE2 GLN   130      41.863  34.508 -50.520  1.00198.36           N  
ATOM   1035  OE1 GLN   130      42.835  32.812 -51.677  1.00198.36           O  
ATOM   1036  N   ASN   131      41.681  31.031 -46.901  1.00128.98           N  
ATOM   1037  CA  ASN   131      42.227  31.245 -45.600  1.00128.98           C  
ATOM   1038  C   ASN   131      41.241  30.798 -44.574  1.00128.98           C  
ATOM   1039  O   ASN   131      41.062  31.450 -43.547  1.00128.98           O  
ATOM   1040  CB  ASN   131      42.607  32.718 -45.340  1.00128.98           C  
ATOM   1041  CG  ASN   131      41.415  33.656 -45.534  1.00128.98           C  
ATOM   1042  ND2 ASN   131      40.219  33.118 -45.896  1.00128.98           N  
ATOM   1043  OD1 ASN   131      41.554  34.866 -45.370  1.00128.98           O  
ATOM   1044  N   TYR   132      40.616  29.634 -44.833  1.00121.52           N  
ATOM   1045  CA  TYR   132      39.664  29.000 -43.971  1.00121.52           C  
ATOM   1046  C   TYR   132      38.735  30.008 -43.354  1.00121.52           C  
ATOM   1047  O   TYR   132      38.859  30.314 -42.169  1.00121.52           O  
ATOM   1048  CB  TYR   132      40.286  28.189 -42.820  1.00121.52           C  
ATOM   1049  CG  TYR   132      41.213  27.179 -43.402  1.00121.52           C  
ATOM   1050  CD1 TYR   132      40.786  26.304 -44.371  1.00121.52           C  
ATOM   1051  CD2 TYR   132      42.505  27.077 -42.937  1.00121.52           C  
ATOM   1052  CE1 TYR   132      41.647  25.368 -44.893  1.00121.52           C  
ATOM   1053  CE2 TYR   132      43.371  26.142 -43.453  1.00121.52           C  
ATOM   1054  CZ  TYR   132      42.941  25.288 -44.437  1.00121.52           C  
ATOM   1055  OH  TYR   132      43.824  24.325 -44.974  1.00121.52           O  
ATOM   1056  N   PRO   133      37.819  30.554 -44.108  1.00 85.72           N  
ATOM   1057  CA  PRO   133      36.862  31.499 -43.578  1.00 85.72           C  
ATOM   1058  C   PRO   133      35.819  30.831 -42.728  1.00 85.72           C  
ATOM   1059  O   PRO   133      35.534  29.655 -42.945  1.00 85.72           O  
ATOM   1060  CB  PRO   133      36.281  32.237 -44.787  1.00 85.72           C  
ATOM   1061  CG  PRO   133      36.663  31.362 -45.996  1.00 85.72           C  
ATOM   1062  CD  PRO   133      37.958  30.663 -45.549  1.00 85.72           C  
ATOM   1063  N   GLU   134      35.223  31.564 -41.759  1.00 87.00           N  
ATOM   1064  CA  GLU   134      34.231  30.996 -40.877  1.00 87.00           C  
ATOM   1065  C   GLU   134      32.876  31.057 -41.522  1.00 87.00           C  
ATOM   1066  O   GLU   134      32.315  32.133 -41.725  1.00 87.00           O  
ATOM   1067  CB  GLU   134      34.123  31.724 -39.523  1.00 87.00           C  
ATOM   1068  CG  GLU   134      33.069  31.122 -38.590  1.00 87.00           C  
ATOM   1069  CD  GLU   134      33.077  31.880 -37.270  1.00 87.00           C  
ATOM   1070  OE1 GLU   134      33.168  33.136 -37.295  1.00 87.00           O  
ATOM   1071  OE2 GLU   134      32.997  31.203 -36.212  1.00 87.00           O1-
ATOM   1072  N   ILE   135      32.371  29.874 -41.932  1.00153.22           N  
ATOM   1073  CA  ILE   135      31.079  29.643 -42.525  1.00153.22           C  
ATOM   1074  C   ILE   135      29.947  29.600 -41.533  1.00153.22           C  
ATOM   1075  O   ILE   135      28.858  30.091 -41.823  1.00153.22           O  
ATOM   1076  CB  ILE   135      31.018  28.347 -43.276  1.00153.22           C  
ATOM   1077  CG1 ILE   135      32.025  28.335 -44.437  1.00153.22           C  
ATOM   1078  CG2 ILE   135      29.562  28.129 -43.721  1.00153.22           C  
ATOM   1079  CD1 ILE   135      32.200  26.952 -45.062  1.00153.22           C  
ATOM   1080  N   HIS   136      30.144  28.954 -40.362  1.00 93.67           N  
ATOM   1081  CA  HIS   136      29.045  28.725 -39.454  1.00 93.67           C  
ATOM   1082  C   HIS   136      29.419  29.195 -38.082  1.00 93.67           C  
ATOM   1083  O   HIS   136      30.552  29.008 -37.640  1.00 93.67           O  
ATOM   1084  CB  HIS   136      28.726  27.224 -39.342  1.00 93.67           C  
ATOM   1085  CG  HIS   136      27.467  26.900 -38.602  1.00 93.67           C  
ATOM   1086  CD2 HIS   136      27.253  26.687 -37.274  1.00 93.67           C  
ATOM   1087  ND1 HIS   136      26.244  26.736 -39.211  1.00 93.67           N  
ATOM   1088  CE1 HIS   136      25.357  26.433 -38.231  1.00 93.67           C  
ATOM   1089  NE2 HIS   136      25.923  26.391 -37.038  1.00 93.67           N  
ATOM   1090  N   ARG   137      28.469  29.849 -37.377  1.00155.51           N  
ATOM   1091  CA  ARG   137      28.722  30.284 -36.031  1.00155.51           C  
ATOM   1092  C   ARG   137      27.403  30.250 -35.308  1.00155.51           C  
ATOM   1093  O   ARG   137      26.551  31.111 -35.522  1.00155.51           O  
ATOM   1094  CB  ARG   137      29.257  31.726 -36.003  1.00155.51           C  
ATOM   1095  CG  ARG   137      29.872  32.171 -34.678  1.00155.51           C  
ATOM   1096  CD  ARG   137      30.591  33.518 -34.792  1.00155.51           C  
ATOM   1097  NE  ARG   137      31.159  33.836 -33.455  1.00155.51           N  
ATOM   1098  CZ  ARG   137      32.407  33.399 -33.112  1.00155.51           C  
ATOM   1099  NH1 ARG   137      33.162  32.699 -34.007  1.00155.51           N1+
ATOM   1100  NH2 ARG   137      32.902  33.667 -31.869  1.00155.51           N  
ATOM   1101  N   TYR   138      27.196  29.263 -34.410  1.00 58.27           N  
ATOM   1102  CA  TYR   138      25.926  29.169 -33.740  1.00 58.27           C  
ATOM   1103  C   TYR   138      26.155  29.155 -32.262  1.00 58.27           C  
ATOM   1104  O   TYR   138      26.895  28.319 -31.747  1.00 58.27           O  
ATOM   1105  CB  TYR   138      25.170  27.875 -34.109  1.00 58.27           C  
ATOM   1106  CG  TYR   138      23.869  27.799 -33.378  1.00 58.27           C  
ATOM   1107  CD1 TYR   138      22.760  28.475 -33.834  1.00 58.27           C  
ATOM   1108  CD2 TYR   138      23.756  27.029 -32.243  1.00 58.27           C  
ATOM   1109  CE1 TYR   138      21.561  28.396 -33.162  1.00 58.27           C  
ATOM   1110  CE2 TYR   138      22.561  26.946 -31.566  1.00 58.27           C  
ATOM   1111  CZ  TYR   138      21.460  27.630 -32.026  1.00 58.27           C  
ATOM   1112  OH  TYR   138      20.233  27.545 -31.335  1.00 58.27           O  
ATOM   1113  N   GLU   139      25.521  30.096 -31.532  1.00 45.23           N  
ATOM   1114  CA  GLU   139      25.678  30.103 -30.107  1.00 45.23           C  
ATOM   1115  C   GLU   139      24.548  29.339 -29.491  1.00 45.23           C  
ATOM   1116  O   GLU   139      23.420  29.352 -29.984  1.00 45.23           O  
ATOM   1117  CB  GLU   139      25.717  31.510 -29.486  1.00 45.23           C  
ATOM   1118  CG  GLU   139      26.982  32.286 -29.860  1.00 45.23           C  
ATOM   1119  CD  GLU   139      26.951  33.631 -29.149  1.00 45.23           C  
ATOM   1120  OE1 GLU   139      26.966  33.633 -27.889  1.00 45.23           O  
ATOM   1121  OE2 GLU   139      26.913  34.673 -29.855  1.00 45.23           O1-
ATOM   1122  N   LEU   140      24.841  28.629 -28.383  1.00 81.53           N  
ATOM   1123  CA  LEU   140      23.828  27.881 -27.700  1.00 81.53           C  
ATOM   1124  C   LEU   140      22.988  28.824 -26.903  1.00 81.53           C  
ATOM   1125  O   LEU   140      23.481  29.805 -26.349  1.00 81.53           O  
ATOM   1126  CB  LEU   140      24.385  26.803 -26.752  1.00 81.53           C  
ATOM   1127  CG  LEU   140      25.065  25.638 -27.498  1.00 81.53           C  
ATOM   1128  CD1 LEU   140      26.293  26.115 -28.289  1.00 81.53           C  
ATOM   1129  CD2 LEU   140      25.379  24.473 -26.545  1.00 81.53           C  
ATOM   1130  N   THR   141      21.670  28.552 -26.846  1.00104.42           N  
ATOM   1131  CA  THR   141      20.811  29.375 -26.048  1.00104.42           C  
ATOM   1132  C   THR   141      21.092  28.997 -24.630  1.00104.42           C  
ATOM   1133  O   THR   141      21.365  27.839 -24.331  1.00104.42           O  
ATOM   1134  CB  THR   141      19.348  29.156 -26.306  1.00104.42           C  
ATOM   1135  CG2 THR   141      19.061  29.443 -27.790  1.00104.42           C  
ATOM   1136  OG1 THR   141      18.987  27.822 -25.982  1.00104.42           O  
ATOM   1137  N   GLY   142      20.980  29.966 -23.707  1.00 27.40           N  
ATOM   1138  CA  GLY   142      21.361  29.770 -22.337  1.00 27.40           C  
ATOM   1139  C   GLY   142      20.590  28.640 -21.737  1.00 27.40           C  
ATOM   1140  O   GLY   142      21.099  27.916 -20.882  1.00 27.40           O  
ATOM   1141  N   GLU   143      19.331  28.458 -22.159  1.00 79.48           N  
ATOM   1142  CA  GLU   143      18.497  27.449 -21.576  1.00 79.48           C  
ATOM   1143  C   GLU   143      19.133  26.097 -21.746  1.00 79.48           C  
ATOM   1144  O   GLU   143      19.075  25.263 -20.843  1.00 79.48           O  
ATOM   1145  CB  GLU   143      17.120  27.390 -22.259  1.00 79.48           C  
ATOM   1146  CG  GLU   143      16.169  26.336 -21.692  1.00 79.48           C  
ATOM   1147  CD  GLU   143      14.870  26.422 -22.485  1.00 79.48           C  
ATOM   1148  OE1 GLU   143      14.933  26.815 -23.681  1.00 79.48           O  
ATOM   1149  OE2 GLU   143      13.801  26.091 -21.908  1.00 79.48           O1-
ATOM   1150  N   VAL   144      19.739  25.841 -22.920  1.00126.30           N  
ATOM   1151  CA  VAL   144      20.288  24.554 -23.269  1.00126.30           C  
ATOM   1152  C   VAL   144      21.558  24.184 -22.553  1.00126.30           C  
ATOM   1153  O   VAL   144      21.821  22.994 -22.376  1.00126.30           O  
ATOM   1154  CB  VAL   144      20.562  24.383 -24.738  1.00126.30           C  
ATOM   1155  CG1 VAL   144      19.260  24.629 -25.517  1.00126.30           C  
ATOM   1156  CG2 VAL   144      21.753  25.261 -25.153  1.00126.30           C  
ATOM   1157  N   ALA   145      22.403  25.161 -22.158  1.00 49.13           N  
ATOM   1158  CA  ALA   145      23.702  24.842 -21.621  1.00 49.13           C  
ATOM   1159  C   ALA   145      23.608  23.856 -20.495  1.00 49.13           C  
ATOM   1160  O   ALA   145      22.800  24.003 -19.578  1.00 49.13           O  
ATOM   1161  CB  ALA   145      24.468  26.074 -21.103  1.00 49.13           C  
ATOM   1162  N   LYS   146      24.433  22.786 -20.574  1.00102.68           N  
ATOM   1163  CA  LYS   146      24.498  21.806 -19.531  1.00102.68           C  
ATOM   1164  C   LYS   146      25.885  21.224 -19.535  1.00102.68           C  
ATOM   1165  O   LYS   146      26.177  20.308 -20.303  1.00102.68           O  
ATOM   1166  CB  LYS   146      23.506  20.648 -19.721  1.00102.68           C  
ATOM   1167  CG  LYS   146      22.055  21.032 -19.422  1.00102.68           C  
ATOM   1168  CD  LYS   146      21.035  19.999 -19.904  1.00102.68           C  
ATOM   1169  CE  LYS   146      19.623  20.231 -19.362  1.00102.68           C  
ATOM   1170  NZ  LYS   146      19.050  21.469 -19.938  1.00102.68           N1+
ATOM   1171  N   THR   147      26.755  21.734 -18.636  1.00175.85           N  
ATOM   1172  CA  THR   147      28.111  21.287 -18.440  1.00175.85           C  
ATOM   1173  C   THR   147      28.880  21.127 -19.728  1.00175.85           C  
ATOM   1174  O   THR   147      29.274  20.022 -20.095  1.00175.85           O  
ATOM   1175  CB  THR   147      28.208  20.015 -17.636  1.00175.85           C  
ATOM   1176  CG2 THR   147      27.486  18.870 -18.369  1.00175.85           C  
ATOM   1177  OG1 THR   147      29.570  19.684 -17.412  1.00175.85           O  
ATOM   1178  N   PRO   148      29.137  22.217 -20.403  1.00 80.99           N  
ATOM   1179  CA  PRO   148      29.825  22.251 -21.677  1.00 80.99           C  
ATOM   1180  C   PRO   148      31.205  21.642 -21.653  1.00 80.99           C  
ATOM   1181  O   PRO   148      31.697  21.263 -22.714  1.00 80.99           O  
ATOM   1182  CB  PRO   148      29.901  23.733 -22.042  1.00 80.99           C  
ATOM   1183  CG  PRO   148      29.933  24.437 -20.671  1.00 80.99           C  
ATOM   1184  CD  PRO   148      29.087  23.524 -19.769  1.00 80.99           C  
ATOM   1185  N   LEU   149      31.863  21.574 -20.480  1.00 68.73           N  
ATOM   1186  CA  LEU   149      33.197  21.048 -20.339  1.00 68.73           C  
ATOM   1187  C   LEU   149      33.205  19.581 -20.684  1.00 68.73           C  
ATOM   1188  O   LEU   149      34.231  19.014 -21.056  1.00 68.73           O  
ATOM   1189  CB  LEU   149      33.741  21.189 -18.907  1.00 68.73           C  
ATOM   1190  CG  LEU   149      33.926  22.651 -18.463  1.00 68.73           C  
ATOM   1191  CD1 LEU   149      32.584  23.401 -18.431  1.00 68.73           C  
ATOM   1192  CD2 LEU   149      34.684  22.735 -17.129  1.00 68.73           C  
ATOM   1193  N   GLY   150      32.055  18.929 -20.469  1.00 88.45           N  
ATOM   1194  CA  GLY   150      31.740  17.535 -20.647  1.00 88.45           C  
ATOM   1195  C   GLY   150      31.646  17.064 -22.079  1.00 88.45           C  
ATOM   1196  O   GLY   150      31.486  15.865 -22.302  1.00 88.45           O  
ATOM   1197  N   TYR   151      31.570  17.970 -23.076  1.00 81.61           N  
ATOM   1198  CA  TYR   151      31.344  17.539 -24.434  1.00 81.61           C  
ATOM   1199  C   TYR   151      32.438  16.651 -24.958  1.00 81.61           C  
ATOM   1200  O   TYR   151      33.627  16.925 -24.813  1.00 81.61           O  
ATOM   1201  CB  TYR   151      31.119  18.690 -25.433  1.00 81.61           C  
ATOM   1202  CG  TYR   151      29.820  19.335 -25.081  1.00 81.61           C  
ATOM   1203  CD1 TYR   151      28.644  18.636 -25.225  1.00 81.61           C  
ATOM   1204  CD2 TYR   151      29.766  20.637 -24.636  1.00 81.61           C  
ATOM   1205  CE1 TYR   151      27.436  19.212 -24.912  1.00 81.61           C  
ATOM   1206  CE2 TYR   151      28.560  21.221 -24.320  1.00 81.61           C  
ATOM   1207  CZ  TYR   151      27.392  20.507 -24.457  1.00 81.61           C  
ATOM   1208  OH  TYR   151      26.153  21.100 -24.135  1.00 81.61           O  
ATOM   1209  N   GLY   152      32.024  15.527 -25.588  1.00 38.67           N  
ATOM   1210  CA  GLY   152      32.920  14.559 -26.152  1.00 38.67           C  
ATOM   1211  C   GLY   152      32.875  14.680 -27.645  1.00 38.67           C  
ATOM   1212  O   GLY   152      32.852  15.771 -28.206  1.00 38.67           O  
ATOM   1213  N   GLY   153      32.851  13.526 -28.332  1.00 37.26           N  
ATOM   1214  CA  GLY   153      32.874  13.468 -29.759  1.00 37.26           C  
ATOM   1215  C   GLY   153      31.574  13.958 -30.305  1.00 37.26           C  
ATOM   1216  O   GLY   153      30.560  14.000 -29.609  1.00 37.26           O  
ATOM   1217  N   PHE   154      31.597  14.378 -31.588  1.00 68.25           N  
ATOM   1218  CA  PHE   154      30.388  14.776 -32.243  1.00 68.25           C  
ATOM   1219  C   PHE   154      30.433  14.339 -33.676  1.00 68.25           C  
ATOM   1220  O   PHE   154      31.479  13.937 -34.186  1.00 68.25           O  
ATOM   1221  CB  PHE   154      30.079  16.281 -32.165  1.00 68.25           C  
ATOM   1222  CG  PHE   154      31.169  17.089 -32.779  1.00 68.25           C  
ATOM   1223  CD1 PHE   154      31.157  17.384 -34.122  1.00 68.25           C  
ATOM   1224  CD2 PHE   154      32.200  17.566 -32.001  1.00 68.25           C  
ATOM   1225  CE1 PHE   154      32.162  18.138 -34.682  1.00 68.25           C  
ATOM   1226  CE2 PHE   154      33.208  18.319 -32.556  1.00 68.25           C  
ATOM   1227  CZ  PHE   154      33.190  18.606 -33.900  1.00 68.25           C  
ATOM   1228  N   ALA   155      29.260  14.361 -34.348  1.00 40.92           N  
ATOM   1229  CA  ALA   155      29.173  13.958 -35.725  1.00 40.92           C  
ATOM   1230  C   ALA   155      28.436  15.014 -36.490  1.00 40.92           C  
ATOM   1231  O   ALA   155      27.517  15.650 -35.976  1.00 40.92           O  
ATOM   1232  CB  ALA   155      28.396  12.646 -35.927  1.00 40.92           C  
ATOM   1233  N   VAL   156      28.844  15.225 -37.760  1.00 51.89           N  
ATOM   1234  CA  VAL   156      28.199  16.184 -38.607  1.00 51.89           C  
ATOM   1235  C   VAL   156      27.438  15.394 -39.625  1.00 51.89           C  
ATOM   1236  O   VAL   156      28.014  14.619 -40.387  1.00 51.89           O  
ATOM   1237  CB  VAL   156      29.171  17.066 -39.336  1.00 51.89           C  
ATOM   1238  CG1 VAL   156      28.396  18.054 -40.225  1.00 51.89           C  
ATOM   1239  CG2 VAL   156      30.076  17.744 -38.293  1.00 51.89           C  
ATOM   1240  N   ASP   157      26.107  15.584 -39.660  1.00 90.66           N  
ATOM   1241  CA  ASP   157      25.242  14.848 -40.529  1.00 90.66           C  
ATOM   1242  C   ASP   157      24.939  15.757 -41.664  1.00 90.66           C  
ATOM   1243  O   ASP   157      24.332  16.803 -41.453  1.00 90.66           O  
ATOM   1244  CB  ASP   157      23.924  14.464 -39.817  1.00 90.66           C  
ATOM   1245  CG  ASP   157      23.203  13.350 -40.567  1.00 90.66           C  
ATOM   1246  OD1 ASP   157      23.670  12.979 -41.675  1.00 90.66           O  
ATOM   1247  OD2 ASP   157      22.173  12.855 -40.036  1.00 90.66           O1-
ATOM   1248  N   VAL   158      25.410  15.386 -42.876  1.00118.87           N  
ATOM   1249  CA  VAL   158      25.239  16.138 -44.080  1.00118.87           C  
ATOM   1250  C   VAL   158      24.369  15.374 -45.038  1.00118.87           C  
ATOM   1251  O   VAL   158      24.857  14.559 -45.809  1.00118.87           O  
ATOM   1252  CB  VAL   158      26.557  16.335 -44.775  1.00118.87           C  
ATOM   1253  CG1 VAL   158      26.340  17.021 -46.130  1.00118.87           C  
ATOM   1254  CG2 VAL   158      27.512  17.065 -43.814  1.00118.87           C  
ATOM   1255  N   ILE   159      23.049  15.613 -45.044  1.00168.19           N  
ATOM   1256  CA  ILE   159      22.214  14.977 -46.003  1.00168.19           C  
ATOM   1257  C   ILE   159      22.439  15.483 -47.393  1.00168.19           C  
ATOM   1258  O   ILE   159      22.342  14.694 -48.329  1.00168.19           O  
ATOM   1259  CB  ILE   159      20.751  14.801 -45.677  1.00168.19           C  
ATOM   1260  CG1 ILE   159      20.569  13.655 -44.662  1.00168.19           C  
ATOM   1261  CG2 ILE   159      19.964  14.587 -46.980  1.00168.19           C  
ATOM   1262  CD1 ILE   159      21.231  13.870 -43.303  1.00168.19           C  
ATOM   1263  N   ASN   160      22.718  16.792 -47.597  1.00153.52           N  
ATOM   1264  CA  ASN   160      22.879  17.232 -48.961  1.00153.52           C  
ATOM   1265  C   ASN   160      24.318  17.592 -49.225  1.00153.52           C  
ATOM   1266  O   ASN   160      24.622  18.778 -49.357  1.00153.52           O  
ATOM   1267  CB  ASN   160      22.078  18.509 -49.249  1.00153.52           C  
ATOM   1268  CG  ASN   160      20.638  18.262 -48.848  1.00153.52           C  
ATOM   1269  ND2 ASN   160      19.711  18.261 -49.843  1.00153.52           N  
ATOM   1270  OD1 ASN   160      20.346  18.080 -47.667  1.00153.52           O  
ATOM   1271  N   PRO   161      25.223  16.653 -49.353  1.00 91.98           N  
ATOM   1272  CA  PRO   161      26.611  16.931 -49.604  1.00 91.98           C  
ATOM   1273  C   PRO   161      26.858  17.584 -50.933  1.00 91.98           C  
ATOM   1274  O   PRO   161      27.857  18.290 -51.065  1.00 91.98           O  
ATOM   1275  CB  PRO   161      27.333  15.588 -49.483  1.00 91.98           C  
ATOM   1276  CG  PRO   161      26.228  14.547 -49.737  1.00 91.98           C  
ATOM   1277  CD  PRO   161      24.955  15.234 -49.216  1.00 91.98           C  
ATOM   1278  N   LYS   162      26.007  17.298 -51.937  1.00143.89           N  
ATOM   1279  CA  LYS   162      26.122  17.814 -53.275  1.00143.89           C  
ATOM   1280  C   LYS   162      25.810  19.278 -53.338  1.00143.89           C  
ATOM   1281  O   LYS   162      26.455  20.024 -54.075  1.00143.89           O  
ATOM   1282  CB  LYS   162      25.163  17.118 -54.257  1.00143.89           C  
ATOM   1283  CG  LYS   162      25.603  15.717 -54.684  1.00143.89           C  
ATOM   1284  CD  LYS   162      26.846  15.710 -55.578  1.00143.89           C  
ATOM   1285  CE  LYS   162      28.162  15.922 -54.829  1.00143.89           C  
ATOM   1286  NZ  LYS   162      28.693  14.621 -54.366  1.00143.89           N1+
ATOM   1287  N   THR   163      24.803  19.728 -52.566  1.00121.20           N  
ATOM   1288  CA  THR   163      24.328  21.077 -52.683  1.00121.20           C  
ATOM   1289  C   THR   163      25.112  22.000 -51.790  1.00121.20           C  
ATOM   1290  O   THR   163      26.333  21.903 -51.693  1.00121.20           O  
ATOM   1291  CB  THR   163      22.842  21.189 -52.422  1.00121.20           C  
ATOM   1292  CG2 THR   163      22.533  20.865 -50.951  1.00121.20           C  
ATOM   1293  OG1 THR   163      22.360  22.478 -52.777  1.00121.20           O  
ATOM   1294  N   GLY   164      24.403  22.954 -51.156  1.00 47.17           N  
ATOM   1295  CA  GLY   164      24.888  23.992 -50.291  1.00 47.17           C  
ATOM   1296  C   GLY   164      25.520  23.395 -49.075  1.00 47.17           C  
ATOM   1297  O   GLY   164      26.355  24.030 -48.433  1.00 47.17           O  
ATOM   1298  N   CYS   165      25.105  22.171 -48.705  1.00 71.82           N  
ATOM   1299  CA  CYS   165      25.582  21.516 -47.522  1.00 71.82           C  
ATOM   1300  C   CYS   165      24.981  22.184 -46.323  1.00 71.82           C  
ATOM   1301  O   CYS   165      25.409  21.947 -45.195  1.00 71.82           O  
ATOM   1302  CB  CYS   165      27.113  21.600 -47.319  1.00 71.82           C  
ATOM   1303  SG  CYS   165      28.096  20.614 -48.490  1.00 71.82           S  
ATOM   1304  N   GLY   166      23.984  23.057 -46.545  1.00 49.40           N  
ATOM   1305  CA  GLY   166      23.287  23.762 -45.506  1.00 49.40           C  
ATOM   1306  C   GLY   166      22.382  22.875 -44.720  1.00 49.40           C  
ATOM   1307  O   GLY   166      22.208  23.044 -43.513  1.00 49.40           O  
ATOM   1308  N   HIS   167      21.728  21.926 -45.403  1.00190.38           N  
ATOM   1309  CA  HIS   167      20.760  21.140 -44.720  1.00190.38           C  
ATOM   1310  C   HIS   167      20.928  19.764 -45.158  1.00190.38           C  
ATOM   1311  O   HIS   167      21.724  19.444 -46.029  1.00190.38           O  
ATOM   1312  CB  HIS   167      19.314  21.549 -45.044  1.00190.38           C  
ATOM   1313  CG  HIS   167      19.094  21.836 -46.501  1.00190.38           C  
ATOM   1314  CD2 HIS   167      19.120  23.025 -47.165  1.00190.38           C  
ATOM   1315  ND1 HIS   167      18.814  20.882 -47.453  1.00190.38           N  
ATOM   1316  CE1 HIS   167      18.686  21.536 -48.636  1.00190.38           C  
ATOM   1317  NE2 HIS   167      18.864  22.838 -48.510  1.00190.38           N  
ATOM   1318  N   ARG   168      20.226  18.888 -44.464  1.00257.32           N  
ATOM   1319  CA  ARG   168      20.261  17.496 -44.694  1.00257.32           C  
ATOM   1320  C   ARG   168      18.812  17.258 -44.583  1.00257.32           C  
ATOM   1321  O   ARG   168      18.041  17.608 -45.475  1.00257.32           O  
ATOM   1322  CB  ARG   168      20.950  16.786 -43.524  1.00257.32           C  
ATOM   1323  CG  ARG   168      22.272  17.418 -43.059  1.00257.32           C  
ATOM   1324  CD  ARG   168      23.110  18.192 -44.096  1.00257.32           C  
ATOM   1325  NE  ARG   168      24.414  18.744 -43.651  1.00257.32           N  
ATOM   1326  CZ  ARG   168      25.201  19.273 -44.622  1.00257.32           C  
ATOM   1327  NH1 ARG   168      24.701  19.354 -45.886  1.00257.32           N1+
ATOM   1328  NH2 ARG   168      26.472  19.672 -44.341  1.00257.32           N  
ATOM   1329  N   ASP   169      18.399  16.636 -43.466  1.00140.53           N  
ATOM   1330  CA  ASP   169      17.048  16.958 -43.161  1.00140.53           C  
ATOM   1331  C   ASP   169      17.297  18.423 -42.963  1.00140.53           C  
ATOM   1332  O   ASP   169      16.571  19.292 -43.443  1.00140.53           O  
ATOM   1333  CB  ASP   169      16.569  16.366 -41.826  1.00140.53           C  
ATOM   1334  CG  ASP   169      15.096  16.711 -41.667  1.00140.53           C  
ATOM   1335  OD1 ASP   169      14.560  17.425 -42.557  1.00140.53           O  
ATOM   1336  OD2 ASP   169      14.486  16.260 -40.662  1.00140.53           O1-
ATOM   1337  N   GLU   170      18.414  18.678 -42.237  1.00291.93           N  
ATOM   1338  CA  GLU   170      19.115  19.914 -42.086  1.00291.93           C  
ATOM   1339  C   GLU   170      20.496  19.448 -41.705  1.00291.93           C  
ATOM   1340  O   GLU   170      20.585  18.364 -41.132  1.00291.93           O  
ATOM   1341  CB  GLU   170      18.553  20.788 -40.960  1.00291.93           C  
ATOM   1342  CG  GLU   170      17.129  21.276 -41.251  1.00291.93           C  
ATOM   1343  CD  GLU   170      16.135  20.182 -40.883  1.00291.93           C  
ATOM   1344  OE1 GLU   170      16.583  19.107 -40.404  1.00291.93           O  
ATOM   1345  OE2 GLU   170      14.911  20.412 -41.073  1.00291.93           O1-
ATOM   1346  N   THR   171      21.593  20.183 -42.048  1.00150.23           N  
ATOM   1347  CA  THR   171      22.910  19.816 -41.575  1.00150.23           C  
ATOM   1348  C   THR   171      22.745  19.642 -40.114  1.00150.23           C  
ATOM   1349  O   THR   171      22.420  20.602 -39.426  1.00150.23           O  
ATOM   1350  CB  THR   171      23.961  20.892 -41.724  1.00150.23           C  
ATOM   1351  CG2 THR   171      25.306  20.315 -41.245  1.00150.23           C  
ATOM   1352  OG1 THR   171      24.078  21.336 -43.067  1.00150.23           O  
ATOM   1353  N   TYR   172      22.939  18.407 -39.614  1.00 93.30           N  
ATOM   1354  CA  TYR   172      22.703  18.176 -38.219  1.00 93.30           C  
ATOM   1355  C   TYR   172      23.984  17.885 -37.524  1.00 93.30           C  
ATOM   1356  O   TYR   172      24.877  17.244 -38.070  1.00 93.30           O  
ATOM   1357  CB  TYR   172      21.781  16.982 -37.880  1.00 93.30           C  
ATOM   1358  CG  TYR   172      20.340  17.372 -37.919  1.00 93.30           C  
ATOM   1359  CD1 TYR   172      19.790  18.043 -36.850  1.00 93.30           C  
ATOM   1360  CD2 TYR   172      19.530  17.051 -38.979  1.00 93.30           C  
ATOM   1361  CE1 TYR   172      18.465  18.407 -36.843  1.00 93.30           C  
ATOM   1362  CE2 TYR   172      18.203  17.411 -38.981  1.00 93.30           C  
ATOM   1363  CZ  TYR   172      17.666  18.093 -37.914  1.00 93.30           C  
ATOM   1364  OH  TYR   172      16.304  18.460 -37.918  1.00 93.30           O  
ATOM   1365  N   VAL   173      24.110  18.397 -36.283  1.00 51.96           N  
ATOM   1366  CA  VAL   173      25.277  18.133 -35.497  1.00 51.96           C  
ATOM   1367  C   VAL   173      24.817  17.506 -34.214  1.00 51.96           C  
ATOM   1368  O   VAL   173      23.942  18.036 -33.529  1.00 51.96           O  
ATOM   1369  CB  VAL   173      26.044  19.379 -35.153  1.00 51.96           C  
ATOM   1370  CG1 VAL   173      27.271  18.988 -34.309  1.00 51.96           C  
ATOM   1371  CG2 VAL   173      26.391  20.125 -36.459  1.00 51.96           C  
ATOM   1372  N   TYR   174      25.422  16.354 -33.857  1.00169.05           N  
ATOM   1373  CA  TYR   174      25.071  15.602 -32.684  1.00169.05           C  
ATOM   1374  C   TYR   174      26.290  15.659 -31.800  1.00169.05           C  
ATOM   1375  O   TYR   174      27.332  15.111 -32.158  1.00169.05           O  
ATOM   1376  CB  TYR   174      24.900  14.100 -33.011  1.00169.05           C  
ATOM   1377  CG  TYR   174      24.006  13.912 -34.201  1.00169.05           C  
ATOM   1378  CD1 TYR   174      24.438  14.255 -35.461  1.00169.05           C  
ATOM   1379  CD2 TYR   174      22.758  13.349 -34.092  1.00169.05           C  
ATOM   1380  CE1 TYR   174      23.646  14.083 -36.572  1.00169.05           C  
ATOM   1381  CE2 TYR   174      21.958  13.172 -35.200  1.00169.05           C  
ATOM   1382  CZ  TYR   174      22.394  13.544 -36.444  1.00169.05           C  
ATOM   1383  OH  TYR   174      21.570  13.362 -37.576  1.00169.05           O  
ATOM   1384  N   ILE   175      26.195  16.294 -30.610  1.00114.04           N  
ATOM   1385  CA  ILE   175      27.352  16.446 -29.759  1.00114.04           C  
ATOM   1386  C   ILE   175      27.118  15.663 -28.498  1.00114.04           C  
ATOM   1387  O   ILE   175      26.111  15.855 -27.820  1.00114.04           O  
ATOM   1388  CB  ILE   175      27.544  17.861 -29.285  1.00114.04           C  
ATOM   1389  CG1 ILE   175      27.593  18.876 -30.441  1.00114.04           C  
ATOM   1390  CG2 ILE   175      28.807  17.882 -28.410  1.00114.04           C  
ATOM   1391  CD1 ILE   175      28.845  18.806 -31.304  1.00114.04           C  
ATOM   1392  N   ALA   176      28.058  14.762 -28.144  1.00 49.98           N  
ATOM   1393  CA  ALA   176      27.936  13.951 -26.958  1.00 49.98           C  
ATOM   1394  C   ALA   176      28.370  14.715 -25.739  1.00 49.98           C  
ATOM   1395  O   ALA   176      29.164  15.652 -25.822  1.00 49.98           O  
ATOM   1396  CB  ALA   176      28.784  12.668 -27.008  1.00 49.98           C  
ATOM   1397  N   ASN   177      27.804  14.337 -24.567  1.00 69.11           N  
ATOM   1398  CA  ASN   177      28.198  14.872 -23.290  1.00 69.11           C  
ATOM   1399  C   ASN   177      28.329  13.683 -22.379  1.00 69.11           C  
ATOM   1400  O   ASN   177      27.351  12.983 -22.128  1.00 69.11           O  
ATOM   1401  CB  ASN   177      27.145  15.818 -22.686  1.00 69.11           C  
ATOM   1402  CG  ASN   177      27.776  16.582 -21.530  1.00 69.11           C  
ATOM   1403  ND2 ASN   177      27.804  17.936 -21.648  1.00 69.11           N  
ATOM   1404  OD1 ASN   177      28.237  15.995 -20.553  1.00 69.11           O  
ATOM   1405  N   PHE   178      29.554  13.405 -21.885  1.00182.09           N  
ATOM   1406  CA  PHE   178      29.810  12.235 -21.081  1.00182.09           C  
ATOM   1407  C   PHE   178      29.330  12.324 -19.656  1.00182.09           C  
ATOM   1408  O   PHE   178      29.101  11.293 -19.021  1.00182.09           O  
ATOM   1409  CB  PHE   178      31.255  11.685 -21.181  1.00182.09           C  
ATOM   1410  CG  PHE   178      32.287  12.706 -20.855  1.00182.09           C  
ATOM   1411  CD1 PHE   178      32.809  13.498 -21.852  1.00182.09           C  
ATOM   1412  CD2 PHE   178      32.747  12.863 -19.569  1.00182.09           C  
ATOM   1413  CE1 PHE   178      33.769  14.441 -21.572  1.00182.09           C  
ATOM   1414  CE2 PHE   178      33.709  13.804 -19.283  1.00182.09           C  
ATOM   1415  CZ  PHE   178      34.220  14.597 -20.284  1.00182.09           C  
ATOM   1416  N   VAL   179      29.288  13.529 -19.054  1.00123.47           N  
ATOM   1417  CA  VAL   179      28.767  13.583 -17.713  1.00123.47           C  
ATOM   1418  C   VAL   179      27.277  13.345 -17.695  1.00123.47           C  
ATOM   1419  O   VAL   179      26.789  12.412 -17.057  1.00123.47           O  
ATOM   1420  CB  VAL   179      29.069  14.884 -17.014  1.00123.47           C  
ATOM   1421  CG1 VAL   179      30.593  14.975 -16.827  1.00123.47           C  
ATOM   1422  CG2 VAL   179      28.495  16.061 -17.821  1.00123.47           C  
ATOM   1423  N   GLU   180      26.528  14.153 -18.471  1.00 77.24           N  
ATOM   1424  CA  GLU   180      25.089  14.183 -18.492  1.00 77.24           C  
ATOM   1425  C   GLU   180      24.503  12.963 -19.122  1.00 77.24           C  
ATOM   1426  O   GLU   180      23.317  12.683 -18.938  1.00 77.24           O  
ATOM   1427  CB  GLU   180      24.510  15.406 -19.219  1.00 77.24           C  
ATOM   1428  CG  GLU   180      24.722  16.707 -18.450  1.00 77.24           C  
ATOM   1429  CD  GLU   180      23.848  17.763 -19.104  1.00 77.24           C  
ATOM   1430  OE1 GLU   180      24.047  18.025 -20.319  1.00 77.24           O  
ATOM   1431  OE2 GLU   180      22.962  18.310 -18.395  1.00 77.24           O1-
ATOM   1432  N   ASN   181      25.297  12.215 -19.906  1.00 65.38           N  
ATOM   1433  CA  ASN   181      24.723  11.134 -20.652  1.00 65.38           C  
ATOM   1434  C   ASN   181      23.696  11.766 -21.542  1.00 65.38           C  
ATOM   1435  O   ASN   181      22.530  11.372 -21.543  1.00 65.38           O  
ATOM   1436  CB  ASN   181      24.014  10.095 -19.765  1.00 65.38           C  
ATOM   1437  CG  ASN   181      25.069   9.416 -18.906  1.00 65.38           C  
ATOM   1438  ND2 ASN   181      24.737   9.171 -17.611  1.00 65.38           N  
ATOM   1439  OD1 ASN   181      26.167   9.120 -19.376  1.00 65.38           O  
ATOM   1440  N   ALA   182      24.110  12.798 -22.317  1.00 48.46           N  
ATOM   1441  CA  ALA   182      23.155  13.502 -23.128  1.00 48.46           C  
ATOM   1442  C   ALA   182      23.701  13.822 -24.488  1.00 48.46           C  
ATOM   1443  O   ALA   182      24.910  13.877 -24.713  1.00 48.46           O  
ATOM   1444  CB  ALA   182      22.704  14.838 -22.510  1.00 48.46           C  
ATOM   1445  N   ILE   183      22.772  14.023 -25.449  1.00 45.42           N  
ATOM   1446  CA  ILE   183      23.127  14.400 -26.786  1.00 45.42           C  
ATOM   1447  C   ILE   183      22.488  15.725 -27.066  1.00 45.42           C  
ATOM   1448  O   ILE   183      21.279  15.894 -26.908  1.00 45.42           O  
ATOM   1449  CB  ILE   183      22.652  13.429 -27.827  1.00 45.42           C  
ATOM   1450  CG1 ILE   183      23.312  12.055 -27.612  1.00 45.42           C  
ATOM   1451  CG2 ILE   183      22.932  14.037 -29.212  1.00 45.42           C  
ATOM   1452  CD1 ILE   183      22.686  10.938 -28.446  1.00 45.42           C  
ATOM   1453  N   ILE   184      23.310  16.705 -27.489  1.00100.22           N  
ATOM   1454  CA  ILE   184      22.805  17.998 -27.848  1.00100.22           C  
ATOM   1455  C   ILE   184      22.659  17.975 -29.338  1.00100.22           C  
ATOM   1456  O   ILE   184      23.599  17.646 -30.063  1.00100.22           O  
ATOM   1457  CB  ILE   184      23.710  19.136 -27.455  1.00100.22           C  
ATOM   1458  CG1 ILE   184      23.014  20.486 -27.692  1.00100.22           C  
ATOM   1459  CG2 ILE   184      25.060  18.985 -28.171  1.00100.22           C  
ATOM   1460  CD1 ILE   184      23.744  21.658 -27.039  1.00100.22           C  
ATOM   1461  N   VAL   185      21.447  18.292 -29.839  1.00 48.41           N  
ATOM   1462  CA  VAL   185      21.220  18.195 -31.255  1.00 48.41           C  
ATOM   1463  C   VAL   185      21.027  19.558 -31.830  1.00 48.41           C  
ATOM   1464  O   VAL   185      20.260  20.370 -31.311  1.00 48.41           O  
ATOM   1465  CB  VAL   185      20.016  17.376 -31.613  1.00 48.41           C  
ATOM   1466  CG1 VAL   185      19.856  17.380 -33.142  1.00 48.41           C  
ATOM   1467  CG2 VAL   185      20.189  15.972 -31.009  1.00 48.41           C  
ATOM   1468  N   TYR   186      21.732  19.829 -32.948  1.00 86.61           N  
ATOM   1469  CA  TYR   186      21.682  21.108 -33.595  1.00 86.61           C  
ATOM   1470  C   TYR   186      21.199  20.949 -35.006  1.00 86.61           C  
ATOM   1471  O   TYR   186      21.757  20.180 -35.788  1.00 86.61           O  
ATOM   1472  CB  TYR   186      23.064  21.795 -33.598  1.00 86.61           C  
ATOM   1473  CG  TYR   186      23.025  23.039 -34.415  1.00 86.61           C  
ATOM   1474  CD1 TYR   186      22.220  24.093 -34.052  1.00 86.61           C  
ATOM   1475  CD2 TYR   186      23.832  23.163 -35.525  1.00 86.61           C  
ATOM   1476  CE1 TYR   186      22.195  25.243 -34.803  1.00 86.61           C  
ATOM   1477  CE2 TYR   186      23.812  24.312 -36.280  1.00 86.61           C  
ATOM   1478  CZ  TYR   186      22.988  25.353 -35.919  1.00 86.61           C  
ATOM   1479  OH  TYR   186      22.954  26.538 -36.681  1.00 86.61           O  
ATOM   1480  N   ASP   187      20.123  21.691 -35.343  1.00 73.36           N  
ATOM   1481  CA  ASP   187      19.508  21.719 -36.640  1.00 73.36           C  
ATOM   1482  C   ASP   187      19.998  22.977 -37.295  1.00 73.36           C  
ATOM   1483  O   ASP   187      19.579  24.078 -36.936  1.00 73.36           O  
ATOM   1484  CB  ASP   187      17.972  21.783 -36.516  1.00 73.36           C  
ATOM   1485  CG  ASP   187      17.302  21.720 -37.878  1.00 73.36           C  
ATOM   1486  OD1 ASP   187      17.824  22.353 -38.832  1.00 73.36           O  
ATOM   1487  OD2 ASP   187      16.245  21.042 -37.981  1.00 73.36           O1-
ATOM   1488  N   MET   188      20.922  22.833 -38.268  1.00 71.62           N  
ATOM   1489  CA  MET   188      21.526  23.961 -38.920  1.00 71.62           C  
ATOM   1490  C   MET   188      20.526  24.740 -39.721  1.00 71.62           C  
ATOM   1491  O   MET   188      20.507  25.971 -39.667  1.00 71.62           O  
ATOM   1492  CB  MET   188      22.658  23.542 -39.872  1.00 71.62           C  
ATOM   1493  CG  MET   188      23.337  24.710 -40.588  1.00 71.62           C  
ATOM   1494  SD  MET   188      24.676  24.216 -41.714  1.00 71.62           S  
ATOM   1495  CE  MET   188      25.093  25.911 -42.216  1.00 71.62           C  
ATOM   1496  N   GLN   189      19.665  24.051 -40.495  1.00 84.91           N  
ATOM   1497  CA  GLN   189      18.752  24.786 -41.328  1.00 84.91           C  
ATOM   1498  C   GLN   189      17.770  25.540 -40.482  1.00 84.91           C  
ATOM   1499  O   GLN   189      17.490  26.714 -40.727  1.00 84.91           O  
ATOM   1500  CB  GLN   189      17.958  23.898 -42.299  1.00 84.91           C  
ATOM   1501  CG  GLN   189      16.987  24.683 -43.182  1.00 84.91           C  
ATOM   1502  CD  GLN   189      16.268  23.699 -44.094  1.00 84.91           C  
ATOM   1503  NE2 GLN   189      15.249  24.200 -44.845  1.00 84.91           N  
ATOM   1504  OE1 GLN   189      16.602  22.516 -44.141  1.00 84.91           O  
ATOM   1505  N   LYS   190      17.233  24.862 -39.455  1.00153.86           N  
ATOM   1506  CA  LYS   190      16.255  25.370 -38.533  1.00153.86           C  
ATOM   1507  C   LYS   190      16.882  26.449 -37.703  1.00153.86           C  
ATOM   1508  O   LYS   190      16.224  27.422 -37.332  1.00153.86           O  
ATOM   1509  CB  LYS   190      15.805  24.266 -37.563  1.00153.86           C  
ATOM   1510  CG  LYS   190      14.569  24.580 -36.724  1.00153.86           C  
ATOM   1511  CD  LYS   190      13.261  24.499 -37.509  1.00153.86           C  
ATOM   1512  CE  LYS   190      12.031  24.410 -36.606  1.00153.86           C  
ATOM   1513  NZ  LYS   190      12.072  23.150 -35.830  1.00153.86           N1+
ATOM   1514  N   ARG   191      18.189  26.306 -37.409  1.00145.00           N  
ATOM   1515  CA  ARG   191      18.866  27.220 -36.533  1.00145.00           C  
ATOM   1516  C   ARG   191      18.289  27.040 -35.158  1.00145.00           C  
ATOM   1517  O   ARG   191      18.169  27.995 -34.393  1.00145.00           O  
ATOM   1518  CB  ARG   191      18.684  28.687 -36.960  1.00145.00           C  
ATOM   1519  CG  ARG   191      19.530  29.680 -36.164  1.00145.00           C  
ATOM   1520  CD  ARG   191      19.348  31.127 -36.625  1.00145.00           C  
ATOM   1521  NE  ARG   191      19.747  31.185 -38.061  1.00145.00           N  
ATOM   1522  CZ  ARG   191      19.912  32.388 -38.685  1.00145.00           C  
ATOM   1523  NH1 ARG   191      19.740  33.549 -37.989  1.00145.00           N1+
ATOM   1524  NH2 ARG   191      20.257  32.429 -40.005  1.00145.00           N  
ATOM   1525  N   ASP   192      17.921  25.784 -34.818  1.00 60.42           N  
ATOM   1526  CA  ASP   192      17.344  25.471 -33.538  1.00 60.42           C  
ATOM   1527  C   ASP   192      18.125  24.341 -32.924  1.00 60.42           C  
ATOM   1528  O   ASP   192      18.757  23.557 -33.631  1.00 60.42           O  
ATOM   1529  CB  ASP   192      15.877  25.010 -33.643  1.00 60.42           C  
ATOM   1530  CG  ASP   192      15.259  24.980 -32.252  1.00 60.42           C  
ATOM   1531  OD1 ASP   192      15.870  25.555 -31.312  1.00 60.42           O  
ATOM   1532  OD2 ASP   192      14.162  24.372 -32.110  1.00 60.42           O1-
ATOM   1533  N   THR   193      18.125  24.242 -31.574  1.00112.40           N  
ATOM   1534  CA  THR   193      18.833  23.167 -30.931  1.00112.40           C  
ATOM   1535  C   THR   193      18.031  22.683 -29.755  1.00112.40           C  
ATOM   1536  O   THR   193      17.143  23.378 -29.267  1.00112.40           O  
ATOM   1537  CB  THR   193      20.176  23.588 -30.406  1.00112.40           C  
ATOM   1538  CG2 THR   193      19.966  24.598 -29.265  1.00112.40           C  
ATOM   1539  OG1 THR   193      20.899  22.460 -29.937  1.00112.40           O  
ATOM   1540  N   TRP   194      18.314  21.446 -29.287  1.00 64.55           N  
ATOM   1541  CA  TRP   194      17.636  20.898 -28.141  1.00 64.55           C  
ATOM   1542  C   TRP   194      18.494  19.811 -27.560  1.00 64.55           C  
ATOM   1543  O   TRP   194      19.371  19.276 -28.238  1.00 64.55           O  
ATOM   1544  CB  TRP   194      16.265  20.283 -28.472  1.00 64.55           C  
ATOM   1545  CG  TRP   194      16.299  19.165 -29.490  1.00 64.55           C  
ATOM   1546  CD1 TRP   194      16.390  17.817 -29.298  1.00 64.55           C  
ATOM   1547  CD2 TRP   194      16.224  19.372 -30.909  1.00 64.55           C  
ATOM   1548  CE2 TRP   194      16.276  18.115 -31.512  1.00 64.55           C  
ATOM   1549  CE3 TRP   194      16.120  20.515 -31.647  1.00 64.55           C  
ATOM   1550  NE1 TRP   194      16.378  17.170 -30.511  1.00 64.55           N  
ATOM   1551  CZ2 TRP   194      16.225  17.982 -32.869  1.00 64.55           C  
ATOM   1552  CZ3 TRP   194      16.068  20.377 -33.017  1.00 64.55           C  
ATOM   1553  CH2 TRP   194      16.120  19.136 -33.615  1.00 64.55           C  
ATOM   1554  N   ASN   195      18.255  19.455 -26.276  1.00 53.80           N  
ATOM   1555  CA  ASN   195      19.023  18.425 -25.624  1.00 53.80           C  
ATOM   1556  C   ASN   195      18.174  17.201 -25.460  1.00 53.80           C  
ATOM   1557  O   ASN   195      16.954  17.289 -25.330  1.00 53.80           O  
ATOM   1558  CB  ASN   195      19.510  18.804 -24.213  1.00 53.80           C  
ATOM   1559  CG  ASN   195      20.738  19.694 -24.329  1.00 53.80           C  
ATOM   1560  ND2 ASN   195      20.573  21.005 -24.009  1.00 53.80           N  
ATOM   1561  OD1 ASN   195      21.818  19.230 -24.692  1.00 53.80           O  
ATOM   1562  N   PHE   196      18.810  16.007 -25.498  1.00 85.94           N  
ATOM   1563  CA  PHE   196      18.039  14.811 -25.295  1.00 85.94           C  
ATOM   1564  C   PHE   196      18.829  13.871 -24.425  1.00 85.94           C  
ATOM   1565  O   PHE   196      20.051  13.772 -24.544  1.00 85.94           O  
ATOM   1566  CB  PHE   196      17.692  14.073 -26.599  1.00 85.94           C  
ATOM   1567  CG  PHE   196      16.549  13.168 -26.293  1.00 85.94           C  
ATOM   1568  CD1 PHE   196      15.262  13.652 -26.355  1.00 85.94           C  
ATOM   1569  CD2 PHE   196      16.752  11.854 -25.943  1.00 85.94           C  
ATOM   1570  CE1 PHE   196      14.190  12.839 -26.076  1.00 85.94           C  
ATOM   1571  CE2 PHE   196      15.681  11.037 -25.662  1.00 85.94           C  
ATOM   1572  CZ  PHE   196      14.399  11.527 -25.728  1.00 85.94           C  
ATOM   1573  N   LYS   197      18.138  13.149 -23.513  1.00129.96           N  
ATOM   1574  CA  LYS   197      18.818  12.232 -22.637  1.00129.96           C  
ATOM   1575  C   LYS   197      18.150  10.890 -22.711  1.00129.96           C  
ATOM   1576  O   LYS   197      16.949  10.790 -22.956  1.00129.96           O  
ATOM   1577  CB  LYS   197      18.819  12.662 -21.158  1.00129.96           C  
ATOM   1578  CG  LYS   197      17.443  12.608 -20.486  1.00129.96           C  
ATOM   1579  CD  LYS   197      16.402  13.539 -21.110  1.00129.96           C  
ATOM   1580  CE  LYS   197      15.036  13.457 -20.428  1.00129.96           C  
ATOM   1581  NZ  LYS   197      14.080  14.370 -21.091  1.00129.96           N1+
ATOM   1582  N   ASP   198      18.941   9.808 -22.526  1.00 60.46           N  
ATOM   1583  CA  ASP   198      18.421   8.468 -22.538  1.00 60.46           C  
ATOM   1584  C   ASP   198      19.230   7.658 -21.564  1.00 60.46           C  
ATOM   1585  O   ASP   198      20.418   7.899 -21.371  1.00 60.46           O  
ATOM   1586  CB  ASP   198      18.535   7.779 -23.909  1.00 60.46           C  
ATOM   1587  CG  ASP   198      17.750   6.473 -23.849  1.00 60.46           C  
ATOM   1588  OD1 ASP   198      16.916   6.319 -22.917  1.00 60.46           O  
ATOM   1589  OD2 ASP   198      17.973   5.610 -24.739  1.00 60.46           O1-
ATOM   1590  N   ASP   199      18.603   6.640 -20.944  1.00 44.73           N  
ATOM   1591  CA  ASP   199      19.241   5.804 -19.968  1.00 44.73           C  
ATOM   1592  C   ASP   199      20.395   5.137 -20.640  1.00 44.73           C  
ATOM   1593  O   ASP   199      21.389   4.801 -19.999  1.00 44.73           O  
ATOM   1594  CB  ASP   199      18.311   4.694 -19.449  1.00 44.73           C  
ATOM   1595  CG  ASP   199      17.204   5.348 -18.636  1.00 44.73           C  
ATOM   1596  OD1 ASP   199      17.500   6.345 -17.924  1.00 44.73           O  
ATOM   1597  OD2 ASP   199      16.043   4.868 -18.728  1.00 44.73           O1-
ATOM   1598  N   SER   200      20.269   4.915 -21.960  1.00 95.34           N  
ATOM   1599  CA  SER   200      21.251   4.227 -22.749  1.00 95.34           C  
ATOM   1600  C   SER   200      22.534   5.010 -22.821  1.00 95.34           C  
ATOM   1601  O   SER   200      23.598   4.438 -23.044  1.00 95.34           O  
ATOM   1602  CB  SER   200      20.768   3.993 -24.188  1.00 95.34           C  
ATOM   1603  OG  SER   200      21.764   3.305 -24.927  1.00 95.34           O  
ATOM   1604  N   PHE   201      22.465   6.339 -22.647  1.00119.96           N  
ATOM   1605  CA  PHE   201      23.599   7.223 -22.740  1.00119.96           C  
ATOM   1606  C   PHE   201      24.527   7.089 -21.557  1.00119.96           C  
ATOM   1607  O   PHE   201      25.623   7.647 -21.589  1.00119.96           O  
ATOM   1608  CB  PHE   201      23.243   8.713 -22.886  1.00119.96           C  
ATOM   1609  CG  PHE   201      22.483   8.865 -24.159  1.00119.96           C  
ATOM   1610  CD1 PHE   201      23.012   8.428 -25.351  1.00119.96           C  
ATOM   1611  CD2 PHE   201      21.256   9.483 -24.167  1.00119.96           C  
ATOM   1612  CE1 PHE   201      22.312   8.577 -26.527  1.00119.96           C  
ATOM   1613  CE2 PHE   201      20.553   9.637 -25.339  1.00119.96           C  
ATOM   1614  CZ  PHE   201      21.079   9.180 -26.522  1.00119.96           C  
ATOM   1615  N   LYS   202      24.075   6.468 -20.443  1.00111.68           N  
ATOM   1616  CA  LYS   202      24.832   6.388 -19.210  1.00111.68           C  
ATOM   1617  C   LYS   202      25.853   5.269 -19.178  1.00111.68           C  
ATOM   1618  O   LYS   202      25.803   4.291 -19.921  1.00111.68           O  
ATOM   1619  CB  LYS   202      23.940   6.219 -17.968  1.00111.68           C  
ATOM   1620  CG  LYS   202      23.235   4.863 -17.902  1.00111.68           C  
ATOM   1621  CD  LYS   202      22.631   4.556 -16.531  1.00111.68           C  
ATOM   1622  CE  LYS   202      21.956   3.184 -16.451  1.00111.68           C  
ATOM   1623  NZ  LYS   202      21.512   2.919 -15.065  1.00111.68           N1+
ATOM   1624  N   PRO   203      26.813   5.497 -18.294  1.00124.84           N  
ATOM   1625  CA  PRO   203      27.958   4.632 -18.031  1.00124.84           C  
ATOM   1626  C   PRO   203      27.812   3.423 -17.129  1.00124.84           C  
ATOM   1627  O   PRO   203      26.881   3.387 -16.323  1.00124.84           O  
ATOM   1628  CB  PRO   203      29.044   5.558 -17.482  1.00124.84           C  
ATOM   1629  CG  PRO   203      28.302   6.809 -17.000  1.00124.84           C  
ATOM   1630  CD  PRO   203      27.089   6.876 -17.930  1.00124.84           C  
ATOM   1631  N   GLU   204      28.681   2.389 -17.344  1.00155.98           N  
ATOM   1632  CA  GLU   204      28.891   1.187 -16.548  1.00155.98           C  
ATOM   1633  C   GLU   204      29.870   1.313 -15.324  1.00155.98           C  
ATOM   1634  O   GLU   204      29.465   0.912 -14.236  1.00155.98           O  
ATOM   1635  CB  GLU   204      29.358   0.003 -17.417  1.00155.98           C  
ATOM   1636  CG  GLU   204      28.288  -0.433 -18.427  1.00155.98           C  
ATOM   1637  CD  GLU   204      28.799  -1.606 -19.260  1.00155.98           C  
ATOM   1638  OE1 GLU   204      29.328  -2.575 -18.657  1.00155.98           O  
ATOM   1639  OE2 GLU   204      28.659  -1.550 -20.511  1.00155.98           O1-
ATOM   1640  N   GLY   205      31.135   1.882 -15.447  1.00173.75           N  
ATOM   1641  CA  GLY   205      32.282   2.075 -14.523  1.00173.75           C  
ATOM   1642  C   GLY   205      33.547   1.428 -15.109  1.00173.75           C  
ATOM   1643  O   GLY   205      33.681   0.206 -15.068  1.00173.75           O  
ATOM   1644  N   THR   206      34.564   2.218 -15.587  1.00183.58           N  
ATOM   1645  CA  THR   206      35.696   1.624 -16.283  1.00183.58           C  
ATOM   1646  C   THR   206      36.937   1.619 -15.450  1.00183.58           C  
ATOM   1647  O   THR   206      37.169   2.511 -14.633  1.00183.58           O  
ATOM   1648  CB  THR   206      36.002   2.268 -17.603  1.00183.58           C  
ATOM   1649  CG2 THR   206      36.729   3.594 -17.360  1.00183.58           C  
ATOM   1650  OG1 THR   206      36.828   1.413 -18.376  1.00183.58           O  
ATOM   1651  N   SER   207      37.770   0.563 -15.625  1.00104.40           N  
ATOM   1652  CA  SER   207      39.066   0.596 -15.022  1.00104.40           C  
ATOM   1653  C   SER   207      39.746   1.456 -16.005  1.00104.40           C  
ATOM   1654  O   SER   207      40.492   1.006 -16.878  1.00104.40           O  
ATOM   1655  CB  SER   207      39.756  -0.780 -14.944  1.00104.40           C  
ATOM   1656  OG  SER   207      39.814  -1.389 -16.225  1.00104.40           O  
ATOM   1657  N   THR   208      39.479   2.758 -15.815  1.00114.33           N  
ATOM   1658  CA  THR   208      39.837   3.768 -16.730  1.00114.33           C  
ATOM   1659  C   THR   208      41.276   3.624 -16.851  1.00114.33           C  
ATOM   1660  O   THR   208      41.821   3.747 -17.947  1.00114.33           O  
ATOM   1661  CB  THR   208      39.529   5.155 -16.245  1.00114.33           C  
ATOM   1662  CG2 THR   208      40.268   5.416 -14.922  1.00114.33           C  
ATOM   1663  OG1 THR   208      39.908   6.108 -17.227  1.00114.33           O  
ATOM   1664  N   PHE   209      41.958   3.311 -15.740  1.00143.20           N  
ATOM   1665  CA  PHE   209      43.283   3.282 -16.185  1.00143.20           C  
ATOM   1666  C   PHE   209      44.181   2.557 -15.277  1.00143.20           C  
ATOM   1667  O   PHE   209      43.973   2.474 -14.067  1.00143.20           O  
ATOM   1668  CB  PHE   209      43.825   4.714 -16.350  1.00143.20           C  
ATOM   1669  CG  PHE   209      44.971   4.733 -17.297  1.00143.20           C  
ATOM   1670  CD1 PHE   209      44.738   4.598 -18.648  1.00143.20           C  
ATOM   1671  CD2 PHE   209      46.258   4.923 -16.856  1.00143.20           C  
ATOM   1672  CE1 PHE   209      45.775   4.626 -19.549  1.00143.20           C  
ATOM   1673  CE2 PHE   209      47.301   4.952 -17.753  1.00143.20           C  
ATOM   1674  CZ  PHE   209      47.062   4.802 -19.099  1.00143.20           C  
ATOM   1675  N   THR   210      45.220   1.993 -15.904  1.00128.72           N  
ATOM   1676  CA  THR   210      46.299   1.417 -15.193  1.00128.72           C  
ATOM   1677  C   THR   210      47.385   2.415 -15.390  1.00128.72           C  
ATOM   1678  O   THR   210      47.908   2.588 -16.490  1.00128.72           O  
ATOM   1679  CB  THR   210      46.746   0.087 -15.739  1.00128.72           C  
ATOM   1680  CG2 THR   210      45.580  -0.905 -15.622  1.00128.72           C  
ATOM   1681  OG1 THR   210      47.144   0.204 -17.097  1.00128.72           O  
ATOM   1682  N   HIS   211      47.693   3.152 -14.314  1.00101.12           N  
ATOM   1683  CA  HIS   211      48.748   4.110 -14.317  1.00101.12           C  
ATOM   1684  C   HIS   211      49.848   3.336 -13.691  1.00101.12           C  
ATOM   1685  O   HIS   211      49.641   2.167 -13.371  1.00101.12           O  
ATOM   1686  CB  HIS   211      48.442   5.341 -13.444  1.00101.12           C  
ATOM   1687  CG  HIS   211      49.524   6.382 -13.430  1.00101.12           C  
ATOM   1688  CD2 HIS   211      50.465   6.649 -12.484  1.00101.12           C  
ATOM   1689  ND1 HIS   211      49.737   7.294 -14.440  1.00101.12           N  
ATOM   1690  CE1 HIS   211      50.789   8.062 -14.057  1.00101.12           C  
ATOM   1691  NE2 HIS   211      51.263   7.708 -12.876  1.00101.12           N  
ATOM   1692  N   ASN   212      51.028   3.948 -13.486  1.00148.48           N  
ATOM   1693  CA  ASN   212      52.146   3.188 -13.012  1.00148.48           C  
ATOM   1694  C   ASN   212      51.826   2.532 -11.706  1.00148.48           C  
ATOM   1695  O   ASN   212      51.863   3.156 -10.648  1.00148.48           O  
ATOM   1696  CB  ASN   212      53.418   4.028 -12.806  1.00148.48           C  
ATOM   1697  CG  ASN   212      54.521   3.096 -12.324  1.00148.48           C  
ATOM   1698  ND2 ASN   212      54.914   3.244 -11.031  1.00148.48           N  
ATOM   1699  OD1 ASN   212      55.022   2.262 -13.076  1.00148.48           O  
ATOM   1700  N   GLY   213      51.488   1.229 -11.780  1.00 38.79           N  
ATOM   1701  CA  GLY   213      51.278   0.398 -10.634  1.00 38.79           C  
ATOM   1702  C   GLY   213      50.005   0.741  -9.926  1.00 38.79           C  
ATOM   1703  O   GLY   213      49.789   0.284  -8.804  1.00 38.79           O  
ATOM   1704  N   LYS   214      49.113   1.543 -10.534  1.00 35.47           N  
ATOM   1705  CA  LYS   214      47.917   1.845  -9.802  1.00 35.47           C  
ATOM   1706  C   LYS   214      46.732   1.589 -10.675  1.00 35.47           C  
ATOM   1707  O   LYS   214      46.830   1.583 -11.900  1.00 35.47           O  
ATOM   1708  CB  LYS   214      47.820   3.308  -9.337  1.00 35.47           C  
ATOM   1709  CG  LYS   214      48.838   3.677  -8.256  1.00 35.47           C  
ATOM   1710  CD  LYS   214      48.950   5.181  -8.002  1.00 35.47           C  
ATOM   1711  CE  LYS   214      49.917   5.543  -6.873  1.00 35.47           C  
ATOM   1712  NZ  LYS   214      49.979   7.014  -6.712  1.00 35.47           N1+
ATOM   1713  N   GLU   215      45.573   1.339 -10.035  1.00 40.27           N  
ATOM   1714  CA  GLU   215      44.346   1.123 -10.745  1.00 40.27           C  
ATOM   1715  C   GLU   215      43.519   2.346 -10.531  1.00 40.27           C  
ATOM   1716  O   GLU   215      43.236   2.728  -9.397  1.00 40.27           O  
ATOM   1717  CB  GLU   215      43.525  -0.062 -10.203  1.00 40.27           C  
ATOM   1718  CG  GLU   215      42.212  -0.303 -10.954  1.00 40.27           C  
ATOM   1719  CD  GLU   215      41.449  -1.396 -10.217  1.00 40.27           C  
ATOM   1720  OE1 GLU   215      42.010  -1.946  -9.232  1.00 40.27           O  
ATOM   1721  OE2 GLU   215      40.295  -1.693 -10.626  1.00 40.27           O1-
ATOM   1722  N   HIS   216      43.109   3.002 -11.630  1.00 53.17           N  
ATOM   1723  CA  HIS   216      42.311   4.180 -11.489  1.00 53.17           C  
ATOM   1724  C   HIS   216      41.001   3.886 -12.135  1.00 53.17           C  
ATOM   1725  O   HIS   216      40.857   2.891 -12.844  1.00 53.17           O  
ATOM   1726  CB  HIS   216      42.914   5.409 -12.189  1.00 53.17           C  
ATOM   1727  CG  HIS   216      44.249   5.782 -11.620  1.00 53.17           C  
ATOM   1728  CD2 HIS   216      45.497   5.415 -12.019  1.00 53.17           C  
ATOM   1729  ND1 HIS   216      44.429   6.597 -10.525  1.00 53.17           N  
ATOM   1730  CE1 HIS   216      45.767   6.684 -10.317  1.00 53.17           C  
ATOM   1731  NE2 HIS   216      46.457   5.983 -11.200  1.00 53.17           N  
ATOM   1732  N   THR   217      39.986   4.731 -11.868  1.00125.89           N  
ATOM   1733  CA  THR   217      38.706   4.463 -12.447  1.00125.89           C  
ATOM   1734  C   THR   217      38.035   5.747 -12.823  1.00125.89           C  
ATOM   1735  O   THR   217      38.247   6.791 -12.208  1.00125.89           O  
ATOM   1736  CB  THR   217      37.782   3.730 -11.520  1.00125.89           C  
ATOM   1737  CG2 THR   217      38.427   2.387 -11.139  1.00125.89           C  
ATOM   1738  OG1 THR   217      37.537   4.508 -10.358  1.00125.89           O  
ATOM   1739  N   ILE   218      37.207   5.688 -13.883  1.00151.47           N  
ATOM   1740  CA  ILE   218      36.434   6.817 -14.314  1.00151.47           C  
ATOM   1741  C   ILE   218      35.080   6.303 -14.698  1.00151.47           C  
ATOM   1742  O   ILE   218      34.921   5.120 -15.000  1.00151.47           O  
ATOM   1743  CB  ILE   218      36.943   7.481 -15.561  1.00151.47           C  
ATOM   1744  CG1 ILE   218      36.096   8.719 -15.884  1.00151.47           C  
ATOM   1745  CG2 ILE   218      36.922   6.454 -16.699  1.00151.47           C  
ATOM   1746  CD1 ILE   218      36.525   9.395 -17.177  1.00151.47           C  
ATOM   1747  N   GLN   219      34.060   7.187 -14.672  1.00 66.98           N  
ATOM   1748  CA  GLN   219      32.751   6.789 -15.099  1.00 66.98           C  
ATOM   1749  C   GLN   219      32.277   7.803 -16.096  1.00 66.98           C  
ATOM   1750  O   GLN   219      31.913   8.920 -15.731  1.00 66.98           O  
ATOM   1751  CB  GLN   219      31.714   6.778 -13.962  1.00 66.98           C  
ATOM   1752  CG  GLN   219      30.318   6.349 -14.419  1.00 66.98           C  
ATOM   1753  CD  GLN   219      29.394   6.377 -13.210  1.00 66.98           C  
ATOM   1754  NE2 GLN   219      29.882   5.840 -12.058  1.00 66.98           N  
ATOM   1755  OE1 GLN   219      28.267   6.862 -13.285  1.00 66.98           O  
ATOM   1756  N   ALA   220      32.235   7.438 -17.394  1.00 60.57           N  
ATOM   1757  CA  ALA   220      31.820   8.402 -18.373  1.00 60.57           C  
ATOM   1758  C   ALA   220      30.694   7.862 -19.207  1.00 60.57           C  
ATOM   1759  O   ALA   220      30.632   6.677 -19.529  1.00 60.57           O  
ATOM   1760  CB  ALA   220      32.939   8.811 -19.346  1.00 60.57           C  
ATOM   1761  N   GLY   221      29.769   8.762 -19.597  1.00 52.23           N  
ATOM   1762  CA  GLY   221      28.641   8.426 -20.427  1.00 52.23           C  
ATOM   1763  C   GLY   221      29.088   8.527 -21.866  1.00 52.23           C  
ATOM   1764  O   GLY   221      30.278   8.422 -22.152  1.00 52.23           O  
ATOM   1765  N   ILE   222      28.131   8.758 -22.800  1.00119.31           N  
ATOM   1766  CA  ILE   222      28.313   8.776 -24.246  1.00119.31           C  
ATOM   1767  C   ILE   222      29.456   9.682 -24.684  1.00119.31           C  
ATOM   1768  O   ILE   222      29.551  10.826 -24.248  1.00119.31           O  
ATOM   1769  CB  ILE   222      27.051   9.197 -24.949  1.00119.31           C  
ATOM   1770  CG1 ILE   222      27.123   8.921 -26.456  1.00119.31           C  
ATOM   1771  CG2 ILE   222      26.767  10.665 -24.589  1.00119.31           C  
ATOM   1772  CD1 ILE   222      25.765   9.051 -27.145  1.00119.31           C  
ATOM   1773  N   PHE   223      30.438   9.099 -25.432  1.00355.67           N  
ATOM   1774  CA  PHE   223      31.691   9.721 -25.822  1.00355.67           C  
ATOM   1775  C   PHE   223      32.040  10.250 -27.222  1.00355.67           C  
ATOM   1776  O   PHE   223      32.847  11.169 -27.281  1.00355.67           O  
ATOM   1777  CB  PHE   223      32.888   8.868 -25.358  1.00355.67           C  
ATOM   1778  CG  PHE   223      33.807   9.774 -24.595  1.00355.67           C  
ATOM   1779  CD1 PHE   223      34.586  10.726 -25.213  1.00355.67           C  
ATOM   1780  CD2 PHE   223      33.892   9.658 -23.225  1.00355.67           C  
ATOM   1781  CE1 PHE   223      35.418  11.543 -24.483  1.00355.67           C  
ATOM   1782  CE2 PHE   223      34.723  10.470 -22.489  1.00355.67           C  
ATOM   1783  CZ  PHE   223      35.488  11.421 -23.116  1.00355.67           C  
ATOM   1784  N   GLY   224      31.691   9.644 -28.398  1.00179.01           N  
ATOM   1785  CA  GLY   224      30.957   8.432 -28.556  1.00179.01           C  
ATOM   1786  C   GLY   224      29.935   8.470 -29.678  1.00179.01           C  
ATOM   1787  O   GLY   224      28.873   7.881 -29.500  1.00179.01           O  
ATOM   1788  N   ILE   225      30.151   9.180 -30.827  1.00 83.79           N  
ATOM   1789  CA  ILE   225      29.135   9.079 -31.869  1.00 83.79           C  
ATOM   1790  C   ILE   225      29.666   9.088 -33.300  1.00 83.79           C  
ATOM   1791  O   ILE   225      30.406   9.990 -33.692  1.00 83.79           O  
ATOM   1792  CB  ILE   225      28.089  10.153 -31.778  1.00 83.79           C  
ATOM   1793  CG1 ILE   225      26.889   9.808 -32.675  1.00 83.79           C  
ATOM   1794  CG2 ILE   225      28.750  11.503 -32.108  1.00 83.79           C  
ATOM   1795  CD1 ILE   225      25.660  10.675 -32.410  1.00 83.79           C  
ATOM   1796  N   ALA   226      29.225   8.111 -34.149  1.00 53.25           N  
ATOM   1797  CA  ALA   226      29.653   8.003 -35.536  1.00 53.25           C  
ATOM   1798  C   ALA   226      28.467   7.664 -36.424  1.00 53.25           C  
ATOM   1799  O   ALA   226      27.516   7.023 -35.982  1.00 53.25           O  
ATOM   1800  CB  ALA   226      30.708   6.908 -35.759  1.00 53.25           C  
ATOM   1801  N   LEU   227      28.506   8.068 -37.724  1.00125.76           N  
ATOM   1802  CA  LEU   227      27.384   7.881 -38.627  1.00125.76           C  
ATOM   1803  C   LEU   227      27.667   6.861 -39.701  1.00125.76           C  
ATOM   1804  O   LEU   227      28.732   6.849 -40.316  1.00125.76           O  
ATOM   1805  CB  LEU   227      26.928   9.178 -39.337  1.00125.76           C  
ATOM   1806  CG  LEU   227      26.096  10.173 -38.487  1.00125.76           C  
ATOM   1807  CD1 LEU   227      24.654   9.684 -38.286  1.00125.76           C  
ATOM   1808  CD2 LEU   227      26.776  10.509 -37.157  1.00125.76           C  
ATOM   1809  N   GLY   228      26.665   5.990 -39.973  1.00 33.16           N  
ATOM   1810  CA  GLY   228      26.791   4.912 -40.920  1.00 33.16           C  
ATOM   1811  C   GLY   228      26.268   5.302 -42.271  1.00 33.16           C  
ATOM   1812  O   GLY   228      26.089   6.478 -42.580  1.00 33.16           O  
ATOM   1813  N   ASP   229      26.019   4.277 -43.118  1.00 44.02           N  
ATOM   1814  CA  ASP   229      25.558   4.459 -44.467  1.00 44.02           C  
ATOM   1815  C   ASP   229      24.164   4.996 -44.434  1.00 44.02           C  
ATOM   1816  O   ASP   229      23.339   4.586 -43.620  1.00 44.02           O  
ATOM   1817  CB  ASP   229      25.492   3.151 -45.277  1.00 44.02           C  
ATOM   1818  CG  ASP   229      26.899   2.624 -45.526  1.00 44.02           C  
ATOM   1819  OD1 ASP   229      27.872   3.412 -45.395  1.00 44.02           O  
ATOM   1820  OD2 ASP   229      27.010   1.413 -45.855  1.00 44.02           O1-
ATOM   1821  N   ARG   230      23.867   5.946 -45.340  1.00151.63           N  
ATOM   1822  CA  ARG   230      22.542   6.487 -45.403  1.00151.63           C  
ATOM   1823  C   ARG   230      21.796   5.886 -46.545  1.00151.63           C  
ATOM   1824  O   ARG   230      22.376   5.495 -47.557  1.00151.63           O  
ATOM   1825  CB  ARG   230      22.492   8.029 -45.428  1.00151.63           C  
ATOM   1826  CG  ARG   230      23.381   8.691 -46.480  1.00151.63           C  
ATOM   1827  CD  ARG   230      23.298  10.221 -46.464  1.00151.63           C  
ATOM   1828  NE  ARG   230      24.438  10.737 -47.270  1.00151.63           N  
ATOM   1829  CZ  ARG   230      25.440  11.436 -46.660  1.00151.63           C  
ATOM   1830  NH1 ARG   230      25.337  11.769 -45.341  1.00151.63           N1+
ATOM   1831  NH2 ARG   230      26.545  11.805 -47.368  1.00151.63           N  
ATOM   1832  N   ASN   231      20.469   5.750 -46.350  1.00 75.36           N  
ATOM   1833  CA  ASN   231      19.564   5.204 -47.319  1.00 75.36           C  
ATOM   1834  C   ASN   231      19.129   6.302 -48.245  1.00 75.36           C  
ATOM   1835  O   ASN   231      19.625   7.423 -48.169  1.00 75.36           O  
ATOM   1836  CB  ASN   231      18.339   4.500 -46.695  1.00 75.36           C  
ATOM   1837  CG  ASN   231      17.574   5.431 -45.756  1.00 75.36           C  
ATOM   1838  ND2 ASN   231      18.002   6.718 -45.648  1.00 75.36           N  
ATOM   1839  OD1 ASN   231      16.609   5.011 -45.118  1.00 75.36           O  
ATOM   1840  N   LYS   232      18.186   6.000 -49.159  1.00108.37           N  
ATOM   1841  CA  LYS   232      17.757   6.951 -50.150  1.00108.37           C  
ATOM   1842  C   LYS   232      17.173   8.164 -49.490  1.00108.37           C  
ATOM   1843  O   LYS   232      17.286   9.271 -50.017  1.00108.37           O  
ATOM   1844  CB  LYS   232      16.688   6.418 -51.114  1.00108.37           C  
ATOM   1845  CG  LYS   232      16.278   7.480 -52.137  1.00108.37           C  
ATOM   1846  CD  LYS   232      15.480   6.948 -53.326  1.00108.37           C  
ATOM   1847  CE  LYS   232      14.934   8.061 -54.223  1.00108.37           C  
ATOM   1848  NZ  LYS   232      16.044   8.900 -54.726  1.00108.37           N1+
ATOM   1849  N   GLU   233      16.497   7.979 -48.342  1.00 77.16           N  
ATOM   1850  CA  GLU   233      15.881   9.060 -47.625  1.00 77.16           C  
ATOM   1851  C   GLU   233      16.944   9.983 -47.110  1.00 77.16           C  
ATOM   1852  O   GLU   233      16.727  11.192 -47.033  1.00 77.16           O  
ATOM   1853  CB  GLU   233      15.041   8.597 -46.419  1.00 77.16           C  
ATOM   1854  CG  GLU   233      13.734   7.887 -46.789  1.00 77.16           C  
ATOM   1855  CD  GLU   233      14.003   6.398 -46.967  1.00 77.16           C  
ATOM   1856  OE1 GLU   233      14.813   6.033 -47.859  1.00 77.16           O  
ATOM   1857  OE2 GLU   233      13.395   5.602 -46.203  1.00 77.16           O1-
ATOM   1858  N   GLY   234      18.133   9.452 -46.752  1.00 38.02           N  
ATOM   1859  CA  GLY   234      19.166  10.302 -46.227  1.00 38.02           C  
ATOM   1860  C   GLY   234      19.299  10.095 -44.746  1.00 38.02           C  
ATOM   1861  O   GLY   234      19.909  10.912 -44.058  1.00 38.02           O  
ATOM   1862  N   HIS   235      18.718   9.002 -44.213  1.00 52.65           N  
ATOM   1863  CA  HIS   235      18.823   8.700 -42.811  1.00 52.65           C  
ATOM   1864  C   HIS   235      19.767   7.542 -42.654  1.00 52.65           C  
ATOM   1865  O   HIS   235      19.908   6.714 -43.554  1.00 52.65           O  
ATOM   1866  CB  HIS   235      17.480   8.312 -42.162  1.00 52.65           C  
ATOM   1867  CG  HIS   235      16.499   9.448 -42.168  1.00 52.65           C  
ATOM   1868  CD2 HIS   235      16.232  10.378 -41.211  1.00 52.65           C  
ATOM   1869  ND1 HIS   235      15.672   9.752 -43.228  1.00 52.65           N  
ATOM   1870  CE1 HIS   235      14.951  10.842 -42.860  1.00 52.65           C  
ATOM   1871  NE2 HIS   235      15.257  11.258 -41.644  1.00 52.65           N  
ATOM   1872  N   ARG   236      20.466   7.473 -41.499  1.00160.41           N  
ATOM   1873  CA  ARG   236      21.424   6.422 -41.282  1.00160.41           C  
ATOM   1874  C   ARG   236      21.539   6.119 -39.820  1.00160.41           C  
ATOM   1875  O   ARG   236      21.022   6.841 -38.969  1.00160.41           O  
ATOM   1876  CB  ARG   236      22.805   6.770 -41.870  1.00160.41           C  
ATOM   1877  CG  ARG   236      23.357   8.129 -41.430  1.00160.41           C  
ATOM   1878  CD  ARG   236      24.420   8.648 -42.403  1.00160.41           C  
ATOM   1879  NE  ARG   236      24.701  10.078 -42.102  1.00160.41           N  
ATOM   1880  CZ  ARG   236      25.799  10.676 -42.653  1.00160.41           C  
ATOM   1881  NH1 ARG   236      26.674   9.941 -43.400  1.00160.41           N1+
ATOM   1882  NH2 ARG   236      26.023  12.008 -42.466  1.00160.41           N  
ATOM   1883  N   PRO   237      22.158   5.005 -39.521  1.00 90.11           N  
ATOM   1884  CA  PRO   237      22.371   4.643 -38.149  1.00 90.11           C  
ATOM   1885  C   PRO   237      23.447   5.487 -37.548  1.00 90.11           C  
ATOM   1886  O   PRO   237      24.461   5.722 -38.206  1.00 90.11           O  
ATOM   1887  CB  PRO   237      22.664   3.139 -38.137  1.00 90.11           C  
ATOM   1888  CG  PRO   237      22.882   2.773 -39.618  1.00 90.11           C  
ATOM   1889  CD  PRO   237      22.074   3.836 -40.378  1.00 90.11           C  
ATOM   1890  N   ALA   238      23.247   5.951 -36.299  1.00 48.97           N  
ATOM   1891  CA  ALA   238      24.274   6.689 -35.628  1.00 48.97           C  
ATOM   1892  C   ALA   238      24.733   5.815 -34.508  1.00 48.97           C  
ATOM   1893  O   ALA   238      24.005   5.586 -33.543  1.00 48.97           O  
ATOM   1894  CB  ALA   238      23.783   8.010 -35.013  1.00 48.97           C  
ATOM   1895  N   TYR   239      25.985   5.330 -34.596  1.00 70.08           N  
ATOM   1896  CA  TYR   239      26.506   4.420 -33.618  1.00 70.08           C  
ATOM   1897  C   TYR   239      27.061   5.219 -32.481  1.00 70.08           C  
ATOM   1898  O   TYR   239      27.778   6.198 -32.697  1.00 70.08           O  
ATOM   1899  CB  TYR   239      27.676   3.565 -34.143  1.00 70.08           C  
ATOM   1900  CG  TYR   239      27.229   2.802 -35.344  1.00 70.08           C  
ATOM   1901  CD1 TYR   239      26.492   1.646 -35.223  1.00 70.08           C  
ATOM   1902  CD2 TYR   239      27.563   3.248 -36.603  1.00 70.08           C  
ATOM   1903  CE1 TYR   239      26.094   0.952 -36.342  1.00 70.08           C  
ATOM   1904  CE2 TYR   239      27.167   2.560 -37.724  1.00 70.08           C  
ATOM   1905  CZ  TYR   239      26.426   1.411 -37.595  1.00 70.08           C  
ATOM   1906  OH  TYR   239      26.017   0.703 -38.743  1.00 70.08           O  
ATOM   1907  N   TYR   240      26.723   4.837 -31.228  1.00 98.66           N  
ATOM   1908  CA  TYR   240      27.293   5.553 -30.118  1.00 98.66           C  
ATOM   1909  C   TYR   240      27.692   4.610 -29.026  1.00 98.66           C  
ATOM   1910  O   TYR   240      27.330   3.434 -29.024  1.00 98.66           O  
ATOM   1911  CB  TYR   240      26.406   6.677 -29.540  1.00 98.66           C  
ATOM   1912  CG  TYR   240      25.138   6.136 -28.977  1.00 98.66           C  
ATOM   1913  CD1 TYR   240      25.104   5.613 -27.704  1.00 98.66           C  
ATOM   1914  CD2 TYR   240      23.976   6.171 -29.714  1.00 98.66           C  
ATOM   1915  CE1 TYR   240      23.932   5.123 -27.177  1.00 98.66           C  
ATOM   1916  CE2 TYR   240      22.802   5.683 -29.192  1.00 98.66           C  
ATOM   1917  CZ  TYR   240      22.779   5.158 -27.923  1.00 98.66           C  
ATOM   1918  OH  TYR   240      21.572   4.658 -27.389  1.00 98.66           O  
ATOM   1919  N   LEU   241      28.485   5.135 -28.072  1.00138.28           N  
ATOM   1920  CA  LEU   241      29.092   4.332 -27.050  1.00138.28           C  
ATOM   1921  C   LEU   241      29.403   5.220 -25.874  1.00138.28           C  
ATOM   1922  O   LEU   241      29.845   6.352 -26.056  1.00138.28           O  
ATOM   1923  CB  LEU   241      30.436   3.851 -27.640  1.00138.28           C  
ATOM   1924  CG  LEU   241      31.354   2.963 -26.803  1.00138.28           C  
ATOM   1925  CD1 LEU   241      30.736   1.586 -26.579  1.00138.28           C  
ATOM   1926  CD2 LEU   241      32.754   2.874 -27.434  1.00138.28           C  
ATOM   1927  N   ALA   242      29.146   4.744 -24.633  1.00 62.53           N  
ATOM   1928  CA  ALA   242      29.575   5.467 -23.470  1.00 62.53           C  
ATOM   1929  C   ALA   242      31.020   5.113 -23.283  1.00 62.53           C  
ATOM   1930  O   ALA   242      31.467   4.064 -23.749  1.00 62.53           O  
ATOM   1931  CB  ALA   242      28.822   5.074 -22.187  1.00 62.53           C  
ATOM   1932  N   GLY   243      31.797   6.010 -22.637  1.00 49.21           N  
ATOM   1933  CA  GLY   243      33.195   5.765 -22.405  1.00 49.21           C  
ATOM   1934  C   GLY   243      33.348   4.605 -21.482  1.00 49.21           C  
ATOM   1935  O   GLY   243      34.134   3.694 -21.748  1.00 49.21           O  
ATOM   1936  N   SER   244      32.594   4.594 -20.365  1.00138.75           N  
ATOM   1937  CA  SER   244      32.757   3.454 -19.517  1.00138.75           C  
ATOM   1938  C   SER   244      31.629   2.525 -19.821  1.00138.75           C  
ATOM   1939  O   SER   244      30.537   2.611 -19.258  1.00138.75           O  
ATOM   1940  CB  SER   244      32.832   3.759 -18.012  1.00138.75           C  
ATOM   1941  OG  SER   244      31.626   4.340 -17.560  1.00138.75           O  
ATOM   1942  N   SER   245      31.891   1.599 -20.762  1.00125.79           N  
ATOM   1943  CA  SER   245      30.897   0.665 -21.192  1.00125.79           C  
ATOM   1944  C   SER   245      31.483  -0.189 -22.283  1.00125.79           C  
ATOM   1945  O   SER   245      32.464   0.182 -22.931  1.00125.79           O  
ATOM   1946  CB  SER   245      29.657   1.356 -21.781  1.00125.79           C  
ATOM   1947  OG  SER   245      28.701   0.396 -22.203  1.00125.79           O  
ATOM   1948  N   THR   246      30.982  -1.437 -22.376  1.00167.73           N  
ATOM   1949  CA  THR   246      31.248  -2.411 -23.404  1.00167.73           C  
ATOM   1950  C   THR   246      30.237  -2.368 -24.517  1.00167.73           C  
ATOM   1951  O   THR   246      30.495  -2.853 -25.622  1.00167.73           O  
ATOM   1952  CB  THR   246      31.238  -3.813 -22.872  1.00167.73           C  
ATOM   1953  CG2 THR   246      32.290  -3.927 -21.756  1.00167.73           C  
ATOM   1954  OG1 THR   246      29.948  -4.135 -22.371  1.00167.73           O  
ATOM   1955  N   LYS   247      29.015  -1.878 -24.206  1.00149.21           N  
ATOM   1956  CA  LYS   247      27.911  -1.946 -25.127  1.00149.21           C  
ATOM   1957  C   LYS   247      27.963  -0.872 -26.165  1.00149.21           C  
ATOM   1958  O   LYS   247      28.449   0.231 -25.922  1.00149.21           O  
ATOM   1959  CB  LYS   247      26.533  -1.847 -24.449  1.00149.21           C  
ATOM   1960  CG  LYS   247      26.088  -3.113 -23.713  1.00149.21           C  
ATOM   1961  CD  LYS   247      26.850  -3.399 -22.423  1.00149.21           C  
ATOM   1962  CE  LYS   247      26.374  -4.666 -21.710  1.00149.21           C  
ATOM   1963  NZ  LYS   247      25.004  -4.468 -21.185  1.00149.21           N1+
ATOM   1964  N   LEU   248      27.443  -1.205 -27.371  1.00125.99           N  
ATOM   1965  CA  LEU   248      27.389  -0.285 -28.470  1.00125.99           C  
ATOM   1966  C   LEU   248      25.964  -0.258 -28.941  1.00125.99           C  
ATOM   1967  O   LEU   248      25.326  -1.299 -29.086  1.00125.99           O  
ATOM   1968  CB  LEU   248      28.291  -0.708 -29.649  1.00125.99           C  
ATOM   1969  CG  LEU   248      28.373   0.295 -30.823  1.00125.99           C  
ATOM   1970  CD1 LEU   248      27.048   0.437 -31.587  1.00125.99           C  
ATOM   1971  CD2 LEU   248      28.931   1.647 -30.356  1.00125.99           C  
ATOM   1972  N   TYR   249      25.433   0.952 -29.209  1.00156.88           N  
ATOM   1973  CA  TYR   249      24.060   1.110 -29.588  1.00156.88           C  
ATOM   1974  C   TYR   249      24.024   1.882 -30.870  1.00156.88           C  
ATOM   1975  O   TYR   249      25.010   2.493 -31.280  1.00156.88           O  
ATOM   1976  CB  TYR   249      23.246   1.939 -28.576  1.00156.88           C  
ATOM   1977  CG  TYR   249      23.245   1.250 -27.250  1.00156.88           C  
ATOM   1978  CD1 TYR   249      24.231   1.516 -26.325  1.00156.88           C  
ATOM   1979  CD2 TYR   249      22.263   0.342 -26.923  1.00156.88           C  
ATOM   1980  CE1 TYR   249      24.239   0.891 -25.099  1.00156.88           C  
ATOM   1981  CE2 TYR   249      22.265  -0.287 -25.698  1.00156.88           C  
ATOM   1982  CZ  TYR   249      23.254  -0.012 -24.783  1.00156.88           C  
ATOM   1983  OH  TYR   249      23.260  -0.655 -23.525  1.00156.88           O  
ATOM   1984  N   SER   250      22.870   1.813 -31.561  1.00 91.95           N  
ATOM   1985  CA  SER   250      22.663   2.566 -32.763  1.00 91.95           C  
ATOM   1986  C   SER   250      21.269   3.111 -32.681  1.00 91.95           C  
ATOM   1987  O   SER   250      20.368   2.458 -32.158  1.00 91.95           O  
ATOM   1988  CB  SER   250      22.753   1.677 -34.015  1.00 91.95           C  
ATOM   1989  OG  SER   250      22.547   2.441 -35.191  1.00 91.95           O  
ATOM   1990  N   VAL   251      21.072   4.356 -33.162  1.00102.10           N  
ATOM   1991  CA  VAL   251      19.771   4.969 -33.195  1.00102.10           C  
ATOM   1992  C   VAL   251      19.679   5.656 -34.520  1.00102.10           C  
ATOM   1993  O   VAL   251      20.665   6.207 -35.008  1.00102.10           O  
ATOM   1994  CB  VAL   251      19.573   5.997 -32.117  1.00102.10           C  
ATOM   1995  CG1 VAL   251      20.598   7.125 -32.320  1.00102.10           C  
ATOM   1996  CG2 VAL   251      18.109   6.471 -32.141  1.00102.10           C  
ATOM   1997  N   ASP   252      18.489   5.646 -35.156  1.00100.58           N  
ATOM   1998  CA  ASP   252      18.423   6.245 -36.457  1.00100.58           C  
ATOM   1999  C   ASP   252      18.403   7.735 -36.334  1.00100.58           C  
ATOM   2000  O   ASP   252      17.911   8.295 -35.355  1.00100.58           O  
ATOM   2001  CB  ASP   252      17.229   5.805 -37.324  1.00100.58           C  
ATOM   2002  CG  ASP   252      15.939   6.300 -36.697  1.00100.58           C  
ATOM   2003  OD1 ASP   252      15.670   5.939 -35.521  1.00100.58           O  
ATOM   2004  OD2 ASP   252      15.200   7.041 -37.397  1.00100.58           O1-
ATOM   2005  N   THR   253      18.946   8.411 -37.366  1.00 61.78           N  
ATOM   2006  CA  THR   253      19.051   9.840 -37.430  1.00 61.78           C  
ATOM   2007  C   THR   253      17.683  10.437 -37.522  1.00 61.78           C  
ATOM   2008  O   THR   253      17.469  11.567 -37.090  1.00 61.78           O  
ATOM   2009  CB  THR   253      19.867  10.321 -38.600  1.00 61.78           C  
ATOM   2010  CG2 THR   253      21.306   9.792 -38.453  1.00 61.78           C  
ATOM   2011  OG1 THR   253      19.299   9.874 -39.823  1.00 61.78           O  
ATOM   2012  N   LYS   254      16.722   9.702 -38.113  1.00 92.60           N  
ATOM   2013  CA  LYS   254      15.401  10.237 -38.277  1.00 92.60           C  
ATOM   2014  C   LYS   254      14.824  10.573 -36.936  1.00 92.60           C  
ATOM   2015  O   LYS   254      14.210  11.625 -36.771  1.00 92.60           O  
ATOM   2016  CB  LYS   254      14.409   9.268 -38.935  1.00 92.60           C  
ATOM   2017  CG  LYS   254      13.055   9.934 -39.201  1.00 92.60           C  
ATOM   2018  CD  LYS   254      12.055   9.053 -39.948  1.00 92.60           C  
ATOM   2019  CE  LYS   254      10.981   8.461 -39.033  1.00 92.60           C  
ATOM   2020  NZ  LYS   254      10.030   9.517 -38.621  1.00 92.60           N1+
ATOM   2021  N   SER   255      14.997   9.682 -35.941  1.00 32.72           N  
ATOM   2022  CA  SER   255      14.443   9.917 -34.638  1.00 32.72           C  
ATOM   2023  C   SER   255      15.147  11.085 -34.009  1.00 32.72           C  
ATOM   2024  O   SER   255      14.545  11.838 -33.246  1.00 32.72           O  
ATOM   2025  CB  SER   255      14.609   8.713 -33.693  1.00 32.72           C  
ATOM   2026  OG  SER   255      15.985   8.489 -33.427  1.00 32.72           O  
ATOM   2027  N   LEU   256      16.451  11.251 -34.300  1.00 60.83           N  
ATOM   2028  CA  LEU   256      17.263  12.288 -33.720  1.00 60.83           C  
ATOM   2029  C   LEU   256      16.828  13.659 -34.165  1.00 60.83           C  
ATOM   2030  O   LEU   256      16.760  14.591 -33.365  1.00 60.83           O  
ATOM   2031  CB  LEU   256      18.754  12.136 -34.089  1.00 60.83           C  
ATOM   2032  CG  LEU   256      19.389  10.848 -33.523  1.00 60.83           C  
ATOM   2033  CD1 LEU   256      20.874  10.720 -33.901  1.00 60.83           C  
ATOM   2034  CD2 LEU   256      19.160  10.744 -32.006  1.00 60.83           C  
ATOM   2035  N   LYS   257      16.518  13.809 -35.463  1.00 96.64           N  
ATOM   2036  CA  LYS   257      16.153  15.057 -36.076  1.00 96.64           C  
ATOM   2037  C   LYS   257      14.845  15.559 -35.523  1.00 96.64           C  
ATOM   2038  O   LYS   257      14.566  16.755 -35.585  1.00 96.64           O  
ATOM   2039  CB  LYS   257      16.018  14.931 -37.602  1.00 96.64           C  
ATOM   2040  CG  LYS   257      17.333  14.537 -38.282  1.00 96.64           C  
ATOM   2041  CD  LYS   257      17.152  14.031 -39.715  1.00 96.64           C  
ATOM   2042  CE  LYS   257      18.454  13.590 -40.390  1.00 96.64           C  
ATOM   2043  NZ  LYS   257      19.264  14.768 -40.764  1.00 96.64           N1+
ATOM   2044  N   LYS   258      13.977  14.663 -35.015  1.00153.55           N  
ATOM   2045  CA  LYS   258      12.684  15.089 -34.540  1.00153.55           C  
ATOM   2046  C   LYS   258      12.772  15.558 -33.118  1.00153.55           C  
ATOM   2047  O   LYS   258      13.002  14.772 -32.201  1.00153.55           O  
ATOM   2048  CB  LYS   258      11.637  13.959 -34.556  1.00153.55           C  
ATOM   2049  CG  LYS   258      11.136  13.572 -35.950  1.00153.55           C  
ATOM   2050  CD  LYS   258      10.311  14.669 -36.621  1.00153.55           C  
ATOM   2051  CE  LYS   258      11.116  15.927 -36.951  1.00153.55           C  
ATOM   2052  NZ  LYS   258      10.235  16.935 -37.582  1.00153.55           N1+
ATOM   2053  N   LYS   259      12.550  16.872 -32.910  1.00 74.69           N  
ATOM   2054  CA  LYS   259      12.562  17.466 -31.605  1.00 74.69           C  
ATOM   2055  C   LYS   259      11.343  16.993 -30.873  1.00 74.69           C  
ATOM   2056  O   LYS   259      10.226  17.127 -31.368  1.00 74.69           O  
ATOM   2057  CB  LYS   259      12.479  19.002 -31.681  1.00 74.69           C  
ATOM   2058  CG  LYS   259      12.485  19.736 -30.339  1.00 74.69           C  
ATOM   2059  CD  LYS   259      12.546  21.258 -30.501  1.00 74.69           C  
ATOM   2060  CE  LYS   259      12.233  22.038 -29.222  1.00 74.69           C  
ATOM   2061  NZ  LYS   259      13.446  22.151 -28.382  1.00 74.69           N1+
ATOM   2062  N   GLY   260      11.531  16.430 -29.660  1.00 19.57           N  
ATOM   2063  CA  GLY   260      10.422  16.022 -28.844  1.00 19.57           C  
ATOM   2064  C   GLY   260       9.965  14.633 -29.186  1.00 19.57           C  
ATOM   2065  O   GLY   260       8.943  14.181 -28.673  1.00 19.57           O  
ATOM   2066  N   THR   261      10.695  13.909 -30.058  1.00 90.99           N  
ATOM   2067  CA  THR   261      10.268  12.580 -30.409  1.00 90.99           C  
ATOM   2068  C   THR   261      10.921  11.590 -29.492  1.00 90.99           C  
ATOM   2069  O   THR   261      11.908  11.897 -28.827  1.00 90.99           O  
ATOM   2070  CB  THR   261      10.626  12.191 -31.812  1.00 90.99           C  
ATOM   2071  CG2 THR   261      12.158  12.116 -31.923  1.00 90.99           C  
ATOM   2072  OG1 THR   261      10.044  10.938 -32.140  1.00 90.99           O  
ATOM   2073  N   THR   262      10.361  10.361 -29.428  1.00 88.71           N  
ATOM   2074  CA  THR   262      10.918   9.333 -28.593  1.00 88.71           C  
ATOM   2075  C   THR   262      12.009   8.652 -29.359  1.00 88.71           C  
ATOM   2076  O   THR   262      11.984   8.611 -30.588  1.00 88.71           O  
ATOM   2077  CB  THR   262       9.923   8.282 -28.194  1.00 88.71           C  
ATOM   2078  CG2 THR   262       9.526   7.476 -29.443  1.00 88.71           C  
ATOM   2079  OG1 THR   262      10.484   7.423 -27.214  1.00 88.71           O  
ATOM   2080  N   LEU   263      13.009   8.103 -28.640  1.00 88.66           N  
ATOM   2081  CA  LEU   263      14.094   7.428 -29.303  1.00 88.66           C  
ATOM   2082  C   LEU   263      13.996   5.965 -29.006  1.00 88.66           C  
ATOM   2083  O   LEU   263      13.563   5.568 -27.926  1.00 88.66           O  
ATOM   2084  CB  LEU   263      15.493   7.861 -28.826  1.00 88.66           C  
ATOM   2085  CG  LEU   263      15.871   9.315 -29.162  1.00 88.66           C  
ATOM   2086  CD1 LEU   263      14.950  10.312 -28.444  1.00 88.66           C  
ATOM   2087  CD2 LEU   263      17.360   9.579 -28.884  1.00 88.66           C  
ATOM   2088  N   LYS   264      14.364   5.112 -29.988  1.00 93.79           N  
ATOM   2089  CA  LYS   264      14.366   3.704 -29.710  1.00 93.79           C  
ATOM   2090  C   LYS   264      15.684   3.140 -30.150  1.00 93.79           C  
ATOM   2091  O   LYS   264      15.841   2.681 -31.280  1.00 93.79           O  
ATOM   2092  CB  LYS   264      13.260   2.917 -30.435  1.00 93.79           C  
ATOM   2093  CG  LYS   264      13.279   1.425 -30.087  1.00 93.79           C  
ATOM   2094  CD  LYS   264      12.005   0.671 -30.472  1.00 93.79           C  
ATOM   2095  CE  LYS   264      12.067  -0.822 -30.137  1.00 93.79           C  
ATOM   2096  NZ  LYS   264      10.805  -1.486 -30.528  1.00 93.79           N1+
ATOM   2097  N   PRO   265      16.635   3.152 -29.257  1.00 66.77           N  
ATOM   2098  CA  PRO   265      17.940   2.644 -29.597  1.00 66.77           C  
ATOM   2099  C   PRO   265      17.980   1.145 -29.625  1.00 66.77           C  
ATOM   2100  O   PRO   265      17.196   0.509 -28.924  1.00 66.77           O  
ATOM   2101  CB  PRO   265      18.906   3.248 -28.582  1.00 66.77           C  
ATOM   2102  CG  PRO   265      18.222   4.561 -28.166  1.00 66.77           C  
ATOM   2103  CD  PRO   265      16.722   4.273 -28.334  1.00 66.77           C  
ATOM   2104  N   LYS   266      18.904   0.562 -30.419  1.00103.46           N  
ATOM   2105  CA  LYS   266      19.015  -0.867 -30.535  1.00103.46           C  
ATOM   2106  C   LYS   266      20.340  -1.282 -29.957  1.00103.46           C  
ATOM   2107  O   LYS   266      21.347  -0.612 -30.177  1.00103.46           O  
ATOM   2108  CB  LYS   266      19.028  -1.335 -31.999  1.00103.46           C  
ATOM   2109  CG  LYS   266      17.770  -0.950 -32.776  1.00103.46           C  
ATOM   2110  CD  LYS   266      17.964  -1.011 -34.291  1.00103.46           C  
ATOM   2111  CE  LYS   266      18.920   0.066 -34.813  1.00103.46           C  
ATOM   2112  NZ  LYS   266      19.069  -0.047 -36.280  1.00103.46           N1+
ATOM   2113  N   LEU   267      20.365  -2.396 -29.186  1.00 87.87           N  
ATOM   2114  CA  LEU   267      21.592  -2.918 -28.623  1.00 87.87           C  
ATOM   2115  C   LEU   267      22.226  -3.802 -29.671  1.00 87.87           C  
ATOM   2116  O   LEU   267      21.530  -4.567 -30.332  1.00 87.87           O  
ATOM   2117  CB  LEU   267      21.359  -3.761 -27.351  1.00 87.87           C  
ATOM   2118  CG  LEU   267      22.640  -4.337 -26.711  1.00 87.87           C  
ATOM   2119  CD1 LEU   267      23.560  -3.223 -26.184  1.00 87.87           C  
ATOM   2120  CD2 LEU   267      22.304  -5.375 -25.627  1.00 87.87           C  
ATOM   2121  N   LEU   268      23.543  -3.611 -29.932  1.00255.26           N  
ATOM   2122  CA  LEU   268      24.316  -4.319 -30.935  1.00255.26           C  
ATOM   2123  C   LEU   268      24.969  -5.669 -30.639  1.00255.26           C  
ATOM   2124  O   LEU   268      24.962  -6.537 -31.512  1.00255.26           O  
ATOM   2125  CB  LEU   268      25.391  -3.431 -31.590  1.00255.26           C  
ATOM   2126  CG  LEU   268      24.793  -2.327 -32.485  1.00255.26           C  
ATOM   2127  CD1 LEU   268      23.974  -1.324 -31.662  1.00255.26           C  
ATOM   2128  CD2 LEU   268      25.866  -1.652 -33.350  1.00255.26           C  
ATOM   2129  N   GLY   269      25.616  -5.892 -29.463  1.00247.54           N  
ATOM   2130  CA  GLY   269      25.557  -4.951 -28.400  1.00247.54           C  
ATOM   2131  C   GLY   269      26.747  -4.984 -27.464  1.00247.54           C  
ATOM   2132  O   GLY   269      26.866  -4.040 -26.688  1.00247.54           O  
ATOM   2133  N   ASP   270      27.652  -5.999 -27.454  1.00117.79           N  
ATOM   2134  CA  ASP   270      28.747  -5.874 -26.503  1.00117.79           C  
ATOM   2135  C   ASP   270      30.077  -6.319 -27.073  1.00117.79           C  
ATOM   2136  O   ASP   270      30.171  -7.322 -27.778  1.00117.79           O  
ATOM   2137  CB  ASP   270      28.547  -6.692 -25.215  1.00117.79           C  
ATOM   2138  CG  ASP   270      28.584  -8.166 -25.587  1.00117.79           C  
ATOM   2139  OD1 ASP   270      27.670  -8.620 -26.325  1.00117.79           O  
ATOM   2140  OD2 ASP   270      29.530  -8.862 -25.131  1.00117.79           O1-
ATOM   2141  N   ARG   271      31.139  -5.525 -26.783  1.00188.36           N  
ATOM   2142  CA  ARG   271      32.517  -5.680 -27.190  1.00188.36           C  
ATOM   2143  C   ARG   271      33.316  -6.657 -26.361  1.00188.36           C  
ATOM   2144  O   ARG   271      34.420  -7.036 -26.750  1.00188.36           O  
ATOM   2145  CB  ARG   271      33.240  -4.323 -27.282  1.00188.36           C  
ATOM   2146  CG  ARG   271      34.441  -4.350 -28.228  1.00188.36           C  
ATOM   2147  CD  ARG   271      34.814  -2.987 -28.827  1.00188.36           C  
ATOM   2148  NE  ARG   271      35.138  -2.046 -27.717  1.00188.36           N  
ATOM   2149  CZ  ARG   271      34.187  -1.177 -27.266  1.00188.36           C  
ATOM   2150  NH1 ARG   271      32.939  -1.194 -27.814  1.00188.36           N1+
ATOM   2151  NH2 ARG   271      34.483  -0.276 -26.287  1.00188.36           N  
ATOM   2152  N   GLY   272      32.850  -7.027 -25.153  1.00 46.82           N  
ATOM   2153  CA  GLY   272      33.649  -7.908 -24.342  1.00 46.82           C  
ATOM   2154  C   GLY   272      34.245  -7.064 -23.257  1.00 46.82           C  
ATOM   2155  O   GLY   272      34.344  -5.846 -23.387  1.00 46.82           O  
ATOM   2156  N   PHE   273      34.701  -7.713 -22.169  1.00116.93           N  
ATOM   2157  CA  PHE   273      35.140  -7.051 -20.971  1.00116.93           C  
ATOM   2158  C   PHE   273      36.384  -6.234 -21.164  1.00116.93           C  
ATOM   2159  O   PHE   273      37.244  -6.547 -21.987  1.00116.93           O  
ATOM   2160  CB  PHE   273      35.417  -8.028 -19.814  1.00116.93           C  
ATOM   2161  CG  PHE   273      36.546  -8.909 -20.230  1.00116.93           C  
ATOM   2162  CD1 PHE   273      37.852  -8.523 -20.025  1.00116.93           C  
ATOM   2163  CD2 PHE   273      36.301 -10.125 -20.829  1.00116.93           C  
ATOM   2164  CE1 PHE   273      38.896  -9.330 -20.410  1.00116.93           C  
ATOM   2165  CE2 PHE   273      37.342 -10.936 -21.216  1.00116.93           C  
ATOM   2166  CZ  PHE   273      38.642 -10.541 -21.007  1.00116.93           C  
ATOM   2167  N   LYS   274      36.453  -5.132 -20.381  1.00168.70           N  
ATOM   2168  CA  LYS   274      37.553  -4.215 -20.211  1.00168.70           C  
ATOM   2169  C   LYS   274      37.985  -3.581 -21.494  1.00168.70           C  
ATOM   2170  O   LYS   274      39.144  -3.185 -21.608  1.00168.70           O  
ATOM   2171  CB  LYS   274      38.812  -4.861 -19.606  1.00168.70           C  
ATOM   2172  CG  LYS   274      39.478  -5.865 -20.549  1.00168.70           C  
ATOM   2173  CD  LYS   274      40.933  -6.178 -20.202  1.00168.70           C  
ATOM   2174  CE  LYS   274      41.928  -5.188 -20.815  1.00168.70           C  
ATOM   2175  NZ  LYS   274      41.903  -5.292 -22.292  1.00168.70           N1+
ATOM   2176  N   THR   275      37.087  -3.421 -22.484  1.00176.58           N  
ATOM   2177  CA  THR   275      37.568  -2.842 -23.708  1.00176.58           C  
ATOM   2178  C   THR   275      36.959  -1.486 -23.900  1.00176.58           C  
ATOM   2179  O   THR   275      36.819  -1.020 -25.031  1.00176.58           O  
ATOM   2180  CB  THR   275      37.195  -3.656 -24.912  1.00176.58           C  
ATOM   2181  CG2 THR   275      37.745  -5.080 -24.729  1.00176.58           C  
ATOM   2182  OG1 THR   275      35.784  -3.695 -25.059  1.00176.58           O  
ATOM   2183  N   GLU   276      36.671  -0.777 -22.793  1.00 99.59           N  
ATOM   2184  CA  GLU   276      36.038   0.511 -22.869  1.00 99.59           C  
ATOM   2185  C   GLU   276      36.819   1.415 -23.768  1.00 99.59           C  
ATOM   2186  O   GLU   276      38.050   1.410 -23.771  1.00 99.59           O  
ATOM   2187  CB  GLU   276      35.899   1.199 -21.501  1.00 99.59           C  
ATOM   2188  CG  GLU   276      34.965   0.449 -20.550  1.00 99.59           C  
ATOM   2189  CD  GLU   276      35.691  -0.792 -20.050  1.00 99.59           C  
ATOM   2190  OE1 GLU   276      36.942  -0.843 -20.188  1.00 99.59           O  
ATOM   2191  OE2 GLU   276      35.002  -1.707 -19.523  1.00 99.59           O1-
ATOM   2192  N   ALA   277      36.087   2.195 -24.592  1.00 60.90           N  
ATOM   2193  CA  ALA   277      36.684   3.125 -25.509  1.00 60.90           C  
ATOM   2194  C   ALA   277      35.863   4.385 -25.474  1.00 60.90           C  
ATOM   2195  O   ALA   277      34.656   4.348 -25.249  1.00 60.90           O  
ATOM   2196  CB  ALA   277      36.682   2.624 -26.963  1.00 60.90           C  
ATOM   2197  N   ILE   278      36.542   5.546 -25.554  1.00111.37           N  
ATOM   2198  CA  ILE   278      35.959   6.861 -25.624  1.00111.37           C  
ATOM   2199  C   ILE   278      35.576   7.238 -27.026  1.00111.37           C  
ATOM   2200  O   ILE   278      34.739   8.113 -27.237  1.00111.37           O  
ATOM   2201  CB  ILE   278      36.848   7.933 -25.065  1.00111.37           C  
ATOM   2202  CG1 ILE   278      38.143   8.078 -25.872  1.00111.37           C  
ATOM   2203  CG2 ILE   278      37.078   7.608 -23.580  1.00111.37           C  
ATOM   2204  CD1 ILE   278      38.909   9.354 -25.530  1.00111.37           C  
ATOM   2205  N   ALA   279      36.285   6.691 -28.032  1.00 59.20           N  
ATOM   2206  CA  ALA   279      36.031   7.123 -29.379  1.00 59.20           C  
ATOM   2207  C   ALA   279      35.872   5.946 -30.295  1.00 59.20           C  
ATOM   2208  O   ALA   279      36.477   4.896 -30.085  1.00 59.20           O  
ATOM   2209  CB  ALA   279      37.161   7.992 -29.957  1.00 59.20           C  
ATOM   2210  N   LEU   280      35.019   6.103 -31.335  1.00197.84           N  
ATOM   2211  CA  LEU   280      34.809   5.066 -32.311  1.00197.84           C  
ATOM   2212  C   LEU   280      34.564   5.706 -33.654  1.00197.84           C  
ATOM   2213  O   LEU   280      34.090   6.839 -33.722  1.00197.84           O  
ATOM   2214  CB  LEU   280      33.672   4.086 -31.932  1.00197.84           C  
ATOM   2215  CG  LEU   280      32.287   4.709 -31.685  1.00197.84           C  
ATOM   2216  CD1 LEU   280      31.633   5.167 -32.990  1.00197.84           C  
ATOM   2217  CD2 LEU   280      31.388   3.759 -30.884  1.00197.84           C  
ATOM   2218  N   ALA   281      34.930   5.017 -34.767  1.00 54.59           N  
ATOM   2219  CA  ALA   281      34.728   5.612 -36.067  1.00 54.59           C  
ATOM   2220  C   ALA   281      34.289   4.573 -37.065  1.00 54.59           C  
ATOM   2221  O   ALA   281      34.867   3.492 -37.163  1.00 54.59           O  
ATOM   2222  CB  ALA   281      35.994   6.272 -36.639  1.00 54.59           C  
ATOM   2223  N   TYR   282      33.266   4.924 -37.875  1.00 65.96           N  
ATOM   2224  CA  TYR   282      32.688   4.067 -38.881  1.00 65.96           C  
ATOM   2225  C   TYR   282      33.324   4.376 -40.205  1.00 65.96           C  
ATOM   2226  O   TYR   282      33.469   5.539 -40.579  1.00 65.96           O  
ATOM   2227  CB  TYR   282      31.169   4.300 -39.023  1.00 65.96           C  
ATOM   2228  CG  TYR   282      30.583   3.449 -40.103  1.00 65.96           C  
ATOM   2229  CD1 TYR   282      30.224   2.142 -39.866  1.00 65.96           C  
ATOM   2230  CD2 TYR   282      30.375   3.975 -41.357  1.00 65.96           C  
ATOM   2231  CE1 TYR   282      29.675   1.373 -40.867  1.00 65.96           C  
ATOM   2232  CE2 TYR   282      29.827   3.210 -42.361  1.00 65.96           C  
ATOM   2233  CZ  TYR   282      29.476   1.906 -42.119  1.00 65.96           C  
ATOM   2234  OH  TYR   282      28.913   1.123 -43.150  1.00 65.96           O  
ATOM   2235  N   ASP   283      33.747   3.325 -40.942  1.00 64.23           N  
ATOM   2236  CA  ASP   283      34.347   3.492 -42.243  1.00 64.23           C  
ATOM   2237  C   ASP   283      33.358   3.031 -43.275  1.00 64.23           C  
ATOM   2238  O   ASP   283      32.859   1.909 -43.214  1.00 64.23           O  
ATOM   2239  CB  ASP   283      35.621   2.642 -42.423  1.00 64.23           C  
ATOM   2240  CG  ASP   283      36.197   2.871 -43.815  1.00 64.23           C  
ATOM   2241  OD1 ASP   283      35.834   3.892 -44.456  1.00 64.23           O  
ATOM   2242  OD2 ASP   283      37.008   2.015 -44.260  1.00 64.23           O1-
ATOM   2243  N   PRO   284      33.024   3.880 -44.210  1.00 78.10           N  
ATOM   2244  CA  PRO   284      32.094   3.485 -45.233  1.00 78.10           C  
ATOM   2245  C   PRO   284      32.612   2.420 -46.152  1.00 78.10           C  
ATOM   2246  O   PRO   284      31.827   1.576 -46.579  1.00 78.10           O  
ATOM   2247  CB  PRO   284      31.691   4.773 -45.947  1.00 78.10           C  
ATOM   2248  CG  PRO   284      31.855   5.852 -44.861  1.00 78.10           C  
ATOM   2249  CD  PRO   284      32.968   5.309 -43.946  1.00 78.10           C  
ATOM   2250  N   GLU   285      33.920   2.432 -46.474  1.00126.49           N  
ATOM   2251  CA  GLU   285      34.440   1.513 -47.448  1.00126.49           C  
ATOM   2252  C   GLU   285      34.355   0.090 -46.974  1.00126.49           C  
ATOM   2253  O   GLU   285      33.858  -0.771 -47.696  1.00126.49           O  
ATOM   2254  CB  GLU   285      35.915   1.786 -47.783  1.00126.49           C  
ATOM   2255  CG  GLU   285      36.138   3.099 -48.534  1.00126.49           C  
ATOM   2256  CD  GLU   285      35.712   2.885 -49.978  1.00126.49           C  
ATOM   2257  OE1 GLU   285      36.511   2.278 -50.741  1.00126.49           O  
ATOM   2258  OE2 GLU   285      34.585   3.316 -50.338  1.00126.49           O1-
ATOM   2259  N   THR   286      34.905  -0.202 -45.778  1.00 90.05           N  
ATOM   2260  CA  THR   286      34.917  -1.516 -45.187  1.00 90.05           C  
ATOM   2261  C   THR   286      33.658  -1.839 -44.434  1.00 90.05           C  
ATOM   2262  O   THR   286      33.300  -3.008 -44.290  1.00 90.05           O  
ATOM   2263  CB  THR   286      36.095  -1.730 -44.283  1.00 90.05           C  
ATOM   2264  CG2 THR   286      37.379  -1.572 -45.115  1.00 90.05           C  
ATOM   2265  OG1 THR   286      36.086  -0.786 -43.223  1.00 90.05           O  
ATOM   2266  N   LYS   287      32.961  -0.809 -43.923  1.00125.01           N  
ATOM   2267  CA  LYS   287      31.797  -0.975 -43.094  1.00125.01           C  
ATOM   2268  C   LYS   287      32.204  -1.479 -41.740  1.00125.01           C  
ATOM   2269  O   LYS   287      31.405  -2.068 -41.011  1.00125.01           O  
ATOM   2270  CB  LYS   287      30.738  -1.895 -43.722  1.00125.01           C  
ATOM   2271  CG  LYS   287      30.211  -1.295 -45.026  1.00125.01           C  
ATOM   2272  CD  LYS   287      29.193  -2.151 -45.776  1.00125.01           C  
ATOM   2273  CE  LYS   287      28.926  -1.639 -47.193  1.00125.01           C  
ATOM   2274  NZ  LYS   287      28.755  -0.169 -47.178  1.00125.01           N1+
ATOM   2275  N   VAL   288      33.472  -1.213 -41.361  1.00 67.04           N  
ATOM   2276  CA  VAL   288      34.001  -1.564 -40.071  1.00 67.04           C  
ATOM   2277  C   VAL   288      33.944  -0.362 -39.160  1.00 67.04           C  
ATOM   2278  O   VAL   288      34.000   0.780 -39.613  1.00 67.04           O  
ATOM   2279  CB  VAL   288      35.432  -2.019 -40.132  1.00 67.04           C  
ATOM   2280  CG1 VAL   288      35.952  -2.236 -38.701  1.00 67.04           C  
ATOM   2281  CG2 VAL   288      35.509  -3.274 -41.019  1.00 67.04           C  
ATOM   2282  N   ILE   289      33.797  -0.599 -37.836  1.00 80.58           N  
ATOM   2283  CA  ILE   289      33.822   0.462 -36.859  1.00 80.58           C  
ATOM   2284  C   ILE   289      35.042   0.215 -36.028  1.00 80.58           C  
ATOM   2285  O   ILE   289      35.277  -0.905 -35.573  1.00 80.58           O  
ATOM   2286  CB  ILE   289      32.639   0.480 -35.933  1.00 80.58           C  
ATOM   2287  CG1 ILE   289      31.343   0.733 -36.724  1.00 80.58           C  
ATOM   2288  CG2 ILE   289      32.902   1.532 -34.842  1.00 80.58           C  
ATOM   2289  CD1 ILE   289      30.075   0.555 -35.892  1.00 80.58           C  
ATOM   2290  N   PHE   290      35.861   1.269 -35.828  1.00 84.15           N  
ATOM   2291  CA  PHE   290      37.107   1.128 -35.130  1.00 84.15           C  
ATOM   2292  C   PHE   290      36.992   1.793 -33.797  1.00 84.15           C  
ATOM   2293  O   PHE   290      36.371   2.845 -33.649  1.00 84.15           O  
ATOM   2294  CB  PHE   290      38.278   1.801 -35.869  1.00 84.15           C  
ATOM   2295  CG  PHE   290      38.346   1.241 -37.253  1.00 84.15           C  
ATOM   2296  CD1 PHE   290      38.937   0.026 -37.506  1.00 84.15           C  
ATOM   2297  CD2 PHE   290      37.815   1.945 -38.311  1.00 84.15           C  
ATOM   2298  CE1 PHE   290      38.997  -0.478 -38.786  1.00 84.15           C  
ATOM   2299  CE2 PHE   290      37.871   1.447 -39.592  1.00 84.15           C  
ATOM   2300  CZ  PHE   290      38.466   0.232 -39.833  1.00 84.15           C  
ATOM   2301  N   PHE   291      37.611   1.176 -32.773  1.00173.04           N  
ATOM   2302  CA  PHE   291      37.508   1.731 -31.457  1.00173.04           C  
ATOM   2303  C   PHE   291      38.895   2.026 -30.972  1.00173.04           C  
ATOM   2304  O   PHE   291      39.797   1.204 -31.125  1.00173.04           O  
ATOM   2305  CB  PHE   291      36.917   0.728 -30.451  1.00173.04           C  
ATOM   2306  CG  PHE   291      35.554   0.336 -30.914  1.00173.04           C  
ATOM   2307  CD1 PHE   291      35.401  -0.711 -31.795  1.00173.04           C  
ATOM   2308  CD2 PHE   291      34.435   1.006 -30.477  1.00173.04           C  
ATOM   2309  CE1 PHE   291      34.152  -1.086 -32.232  1.00173.04           C  
ATOM   2310  CE2 PHE   291      33.185   0.634 -30.910  1.00173.04           C  
ATOM   2311  CZ  PHE   291      33.040  -0.414 -31.788  1.00173.04           C  
ATOM   2312  N   ALA   292      39.105   3.224 -30.388  1.00 60.56           N  
ATOM   2313  CA  ALA   292      40.366   3.530 -29.766  1.00 60.56           C  
ATOM   2314  C   ALA   292      40.116   3.306 -28.301  1.00 60.56           C  
ATOM   2315  O   ALA   292      39.368   4.058 -27.679  1.00 60.56           O  
ATOM   2316  CB  ALA   292      40.791   4.997 -29.945  1.00 60.56           C  
ATOM   2317  N   GLU   293      40.764   2.276 -27.707  1.00 85.61           N  
ATOM   2318  CA  GLU   293      40.431   1.845 -26.369  1.00 85.61           C  
ATOM   2319  C   GLU   293      41.216   2.528 -25.280  1.00 85.61           C  
ATOM   2320  O   GLU   293      42.306   3.056 -25.506  1.00 85.61           O  
ATOM   2321  CB  GLU   293      40.495   0.315 -26.228  1.00 85.61           C  
ATOM   2322  CG  GLU   293      39.432  -0.347 -27.119  1.00 85.61           C  
ATOM   2323  CD  GLU   293      39.547  -1.864 -27.050  1.00 85.61           C  
ATOM   2324  OE1 GLU   293      40.191  -2.375 -26.096  1.00 85.61           O  
ATOM   2325  OE2 GLU   293      38.981  -2.532 -27.954  1.00 85.61           O1-
ATOM   2326  N   ALA   294      40.596   2.609 -24.073  1.00 91.66           N  
ATOM   2327  CA  ALA   294      41.167   3.284 -22.936  1.00 91.66           C  
ATOM   2328  C   ALA   294      42.327   2.598 -22.262  1.00 91.66           C  
ATOM   2329  O   ALA   294      43.365   3.215 -22.033  1.00 91.66           O  
ATOM   2330  CB  ALA   294      40.123   3.554 -21.836  1.00 91.66           C  
ATOM   2331  N   ASP   295      42.131   1.342 -21.811  1.00124.72           N  
ATOM   2332  CA  ASP   295      43.142   0.639 -21.054  1.00124.72           C  
ATOM   2333  C   ASP   295      43.984  -0.351 -21.812  1.00124.72           C  
ATOM   2334  O   ASP   295      45.096  -0.667 -21.390  1.00124.72           O  
ATOM   2335  CB  ASP   295      42.548  -0.096 -19.840  1.00124.72           C  
ATOM   2336  CG  ASP   295      43.669  -0.289 -18.828  1.00124.72           C  
ATOM   2337  OD1 ASP   295      44.700   0.427 -18.941  1.00124.72           O  
ATOM   2338  OD2 ASP   295      43.505  -1.153 -17.926  1.00124.72           O1-
ATOM   2339  N   SER   296      43.429  -0.924 -22.900  1.00 76.65           N  
ATOM   2340  CA  SER   296      43.964  -2.074 -23.596  1.00 76.65           C  
ATOM   2341  C   SER   296      45.200  -1.815 -24.406  1.00 76.65           C  
ATOM   2342  O   SER   296      45.870  -2.766 -24.810  1.00 76.65           O  
ATOM   2343  CB  SER   296      42.936  -2.691 -24.554  1.00 76.65           C  
ATOM   2344  OG  SER   296      42.643  -1.765 -25.590  1.00 76.65           O  
ATOM   2345  N   ARG   297      45.537  -0.546 -24.682  1.00101.55           N  
ATOM   2346  CA  ARG   297      46.684  -0.240 -25.495  1.00101.55           C  
ATOM   2347  C   ARG   297      46.483  -0.771 -26.886  1.00101.55           C  
ATOM   2348  O   ARG   297      47.454  -1.127 -27.553  1.00101.55           O  
ATOM   2349  CB  ARG   297      48.006  -0.793 -24.929  1.00101.55           C  
ATOM   2350  CG  ARG   297      48.554   0.033 -23.762  1.00101.55           C  
ATOM   2351  CD  ARG   297      47.637   0.058 -22.539  1.00101.55           C  
ATOM   2352  NE  ARG   297      48.291   0.902 -21.500  1.00101.55           N  
ATOM   2353  CZ  ARG   297      49.071   0.326 -20.541  1.00101.55           C  
ATOM   2354  NH1 ARG   297      49.251  -1.026 -20.531  1.00101.55           N1+
ATOM   2355  NH2 ARG   297      49.664   1.103 -19.587  1.00101.55           N  
ATOM   2356  N   GLN   298      45.224  -0.803 -27.382  1.00 59.30           N  
ATOM   2357  CA  GLN   298      44.997  -1.333 -28.701  1.00 59.30           C  
ATOM   2358  C   GLN   298      43.892  -0.581 -29.392  1.00 59.30           C  
ATOM   2359  O   GLN   298      43.146   0.175 -28.771  1.00 59.30           O  
ATOM   2360  CB  GLN   298      44.569  -2.810 -28.670  1.00 59.30           C  
ATOM   2361  CG  GLN   298      45.634  -3.733 -28.076  1.00 59.30           C  
ATOM   2362  CD  GLN   298      45.039  -5.128 -27.958  1.00 59.30           C  
ATOM   2363  NE2 GLN   298      45.865  -6.166 -28.258  1.00 59.30           N  
ATOM   2364  OE1 GLN   298      43.871  -5.289 -27.608  1.00 59.30           O  
ATOM   2365  N   VAL   299      43.807  -0.759 -30.733  1.00 58.55           N  
ATOM   2366  CA  VAL   299      42.738  -0.236 -31.540  1.00 58.55           C  
ATOM   2367  C   VAL   299      42.008  -1.453 -32.043  1.00 58.55           C  
ATOM   2368  O   VAL   299      42.621  -2.365 -32.596  1.00 58.55           O  
ATOM   2369  CB  VAL   299      43.215   0.550 -32.729  1.00 58.55           C  
ATOM   2370  CG1 VAL   299      41.999   0.956 -33.580  1.00 58.55           C  
ATOM   2371  CG2 VAL   299      44.041   1.745 -32.222  1.00 58.55           C  
ATOM   2372  N   SER   300      40.669  -1.494 -31.876  1.00 56.56           N  
ATOM   2373  CA  SER   300      39.919  -2.679 -32.211  1.00 56.56           C  
ATOM   2374  C   SER   300      38.970  -2.404 -33.342  1.00 56.56           C  
ATOM   2375  O   SER   300      38.780  -1.255 -33.738  1.00 56.56           O  
ATOM   2376  CB  SER   300      39.106  -3.227 -31.025  1.00 56.56           C  
ATOM   2377  OG  SER   300      38.185  -2.248 -30.568  1.00 56.56           O  
ATOM   2378  N   CYS   301      38.368  -3.479 -33.910  1.00 77.35           N  
ATOM   2379  CA  CYS   301      37.497  -3.342 -35.053  1.00 77.35           C  
ATOM   2380  C   CYS   301      36.308  -4.247 -34.904  1.00 77.35           C  
ATOM   2381  O   CYS   301      36.333  -5.233 -34.167  1.00 77.35           O  
ATOM   2382  CB  CYS   301      38.112  -3.862 -36.367  1.00 77.35           C  
ATOM   2383  SG  CYS   301      37.997  -5.684 -36.403  1.00 77.35           S  
ATOM   2384  N   TRP   302      35.221  -3.907 -35.630  1.00105.11           N  
ATOM   2385  CA  TRP   302      34.042  -4.719 -35.710  1.00105.11           C  
ATOM   2386  C   TRP   302      33.373  -4.433 -37.020  1.00105.11           C  
ATOM   2387  O   TRP   302      33.024  -3.289 -37.307  1.00105.11           O  
ATOM   2388  CB  TRP   302      33.028  -4.409 -34.598  1.00105.11           C  
ATOM   2389  CG  TRP   302      31.689  -5.063 -34.811  1.00105.11           C  
ATOM   2390  CD1 TRP   302      31.382  -6.383 -34.937  1.00105.11           C  
ATOM   2391  CD2 TRP   302      30.450  -4.345 -34.895  1.00105.11           C  
ATOM   2392  CE2 TRP   302      29.440  -5.289 -35.075  1.00105.11           C  
ATOM   2393  CE3 TRP   302      30.176  -3.009 -34.824  1.00105.11           C  
ATOM   2394  NE1 TRP   302      30.026  -6.536 -35.099  1.00105.11           N  
ATOM   2395  CZ2 TRP   302      28.133  -4.910 -35.188  1.00105.11           C  
ATOM   2396  CZ3 TRP   302      28.858  -2.631 -34.943  1.00105.11           C  
ATOM   2397  CH2 TRP   302      27.855  -3.562 -35.122  1.00105.11           C  
ATOM   2398  N   ASN   303      33.174  -5.478 -37.852  1.00 60.15           N  
ATOM   2399  CA  ASN   303      32.484  -5.301 -39.098  1.00 60.15           C  
ATOM   2400  C   ASN   303      31.035  -5.177 -38.726  1.00 60.15           C  
ATOM   2401  O   ASN   303      30.529  -5.940 -37.907  1.00 60.15           O  
ATOM   2402  CB  ASN   303      32.661  -6.496 -40.057  1.00 60.15           C  
ATOM   2403  CG  ASN   303      32.273  -6.072 -41.468  1.00 60.15           C  
ATOM   2404  ND2 ASN   303      33.202  -6.284 -42.439  1.00 60.15           N  
ATOM   2405  OD1 ASN   303      31.179  -5.561 -41.701  1.00 60.15           O  
ATOM   2406  N   THR   304      30.332  -4.200 -39.322  1.00 61.83           N  
ATOM   2407  CA  THR   304      28.959  -3.899 -39.021  1.00 61.83           C  
ATOM   2408  C   THR   304      28.070  -5.002 -39.489  1.00 61.83           C  
ATOM   2409  O   THR   304      26.966  -5.175 -38.978  1.00 61.83           O  
ATOM   2410  CB  THR   304      28.488  -2.620 -39.649  1.00 61.83           C  
ATOM   2411  CG2 THR   304      29.386  -1.477 -39.145  1.00 61.83           C  
ATOM   2412  OG1 THR   304      28.551  -2.709 -41.064  1.00 61.83           O  
ATOM   2413  N   LYS   305      28.512  -5.758 -40.505  1.00 90.04           N  
ATOM   2414  CA  LYS   305      27.690  -6.788 -41.067  1.00 90.04           C  
ATOM   2415  C   LYS   305      27.320  -7.787 -40.008  1.00 90.04           C  
ATOM   2416  O   LYS   305      26.166  -8.202 -39.942  1.00 90.04           O  
ATOM   2417  CB  LYS   305      28.388  -7.549 -42.206  1.00 90.04           C  
ATOM   2418  CG  LYS   305      28.539  -6.724 -43.486  1.00 90.04           C  
ATOM   2419  CD  LYS   305      29.548  -7.307 -44.478  1.00 90.04           C  
ATOM   2420  CE  LYS   305      30.982  -6.834 -44.232  1.00 90.04           C  
ATOM   2421  NZ  LYS   305      31.089  -5.384 -44.508  1.00 90.04           N1+
ATOM   2422  N   LYS   306      28.266  -8.196 -39.135  1.00158.47           N  
ATOM   2423  CA  LYS   306      27.935  -9.217 -38.166  1.00158.47           C  
ATOM   2424  C   LYS   306      27.393  -8.591 -36.891  1.00158.47           C  
ATOM   2425  O   LYS   306      27.598  -7.402 -36.662  1.00158.47           O  
ATOM   2426  CB  LYS   306      29.126 -10.092 -37.734  1.00158.47           C  
ATOM   2427  CG  LYS   306      29.756 -10.904 -38.865  1.00158.47           C  
ATOM   2428  CD  LYS   306      30.605 -10.061 -39.815  1.00158.47           C  
ATOM   2429  CE  LYS   306      32.015  -9.801 -39.282  1.00158.47           C  
ATOM   2430  NZ  LYS   306      31.942  -9.068 -37.999  1.00158.47           N1+
ATOM   2431  N   GLU   307      26.687  -9.395 -36.036  1.00120.11           N  
ATOM   2432  CA  GLU   307      26.107  -9.014 -34.756  1.00120.11           C  
ATOM   2433  C   GLU   307      27.263  -8.729 -33.851  1.00120.11           C  
ATOM   2434  O   GLU   307      28.372  -9.185 -34.115  1.00120.11           O  
ATOM   2435  CB  GLU   307      25.259 -10.123 -34.111  1.00120.11           C  
ATOM   2436  CG  GLU   307      24.631  -9.711 -32.778  1.00120.11           C  
ATOM   2437  CD  GLU   307      23.828 -10.894 -32.260  1.00120.11           C  
ATOM   2438  OE1 GLU   307      24.284 -12.051 -32.465  1.00120.11           O  
ATOM   2439  OE2 GLU   307      22.746 -10.661 -31.655  1.00120.11           O1-
ATOM   2440  N   LEU   308      27.071  -7.966 -32.755  1.00169.57           N  
ATOM   2441  CA  LEU   308      28.287  -7.595 -32.092  1.00169.57           C  
ATOM   2442  C   LEU   308      28.514  -8.376 -30.834  1.00169.57           C  
ATOM   2443  O   LEU   308      27.846  -8.181 -29.820  1.00169.57           O  
ATOM   2444  CB  LEU   308      28.330  -6.084 -31.775  1.00169.57           C  
ATOM   2445  CG  LEU   308      29.712  -5.486 -31.416  1.00169.57           C  
ATOM   2446  CD1 LEU   308      29.588  -3.985 -31.127  1.00169.57           C  
ATOM   2447  CD2 LEU   308      30.423  -6.214 -30.273  1.00169.57           C  
ATOM   2448  N   LYS   309      29.516  -9.278 -30.900  1.00143.98           N  
ATOM   2449  CA  LYS   309      30.020 -10.031 -29.788  1.00143.98           C  
ATOM   2450  C   LYS   309      31.507  -9.944 -29.904  1.00143.98           C  
ATOM   2451  O   LYS   309      32.022  -9.528 -30.939  1.00143.98           O  
ATOM   2452  CB  LYS   309      29.606 -11.511 -29.772  1.00143.98           C  
ATOM   2453  CG  LYS   309      28.254 -11.724 -29.091  1.00143.98           C  
ATOM   2454  CD  LYS   309      27.076 -11.069 -29.811  1.00143.98           C  
ATOM   2455  CE  LYS   309      25.834 -10.940 -28.928  1.00143.98           C  
ATOM   2456  NZ  LYS   309      25.486 -12.256 -28.348  1.00143.98           N1+
ATOM   2457  N   PRO   310      32.229 -10.291 -28.879  1.00148.39           N  
ATOM   2458  CA  PRO   310      33.659 -10.176 -28.956  1.00148.39           C  
ATOM   2459  C   PRO   310      34.251 -11.075 -29.987  1.00148.39           C  
ATOM   2460  O   PRO   310      35.317 -10.754 -30.510  1.00148.39           O  
ATOM   2461  CB  PRO   310      34.166 -10.403 -27.535  1.00148.39           C  
ATOM   2462  CG  PRO   310      33.001  -9.895 -26.664  1.00148.39           C  
ATOM   2463  CD  PRO   310      31.744 -10.129 -27.520  1.00148.39           C  
ATOM   2464  N   GLU   311      33.573 -12.188 -30.310  1.00 47.87           N  
ATOM   2465  CA  GLU   311      34.093 -13.125 -31.258  1.00 47.87           C  
ATOM   2466  C   GLU   311      34.229 -12.425 -32.569  1.00 47.87           C  
ATOM   2467  O   GLU   311      35.160 -12.702 -33.323  1.00 47.87           O  
ATOM   2468  CB  GLU   311      33.173 -14.341 -31.471  1.00 47.87           C  
ATOM   2469  CG  GLU   311      33.130 -15.298 -30.277  1.00 47.87           C  
ATOM   2470  CD  GLU   311      32.178 -16.433 -30.627  1.00 47.87           C  
ATOM   2471  OE1 GLU   311      32.622 -17.388 -31.318  1.00 47.87           O  
ATOM   2472  OE2 GLU   311      30.990 -16.352 -30.214  1.00 47.87           O1-
ATOM   2473  N   ASN   312      33.298 -11.505 -32.886  1.00170.38           N  
ATOM   2474  CA  ASN   312      33.390 -10.859 -34.162  1.00170.38           C  
ATOM   2475  C   ASN   312      34.134  -9.556 -34.101  1.00170.38           C  
ATOM   2476  O   ASN   312      33.860  -8.643 -34.880  1.00170.38           O  
ATOM   2477  CB  ASN   312      32.012 -10.654 -34.813  1.00170.38           C  
ATOM   2478  CG  ASN   312      31.084 -10.064 -33.769  1.00170.38           C  
ATOM   2479  ND2 ASN   312      31.317  -8.782 -33.392  1.00170.38           N  
ATOM   2480  OD1 ASN   312      30.188 -10.745 -33.275  1.00170.38           O  
ATOM   2481  N   VAL   313      35.158  -9.464 -33.227  1.00 54.27           N  
ATOM   2482  CA  VAL   313      35.968  -8.281 -33.129  1.00 54.27           C  
ATOM   2483  C   VAL   313      37.395  -8.734 -33.228  1.00 54.27           C  
ATOM   2484  O   VAL   313      37.698  -9.895 -32.951  1.00 54.27           O  
ATOM   2485  CB  VAL   313      35.817  -7.589 -31.802  1.00 54.27           C  
ATOM   2486  CG1 VAL   313      36.792  -6.403 -31.728  1.00 54.27           C  
ATOM   2487  CG2 VAL   313      34.340  -7.203 -31.618  1.00 54.27           C  
ATOM   2488  N   GLY   314      38.305  -7.823 -33.643  1.00 28.96           N  
ATOM   2489  CA  GLY   314      39.704  -8.138 -33.780  1.00 28.96           C  
ATOM   2490  C   GLY   314      40.504  -6.918 -33.411  1.00 28.96           C  
ATOM   2491  O   GLY   314      39.945  -5.899 -33.004  1.00 28.96           O  
ATOM   2492  N   VAL   315      41.853  -7.002 -33.524  1.00 54.45           N  
ATOM   2493  CA  VAL   315      42.708  -5.894 -33.178  1.00 54.45           C  
ATOM   2494  C   VAL   315      43.550  -5.512 -34.363  1.00 54.45           C  
ATOM   2495  O   VAL   315      44.219  -6.350 -34.968  1.00 54.45           O  
ATOM   2496  CB  VAL   315      43.644  -6.211 -32.048  1.00 54.45           C  
ATOM   2497  CG1 VAL   315      44.585  -5.015 -31.830  1.00 54.45           C  
ATOM   2498  CG2 VAL   315      42.807  -6.574 -30.810  1.00 54.45           C  
ATOM   2499  N   ILE   316      43.435  -4.233 -34.782  1.00164.66           N  
ATOM   2500  CA  ILE   316      44.205  -3.628 -35.842  1.00164.66           C  
ATOM   2501  C   ILE   316      45.565  -3.165 -35.391  1.00164.66           C  
ATOM   2502  O   ILE   316      46.521  -3.190 -36.166  1.00164.66           O  
ATOM   2503  CB  ILE   316      43.521  -2.448 -36.447  1.00164.66           C  
ATOM   2504  CG1 ILE   316      42.198  -2.899 -37.074  1.00164.66           C  
ATOM   2505  CG2 ILE   316      44.490  -1.788 -37.443  1.00164.66           C  
ATOM   2506  CD1 ILE   316      41.297  -1.736 -37.449  1.00164.66           C  
ATOM   2507  N   TYR   317      45.666  -2.620 -34.156  1.00101.31           N  
ATOM   2508  CA  TYR   317      46.917  -2.031 -33.760  1.00101.31           C  
ATOM   2509  C   TYR   317      47.184  -2.327 -32.314  1.00101.31           C  
ATOM   2510  O   TYR   317      46.260  -2.400 -31.504  1.00101.31           O  
ATOM   2511  CB  TYR   317      46.872  -0.500 -33.959  1.00101.31           C  
ATOM   2512  CG  TYR   317      48.163   0.150 -33.600  1.00101.31           C  
ATOM   2513  CD1 TYR   317      49.248   0.056 -34.442  1.00101.31           C  
ATOM   2514  CD2 TYR   317      48.278   0.887 -32.443  1.00101.31           C  
ATOM   2515  CE1 TYR   317      50.438   0.664 -34.124  1.00101.31           C  
ATOM   2516  CE2 TYR   317      49.465   1.498 -32.119  1.00101.31           C  
ATOM   2517  CZ  TYR   317      50.548   1.386 -32.959  1.00101.31           C  
ATOM   2518  OH  TYR   317      51.769   2.012 -32.631  1.00101.31           O  
ATOM   2519  N   SER   318      48.475  -2.530 -31.957  1.00 48.56           N  
ATOM   2520  CA  SER   318      48.819  -2.748 -30.580  1.00 48.56           C  
ATOM   2521  C   SER   318      50.146  -2.099 -30.308  1.00 48.56           C  
ATOM   2522  O   SER   318      51.096  -2.275 -31.069  1.00 48.56           O  
ATOM   2523  CB  SER   318      48.960  -4.233 -30.204  1.00 48.56           C  
ATOM   2524  OG  SER   318      47.704  -4.885 -30.311  1.00 48.56           O  
ATOM   2525  N   SER   319      50.234  -1.306 -29.213  1.00105.24           N  
ATOM   2526  CA  SER   319      51.491  -0.732 -28.815  1.00105.24           C  
ATOM   2527  C   SER   319      51.431  -0.500 -27.335  1.00105.24           C  
ATOM   2528  O   SER   319      50.452   0.036 -26.816  1.00105.24           O  
ATOM   2529  CB  SER   319      51.826   0.618 -29.481  1.00105.24           C  
ATOM   2530  OG  SER   319      51.015   1.655 -28.951  1.00105.24           O  
ATOM   2531  N   PRO   320      52.468  -0.864 -26.631  1.00133.31           N  
ATOM   2532  CA  PRO   320      52.460  -0.676 -25.206  1.00133.31           C  
ATOM   2533  C   PRO   320      52.417   0.786 -24.893  1.00133.31           C  
ATOM   2534  O   PRO   320      52.041   1.160 -23.784  1.00133.31           O  
ATOM   2535  CB  PRO   320      53.687  -1.421 -24.688  1.00133.31           C  
ATOM   2536  CG  PRO   320      53.868  -2.556 -25.715  1.00133.31           C  
ATOM   2537  CD  PRO   320      53.296  -1.991 -27.028  1.00133.31           C  
ATOM   2538  N   ARG   321      52.853   1.608 -25.858  1.00117.36           N  
ATOM   2539  CA  ARG   321      52.922   3.040 -25.809  1.00117.36           C  
ATOM   2540  C   ARG   321      51.568   3.681 -25.959  1.00117.36           C  
ATOM   2541  O   ARG   321      51.394   4.846 -25.603  1.00117.36           O  
ATOM   2542  CB  ARG   321      53.848   3.588 -26.902  1.00117.36           C  
ATOM   2543  CG  ARG   321      55.272   3.049 -26.763  1.00117.36           C  
ATOM   2544  CD  ARG   321      56.233   3.547 -27.843  1.00117.36           C  
ATOM   2545  NE  ARG   321      57.564   2.938 -27.573  1.00117.36           N  
ATOM   2546  CZ  ARG   321      58.303   2.439 -28.607  1.00117.36           C  
ATOM   2547  NH1 ARG   321      57.807   2.484 -29.878  1.00117.36           N1+
ATOM   2548  NH2 ARG   321      59.530   1.889 -28.367  1.00117.36           N  
ATOM   2549  N   PHE   322      50.594   2.969 -26.564  1.00109.49           N  
ATOM   2550  CA  PHE   322      49.312   3.554 -26.861  1.00109.49           C  
ATOM   2551  C   PHE   322      48.486   3.622 -25.607  1.00109.49           C  
ATOM   2552  O   PHE   322      47.505   2.896 -25.442  1.00109.49           O  
ATOM   2553  CB  PHE   322      48.575   2.694 -27.907  1.00109.49           C  
ATOM   2554  CG  PHE   322      47.440   3.431 -28.530  1.00109.49           C  
ATOM   2555  CD1 PHE   322      47.685   4.433 -29.440  1.00109.49           C  
ATOM   2556  CD2 PHE   322      46.138   3.091 -28.244  1.00109.49           C  
ATOM   2557  CE1 PHE   322      46.645   5.109 -30.032  1.00109.49           C  
ATOM   2558  CE2 PHE   322      45.095   3.764 -28.835  1.00109.49           C  
ATOM   2559  CZ  PHE   322      45.346   4.777 -29.729  1.00109.49           C  
ATOM   2560  N   ASN   323      48.815   4.576 -24.713  1.00118.13           N  
ATOM   2561  CA  ASN   323      48.098   4.679 -23.476  1.00118.13           C  
ATOM   2562  C   ASN   323      46.989   5.674 -23.652  1.00118.13           C  
ATOM   2563  O   ASN   323      47.215   6.838 -23.984  1.00118.13           O  
ATOM   2564  CB  ASN   323      48.973   5.130 -22.286  1.00118.13           C  
ATOM   2565  CG  ASN   323      49.538   6.517 -22.574  1.00118.13           C  
ATOM   2566  ND2 ASN   323      49.754   7.319 -21.497  1.00118.13           N  
ATOM   2567  OD1 ASN   323      49.777   6.878 -23.725  1.00118.13           O  
ATOM   2568  N   PHE   324      45.764   5.245 -23.283  1.00131.41           N  
ATOM   2569  CA  PHE   324      44.544   5.998 -23.408  1.00131.41           C  
ATOM   2570  C   PHE   324      44.242   6.554 -24.778  1.00131.41           C  
ATOM   2571  O   PHE   324      44.588   7.690 -25.108  1.00131.41           O  
ATOM   2572  CB  PHE   324      44.452   7.137 -22.375  1.00131.41           C  
ATOM   2573  CG  PHE   324      43.052   7.646 -22.366  1.00131.41           C  
ATOM   2574  CD1 PHE   324      42.058   6.903 -21.774  1.00131.41           C  
ATOM   2575  CD2 PHE   324      42.734   8.864 -22.920  1.00131.41           C  
ATOM   2576  CE1 PHE   324      40.760   7.358 -21.749  1.00131.41           C  
ATOM   2577  CE2 PHE   324      41.438   9.324 -22.898  1.00131.41           C  
ATOM   2578  CZ  PHE   324      40.449   8.572 -22.313  1.00131.41           C  
ATOM   2579  N   GLY   325      43.665   5.686 -25.649  1.00 68.19           N  
ATOM   2580  CA  GLY   325      43.176   6.078 -26.948  1.00 68.19           C  
ATOM   2581  C   GLY   325      42.084   7.091 -26.735  1.00 68.19           C  
ATOM   2582  O   GLY   325      41.153   6.875 -25.962  1.00 68.19           O  
ATOM   2583  N   THR   326      42.304   8.296 -27.293  1.00159.17           N  
ATOM   2584  CA  THR   326      41.464   9.461 -27.215  1.00159.17           C  
ATOM   2585  C   THR   326      40.631   9.798 -28.429  1.00159.17           C  
ATOM   2586  O   THR   326      39.646  10.530 -28.325  1.00159.17           O  
ATOM   2587  CB  THR   326      42.300  10.663 -26.910  1.00159.17           C  
ATOM   2588  CG2 THR   326      41.360  11.828 -26.628  1.00159.17           C  
ATOM   2589  OG1 THR   326      43.078  10.433 -25.748  1.00159.17           O  
ATOM   2590  N   ASP   327      41.069   9.395 -29.638  1.00109.74           N  
ATOM   2591  CA  ASP   327      40.386   9.878 -30.810  1.00109.74           C  
ATOM   2592  C   ASP   327      40.673   8.949 -31.945  1.00109.74           C  
ATOM   2593  O   ASP   327      41.736   8.330 -31.999  1.00109.74           O  
ATOM   2594  CB  ASP   327      40.886  11.272 -31.231  1.00109.74           C  
ATOM   2595  CG  ASP   327      39.954  11.858 -32.280  1.00109.74           C  
ATOM   2596  OD1 ASP   327      38.873  11.259 -32.522  1.00109.74           O  
ATOM   2597  OD2 ASP   327      40.313  12.924 -32.849  1.00109.74           O1-
ATOM   2598  N   ILE   328      39.684   8.785 -32.850  1.00 78.80           N  
ATOM   2599  CA  ILE   328      39.863   7.985 -34.025  1.00 78.80           C  
ATOM   2600  C   ILE   328      38.919   8.497 -35.072  1.00 78.80           C  
ATOM   2601  O   ILE   328      37.774   8.832 -34.772  1.00 78.80           O  
ATOM   2602  CB  ILE   328      39.552   6.538 -33.787  1.00 78.80           C  
ATOM   2603  CG1 ILE   328      40.013   5.677 -34.974  1.00 78.80           C  
ATOM   2604  CG2 ILE   328      38.055   6.425 -33.455  1.00 78.80           C  
ATOM   2605  CD1 ILE   328      40.047   4.182 -34.654  1.00 78.80           C  
ATOM   2606  N   MET   329      39.382   8.582 -36.337  1.00124.49           N  
ATOM   2607  CA  MET   329      38.519   8.988 -37.411  1.00124.49           C  
ATOM   2608  C   MET   329      39.080   8.432 -38.681  1.00124.49           C  
ATOM   2609  O   MET   329      40.232   8.003 -38.721  1.00124.49           O  
ATOM   2610  CB  MET   329      38.404  10.511 -37.584  1.00124.49           C  
ATOM   2611  CG  MET   329      39.721  11.198 -37.943  1.00124.49           C  
ATOM   2612  SD  MET   329      39.576  12.995 -38.178  1.00124.49           S  
ATOM   2613  CE  MET   329      39.085  13.318 -36.460  1.00124.49           C  
ATOM   2614  N   VAL   330      38.256   8.387 -39.749  1.00115.14           N  
ATOM   2615  CA  VAL   330      38.739   7.937 -41.027  1.00115.14           C  
ATOM   2616  C   VAL   330      38.695   9.126 -41.949  1.00115.14           C  
ATOM   2617  O   VAL   330      37.726   9.880 -41.966  1.00115.14           O  
ATOM   2618  CB  VAL   330      37.926   6.818 -41.615  1.00115.14           C  
ATOM   2619  CG1 VAL   330      36.460   7.264 -41.704  1.00115.14           C  
ATOM   2620  CG2 VAL   330      38.536   6.423 -42.971  1.00115.14           C  
ATOM   2621  N   ASP   331      39.771   9.306 -42.739  1.00154.11           N  
ATOM   2622  CA  ASP   331      40.016  10.429 -43.608  1.00154.11           C  
ATOM   2623  C   ASP   331      39.302  10.236 -44.923  1.00154.11           C  
ATOM   2624  O   ASP   331      38.724   9.185 -45.191  1.00154.11           O  
ATOM   2625  CB  ASP   331      41.524  10.503 -43.895  1.00154.11           C  
ATOM   2626  CG  ASP   331      42.051  11.864 -44.319  1.00154.11           C  
ATOM   2627  OD1 ASP   331      41.284  12.714 -44.840  1.00154.11           O  
ATOM   2628  OD2 ASP   331      43.278  12.063 -44.111  1.00154.11           O1-
ATOM   2629  N   SER   332      39.341  11.274 -45.789  1.00 88.39           N  
ATOM   2630  CA  SER   332      38.709  11.286 -47.080  1.00 88.39           C  
ATOM   2631  C   SER   332      39.307  10.204 -47.924  1.00 88.39           C  
ATOM   2632  O   SER   332      38.601   9.508 -48.651  1.00 88.39           O  
ATOM   2633  CB  SER   332      38.902  12.612 -47.833  1.00 88.39           C  
ATOM   2634  OG  SER   332      38.254  12.550 -49.095  1.00 88.39           O  
ATOM   2635  N   LYS   333      40.638  10.056 -47.845  1.00109.12           N  
ATOM   2636  CA  LYS   333      41.424   9.096 -48.567  1.00109.12           C  
ATOM   2637  C   LYS   333      41.192   7.724 -48.018  1.00109.12           C  
ATOM   2638  O   LYS   333      41.675   6.736 -48.568  1.00109.12           O  
ATOM   2639  CB  LYS   333      42.914   9.462 -48.604  1.00109.12           C  
ATOM   2640  CG  LYS   333      43.107  10.652 -49.549  1.00109.12           C  
ATOM   2641  CD  LYS   333      44.439  11.390 -49.447  1.00109.12           C  
ATOM   2642  CE  LYS   333      44.527  12.561 -50.429  1.00109.12           C  
ATOM   2643  NZ  LYS   333      45.744  13.361 -50.173  1.00109.12           N1+
ATOM   2644  N   GLY   334      40.515   7.610 -46.864  1.00 40.35           N  
ATOM   2645  CA  GLY   334      40.261   6.292 -46.364  1.00 40.35           C  
ATOM   2646  C   GLY   334      41.339   5.946 -45.394  1.00 40.35           C  
ATOM   2647  O   GLY   334      41.523   4.777 -45.054  1.00 40.35           O  
ATOM   2648  N   VAL   335      42.105   6.956 -44.935  1.00 60.24           N  
ATOM   2649  CA  VAL   335      43.115   6.627 -43.976  1.00 60.24           C  
ATOM   2650  C   VAL   335      42.507   6.567 -42.604  1.00 60.24           C  
ATOM   2651  O   VAL   335      41.572   7.300 -42.274  1.00 60.24           O  
ATOM   2652  CB  VAL   335      44.348   7.489 -43.987  1.00 60.24           C  
ATOM   2653  CG1 VAL   335      45.031   7.324 -45.355  1.00 60.24           C  
ATOM   2654  CG2 VAL   335      43.986   8.933 -43.649  1.00 60.24           C  
ATOM   2655  N   LEU   336      43.021   5.631 -41.777  1.00 99.50           N  
ATOM   2656  CA  LEU   336      42.540   5.401 -40.441  1.00 99.50           C  
ATOM   2657  C   LEU   336      43.473   6.063 -39.465  1.00 99.50           C  
ATOM   2658  O   LEU   336      44.631   5.676 -39.313  1.00 99.50           O  
ATOM   2659  CB  LEU   336      42.478   3.905 -40.092  1.00 99.50           C  
ATOM   2660  CG  LEU   336      41.971   3.609 -38.672  1.00 99.50           C  
ATOM   2661  CD1 LEU   336      40.528   4.107 -38.479  1.00 99.50           C  
ATOM   2662  CD2 LEU   336      42.139   2.122 -38.329  1.00 99.50           C  
ATOM   2663  N   TRP   337      42.965   7.074 -38.734  1.00 95.29           N  
ATOM   2664  CA  TRP   337      43.806   7.788 -37.816  1.00 95.29           C  
ATOM   2665  C   TRP   337      43.350   7.511 -36.412  1.00 95.29           C  
ATOM   2666  O   TRP   337      42.154   7.493 -36.123  1.00 95.29           O  
ATOM   2667  CB  TRP   337      43.724   9.311 -37.989  1.00 95.29           C  
ATOM   2668  CG  TRP   337      44.294   9.822 -39.287  1.00 95.29           C  
ATOM   2669  CD1 TRP   337      43.710   9.915 -40.517  1.00 95.29           C  
ATOM   2670  CD2 TRP   337      45.623  10.344 -39.426  1.00 95.29           C  
ATOM   2671  CE2 TRP   337      45.775  10.735 -40.755  1.00 95.29           C  
ATOM   2672  CE3 TRP   337      46.633  10.488 -38.519  1.00 95.29           C  
ATOM   2673  NE1 TRP   337      44.594  10.467 -41.412  1.00 95.29           N  
ATOM   2674  CZ2 TRP   337      46.946  11.281 -41.198  1.00 95.29           C  
ATOM   2675  CZ3 TRP   337      47.813  11.036 -38.969  1.00 95.29           C  
ATOM   2676  CH2 TRP   337      47.965  11.425 -40.284  1.00 95.29           C  
ATOM   2677  N   PHE   338      44.316   7.270 -35.499  1.00199.63           N  
ATOM   2678  CA  PHE   338      43.983   7.058 -34.118  1.00199.63           C  
ATOM   2679  C   PHE   338      45.009   7.712 -33.238  1.00199.63           C  
ATOM   2680  O   PHE   338      46.194   7.738 -33.566  1.00199.63           O  
ATOM   2681  CB  PHE   338      43.799   5.569 -33.757  1.00199.63           C  
ATOM   2682  CG  PHE   338      44.935   4.782 -34.319  1.00199.63           C  
ATOM   2683  CD1 PHE   338      44.824   4.268 -35.591  1.00199.63           C  
ATOM   2684  CD2 PHE   338      46.089   4.555 -33.606  1.00199.63           C  
ATOM   2685  CE1 PHE   338      45.845   3.535 -36.147  1.00199.63           C  
ATOM   2686  CE2 PHE   338      47.116   3.822 -34.157  1.00199.63           C  
ATOM   2687  CZ  PHE   338      46.995   3.311 -35.428  1.00199.63           C  
ATOM   2688  N   MET   339      44.559   8.257 -32.080  1.00 65.98           N  
ATOM   2689  CA  MET   339      45.424   9.027 -31.220  1.00 65.98           C  
ATOM   2690  C   MET   339      45.268   8.644 -29.774  1.00 65.98           C  
ATOM   2691  O   MET   339      44.170   8.337 -29.311  1.00 65.98           O  
ATOM   2692  CB  MET   339      45.112  10.533 -31.293  1.00 65.98           C  
ATOM   2693  CG  MET   339      45.939  11.402 -30.346  1.00 65.98           C  
ATOM   2694  SD  MET   339      45.557  13.177 -30.447  1.00 65.98           S  
ATOM   2695  CE  MET   339      43.861  13.010 -29.821  1.00 65.98           C  
ATOM   2696  N   ALA   340      46.401   8.672 -29.028  1.00 60.20           N  
ATOM   2697  CA  ALA   340      46.436   8.441 -27.606  1.00 60.20           C  
ATOM   2698  C   ALA   340      47.163   9.601 -26.977  1.00 60.20           C  
ATOM   2699  O   ALA   340      48.025  10.216 -27.609  1.00 60.20           O  
ATOM   2700  CB  ALA   340      47.201   7.168 -27.210  1.00 60.20           C  
ATOM   2701  N   ASN   341      46.800   9.960 -25.721  1.00140.96           N  
ATOM   2702  CA  ASN   341      47.462  11.069 -25.081  1.00140.96           C  
ATOM   2703  C   ASN   341      47.599  10.854 -23.594  1.00140.96           C  
ATOM   2704  O   ASN   341      47.936  11.788 -22.865  1.00140.96           O  
ATOM   2705  CB  ASN   341      46.716  12.402 -25.298  1.00140.96           C  
ATOM   2706  CG  ASN   341      45.324  12.299 -24.689  1.00140.96           C  
ATOM   2707  ND2 ASN   341      44.533  13.401 -24.805  1.00140.96           N  
ATOM   2708  OD1 ASN   341      44.942  11.267 -24.141  1.00140.96           O  
ATOM   2709  N   GLY   342      47.327   9.633 -23.091  1.00 70.01           N  
ATOM   2710  CA  GLY   342      47.542   9.343 -21.696  1.00 70.01           C  
ATOM   2711  C   GLY   342      46.783  10.310 -20.834  1.00 70.01           C  
ATOM   2712  O   GLY   342      47.239  10.645 -19.740  1.00 70.01           O  
ATOM   2713  N   GLN   343      45.612  10.804 -21.290  1.00126.81           N  
ATOM   2714  CA  GLN   343      44.917  11.735 -20.441  1.00126.81           C  
ATOM   2715  C   GLN   343      43.472  11.319 -20.331  1.00126.81           C  
ATOM   2716  O   GLN   343      42.612  11.836 -21.041  1.00126.81           O  
ATOM   2717  CB  GLN   343      44.977  13.180 -20.975  1.00126.81           C  
ATOM   2718  CG  GLN   343      44.475  14.246 -19.993  1.00126.81           C  
ATOM   2719  CD  GLN   343      42.967  14.395 -20.147  1.00126.81           C  
ATOM   2720  NE2 GLN   343      42.230  14.394 -19.003  1.00126.81           N  
ATOM   2721  OE1 GLN   343      42.456  14.495 -21.261  1.00126.81           O  
ATOM   2722  N   PRO   344      43.175  10.403 -19.442  1.00105.07           N  
ATOM   2723  CA  PRO   344      41.818   9.958 -19.225  1.00105.07           C  
ATOM   2724  C   PRO   344      41.073  10.905 -18.331  1.00105.07           C  
ATOM   2725  O   PRO   344      41.736  11.669 -17.630  1.00105.07           O  
ATOM   2726  CB  PRO   344      41.927   8.554 -18.626  1.00105.07           C  
ATOM   2727  CG  PRO   344      43.369   8.472 -18.096  1.00105.07           C  
ATOM   2728  CD  PRO   344      44.151   9.406 -19.034  1.00105.07           C  
ATOM   2729  N   PRO   345      39.759  10.930 -18.333  1.00179.81           N  
ATOM   2730  CA  PRO   345      39.135  11.825 -17.402  1.00179.81           C  
ATOM   2731  C   PRO   345      39.275  11.308 -16.008  1.00179.81           C  
ATOM   2732  O   PRO   345      38.448  10.511 -15.571  1.00179.81           O  
ATOM   2733  CB  PRO   345      37.715  12.068 -17.900  1.00179.81           C  
ATOM   2734  CG  PRO   345      37.834  11.829 -19.418  1.00179.81           C  
ATOM   2735  CD  PRO   345      38.996  10.827 -19.567  1.00179.81           C  
ATOM   2736  N   ILE   346      40.306  11.788 -15.297  1.00 69.88           N  
ATOM   2737  CA  ILE   346      40.594  11.467 -13.932  1.00 69.88           C  
ATOM   2738  C   ILE   346      41.336  12.680 -13.484  1.00 69.88           C  
ATOM   2739  O   ILE   346      41.873  13.403 -14.320  1.00 69.88           O  
ATOM   2740  CB  ILE   346      41.519  10.295 -13.763  1.00 69.88           C  
ATOM   2741  CG1 ILE   346      40.879   9.016 -14.328  1.00 69.88           C  
ATOM   2742  CG2 ILE   346      41.899  10.191 -12.275  1.00 69.88           C  
ATOM   2743  CD1 ILE   346      41.865   7.858 -14.478  1.00 69.88           C  
ATOM   2744  N   ASP   347      41.397  12.969 -12.175  1.00102.69           N  
ATOM   2745  CA  ASP   347      42.086  14.179 -11.834  1.00102.69           C  
ATOM   2746  C   ASP   347      43.565  13.998 -12.022  1.00102.69           C  
ATOM   2747  O   ASP   347      44.168  13.183 -11.324  1.00102.69           O  
ATOM   2748  CB  ASP   347      41.850  14.642 -10.386  1.00102.69           C  
ATOM   2749  CG  ASP   347      40.433  15.194 -10.288  1.00102.69           C  
ATOM   2750  OD1 ASP   347      40.005  15.896 -11.243  1.00102.69           O  
ATOM   2751  OD2 ASP   347      39.759  14.915  -9.261  1.00102.69           O1-
ATOM   2752  N   GLU   348      44.154  14.742 -13.001  1.00381.15           N  
ATOM   2753  CA  GLU   348      45.578  14.824 -13.268  1.00381.15           C  
ATOM   2754  C   GLU   348      45.823  14.979 -14.767  1.00381.15           C  
ATOM   2755  O   GLU   348      44.996  14.556 -15.571  1.00381.15           O  
ATOM   2756  CB  GLU   348      46.414  13.614 -12.814  1.00381.15           C  
ATOM   2757  CG  GLU   348      47.921  13.881 -12.836  1.00381.15           C  
ATOM   2758  CD  GLU   348      48.251  14.778 -11.650  1.00381.15           C  
ATOM   2759  OE1 GLU   348      47.312  15.095 -10.872  1.00381.15           O  
ATOM   2760  OE2 GLU   348      49.444  15.160 -11.506  1.00381.15           O1-
ATOM   2761  N   LYS   349      46.956  15.622 -15.178  1.00289.28           N  
ATOM   2762  CA  LYS   349      47.429  15.748 -16.544  1.00289.28           C  
ATOM   2763  C   LYS   349      48.821  15.145 -16.495  1.00289.28           C  
ATOM   2764  O   LYS   349      49.806  15.884 -16.536  1.00289.28           O  
ATOM   2765  CB  LYS   349      47.583  17.203 -17.014  1.00289.28           C  
ATOM   2766  CG  LYS   349      46.266  17.979 -16.998  1.00289.28           C  
ATOM   2767  CD  LYS   349      45.165  17.345 -17.847  1.00289.28           C  
ATOM   2768  CE  LYS   349      43.815  18.051 -17.704  1.00289.28           C  
ATOM   2769  NZ  LYS   349      42.794  17.363 -18.525  1.00289.28           N1+
ATOM   2770  N   LEU   350      48.886  13.780 -16.510  1.00227.11           N  
ATOM   2771  CA  LEU   350      49.978  12.859 -16.201  1.00227.11           C  
ATOM   2772  C   LEU   350      51.155  12.824 -17.143  1.00227.11           C  
ATOM   2773  O   LEU   350      51.143  13.411 -18.224  1.00227.11           O  
ATOM   2774  CB  LEU   350      49.516  11.395 -16.083  1.00227.11           C  
ATOM   2775  CG  LEU   350      48.544  11.127 -14.922  1.00227.11           C  
ATOM   2776  CD1 LEU   350      49.225  11.337 -13.561  1.00227.11           C  
ATOM   2777  CD2 LEU   350      47.246  11.932 -15.087  1.00227.11           C  
ATOM   2778  N   VAL   351      52.229  12.108 -16.685  1.00 77.86           N  
ATOM   2779  CA  VAL   351      53.501  11.966 -17.362  1.00 77.86           C  
ATOM   2780  C   VAL   351      53.857  10.513 -17.565  1.00 77.86           C  
ATOM   2781  O   VAL   351      53.448   9.643 -16.795  1.00 77.86           O  
ATOM   2782  CB  VAL   351      54.631  12.602 -16.600  1.00 77.86           C  
ATOM   2783  CG1 VAL   351      55.954  12.367 -17.352  1.00 77.86           C  
ATOM   2784  CG2 VAL   351      54.290  14.086 -16.377  1.00 77.86           C  
ATOM   2785  N   TYR   352      54.637  10.227 -18.642  1.00 57.76           N  
ATOM   2786  CA  TYR   352      55.063   8.897 -19.001  1.00 57.76           C  
ATOM   2787  C   TYR   352      56.485   8.958 -19.484  1.00 57.76           C  
ATOM   2788  O   TYR   352      57.021  10.030 -19.761  1.00 57.76           O  
ATOM   2789  CB  TYR   352      54.222   8.292 -20.135  1.00 57.76           C  
ATOM   2790  CG  TYR   352      52.829   8.213 -19.615  1.00 57.76           C  
ATOM   2791  CD1 TYR   352      52.422   7.135 -18.863  1.00 57.76           C  
ATOM   2792  CD2 TYR   352      51.936   9.227 -19.873  1.00 57.76           C  
ATOM   2793  CE1 TYR   352      51.137   7.069 -18.378  1.00 57.76           C  
ATOM   2794  CE2 TYR   352      50.650   9.165 -19.390  1.00 57.76           C  
ATOM   2795  CZ  TYR   352      50.249   8.083 -18.644  1.00 57.76           C  
ATOM   2796  OH  TYR   352      48.930   8.016 -18.146  1.00 57.76           O  
ATOM   2797  N   ASP   353      57.137   7.779 -19.562  1.00 42.18           N  
ATOM   2798  CA  ASP   353      58.503   7.637 -19.988  1.00 42.18           C  
ATOM   2799  C   ASP   353      58.648   7.964 -21.449  1.00 42.18           C  
ATOM   2800  O   ASP   353      59.651   8.552 -21.849  1.00 42.18           O  
ATOM   2801  CB  ASP   353      59.044   6.211 -19.789  1.00 42.18           C  
ATOM   2802  CG  ASP   353      59.162   5.955 -18.293  1.00 42.18           C  
ATOM   2803  OD1 ASP   353      58.866   6.893 -17.506  1.00 42.18           O  
ATOM   2804  OD2 ASP   353      59.555   4.818 -17.917  1.00 42.18           O1-
ATOM   2805  N   GLU   354      57.658   7.579 -22.283  1.00129.64           N  
ATOM   2806  CA  GLU   354      57.722   7.772 -23.711  1.00129.64           C  
ATOM   2807  C   GLU   354      56.847   8.929 -24.085  1.00129.64           C  
ATOM   2808  O   GLU   354      56.150   9.490 -23.242  1.00129.64           O  
ATOM   2809  CB  GLU   354      57.243   6.552 -24.520  1.00129.64           C  
ATOM   2810  CG  GLU   354      58.263   5.415 -24.577  1.00129.64           C  
ATOM   2811  CD  GLU   354      59.219   5.721 -25.723  1.00129.64           C  
ATOM   2812  OE1 GLU   354      58.798   5.549 -26.898  1.00129.64           O  
ATOM   2813  OE2 GLU   354      60.376   6.133 -25.443  1.00129.64           O1-
ATOM   2814  N   PRO   355      56.884   9.309 -25.343  1.00 84.52           N  
ATOM   2815  CA  PRO   355      56.115  10.432 -25.796  1.00 84.52           C  
ATOM   2816  C   PRO   355      54.659  10.213 -25.544  1.00 84.52           C  
ATOM   2817  O   PRO   355      54.102   9.217 -25.998  1.00 84.52           O  
ATOM   2818  CB  PRO   355      56.514  10.644 -27.254  1.00 84.52           C  
ATOM   2819  CG  PRO   355      57.970  10.133 -27.295  1.00 84.52           C  
ATOM   2820  CD  PRO   355      58.041   9.063 -26.189  1.00 84.52           C  
ATOM   2821  N   GLN   356      54.032  11.172 -24.840  1.00 66.67           N  
ATOM   2822  CA  GLN   356      52.671  11.094 -24.396  1.00 66.67           C  
ATOM   2823  C   GLN   356      51.711  11.129 -25.547  1.00 66.67           C  
ATOM   2824  O   GLN   356      50.755  10.355 -25.581  1.00 66.67           O  
ATOM   2825  CB  GLN   356      52.306  12.272 -23.480  1.00 66.67           C  
ATOM   2826  CG  GLN   356      53.121  12.313 -22.186  1.00 66.67           C  
ATOM   2827  CD  GLN   356      52.826  13.636 -21.495  1.00 66.67           C  
ATOM   2828  NE2 GLN   356      52.269  14.609 -22.264  1.00 66.67           N  
ATOM   2829  OE1 GLN   356      53.087  13.801 -20.304  1.00 66.67           O  
ATOM   2830  N   ILE   357      51.953  12.012 -26.535  1.00 98.76           N  
ATOM   2831  CA  ILE   357      51.003  12.197 -27.596  1.00 98.76           C  
ATOM   2832  C   ILE   357      51.438  11.391 -28.772  1.00 98.76           C  
ATOM   2833  O   ILE   357      52.541  11.572 -29.287  1.00 98.76           O  
ATOM   2834  CB  ILE   357      50.895  13.618 -28.065  1.00 98.76           C  
ATOM   2835  CG1 ILE   357      50.394  14.527 -26.930  1.00 98.76           C  
ATOM   2836  CG2 ILE   357      49.992  13.636 -29.309  1.00 98.76           C  
ATOM   2837  CD1 ILE   357      48.999  14.159 -26.429  1.00 98.76           C  
ATOM   2838  N   ARG   358      50.558  10.468 -29.218  1.00 76.50           N  
ATOM   2839  CA  ARG   358      50.882   9.616 -30.322  1.00 76.50           C  
ATOM   2840  C   ARG   358      49.738   9.610 -31.293  1.00 76.50           C  
ATOM   2841  O   ARG   358      48.588   9.376 -30.922  1.00 76.50           O  
ATOM   2842  CB  ARG   358      51.156   8.178 -29.864  1.00 76.50           C  
ATOM   2843  CG  ARG   358      52.377   8.123 -28.948  1.00 76.50           C  
ATOM   2844  CD  ARG   358      52.672   6.740 -28.376  1.00 76.50           C  
ATOM   2845  NE  ARG   358      54.004   6.826 -27.720  1.00 76.50           N  
ATOM   2846  CZ  ARG   358      55.130   6.567 -28.446  1.00 76.50           C  
ATOM   2847  NH1 ARG   358      55.025   6.173 -29.749  1.00 76.50           N1+
ATOM   2848  NH2 ARG   358      56.360   6.703 -27.870  1.00 76.50           N  
ATOM   2849  N   LEU   359      50.036   9.880 -32.582  1.00 74.99           N  
ATOM   2850  CA  LEU   359      49.012   9.908 -33.595  1.00 74.99           C  
ATOM   2851  C   LEU   359      49.496   9.116 -34.764  1.00 74.99           C  
ATOM   2852  O   LEU   359      50.486   9.515 -35.368  1.00 74.99           O  
ATOM   2853  CB  LEU   359      48.727  11.337 -34.084  1.00 74.99           C  
ATOM   2854  CG  LEU   359      47.642  11.444 -35.169  1.00 74.99           C  
ATOM   2855  CD1 LEU   359      46.280  10.951 -34.657  1.00 74.99           C  
ATOM   2856  CD2 LEU   359      47.584  12.871 -35.738  1.00 74.99           C  
ATOM   2857  N   LEU   360      48.796   8.005 -35.125  1.00100.38           N  
ATOM   2858  CA  LEU   360      49.230   7.130 -36.194  1.00100.38           C  
ATOM   2859  C   LEU   360      48.159   6.950 -37.245  1.00100.38           C  
ATOM   2860  O   LEU   360      46.981   7.200 -36.995  1.00100.38           O  
ATOM   2861  CB  LEU   360      49.604   5.717 -35.710  1.00100.38           C  
ATOM   2862  CG  LEU   360      50.822   5.672 -34.767  1.00100.38           C  
ATOM   2863  CD1 LEU   360      50.554   6.443 -33.466  1.00100.38           C  
ATOM   2864  CD2 LEU   360      51.276   4.225 -34.514  1.00100.38           C  
ATOM   2865  N   LYS   361      48.575   6.507 -38.466  1.00 99.15           N  
ATOM   2866  CA  LYS   361      47.680   6.306 -39.588  1.00 99.15           C  
ATOM   2867  C   LYS   361      47.991   4.993 -40.296  1.00 99.15           C  
ATOM   2868  O   LYS   361      49.147   4.575 -40.350  1.00 99.15           O  
ATOM   2869  CB  LYS   361      47.815   7.406 -40.660  1.00 99.15           C  
ATOM   2870  CG  LYS   361      46.876   7.234 -41.856  1.00 99.15           C  
ATOM   2871  CD  LYS   361      46.905   8.407 -42.841  1.00 99.15           C  
ATOM   2872  CE  LYS   361      48.197   8.495 -43.660  1.00 99.15           C  
ATOM   2873  NZ  LYS   361      48.034   9.473 -44.760  1.00 99.15           N1+
ATOM   2874  N   VAL   362      46.939   4.305 -40.838  1.00151.87           N  
ATOM   2875  CA  VAL   362      47.006   3.097 -41.662  1.00151.87           C  
ATOM   2876  C   VAL   362      45.782   3.105 -42.617  1.00151.87           C  
ATOM   2877  O   VAL   362      44.781   3.707 -42.263  1.00151.87           O  
ATOM   2878  CB  VAL   362      46.913   1.833 -40.857  1.00151.87           C  
ATOM   2879  CG1 VAL   362      48.121   1.767 -39.907  1.00151.87           C  
ATOM   2880  CG2 VAL   362      45.554   1.816 -40.135  1.00151.87           C  
ATOM   2881  N   ARG   363      45.776   2.476 -43.846  1.00164.20           N  
ATOM   2882  CA  ARG   363      44.595   2.433 -44.720  1.00164.20           C  
ATOM   2883  C   ARG   363      43.662   1.375 -44.177  1.00164.20           C  
ATOM   2884  O   ARG   363      44.120   0.420 -43.558  1.00164.20           O  
ATOM   2885  CB  ARG   363      44.907   2.071 -46.182  1.00164.20           C  
ATOM   2886  CG  ARG   363      45.701   3.146 -46.924  1.00164.20           C  
ATOM   2887  CD  ARG   363      45.800   2.892 -48.430  1.00164.20           C  
ATOM   2888  NE  ARG   363      44.412   2.928 -48.974  1.00164.20           N  
ATOM   2889  CZ  ARG   363      44.188   3.298 -50.268  1.00164.20           C  
ATOM   2890  NH1 ARG   363      45.237   3.633 -51.075  1.00164.20           N1+
ATOM   2891  NH2 ARG   363      42.912   3.334 -50.754  1.00164.20           N  
ATOM   2892  N   THR   364      42.324   1.506 -44.387  1.00 60.02           N  
ATOM   2893  CA  THR   364      41.372   0.600 -43.785  1.00 60.02           C  
ATOM   2894  C   THR   364      41.503  -0.812 -44.276  1.00 60.02           C  
ATOM   2895  O   THR   364      41.414  -1.746 -43.480  1.00 60.02           O  
ATOM   2896  CB  THR   364      39.941   1.030 -43.962  1.00 60.02           C  
ATOM   2897  CG2 THR   364      39.753   2.398 -43.281  1.00 60.02           C  
ATOM   2898  OG1 THR   364      39.608   1.105 -45.340  1.00 60.02           O  
ATOM   2899  N   LYS   365      41.689  -1.017 -45.595  1.00 61.78           N  
ATOM   2900  CA  LYS   365      41.804  -2.342 -46.142  1.00 61.78           C  
ATOM   2901  C   LYS   365      43.039  -2.968 -45.577  1.00 61.78           C  
ATOM   2902  O   LYS   365      43.039  -4.130 -45.173  1.00 61.78           O  
ATOM   2903  CB  LYS   365      41.963  -2.324 -47.672  1.00 61.78           C  
ATOM   2904  CG  LYS   365      40.807  -1.634 -48.403  1.00 61.78           C  
ATOM   2905  CD  LYS   365      41.114  -1.319 -49.870  1.00 61.78           C  
ATOM   2906  CE  LYS   365      40.081  -0.409 -50.538  1.00 61.78           C  
ATOM   2907  NZ  LYS   365      38.767  -1.086 -50.603  1.00 61.78           N1+
ATOM   2908  N   LYS   366      44.129  -2.187 -45.516  1.00 90.53           N  
ATOM   2909  CA  LYS   366      45.378  -2.695 -45.033  1.00 90.53           C  
ATOM   2910  C   LYS   366      45.192  -3.118 -43.612  1.00 90.53           C  
ATOM   2911  O   LYS   366      45.721  -4.145 -43.191  1.00 90.53           O  
ATOM   2912  CB  LYS   366      46.497  -1.639 -45.045  1.00 90.53           C  
ATOM   2913  CG  LYS   366      47.840  -2.166 -44.527  1.00 90.53           C  
ATOM   2914  CD  LYS   366      48.516  -3.185 -45.444  1.00 90.53           C  
ATOM   2915  CE  LYS   366      49.474  -2.552 -46.454  1.00 90.53           C  
ATOM   2916  NZ  LYS   366      50.193  -3.608 -47.198  1.00 90.53           N1+
ATOM   2917  N   ALA   367      44.424  -2.336 -42.829  1.00 60.40           N  
ATOM   2918  CA  ALA   367      44.315  -2.632 -41.430  1.00 60.40           C  
ATOM   2919  C   ALA   367      43.687  -3.977 -41.173  1.00 60.40           C  
ATOM   2920  O   ALA   367      44.279  -4.817 -40.497  1.00 60.40           O  
ATOM   2921  CB  ALA   367      43.466  -1.593 -40.676  1.00 60.40           C  
ATOM   2922  N   ILE   368      42.503  -4.225 -41.763  1.00101.00           N  
ATOM   2923  CA  ILE   368      41.650  -5.364 -41.530  1.00101.00           C  
ATOM   2924  C   ILE   368      42.165  -6.672 -42.056  1.00101.00           C  
ATOM   2925  O   ILE   368      41.742  -7.721 -41.576  1.00101.00           O  
ATOM   2926  CB  ILE   368      40.235  -5.164 -42.008  1.00101.00           C  
ATOM   2927  CG1 ILE   368      40.153  -4.999 -43.532  1.00101.00           C  
ATOM   2928  CG2 ILE   368      39.655  -3.972 -41.224  1.00101.00           C  
ATOM   2929  CD1 ILE   368      38.718  -5.051 -44.056  1.00101.00           C  
ATOM   2930  N   LYS   369      43.008  -6.665 -43.104  1.00172.77           N  
ATOM   2931  CA  LYS   369      43.433  -7.882 -43.754  1.00172.77           C  
ATOM   2932  C   LYS   369      43.886  -8.924 -42.771  1.00172.77           C  
ATOM   2933  O   LYS   369      44.686  -8.663 -41.873  1.00172.77           O  
ATOM   2934  CB  LYS   369      44.586  -7.663 -44.749  1.00172.77           C  
ATOM   2935  CG  LYS   369      44.928  -8.904 -45.575  1.00172.77           C  
ATOM   2936  CD  LYS   369      43.860  -9.261 -46.610  1.00172.77           C  
ATOM   2937  CE  LYS   369      44.011  -8.491 -47.924  1.00172.77           C  
ATOM   2938  NZ  LYS   369      43.884  -7.037 -47.679  1.00172.77           N1+
ATOM   2939  N   GLY   370      43.358 -10.158 -42.947  1.00 29.74           N  
ATOM   2940  CA  GLY   370      43.709 -11.299 -42.147  1.00 29.74           C  
ATOM   2941  C   GLY   370      43.048 -11.225 -40.802  1.00 29.74           C  
ATOM   2942  O   GLY   370      43.577 -11.762 -39.830  1.00 29.74           O  
ATOM   2943  N   GLU   371      41.871 -10.573 -40.698  1.00 51.49           N  
ATOM   2944  CA  GLU   371      41.255 -10.451 -39.405  1.00 51.49           C  
ATOM   2945  C   GLU   371      39.778 -10.708 -39.517  1.00 51.49           C  
ATOM   2946  O   GLU   371      39.219 -10.798 -40.608  1.00 51.49           O  
ATOM   2947  CB  GLU   371      41.429  -9.056 -38.783  1.00 51.49           C  
ATOM   2948  CG  GLU   371      42.888  -8.698 -38.498  1.00 51.49           C  
ATOM   2949  CD  GLU   371      42.918  -7.305 -37.887  1.00 51.49           C  
ATOM   2950  OE1 GLU   371      42.008  -7.001 -37.070  1.00 51.49           O  
ATOM   2951  OE2 GLU   371      43.853  -6.530 -38.221  1.00 51.49           O1-
ATOM   2952  N   LYS   372      39.109 -10.821 -38.352  1.00157.72           N  
ATOM   2953  CA  LYS   372      37.702 -11.095 -38.245  1.00157.72           C  
ATOM   2954  C   LYS   372      36.932  -9.955 -38.844  1.00157.72           C  
ATOM   2955  O   LYS   372      35.742 -10.079 -39.131  1.00157.72           O  
ATOM   2956  CB  LYS   372      37.222 -11.266 -36.795  1.00157.72           C  
ATOM   2957  CG  LYS   372      35.753 -11.680 -36.706  1.00157.72           C  
ATOM   2958  CD  LYS   372      35.487 -13.081 -37.264  1.00157.72           C  
ATOM   2959  CE  LYS   372      34.018 -13.504 -37.205  1.00157.72           C  
ATOM   2960  NZ  LYS   372      33.259 -12.866 -38.305  1.00157.72           N1+
ATOM   2961  N   CYS   373      37.577  -8.781 -38.950  1.00 92.63           N  
ATOM   2962  CA  CYS   373      36.996  -7.580 -39.483  1.00 92.63           C  
ATOM   2963  C   CYS   373      36.744  -7.751 -40.959  1.00 92.63           C  
ATOM   2964  O   CYS   373      35.868  -7.096 -41.523  1.00 92.63           O  
ATOM   2965  CB  CYS   373      37.951  -6.363 -39.423  1.00 92.63           C  
ATOM   2966  SG  CYS   373      39.087  -6.303 -37.997  1.00 92.63           S  
ATOM   2967  N   GLU   374      37.548  -8.603 -41.635  1.00120.17           N  
ATOM   2968  CA  GLU   374      37.494  -8.725 -43.070  1.00120.17           C  
ATOM   2969  C   GLU   374      36.265  -9.440 -43.538  1.00120.17           C  
ATOM   2970  O   GLU   374      35.427  -9.881 -42.756  1.00120.17           O  
ATOM   2971  CB  GLU   374      38.723  -9.393 -43.717  1.00120.17           C  
ATOM   2972  CG  GLU   374      38.929 -10.855 -43.335  1.00120.17           C  
ATOM   2973  CD  GLU   374      40.082 -11.382 -44.180  1.00120.17           C  
ATOM   2974  OE1 GLU   374      41.140 -10.699 -44.234  1.00120.17           O  
ATOM   2975  OE2 GLU   374      39.914 -12.471 -44.791  1.00120.17           O1-
ATOM   2976  N   MET   375      36.094  -9.451 -44.876  1.00 56.87           N  
ATOM   2977  CA  MET   375      34.981 -10.063 -45.544  1.00 56.87           C  
ATOM   2978  C   MET   375      35.063 -11.540 -45.377  1.00 56.87           C  
ATOM   2979  O   MET   375      34.056 -12.215 -45.168  1.00 56.87           O  
ATOM   2980  CB  MET   375      34.958  -9.741 -47.045  1.00 56.87           C  
ATOM   2981  CG  MET   375      33.649 -10.123 -47.734  1.00 56.87           C  
ATOM   2982  SD  MET   375      33.479  -9.451 -49.414  1.00 56.87           S  
ATOM   2983  CE  MET   375      33.455  -7.720 -48.859  1.00 56.87           C  
ATOM   2984  N   LYS   376      36.289 -12.080 -45.470  1.00 58.66           N  
ATOM   2985  CA  LYS   376      36.458 -13.491 -45.353  1.00 58.66           C  
ATOM   2986  C   LYS   376      36.504 -13.848 -43.875  1.00 58.66           C  
ATOM   2987  O   LYS   376      37.497 -14.501 -43.458  1.00 58.66           O  
ATOM   2988  CB  LYS   376      37.759 -13.992 -46.005  1.00 58.66           C  
ATOM   2989  CG  LYS   376      37.841 -15.515 -46.137  1.00 58.66           C  
ATOM   2990  CD  LYS   376      38.938 -15.981 -47.097  1.00 58.66           C  
ATOM   2991  CE  LYS   376      39.020 -17.503 -47.237  1.00 58.66           C  
ATOM   2992  NZ  LYS   376      40.008 -17.866 -48.277  1.00 58.66           N1+
ATOM   2993  OXT LYS   376      35.545 -13.479 -43.147  1.00 58.66           O1-
END
