# Supplementary material for: The Diversity of Yellow-Related Proteins in Sand Flies (Diptera: Psychodidae)
Source: PLoS One. 2016 Nov 3;11(11):e0166191. doi: 10.1371/journal.pone.0166191 (PMC5094789; doi:10.1371/journal.pone.0166191)
Supplement: S1 Fig — Zipped PDB files of 32 sand fly yellow-related proteins calculated in MODELLER based on 3Q6K as the template structure. Protein codes refers to Table 1. (ZIP) [file pone.0166191.s001.zip › Pser2.pdb]

ATOM      1  N   ASP     1      48.694  -2.262 -41.131  1.00 33.20           N  
ATOM      2  CA  ASP     1      49.586  -2.823 -40.091  1.00 33.20           C  
ATOM      3  C   ASP     1      50.610  -1.792 -39.754  1.00 33.20           C  
ATOM      4  O   ASP     1      50.671  -1.296 -38.631  1.00 33.20           O  
ATOM      5  CB  ASP     1      50.303  -4.069 -40.638  1.00 33.20           C  
ATOM      6  CG  ASP     1      49.271  -5.175 -40.828  1.00 33.20           C  
ATOM      7  OD1 ASP     1      48.193  -4.899 -41.421  1.00 33.20           O  
ATOM      8  OD2 ASP     1      49.559  -6.321 -40.393  1.00 33.20           O1-
ATOM      9  N   VAL     2      51.442  -1.437 -40.750  1.00 35.04           N  
ATOM     10  CA  VAL     2      52.450  -0.441 -40.548  1.00 35.04           C  
ATOM     11  C   VAL     2      51.750   0.869 -40.450  1.00 35.04           C  
ATOM     12  O   VAL     2      50.641   1.035 -40.958  1.00 35.04           O  
ATOM     13  CB  VAL     2      53.443  -0.355 -41.672  1.00 35.04           C  
ATOM     14  CG1 VAL     2      54.408   0.815 -41.411  1.00 35.04           C  
ATOM     15  CG2 VAL     2      54.145  -1.718 -41.792  1.00 35.04           C  
ATOM     16  N   GLY     3      52.367   1.836 -39.745  1.00 26.95           N  
ATOM     17  CA  GLY     3      51.735   3.112 -39.628  1.00 26.95           C  
ATOM     18  C   GLY     3      52.756   4.185 -39.841  1.00 26.95           C  
ATOM     19  O   GLY     3      53.956   3.964 -39.679  1.00 26.95           O  
ATOM     20  N   ARG     4      52.275   5.383 -40.236  1.00103.90           N  
ATOM     21  CA  ARG     4      53.082   6.562 -40.400  1.00103.90           C  
ATOM     22  C   ARG     4      52.519   7.510 -39.395  1.00103.90           C  
ATOM     23  O   ARG     4      51.321   7.445 -39.121  1.00103.90           O  
ATOM     24  CB  ARG     4      52.925   7.256 -41.763  1.00103.90           C  
ATOM     25  CG  ARG     4      53.350   6.404 -42.956  1.00103.90           C  
ATOM     26  CD  ARG     4      53.412   7.205 -44.256  1.00103.90           C  
ATOM     27  NE  ARG     4      53.712   6.256 -45.362  1.00103.90           N  
ATOM     28  CZ  ARG     4      52.685   5.653 -46.029  1.00103.90           C  
ATOM     29  NH1 ARG     4      51.392   5.933 -45.688  1.00103.90           N1+
ATOM     30  NH2 ARG     4      52.951   4.778 -47.041  1.00103.90           N  
ATOM     31  N   ALA     5      53.329   8.430 -38.821  1.00 98.80           N  
ATOM     32  CA  ALA     5      52.694   9.110 -37.733  1.00 98.80           C  
ATOM     33  C   ALA     5      53.608  10.079 -37.042  1.00 98.80           C  
ATOM     34  O   ALA     5      54.783  10.192 -37.371  1.00 98.80           O  
ATOM     35  CB  ALA     5      52.348   8.067 -36.663  1.00 98.80           C  
ATOM     36  N   TYR     6      53.056  10.762 -36.009  1.00168.30           N  
ATOM     37  CA  TYR     6      53.692  11.784 -35.215  1.00168.30           C  
ATOM     38  C   TYR     6      53.735  11.315 -33.783  1.00168.30           C  
ATOM     39  O   TYR     6      52.871  10.556 -33.346  1.00168.30           O  
ATOM     40  CB  TYR     6      52.830  13.051 -35.092  1.00168.30           C  
ATOM     41  CG  TYR     6      52.536  13.658 -36.419  1.00168.30           C  
ATOM     42  CD1 TYR     6      51.567  13.131 -37.239  1.00168.30           C  
ATOM     43  CD2 TYR     6      53.228  14.763 -36.838  1.00168.30           C  
ATOM     44  CE1 TYR     6      51.292  13.695 -38.464  1.00168.30           C  
ATOM     45  CE2 TYR     6      52.953  15.329 -38.056  1.00168.30           C  
ATOM     46  CZ  TYR     6      51.990  14.803 -38.874  1.00168.30           C  
ATOM     47  OH  TYR     6      51.722  15.395 -40.126  1.00168.30           O  
ATOM     48  N   GLU     7      54.761  11.763 -33.018  1.00 55.78           N  
ATOM     49  CA  GLU     7      54.869  11.451 -31.614  1.00 55.78           C  
ATOM     50  C   GLU     7      55.462  12.652 -30.927  1.00 55.78           C  
ATOM     51  O   GLU     7      56.451  13.213 -31.396  1.00 55.78           O  
ATOM     52  CB  GLU     7      55.780  10.243 -31.341  1.00 55.78           C  
ATOM     53  CG  GLU     7      55.212   8.938 -31.909  1.00 55.78           C  
ATOM     54  CD  GLU     7      56.230   7.827 -31.690  1.00 55.78           C  
ATOM     55  OE1 GLU     7      57.323   8.121 -31.138  1.00 55.78           O  
ATOM     56  OE2 GLU     7      55.927   6.668 -32.080  1.00 55.78           O1-
ATOM     57  N   TRP     8      54.878  13.092 -29.788  1.00 82.78           N  
ATOM     58  CA  TRP     8      55.410  14.270 -29.150  1.00 82.78           C  
ATOM     59  C   TRP     8      55.579  14.049 -27.676  1.00 82.78           C  
ATOM     60  O   TRP     8      54.661  13.591 -26.994  1.00 82.78           O  
ATOM     61  CB  TRP     8      54.469  15.488 -29.229  1.00 82.78           C  
ATOM     62  CG  TRP     8      54.210  16.069 -30.600  1.00 82.78           C  
ATOM     63  CD1 TRP     8      54.885  17.053 -31.263  1.00 82.78           C  
ATOM     64  CD2 TRP     8      53.118  15.683 -31.449  1.00 82.78           C  
ATOM     65  CE2 TRP     8      53.193  16.469 -32.601  1.00 82.78           C  
ATOM     66  CE3 TRP     8      52.131  14.755 -31.284  1.00 82.78           C  
ATOM     67  NE1 TRP     8      54.283  17.303 -32.472  1.00 82.78           N  
ATOM     68  CZ2 TRP     8      52.278  16.336 -33.606  1.00 82.78           C  
ATOM     69  CZ3 TRP     8      51.211  14.622 -32.301  1.00 82.78           C  
ATOM     70  CH2 TRP     8      51.284  15.397 -33.440  1.00 82.78           C  
ATOM     71  N   LYS     9      56.778  14.365 -27.142  1.00 83.62           N  
ATOM     72  CA  LYS     9      56.948  14.361 -25.716  1.00 83.62           C  
ATOM     73  C   LYS     9      56.117  15.491 -25.198  1.00 83.62           C  
ATOM     74  O   LYS     9      55.394  15.360 -24.212  1.00 83.62           O  
ATOM     75  CB  LYS     9      58.383  14.657 -25.246  1.00 83.62           C  
ATOM     76  CG  LYS     9      59.354  13.480 -25.327  1.00 83.62           C  
ATOM     77  CD  LYS     9      60.793  13.884 -24.993  1.00 83.62           C  
ATOM     78  CE  LYS     9      61.689  12.703 -24.620  1.00 83.62           C  
ATOM     79  NZ  LYS     9      61.726  11.727 -25.728  1.00 83.62           N1+
ATOM     80  N   ASP    10      56.222  16.656 -25.866  1.00101.34           N  
ATOM     81  CA  ASP    10      55.461  17.805 -25.475  1.00101.34           C  
ATOM     82  C   ASP    10      55.068  18.498 -26.732  1.00101.34           C  
ATOM     83  O   ASP    10      55.772  18.416 -27.738  1.00101.34           O  
ATOM     84  CB  ASP    10      56.234  18.806 -24.598  1.00101.34           C  
ATOM     85  CG  ASP    10      57.407  19.347 -25.401  1.00101.34           C  
ATOM     86  OD1 ASP    10      57.976  18.573 -26.216  1.00101.34           O  
ATOM     87  OD2 ASP    10      57.746  20.546 -25.211  1.00101.34           O1-
ATOM     88  N   ILE    11      53.919  19.195 -26.721  1.00137.07           N  
ATOM     89  CA  ILE    11      53.563  19.848 -27.935  1.00137.07           C  
ATOM     90  C   ILE    11      54.014  21.269 -27.859  1.00137.07           C  
ATOM     91  O   ILE    11      53.525  22.076 -27.068  1.00137.07           O  
ATOM     92  CB  ILE    11      52.125  19.697 -28.337  1.00137.07           C  
ATOM     93  CG1 ILE    11      51.148  20.272 -27.313  1.00137.07           C  
ATOM     94  CG2 ILE    11      51.898  18.205 -28.624  1.00137.07           C  
ATOM     95  CD1 ILE    11      49.715  20.118 -27.812  1.00137.07           C  
ATOM     96  N   LYS    12      55.025  21.579 -28.698  1.00 93.06           N  
ATOM     97  CA  LYS    12      55.633  22.877 -28.720  1.00 93.06           C  
ATOM     98  C   LYS    12      55.069  23.642 -29.874  1.00 93.06           C  
ATOM     99  O   LYS    12      54.674  23.068 -30.885  1.00 93.06           O  
ATOM    100  CB  LYS    12      57.160  22.835 -28.899  1.00 93.06           C  
ATOM    101  CG  LYS    12      57.901  22.228 -27.706  1.00 93.06           C  
ATOM    102  CD  LYS    12      59.360  21.879 -28.009  1.00 93.06           C  
ATOM    103  CE  LYS    12      60.223  23.098 -28.340  1.00 93.06           C  
ATOM    104  NZ  LYS    12      60.417  23.917 -27.124  1.00 93.06           N1+
ATOM    105  N   LEU    13      55.013  24.982 -29.746  1.00 90.84           N  
ATOM    106  CA  LEU    13      54.433  25.775 -30.791  1.00 90.84           C  
ATOM    107  C   LEU    13      55.481  26.553 -31.512  1.00 90.84           C  
ATOM    108  O   LEU    13      56.498  26.952 -30.949  1.00 90.84           O  
ATOM    109  CB  LEU    13      53.382  26.785 -30.298  1.00 90.84           C  
ATOM    110  CG  LEU    13      52.048  26.133 -29.893  1.00 90.84           C  
ATOM    111  CD1 LEU    13      51.309  25.594 -31.129  1.00 90.84           C  
ATOM    112  CD2 LEU    13      52.247  25.063 -28.809  1.00 90.84           C  
ATOM    113  N   VAL    14      55.245  26.762 -32.821  1.00 94.47           N  
ATOM    114  CA  VAL    14      56.143  27.541 -33.611  1.00 94.47           C  
ATOM    115  C   VAL    14      55.729  28.974 -33.495  1.00 94.47           C  
ATOM    116  O   VAL    14      54.541  29.289 -33.447  1.00 94.47           O  
ATOM    117  CB  VAL    14      56.114  27.201 -35.068  1.00 94.47           C  
ATOM    118  CG1 VAL    14      54.719  27.556 -35.602  1.00 94.47           C  
ATOM    119  CG2 VAL    14      57.255  27.957 -35.768  1.00 94.47           C  
ATOM    120  N   GLY    15      56.719  29.883 -33.414  1.00 28.52           N  
ATOM    121  CA  GLY    15      56.438  31.290 -33.418  1.00 28.52           C  
ATOM    122  C   GLY    15      55.800  31.725 -32.134  1.00 28.52           C  
ATOM    123  O   GLY    15      54.989  32.651 -32.134  1.00 28.52           O  
ATOM    124  N   VAL    16      56.115  31.062 -31.005  1.00 51.70           N  
ATOM    125  CA  VAL    16      55.593  31.515 -29.749  1.00 51.70           C  
ATOM    126  C   VAL    16      56.794  31.717 -28.889  1.00 51.70           C  
ATOM    127  O   VAL    16      57.668  30.854 -28.838  1.00 51.70           O  
ATOM    128  CB  VAL    16      54.704  30.509 -29.073  1.00 51.70           C  
ATOM    129  CG1 VAL    16      54.234  31.079 -27.724  1.00 51.70           C  
ATOM    130  CG2 VAL    16      53.552  30.156 -30.030  1.00 51.70           C  
ATOM    131  N   LYS    17      56.863  32.858 -28.172  1.00143.90           N  
ATOM    132  CA  LYS    17      58.049  33.139 -27.420  1.00143.90           C  
ATOM    133  C   LYS    17      58.212  32.043 -26.423  1.00143.90           C  
ATOM    134  O   LYS    17      57.261  31.638 -25.760  1.00143.90           O  
ATOM    135  CB  LYS    17      57.997  34.475 -26.656  1.00143.90           C  
ATOM    136  CG  LYS    17      59.379  35.057 -26.346  1.00143.90           C  
ATOM    137  CD  LYS    17      60.302  34.129 -25.554  1.00143.90           C  
ATOM    138  CE  LYS    17      61.714  34.692 -25.373  1.00143.90           C  
ATOM    139  NZ  LYS    17      62.352  34.895 -26.695  1.00143.90           N1+
ATOM    140  N   THR    18      59.449  31.533 -26.293  1.00 97.42           N  
ATOM    141  CA  THR    18      59.675  30.442 -25.398  1.00 97.42           C  
ATOM    142  C   THR    18      59.509  30.947 -24.003  1.00 97.42           C  
ATOM    143  O   THR    18      59.701  32.128 -23.724  1.00 97.42           O  
ATOM    144  CB  THR    18      61.050  29.853 -25.502  1.00 97.42           C  
ATOM    145  CG2 THR    18      62.058  30.864 -24.929  1.00 97.42           C  
ATOM    146  OG1 THR    18      61.119  28.630 -24.783  1.00 97.42           O  
ATOM    147  N   SER    19      59.148  30.020 -23.092  1.00 88.51           N  
ATOM    148  CA  SER    19      58.951  30.281 -21.694  1.00 88.51           C  
ATOM    149  C   SER    19      57.674  31.033 -21.474  1.00 88.51           C  
ATOM    150  O   SER    19      57.316  31.332 -20.335  1.00 88.51           O  
ATOM    151  CB  SER    19      60.096  31.104 -21.079  1.00 88.51           C  
ATOM    152  OG  SER    19      59.848  31.331 -19.699  1.00 88.51           O  
ATOM    153  N   ALA    20      56.940  31.340 -22.558  1.00 58.44           N  
ATOM    154  CA  ALA    20      55.672  32.006 -22.474  1.00 58.44           C  
ATOM    155  C   ALA    20      54.679  31.082 -21.836  1.00 58.44           C  
ATOM    156  O   ALA    20      53.756  31.526 -21.157  1.00 58.44           O  
ATOM    157  CB  ALA    20      55.116  32.403 -23.853  1.00 58.44           C  
ATOM    158  N   TYR    21      54.794  29.767 -22.110  1.00152.38           N  
ATOM    159  CA  TYR    21      53.884  28.801 -21.556  1.00152.38           C  
ATOM    160  C   TYR    21      54.679  27.569 -21.249  1.00152.38           C  
ATOM    161  O   TYR    21      55.823  27.442 -21.679  1.00152.38           O  
ATOM    162  CB  TYR    21      52.764  28.416 -22.536  1.00152.38           C  
ATOM    163  CG  TYR    21      53.408  27.827 -23.743  1.00152.38           C  
ATOM    164  CD1 TYR    21      53.854  28.637 -24.762  1.00152.38           C  
ATOM    165  CD2 TYR    21      53.580  26.465 -23.850  1.00152.38           C  
ATOM    166  CE1 TYR    21      54.452  28.099 -25.876  1.00152.38           C  
ATOM    167  CE2 TYR    21      54.176  25.920 -24.962  1.00152.38           C  
ATOM    168  CZ  TYR    21      54.611  26.738 -25.977  1.00152.38           C  
ATOM    169  OH  TYR    21      55.223  26.180 -27.119  1.00152.38           O  
ATOM    170  N   ASN    22      54.111  26.625 -20.465  1.00128.80           N  
ATOM    171  CA  ASN    22      54.868  25.429 -20.218  1.00128.80           C  
ATOM    172  C   ASN    22      54.336  24.368 -21.131  1.00128.80           C  
ATOM    173  O   ASN    22      53.131  24.154 -21.250  1.00128.80           O  
ATOM    174  CB  ASN    22      54.811  24.906 -18.777  1.00128.80           C  
ATOM    175  CG  ASN    22      53.388  24.486 -18.514  1.00128.80           C  
ATOM    176  ND2 ASN    22      52.530  25.467 -18.130  1.00128.80           N  
ATOM    177  OD1 ASN    22      53.048  23.315 -18.651  1.00128.80           O  
ATOM    178  N   PRO    23      55.244  23.704 -21.789  1.00 87.75           N  
ATOM    179  CA  PRO    23      54.878  22.714 -22.766  1.00 87.75           C  
ATOM    180  C   PRO    23      54.168  21.521 -22.211  1.00 87.75           C  
ATOM    181  O   PRO    23      53.497  20.830 -22.975  1.00 87.75           O  
ATOM    182  CB  PRO    23      56.167  22.371 -23.510  1.00 87.75           C  
ATOM    183  CG  PRO    23      56.996  23.664 -23.407  1.00 87.75           C  
ATOM    184  CD  PRO    23      56.531  24.313 -22.092  1.00 87.75           C  
ATOM    185  N   GLU    24      54.324  21.228 -20.910  1.00104.36           N  
ATOM    186  CA  GLU    24      53.667  20.088 -20.342  1.00104.36           C  
ATOM    187  C   GLU    24      52.182  20.320 -20.302  1.00104.36           C  
ATOM    188  O   GLU    24      51.394  19.383 -20.400  1.00104.36           O  
ATOM    189  CB  GLU    24      54.172  19.742 -18.928  1.00104.36           C  
ATOM    190  CG  GLU    24      54.051  20.871 -17.905  1.00104.36           C  
ATOM    191  CD  GLU    24      54.709  20.381 -16.624  1.00104.36           C  
ATOM    192  OE1 GLU    24      54.790  19.137 -16.442  1.00104.36           O  
ATOM    193  OE2 GLU    24      55.146  21.241 -15.815  1.00104.36           O1-
ATOM    194  N   ASP    25      51.767  21.585 -20.133  1.00 86.26           N  
ATOM    195  CA  ASP    25      50.392  21.989 -20.013  1.00 86.26           C  
ATOM    196  C   ASP    25      49.623  21.842 -21.288  1.00 86.26           C  
ATOM    197  O   ASP    25      48.392  21.810 -21.249  1.00 86.26           O  
ATOM    198  CB  ASP    25      50.200  23.437 -19.534  1.00 86.26           C  
ATOM    199  CG  ASP    25      50.378  23.455 -18.024  1.00 86.26           C  
ATOM    200  OD1 ASP    25      50.743  22.394 -17.450  1.00 86.26           O  
ATOM    201  OD2 ASP    25      50.139  24.533 -17.420  1.00 86.26           O1-
ATOM    202  N   VAL    26      50.287  21.810 -22.459  1.00 66.85           N  
ATOM    203  CA  VAL    26      49.470  21.763 -23.638  1.00 66.85           C  
ATOM    204  C   VAL    26      49.089  20.332 -23.891  1.00 66.85           C  
ATOM    205  O   VAL    26      49.923  19.494 -24.237  1.00 66.85           O  
ATOM    206  CB  VAL    26      50.136  22.330 -24.852  1.00 66.85           C  
ATOM    207  CG1 VAL    26      49.109  22.331 -25.992  1.00 66.85           C  
ATOM    208  CG2 VAL    26      50.686  23.725 -24.510  1.00 66.85           C  
ATOM    209  N   ILE    27      47.786  20.014 -23.716  1.00 75.71           N  
ATOM    210  CA  ILE    27      47.369  18.650 -23.866  1.00 75.71           C  
ATOM    211  C   ILE    27      46.328  18.519 -24.941  1.00 75.71           C  
ATOM    212  O   ILE    27      45.214  19.026 -24.815  1.00 75.71           O  
ATOM    213  CB  ILE    27      46.783  18.091 -22.604  1.00 75.71           C  
ATOM    214  CG1 ILE    27      47.822  18.160 -21.472  1.00 75.71           C  
ATOM    215  CG2 ILE    27      46.283  16.667 -22.893  1.00 75.71           C  
ATOM    216  CD1 ILE    27      47.229  17.928 -20.084  1.00 75.71           C  
ATOM    217  N   PRO    28      46.691  17.852 -26.012  1.00105.53           N  
ATOM    218  CA  PRO    28      45.761  17.631 -27.090  1.00105.53           C  
ATOM    219  C   PRO    28      44.832  16.489 -26.821  1.00105.53           C  
ATOM    220  O   PRO    28      45.297  15.421 -26.430  1.00105.53           O  
ATOM    221  CB  PRO    28      46.592  17.465 -28.364  1.00105.53           C  
ATOM    222  CG  PRO    28      48.030  17.244 -27.859  1.00105.53           C  
ATOM    223  CD  PRO    28      48.055  17.952 -26.495  1.00105.53           C  
ATOM    224  N   THR    29      43.519  16.737 -26.955  1.00173.79           N  
ATOM    225  CA  THR    29      42.442  15.807 -26.785  1.00173.79           C  
ATOM    226  C   THR    29      42.011  15.153 -28.071  1.00173.79           C  
ATOM    227  O   THR    29      41.387  14.093 -28.053  1.00173.79           O  
ATOM    228  CB  THR    29      41.242  16.500 -26.235  1.00173.79           C  
ATOM    229  CG2 THR    29      40.220  15.428 -25.866  1.00173.79           C  
ATOM    230  OG1 THR    29      41.587  17.217 -25.064  1.00173.79           O  
ATOM    231  N   GLY    30      42.240  15.810 -29.228  1.00 47.83           N  
ATOM    232  CA  GLY    30      41.678  15.291 -30.449  1.00 47.83           C  
ATOM    233  C   GLY    30      42.349  15.887 -31.650  1.00 47.83           C  
ATOM    234  O   GLY    30      43.114  16.845 -31.551  1.00 47.83           O  
ATOM    235  N   VAL    31      42.055  15.321 -32.842  1.00106.66           N  
ATOM    236  CA  VAL    31      42.669  15.782 -34.055  1.00106.66           C  
ATOM    237  C   VAL    31      41.689  15.610 -35.181  1.00106.66           C  
ATOM    238  O   VAL    31      40.602  15.066 -34.993  1.00106.66           O  
ATOM    239  CB  VAL    31      43.901  14.981 -34.378  1.00106.66           C  
ATOM    240  CG1 VAL    31      43.473  13.529 -34.653  1.00106.66           C  
ATOM    241  CG2 VAL    31      44.666  15.642 -35.533  1.00106.66           C  
ATOM    242  N   ALA    32      42.022  16.165 -36.368  1.00 50.68           N  
ATOM    243  CA  ALA    32      41.267  15.929 -37.565  1.00 50.68           C  
ATOM    244  C   ALA    32      42.236  16.108 -38.690  1.00 50.68           C  
ATOM    245  O   ALA    32      42.992  17.079 -38.721  1.00 50.68           O  
ATOM    246  CB  ALA    32      40.114  16.923 -37.787  1.00 50.68           C  
ATOM    247  N   HIS    33      42.235  15.175 -39.660  1.00 82.24           N  
ATOM    248  CA  HIS    33      43.162  15.303 -40.749  1.00 82.24           C  
ATOM    249  C   HIS    33      42.394  15.589 -42.001  1.00 82.24           C  
ATOM    250  O   HIS    33      41.392  14.944 -42.300  1.00 82.24           O  
ATOM    251  CB  HIS    33      43.998  14.036 -41.001  1.00 82.24           C  
ATOM    252  CG  HIS    33      45.114  14.251 -41.981  1.00 82.24           C  
ATOM    253  CD2 HIS    33      45.230  13.867 -43.283  1.00 82.24           C  
ATOM    254  ND1 HIS    33      46.284  14.911 -41.680  1.00 82.24           N  
ATOM    255  CE1 HIS    33      47.047  14.893 -42.802  1.00 82.24           C  
ATOM    256  NE2 HIS    33      46.448  14.270 -43.802  1.00 82.24           N  
ATOM    257  N   ASP    34      42.850  16.604 -42.755  1.00 61.09           N  
ATOM    258  CA  ASP    34      42.271  16.958 -44.022  1.00 61.09           C  
ATOM    259  C   ASP    34      43.162  16.349 -45.060  1.00 61.09           C  
ATOM    260  O   ASP    34      44.271  16.830 -45.288  1.00 61.09           O  
ATOM    261  CB  ASP    34      42.261  18.479 -44.258  1.00 61.09           C  
ATOM    262  CG  ASP    34      41.538  18.799 -45.559  1.00 61.09           C  
ATOM    263  OD1 ASP    34      41.046  17.852 -46.228  1.00 61.09           O  
ATOM    264  OD2 ASP    34      41.475  20.010 -45.902  1.00 61.09           O1-
ATOM    265  N   ALA    35      42.703  15.248 -45.695  1.00 56.60           N  
ATOM    266  CA  ALA    35      43.513  14.548 -46.658  1.00 56.60           C  
ATOM    267  C   ALA    35      43.795  15.374 -47.886  1.00 56.60           C  
ATOM    268  O   ALA    35      44.930  15.413 -48.363  1.00 56.60           O  
ATOM    269  CB  ALA    35      42.848  13.246 -47.132  1.00 56.60           C  
ATOM    270  N   GLU    36      42.773  16.066 -48.430  1.00102.76           N  
ATOM    271  CA  GLU    36      42.922  16.795 -49.665  1.00102.76           C  
ATOM    272  C   GLU    36      43.957  17.856 -49.495  1.00102.76           C  
ATOM    273  O   GLU    36      44.849  18.006 -50.330  1.00102.76           O  
ATOM    274  CB  GLU    36      41.620  17.480 -50.109  1.00102.76           C  
ATOM    275  CG  GLU    36      40.579  16.510 -50.673  1.00102.76           C  
ATOM    276  CD  GLU    36      39.975  15.690 -49.543  1.00102.76           C  
ATOM    277  OE1 GLU    36      40.154  16.079 -48.358  1.00102.76           O  
ATOM    278  OE2 GLU    36      39.319  14.661 -49.853  1.00102.76           O1-
ATOM    279  N   SER    37      43.875  18.621 -48.398  1.00171.83           N  
ATOM    280  CA  SER    37      44.900  19.586 -48.151  1.00171.83           C  
ATOM    281  C   SER    37      45.898  18.730 -47.467  1.00171.83           C  
ATOM    282  O   SER    37      45.676  17.554 -47.262  1.00171.83           O  
ATOM    283  CB  SER    37      44.492  20.707 -47.179  1.00171.83           C  
ATOM    284  OG  SER    37      43.450  21.490 -47.742  1.00171.83           O  
ATOM    285  N   ARG    38      47.103  19.141 -47.157  1.00227.55           N  
ATOM    286  CA  ARG    38      47.662  18.097 -46.352  1.00227.55           C  
ATOM    287  C   ARG    38      47.786  18.743 -45.026  1.00227.55           C  
ATOM    288  O   ARG    38      48.866  19.176 -44.631  1.00227.55           O  
ATOM    289  CB  ARG    38      49.022  17.592 -46.859  1.00227.55           C  
ATOM    290  CG  ARG    38      48.838  16.857 -48.190  1.00227.55           C  
ATOM    291  CD  ARG    38      50.025  16.013 -48.651  1.00227.55           C  
ATOM    292  NE  ARG    38      49.620  15.384 -49.941  1.00227.55           N  
ATOM    293  CZ  ARG    38      50.125  14.170 -50.309  1.00227.55           C  
ATOM    294  NH1 ARG    38      51.023  13.531 -49.505  1.00227.55           N1+
ATOM    295  NH2 ARG    38      49.727  13.590 -51.480  1.00227.55           N  
ATOM    296  N   THR    39      46.652  18.815 -44.297  1.00130.74           N  
ATOM    297  CA  THR    39      46.661  19.573 -43.083  1.00130.74           C  
ATOM    298  C   THR    39      46.154  18.768 -41.931  1.00130.74           C  
ATOM    299  O   THR    39      45.207  17.992 -42.052  1.00130.74           O  
ATOM    300  CB  THR    39      45.817  20.812 -43.163  1.00130.74           C  
ATOM    301  CG2 THR    39      44.342  20.398 -43.299  1.00130.74           C  
ATOM    302  OG1 THR    39      46.002  21.608 -42.002  1.00130.74           O  
ATOM    303  N   LEU    40      46.798  18.960 -40.760  1.00 52.84           N  
ATOM    304  CA  LEU    40      46.408  18.279 -39.560  1.00 52.84           C  
ATOM    305  C   LEU    40      45.966  19.320 -38.574  1.00 52.84           C  
ATOM    306  O   LEU    40      46.637  20.333 -38.376  1.00 52.84           O  
ATOM    307  CB  LEU    40      47.568  17.494 -38.921  1.00 52.84           C  
ATOM    308  CG  LEU    40      47.175  16.682 -37.676  1.00 52.84           C  
ATOM    309  CD1 LEU    40      46.207  15.547 -38.043  1.00 52.84           C  
ATOM    310  CD2 LEU    40      48.416  16.184 -36.917  1.00 52.84           C  
ATOM    311  N   PHE    41      44.802  19.095 -37.928  1.00 66.72           N  
ATOM    312  CA  PHE    41      44.310  20.048 -36.975  1.00 66.72           C  
ATOM    313  C   PHE    41      44.255  19.364 -35.647  1.00 66.72           C  
ATOM    314  O   PHE    41      43.775  18.234 -35.545  1.00 66.72           O  
ATOM    315  CB  PHE    41      42.878  20.535 -37.273  1.00 66.72           C  
ATOM    316  CG  PHE    41      42.849  21.192 -38.614  1.00 66.72           C  
ATOM    317  CD1 PHE    41      43.271  22.490 -38.778  1.00 66.72           C  
ATOM    318  CD2 PHE    41      42.382  20.503 -39.712  1.00 66.72           C  
ATOM    319  CE1 PHE    41      43.235  23.087 -40.020  1.00 66.72           C  
ATOM    320  CE2 PHE    41      42.343  21.094 -40.954  1.00 66.72           C  
ATOM    321  CZ  PHE    41      42.773  22.389 -41.110  1.00 66.72           C  
ATOM    322  N   PHE    42      44.761  20.018 -34.576  1.00188.87           N  
ATOM    323  CA  PHE    42      44.620  19.335 -33.329  1.00188.87           C  
ATOM    324  C   PHE    42      44.039  20.250 -32.304  1.00188.87           C  
ATOM    325  O   PHE    42      44.263  21.462 -32.305  1.00188.87           O  
ATOM    326  CB  PHE    42      45.872  18.581 -32.827  1.00188.87           C  
ATOM    327  CG  PHE    42      46.873  19.468 -32.200  1.00188.87           C  
ATOM    328  CD1 PHE    42      47.536  20.424 -32.924  1.00188.87           C  
ATOM    329  CD2 PHE    42      47.120  19.341 -30.856  1.00188.87           C  
ATOM    330  CE1 PHE    42      48.456  21.221 -32.294  1.00188.87           C  
ATOM    331  CE2 PHE    42      48.045  20.138 -30.237  1.00188.87           C  
ATOM    332  CZ  PHE    42      48.719  21.090 -30.954  1.00188.87           C  
ATOM    333  N   GLY    43      43.221  19.664 -31.411  1.00 39.38           N  
ATOM    334  CA  GLY    43      42.557  20.439 -30.407  1.00 39.38           C  
ATOM    335  C   GLY    43      43.374  20.384 -29.156  1.00 39.38           C  
ATOM    336  O   GLY    43      43.740  19.308 -28.685  1.00 39.38           O  
ATOM    337  N   ILE    44      43.706  21.580 -28.623  1.00 75.65           N  
ATOM    338  CA  ILE    44      44.367  21.743 -27.355  1.00 75.65           C  
ATOM    339  C   ILE    44      43.449  22.596 -26.530  1.00 75.65           C  
ATOM    340  O   ILE    44      43.509  23.823 -26.636  1.00 75.65           O  
ATOM    341  CB  ILE    44      45.633  22.545 -27.425  1.00 75.65           C  
ATOM    342  CG1 ILE    44      46.686  21.845 -28.281  1.00 75.65           C  
ATOM    343  CG2 ILE    44      46.098  22.823 -25.986  1.00 75.65           C  
ATOM    344  CD1 ILE    44      47.872  22.739 -28.642  1.00 75.65           C  
ATOM    345  N   PRO    45      42.644  22.035 -25.669  1.00 91.78           N  
ATOM    346  CA  PRO    45      41.720  22.841 -24.914  1.00 91.78           C  
ATOM    347  C   PRO    45      42.404  23.685 -23.889  1.00 91.78           C  
ATOM    348  O   PRO    45      43.479  23.319 -23.416  1.00 91.78           O  
ATOM    349  CB  PRO    45      40.675  21.877 -24.343  1.00 91.78           C  
ATOM    350  CG  PRO    45      41.267  20.473 -24.580  1.00 91.78           C  
ATOM    351  CD  PRO    45      42.190  20.661 -25.796  1.00 91.78           C  
ATOM    352  N   ARG    46      41.809  24.838 -23.526  1.00115.46           N  
ATOM    353  CA  ARG    46      42.508  25.621 -22.556  1.00115.46           C  
ATOM    354  C   ARG    46      42.113  25.183 -21.187  1.00115.46           C  
ATOM    355  O   ARG    46      41.418  25.878 -20.444  1.00115.46           O  
ATOM    356  CB  ARG    46      42.344  27.137 -22.737  1.00115.46           C  
ATOM    357  CG  ARG    46      43.321  27.634 -23.807  1.00115.46           C  
ATOM    358  CD  ARG    46      43.467  29.150 -23.899  1.00115.46           C  
ATOM    359  NE  ARG    46      42.476  29.642 -24.893  1.00115.46           N  
ATOM    360  CZ  ARG    46      42.849  29.758 -26.200  1.00115.46           C  
ATOM    361  NH1 ARG    46      44.073  29.314 -26.608  1.00115.46           N1+
ATOM    362  NH2 ARG    46      42.011  30.342 -27.099  1.00115.46           N  
ATOM    363  N   ILE    47      42.552  23.953 -20.859  1.00112.83           N  
ATOM    364  CA  ILE    47      42.393  23.333 -19.578  1.00112.83           C  
ATOM    365  C   ILE    47      43.337  23.972 -18.609  1.00112.83           C  
ATOM    366  O   ILE    47      42.978  24.246 -17.464  1.00112.83           O  
ATOM    367  CB  ILE    47      42.687  21.860 -19.623  1.00112.83           C  
ATOM    368  CG1 ILE    47      42.419  21.215 -18.253  1.00112.83           C  
ATOM    369  CG2 ILE    47      44.112  21.651 -20.161  1.00112.83           C  
ATOM    370  CD1 ILE    47      42.430  19.688 -18.289  1.00112.83           C  
ATOM    371  N   PHE    48      44.587  24.207 -19.060  1.00 66.58           N  
ATOM    372  CA  PHE    48      45.605  24.776 -18.224  1.00 66.58           C  
ATOM    373  C   PHE    48      46.033  26.074 -18.833  1.00 66.58           C  
ATOM    374  O   PHE    48      45.678  26.398 -19.963  1.00 66.58           O  
ATOM    375  CB  PHE    48      46.827  23.870 -18.027  1.00 66.58           C  
ATOM    376  CG  PHE    48      46.350  22.758 -17.157  1.00 66.58           C  
ATOM    377  CD1 PHE    48      45.743  21.651 -17.701  1.00 66.58           C  
ATOM    378  CD2 PHE    48      46.493  22.834 -15.790  1.00 66.58           C  
ATOM    379  CE1 PHE    48      45.295  20.629 -16.900  1.00 66.58           C  
ATOM    380  CE2 PHE    48      46.048  21.815 -14.982  1.00 66.58           C  
ATOM    381  CZ  PHE    48      45.448  20.708 -15.536  1.00 66.58           C  
ATOM    382  N   PRO    49      46.786  26.829 -18.083  1.00 89.85           N  
ATOM    383  CA  PRO    49      47.097  28.168 -18.505  1.00 89.85           C  
ATOM    384  C   PRO    49      48.042  28.316 -19.655  1.00 89.85           C  
ATOM    385  O   PRO    49      48.869  27.436 -19.880  1.00 89.85           O  
ATOM    386  CB  PRO    49      47.581  28.897 -17.253  1.00 89.85           C  
ATOM    387  CG  PRO    49      46.875  28.158 -16.104  1.00 89.85           C  
ATOM    388  CD  PRO    49      46.689  26.728 -16.636  1.00 89.85           C  
ATOM    389  N   LYS    50      47.926  29.466 -20.359  1.00132.58           N  
ATOM    390  CA  LYS    50      48.782  29.924 -21.418  1.00132.58           C  
ATOM    391  C   LYS    50      48.803  29.073 -22.650  1.00132.58           C  
ATOM    392  O   LYS    50      49.873  28.869 -23.219  1.00132.58           O  
ATOM    393  CB  LYS    50      50.237  30.110 -20.952  1.00132.58           C  
ATOM    394  CG  LYS    50      50.395  31.206 -19.898  1.00132.58           C  
ATOM    395  CD  LYS    50      51.770  31.220 -19.228  1.00132.58           C  
ATOM    396  CE  LYS    50      51.918  30.182 -18.114  1.00132.58           C  
ATOM    397  NZ  LYS    50      51.027  30.525 -16.984  1.00132.58           N1+
ATOM    398  N   VAL    51      47.639  28.588 -23.131  1.00 71.30           N  
ATOM    399  CA  VAL    51      47.640  27.848 -24.370  1.00 71.30           C  
ATOM    400  C   VAL    51      47.526  28.869 -25.471  1.00 71.30           C  
ATOM    401  O   VAL    51      46.515  29.557 -25.577  1.00 71.30           O  
ATOM    402  CB  VAL    51      46.474  26.910 -24.493  1.00 71.30           C  
ATOM    403  CG1 VAL    51      46.436  26.344 -25.921  1.00 71.30           C  
ATOM    404  CG2 VAL    51      46.606  25.833 -23.401  1.00 71.30           C  
ATOM    405  N   PRO    52      48.542  29.011 -26.288  1.00128.69           N  
ATOM    406  CA  PRO    52      48.571  29.994 -27.341  1.00128.69           C  
ATOM    407  C   PRO    52      47.525  29.799 -28.382  1.00128.69           C  
ATOM    408  O   PRO    52      46.954  30.792 -28.830  1.00128.69           O  
ATOM    409  CB  PRO    52      49.981  29.945 -27.926  1.00128.69           C  
ATOM    410  CG  PRO    52      50.836  29.349 -26.797  1.00128.69           C  
ATOM    411  CD  PRO    52      49.857  28.462 -26.008  1.00128.69           C  
ATOM    412  N   ILE    53      47.289  28.548 -28.824  1.00153.34           N  
ATOM    413  CA  ILE    53      46.270  28.344 -29.816  1.00153.34           C  
ATOM    414  C   ILE    53      45.552  27.061 -29.499  1.00153.34           C  
ATOM    415  O   ILE    53      46.160  25.998 -29.385  1.00153.34           O  
ATOM    416  CB  ILE    53      46.796  28.328 -31.225  1.00153.34           C  
ATOM    417  CG1 ILE    53      45.637  28.548 -32.206  1.00153.34           C  
ATOM    418  CG2 ILE    53      47.608  27.043 -31.458  1.00153.34           C  
ATOM    419  CD1 ILE    53      45.008  29.935 -32.085  1.00153.34           C  
ATOM    420  N   THR    54      44.222  27.155 -29.304  1.00132.50           N  
ATOM    421  CA  THR    54      43.354  26.054 -28.981  1.00132.50           C  
ATOM    422  C   THR    54      43.140  25.180 -30.181  1.00132.50           C  
ATOM    423  O   THR    54      42.954  23.968 -30.057  1.00132.50           O  
ATOM    424  CB  THR    54      42.015  26.506 -28.475  1.00132.50           C  
ATOM    425  CG2 THR    54      41.251  27.180 -29.625  1.00132.50           C  
ATOM    426  OG1 THR    54      41.278  25.405 -27.966  1.00132.50           O  
ATOM    427  N   VAL    55      43.071  25.798 -31.378  1.00119.00           N  
ATOM    428  CA  VAL    55      42.996  25.047 -32.594  1.00119.00           C  
ATOM    429  C   VAL    55      44.341  25.216 -33.235  1.00119.00           C  
ATOM    430  O   VAL    55      44.751  26.332 -33.547  1.00119.00           O  
ATOM    431  CB  VAL    55      41.921  25.522 -33.536  1.00119.00           C  
ATOM    432  CG1 VAL    55      42.114  27.021 -33.817  1.00119.00           C  
ATOM    433  CG2 VAL    55      41.965  24.643 -34.797  1.00119.00           C  
ATOM    434  N   ALA    56      45.092  24.115 -33.442  1.00 49.72           N  
ATOM    435  CA  ALA    56      46.406  24.287 -33.991  1.00 49.72           C  
ATOM    436  C   ALA    56      46.519  23.454 -35.230  1.00 49.72           C  
ATOM    437  O   ALA    56      45.826  22.450 -35.377  1.00 49.72           O  
ATOM    438  CB  ALA    56      47.539  23.908 -33.030  1.00 49.72           C  
ATOM    439  N   GLU    57      47.410  23.866 -36.159  1.00122.23           N  
ATOM    440  CA  GLU    57      47.492  23.241 -37.452  1.00122.23           C  
ATOM    441  C   GLU    57      48.909  22.834 -37.750  1.00122.23           C  
ATOM    442  O   GLU    57      49.860  23.478 -37.308  1.00122.23           O  
ATOM    443  CB  GLU    57      47.034  24.251 -38.526  1.00122.23           C  
ATOM    444  CG  GLU    57      46.966  23.773 -39.975  1.00122.23           C  
ATOM    445  CD  GLU    57      46.379  24.916 -40.803  1.00122.23           C  
ATOM    446  OE1 GLU    57      45.596  25.722 -40.232  1.00122.23           O  
ATOM    447  OE2 GLU    57      46.702  24.999 -42.018  1.00122.23           O1-
ATOM    448  N   LEU    58      49.077  21.721 -38.504  1.00178.68           N  
ATOM    449  CA  LEU    58      50.377  21.235 -38.887  1.00178.68           C  
ATOM    450  C   LEU    58      50.324  20.893 -40.348  1.00178.68           C  
ATOM    451  O   LEU    58      49.336  20.332 -40.817  1.00178.68           O  
ATOM    452  CB  LEU    58      50.743  19.919 -38.184  1.00178.68           C  
ATOM    453  CG  LEU    58      50.717  20.012 -36.649  1.00178.68           C  
ATOM    454  CD1 LEU    58      51.726  21.050 -36.156  1.00178.68           C  
ATOM    455  CD2 LEU    58      49.296  20.244 -36.106  1.00178.68           C  
ATOM    456  N   ASN    59      51.397  21.213 -41.103  1.00 62.20           N  
ATOM    457  CA  ASN    59      51.468  20.884 -42.501  1.00 62.20           C  
ATOM    458  C   ASN    59      52.197  19.576 -42.575  1.00 62.20           C  
ATOM    459  O   ASN    59      53.387  19.489 -42.275  1.00 62.20           O  
ATOM    460  CB  ASN    59      52.265  21.906 -43.334  1.00 62.20           C  
ATOM    461  CG  ASN    59      52.065  21.597 -44.812  1.00 62.20           C  
ATOM    462  ND2 ASN    59      51.702  22.641 -45.604  1.00 62.20           N  
ATOM    463  OD1 ASN    59      52.220  20.458 -45.251  1.00 62.20           O  
ATOM    464  N   THR    60      51.450  18.522 -42.951  1.00 84.67           N  
ATOM    465  CA  THR    60      51.852  17.146 -43.038  1.00 84.67           C  
ATOM    466  C   THR    60      52.685  16.862 -44.249  1.00 84.67           C  
ATOM    467  O   THR    60      53.366  15.842 -44.300  1.00 84.67           O  
ATOM    468  CB  THR    60      50.672  16.220 -43.073  1.00 84.67           C  
ATOM    469  CG2 THR    60      49.802  16.502 -41.835  1.00 84.67           C  
ATOM    470  OG1 THR    60      49.911  16.437 -44.252  1.00 84.67           O  
ATOM    471  N   ARG    61      52.623  17.721 -45.279  1.00103.88           N  
ATOM    472  CA  ARG    61      53.227  17.390 -46.539  1.00103.88           C  
ATOM    473  C   ARG    61      54.679  17.056 -46.383  1.00103.88           C  
ATOM    474  O   ARG    61      55.121  15.993 -46.818  1.00103.88           O  
ATOM    475  CB  ARG    61      53.103  18.549 -47.542  1.00103.88           C  
ATOM    476  CG  ARG    61      53.381  18.160 -48.993  1.00103.88           C  
ATOM    477  CD  ARG    61      53.129  19.307 -49.975  1.00103.88           C  
ATOM    478  NE  ARG    61      51.694  19.689 -49.856  1.00103.88           N  
ATOM    479  CZ  ARG    61      50.752  19.055 -50.612  1.00103.88           C  
ATOM    480  NH1 ARG    61      51.127  18.072 -51.482  1.00103.88           N1+
ATOM    481  NH2 ARG    61      49.436  19.398 -50.492  1.00103.88           N  
ATOM    482  N   THR    62      55.474  17.940 -45.761  1.00 47.23           N  
ATOM    483  CA  THR    62      56.869  17.627 -45.635  1.00 47.23           C  
ATOM    484  C   THR    62      57.065  16.526 -44.641  1.00 47.23           C  
ATOM    485  O   THR    62      57.822  15.584 -44.872  1.00 47.23           O  
ATOM    486  CB  THR    62      57.683  18.801 -45.178  1.00 47.23           C  
ATOM    487  CG2 THR    62      59.160  18.378 -45.095  1.00 47.23           C  
ATOM    488  OG1 THR    62      57.537  19.878 -46.093  1.00 47.23           O  
ATOM    489  N   TYR    63      56.347  16.631 -43.508  1.00204.35           N  
ATOM    490  CA  TYR    63      56.514  15.812 -42.338  1.00204.35           C  
ATOM    491  C   TYR    63      56.226  14.357 -42.512  1.00204.35           C  
ATOM    492  O   TYR    63      57.079  13.519 -42.221  1.00204.35           O  
ATOM    493  CB  TYR    63      55.525  16.237 -41.228  1.00204.35           C  
ATOM    494  CG  TYR    63      55.619  15.211 -40.157  1.00204.35           C  
ATOM    495  CD1 TYR    63      56.624  15.332 -39.240  1.00204.35           C  
ATOM    496  CD2 TYR    63      54.729  14.154 -40.050  1.00204.35           C  
ATOM    497  CE1 TYR    63      56.759  14.403 -38.249  1.00204.35           C  
ATOM    498  CE2 TYR    63      54.864  13.219 -39.058  1.00204.35           C  
ATOM    499  CZ  TYR    63      55.891  13.349 -38.160  1.00204.35           C  
ATOM    500  OH  TYR    63      56.055  12.401 -37.137  1.00204.35           O  
ATOM    501  N   ASN    64      55.004  14.036 -42.980  1.00139.71           N  
ATOM    502  CA  ASN    64      54.452  12.706 -42.916  1.00139.71           C  
ATOM    503  C   ASN    64      55.437  11.691 -43.397  1.00139.71           C  
ATOM    504  O   ASN    64      56.137  11.893 -44.386  1.00139.71           O  
ATOM    505  CB  ASN    64      53.168  12.560 -43.753  1.00139.71           C  
ATOM    506  CG  ASN    64      53.527  12.837 -45.210  1.00139.71           C  
ATOM    507  ND2 ASN    64      52.702  12.309 -46.155  1.00139.71           N  
ATOM    508  OD1 ASN    64      54.513  13.511 -45.502  1.00139.71           O  
ATOM    509  N   SER    65      55.513  10.565 -42.659  1.00198.26           N  
ATOM    510  CA  SER    65      56.392   9.473 -42.963  1.00198.26           C  
ATOM    511  C   SER    65      57.801   9.975 -43.075  1.00198.26           C  
ATOM    512  O   SER    65      58.523   9.617 -44.005  1.00198.26           O  
ATOM    513  CB  SER    65      56.012   8.740 -44.266  1.00198.26           C  
ATOM    514  OG  SER    65      56.912   7.670 -44.518  1.00198.26           O  
ATOM    515  N   ALA    66      58.240  10.810 -42.110  1.00 65.36           N  
ATOM    516  CA  ALA    66      59.583  11.319 -42.149  1.00 65.36           C  
ATOM    517  C   ALA    66      60.154  11.254 -40.764  1.00 65.36           C  
ATOM    518  O   ALA    66      59.468  10.907 -39.807  1.00 65.36           O  
ATOM    519  CB  ALA    66      59.691  12.782 -42.603  1.00 65.36           C  
ATOM    520  N   GLU    67      61.460  11.573 -40.652  1.00 98.11           N  
ATOM    521  CA  GLU    67      62.231  11.596 -39.439  1.00 98.11           C  
ATOM    522  C   GLU    67      61.719  12.703 -38.575  1.00 98.11           C  
ATOM    523  O   GLU    67      62.031  12.765 -37.387  1.00 98.11           O  
ATOM    524  CB  GLU    67      63.737  11.830 -39.654  1.00 98.11           C  
ATOM    525  CG  GLU    67      64.475  10.615 -40.220  1.00 98.11           C  
ATOM    526  CD  GLU    67      64.199  10.537 -41.713  1.00 98.11           C  
ATOM    527  OE1 GLU    67      63.909  11.604 -42.317  1.00 98.11           O  
ATOM    528  OE2 GLU    67      64.278   9.410 -42.269  1.00 98.11           O1-
ATOM    529  N   LEU    68      60.917  13.611 -39.161  1.00119.89           N  
ATOM    530  CA  LEU    68      60.478  14.810 -38.508  1.00119.89           C  
ATOM    531  C   LEU    68      59.828  14.517 -37.189  1.00119.89           C  
ATOM    532  O   LEU    68      59.941  15.349 -36.300  1.00119.89           O  
ATOM    533  CB  LEU    68      59.545  15.675 -39.369  1.00119.89           C  
ATOM    534  CG  LEU    68      60.257  16.286 -40.592  1.00119.89           C  
ATOM    535  CD1 LEU    68      59.329  17.238 -41.363  1.00119.89           C  
ATOM    536  CD2 LEU    68      61.588  16.945 -40.189  1.00119.89           C  
ATOM    537  N   ARG    69      59.070  13.413 -37.014  1.00319.42           N  
ATOM    538  CA  ARG    69      58.650  13.045 -35.680  1.00319.42           C  
ATOM    539  C   ARG    69      57.645  13.981 -35.054  1.00319.42           C  
ATOM    540  O   ARG    69      56.451  13.699 -34.974  1.00319.42           O  
ATOM    541  CB  ARG    69      59.843  12.963 -34.709  1.00319.42           C  
ATOM    542  CG  ARG    69      59.466  12.543 -33.287  1.00319.42           C  
ATOM    543  CD  ARG    69      59.256  11.037 -33.130  1.00319.42           C  
ATOM    544  NE  ARG    69      60.603  10.403 -33.208  1.00319.42           N  
ATOM    545  CZ  ARG    69      60.784   9.112 -32.808  1.00319.42           C  
ATOM    546  NH1 ARG    69      59.727   8.387 -32.336  1.00319.42           N1+
ATOM    547  NH2 ARG    69      62.022   8.541 -32.884  1.00319.42           N  
ATOM    548  N   SER    70      58.126  15.088 -34.459  1.00127.23           N  
ATOM    549  CA  SER    70      57.196  15.966 -33.821  1.00127.23           C  
ATOM    550  C   SER    70      57.282  17.322 -34.448  1.00127.23           C  
ATOM    551  O   SER    70      58.211  18.090 -34.199  1.00127.23           O  
ATOM    552  CB  SER    70      57.480  16.125 -32.318  1.00127.23           C  
ATOM    553  OG  SER    70      58.777  16.670 -32.122  1.00127.23           O  
ATOM    554  N   PRO    71      56.303  17.649 -35.244  1.00 93.77           N  
ATOM    555  CA  PRO    71      56.243  18.928 -35.893  1.00 93.77           C  
ATOM    556  C   PRO    71      55.831  19.958 -34.894  1.00 93.77           C  
ATOM    557  O   PRO    71      55.153  19.603 -33.931  1.00 93.77           O  
ATOM    558  CB  PRO    71      55.231  18.777 -37.027  1.00 93.77           C  
ATOM    559  CG  PRO    71      54.396  17.554 -36.614  1.00 93.77           C  
ATOM    560  CD  PRO    71      55.384  16.685 -35.818  1.00 93.77           C  
ATOM    561  N   PRO    72      56.232  21.187 -35.077  1.00 97.98           N  
ATOM    562  CA  PRO    72      55.794  22.216 -34.175  1.00 97.98           C  
ATOM    563  C   PRO    72      54.385  22.575 -34.500  1.00 97.98           C  
ATOM    564  O   PRO    72      54.009  22.477 -35.667  1.00 97.98           O  
ATOM    565  CB  PRO    72      56.772  23.375 -34.345  1.00 97.98           C  
ATOM    566  CG  PRO    72      58.064  22.688 -34.815  1.00 97.98           C  
ATOM    567  CD  PRO    72      57.580  21.435 -35.563  1.00 97.98           C  
ATOM    568  N   LEU    73      53.588  22.992 -33.498  1.00107.71           N  
ATOM    569  CA  LEU    73      52.223  23.315 -33.783  1.00107.71           C  
ATOM    570  C   LEU    73      52.150  24.745 -34.218  1.00107.71           C  
ATOM    571  O   LEU    73      52.913  25.592 -33.757  1.00107.71           O  
ATOM    572  CB  LEU    73      51.283  23.038 -32.602  1.00107.71           C  
ATOM    573  CG  LEU    73      51.378  21.563 -32.148  1.00107.71           C  
ATOM    574  CD1 LEU    73      51.126  20.595 -33.311  1.00107.71           C  
ATOM    575  CD2 LEU    73      52.705  21.258 -31.445  1.00107.71           C  
ATOM    576  N   ASN    74      51.216  25.044 -35.143  1.00 57.60           N  
ATOM    577  CA  ASN    74      51.096  26.364 -35.695  1.00 57.60           C  
ATOM    578  C   ASN    74      49.732  26.885 -35.380  1.00 57.60           C  
ATOM    579  O   ASN    74      48.820  26.139 -35.025  1.00 57.60           O  
ATOM    580  CB  ASN    74      51.183  26.390 -37.233  1.00 57.60           C  
ATOM    581  CG  ASN    74      52.550  25.894 -37.683  1.00 57.60           C  
ATOM    582  ND2 ASN    74      52.681  24.551 -37.852  1.00 57.60           N  
ATOM    583  OD1 ASN    74      53.477  26.678 -37.880  1.00 57.60           O  
ATOM    584  N   ILE    75      49.572  28.215 -35.508  1.00157.84           N  
ATOM    585  CA  ILE    75      48.312  28.859 -35.290  1.00157.84           C  
ATOM    586  C   ILE    75      47.440  28.475 -36.444  1.00157.84           C  
ATOM    587  O   ILE    75      47.912  28.296 -37.566  1.00157.84           O  
ATOM    588  CB  ILE    75      48.439  30.361 -35.250  1.00157.84           C  
ATOM    589  CG1 ILE    75      47.261  31.041 -34.524  1.00157.84           C  
ATOM    590  CG2 ILE    75      48.628  30.840 -36.697  1.00157.84           C  
ATOM    591  CD1 ILE    75      45.903  30.919 -35.212  1.00157.84           C  
ATOM    592  N   PHE    76      46.133  28.285 -36.180  1.00105.37           N  
ATOM    593  CA  PHE    76      45.176  27.996 -37.206  1.00105.37           C  
ATOM    594  C   PHE    76      45.258  29.146 -38.140  1.00105.37           C  
ATOM    595  O   PHE    76      45.849  30.186 -37.863  1.00105.37           O  
ATOM    596  CB  PHE    76      43.738  27.876 -36.653  1.00105.37           C  
ATOM    597  CG  PHE    76      42.767  27.578 -37.750  1.00105.37           C  
ATOM    598  CD1 PHE    76      42.770  26.357 -38.387  1.00105.37           C  
ATOM    599  CD2 PHE    76      41.823  28.511 -38.116  1.00105.37           C  
ATOM    600  CE1 PHE    76      41.866  26.086 -39.388  1.00105.37           C  
ATOM    601  CE2 PHE    76      40.915  28.244 -39.116  1.00105.37           C  
ATOM    602  CZ  PHE    76      40.937  27.029 -39.757  1.00105.37           C  
ATOM    603  N   SER    77      44.663  28.985 -39.312  1.00161.27           N  
ATOM    604  CA  SER    77      44.741  30.003 -40.314  1.00161.27           C  
ATOM    605  C   SER    77      44.062  31.301 -39.848  1.00161.27           C  
ATOM    606  O   SER    77      43.846  32.185 -40.676  1.00161.27           O  
ATOM    607  CB  SER    77      44.084  29.551 -41.626  1.00161.27           C  
ATOM    608  OG  SER    77      42.723  29.223 -41.386  1.00161.27           O  
ATOM    609  N   GLY    78      43.682  31.431 -38.540  1.00 79.15           N  
ATOM    610  CA  GLY    78      43.126  32.583 -37.852  1.00 79.15           C  
ATOM    611  C   GLY    78      44.218  33.574 -37.580  1.00 79.15           C  
ATOM    612  O   GLY    78      45.341  33.431 -38.060  1.00 79.15           O  
ATOM    613  N   LYS    79      43.894  34.622 -36.792  1.00192.00           N  
ATOM    614  CA  LYS    79      44.811  35.690 -36.504  1.00192.00           C  
ATOM    615  C   LYS    79      45.435  35.473 -35.162  1.00192.00           C  
ATOM    616  O   LYS    79      46.421  34.749 -35.038  1.00192.00           O  
ATOM    617  CB  LYS    79      44.152  37.081 -36.491  1.00192.00           C  
ATOM    618  CG  LYS    79      43.876  37.629 -37.892  1.00192.00           C  
ATOM    619  CD  LYS    79      42.836  36.828 -38.674  1.00192.00           C  
ATOM    620  CE  LYS    79      41.405  37.323 -38.468  1.00192.00           C  
ATOM    621  NZ  LYS    79      41.239  38.647 -39.107  1.00192.00           N1+
ATOM    622  N   SER    80      44.890  36.152 -34.131  1.00 78.63           N  
ATOM    623  CA  SER    80      45.445  36.140 -32.807  1.00 78.63           C  
ATOM    624  C   SER    80      45.511  34.760 -32.221  1.00 78.63           C  
ATOM    625  O   SER    80      46.594  34.184 -32.139  1.00 78.63           O  
ATOM    626  CB  SER    80      44.659  37.048 -31.841  1.00 78.63           C  
ATOM    627  OG  SER    80      43.301  36.640 -31.769  1.00 78.63           O  
ATOM    628  N   SER    81      44.357  34.200 -31.797  1.00155.72           N  
ATOM    629  CA  SER    81      44.287  32.911 -31.158  1.00155.72           C  
ATOM    630  C   SER    81      43.057  32.952 -30.309  1.00155.72           C  
ATOM    631  O   SER    81      42.627  31.949 -29.743  1.00155.72           O  
ATOM    632  CB  SER    81      45.456  32.630 -30.202  1.00155.72           C  
ATOM    633  OG  SER    81      45.473  33.587 -29.153  1.00155.72           O  
ATOM    634  N   LYS    82      42.531  34.176 -30.153  1.00137.62           N  
ATOM    635  CA  LYS    82      41.330  34.559 -29.468  1.00137.62           C  
ATOM    636  C   LYS    82      40.072  34.175 -30.211  1.00137.62           C  
ATOM    637  O   LYS    82      39.021  34.184 -29.574  1.00137.62           O  
ATOM    638  CB  LYS    82      41.281  36.069 -29.177  1.00137.62           C  
ATOM    639  CG  LYS    82      42.187  36.478 -28.012  1.00137.62           C  
ATOM    640  CD  LYS    82      43.675  36.223 -28.247  1.00137.62           C  
ATOM    641  CE  LYS    82      44.562  36.646 -27.075  1.00137.62           C  
ATOM    642  NZ  LYS    82      45.976  36.341 -27.381  1.00137.62           N1+
ATOM    643  N   PRO    83      40.038  33.901 -31.500  1.00 86.70           N  
ATOM    644  CA  PRO    83      38.765  33.582 -32.095  1.00 86.70           C  
ATOM    645  C   PRO    83      38.068  32.375 -31.553  1.00 86.70           C  
ATOM    646  O   PRO    83      36.853  32.282 -31.715  1.00 86.70           O  
ATOM    647  CB  PRO    83      38.996  33.565 -33.602  1.00 86.70           C  
ATOM    648  CG  PRO    83      40.102  34.615 -33.792  1.00 86.70           C  
ATOM    649  CD  PRO    83      40.885  34.593 -32.467  1.00 86.70           C  
ATOM    650  N   LEU    84      38.806  31.414 -30.974  1.00 69.37           N  
ATOM    651  CA  LEU    84      38.179  30.297 -30.329  1.00 69.37           C  
ATOM    652  C   LEU    84      38.743  30.280 -28.944  1.00 69.37           C  
ATOM    653  O   LEU    84      39.948  30.456 -28.774  1.00 69.37           O  
ATOM    654  CB  LEU    84      38.502  28.944 -30.985  1.00 69.37           C  
ATOM    655  CG  LEU    84      37.967  28.825 -32.424  1.00 69.37           C  
ATOM    656  CD1 LEU    84      38.204  27.418 -32.996  1.00 69.37           C  
ATOM    657  CD2 LEU    84      36.499  29.272 -32.508  1.00 69.37           C  
ATOM    658  N   THR    85      37.871  30.187 -27.917  1.00 64.93           N  
ATOM    659  CA  THR    85      38.322  30.161 -26.553  1.00 64.93           C  
ATOM    660  C   THR    85      38.945  28.839 -26.185  1.00 64.93           C  
ATOM    661  O   THR    85      40.118  28.788 -25.814  1.00 64.93           O  
ATOM    662  CB  THR    85      37.206  30.439 -25.593  1.00 64.93           C  
ATOM    663  CG2 THR    85      37.766  30.422 -24.162  1.00 64.93           C  
ATOM    664  OG1 THR    85      36.635  31.709 -25.877  1.00 64.93           O  
ATOM    665  N   SER    86      38.179  27.725 -26.304  1.00112.31           N  
ATOM    666  CA  SER    86      38.723  26.430 -25.982  1.00112.31           C  
ATOM    667  C   SER    86      37.936  25.374 -26.708  1.00112.31           C  
ATOM    668  O   SER    86      36.706  25.416 -26.740  1.00112.31           O  
ATOM    669  CB  SER    86      38.668  26.070 -24.490  1.00112.31           C  
ATOM    670  OG  SER    86      37.340  25.730 -24.131  1.00112.31           O  
ATOM    671  N   VAL    87      38.640  24.376 -27.292  1.00 67.49           N  
ATOM    672  CA  VAL    87      37.975  23.341 -28.038  1.00 67.49           C  
ATOM    673  C   VAL    87      38.563  22.000 -27.706  1.00 67.49           C  
ATOM    674  O   VAL    87      39.750  21.890 -27.410  1.00 67.49           O  
ATOM    675  CB  VAL    87      38.151  23.505 -29.506  1.00 67.49           C  
ATOM    676  CG1 VAL    87      37.447  22.334 -30.211  1.00 67.49           C  
ATOM    677  CG2 VAL    87      37.669  24.916 -29.875  1.00 67.49           C  
ATOM    678  N   TYR    88      37.688  20.978 -27.601  1.00122.17           N  
ATOM    679  CA  TYR    88      37.978  19.579 -27.400  1.00122.17           C  
ATOM    680  C   TYR    88      38.181  18.740 -28.644  1.00122.17           C  
ATOM    681  O   TYR    88      38.918  17.755 -28.592  1.00122.17           O  
ATOM    682  CB  TYR    88      36.931  18.866 -26.526  1.00122.17           C  
ATOM    683  CG  TYR    88      37.179  19.283 -25.116  1.00122.17           C  
ATOM    684  CD1 TYR    88      38.087  18.591 -24.346  1.00122.17           C  
ATOM    685  CD2 TYR    88      36.521  20.356 -24.559  1.00122.17           C  
ATOM    686  CE1 TYR    88      38.333  18.959 -23.044  1.00122.17           C  
ATOM    687  CE2 TYR    88      36.764  20.730 -23.256  1.00122.17           C  
ATOM    688  CZ  TYR    88      37.670  20.031 -22.496  1.00122.17           C  
ATOM    689  OH  TYR    88      37.920  20.413 -21.160  1.00122.17           O  
ATOM    690  N   GLN    89      37.467  19.022 -29.764  1.00 93.93           N  
ATOM    691  CA  GLN    89      37.526  18.092 -30.870  1.00 93.93           C  
ATOM    692  C   GLN    89      37.192  18.743 -32.190  1.00 93.93           C  
ATOM    693  O   GLN    89      36.222  19.490 -32.308  1.00 93.93           O  
ATOM    694  CB  GLN    89      36.553  16.912 -30.687  1.00 93.93           C  
ATOM    695  CG  GLN    89      36.572  15.895 -31.827  1.00 93.93           C  
ATOM    696  CD  GLN    89      37.891  15.140 -31.779  1.00 93.93           C  
ATOM    697  NE2 GLN    89      38.336  14.635 -32.959  1.00 93.93           N  
ATOM    698  OE1 GLN    89      38.512  15.005 -30.725  1.00 93.93           O  
ATOM    699  N   PRO    90      38.037  18.522 -33.177  1.00137.43           N  
ATOM    700  CA  PRO    90      37.741  18.972 -34.522  1.00137.43           C  
ATOM    701  C   PRO    90      37.120  17.875 -35.344  1.00137.43           C  
ATOM    702  O   PRO    90      37.527  16.724 -35.186  1.00137.43           O  
ATOM    703  CB  PRO    90      39.066  19.450 -35.117  1.00137.43           C  
ATOM    704  CG  PRO    90      40.135  18.748 -34.263  1.00137.43           C  
ATOM    705  CD  PRO    90      39.460  18.596 -32.894  1.00137.43           C  
ATOM    706  N   VAL    91      36.187  18.203 -36.269  1.00 51.07           N  
ATOM    707  CA  VAL    91      35.616  17.192 -37.122  1.00 51.07           C  
ATOM    708  C   VAL    91      35.470  17.750 -38.505  1.00 51.07           C  
ATOM    709  O   VAL    91      35.025  18.883 -38.685  1.00 51.07           O  
ATOM    710  CB  VAL    91      34.252  16.736 -36.691  1.00 51.07           C  
ATOM    711  CG1 VAL    91      33.679  15.809 -37.777  1.00 51.07           C  
ATOM    712  CG2 VAL    91      34.376  16.068 -35.312  1.00 51.07           C  
ATOM    713  N   ILE    92      35.827  16.942 -39.529  1.00 48.01           N  
ATOM    714  CA  ILE    92      35.712  17.383 -40.894  1.00 48.01           C  
ATOM    715  C   ILE    92      34.636  16.570 -41.551  1.00 48.01           C  
ATOM    716  O   ILE    92      34.654  15.338 -41.513  1.00 48.01           O  
ATOM    717  CB  ILE    92      36.969  17.215 -41.698  1.00 48.01           C  
ATOM    718  CG1 ILE    92      38.123  18.006 -41.060  1.00 48.01           C  
ATOM    719  CG2 ILE    92      36.660  17.659 -43.139  1.00 48.01           C  
ATOM    720  CD1 ILE    92      39.493  17.688 -41.658  1.00 48.01           C  
ATOM    721  N   ASP    93      33.655  17.266 -42.165  1.00 58.85           N  
ATOM    722  CA  ASP    93      32.525  16.648 -42.805  1.00 58.85           C  
ATOM    723  C   ASP    93      32.828  16.328 -44.242  1.00 58.85           C  
ATOM    724  O   ASP    93      33.963  16.434 -44.702  1.00 58.85           O  
ATOM    725  CB  ASP    93      31.238  17.499 -42.729  1.00 58.85           C  
ATOM    726  CG  ASP    93      31.445  18.850 -43.407  1.00 58.85           C  
ATOM    727  OD1 ASP    93      32.493  19.041 -44.078  1.00 58.85           O  
ATOM    728  OD2 ASP    93      30.546  19.719 -43.250  1.00 58.85           O1-
ATOM    729  N   ASP    94      31.779  15.898 -44.974  1.00 61.14           N  
ATOM    730  CA  ASP    94      31.826  15.485 -46.352  1.00 61.14           C  
ATOM    731  C   ASP    94      32.173  16.649 -47.234  1.00 61.14           C  
ATOM    732  O   ASP    94      32.752  16.485 -48.306  1.00 61.14           O  
ATOM    733  CB  ASP    94      30.469  14.940 -46.824  1.00 61.14           C  
ATOM    734  CG  ASP    94      30.210  13.649 -46.061  1.00 61.14           C  
ATOM    735  OD1 ASP    94      31.210  12.993 -45.666  1.00 61.14           O  
ATOM    736  OD2 ASP    94      29.014  13.305 -45.858  1.00 61.14           O1-
ATOM    737  N   CYS    95      31.735  17.848 -46.825  1.00103.52           N  
ATOM    738  CA  CYS    95      31.890  19.112 -47.495  1.00103.52           C  
ATOM    739  C   CYS    95      33.267  19.698 -47.321  1.00103.52           C  
ATOM    740  O   CYS    95      33.583  20.710 -47.945  1.00103.52           O  
ATOM    741  CB  CYS    95      30.821  20.118 -47.038  1.00103.52           C  
ATOM    742  SG  CYS    95      29.168  19.438 -47.372  1.00103.52           S  
ATOM    743  N   ARG    96      34.111  19.117 -46.442  1.00176.49           N  
ATOM    744  CA  ARG    96      35.416  19.665 -46.175  1.00176.49           C  
ATOM    745  C   ARG    96      35.266  20.922 -45.373  1.00176.49           C  
ATOM    746  O   ARG    96      36.010  21.888 -45.544  1.00176.49           O  
ATOM    747  CB  ARG    96      36.218  19.964 -47.457  1.00176.49           C  
ATOM    748  CG  ARG    96      36.514  18.697 -48.265  1.00176.49           C  
ATOM    749  CD  ARG    96      37.965  18.215 -48.206  1.00176.49           C  
ATOM    750  NE  ARG    96      38.729  18.954 -49.249  1.00176.49           N  
ATOM    751  CZ  ARG    96      39.282  20.170 -48.978  1.00176.49           C  
ATOM    752  NH1 ARG    96      39.154  20.715 -47.734  1.00176.49           N1+
ATOM    753  NH2 ARG    96      39.962  20.843 -49.954  1.00176.49           N  
ATOM    754  N   ARG    97      34.271  20.927 -44.462  1.00 74.98           N  
ATOM    755  CA  ARG    97      34.104  22.004 -43.533  1.00 74.98           C  
ATOM    756  C   ARG    97      34.635  21.502 -42.223  1.00 74.98           C  
ATOM    757  O   ARG    97      34.359  20.372 -41.817  1.00 74.98           O  
ATOM    758  CB  ARG    97      32.639  22.418 -43.304  1.00 74.98           C  
ATOM    759  CG  ARG    97      31.978  23.073 -44.520  1.00 74.98           C  
ATOM    760  CD  ARG    97      30.523  23.479 -44.275  1.00 74.98           C  
ATOM    761  NE  ARG    97      29.773  22.238 -43.933  1.00 74.98           N  
ATOM    762  CZ  ARG    97      28.419  22.274 -43.762  1.00 74.98           C  
ATOM    763  NH1 ARG    97      27.737  23.442 -43.942  1.00 74.98           N1+
ATOM    764  NH2 ARG    97      27.751  21.138 -43.405  1.00 74.98           N  
ATOM    765  N   LEU    98      35.436  22.341 -41.535  1.00 58.54           N  
ATOM    766  CA  LEU    98      36.032  21.970 -40.280  1.00 58.54           C  
ATOM    767  C   LEU    98      35.135  22.452 -39.181  1.00 58.54           C  
ATOM    768  O   LEU    98      34.888  23.649 -39.043  1.00 58.54           O  
ATOM    769  CB  LEU    98      37.416  22.614 -40.083  1.00 58.54           C  
ATOM    770  CG  LEU    98      38.107  22.261 -38.754  1.00 58.54           C  
ATOM    771  CD1 LEU    98      38.376  20.750 -38.640  1.00 58.54           C  
ATOM    772  CD2 LEU    98      39.375  23.110 -38.554  1.00 58.54           C  
ATOM    773  N   TRP    99      34.637  21.514 -38.350  1.00 70.80           N  
ATOM    774  CA  TRP    99      33.718  21.851 -37.299  1.00 70.80           C  
ATOM    775  C   TRP    99      34.408  21.682 -35.977  1.00 70.80           C  
ATOM    776  O   TRP    99      35.126  20.712 -35.742  1.00 70.80           O  
ATOM    777  CB  TRP    99      32.486  20.929 -37.284  1.00 70.80           C  
ATOM    778  CG  TRP    99      31.606  21.045 -38.509  1.00 70.80           C  
ATOM    779  CD1 TRP    99      31.810  20.560 -39.768  1.00 70.80           C  
ATOM    780  CD2 TRP    99      30.329  21.702 -38.532  1.00 70.80           C  
ATOM    781  CE2 TRP    99      29.822  21.580 -39.826  1.00 70.80           C  
ATOM    782  CE3 TRP    99      29.632  22.350 -37.556  1.00 70.80           C  
ATOM    783  NE1 TRP    99      30.743  20.879 -40.575  1.00 70.80           N  
ATOM    784  CZ2 TRP    99      28.608  22.109 -40.159  1.00 70.80           C  
ATOM    785  CZ3 TRP    99      28.409  22.885 -37.894  1.00 70.80           C  
ATOM    786  CH2 TRP    99      27.905  22.766 -39.173  1.00 70.80           C  
ATOM    787  N   ILE   100      34.200  22.662 -35.078  1.00175.33           N  
ATOM    788  CA  ILE   100      34.777  22.685 -33.765  1.00175.33           C  
ATOM    789  C   ILE   100      33.670  23.065 -32.823  1.00175.33           C  
ATOM    790  O   ILE   100      32.666  23.632 -33.250  1.00175.33           O  
ATOM    791  CB  ILE   100      35.827  23.756 -33.698  1.00175.33           C  
ATOM    792  CG1 ILE   100      37.033  23.400 -34.585  1.00175.33           C  
ATOM    793  CG2 ILE   100      36.165  24.033 -32.237  1.00175.33           C  
ATOM    794  CD1 ILE   100      36.746  23.470 -36.086  1.00175.33           C  
ATOM    795  N   LEU   101      33.784  22.703 -31.524  1.00114.04           N  
ATOM    796  CA  LEU   101      32.805  23.140 -30.565  1.00114.04           C  
ATOM    797  C   LEU   101      33.537  23.950 -29.535  1.00114.04           C  
ATOM    798  O   LEU   101      34.231  23.403 -28.677  1.00114.04           O  
ATOM    799  CB  LEU   101      32.095  21.971 -29.843  1.00114.04           C  
ATOM    800  CG  LEU   101      30.875  22.338 -28.954  1.00114.04           C  
ATOM    801  CD1 LEU   101      30.282  21.074 -28.311  1.00114.04           C  
ATOM    802  CD2 LEU   101      31.172  23.411 -27.893  1.00114.04           C  
ATOM    803  N   ASP   102      33.391  25.289 -29.583  1.00 53.39           N  
ATOM    804  CA  ASP   102      34.015  26.135 -28.605  1.00 53.39           C  
ATOM    805  C   ASP   102      33.176  26.035 -27.364  1.00 53.39           C  
ATOM    806  O   ASP   102      31.988  26.349 -27.380  1.00 53.39           O  
ATOM    807  CB  ASP   102      34.062  27.611 -29.047  1.00 53.39           C  
ATOM    808  CG  ASP   102      34.959  28.404 -28.107  1.00 53.39           C  
ATOM    809  OD1 ASP   102      35.354  27.852 -27.044  1.00 53.39           O  
ATOM    810  OD2 ASP   102      35.260  29.579 -28.443  1.00 53.39           O1-
ATOM    811  N   VAL   103      33.774  25.559 -26.255  1.00 59.35           N  
ATOM    812  CA  VAL   103      33.077  25.407 -25.004  1.00 59.35           C  
ATOM    813  C   VAL   103      32.744  26.763 -24.450  1.00 59.35           C  
ATOM    814  O   VAL   103      31.751  26.918 -23.742  1.00 59.35           O  
ATOM    815  CB  VAL   103      33.884  24.687 -23.965  1.00 59.35           C  
ATOM    816  CG1 VAL   103      33.113  24.724 -22.634  1.00 59.35           C  
ATOM    817  CG2 VAL   103      34.181  23.267 -24.471  1.00 59.35           C  
ATOM    818  N   GLY   104      33.616  27.763 -24.692  1.00 45.07           N  
ATOM    819  CA  GLY   104      33.286  29.117 -24.331  1.00 45.07           C  
ATOM    820  C   GLY   104      34.002  29.615 -23.110  1.00 45.07           C  
ATOM    821  O   GLY   104      33.961  30.817 -22.841  1.00 45.07           O  
ATOM    822  N   ILE   105      34.645  28.733 -22.320  1.00106.19           N  
ATOM    823  CA  ILE   105      35.354  29.198 -21.157  1.00106.19           C  
ATOM    824  C   ILE   105      36.600  28.382 -21.003  1.00106.19           C  
ATOM    825  O   ILE   105      36.691  27.267 -21.512  1.00106.19           O  
ATOM    826  CB  ILE   105      34.596  28.997 -19.879  1.00106.19           C  
ATOM    827  CG1 ILE   105      35.299  29.716 -18.715  1.00106.19           C  
ATOM    828  CG2 ILE   105      34.418  27.485 -19.663  1.00106.19           C  
ATOM    829  CD1 ILE   105      34.459  29.784 -17.441  1.00106.19           C  
ATOM    830  N   VAL   106      37.608  28.942 -20.304  1.00128.43           N  
ATOM    831  CA  VAL   106      38.828  28.249 -19.991  1.00128.43           C  
ATOM    832  C   VAL   106      38.591  27.586 -18.670  1.00128.43           C  
ATOM    833  O   VAL   106      37.697  27.999 -17.934  1.00128.43           O  
ATOM    834  CB  VAL   106      40.018  29.150 -19.837  1.00128.43           C  
ATOM    835  CG1 VAL   106      40.307  29.824 -21.189  1.00128.43           C  
ATOM    836  CG2 VAL   106      39.733  30.143 -18.696  1.00128.43           C  
ATOM    837  N   GLN   107      39.351  26.520 -18.332  1.00210.48           N  
ATOM    838  CA  GLN   107      39.026  25.889 -17.088  1.00210.48           C  
ATOM    839  C   GLN   107      40.112  26.005 -16.056  1.00210.48           C  
ATOM    840  O   GLN   107      40.413  25.036 -15.356  1.00210.48           O  
ATOM    841  CB  GLN   107      38.581  24.426 -17.271  1.00210.48           C  
ATOM    842  CG  GLN   107      39.592  23.522 -17.974  1.00210.48           C  
ATOM    843  CD  GLN   107      38.857  22.232 -18.327  1.00210.48           C  
ATOM    844  NE2 GLN   107      37.513  22.335 -18.504  1.00210.48           N  
ATOM    845  OE1 GLN   107      39.457  21.166 -18.447  1.00210.48           O  
ATOM    846  N   SER   108      40.674  27.222 -15.888  1.00 99.02           N  
ATOM    847  CA  SER   108      41.648  27.503 -14.865  1.00 99.02           C  
ATOM    848  C   SER   108      41.410  28.919 -14.422  1.00 99.02           C  
ATOM    849  O   SER   108      40.897  29.734 -15.185  1.00 99.02           O  
ATOM    850  CB  SER   108      43.102  27.426 -15.356  1.00 99.02           C  
ATOM    851  OG  SER   108      43.992  27.714 -14.288  1.00 99.02           O  
ATOM    852  N   PRO   109      41.701  29.218 -13.180  1.00 91.61           N  
ATOM    853  CA  PRO   109      41.554  30.581 -12.722  1.00 91.61           C  
ATOM    854  C   PRO   109      42.793  31.413 -12.911  1.00 91.61           C  
ATOM    855  O   PRO   109      43.891  30.865 -12.833  1.00 91.61           O  
ATOM    856  CB  PRO   109      41.120  30.501 -11.255  1.00 91.61           C  
ATOM    857  CG  PRO   109      41.468  29.067 -10.827  1.00 91.61           C  
ATOM    858  CD  PRO   109      41.373  28.265 -12.133  1.00 91.61           C  
ATOM    859  N   SER   110      42.637  32.741 -13.110  1.00147.97           N  
ATOM    860  CA  SER   110      43.737  33.661 -13.228  1.00147.97           C  
ATOM    861  C   SER   110      44.765  33.114 -14.176  1.00147.97           C  
ATOM    862  O   SER   110      44.510  32.170 -14.921  1.00147.97           O  
ATOM    863  CB  SER   110      44.395  33.994 -11.873  1.00147.97           C  
ATOM    864  OG  SER   110      45.291  35.089 -12.000  1.00147.97           O  
ATOM    865  N   GLU   111      45.960  33.738 -14.183  1.00256.56           N  
ATOM    866  CA  GLU   111      47.082  33.342 -14.988  1.00256.56           C  
ATOM    867  C   GLU   111      46.792  33.508 -16.446  1.00256.56           C  
ATOM    868  O   GLU   111      47.385  32.780 -17.243  1.00256.56           O  
ATOM    869  CB  GLU   111      47.497  31.873 -14.770  1.00256.56           C  
ATOM    870  CG  GLU   111      48.050  31.579 -13.374  1.00256.56           C  
ATOM    871  CD  GLU   111      49.528  31.942 -13.356  1.00256.56           C  
ATOM    872  OE1 GLU   111      50.312  31.269 -14.077  1.00256.56           O  
ATOM    873  OE2 GLU   111      49.893  32.898 -12.620  1.00256.56           O1-
ATOM    874  N   GLN   112      45.885  34.455 -16.812  1.00214.15           N  
ATOM    875  CA  GLN   112      45.599  34.820 -18.187  1.00214.15           C  
ATOM    876  C   GLN   112      44.143  35.190 -18.328  1.00214.15           C  
ATOM    877  O   GLN   112      43.320  34.331 -18.631  1.00214.15           O  
ATOM    878  CB  GLN   112      45.766  33.686 -19.217  1.00214.15           C  
ATOM    879  CG  GLN   112      45.506  34.097 -20.667  1.00214.15           C  
ATOM    880  CD  GLN   112      46.822  34.581 -21.257  1.00214.15           C  
ATOM    881  NE2 GLN   112      47.808  34.889 -20.373  1.00214.15           N  
ATOM    882  OE1 GLN   112      46.975  34.669 -22.474  1.00214.15           O  
ATOM    883  N   LYS   113      43.818  36.491 -18.181  1.00110.94           N  
ATOM    884  CA  LYS   113      42.528  37.139 -18.277  1.00110.94           C  
ATOM    885  C   LYS   113      42.097  37.165 -19.713  1.00110.94           C  
ATOM    886  O   LYS   113      40.924  37.353 -20.031  1.00110.94           O  
ATOM    887  CB  LYS   113      42.598  38.592 -17.783  1.00110.94           C  
ATOM    888  CG  LYS   113      42.993  38.687 -16.308  1.00110.94           C  
ATOM    889  CD  LYS   113      43.494  40.068 -15.883  1.00110.94           C  
ATOM    890  CE  LYS   113      44.890  40.396 -16.414  1.00110.94           C  
ATOM    891  NZ  LYS   113      45.365  41.677 -15.843  1.00110.94           N1+
ATOM    892  N   LYS   114      43.071  36.958 -20.609  1.00 82.29           N  
ATOM    893  CA  LYS   114      42.996  37.142 -22.029  1.00 82.29           C  
ATOM    894  C   LYS   114      41.896  36.364 -22.691  1.00 82.29           C  
ATOM    895  O   LYS   114      41.504  36.714 -23.802  1.00 82.29           O  
ATOM    896  CB  LYS   114      44.334  36.833 -22.719  1.00 82.29           C  
ATOM    897  CG  LYS   114      45.426  37.827 -22.312  1.00 82.29           C  
ATOM    898  CD  LYS   114      46.839  37.402 -22.711  1.00 82.29           C  
ATOM    899  CE  LYS   114      47.920  38.370 -22.228  1.00 82.29           C  
ATOM    900  NZ  LYS   114      49.258  37.847 -22.579  1.00 82.29           N1+
ATOM    901  N   TYR   115      41.393  35.264 -22.107  1.00 89.90           N  
ATOM    902  CA  TYR   115      40.369  34.585 -22.856  1.00 89.90           C  
ATOM    903  C   TYR   115      39.028  34.765 -22.199  1.00 89.90           C  
ATOM    904  O   TYR   115      38.571  33.927 -21.421  1.00 89.90           O  
ATOM    905  CB  TYR   115      40.652  33.079 -22.967  1.00 89.90           C  
ATOM    906  CG  TYR   115      41.968  32.969 -23.662  1.00 89.90           C  
ATOM    907  CD1 TYR   115      42.044  33.008 -25.035  1.00 89.90           C  
ATOM    908  CD2 TYR   115      43.132  32.838 -22.937  1.00 89.90           C  
ATOM    909  CE1 TYR   115      43.256  32.912 -25.677  1.00 89.90           C  
ATOM    910  CE2 TYR   115      44.348  32.741 -23.573  1.00 89.90           C  
ATOM    911  CZ  TYR   115      44.411  32.777 -24.945  1.00 89.90           C  
ATOM    912  OH  TYR   115      45.655  32.680 -25.602  1.00 89.90           O  
ATOM    913  N   PRO   116      38.362  35.825 -22.581  1.00 75.48           N  
ATOM    914  CA  PRO   116      37.078  36.197 -22.042  1.00 75.48           C  
ATOM    915  C   PRO   116      36.081  35.101 -22.274  1.00 75.48           C  
ATOM    916  O   PRO   116      36.170  34.425 -23.294  1.00 75.48           O  
ATOM    917  CB  PRO   116      36.678  37.456 -22.804  1.00 75.48           C  
ATOM    918  CG  PRO   116      37.352  37.263 -24.176  1.00 75.48           C  
ATOM    919  CD  PRO   116      38.635  36.479 -23.850  1.00 75.48           C  
ATOM    920  N   ILE   117      35.123  34.938 -21.339  1.00151.86           N  
ATOM    921  CA  ILE   117      34.083  33.940 -21.334  1.00151.86           C  
ATOM    922  C   ILE   117      32.949  34.350 -22.222  1.00151.86           C  
ATOM    923  O   ILE   117      32.646  35.531 -22.360  1.00151.86           O  
ATOM    924  CB  ILE   117      33.506  33.738 -19.964  1.00151.86           C  
ATOM    925  CG1 ILE   117      32.376  32.697 -19.990  1.00151.86           C  
ATOM    926  CG2 ILE   117      33.073  35.116 -19.435  1.00151.86           C  
ATOM    927  CD1 ILE   117      32.830  31.297 -20.377  1.00151.86           C  
ATOM    928  N   LYS   118      32.323  33.352 -22.886  1.00110.34           N  
ATOM    929  CA  LYS   118      31.190  33.580 -23.740  1.00110.34           C  
ATOM    930  C   LYS   118      30.396  32.304 -23.740  1.00110.34           C  
ATOM    931  O   LYS   118      30.777  31.326 -23.100  1.00110.34           O  
ATOM    932  CB  LYS   118      31.599  33.875 -25.191  1.00110.34           C  
ATOM    933  CG  LYS   118      32.490  35.112 -25.319  1.00110.34           C  
ATOM    934  CD  LYS   118      33.185  35.227 -26.677  1.00110.34           C  
ATOM    935  CE  LYS   118      34.217  36.354 -26.737  1.00110.34           C  
ATOM    936  NZ  LYS   118      33.560  37.656 -26.493  1.00110.34           N1+
ATOM    937  N   ASN   119      29.246  32.284 -24.447  1.00 47.03           N  
ATOM    938  CA  ASN   119      28.438  31.093 -24.490  1.00 47.03           C  
ATOM    939  C   ASN   119      29.053  30.133 -25.462  1.00 47.03           C  
ATOM    940  O   ASN   119      29.769  30.530 -26.379  1.00 47.03           O  
ATOM    941  CB  ASN   119      26.980  31.348 -24.908  1.00 47.03           C  
ATOM    942  CG  ASN   119      26.292  32.065 -23.755  1.00 47.03           C  
ATOM    943  ND2 ASN   119      25.166  32.765 -24.057  1.00 47.03           N  
ATOM    944  OD1 ASN   119      26.740  31.998 -22.610  1.00 47.03           O  
ATOM    945  N   PRO   120      28.775  28.866 -25.283  1.00 70.01           N  
ATOM    946  CA  PRO   120      29.345  27.845 -26.122  1.00 70.01           C  
ATOM    947  C   PRO   120      28.899  28.021 -27.535  1.00 70.01           C  
ATOM    948  O   PRO   120      27.791  28.509 -27.751  1.00 70.01           O  
ATOM    949  CB  PRO   120      28.940  26.516 -25.492  1.00 70.01           C  
ATOM    950  CG  PRO   120      28.801  26.860 -23.996  1.00 70.01           C  
ATOM    951  CD  PRO   120      28.407  28.348 -23.975  1.00 70.01           C  
ATOM    952  N   ALA   121      29.755  27.652 -28.512  1.00 43.29           N  
ATOM    953  CA  ALA   121      29.357  27.851 -29.870  1.00 43.29           C  
ATOM    954  C   ALA   121      29.867  26.748 -30.744  1.00 43.29           C  
ATOM    955  O   ALA   121      30.919  26.162 -30.493  1.00 43.29           O  
ATOM    956  CB  ALA   121      29.865  29.175 -30.464  1.00 43.29           C  
ATOM    957  N   LEU   122      29.085  26.438 -31.801  1.00113.89           N  
ATOM    958  CA  LEU   122      29.498  25.483 -32.789  1.00113.89           C  
ATOM    959  C   LEU   122      29.983  26.347 -33.919  1.00113.89           C  
ATOM    960  O   LEU   122      29.255  27.221 -34.391  1.00113.89           O  
ATOM    961  CB  LEU   122      28.349  24.603 -33.317  1.00113.89           C  
ATOM    962  CG  LEU   122      28.820  23.336 -34.063  1.00113.89           C  
ATOM    963  CD1 LEU   122      27.660  22.675 -34.825  1.00113.89           C  
ATOM    964  CD2 LEU   122      30.068  23.587 -34.923  1.00113.89           C  
ATOM    965  N   ILE   123      31.236  26.129 -34.375  1.00102.51           N  
ATOM    966  CA  ILE   123      31.814  26.972 -35.387  1.00102.51           C  
ATOM    967  C   ILE   123      32.319  26.105 -36.496  1.00102.51           C  
ATOM    968  O   ILE   123      32.765  24.982 -36.261  1.00102.51           O  
ATOM    969  CB  ILE   123      33.025  27.722 -34.924  1.00102.51           C  
ATOM    970  CG1 ILE   123      34.150  26.724 -34.603  1.00102.51           C  
ATOM    971  CG2 ILE   123      32.622  28.611 -33.737  1.00102.51           C  
ATOM    972  CD1 ILE   123      35.536  27.359 -34.531  1.00102.51           C  
ATOM    973  N   ALA   124      32.262  26.617 -37.747  1.00 40.44           N  
ATOM    974  CA  ALA   124      32.739  25.851 -38.863  1.00 40.44           C  
ATOM    975  C   ALA   124      33.555  26.729 -39.769  1.00 40.44           C  
ATOM    976  O   ALA   124      33.281  27.916 -39.941  1.00 40.44           O  
ATOM    977  CB  ALA   124      31.609  25.238 -39.710  1.00 40.44           C  
ATOM    978  N   TYR   125      34.596  26.135 -40.387  1.00 59.28           N  
ATOM    979  CA  TYR   125      35.461  26.853 -41.277  1.00 59.28           C  
ATOM    980  C   TYR   125      35.451  26.100 -42.569  1.00 59.28           C  
ATOM    981  O   TYR   125      35.255  24.885 -42.580  1.00 59.28           O  
ATOM    982  CB  TYR   125      36.929  26.889 -40.813  1.00 59.28           C  
ATOM    983  CG  TYR   125      37.026  27.620 -39.515  1.00 59.28           C  
ATOM    984  CD1 TYR   125      37.122  28.992 -39.483  1.00 59.28           C  
ATOM    985  CD2 TYR   125      37.025  26.927 -38.326  1.00 59.28           C  
ATOM    986  CE1 TYR   125      37.216  29.662 -38.286  1.00 59.28           C  
ATOM    987  CE2 TYR   125      37.117  27.591 -37.125  1.00 59.28           C  
ATOM    988  CZ  TYR   125      37.214  28.961 -37.103  1.00 59.28           C  
ATOM    989  OH  TYR   125      37.310  29.645 -35.871  1.00 59.28           O  
ATOM    990  N   ASP   126      35.639  26.813 -43.700  1.00 44.35           N  
ATOM    991  CA  ASP   126      35.625  26.160 -44.977  1.00 44.35           C  
ATOM    992  C   ASP   126      37.043  25.964 -45.418  1.00 44.35           C  
ATOM    993  O   ASP   126      37.751  26.917 -45.734  1.00 44.35           O  
ATOM    994  CB  ASP   126      34.895  26.972 -46.063  1.00 44.35           C  
ATOM    995  CG  ASP   126      34.576  26.047 -47.229  1.00 44.35           C  
ATOM    996  OD1 ASP   126      35.050  24.879 -47.212  1.00 44.35           O  
ATOM    997  OD2 ASP   126      33.851  26.497 -48.156  1.00 44.35           O1-
ATOM    998  N   LEU   127      37.489  24.695 -45.432  1.00 70.78           N  
ATOM    999  CA  LEU   127      38.812  24.302 -45.829  1.00 70.78           C  
ATOM   1000  C   LEU   127      38.990  24.531 -47.301  1.00 70.78           C  
ATOM   1001  O   LEU   127      40.103  24.768 -47.765  1.00 70.78           O  
ATOM   1002  CB  LEU   127      39.097  22.824 -45.512  1.00 70.78           C  
ATOM   1003  CG  LEU   127      39.047  22.509 -44.002  1.00 70.78           C  
ATOM   1004  CD1 LEU   127      39.490  21.066 -43.719  1.00 70.78           C  
ATOM   1005  CD2 LEU   127      39.831  23.547 -43.180  1.00 70.78           C  
ATOM   1006  N   THR   128      37.901  24.422 -48.088  1.00 98.37           N  
ATOM   1007  CA  THR   128      38.022  24.601 -49.509  1.00 98.37           C  
ATOM   1008  C   THR   128      38.507  25.991 -49.801  1.00 98.37           C  
ATOM   1009  O   THR   128      39.388  26.167 -50.642  1.00 98.37           O  
ATOM   1010  CB  THR   128      36.736  24.375 -50.255  1.00 98.37           C  
ATOM   1011  CG2 THR   128      35.721  25.466 -49.881  1.00 98.37           C  
ATOM   1012  OG1 THR   128      36.978  24.384 -51.654  1.00 98.37           O  
ATOM   1013  N   LYS   129      37.954  27.017 -49.120  1.00 96.45           N  
ATOM   1014  CA  LYS   129      38.395  28.363 -49.361  1.00 96.45           C  
ATOM   1015  C   LYS   129      39.711  28.579 -48.686  1.00 96.45           C  
ATOM   1016  O   LYS   129      40.054  27.921 -47.703  1.00 96.45           O  
ATOM   1017  CB  LYS   129      37.408  29.465 -48.937  1.00 96.45           C  
ATOM   1018  CG  LYS   129      36.318  29.683 -49.992  1.00 96.45           C  
ATOM   1019  CD  LYS   129      35.195  30.638 -49.583  1.00 96.45           C  
ATOM   1020  CE  LYS   129      33.898  29.931 -49.184  1.00 96.45           C  
ATOM   1021  NZ  LYS   129      32.792  30.910 -49.104  1.00 96.45           N1+
ATOM   1022  N   GLN   130      40.444  29.574 -49.217  1.00158.69           N  
ATOM   1023  CA  GLN   130      41.835  29.846 -49.006  1.00158.69           C  
ATOM   1024  C   GLN   130      42.288  30.119 -47.619  1.00158.69           C  
ATOM   1025  O   GLN   130      43.260  29.498 -47.200  1.00158.69           O  
ATOM   1026  CB  GLN   130      42.290  31.055 -49.838  1.00158.69           C  
ATOM   1027  CG  GLN   130      42.129  30.860 -51.348  1.00158.69           C  
ATOM   1028  CD  GLN   130      42.412  32.195 -52.022  1.00158.69           C  
ATOM   1029  NE2 GLN   130      42.805  32.150 -53.323  1.00158.69           N  
ATOM   1030  OE1 GLN   130      42.287  33.252 -51.406  1.00158.69           O  
ATOM   1031  N   ASN   131      41.671  31.049 -46.866  1.00116.46           N  
ATOM   1032  CA  ASN   131      42.228  31.234 -45.564  1.00116.46           C  
ATOM   1033  C   ASN   131      41.233  30.772 -44.555  1.00116.46           C  
ATOM   1034  O   ASN   131      41.061  31.397 -43.509  1.00116.46           O  
ATOM   1035  CB  ASN   131      42.564  32.704 -45.262  1.00116.46           C  
ATOM   1036  CG  ASN   131      41.284  33.513 -45.391  1.00116.46           C  
ATOM   1037  ND2 ASN   131      40.996  33.994 -46.631  1.00116.46           N  
ATOM   1038  OD1 ASN   131      40.563  33.718 -44.417  1.00116.46           O  
ATOM   1039  N   TYR   132      40.594  29.625 -44.845  1.00120.19           N  
ATOM   1040  CA  TYR   132      39.636  28.985 -43.996  1.00120.19           C  
ATOM   1041  C   TYR   132      38.713  29.987 -43.358  1.00120.19           C  
ATOM   1042  O   TYR   132      38.840  30.276 -42.168  1.00120.19           O  
ATOM   1043  CB  TYR   132      40.267  28.139 -42.874  1.00120.19           C  
ATOM   1044  CG  TYR   132      41.178  27.145 -43.511  1.00120.19           C  
ATOM   1045  CD1 TYR   132      40.714  26.294 -44.486  1.00120.19           C  
ATOM   1046  CD2 TYR   132      42.489  27.038 -43.100  1.00120.19           C  
ATOM   1047  CE1 TYR   132      41.556  25.374 -45.062  1.00120.19           C  
ATOM   1048  CE2 TYR   132      43.335  26.119 -43.671  1.00120.19           C  
ATOM   1049  CZ  TYR   132      42.868  25.286 -44.658  1.00120.19           C  
ATOM   1050  OH  TYR   132      43.731  24.340 -45.251  1.00120.19           O  
ATOM   1051  N   PRO   133      37.802  30.551 -44.108  1.00 84.18           N  
ATOM   1052  CA  PRO   133      36.842  31.497 -43.582  1.00 84.18           C  
ATOM   1053  C   PRO   133      35.793  30.830 -42.735  1.00 84.18           C  
ATOM   1054  O   PRO   133      35.501  29.657 -42.960  1.00 84.18           O  
ATOM   1055  CB  PRO   133      36.266  32.226 -44.797  1.00 84.18           C  
ATOM   1056  CG  PRO   133      36.613  31.321 -45.994  1.00 84.18           C  
ATOM   1057  CD  PRO   133      37.907  30.615 -45.554  1.00 84.18           C  
ATOM   1058  N   GLU   134      35.198  31.560 -41.764  1.00 86.73           N  
ATOM   1059  CA  GLU   134      34.204  30.991 -40.885  1.00 86.73           C  
ATOM   1060  C   GLU   134      32.848  31.043 -41.536  1.00 86.73           C  
ATOM   1061  O   GLU   134      32.285  32.115 -41.750  1.00 86.73           O  
ATOM   1062  CB  GLU   134      34.083  31.719 -39.531  1.00 86.73           C  
ATOM   1063  CG  GLU   134      33.056  31.083 -38.589  1.00 86.73           C  
ATOM   1064  CD  GLU   134      32.961  31.909 -37.310  1.00 86.73           C  
ATOM   1065  OE1 GLU   134      34.008  32.107 -36.638  1.00 86.73           O  
ATOM   1066  OE2 GLU   134      31.829  32.356 -36.988  1.00 86.73           O1-
ATOM   1067  N   ILE   135      32.346  29.853 -41.935  1.00199.72           N  
ATOM   1068  CA  ILE   135      31.059  29.595 -42.529  1.00199.72           C  
ATOM   1069  C   ILE   135      29.925  29.568 -41.539  1.00199.72           C  
ATOM   1070  O   ILE   135      28.835  30.051 -41.839  1.00199.72           O  
ATOM   1071  CB  ILE   135      31.030  28.280 -43.250  1.00199.72           C  
ATOM   1072  CG1 ILE   135      32.067  28.280 -44.384  1.00199.72           C  
ATOM   1073  CG2 ILE   135      29.587  28.020 -43.718  1.00199.72           C  
ATOM   1074  CD1 ILE   135      31.844  29.385 -45.416  1.00199.72           C  
ATOM   1075  N   HIS   136      30.123  28.940 -40.358  1.00 99.13           N  
ATOM   1076  CA  HIS   136      29.033  28.782 -39.426  1.00 99.13           C  
ATOM   1077  C   HIS   136      29.449  29.207 -38.053  1.00 99.13           C  
ATOM   1078  O   HIS   136      30.579  28.966 -37.631  1.00 99.13           O  
ATOM   1079  CB  HIS   136      28.555  27.327 -39.292  1.00 99.13           C  
ATOM   1080  CG  HIS   136      27.552  27.174 -38.192  1.00 99.13           C  
ATOM   1081  CD2 HIS   136      27.668  26.550 -36.988  1.00 99.13           C  
ATOM   1082  ND1 HIS   136      26.283  27.706 -38.220  1.00 99.13           N  
ATOM   1083  CE1 HIS   136      25.700  27.384 -37.039  1.00 99.13           C  
ATOM   1084  NE2 HIS   136      26.501  26.681 -36.258  1.00 99.13           N  
ATOM   1085  N   ARG   137      28.528  29.886 -37.329  1.00 70.79           N  
ATOM   1086  CA  ARG   137      28.754  30.259 -35.961  1.00 70.79           C  
ATOM   1087  C   ARG   137      27.424  30.241 -35.262  1.00 70.79           C  
ATOM   1088  O   ARG   137      26.588  31.114 -35.487  1.00 70.79           O  
ATOM   1089  CB  ARG   137      29.340  31.672 -35.807  1.00 70.79           C  
ATOM   1090  CG  ARG   137      29.402  32.154 -34.359  1.00 70.79           C  
ATOM   1091  CD  ARG   137      30.181  33.458 -34.186  1.00 70.79           C  
ATOM   1092  NE  ARG   137      31.629  33.116 -34.257  1.00 70.79           N  
ATOM   1093  CZ  ARG   137      32.299  32.809 -33.109  1.00 70.79           C  
ATOM   1094  NH1 ARG   137      31.648  32.864 -31.911  1.00 70.79           N1+
ATOM   1095  NH2 ARG   137      33.615  32.448 -33.155  1.00 70.79           N  
ATOM   1096  N   TYR   138      27.195  29.255 -34.367  1.00 57.45           N  
ATOM   1097  CA  TYR   138      25.923  29.175 -33.701  1.00 57.45           C  
ATOM   1098  C   TYR   138      26.144  29.165 -32.218  1.00 57.45           C  
ATOM   1099  O   TYR   138      26.882  28.330 -31.696  1.00 57.45           O  
ATOM   1100  CB  TYR   138      25.150  27.894 -34.072  1.00 57.45           C  
ATOM   1101  CG  TYR   138      23.867  27.820 -33.312  1.00 57.45           C  
ATOM   1102  CD1 TYR   138      22.764  28.544 -33.706  1.00 57.45           C  
ATOM   1103  CD2 TYR   138      23.762  27.000 -32.211  1.00 57.45           C  
ATOM   1104  CE1 TYR   138      21.583  28.462 -33.002  1.00 57.45           C  
ATOM   1105  CE2 TYR   138      22.585  26.913 -31.505  1.00 57.45           C  
ATOM   1106  CZ  TYR   138      21.492  27.647 -31.900  1.00 57.45           C  
ATOM   1107  OH  TYR   138      20.281  27.561 -31.181  1.00 57.45           O  
ATOM   1108  N   GLU   139      25.507  30.114 -31.500  1.00 75.87           N  
ATOM   1109  CA  GLU   139      25.634  30.178 -30.070  1.00 75.87           C  
ATOM   1110  C   GLU   139      24.550  29.344 -29.457  1.00 75.87           C  
ATOM   1111  O   GLU   139      23.428  29.294 -29.958  1.00 75.87           O  
ATOM   1112  CB  GLU   139      25.463  31.600 -29.508  1.00 75.87           C  
ATOM   1113  CG  GLU   139      26.515  32.594 -30.005  1.00 75.87           C  
ATOM   1114  CD  GLU   139      27.875  32.150 -29.486  1.00 75.87           C  
ATOM   1115  OE1 GLU   139      27.928  31.100 -28.792  1.00 75.87           O  
ATOM   1116  OE2 GLU   139      28.877  32.853 -29.779  1.00 75.87           O1-
ATOM   1117  N   LEU   140      24.863  28.661 -28.336  1.00 82.61           N  
ATOM   1118  CA  LEU   140      23.866  27.880 -27.663  1.00 82.61           C  
ATOM   1119  C   LEU   140      23.003  28.798 -26.857  1.00 82.61           C  
ATOM   1120  O   LEU   140      23.473  29.782 -26.289  1.00 82.61           O  
ATOM   1121  CB  LEU   140      24.436  26.803 -26.720  1.00 82.61           C  
ATOM   1122  CG  LEU   140      25.160  25.655 -27.451  1.00 82.61           C  
ATOM   1123  CD1 LEU   140      26.416  26.156 -28.183  1.00 82.61           C  
ATOM   1124  CD2 LEU   140      25.440  24.477 -26.502  1.00 82.61           C  
ATOM   1125  N   THR   141      21.690  28.496 -26.805  1.00105.04           N  
ATOM   1126  CA  THR   141      20.799  29.276 -25.998  1.00105.04           C  
ATOM   1127  C   THR   141      21.097  28.892 -24.583  1.00105.04           C  
ATOM   1128  O   THR   141      21.387  27.733 -24.295  1.00105.04           O  
ATOM   1129  CB  THR   141      19.348  28.988 -26.262  1.00105.04           C  
ATOM   1130  CG2 THR   141      19.047  29.284 -27.740  1.00105.04           C  
ATOM   1131  OG1 THR   141      19.056  27.629 -25.966  1.00105.04           O  
ATOM   1132  N   GLY   142      20.982  29.859 -23.656  1.00 27.89           N  
ATOM   1133  CA  GLY   142      21.372  29.677 -22.284  1.00 27.89           C  
ATOM   1134  C   GLY   142      20.608  28.552 -21.660  1.00 27.89           C  
ATOM   1135  O   GLY   142      21.131  27.836 -20.808  1.00 27.89           O  
ATOM   1136  N   GLU   143      19.340  28.367 -22.054  1.00107.65           N  
ATOM   1137  CA  GLU   143      18.528  27.361 -21.434  1.00107.65           C  
ATOM   1138  C   GLU   143      19.158  26.014 -21.634  1.00107.65           C  
ATOM   1139  O   GLU   143      19.090  25.153 -20.759  1.00107.65           O  
ATOM   1140  CB  GLU   143      17.114  27.295 -22.035  1.00107.65           C  
ATOM   1141  CG  GLU   143      16.202  26.276 -21.350  1.00107.65           C  
ATOM   1142  CD  GLU   143      15.787  26.849 -20.003  1.00107.65           C  
ATOM   1143  OE1 GLU   143      16.422  27.845 -19.566  1.00107.65           O  
ATOM   1144  OE2 GLU   143      14.829  26.301 -19.394  1.00107.65           O1-
ATOM   1145  N   VAL   144      19.758  25.799 -22.817  1.00 59.48           N  
ATOM   1146  CA  VAL   144      20.329  24.545 -23.233  1.00 59.48           C  
ATOM   1147  C   VAL   144      21.590  24.155 -22.511  1.00 59.48           C  
ATOM   1148  O   VAL   144      21.850  22.962 -22.351  1.00 59.48           O  
ATOM   1149  CB  VAL   144      20.652  24.525 -24.697  1.00 59.48           C  
ATOM   1150  CG1 VAL   144      21.301  23.172 -25.033  1.00 59.48           C  
ATOM   1151  CG2 VAL   144      19.366  24.825 -25.486  1.00 59.48           C  
ATOM   1152  N   ALA   145      22.426  25.125 -22.088  1.00 49.25           N  
ATOM   1153  CA  ALA   145      23.724  24.801 -21.550  1.00 49.25           C  
ATOM   1154  C   ALA   145      23.625  23.794 -20.444  1.00 49.25           C  
ATOM   1155  O   ALA   145      22.812  23.923 -19.529  1.00 49.25           O  
ATOM   1156  CB  ALA   145      24.474  26.026 -20.998  1.00 49.25           C  
ATOM   1157  N   LYS   146      24.453  22.728 -20.541  1.00127.52           N  
ATOM   1158  CA  LYS   146      24.529  21.739 -19.507  1.00127.52           C  
ATOM   1159  C   LYS   146      25.917  21.167 -19.520  1.00127.52           C  
ATOM   1160  O   LYS   146      26.215  20.260 -20.296  1.00127.52           O  
ATOM   1161  CB  LYS   146      23.536  20.578 -19.684  1.00127.52           C  
ATOM   1162  CG  LYS   146      22.095  20.986 -19.375  1.00127.52           C  
ATOM   1163  CD  LYS   146      21.902  21.453 -17.930  1.00127.52           C  
ATOM   1164  CE  LYS   146      20.464  21.858 -17.599  1.00127.52           C  
ATOM   1165  NZ  LYS   146      20.368  22.259 -16.178  1.00127.52           N1+
ATOM   1166  N   THR   147      26.786  21.675 -18.618  1.00180.45           N  
ATOM   1167  CA  THR   147      28.141  21.228 -18.428  1.00180.45           C  
ATOM   1168  C   THR   147      28.916  21.089 -19.717  1.00180.45           C  
ATOM   1169  O   THR   147      29.315  19.991 -20.099  1.00180.45           O  
ATOM   1170  CB  THR   147      28.238  19.943 -17.640  1.00180.45           C  
ATOM   1171  CG2 THR   147      27.539  18.796 -18.392  1.00180.45           C  
ATOM   1172  OG1 THR   147      29.600  19.625 -17.399  1.00180.45           O  
ATOM   1173  N   PRO   148      29.172  22.188 -20.378  1.00 82.62           N  
ATOM   1174  CA  PRO   148      29.862  22.230 -21.651  1.00 82.62           C  
ATOM   1175  C   PRO   148      31.236  21.612 -21.623  1.00 82.62           C  
ATOM   1176  O   PRO   148      31.727  21.227 -22.684  1.00 82.62           O  
ATOM   1177  CB  PRO   148      29.962  23.715 -21.991  1.00 82.62           C  
ATOM   1178  CG  PRO   148      30.031  24.390 -20.608  1.00 82.62           C  
ATOM   1179  CD  PRO   148      29.178  23.479 -19.710  1.00 82.62           C  
ATOM   1180  N   LEU   149      31.889  21.541 -20.448  1.00 70.88           N  
ATOM   1181  CA  LEU   149      33.223  21.010 -20.304  1.00 70.88           C  
ATOM   1182  C   LEU   149      33.224  19.547 -20.662  1.00 70.88           C  
ATOM   1183  O   LEU   149      34.247  18.980 -21.042  1.00 70.88           O  
ATOM   1184  CB  LEU   149      33.762  21.122 -18.867  1.00 70.88           C  
ATOM   1185  CG  LEU   149      33.936  22.571 -18.381  1.00 70.88           C  
ATOM   1186  CD1 LEU   149      32.587  23.304 -18.312  1.00 70.88           C  
ATOM   1187  CD2 LEU   149      34.706  22.622 -17.051  1.00 70.88           C  
ATOM   1188  N   GLY   150      32.072  18.899 -20.452  1.00 89.21           N  
ATOM   1189  CA  GLY   150      31.749  17.508 -20.636  1.00 89.21           C  
ATOM   1190  C   GLY   150      31.653  17.042 -22.069  1.00 89.21           C  
ATOM   1191  O   GLY   150      31.486  15.843 -22.294  1.00 89.21           O  
ATOM   1192  N   TYR   151      31.585  17.949 -23.065  1.00 87.03           N  
ATOM   1193  CA  TYR   151      31.349  17.514 -24.419  1.00 87.03           C  
ATOM   1194  C   TYR   151      32.443  16.633 -24.950  1.00 87.03           C  
ATOM   1195  O   TYR   151      33.632  16.911 -24.803  1.00 87.03           O  
ATOM   1196  CB  TYR   151      31.096  18.658 -25.415  1.00 87.03           C  
ATOM   1197  CG  TYR   151      29.813  19.307 -25.016  1.00 87.03           C  
ATOM   1198  CD1 TYR   151      28.617  18.635 -25.140  1.00 87.03           C  
ATOM   1199  CD2 TYR   151      29.802  20.597 -24.539  1.00 87.03           C  
ATOM   1200  CE1 TYR   151      27.435  19.234 -24.778  1.00 87.03           C  
ATOM   1201  CE2 TYR   151      28.622  21.201 -24.175  1.00 87.03           C  
ATOM   1202  CZ  TYR   151      27.436  20.519 -24.293  1.00 87.03           C  
ATOM   1203  OH  TYR   151      26.223  21.137 -23.921  1.00 87.03           O  
ATOM   1204  N   GLY   152      32.032  15.512 -25.584  1.00 39.42           N  
ATOM   1205  CA  GLY   152      32.928  14.547 -26.155  1.00 39.42           C  
ATOM   1206  C   GLY   152      32.877  14.673 -27.646  1.00 39.42           C  
ATOM   1207  O   GLY   152      32.849  15.766 -28.202  1.00 39.42           O  
ATOM   1208  N   GLY   153      32.855  13.521 -28.336  1.00 37.77           N  
ATOM   1209  CA  GLY   153      32.873  13.459 -29.762  1.00 37.77           C  
ATOM   1210  C   GLY   153      31.576  13.955 -30.305  1.00 37.77           C  
ATOM   1211  O   GLY   153      30.561  14.003 -29.608  1.00 37.77           O  
ATOM   1212  N   PHE   154      31.601  14.370 -31.589  1.00 68.06           N  
ATOM   1213  CA  PHE   154      30.397  14.785 -32.241  1.00 68.06           C  
ATOM   1214  C   PHE   154      30.434  14.345 -33.673  1.00 68.06           C  
ATOM   1215  O   PHE   154      31.477  13.937 -34.184  1.00 68.06           O  
ATOM   1216  CB  PHE   154      30.126  16.299 -32.168  1.00 68.06           C  
ATOM   1217  CG  PHE   154      31.226  17.063 -32.820  1.00 68.06           C  
ATOM   1218  CD1 PHE   154      31.190  17.331 -34.169  1.00 68.06           C  
ATOM   1219  CD2 PHE   154      32.291  17.523 -32.078  1.00 68.06           C  
ATOM   1220  CE1 PHE   154      32.202  18.043 -34.769  1.00 68.06           C  
ATOM   1221  CE2 PHE   154      33.306  18.234 -32.673  1.00 68.06           C  
ATOM   1222  CZ  PHE   154      33.263  18.496 -34.021  1.00 68.06           C  
ATOM   1223  N   ALA   155      29.262  14.375 -34.345  1.00 39.28           N  
ATOM   1224  CA  ALA   155      29.177  13.972 -35.720  1.00 39.28           C  
ATOM   1225  C   ALA   155      28.439  15.024 -36.488  1.00 39.28           C  
ATOM   1226  O   ALA   155      27.522  15.666 -35.977  1.00 39.28           O  
ATOM   1227  CB  ALA   155      28.411  12.658 -35.923  1.00 39.28           C  
ATOM   1228  N   VAL   156      28.845  15.222 -37.758  1.00 47.25           N  
ATOM   1229  CA  VAL   156      28.204  16.183 -38.608  1.00 47.25           C  
ATOM   1230  C   VAL   156      27.439  15.400 -39.633  1.00 47.25           C  
ATOM   1231  O   VAL   156      28.009  14.613 -40.388  1.00 47.25           O  
ATOM   1232  CB  VAL   156      29.177  17.057 -39.344  1.00 47.25           C  
ATOM   1233  CG1 VAL   156      28.394  18.039 -40.230  1.00 47.25           C  
ATOM   1234  CG2 VAL   156      30.091  17.739 -38.315  1.00 47.25           C  
ATOM   1235  N   ASP   157      26.112  15.613 -39.686  1.00 63.45           N  
ATOM   1236  CA  ASP   157      25.253  14.885 -40.572  1.00 63.45           C  
ATOM   1237  C   ASP   157      24.850  15.812 -41.680  1.00 63.45           C  
ATOM   1238  O   ASP   157      24.035  16.714 -41.481  1.00 63.45           O  
ATOM   1239  CB  ASP   157      23.985  14.394 -39.842  1.00 63.45           C  
ATOM   1240  CG  ASP   157      23.301  13.292 -40.634  1.00 63.45           C  
ATOM   1241  OD1 ASP   157      23.730  13.025 -41.787  1.00 63.45           O  
ATOM   1242  OD2 ASP   157      22.333  12.698 -40.089  1.00 63.45           O1-
ATOM   1243  N   VAL   158      25.424  15.614 -42.888  1.00 61.61           N  
ATOM   1244  CA  VAL   158      25.112  16.473 -44.000  1.00 61.61           C  
ATOM   1245  C   VAL   158      24.186  15.735 -44.912  1.00 61.61           C  
ATOM   1246  O   VAL   158      24.574  14.775 -45.574  1.00 61.61           O  
ATOM   1247  CB  VAL   158      26.319  16.851 -44.809  1.00 61.61           C  
ATOM   1248  CG1 VAL   158      25.878  17.736 -45.988  1.00 61.61           C  
ATOM   1249  CG2 VAL   158      27.342  17.517 -43.874  1.00 61.61           C  
ATOM   1250  N   ILE   159      22.916  16.174 -44.966  1.00110.02           N  
ATOM   1251  CA  ILE   159      21.955  15.514 -45.792  1.00110.02           C  
ATOM   1252  C   ILE   159      22.295  15.739 -47.233  1.00110.02           C  
ATOM   1253  O   ILE   159      22.224  14.808 -48.034  1.00110.02           O  
ATOM   1254  CB  ILE   159      20.560  15.984 -45.538  1.00110.02           C  
ATOM   1255  CG1 ILE   159      20.260  15.856 -44.037  1.00110.02           C  
ATOM   1256  CG2 ILE   159      19.616  15.132 -46.405  1.00110.02           C  
ATOM   1257  CD1 ILE   159      20.286  14.416 -43.524  1.00110.02           C  
ATOM   1258  N   ASN   160      22.677  16.979 -47.613  1.00165.12           N  
ATOM   1259  CA  ASN   160      22.919  17.208 -49.011  1.00165.12           C  
ATOM   1260  C   ASN   160      24.355  17.568 -49.252  1.00165.12           C  
ATOM   1261  O   ASN   160      24.676  18.741 -49.440  1.00165.12           O  
ATOM   1262  CB  ASN   160      22.107  18.377 -49.576  1.00165.12           C  
ATOM   1263  CG  ASN   160      22.063  18.143 -51.060  1.00165.12           C  
ATOM   1264  ND2 ASN   160      21.018  18.681 -51.741  1.00165.12           N  
ATOM   1265  OD1 ASN   160      22.938  17.466 -51.594  1.00165.12           O  
ATOM   1266  N   PRO   161      25.225  16.599 -49.314  1.00 78.69           N  
ATOM   1267  CA  PRO   161      26.625  16.815 -49.561  1.00 78.69           C  
ATOM   1268  C   PRO   161      26.867  17.449 -50.902  1.00 78.69           C  
ATOM   1269  O   PRO   161      27.889  18.116 -51.066  1.00 78.69           O  
ATOM   1270  CB  PRO   161      27.267  15.430 -49.445  1.00 78.69           C  
ATOM   1271  CG  PRO   161      26.117  14.459 -49.778  1.00 78.69           C  
ATOM   1272  CD  PRO   161      24.859  15.194 -49.286  1.00 78.69           C  
ATOM   1273  N   LYS   162      25.978  17.200 -51.881  1.00151.65           N  
ATOM   1274  CA  LYS   162      26.086  17.699 -53.226  1.00151.65           C  
ATOM   1275  C   LYS   162      25.844  19.176 -53.313  1.00151.65           C  
ATOM   1276  O   LYS   162      26.514  19.875 -54.073  1.00151.65           O  
ATOM   1277  CB  LYS   162      25.069  17.035 -54.168  1.00151.65           C  
ATOM   1278  CG  LYS   162      25.377  15.572 -54.482  1.00151.65           C  
ATOM   1279  CD  LYS   162      26.675  15.389 -55.272  1.00151.65           C  
ATOM   1280  CE  LYS   162      26.612  15.965 -56.690  1.00151.65           C  
ATOM   1281  NZ  LYS   162      26.600  17.444 -56.640  1.00151.65           N1+
ATOM   1282  N   THR   163      24.867  19.692 -52.541  1.00124.72           N  
ATOM   1283  CA  THR   163      24.457  21.056 -52.727  1.00124.72           C  
ATOM   1284  C   THR   163      25.143  21.992 -51.785  1.00124.72           C  
ATOM   1285  O   THR   163      26.361  21.973 -51.618  1.00124.72           O  
ATOM   1286  CB  THR   163      22.978  21.261 -52.572  1.00124.72           C  
ATOM   1287  CG2 THR   163      22.248  20.431 -53.642  1.00124.72           C  
ATOM   1288  OG1 THR   163      22.560  20.879 -51.269  1.00124.72           O  
ATOM   1289  N   GLY   164      24.322  22.874 -51.181  1.00 43.66           N  
ATOM   1290  CA  GLY   164      24.702  23.938 -50.300  1.00 43.66           C  
ATOM   1291  C   GLY   164      25.369  23.368 -49.098  1.00 43.66           C  
ATOM   1292  O   GLY   164      26.191  24.036 -48.472  1.00 43.66           O  
ATOM   1293  N   CYS   165      25.003  22.127 -48.732  1.00102.01           N  
ATOM   1294  CA  CYS   165      25.566  21.480 -47.587  1.00102.01           C  
ATOM   1295  C   CYS   165      25.005  22.133 -46.359  1.00102.01           C  
ATOM   1296  O   CYS   165      25.497  21.929 -45.252  1.00102.01           O  
ATOM   1297  CB  CYS   165      27.101  21.610 -47.571  1.00102.01           C  
ATOM   1298  SG  CYS   165      27.902  20.604 -46.298  1.00102.01           S  
ATOM   1299  N   GLY   166      23.961  22.961 -46.548  1.00 52.25           N  
ATOM   1300  CA  GLY   166      23.242  23.630 -45.500  1.00 52.25           C  
ATOM   1301  C   GLY   166      22.370  22.696 -44.714  1.00 52.25           C  
ATOM   1302  O   GLY   166      22.182  22.885 -43.510  1.00 52.25           O  
ATOM   1303  N   HIS   167      21.774  21.685 -45.380  1.00202.77           N  
ATOM   1304  CA  HIS   167      20.765  20.925 -44.705  1.00202.77           C  
ATOM   1305  C   HIS   167      20.530  19.613 -45.387  1.00202.77           C  
ATOM   1306  O   HIS   167      21.164  18.611 -45.047  1.00202.77           O  
ATOM   1307  CB  HIS   167      19.429  21.710 -44.669  1.00202.77           C  
ATOM   1308  CG  HIS   167      19.011  22.425 -45.932  1.00202.77           C  
ATOM   1309  CD2 HIS   167      19.712  22.741 -47.056  1.00202.77           C  
ATOM   1310  ND1 HIS   167      17.735  22.898 -46.146  1.00202.77           N  
ATOM   1311  CE1 HIS   167      17.728  23.470 -47.376  1.00202.77           C  
ATOM   1312  NE2 HIS   167      18.906  23.398 -47.968  1.00202.77           N  
ATOM   1313  N   ARG   168      19.564  19.662 -46.341  1.00321.12           N  
ATOM   1314  CA  ARG   168      18.923  18.704 -47.207  1.00321.12           C  
ATOM   1315  C   ARG   168      17.916  17.946 -46.417  1.00321.12           C  
ATOM   1316  O   ARG   168      16.937  17.429 -46.951  1.00321.12           O  
ATOM   1317  CB  ARG   168      19.845  17.678 -47.858  1.00321.12           C  
ATOM   1318  CG  ARG   168      19.134  16.955 -49.003  1.00321.12           C  
ATOM   1319  CD  ARG   168      18.768  17.905 -50.148  1.00321.12           C  
ATOM   1320  NE  ARG   168      18.029  17.132 -51.185  1.00321.12           N  
ATOM   1321  CZ  ARG   168      16.665  17.097 -51.161  1.00321.12           C  
ATOM   1322  NH1 ARG   168      15.976  17.783 -50.203  1.00321.12           N1+
ATOM   1323  NH2 ARG   168      15.987  16.384 -52.107  1.00321.12           N  
ATOM   1324  N   ASP   169      18.144  17.899 -45.103  1.00196.96           N  
ATOM   1325  CA  ASP   169      17.244  17.386 -44.123  1.00196.96           C  
ATOM   1326  C   ASP   169      17.784  18.076 -42.938  1.00196.96           C  
ATOM   1327  O   ASP   169      17.475  17.760 -41.793  1.00196.96           O  
ATOM   1328  CB  ASP   169      17.330  15.869 -43.873  1.00196.96           C  
ATOM   1329  CG  ASP   169      16.702  15.138 -45.053  1.00196.96           C  
ATOM   1330  OD1 ASP   169      15.655  15.621 -45.562  1.00196.96           O  
ATOM   1331  OD2 ASP   169      17.261  14.087 -45.463  1.00196.96           O1-
ATOM   1332  N   GLU   170      18.630  19.075 -43.262  1.00337.84           N  
ATOM   1333  CA  GLU   170      19.289  19.936 -42.339  1.00337.84           C  
ATOM   1334  C   GLU   170      20.602  19.330 -41.952  1.00337.84           C  
ATOM   1335  O   GLU   170      20.656  18.203 -41.465  1.00337.84           O  
ATOM   1336  CB  GLU   170      18.422  20.242 -41.105  1.00337.84           C  
ATOM   1337  CG  GLU   170      17.245  21.178 -41.424  1.00337.84           C  
ATOM   1338  CD  GLU   170      16.224  20.497 -42.328  1.00337.84           C  
ATOM   1339  OE1 GLU   170      15.619  19.484 -41.888  1.00337.84           O  
ATOM   1340  OE2 GLU   170      16.029  20.990 -43.471  1.00337.84           O1-
ATOM   1341  N   THR   171      21.715  20.061 -42.195  1.00107.87           N  
ATOM   1342  CA  THR   171      22.961  19.562 -41.704  1.00107.87           C  
ATOM   1343  C   THR   171      22.735  19.509 -40.233  1.00107.87           C  
ATOM   1344  O   THR   171      22.304  20.495 -39.635  1.00107.87           O  
ATOM   1345  CB  THR   171      24.134  20.457 -41.976  1.00107.87           C  
ATOM   1346  CG2 THR   171      25.387  19.836 -41.336  1.00107.87           C  
ATOM   1347  OG1 THR   171      24.313  20.612 -43.378  1.00107.87           O  
ATOM   1348  N   TYR   172      22.984  18.337 -39.618  1.00 74.17           N  
ATOM   1349  CA  TYR   172      22.734  18.182 -38.215  1.00 74.17           C  
ATOM   1350  C   TYR   172      24.009  17.892 -37.512  1.00 74.17           C  
ATOM   1351  O   TYR   172      24.903  17.246 -38.055  1.00 74.17           O  
ATOM   1352  CB  TYR   172      21.805  17.013 -37.835  1.00 74.17           C  
ATOM   1353  CG  TYR   172      20.384  17.425 -37.972  1.00 74.17           C  
ATOM   1354  CD1 TYR   172      19.759  18.056 -36.921  1.00 74.17           C  
ATOM   1355  CD2 TYR   172      19.671  17.179 -39.120  1.00 74.17           C  
ATOM   1356  CE1 TYR   172      18.444  18.446 -37.008  1.00 74.17           C  
ATOM   1357  CE2 TYR   172      18.356  17.568 -39.211  1.00 74.17           C  
ATOM   1358  CZ  TYR   172      17.740  18.202 -38.160  1.00 74.17           C  
ATOM   1359  OH  TYR   172      16.389  18.597 -38.263  1.00 74.17           O  
ATOM   1360  N   VAL   173      24.124  18.399 -36.272  1.00 46.22           N  
ATOM   1361  CA  VAL   173      25.288  18.134 -35.486  1.00 46.22           C  
ATOM   1362  C   VAL   173      24.831  17.501 -34.204  1.00 46.22           C  
ATOM   1363  O   VAL   173      23.971  18.040 -33.509  1.00 46.22           O  
ATOM   1364  CB  VAL   173      26.041  19.381 -35.131  1.00 46.22           C  
ATOM   1365  CG1 VAL   173      27.255  18.992 -34.271  1.00 46.22           C  
ATOM   1366  CG2 VAL   173      26.406  20.117 -36.431  1.00 46.22           C  
ATOM   1367  N   TYR   174      25.415  16.330 -33.859  1.00 86.60           N  
ATOM   1368  CA  TYR   174      25.063  15.623 -32.657  1.00 86.60           C  
ATOM   1369  C   TYR   174      26.289  15.662 -31.788  1.00 86.60           C  
ATOM   1370  O   TYR   174      27.321  15.099 -32.154  1.00 86.60           O  
ATOM   1371  CB  TYR   174      24.800  14.121 -32.894  1.00 86.60           C  
ATOM   1372  CG  TYR   174      23.900  13.965 -34.076  1.00 86.60           C  
ATOM   1373  CD1 TYR   174      22.575  14.334 -34.033  1.00 86.60           C  
ATOM   1374  CD2 TYR   174      24.396  13.418 -35.239  1.00 86.60           C  
ATOM   1375  CE1 TYR   174      21.768  14.175 -35.137  1.00 86.60           C  
ATOM   1376  CE2 TYR   174      23.594  13.255 -36.345  1.00 86.60           C  
ATOM   1377  CZ  TYR   174      22.277  13.636 -36.297  1.00 86.60           C  
ATOM   1378  OH  TYR   174      21.451  13.472 -37.431  1.00 86.60           O  
ATOM   1379  N   ILE   175      26.206  16.305 -30.602  1.00113.68           N  
ATOM   1380  CA  ILE   175      27.363  16.457 -29.754  1.00113.68           C  
ATOM   1381  C   ILE   175      27.125  15.672 -28.496  1.00113.68           C  
ATOM   1382  O   ILE   175      26.121  15.871 -27.816  1.00113.68           O  
ATOM   1383  CB  ILE   175      27.541  17.874 -29.281  1.00113.68           C  
ATOM   1384  CG1 ILE   175      27.609  18.883 -30.442  1.00113.68           C  
ATOM   1385  CG2 ILE   175      28.795  17.901 -28.393  1.00113.68           C  
ATOM   1386  CD1 ILE   175      28.882  18.810 -31.274  1.00113.68           C  
ATOM   1387  N   ALA   176      28.051  14.757 -28.148  1.00 56.99           N  
ATOM   1388  CA  ALA   176      27.901  13.955 -26.961  1.00 56.99           C  
ATOM   1389  C   ALA   176      28.364  14.698 -25.738  1.00 56.99           C  
ATOM   1390  O   ALA   176      29.190  15.606 -25.822  1.00 56.99           O  
ATOM   1391  CB  ALA   176      28.688  12.633 -27.016  1.00 56.99           C  
ATOM   1392  N   ASN   177      27.777  14.362 -24.563  1.00147.95           N  
ATOM   1393  CA  ASN   177      28.311  14.839 -23.317  1.00147.95           C  
ATOM   1394  C   ASN   177      28.352  13.665 -22.389  1.00147.95           C  
ATOM   1395  O   ASN   177      27.355  12.977 -22.169  1.00147.95           O  
ATOM   1396  CB  ASN   177      27.628  16.056 -22.660  1.00147.95           C  
ATOM   1397  CG  ASN   177      26.208  15.760 -22.246  1.00147.95           C  
ATOM   1398  ND2 ASN   177      25.259  16.508 -22.866  1.00147.95           N  
ATOM   1399  OD1 ASN   177      25.952  14.927 -21.379  1.00147.95           O  
ATOM   1400  N   PHE   178      29.559  13.374 -21.873  1.00179.56           N  
ATOM   1401  CA  PHE   178      29.805  12.208 -21.070  1.00179.56           C  
ATOM   1402  C   PHE   178      29.302  12.301 -19.658  1.00179.56           C  
ATOM   1403  O   PHE   178      29.071  11.272 -19.021  1.00179.56           O  
ATOM   1404  CB  PHE   178      31.260  11.677 -21.138  1.00179.56           C  
ATOM   1405  CG  PHE   178      32.287  12.675 -20.720  1.00179.56           C  
ATOM   1406  CD1 PHE   178      32.848  13.527 -21.644  1.00179.56           C  
ATOM   1407  CD2 PHE   178      32.706  12.741 -19.412  1.00179.56           C  
ATOM   1408  CE1 PHE   178      33.802  14.441 -21.264  1.00179.56           C  
ATOM   1409  CE2 PHE   178      33.660  13.653 -19.027  1.00179.56           C  
ATOM   1410  CZ  PHE   178      34.209  14.506 -19.954  1.00179.56           C  
ATOM   1411  N   VAL   179      29.242  13.510 -19.068  1.00 68.57           N  
ATOM   1412  CA  VAL   179      28.723  13.578 -17.728  1.00 68.57           C  
ATOM   1413  C   VAL   179      27.245  13.299 -17.703  1.00 68.57           C  
ATOM   1414  O   VAL   179      26.774  12.350 -17.079  1.00 68.57           O  
ATOM   1415  CB  VAL   179      28.900  14.932 -17.114  1.00 68.57           C  
ATOM   1416  CG1 VAL   179      28.240  14.925 -15.725  1.00 68.57           C  
ATOM   1417  CG2 VAL   179      30.400  15.272 -17.093  1.00 68.57           C  
ATOM   1418  N   GLU   180      26.488  14.115 -18.458  1.00116.67           N  
ATOM   1419  CA  GLU   180      25.048  14.154 -18.468  1.00116.67           C  
ATOM   1420  C   GLU   180      24.445  12.960 -19.136  1.00116.67           C  
ATOM   1421  O   GLU   180      23.237  12.753 -19.032  1.00116.67           O  
ATOM   1422  CB  GLU   180      24.477  15.422 -19.125  1.00116.67           C  
ATOM   1423  CG  GLU   180      24.896  16.705 -18.405  1.00116.67           C  
ATOM   1424  CD  GLU   180      24.445  16.610 -16.953  1.00116.67           C  
ATOM   1425  OE1 GLU   180      23.263  16.940 -16.672  1.00116.67           O  
ATOM   1426  OE2 GLU   180      25.284  16.204 -16.104  1.00116.67           O1-
ATOM   1427  N   ASN   181      25.255  12.178 -19.877  1.00128.55           N  
ATOM   1428  CA  ASN   181      24.752  11.121 -20.712  1.00128.55           C  
ATOM   1429  C   ASN   181      23.691  11.734 -21.566  1.00128.55           C  
ATOM   1430  O   ASN   181      22.526  11.343 -21.535  1.00128.55           O  
ATOM   1431  CB  ASN   181      24.281   9.818 -20.011  1.00128.55           C  
ATOM   1432  CG  ASN   181      23.100  10.026 -19.073  1.00128.55           C  
ATOM   1433  ND2 ASN   181      21.876   9.684 -19.554  1.00128.55           N  
ATOM   1434  OD1 ASN   181      23.265  10.467 -17.937  1.00128.55           O  
ATOM   1435  N   ALA   182      24.098  12.763 -22.349  1.00 47.46           N  
ATOM   1436  CA  ALA   182      23.149  13.491 -23.143  1.00 47.46           C  
ATOM   1437  C   ALA   182      23.694  13.806 -24.505  1.00 47.46           C  
ATOM   1438  O   ALA   182      24.904  13.846 -24.733  1.00 47.46           O  
ATOM   1439  CB  ALA   182      22.738  14.833 -22.512  1.00 47.46           C  
ATOM   1440  N   ILE   183      22.768  14.021 -25.463  1.00 95.09           N  
ATOM   1441  CA  ILE   183      23.115  14.392 -26.804  1.00 95.09           C  
ATOM   1442  C   ILE   183      22.492  15.727 -27.070  1.00 95.09           C  
ATOM   1443  O   ILE   183      21.285  15.904 -26.905  1.00 95.09           O  
ATOM   1444  CB  ILE   183      22.580  13.443 -27.837  1.00 95.09           C  
ATOM   1445  CG1 ILE   183      23.168  12.038 -27.630  1.00 95.09           C  
ATOM   1446  CG2 ILE   183      22.875  14.036 -29.226  1.00 95.09           C  
ATOM   1447  CD1 ILE   183      24.691  11.989 -27.739  1.00 95.09           C  
ATOM   1448  N   ILE   184      23.319  16.707 -27.491  1.00155.04           N  
ATOM   1449  CA  ILE   184      22.805  17.999 -27.842  1.00155.04           C  
ATOM   1450  C   ILE   184      22.680  17.986 -29.336  1.00155.04           C  
ATOM   1451  O   ILE   184      23.624  17.666 -30.057  1.00155.04           O  
ATOM   1452  CB  ILE   184      23.679  19.150 -27.401  1.00155.04           C  
ATOM   1453  CG1 ILE   184      22.945  20.500 -27.524  1.00155.04           C  
ATOM   1454  CG2 ILE   184      25.013  19.078 -28.164  1.00155.04           C  
ATOM   1455  CD1 ILE   184      22.568  20.902 -28.949  1.00155.04           C  
ATOM   1456  N   VAL   185      21.472  18.305 -29.840  1.00104.00           N  
ATOM   1457  CA  VAL   185      21.229  18.214 -31.254  1.00104.00           C  
ATOM   1458  C   VAL   185      21.048  19.581 -31.825  1.00104.00           C  
ATOM   1459  O   VAL   185      20.292  20.399 -31.301  1.00104.00           O  
ATOM   1460  CB  VAL   185      20.002  17.422 -31.570  1.00104.00           C  
ATOM   1461  CG1 VAL   185      20.241  15.959 -31.159  1.00104.00           C  
ATOM   1462  CG2 VAL   185      18.836  18.075 -30.818  1.00104.00           C  
ATOM   1463  N   TYR   186      21.749  19.849 -32.946  1.00 81.02           N  
ATOM   1464  CA  TYR   186      21.695  21.132 -33.583  1.00 81.02           C  
ATOM   1465  C   TYR   186      21.215  20.976 -34.994  1.00 81.02           C  
ATOM   1466  O   TYR   186      21.780  20.215 -35.777  1.00 81.02           O  
ATOM   1467  CB  TYR   186      23.074  21.825 -33.587  1.00 81.02           C  
ATOM   1468  CG  TYR   186      23.038  23.059 -34.421  1.00 81.02           C  
ATOM   1469  CD1 TYR   186      22.248  24.127 -34.068  1.00 81.02           C  
ATOM   1470  CD2 TYR   186      23.836  23.158 -35.537  1.00 81.02           C  
ATOM   1471  CE1 TYR   186      22.228  25.265 -34.840  1.00 81.02           C  
ATOM   1472  CE2 TYR   186      23.823  24.294 -36.312  1.00 81.02           C  
ATOM   1473  CZ  TYR   186      23.012  25.350 -35.964  1.00 81.02           C  
ATOM   1474  OH  TYR   186      22.985  26.521 -36.750  1.00 81.02           O  
ATOM   1475  N   ASP   187      20.133  21.711 -35.333  1.00 57.53           N  
ATOM   1476  CA  ASP   187      19.543  21.734 -36.642  1.00 57.53           C  
ATOM   1477  C   ASP   187      20.038  22.986 -37.302  1.00 57.53           C  
ATOM   1478  O   ASP   187      19.619  24.090 -36.958  1.00 57.53           O  
ATOM   1479  CB  ASP   187      18.002  21.791 -36.580  1.00 57.53           C  
ATOM   1480  CG  ASP   187      17.410  21.636 -37.975  1.00 57.53           C  
ATOM   1481  OD1 ASP   187      18.111  21.985 -38.961  1.00 57.53           O  
ATOM   1482  OD2 ASP   187      16.244  21.168 -38.072  1.00 57.53           O1-
ATOM   1483  N   MET   188      20.960  22.833 -38.273  1.00101.04           N  
ATOM   1484  CA  MET   188      21.568  23.957 -38.928  1.00101.04           C  
ATOM   1485  C   MET   188      20.566  24.743 -39.720  1.00101.04           C  
ATOM   1486  O   MET   188      20.556  25.972 -39.669  1.00101.04           O  
ATOM   1487  CB  MET   188      22.677  23.523 -39.902  1.00101.04           C  
ATOM   1488  CG  MET   188      23.429  24.689 -40.542  1.00101.04           C  
ATOM   1489  SD  MET   188      24.510  25.607 -39.405  1.00101.04           S  
ATOM   1490  CE  MET   188      25.207  26.677 -40.697  1.00101.04           C  
ATOM   1491  N   LYS   189      19.688  24.062 -40.480  1.00136.68           N  
ATOM   1492  CA  LYS   189      18.782  24.808 -41.311  1.00136.68           C  
ATOM   1493  C   LYS   189      17.850  25.630 -40.470  1.00136.68           C  
ATOM   1494  O   LYS   189      17.673  26.821 -40.721  1.00136.68           O  
ATOM   1495  CB  LYS   189      17.923  23.926 -42.229  1.00136.68           C  
ATOM   1496  CG  LYS   189      16.969  24.716 -43.130  1.00136.68           C  
ATOM   1497  CD  LYS   189      17.672  25.532 -44.219  1.00136.68           C  
ATOM   1498  CE  LYS   189      17.975  26.977 -43.816  1.00136.68           C  
ATOM   1499  NZ  LYS   189      18.663  27.683 -44.922  1.00136.68           N1+
ATOM   1500  N   LYS   190      17.238  25.005 -39.446  1.00124.09           N  
ATOM   1501  CA  LYS   190      16.286  25.633 -38.567  1.00124.09           C  
ATOM   1502  C   LYS   190      16.978  26.638 -37.699  1.00124.09           C  
ATOM   1503  O   LYS   190      16.382  27.635 -37.292  1.00124.09           O  
ATOM   1504  CB  LYS   190      15.583  24.632 -37.637  1.00124.09           C  
ATOM   1505  CG  LYS   190      14.708  23.622 -38.382  1.00124.09           C  
ATOM   1506  CD  LYS   190      13.571  24.264 -39.177  1.00124.09           C  
ATOM   1507  CE  LYS   190      12.772  23.260 -40.009  1.00124.09           C  
ATOM   1508  NZ  LYS   190      12.166  22.239 -39.125  1.00124.09           N1+
ATOM   1509  N   ARG   191      18.269  26.405 -37.400  1.00118.93           N  
ATOM   1510  CA  ARG   191      18.983  27.240 -36.475  1.00118.93           C  
ATOM   1511  C   ARG   191      18.357  27.051 -35.126  1.00118.93           C  
ATOM   1512  O   ARG   191      18.190  27.999 -34.360  1.00118.93           O  
ATOM   1513  CB  ARG   191      18.947  28.741 -36.813  1.00118.93           C  
ATOM   1514  CG  ARG   191      19.838  29.574 -35.885  1.00118.93           C  
ATOM   1515  CD  ARG   191      19.719  31.087 -36.079  1.00118.93           C  
ATOM   1516  NE  ARG   191      18.565  31.557 -35.262  1.00118.93           N  
ATOM   1517  CZ  ARG   191      17.316  31.608 -35.812  1.00118.93           C  
ATOM   1518  NH1 ARG   191      17.127  31.230 -37.109  1.00118.93           N1+
ATOM   1519  NH2 ARG   191      16.258  32.037 -35.064  1.00118.93           N  
ATOM   1520  N   ASP   192      17.988  25.790 -34.815  1.00 57.57           N  
ATOM   1521  CA  ASP   192      17.371  25.444 -33.564  1.00 57.57           C  
ATOM   1522  C   ASP   192      18.161  24.328 -32.941  1.00 57.57           C  
ATOM   1523  O   ASP   192      18.825  23.561 -33.639  1.00 57.57           O  
ATOM   1524  CB  ASP   192      15.930  24.930 -33.743  1.00 57.57           C  
ATOM   1525  CG  ASP   192      15.272  24.738 -32.382  1.00 57.57           C  
ATOM   1526  OD1 ASP   192      15.763  25.339 -31.390  1.00 57.57           O  
ATOM   1527  OD2 ASP   192      14.267  23.979 -32.319  1.00 57.57           O1-
ATOM   1528  N   ALA   193      18.126  24.217 -31.593  1.00 44.32           N  
ATOM   1529  CA  ALA   193      18.834  23.146 -30.946  1.00 44.32           C  
ATOM   1530  C   ALA   193      18.047  22.695 -29.747  1.00 44.32           C  
ATOM   1531  O   ALA   193      17.195  23.422 -29.239  1.00 44.32           O  
ATOM   1532  CB  ALA   193      20.230  23.552 -30.442  1.00 44.32           C  
ATOM   1533  N   TRP   194      18.290  21.446 -29.291  1.00 75.60           N  
ATOM   1534  CA  TRP   194      17.637  20.937 -28.115  1.00 75.60           C  
ATOM   1535  C   TRP   194      18.477  19.825 -27.563  1.00 75.60           C  
ATOM   1536  O   TRP   194      19.332  19.281 -28.262  1.00 75.60           O  
ATOM   1537  CB  TRP   194      16.215  20.399 -28.376  1.00 75.60           C  
ATOM   1538  CG  TRP   194      16.097  19.233 -29.332  1.00 75.60           C  
ATOM   1539  CD1 TRP   194      15.933  17.908 -29.051  1.00 75.60           C  
ATOM   1540  CD2 TRP   194      16.112  19.345 -30.765  1.00 75.60           C  
ATOM   1541  CE2 TRP   194      15.938  18.060 -31.281  1.00 75.60           C  
ATOM   1542  CE3 TRP   194      16.257  20.429 -31.584  1.00 75.60           C  
ATOM   1543  NE1 TRP   194      15.826  17.188 -30.218  1.00 75.60           N  
ATOM   1544  CZ2 TRP   194      15.907  17.839 -32.630  1.00 75.60           C  
ATOM   1545  CZ3 TRP   194      16.227  20.201 -32.943  1.00 75.60           C  
ATOM   1546  CH2 TRP   194      16.055  18.931 -33.456  1.00 75.60           C  
ATOM   1547  N   ASN   195      18.279  19.459 -26.276  1.00126.23           N  
ATOM   1548  CA  ASN   195      19.078  18.386 -25.762  1.00126.23           C  
ATOM   1549  C   ASN   195      18.223  17.189 -25.468  1.00126.23           C  
ATOM   1550  O   ASN   195      17.020  17.303 -25.234  1.00126.23           O  
ATOM   1551  CB  ASN   195      19.996  18.757 -24.574  1.00126.23           C  
ATOM   1552  CG  ASN   195      19.198  19.342 -23.425  1.00126.23           C  
ATOM   1553  ND2 ASN   195      19.328  20.680 -23.222  1.00126.23           N  
ATOM   1554  OD1 ASN   195      18.500  18.625 -22.711  1.00126.23           O  
ATOM   1555  N   PHE   196      18.828  15.980 -25.549  1.00 83.19           N  
ATOM   1556  CA  PHE   196      18.058  14.789 -25.328  1.00 83.19           C  
ATOM   1557  C   PHE   196      18.836  13.861 -24.433  1.00 83.19           C  
ATOM   1558  O   PHE   196      20.059  13.766 -24.527  1.00 83.19           O  
ATOM   1559  CB  PHE   196      17.739  14.038 -26.631  1.00 83.19           C  
ATOM   1560  CG  PHE   196      16.601  13.124 -26.346  1.00 83.19           C  
ATOM   1561  CD1 PHE   196      15.317  13.617 -26.356  1.00 83.19           C  
ATOM   1562  CD2 PHE   196      16.802  11.791 -26.074  1.00 83.19           C  
ATOM   1563  CE1 PHE   196      14.245  12.798 -26.097  1.00 83.19           C  
ATOM   1564  CE2 PHE   196      15.733  10.966 -25.813  1.00 83.19           C  
ATOM   1565  CZ  PHE   196      14.453  11.469 -25.823  1.00 83.19           C  
ATOM   1566  N   LYS   197      18.121  13.147 -23.534  1.00146.31           N  
ATOM   1567  CA  LYS   197      18.712  12.227 -22.595  1.00146.31           C  
ATOM   1568  C   LYS   197      18.111  10.872 -22.815  1.00146.31           C  
ATOM   1569  O   LYS   197      16.964  10.749 -23.242  1.00146.31           O  
ATOM   1570  CB  LYS   197      18.455  12.626 -21.121  1.00146.31           C  
ATOM   1571  CG  LYS   197      18.841  11.597 -20.042  1.00146.31           C  
ATOM   1572  CD  LYS   197      17.900  10.387 -19.937  1.00146.31           C  
ATOM   1573  CE  LYS   197      18.376   9.288 -18.986  1.00146.31           C  
ATOM   1574  NZ  LYS   197      17.904   9.564 -17.611  1.00146.31           N1+
ATOM   1575  N   ASP   198      18.898   9.811 -22.533  1.00 61.59           N  
ATOM   1576  CA  ASP   198      18.429   8.457 -22.648  1.00 61.59           C  
ATOM   1577  C   ASP   198      19.204   7.638 -21.659  1.00 61.59           C  
ATOM   1578  O   ASP   198      20.392   7.864 -21.441  1.00 61.59           O  
ATOM   1579  CB  ASP   198      18.677   7.843 -24.038  1.00 61.59           C  
ATOM   1580  CG  ASP   198      18.051   6.456 -24.076  1.00 61.59           C  
ATOM   1581  OD1 ASP   198      17.098   6.211 -23.288  1.00 61.59           O  
ATOM   1582  OD2 ASP   198      18.513   5.625 -24.903  1.00 61.59           O1-
ATOM   1583  N   ASP   199      18.556   6.629 -21.051  1.00 95.36           N  
ATOM   1584  CA  ASP   199      19.205   5.818 -20.060  1.00 95.36           C  
ATOM   1585  C   ASP   199      20.360   5.123 -20.706  1.00 95.36           C  
ATOM   1586  O   ASP   199      21.332   4.763 -20.042  1.00 95.36           O  
ATOM   1587  CB  ASP   199      18.274   4.764 -19.432  1.00 95.36           C  
ATOM   1588  CG  ASP   199      17.750   3.808 -20.497  1.00 95.36           C  
ATOM   1589  OD1 ASP   199      17.764   4.174 -21.702  1.00 95.36           O  
ATOM   1590  OD2 ASP   199      17.309   2.695 -20.104  1.00 95.36           O1-
ATOM   1591  N   SER   200      20.262   4.903 -22.028  1.00 54.10           N  
ATOM   1592  CA  SER   200      21.257   4.206 -22.797  1.00 54.10           C  
ATOM   1593  C   SER   200      22.542   4.984 -22.856  1.00 54.10           C  
ATOM   1594  O   SER   200      23.608   4.410 -23.066  1.00 54.10           O  
ATOM   1595  CB  SER   200      20.818   3.953 -24.250  1.00 54.10           C  
ATOM   1596  OG  SER   200      19.740   3.030 -24.279  1.00 54.10           O  
ATOM   1597  N   PHE   201      22.471   6.314 -22.689  1.00121.87           N  
ATOM   1598  CA  PHE   201      23.609   7.192 -22.772  1.00121.87           C  
ATOM   1599  C   PHE   201      24.525   7.061 -21.579  1.00121.87           C  
ATOM   1600  O   PHE   201      25.617   7.627 -21.600  1.00121.87           O  
ATOM   1601  CB  PHE   201      23.263   8.680 -22.949  1.00121.87           C  
ATOM   1602  CG  PHE   201      22.600   8.823 -24.277  1.00121.87           C  
ATOM   1603  CD1 PHE   201      23.223   8.395 -25.427  1.00121.87           C  
ATOM   1604  CD2 PHE   201      21.370   9.425 -24.384  1.00121.87           C  
ATOM   1605  CE1 PHE   201      22.618   8.536 -26.653  1.00121.87           C  
ATOM   1606  CE2 PHE   201      20.759   9.570 -25.607  1.00121.87           C  
ATOM   1607  CZ  PHE   201      21.380   9.122 -26.746  1.00121.87           C  
ATOM   1608  N   LYS   202      24.061   6.432 -20.474  1.00121.66           N  
ATOM   1609  CA  LYS   202      24.769   6.325 -19.213  1.00121.66           C  
ATOM   1610  C   LYS   202      25.838   5.250 -19.197  1.00121.66           C  
ATOM   1611  O   LYS   202      25.822   4.289 -19.962  1.00121.66           O  
ATOM   1612  CB  LYS   202      23.819   5.984 -18.051  1.00121.66           C  
ATOM   1613  CG  LYS   202      22.736   7.038 -17.801  1.00121.66           C  
ATOM   1614  CD  LYS   202      21.540   6.507 -17.006  1.00121.66           C  
ATOM   1615  CE  LYS   202      21.868   6.102 -15.567  1.00121.66           C  
ATOM   1616  NZ  LYS   202      21.712   7.266 -14.668  1.00121.66           N1+
ATOM   1617  N   PRO   203      26.789   5.479 -18.304  1.00121.79           N  
ATOM   1618  CA  PRO   203      27.938   4.612 -18.061  1.00121.79           C  
ATOM   1619  C   PRO   203      27.794   3.408 -17.152  1.00121.79           C  
ATOM   1620  O   PRO   203      26.861   3.376 -16.348  1.00121.79           O  
ATOM   1621  CB  PRO   203      29.045   5.527 -17.538  1.00121.79           C  
ATOM   1622  CG  PRO   203      28.315   6.788 -17.049  1.00121.79           C  
ATOM   1623  CD  PRO   203      27.079   6.859 -17.953  1.00121.79           C  
ATOM   1624  N   GLU   204      28.664   2.373 -17.360  1.00157.74           N  
ATOM   1625  CA  GLU   204      28.863   1.170 -16.564  1.00157.74           C  
ATOM   1626  C   GLU   204      29.841   1.285 -15.337  1.00157.74           C  
ATOM   1627  O   GLU   204      29.426   0.892 -14.249  1.00157.74           O  
ATOM   1628  CB  GLU   204      29.315  -0.006 -17.448  1.00157.74           C  
ATOM   1629  CG  GLU   204      28.231  -0.392 -18.462  1.00157.74           C  
ATOM   1630  CD  GLU   204      28.729  -1.504 -19.375  1.00157.74           C  
ATOM   1631  OE1 GLU   204      29.568  -2.326 -18.920  1.00157.74           O  
ATOM   1632  OE2 GLU   204      28.268  -1.546 -20.547  1.00157.74           O1-
ATOM   1633  N   GLY   205      31.117   1.835 -15.460  1.00172.98           N  
ATOM   1634  CA  GLY   205      32.268   2.030 -14.538  1.00172.98           C  
ATOM   1635  C   GLY   205      33.547   1.403 -15.127  1.00172.98           C  
ATOM   1636  O   GLY   205      33.706   0.185 -15.083  1.00172.98           O  
ATOM   1637  N   THR   206      34.546   2.218 -15.611  1.00111.03           N  
ATOM   1638  CA  THR   206      35.721   1.704 -16.309  1.00111.03           C  
ATOM   1639  C   THR   206      36.932   1.642 -15.442  1.00111.03           C  
ATOM   1640  O   THR   206      37.191   2.527 -14.626  1.00111.03           O  
ATOM   1641  CB  THR   206      36.124   2.512 -17.509  1.00111.03           C  
ATOM   1642  CG2 THR   206      37.367   1.864 -18.144  1.00111.03           C  
ATOM   1643  OG1 THR   206      35.064   2.556 -18.451  1.00111.03           O  
ATOM   1644  N   SER   207      37.741   0.572 -15.628  1.00102.91           N  
ATOM   1645  CA  SER   207      39.040   0.579 -15.029  1.00102.91           C  
ATOM   1646  C   SER   207      39.735   1.408 -16.034  1.00102.91           C  
ATOM   1647  O   SER   207      40.497   0.926 -16.877  1.00102.91           O  
ATOM   1648  CB  SER   207      39.684  -0.819 -14.950  1.00102.91           C  
ATOM   1649  OG  SER   207      39.711  -1.437 -16.228  1.00102.91           O  
ATOM   1650  N   THR   208      39.466   2.722 -15.904  1.00112.26           N  
ATOM   1651  CA  THR   208      39.849   3.682 -16.866  1.00112.26           C  
ATOM   1652  C   THR   208      41.291   3.539 -16.931  1.00112.26           C  
ATOM   1653  O   THR   208      41.872   3.612 -18.013  1.00112.26           O  
ATOM   1654  CB  THR   208      39.508   5.098 -16.495  1.00112.26           C  
ATOM   1655  CG2 THR   208      40.311   5.520 -15.253  1.00112.26           C  
ATOM   1656  OG1 THR   208      39.792   5.965 -17.585  1.00112.26           O  
ATOM   1657  N   PHE   209      41.940   3.281 -15.783  1.00151.56           N  
ATOM   1658  CA  PHE   209      43.274   3.243 -16.197  1.00151.56           C  
ATOM   1659  C   PHE   209      44.164   2.539 -15.258  1.00151.56           C  
ATOM   1660  O   PHE   209      43.919   2.450 -14.057  1.00151.56           O  
ATOM   1661  CB  PHE   209      43.819   4.669 -16.402  1.00151.56           C  
ATOM   1662  CG  PHE   209      44.911   4.638 -17.412  1.00151.56           C  
ATOM   1663  CD1 PHE   209      44.596   4.458 -18.741  1.00151.56           C  
ATOM   1664  CD2 PHE   209      46.226   4.821 -17.056  1.00151.56           C  
ATOM   1665  CE1 PHE   209      45.575   4.435 -19.704  1.00151.56           C  
ATOM   1666  CE2 PHE   209      47.210   4.800 -18.017  1.00151.56           C  
ATOM   1667  CZ  PHE   209      46.888   4.605 -19.338  1.00151.56           C  
ATOM   1668  N   THR   210      45.236   2.000 -15.857  1.00 57.25           N  
ATOM   1669  CA  THR   210      46.322   1.443 -15.132  1.00 57.25           C  
ATOM   1670  C   THR   210      47.395   2.452 -15.353  1.00 57.25           C  
ATOM   1671  O   THR   210      47.873   2.634 -16.473  1.00 57.25           O  
ATOM   1672  CB  THR   210      46.805   0.126 -15.669  1.00 57.25           C  
ATOM   1673  CG2 THR   210      47.969  -0.367 -14.793  1.00 57.25           C  
ATOM   1674  OG1 THR   210      45.751  -0.826 -15.656  1.00 57.25           O  
ATOM   1675  N   HIS   211      47.757   3.175 -14.282  1.00 78.02           N  
ATOM   1676  CA  HIS   211      48.746   4.202 -14.380  1.00 78.02           C  
ATOM   1677  C   HIS   211      49.746   3.930 -13.304  1.00 78.02           C  
ATOM   1678  O   HIS   211      49.395   3.792 -12.132  1.00 78.02           O  
ATOM   1679  CB  HIS   211      48.148   5.597 -14.122  1.00 78.02           C  
ATOM   1680  CG  HIS   211      49.124   6.731 -14.239  1.00 78.02           C  
ATOM   1681  CD2 HIS   211      49.805   7.403 -13.272  1.00 78.02           C  
ATOM   1682  ND1 HIS   211      49.485   7.318 -15.431  1.00 78.02           N  
ATOM   1683  CE1 HIS   211      50.361   8.310 -15.129  1.00 78.02           C  
ATOM   1684  NE2 HIS   211      50.585   8.400 -13.831  1.00 78.02           N  
ATOM   1685  N   ASN   212      51.026   3.818 -13.699  1.00 87.18           N  
ATOM   1686  CA  ASN   212      52.114   3.613 -12.788  1.00 87.18           C  
ATOM   1687  C   ASN   212      51.845   2.433 -11.902  1.00 87.18           C  
ATOM   1688  O   ASN   212      52.204   2.443 -10.727  1.00 87.18           O  
ATOM   1689  CB  ASN   212      52.411   4.844 -11.910  1.00 87.18           C  
ATOM   1690  CG  ASN   212      53.762   4.643 -11.234  1.00 87.18           C  
ATOM   1691  ND2 ASN   212      54.863   4.882 -11.995  1.00 87.18           N  
ATOM   1692  OD1 ASN   212      53.837   4.273 -10.063  1.00 87.18           O  
ATOM   1693  N   GLY   213      51.210   1.374 -12.434  1.00 19.32           N  
ATOM   1694  CA  GLY   213      51.019   0.188 -11.645  1.00 19.32           C  
ATOM   1695  C   GLY   213      49.906   0.393 -10.665  1.00 19.32           C  
ATOM   1696  O   GLY   213      49.728  -0.411  -9.752  1.00 19.32           O  
ATOM   1697  N   LYS   214      49.124   1.477 -10.824  1.00 39.46           N  
ATOM   1698  CA  LYS   214      48.035   1.738  -9.925  1.00 39.46           C  
ATOM   1699  C   LYS   214      46.786   1.646 -10.741  1.00 39.46           C  
ATOM   1700  O   LYS   214      46.817   1.860 -11.951  1.00 39.46           O  
ATOM   1701  CB  LYS   214      48.097   3.151  -9.320  1.00 39.46           C  
ATOM   1702  CG  LYS   214      49.342   3.373  -8.456  1.00 39.46           C  
ATOM   1703  CD  LYS   214      49.679   4.845  -8.205  1.00 39.46           C  
ATOM   1704  CE  LYS   214      51.028   5.047  -7.509  1.00 39.46           C  
ATOM   1705  NZ  LYS   214      51.426   6.472  -7.570  1.00 39.46           N1+
ATOM   1706  N   GLU   215      45.644   1.300 -10.113  1.00 79.07           N  
ATOM   1707  CA  GLU   215      44.458   1.200 -10.913  1.00 79.07           C  
ATOM   1708  C   GLU   215      43.567   2.353 -10.581  1.00 79.07           C  
ATOM   1709  O   GLU   215      43.288   2.628  -9.415  1.00 79.07           O  
ATOM   1710  CB  GLU   215      43.667  -0.103 -10.698  1.00 79.07           C  
ATOM   1711  CG  GLU   215      42.619  -0.364 -11.784  1.00 79.07           C  
ATOM   1712  CD  GLU   215      43.356  -0.734 -13.066  1.00 79.07           C  
ATOM   1713  OE1 GLU   215      44.106  -1.747 -13.051  1.00 79.07           O  
ATOM   1714  OE2 GLU   215      43.186  -0.000 -14.076  1.00 79.07           O1-
ATOM   1715  N   HIS   216      43.103   3.073 -11.620  1.00 86.89           N  
ATOM   1716  CA  HIS   216      42.228   4.187 -11.408  1.00 86.89           C  
ATOM   1717  C   HIS   216      40.934   3.880 -12.086  1.00 86.89           C  
ATOM   1718  O   HIS   216      40.821   2.903 -12.826  1.00 86.89           O  
ATOM   1719  CB  HIS   216      42.748   5.520 -11.975  1.00 86.89           C  
ATOM   1720  CG  HIS   216      43.912   6.068 -11.204  1.00 86.89           C  
ATOM   1721  CD2 HIS   216      43.929   6.873 -10.106  1.00 86.89           C  
ATOM   1722  ND1 HIS   216      45.230   5.822 -11.512  1.00 86.89           N  
ATOM   1723  CE1 HIS   216      45.976   6.487 -10.592  1.00 86.89           C  
ATOM   1724  NE2 HIS   216      45.231   7.139  -9.719  1.00 86.89           N  
ATOM   1725  N   THR   217      39.901   4.700 -11.808  1.00123.54           N  
ATOM   1726  CA  THR   217      38.624   4.431 -12.395  1.00123.54           C  
ATOM   1727  C   THR   217      37.987   5.715 -12.825  1.00123.54           C  
ATOM   1728  O   THR   217      38.226   6.776 -12.251  1.00123.54           O  
ATOM   1729  CB  THR   217      37.655   3.785 -11.447  1.00123.54           C  
ATOM   1730  CG2 THR   217      38.269   2.482 -10.912  1.00123.54           C  
ATOM   1731  OG1 THR   217      37.365   4.668 -10.373  1.00123.54           O  
ATOM   1732  N   ILE   218      37.155   5.638 -13.882  1.00 77.53           N  
ATOM   1733  CA  ILE   218      36.426   6.772 -14.369  1.00 77.53           C  
ATOM   1734  C   ILE   218      35.059   6.282 -14.725  1.00 77.53           C  
ATOM   1735  O   ILE   218      34.877   5.097 -15.003  1.00 77.53           O  
ATOM   1736  CB  ILE   218      36.939   7.321 -15.670  1.00 77.53           C  
ATOM   1737  CG1 ILE   218      36.752   6.280 -16.787  1.00 77.53           C  
ATOM   1738  CG2 ILE   218      38.396   7.747 -15.494  1.00 77.53           C  
ATOM   1739  CD1 ILE   218      36.963   6.851 -18.188  1.00 77.53           C  
ATOM   1740  N   GLN   219      34.052   7.183 -14.709  1.00 67.09           N  
ATOM   1741  CA  GLN   219      32.743   6.782 -15.136  1.00 67.09           C  
ATOM   1742  C   GLN   219      32.270   7.793 -16.136  1.00 67.09           C  
ATOM   1743  O   GLN   219      31.906   8.911 -15.772  1.00 67.09           O  
ATOM   1744  CB  GLN   219      31.681   6.772 -14.029  1.00 67.09           C  
ATOM   1745  CG  GLN   219      30.313   6.337 -14.561  1.00 67.09           C  
ATOM   1746  CD  GLN   219      29.310   6.398 -13.422  1.00 67.09           C  
ATOM   1747  NE2 GLN   219      28.731   5.223 -13.058  1.00 67.09           N  
ATOM   1748  OE1 GLN   219      29.046   7.465 -12.869  1.00 67.09           O  
ATOM   1749  N   ALA   220      32.224   7.421 -17.430  1.00 59.72           N  
ATOM   1750  CA  ALA   220      31.807   8.389 -18.400  1.00 59.72           C  
ATOM   1751  C   ALA   220      30.684   7.849 -19.238  1.00 59.72           C  
ATOM   1752  O   ALA   220      30.632   6.667 -19.572  1.00 59.72           O  
ATOM   1753  CB  ALA   220      32.928   8.806 -19.368  1.00 59.72           C  
ATOM   1754  N   GLY   221      29.749   8.743 -19.613  1.00 51.89           N  
ATOM   1755  CA  GLY   221      28.627   8.402 -20.450  1.00 51.89           C  
ATOM   1756  C   GLY   221      29.081   8.519 -21.887  1.00 51.89           C  
ATOM   1757  O   GLY   221      30.271   8.424 -22.170  1.00 51.89           O  
ATOM   1758  N   ILE   222      28.123   8.748 -22.818  1.00161.95           N  
ATOM   1759  CA  ILE   222      28.273   8.801 -24.268  1.00161.95           C  
ATOM   1760  C   ILE   222      29.443   9.679 -24.701  1.00161.95           C  
ATOM   1761  O   ILE   222      29.562  10.819 -24.258  1.00161.95           O  
ATOM   1762  CB  ILE   222      27.008   9.335 -24.898  1.00161.95           C  
ATOM   1763  CG1 ILE   222      26.964   9.092 -26.410  1.00161.95           C  
ATOM   1764  CG2 ILE   222      26.830  10.803 -24.476  1.00161.95           C  
ATOM   1765  CD1 ILE   222      26.599   7.654 -26.756  1.00161.95           C  
ATOM   1766  N   PHE   223      30.414   9.088 -25.459  1.00352.76           N  
ATOM   1767  CA  PHE   223      31.669   9.711 -25.848  1.00352.76           C  
ATOM   1768  C   PHE   223      32.025  10.238 -27.246  1.00352.76           C  
ATOM   1769  O   PHE   223      32.830  11.157 -27.304  1.00352.76           O  
ATOM   1770  CB  PHE   223      32.872   8.874 -25.381  1.00352.76           C  
ATOM   1771  CG  PHE   223      33.731   9.779 -24.554  1.00352.76           C  
ATOM   1772  CD1 PHE   223      34.422  10.835 -25.103  1.00352.76           C  
ATOM   1773  CD2 PHE   223      33.857   9.553 -23.203  1.00352.76           C  
ATOM   1774  CE1 PHE   223      35.207  11.654 -24.325  1.00352.76           C  
ATOM   1775  CE2 PHE   223      34.641  10.365 -22.417  1.00352.76           C  
ATOM   1776  CZ  PHE   223      35.317  11.421 -22.977  1.00352.76           C  
ATOM   1777  N   GLY   224      31.682   9.626 -28.421  1.00180.22           N  
ATOM   1778  CA  GLY   224      30.953   8.412 -28.578  1.00180.22           C  
ATOM   1779  C   GLY   224      29.923   8.456 -29.692  1.00180.22           C  
ATOM   1780  O   GLY   224      28.861   7.873 -29.510  1.00180.22           O  
ATOM   1781  N   ILE   225      30.143   9.165 -30.842  1.00131.70           N  
ATOM   1782  CA  ILE   225      29.121   9.126 -31.885  1.00131.70           C  
ATOM   1783  C   ILE   225      29.662   9.102 -33.315  1.00131.70           C  
ATOM   1784  O   ILE   225      30.412   9.991 -33.717  1.00131.70           O  
ATOM   1785  CB  ILE   225      28.189  10.310 -31.795  1.00131.70           C  
ATOM   1786  CG1 ILE   225      27.016  10.217 -32.791  1.00131.70           C  
ATOM   1787  CG2 ILE   225      29.035  11.583 -31.960  1.00131.70           C  
ATOM   1788  CD1 ILE   225      25.929   9.213 -32.413  1.00131.70           C  
ATOM   1789  N   ALA   226      29.221   8.118 -34.157  1.00 52.09           N  
ATOM   1790  CA  ALA   226      29.656   8.006 -35.540  1.00 52.09           C  
ATOM   1791  C   ALA   226      28.477   7.666 -36.436  1.00 52.09           C  
ATOM   1792  O   ALA   226      27.520   7.028 -36.003  1.00 52.09           O  
ATOM   1793  CB  ALA   226      30.719   6.913 -35.752  1.00 52.09           C  
ATOM   1794  N   LEU   227      28.530   8.073 -37.735  1.00115.44           N  
ATOM   1795  CA  LEU   227      27.416   7.899 -38.649  1.00115.44           C  
ATOM   1796  C   LEU   227      27.699   6.885 -39.721  1.00115.44           C  
ATOM   1797  O   LEU   227      28.768   6.868 -40.329  1.00115.44           O  
ATOM   1798  CB  LEU   227      26.990   9.196 -39.361  1.00115.44           C  
ATOM   1799  CG  LEU   227      26.180  10.172 -38.485  1.00115.44           C  
ATOM   1800  CD1 LEU   227      24.746   9.668 -38.268  1.00115.44           C  
ATOM   1801  CD2 LEU   227      26.890  10.461 -37.161  1.00115.44           C  
ATOM   1802  N   GLY   228      26.689   6.029 -40.002  1.00 30.59           N  
ATOM   1803  CA  GLY   228      26.809   4.959 -40.955  1.00 30.59           C  
ATOM   1804  C   GLY   228      26.286   5.359 -42.302  1.00 30.59           C  
ATOM   1805  O   GLY   228      26.111   6.537 -42.608  1.00 30.59           O  
ATOM   1806  N   ASP   229      26.020   4.331 -43.139  1.00 42.43           N  
ATOM   1807  CA  ASP   229      25.567   4.481 -44.494  1.00 42.43           C  
ATOM   1808  C   ASP   229      24.194   5.071 -44.501  1.00 42.43           C  
ATOM   1809  O   ASP   229      23.348   4.728 -43.678  1.00 42.43           O  
ATOM   1810  CB  ASP   229      25.463   3.141 -45.241  1.00 42.43           C  
ATOM   1811  CG  ASP   229      26.862   2.576 -45.416  1.00 42.43           C  
ATOM   1812  OD1 ASP   229      27.825   3.387 -45.441  1.00 42.43           O  
ATOM   1813  OD2 ASP   229      26.983   1.326 -45.520  1.00 42.43           O1-
ATOM   1814  N   ARG   230      23.953   5.987 -45.460  1.00132.49           N  
ATOM   1815  CA  ARG   230      22.682   6.630 -45.626  1.00132.49           C  
ATOM   1816  C   ARG   230      21.828   5.784 -46.518  1.00132.49           C  
ATOM   1817  O   ARG   230      22.325   4.999 -47.325  1.00132.49           O  
ATOM   1818  CB  ARG   230      22.756   8.006 -46.317  1.00132.49           C  
ATOM   1819  CG  ARG   230      23.492   9.101 -45.539  1.00132.49           C  
ATOM   1820  CD  ARG   230      23.403  10.468 -46.226  1.00132.49           C  
ATOM   1821  NE  ARG   230      24.145  11.466 -45.404  1.00132.49           N  
ATOM   1822  CZ  ARG   230      25.466  11.707 -45.647  1.00132.49           C  
ATOM   1823  NH1 ARG   230      26.121  11.037 -46.640  1.00132.49           N1+
ATOM   1824  NH2 ARG   230      26.138  12.630 -44.900  1.00132.49           N  
ATOM   1825  N   ASN   231      20.500   5.930 -46.349  1.00128.44           N  
ATOM   1826  CA  ASN   231      19.504   5.300 -47.168  1.00128.44           C  
ATOM   1827  C   ASN   231      19.253   6.259 -48.286  1.00128.44           C  
ATOM   1828  O   ASN   231      19.869   7.321 -48.364  1.00128.44           O  
ATOM   1829  CB  ASN   231      18.132   5.163 -46.490  1.00128.44           C  
ATOM   1830  CG  ASN   231      18.244   4.278 -45.266  1.00128.44           C  
ATOM   1831  ND2 ASN   231      18.538   2.968 -45.484  1.00128.44           N  
ATOM   1832  OD1 ASN   231      18.067   4.740 -44.141  1.00128.44           O  
ATOM   1833  N   LYS   232      18.325   5.892 -49.184  1.00 63.98           N  
ATOM   1834  CA  LYS   232      17.947   6.730 -50.283  1.00 63.98           C  
ATOM   1835  C   LYS   232      17.336   7.975 -49.705  1.00 63.98           C  
ATOM   1836  O   LYS   232      17.431   9.055 -50.288  1.00 63.98           O  
ATOM   1837  CB  LYS   232      16.922   6.048 -51.207  1.00 63.98           C  
ATOM   1838  CG  LYS   232      17.508   4.850 -51.961  1.00 63.98           C  
ATOM   1839  CD  LYS   232      16.456   3.928 -52.583  1.00 63.98           C  
ATOM   1840  CE  LYS   232      15.847   2.938 -51.587  1.00 63.98           C  
ATOM   1841  NZ  LYS   232      14.798   2.129 -52.248  1.00 63.98           N1+
ATOM   1842  N   GLN   233      16.660   7.826 -48.548  1.00 86.57           N  
ATOM   1843  CA  GLN   233      16.006   8.886 -47.829  1.00 86.57           C  
ATOM   1844  C   GLN   233      17.028   9.843 -47.280  1.00 86.57           C  
ATOM   1845  O   GLN   233      16.776  11.046 -47.215  1.00 86.57           O  
ATOM   1846  CB  GLN   233      15.145   8.377 -46.655  1.00 86.57           C  
ATOM   1847  CG  GLN   233      13.909   7.578 -47.086  1.00 86.57           C  
ATOM   1848  CD  GLN   233      14.262   6.101 -47.227  1.00 86.57           C  
ATOM   1849  NE2 GLN   233      13.408   5.220 -46.639  1.00 86.57           N  
ATOM   1850  OE1 GLN   233      15.263   5.733 -47.840  1.00 86.57           O  
ATOM   1851  N   GLY   234      18.219   9.348 -46.880  1.00 34.75           N  
ATOM   1852  CA  GLY   234      19.205  10.242 -46.330  1.00 34.75           C  
ATOM   1853  C   GLY   234      19.311  10.055 -44.844  1.00 34.75           C  
ATOM   1854  O   GLY   234      19.871  10.904 -44.151  1.00 34.75           O  
ATOM   1855  N   HIS   235      18.767   8.942 -44.310  1.00 50.37           N  
ATOM   1856  CA  HIS   235      18.855   8.682 -42.900  1.00 50.37           C  
ATOM   1857  C   HIS   235      19.818   7.543 -42.713  1.00 50.37           C  
ATOM   1858  O   HIS   235      20.025   6.746 -43.626  1.00 50.37           O  
ATOM   1859  CB  HIS   235      17.492   8.329 -42.283  1.00 50.37           C  
ATOM   1860  CG  HIS   235      16.523   9.461 -42.465  1.00 50.37           C  
ATOM   1861  CD2 HIS   235      16.273  10.539 -41.672  1.00 50.37           C  
ATOM   1862  ND1 HIS   235      15.705   9.607 -43.564  1.00 50.37           N  
ATOM   1863  CE1 HIS   235      15.007  10.758 -43.384  1.00 50.37           C  
ATOM   1864  NE2 HIS   235      15.319  11.358 -42.250  1.00 50.37           N  
ATOM   1865  N   ARG   236      20.461   7.455 -41.526  1.00103.08           N  
ATOM   1866  CA  ARG   236      21.487   6.462 -41.330  1.00103.08           C  
ATOM   1867  C   ARG   236      21.559   6.103 -39.875  1.00103.08           C  
ATOM   1868  O   ARG   236      20.995   6.785 -39.021  1.00103.08           O  
ATOM   1869  CB  ARG   236      22.862   7.020 -41.731  1.00103.08           C  
ATOM   1870  CG  ARG   236      23.212   8.256 -40.898  1.00103.08           C  
ATOM   1871  CD  ARG   236      23.832   9.414 -41.684  1.00103.08           C  
ATOM   1872  NE  ARG   236      25.213   9.038 -42.091  1.00103.08           N  
ATOM   1873  CZ  ARG   236      26.097  10.032 -42.401  1.00103.08           C  
ATOM   1874  NH1 ARG   236      25.716  11.337 -42.306  1.00103.08           N1+
ATOM   1875  NH2 ARG   236      27.363   9.728 -42.798  1.00103.08           N  
ATOM   1876  N   PRO   237      22.215   5.007 -39.577  1.00162.03           N  
ATOM   1877  CA  PRO   237      22.398   4.643 -38.199  1.00162.03           C  
ATOM   1878  C   PRO   237      23.451   5.510 -37.584  1.00162.03           C  
ATOM   1879  O   PRO   237      24.461   5.771 -38.239  1.00162.03           O  
ATOM   1880  CB  PRO   237      22.770   3.162 -38.195  1.00162.03           C  
ATOM   1881  CG  PRO   237      22.146   2.624 -39.493  1.00162.03           C  
ATOM   1882  CD  PRO   237      22.137   3.837 -40.439  1.00162.03           C  
ATOM   1883  N   ALA   238      23.243   5.963 -36.332  1.00 49.64           N  
ATOM   1884  CA  ALA   238      24.269   6.705 -35.660  1.00 49.64           C  
ATOM   1885  C   ALA   238      24.730   5.821 -34.543  1.00 49.64           C  
ATOM   1886  O   ALA   238      24.001   5.582 -33.583  1.00 49.64           O  
ATOM   1887  CB  ALA   238      23.773   8.023 -35.036  1.00 49.64           C  
ATOM   1888  N   TYR   239      25.982   5.336 -34.631  1.00 68.44           N  
ATOM   1889  CA  TYR   239      26.500   4.422 -33.654  1.00 68.44           C  
ATOM   1890  C   TYR   239      27.076   5.215 -32.526  1.00 68.44           C  
ATOM   1891  O   TYR   239      27.795   6.190 -32.744  1.00 68.44           O  
ATOM   1892  CB  TYR   239      27.647   3.540 -34.185  1.00 68.44           C  
ATOM   1893  CG  TYR   239      27.150   2.756 -35.352  1.00 68.44           C  
ATOM   1894  CD1 TYR   239      26.373   1.634 -35.174  1.00 68.44           C  
ATOM   1895  CD2 TYR   239      27.478   3.141 -36.633  1.00 68.44           C  
ATOM   1896  CE1 TYR   239      25.925   0.914 -36.258  1.00 68.44           C  
ATOM   1897  CE2 TYR   239      27.034   2.426 -37.719  1.00 68.44           C  
ATOM   1898  CZ  TYR   239      26.254   1.311 -37.533  1.00 68.44           C  
ATOM   1899  OH  TYR   239      25.796   0.577 -38.648  1.00 68.44           O  
ATOM   1900  N   TYR   240      26.744   4.831 -31.275  1.00 92.13           N  
ATOM   1901  CA  TYR   240      27.313   5.536 -30.163  1.00 92.13           C  
ATOM   1902  C   TYR   240      27.680   4.592 -29.061  1.00 92.13           C  
ATOM   1903  O   TYR   240      27.269   3.432 -29.040  1.00 92.13           O  
ATOM   1904  CB  TYR   240      26.409   6.647 -29.592  1.00 92.13           C  
ATOM   1905  CG  TYR   240      25.103   6.104 -29.119  1.00 92.13           C  
ATOM   1906  CD1 TYR   240      24.998   5.464 -27.906  1.00 92.13           C  
ATOM   1907  CD2 TYR   240      23.972   6.265 -29.887  1.00 92.13           C  
ATOM   1908  CE1 TYR   240      23.786   4.984 -27.469  1.00 92.13           C  
ATOM   1909  CE2 TYR   240      22.757   5.786 -29.457  1.00 92.13           C  
ATOM   1910  CZ  TYR   240      22.665   5.145 -28.246  1.00 92.13           C  
ATOM   1911  OH  TYR   240      21.420   4.655 -27.798  1.00 92.13           O  
ATOM   1912  N   LEU   241      28.541   5.071 -28.139  1.00161.86           N  
ATOM   1913  CA  LEU   241      28.951   4.287 -27.006  1.00161.86           C  
ATOM   1914  C   LEU   241      29.348   5.196 -25.883  1.00161.86           C  
ATOM   1915  O   LEU   241      29.815   6.314 -26.101  1.00161.86           O  
ATOM   1916  CB  LEU   241      30.129   3.333 -27.292  1.00161.86           C  
ATOM   1917  CG  LEU   241      31.282   3.930 -28.124  1.00161.86           C  
ATOM   1918  CD1 LEU   241      31.908   5.161 -27.455  1.00161.86           C  
ATOM   1919  CD2 LEU   241      32.329   2.852 -28.442  1.00161.86           C  
ATOM   1920  N   ALA   242      29.115   4.744 -24.633  1.00 56.04           N  
ATOM   1921  CA  ALA   242      29.572   5.469 -23.486  1.00 56.04           C  
ATOM   1922  C   ALA   242      31.015   5.103 -23.310  1.00 56.04           C  
ATOM   1923  O   ALA   242      31.454   4.053 -23.784  1.00 56.04           O  
ATOM   1924  CB  ALA   242      28.826   5.114 -22.188  1.00 56.04           C  
ATOM   1925  N   GLY   243      31.799   5.993 -22.662  1.00 43.86           N  
ATOM   1926  CA  GLY   243      33.195   5.739 -22.428  1.00 43.86           C  
ATOM   1927  C   GLY   243      33.336   4.578 -21.500  1.00 43.86           C  
ATOM   1928  O   GLY   243      34.128   3.668 -21.747  1.00 43.86           O  
ATOM   1929  N   SER   244      32.554   4.578 -20.401  1.00 76.45           N  
ATOM   1930  CA  SER   244      32.650   3.489 -19.474  1.00 76.45           C  
ATOM   1931  C   SER   244      31.572   2.523 -19.846  1.00 76.45           C  
ATOM   1932  O   SER   244      30.463   2.567 -19.311  1.00 76.45           O  
ATOM   1933  CB  SER   244      32.411   3.906 -18.013  1.00 76.45           C  
ATOM   1934  OG  SER   244      33.440   4.787 -17.589  1.00 76.45           O  
ATOM   1935  N   SER   245      31.882   1.606 -20.783  1.00 86.25           N  
ATOM   1936  CA  SER   245      30.899   0.656 -21.208  1.00 86.25           C  
ATOM   1937  C   SER   245      31.482  -0.191 -22.306  1.00 86.25           C  
ATOM   1938  O   SER   245      32.463   0.179 -22.952  1.00 86.25           O  
ATOM   1939  CB  SER   245      29.630   1.316 -21.767  1.00 86.25           C  
ATOM   1940  OG  SER   245      29.953   2.082 -22.918  1.00 86.25           O  
ATOM   1941  N   THR   246      30.974  -1.434 -22.407  1.00 98.06           N  
ATOM   1942  CA  THR   246      31.245  -2.408 -23.434  1.00 98.06           C  
ATOM   1943  C   THR   246      30.236  -2.363 -24.551  1.00 98.06           C  
ATOM   1944  O   THR   246      30.485  -2.853 -25.655  1.00 98.06           O  
ATOM   1945  CB  THR   246      31.232  -3.802 -22.884  1.00 98.06           C  
ATOM   1946  CG2 THR   246      31.538  -4.789 -24.021  1.00 98.06           C  
ATOM   1947  OG1 THR   246      32.201  -3.928 -21.856  1.00 98.06           O  
ATOM   1948  N   LYS   247      29.024  -1.859 -24.237  1.00 97.93           N  
ATOM   1949  CA  LYS   247      27.888  -1.909 -25.120  1.00 97.93           C  
ATOM   1950  C   LYS   247      27.964  -0.865 -26.187  1.00 97.93           C  
ATOM   1951  O   LYS   247      28.514   0.218 -25.988  1.00 97.93           O  
ATOM   1952  CB  LYS   247      26.570  -1.708 -24.357  1.00 97.93           C  
ATOM   1953  CG  LYS   247      26.317  -2.799 -23.316  1.00 97.93           C  
ATOM   1954  CD  LYS   247      25.240  -2.437 -22.292  1.00 97.93           C  
ATOM   1955  CE  LYS   247      24.952  -3.564 -21.300  1.00 97.93           C  
ATOM   1956  NZ  LYS   247      24.383  -4.724 -22.019  1.00 97.93           N1+
ATOM   1957  N   LEU   248      27.401  -1.197 -27.374  1.00120.73           N  
ATOM   1958  CA  LEU   248      27.371  -0.284 -28.478  1.00120.73           C  
ATOM   1959  C   LEU   248      25.948  -0.251 -28.957  1.00120.73           C  
ATOM   1960  O   LEU   248      25.308  -1.294 -29.089  1.00120.73           O  
ATOM   1961  CB  LEU   248      28.291  -0.741 -29.631  1.00120.73           C  
ATOM   1962  CG  LEU   248      28.569   0.304 -30.733  1.00120.73           C  
ATOM   1963  CD1 LEU   248      29.495  -0.277 -31.812  1.00120.73           C  
ATOM   1964  CD2 LEU   248      27.286   0.894 -31.333  1.00120.73           C  
ATOM   1965  N   TYR   249      25.416   0.958 -29.232  1.00 77.69           N  
ATOM   1966  CA  TYR   249      24.044   1.121 -29.623  1.00 77.69           C  
ATOM   1967  C   TYR   249      24.022   1.870 -30.918  1.00 77.69           C  
ATOM   1968  O   TYR   249      25.023   2.447 -31.344  1.00 77.69           O  
ATOM   1969  CB  TYR   249      23.244   2.010 -28.657  1.00 77.69           C  
ATOM   1970  CG  TYR   249      23.250   1.423 -27.286  1.00 77.69           C  
ATOM   1971  CD1 TYR   249      22.297   0.509 -26.899  1.00 77.69           C  
ATOM   1972  CD2 TYR   249      24.214   1.802 -26.380  1.00 77.69           C  
ATOM   1973  CE1 TYR   249      22.310  -0.017 -25.627  1.00 77.69           C  
ATOM   1974  CE2 TYR   249      24.232   1.280 -25.110  1.00 77.69           C  
ATOM   1975  CZ  TYR   249      23.278   0.368 -24.730  1.00 77.69           C  
ATOM   1976  OH  TYR   249      23.293  -0.167 -23.424  1.00 77.69           O  
ATOM   1977  N   SER   250      22.861   1.826 -31.600  1.00 93.89           N  
ATOM   1978  CA  SER   250      22.662   2.559 -32.814  1.00 93.89           C  
ATOM   1979  C   SER   250      21.276   3.121 -32.734  1.00 93.89           C  
ATOM   1980  O   SER   250      20.370   2.473 -32.212  1.00 93.89           O  
ATOM   1981  CB  SER   250      22.737   1.640 -34.046  1.00 93.89           C  
ATOM   1982  OG  SER   250      22.540   2.375 -35.241  1.00 93.89           O  
ATOM   1983  N   VAL   251      21.088   4.367 -33.215  1.00 98.58           N  
ATOM   1984  CA  VAL   251      19.792   4.985 -33.251  1.00 98.58           C  
ATOM   1985  C   VAL   251      19.694   5.668 -34.581  1.00 98.58           C  
ATOM   1986  O   VAL   251      20.678   6.204 -35.084  1.00 98.58           O  
ATOM   1987  CB  VAL   251      19.587   6.021 -32.182  1.00 98.58           C  
ATOM   1988  CG1 VAL   251      20.609   7.152 -32.385  1.00 98.58           C  
ATOM   1989  CG2 VAL   251      18.125   6.495 -32.232  1.00 98.58           C  
ATOM   1990  N   ASP   252      18.496   5.664 -35.196  1.00 67.25           N  
ATOM   1991  CA  ASP   252      18.361   6.242 -36.502  1.00 67.25           C  
ATOM   1992  C   ASP   252      18.385   7.738 -36.383  1.00 67.25           C  
ATOM   1993  O   ASP   252      17.913   8.311 -35.401  1.00 67.25           O  
ATOM   1994  CB  ASP   252      17.065   5.805 -37.214  1.00 67.25           C  
ATOM   1995  CG  ASP   252      17.184   6.084 -38.706  1.00 67.25           C  
ATOM   1996  OD1 ASP   252      17.817   5.252 -39.413  1.00 67.25           O  
ATOM   1997  OD2 ASP   252      16.647   7.126 -39.163  1.00 67.25           O1-
ATOM   1998  N   THR   253      18.944   8.407 -37.411  1.00 57.81           N  
ATOM   1999  CA  THR   253      19.063   9.837 -37.461  1.00 57.81           C  
ATOM   2000  C   THR   253      17.699  10.443 -37.568  1.00 57.81           C  
ATOM   2001  O   THR   253      17.490  11.584 -37.159  1.00 57.81           O  
ATOM   2002  CB  THR   253      19.905  10.316 -38.611  1.00 57.81           C  
ATOM   2003  CG2 THR   253      21.349   9.822 -38.413  1.00 57.81           C  
ATOM   2004  OG1 THR   253      19.376   9.843 -39.840  1.00 57.81           O  
ATOM   2005  N   LYS   254      16.737   9.705 -38.153  1.00110.26           N  
ATOM   2006  CA  LYS   254      15.412  10.235 -38.307  1.00110.26           C  
ATOM   2007  C   LYS   254      14.833  10.568 -36.966  1.00110.26           C  
ATOM   2008  O   LYS   254      14.223  11.623 -36.803  1.00110.26           O  
ATOM   2009  CB  LYS   254      14.433   9.274 -39.000  1.00110.26           C  
ATOM   2010  CG  LYS   254      13.031   9.876 -39.143  1.00110.26           C  
ATOM   2011  CD  LYS   254      12.986  11.137 -40.010  1.00110.26           C  
ATOM   2012  CE  LYS   254      11.607  11.800 -40.060  1.00110.26           C  
ATOM   2013  NZ  LYS   254      10.651  10.929 -40.779  1.00110.26           N1+
ATOM   2014  N   SER   255      15.003   9.680 -35.969  1.00 74.16           N  
ATOM   2015  CA  SER   255      14.448   9.921 -34.665  1.00 74.16           C  
ATOM   2016  C   SER   255      15.141  11.092 -34.036  1.00 74.16           C  
ATOM   2017  O   SER   255      14.535  11.851 -33.283  1.00 74.16           O  
ATOM   2018  CB  SER   255      14.628   8.731 -33.706  1.00 74.16           C  
ATOM   2019  OG  SER   255      13.878   7.614 -34.159  1.00 74.16           O  
ATOM   2020  N   LEU   256      16.448  11.251 -34.318  1.00 53.27           N  
ATOM   2021  CA  LEU   256      17.259  12.282 -33.729  1.00 53.27           C  
ATOM   2022  C   LEU   256      16.838  13.657 -34.175  1.00 53.27           C  
ATOM   2023  O   LEU   256      16.782  14.591 -33.377  1.00 53.27           O  
ATOM   2024  CB  LEU   256      18.744  12.102 -34.089  1.00 53.27           C  
ATOM   2025  CG  LEU   256      19.347  10.804 -33.518  1.00 53.27           C  
ATOM   2026  CD1 LEU   256      20.828  10.655 -33.893  1.00 53.27           C  
ATOM   2027  CD2 LEU   256      19.123  10.716 -32.000  1.00 53.27           C  
ATOM   2028  N   LYS   257      16.533  13.808 -35.473  1.00 72.97           N  
ATOM   2029  CA  LYS   257      16.190  15.062 -36.084  1.00 72.97           C  
ATOM   2030  C   LYS   257      14.886  15.588 -35.561  1.00 72.97           C  
ATOM   2031  O   LYS   257      14.625  16.786 -35.652  1.00 72.97           O  
ATOM   2032  CB  LYS   257      16.107  14.951 -37.613  1.00 72.97           C  
ATOM   2033  CG  LYS   257      17.481  14.689 -38.231  1.00 72.97           C  
ATOM   2034  CD  LYS   257      17.438  14.155 -39.663  1.00 72.97           C  
ATOM   2035  CE  LYS   257      18.830  13.876 -40.234  1.00 72.97           C  
ATOM   2036  NZ  LYS   257      18.724  13.067 -41.469  1.00 72.97           N1+
ATOM   2037  N   LYS   258      13.995  14.720 -35.044  1.00112.45           N  
ATOM   2038  CA  LYS   258      12.716  15.239 -34.647  1.00112.45           C  
ATOM   2039  C   LYS   258      12.749  15.637 -33.200  1.00112.45           C  
ATOM   2040  O   LYS   258      12.883  14.795 -32.312  1.00112.45           O  
ATOM   2041  CB  LYS   258      11.575  14.224 -34.823  1.00112.45           C  
ATOM   2042  CG  LYS   258      10.227  14.903 -35.051  1.00112.45           C  
ATOM   2043  CD  LYS   258      10.150  15.538 -36.443  1.00112.45           C  
ATOM   2044  CE  LYS   258       8.975  16.494 -36.645  1.00112.45           C  
ATOM   2045  NZ  LYS   258       9.404  17.884 -36.370  1.00112.45           N1+
ATOM   2046  N   LYS   259      12.596  16.950 -32.929  1.00 43.96           N  
ATOM   2047  CA  LYS   259      12.617  17.454 -31.585  1.00 43.96           C  
ATOM   2048  C   LYS   259      11.372  16.989 -30.894  1.00 43.96           C  
ATOM   2049  O   LYS   259      10.268  17.151 -31.413  1.00 43.96           O  
ATOM   2050  CB  LYS   259      12.613  18.994 -31.521  1.00 43.96           C  
ATOM   2051  CG  LYS   259      12.637  19.570 -30.101  1.00 43.96           C  
ATOM   2052  CD  LYS   259      12.871  21.082 -30.057  1.00 43.96           C  
ATOM   2053  CE  LYS   259      12.907  21.654 -28.638  1.00 43.96           C  
ATOM   2054  NZ  LYS   259      13.198  23.103 -28.681  1.00 43.96           N1+
ATOM   2055  N   GLY   260      11.526  16.397 -29.690  1.00 21.23           N  
ATOM   2056  CA  GLY   260      10.391  15.993 -28.907  1.00 21.23           C  
ATOM   2057  C   GLY   260       9.943  14.605 -29.259  1.00 21.23           C  
ATOM   2058  O   GLY   260       8.928  14.140 -28.743  1.00 21.23           O  
ATOM   2059  N   THR   261      10.668  13.897 -30.147  1.00 89.71           N  
ATOM   2060  CA  THR   261      10.244  12.565 -30.488  1.00 89.71           C  
ATOM   2061  C   THR   261      10.917  11.594 -29.569  1.00 89.71           C  
ATOM   2062  O   THR   261      11.917  11.917 -28.929  1.00 89.71           O  
ATOM   2063  CB  THR   261      10.586  12.156 -31.891  1.00 89.71           C  
ATOM   2064  CG2 THR   261      12.114  12.036 -32.003  1.00 89.71           C  
ATOM   2065  OG1 THR   261       9.966  10.918 -32.209  1.00 89.71           O  
ATOM   2066  N   THR   262      10.368  10.366 -29.474  1.00 90.25           N  
ATOM   2067  CA  THR   262      10.958   9.368 -28.628  1.00 90.25           C  
ATOM   2068  C   THR   262      12.028   8.672 -29.408  1.00 90.25           C  
ATOM   2069  O   THR   262      11.988   8.634 -30.637  1.00 90.25           O  
ATOM   2070  CB  THR   262       9.993   8.320 -28.157  1.00 90.25           C  
ATOM   2071  CG2 THR   262       9.552   7.470 -29.360  1.00 90.25           C  
ATOM   2072  OG1 THR   262      10.608   7.498 -27.175  1.00 90.25           O  
ATOM   2073  N   LEU   263      13.030   8.108 -28.702  1.00 91.41           N  
ATOM   2074  CA  LEU   263      14.087   7.414 -29.383  1.00 91.41           C  
ATOM   2075  C   LEU   263      13.977   5.950 -29.085  1.00 91.41           C  
ATOM   2076  O   LEU   263      13.541   5.554 -28.005  1.00 91.41           O  
ATOM   2077  CB  LEU   263      15.507   7.834 -28.957  1.00 91.41           C  
ATOM   2078  CG  LEU   263      15.915   9.260 -29.367  1.00 91.41           C  
ATOM   2079  CD1 LEU   263      15.054  10.318 -28.660  1.00 91.41           C  
ATOM   2080  CD2 LEU   263      17.421   9.485 -29.161  1.00 91.41           C  
ATOM   2081  N   LYS   264      14.337   5.099 -30.071  1.00131.20           N  
ATOM   2082  CA  LYS   264      14.341   3.682 -29.828  1.00131.20           C  
ATOM   2083  C   LYS   264      15.675   3.140 -30.242  1.00131.20           C  
ATOM   2084  O   LYS   264      15.851   2.686 -31.372  1.00131.20           O  
ATOM   2085  CB  LYS   264      13.275   2.906 -30.624  1.00131.20           C  
ATOM   2086  CG  LYS   264      11.865   2.996 -30.036  1.00131.20           C  
ATOM   2087  CD  LYS   264      11.761   2.399 -28.631  1.00131.20           C  
ATOM   2088  CE  LYS   264      10.336   2.373 -28.075  1.00131.20           C  
ATOM   2089  NZ  LYS   264       9.618   1.181 -28.579  1.00131.20           N1+
ATOM   2090  N   PRO   265      16.618   3.158 -29.340  1.00 65.43           N  
ATOM   2091  CA  PRO   265      17.925   2.648 -29.667  1.00 65.43           C  
ATOM   2092  C   PRO   265      17.955   1.149 -29.692  1.00 65.43           C  
ATOM   2093  O   PRO   265      17.185   0.524 -28.967  1.00 65.43           O  
ATOM   2094  CB  PRO   265      18.880   3.248 -28.639  1.00 65.43           C  
ATOM   2095  CG  PRO   265      18.197   4.564 -28.231  1.00 65.43           C  
ATOM   2096  CD  PRO   265      16.698   4.286 -28.424  1.00 65.43           C  
ATOM   2097  N   LYS   266      18.851   0.559 -30.511  1.00116.17           N  
ATOM   2098  CA  LYS   266      18.958  -0.871 -30.608  1.00116.17           C  
ATOM   2099  C   LYS   266      20.303  -1.287 -30.088  1.00116.17           C  
ATOM   2100  O   LYS   266      21.311  -0.634 -30.351  1.00116.17           O  
ATOM   2101  CB  LYS   266      18.841  -1.382 -32.053  1.00116.17           C  
ATOM   2102  CG  LYS   266      17.448  -1.163 -32.643  1.00116.17           C  
ATOM   2103  CD  LYS   266      17.398  -1.294 -34.165  1.00116.17           C  
ATOM   2104  CE  LYS   266      17.956  -0.067 -34.888  1.00116.17           C  
ATOM   2105  NZ  LYS   266      17.117   1.117 -34.592  1.00116.17           N1+
ATOM   2106  N   LEU   267      20.339  -2.391 -29.307  1.00 73.17           N  
ATOM   2107  CA  LEU   267      21.565  -2.904 -28.747  1.00 73.17           C  
ATOM   2108  C   LEU   267      22.276  -3.702 -29.813  1.00 73.17           C  
ATOM   2109  O   LEU   267      21.630  -4.353 -30.635  1.00 73.17           O  
ATOM   2110  CB  LEU   267      21.323  -3.801 -27.516  1.00 73.17           C  
ATOM   2111  CG  LEU   267      22.600  -4.259 -26.786  1.00 73.17           C  
ATOM   2112  CD1 LEU   267      23.374  -3.063 -26.204  1.00 73.17           C  
ATOM   2113  CD2 LEU   267      22.275  -5.319 -25.720  1.00 73.17           C  
ATOM   2114  N   LEU   268      23.626  -3.568 -29.875  1.00257.20           N  
ATOM   2115  CA  LEU   268      24.532  -4.192 -30.820  1.00257.20           C  
ATOM   2116  C   LEU   268      24.979  -5.628 -30.591  1.00257.20           C  
ATOM   2117  O   LEU   268      25.135  -6.351 -31.576  1.00257.20           O  
ATOM   2118  CB  LEU   268      25.728  -3.305 -31.206  1.00257.20           C  
ATOM   2119  CG  LEU   268      25.308  -2.215 -32.220  1.00257.20           C  
ATOM   2120  CD1 LEU   268      24.285  -1.232 -31.630  1.00257.20           C  
ATOM   2121  CD2 LEU   268      26.521  -1.515 -32.848  1.00257.20           C  
ATOM   2122  N   GLY   269      25.203  -6.129 -29.347  1.00201.30           N  
ATOM   2123  CA  GLY   269      25.274  -5.468 -28.070  1.00201.30           C  
ATOM   2124  C   GLY   269      26.623  -5.065 -27.507  1.00201.30           C  
ATOM   2125  O   GLY   269      26.774  -3.935 -27.049  1.00201.30           O  
ATOM   2126  N   ASP   270      27.644  -5.971 -27.486  1.00111.37           N  
ATOM   2127  CA  ASP   270      28.800  -5.629 -26.673  1.00111.37           C  
ATOM   2128  C   ASP   270      30.105  -6.219 -27.154  1.00111.37           C  
ATOM   2129  O   ASP   270      30.155  -7.281 -27.774  1.00111.37           O  
ATOM   2130  CB  ASP   270      28.664  -6.051 -25.199  1.00111.37           C  
ATOM   2131  CG  ASP   270      28.633  -7.573 -25.133  1.00111.37           C  
ATOM   2132  OD1 ASP   270      27.654  -8.174 -25.651  1.00111.37           O  
ATOM   2133  OD2 ASP   270      29.589  -8.154 -24.555  1.00111.37           O1-
ATOM   2134  N   ARG   271      31.201  -5.477 -26.858  1.00122.65           N  
ATOM   2135  CA  ARG   271      32.589  -5.715 -27.186  1.00122.65           C  
ATOM   2136  C   ARG   271      33.315  -6.712 -26.324  1.00122.65           C  
ATOM   2137  O   ARG   271      34.412  -7.134 -26.688  1.00122.65           O  
ATOM   2138  CB  ARG   271      33.435  -4.432 -27.240  1.00122.65           C  
ATOM   2139  CG  ARG   271      32.980  -3.480 -28.349  1.00122.65           C  
ATOM   2140  CD  ARG   271      34.057  -2.499 -28.817  1.00122.65           C  
ATOM   2141  NE  ARG   271      34.592  -1.795 -27.619  1.00122.65           N  
ATOM   2142  CZ  ARG   271      33.906  -0.747 -27.078  1.00122.65           C  
ATOM   2143  NH1 ARG   271      32.691  -0.387 -27.582  1.00122.65           N1+
ATOM   2144  NH2 ARG   271      34.432  -0.059 -26.023  1.00122.65           N  
ATOM   2145  N   GLY   272      32.817  -7.051 -25.123  1.00 44.14           N  
ATOM   2146  CA  GLY   272      33.583  -7.936 -24.286  1.00 44.14           C  
ATOM   2147  C   GLY   272      34.163  -7.072 -23.208  1.00 44.14           C  
ATOM   2148  O   GLY   272      34.321  -5.867 -23.389  1.00 44.14           O  
ATOM   2149  N   PHE   273      34.531  -7.677 -22.063  1.00129.91           N  
ATOM   2150  CA  PHE   273      34.929  -6.901 -20.923  1.00129.91           C  
ATOM   2151  C   PHE   273      36.263  -6.227 -21.062  1.00129.91           C  
ATOM   2152  O   PHE   273      37.152  -6.668 -21.789  1.00129.91           O  
ATOM   2153  CB  PHE   273      34.847  -7.660 -19.583  1.00129.91           C  
ATOM   2154  CG  PHE   273      35.618  -8.932 -19.664  1.00129.91           C  
ATOM   2155  CD1 PHE   273      36.970  -8.969 -19.416  1.00129.91           C  
ATOM   2156  CD2 PHE   273      34.968 -10.102 -19.982  1.00129.91           C  
ATOM   2157  CE1 PHE   273      37.661 -10.155 -19.492  1.00129.91           C  
ATOM   2158  CE2 PHE   273      35.652 -11.291 -20.061  1.00129.91           C  
ATOM   2159  CZ  PHE   273      37.004 -11.319 -19.815  1.00129.91           C  
ATOM   2160  N   LYS   274      36.374  -5.080 -20.353  1.00151.42           N  
ATOM   2161  CA  LYS   274      37.534  -4.242 -20.188  1.00151.42           C  
ATOM   2162  C   LYS   274      37.991  -3.613 -21.468  1.00151.42           C  
ATOM   2163  O   LYS   274      39.153  -3.218 -21.562  1.00151.42           O  
ATOM   2164  CB  LYS   274      38.728  -5.003 -19.588  1.00151.42           C  
ATOM   2165  CG  LYS   274      38.456  -5.529 -18.177  1.00151.42           C  
ATOM   2166  CD  LYS   274      38.150  -4.426 -17.163  1.00151.42           C  
ATOM   2167  CE  LYS   274      37.652  -4.953 -15.814  1.00151.42           C  
ATOM   2168  NZ  LYS   274      38.754  -5.620 -15.085  1.00151.42           N1+
ATOM   2169  N   THR   275      37.106  -3.448 -22.473  1.00177.00           N  
ATOM   2170  CA  THR   275      37.591  -2.855 -23.690  1.00177.00           C  
ATOM   2171  C   THR   275      36.965  -1.504 -23.892  1.00177.00           C  
ATOM   2172  O   THR   275      36.818  -1.045 -25.025  1.00177.00           O  
ATOM   2173  CB  THR   275      37.263  -3.677 -24.903  1.00177.00           C  
ATOM   2174  CG2 THR   275      37.869  -5.080 -24.726  1.00177.00           C  
ATOM   2175  OG1 THR   275      35.856  -3.770 -25.070  1.00177.00           O  
ATOM   2176  N   GLU   276      36.669  -0.788 -22.792  1.00100.88           N  
ATOM   2177  CA  GLU   276      36.023   0.491 -22.886  1.00100.88           C  
ATOM   2178  C   GLU   276      36.809   1.402 -23.779  1.00100.88           C  
ATOM   2179  O   GLU   276      38.039   1.406 -23.771  1.00100.88           O  
ATOM   2180  CB  GLU   276      35.849   1.177 -21.521  1.00100.88           C  
ATOM   2181  CG  GLU   276      34.879   0.433 -20.600  1.00100.88           C  
ATOM   2182  CD  GLU   276      35.544  -0.867 -20.174  1.00100.88           C  
ATOM   2183  OE1 GLU   276      36.646  -0.793 -19.565  1.00100.88           O  
ATOM   2184  OE2 GLU   276      34.964  -1.949 -20.453  1.00100.88           O1-
ATOM   2185  N   ALA   277      36.080   2.179 -24.611  1.00 60.97           N  
ATOM   2186  CA  ALA   277      36.685   3.124 -25.511  1.00 60.97           C  
ATOM   2187  C   ALA   277      35.858   4.379 -25.478  1.00 60.97           C  
ATOM   2188  O   ALA   277      34.651   4.338 -25.253  1.00 60.97           O  
ATOM   2189  CB  ALA   277      36.729   2.645 -26.972  1.00 60.97           C  
ATOM   2190  N   ILE   278      36.534   5.540 -25.551  1.00155.05           N  
ATOM   2191  CA  ILE   278      35.938   6.848 -25.618  1.00155.05           C  
ATOM   2192  C   ILE   278      35.572   7.239 -27.023  1.00155.05           C  
ATOM   2193  O   ILE   278      34.749   8.127 -27.236  1.00155.05           O  
ATOM   2194  CB  ILE   278      36.775   7.906 -24.948  1.00155.05           C  
ATOM   2195  CG1 ILE   278      38.127   8.111 -25.640  1.00155.05           C  
ATOM   2196  CG2 ILE   278      36.908   7.494 -23.473  1.00155.05           C  
ATOM   2197  CD1 ILE   278      38.012   8.893 -26.939  1.00155.05           C  
ATOM   2198  N   ALA   279      36.278   6.686 -28.031  1.00 59.32           N  
ATOM   2199  CA  ALA   279      36.034   7.118 -29.381  1.00 59.32           C  
ATOM   2200  C   ALA   279      35.864   5.941 -30.297  1.00 59.32           C  
ATOM   2201  O   ALA   279      36.456   4.882 -30.089  1.00 59.32           O  
ATOM   2202  CB  ALA   279      37.175   7.969 -29.960  1.00 59.32           C  
ATOM   2203  N   LEU   280      35.021   6.112 -31.345  1.00178.54           N  
ATOM   2204  CA  LEU   280      34.800   5.078 -32.321  1.00178.54           C  
ATOM   2205  C   LEU   280      34.588   5.723 -33.664  1.00178.54           C  
ATOM   2206  O   LEU   280      34.128   6.863 -33.738  1.00178.54           O  
ATOM   2207  CB  LEU   280      33.600   4.166 -31.984  1.00178.54           C  
ATOM   2208  CG  LEU   280      32.205   4.812 -32.097  1.00178.54           C  
ATOM   2209  CD1 LEU   280      31.752   4.947 -33.554  1.00178.54           C  
ATOM   2210  CD2 LEU   280      31.177   4.061 -31.242  1.00178.54           C  
ATOM   2211  N   ALA   281      34.942   5.025 -34.772  1.00 52.99           N  
ATOM   2212  CA  ALA   281      34.743   5.621 -36.072  1.00 52.99           C  
ATOM   2213  C   ALA   281      34.299   4.584 -37.070  1.00 52.99           C  
ATOM   2214  O   ALA   281      34.879   3.505 -37.177  1.00 52.99           O  
ATOM   2215  CB  ALA   281      36.010   6.280 -36.646  1.00 52.99           C  
ATOM   2216  N   TYR   282      33.268   4.936 -37.870  1.00 62.72           N  
ATOM   2217  CA  TYR   282      32.680   4.082 -38.870  1.00 62.72           C  
ATOM   2218  C   TYR   282      33.322   4.376 -40.196  1.00 62.72           C  
ATOM   2219  O   TYR   282      33.481   5.534 -40.581  1.00 62.72           O  
ATOM   2220  CB  TYR   282      31.163   4.340 -38.998  1.00 62.72           C  
ATOM   2221  CG  TYR   282      30.563   3.508 -40.080  1.00 62.72           C  
ATOM   2222  CD1 TYR   282      30.176   2.207 -39.846  1.00 62.72           C  
ATOM   2223  CD2 TYR   282      30.368   4.044 -41.332  1.00 62.72           C  
ATOM   2224  CE1 TYR   282      29.616   1.454 -40.851  1.00 62.72           C  
ATOM   2225  CE2 TYR   282      29.808   3.296 -42.340  1.00 62.72           C  
ATOM   2226  CZ  TYR   282      29.431   1.998 -42.100  1.00 62.72           C  
ATOM   2227  OH  TYR   282      28.856   1.229 -43.133  1.00 62.72           O  
ATOM   2228  N   ASP   283      33.735   3.316 -40.924  1.00 62.42           N  
ATOM   2229  CA  ASP   283      34.343   3.476 -42.220  1.00 62.42           C  
ATOM   2230  C   ASP   283      33.361   3.011 -43.253  1.00 62.42           C  
ATOM   2231  O   ASP   283      32.861   1.890 -43.190  1.00 62.42           O  
ATOM   2232  CB  ASP   283      35.615   2.626 -42.387  1.00 62.42           C  
ATOM   2233  CG  ASP   283      36.191   2.859 -43.776  1.00 62.42           C  
ATOM   2234  OD1 ASP   283      35.860   3.903 -44.399  1.00 62.42           O  
ATOM   2235  OD2 ASP   283      36.970   1.982 -44.236  1.00 62.42           O1-
ATOM   2236  N   PRO   284      33.035   3.853 -44.193  1.00150.88           N  
ATOM   2237  CA  PRO   284      32.115   3.470 -45.227  1.00150.88           C  
ATOM   2238  C   PRO   284      32.625   2.405 -46.154  1.00150.88           C  
ATOM   2239  O   PRO   284      31.830   1.565 -46.573  1.00150.88           O  
ATOM   2240  CB  PRO   284      31.687   4.768 -45.920  1.00150.88           C  
ATOM   2241  CG  PRO   284      32.635   5.846 -45.358  1.00150.88           C  
ATOM   2242  CD  PRO   284      33.059   5.290 -43.991  1.00150.88           C  
ATOM   2243  N   GLU   285      33.930   2.400 -46.492  1.00 97.08           N  
ATOM   2244  CA  GLU   285      34.402   1.448 -47.462  1.00 97.08           C  
ATOM   2245  C   GLU   285      34.319   0.036 -46.959  1.00 97.08           C  
ATOM   2246  O   GLU   285      33.820  -0.837 -47.663  1.00 97.08           O  
ATOM   2247  CB  GLU   285      35.862   1.662 -47.890  1.00 97.08           C  
ATOM   2248  CG  GLU   285      36.072   2.869 -48.803  1.00 97.08           C  
ATOM   2249  CD  GLU   285      37.480   2.762 -49.372  1.00 97.08           C  
ATOM   2250  OE1 GLU   285      38.439   2.628 -48.566  1.00 97.08           O  
ATOM   2251  OE2 GLU   285      37.614   2.802 -50.624  1.00 97.08           O1-
ATOM   2252  N   THR   286      34.878  -0.230 -45.762  1.00 92.23           N  
ATOM   2253  CA  THR   286      34.917  -1.530 -45.145  1.00 92.23           C  
ATOM   2254  C   THR   286      33.658  -1.877 -44.402  1.00 92.23           C  
ATOM   2255  O   THR   286      33.326  -3.051 -44.253  1.00 92.23           O  
ATOM   2256  CB  THR   286      36.088  -1.678 -44.217  1.00 92.23           C  
ATOM   2257  CG2 THR   286      37.376  -1.472 -45.033  1.00 92.23           C  
ATOM   2258  OG1 THR   286      36.018  -0.719 -43.173  1.00 92.23           O  
ATOM   2259  N   LYS   287      32.926  -0.862 -43.904  1.00133.05           N  
ATOM   2260  CA  LYS   287      31.758  -1.062 -43.087  1.00133.05           C  
ATOM   2261  C   LYS   287      32.189  -1.501 -41.715  1.00133.05           C  
ATOM   2262  O   LYS   287      31.396  -2.060 -40.957  1.00133.05           O  
ATOM   2263  CB  LYS   287      30.810  -2.140 -43.640  1.00133.05           C  
ATOM   2264  CG  LYS   287      30.409  -1.909 -45.097  1.00133.05           C  
ATOM   2265  CD  LYS   287      29.775  -0.544 -45.369  1.00133.05           C  
ATOM   2266  CE  LYS   287      29.536  -0.280 -46.858  1.00133.05           C  
ATOM   2267  NZ  LYS   287      29.183   1.140 -47.077  1.00133.05           N1+
ATOM   2268  N   VAL   288      33.462  -1.230 -41.355  1.00 66.92           N  
ATOM   2269  CA  VAL   288      33.990  -1.568 -40.062  1.00 66.92           C  
ATOM   2270  C   VAL   288      33.936  -0.364 -39.156  1.00 66.92           C  
ATOM   2271  O   VAL   288      33.995   0.777 -39.610  1.00 66.92           O  
ATOM   2272  CB  VAL   288      35.419  -2.033 -40.118  1.00 66.92           C  
ATOM   2273  CG1 VAL   288      35.919  -2.279 -38.685  1.00 66.92           C  
ATOM   2274  CG2 VAL   288      35.498  -3.274 -41.026  1.00 66.92           C  
ATOM   2275  N   ILE   289      33.788  -0.601 -37.832  1.00 76.69           N  
ATOM   2276  CA  ILE   289      33.814   0.459 -36.854  1.00 76.69           C  
ATOM   2277  C   ILE   289      35.038   0.210 -36.027  1.00 76.69           C  
ATOM   2278  O   ILE   289      35.276  -0.913 -35.579  1.00 76.69           O  
ATOM   2279  CB  ILE   289      32.621   0.476 -35.938  1.00 76.69           C  
ATOM   2280  CG1 ILE   289      31.338   0.732 -36.746  1.00 76.69           C  
ATOM   2281  CG2 ILE   289      32.866   1.526 -34.841  1.00 76.69           C  
ATOM   2282  CD1 ILE   289      30.054   0.557 -35.936  1.00 76.69           C  
ATOM   2283  N   PHE   290      35.857   1.264 -35.825  1.00 79.71           N  
ATOM   2284  CA  PHE   290      37.106   1.125 -35.130  1.00 79.71           C  
ATOM   2285  C   PHE   290      36.998   1.794 -33.799  1.00 79.71           C  
ATOM   2286  O   PHE   290      36.387   2.855 -33.661  1.00 79.71           O  
ATOM   2287  CB  PHE   290      38.278   1.794 -35.868  1.00 79.71           C  
ATOM   2288  CG  PHE   290      38.341   1.213 -37.241  1.00 79.71           C  
ATOM   2289  CD1 PHE   290      38.922  -0.011 -37.477  1.00 79.71           C  
ATOM   2290  CD2 PHE   290      37.815   1.915 -38.302  1.00 79.71           C  
ATOM   2291  CE1 PHE   290      38.966  -0.518 -38.756  1.00 79.71           C  
ATOM   2292  CE2 PHE   290      37.859   1.410 -39.579  1.00 79.71           C  
ATOM   2293  CZ  PHE   290      38.438   0.186 -39.808  1.00 79.71           C  
ATOM   2294  N   PHE   291      37.607   1.177 -32.768  1.00169.31           N  
ATOM   2295  CA  PHE   291      37.497   1.742 -31.455  1.00169.31           C  
ATOM   2296  C   PHE   291      38.883   2.026 -30.962  1.00169.31           C  
ATOM   2297  O   PHE   291      39.778   1.194 -31.103  1.00169.31           O  
ATOM   2298  CB  PHE   291      36.883   0.750 -30.450  1.00169.31           C  
ATOM   2299  CG  PHE   291      35.558   0.312 -30.979  1.00169.31           C  
ATOM   2300  CD1 PHE   291      35.478  -0.793 -31.798  1.00169.31           C  
ATOM   2301  CD2 PHE   291      34.404   0.993 -30.671  1.00169.31           C  
ATOM   2302  CE1 PHE   291      34.269  -1.216 -32.298  1.00169.31           C  
ATOM   2303  CE2 PHE   291      33.190   0.574 -31.168  1.00169.31           C  
ATOM   2304  CZ  PHE   291      33.121  -0.532 -31.983  1.00169.31           C  
ATOM   2305  N   ALA   292      39.101   3.229 -30.387  1.00 59.61           N  
ATOM   2306  CA  ALA   292      40.362   3.525 -29.761  1.00 59.61           C  
ATOM   2307  C   ALA   292      40.111   3.301 -28.295  1.00 59.61           C  
ATOM   2308  O   ALA   292      39.363   4.053 -27.674  1.00 59.61           O  
ATOM   2309  CB  ALA   292      40.810   4.985 -29.942  1.00 59.61           C  
ATOM   2310  N   GLU   293      40.758   2.270 -27.702  1.00 90.87           N  
ATOM   2311  CA  GLU   293      40.430   1.835 -26.364  1.00 90.87           C  
ATOM   2312  C   GLU   293      41.212   2.519 -25.278  1.00 90.87           C  
ATOM   2313  O   GLU   293      42.298   3.055 -25.505  1.00 90.87           O  
ATOM   2314  CB  GLU   293      40.486   0.300 -26.231  1.00 90.87           C  
ATOM   2315  CG  GLU   293      39.341  -0.333 -27.041  1.00 90.87           C  
ATOM   2316  CD  GLU   293      39.548  -1.827 -27.267  1.00 90.87           C  
ATOM   2317  OE1 GLU   293      40.667  -2.338 -27.003  1.00 90.87           O  
ATOM   2318  OE2 GLU   293      38.577  -2.481 -27.734  1.00 90.87           O1-
ATOM   2319  N   ALA   294      40.591   2.597 -24.071  1.00 93.03           N  
ATOM   2320  CA  ALA   294      41.157   3.279 -22.934  1.00 93.03           C  
ATOM   2321  C   ALA   294      42.322   2.599 -22.259  1.00 93.03           C  
ATOM   2322  O   ALA   294      43.356   3.221 -22.024  1.00 93.03           O  
ATOM   2323  CB  ALA   294      40.108   3.536 -21.837  1.00 93.03           C  
ATOM   2324  N   ASP   295      42.132   1.340 -21.811  1.00137.60           N  
ATOM   2325  CA  ASP   295      43.143   0.636 -21.056  1.00137.60           C  
ATOM   2326  C   ASP   295      43.986  -0.355 -21.808  1.00137.60           C  
ATOM   2327  O   ASP   295      45.095  -0.674 -21.383  1.00137.60           O  
ATOM   2328  CB  ASP   295      42.554  -0.086 -19.832  1.00137.60           C  
ATOM   2329  CG  ASP   295      43.696  -0.371 -18.865  1.00137.60           C  
ATOM   2330  OD1 ASP   295      44.401  -1.399 -19.050  1.00137.60           O  
ATOM   2331  OD2 ASP   295      43.872   0.440 -17.915  1.00137.60           O1-
ATOM   2332  N   SER   296      43.434  -0.926 -22.895  1.00 78.12           N  
ATOM   2333  CA  SER   296      43.970  -2.073 -23.591  1.00 78.12           C  
ATOM   2334  C   SER   296      45.209  -1.815 -24.395  1.00 78.12           C  
ATOM   2335  O   SER   296      45.877  -2.766 -24.801  1.00 78.12           O  
ATOM   2336  CB  SER   296      42.957  -2.663 -24.573  1.00 78.12           C  
ATOM   2337  OG  SER   296      42.724  -1.716 -25.601  1.00 78.12           O  
ATOM   2338  N   ARG   297      45.544  -0.545 -24.675  1.00106.50           N  
ATOM   2339  CA  ARG   297      46.691  -0.232 -25.486  1.00106.50           C  
ATOM   2340  C   ARG   297      46.494  -0.758 -26.879  1.00106.50           C  
ATOM   2341  O   ARG   297      47.465  -1.101 -27.551  1.00106.50           O  
ATOM   2342  CB  ARG   297      48.009  -0.800 -24.926  1.00106.50           C  
ATOM   2343  CG  ARG   297      48.561  -0.011 -23.734  1.00106.50           C  
ATOM   2344  CD  ARG   297      47.583   0.078 -22.561  1.00106.50           C  
ATOM   2345  NE  ARG   297      48.288   0.719 -21.416  1.00106.50           N  
ATOM   2346  CZ  ARG   297      48.831  -0.069 -20.443  1.00106.50           C  
ATOM   2347  NH1 ARG   297      48.719  -1.427 -20.530  1.00106.50           N1+
ATOM   2348  NH2 ARG   297      49.477   0.496 -19.382  1.00106.50           N  
ATOM   2349  N   GLN   298      45.234  -0.796 -27.373  1.00 59.83           N  
ATOM   2350  CA  GLN   298      45.008  -1.326 -28.692  1.00 59.83           C  
ATOM   2351  C   GLN   298      43.895  -0.581 -29.380  1.00 59.83           C  
ATOM   2352  O   GLN   298      43.149   0.176 -28.760  1.00 59.83           O  
ATOM   2353  CB  GLN   298      44.605  -2.809 -28.659  1.00 59.83           C  
ATOM   2354  CG  GLN   298      45.704  -3.719 -28.105  1.00 59.83           C  
ATOM   2355  CD  GLN   298      45.135  -5.122 -27.939  1.00 59.83           C  
ATOM   2356  NE2 GLN   298      46.007  -6.153 -28.101  1.00 59.83           N  
ATOM   2357  OE1 GLN   298      43.949  -5.297 -27.668  1.00 59.83           O  
ATOM   2358  N   VAL   299      43.805  -0.762 -30.721  1.00 59.26           N  
ATOM   2359  CA  VAL   299      42.731  -0.240 -31.523  1.00 59.26           C  
ATOM   2360  C   VAL   299      42.001  -1.455 -32.029  1.00 59.26           C  
ATOM   2361  O   VAL   299      42.615  -2.368 -32.582  1.00 59.26           O  
ATOM   2362  CB  VAL   299      43.201   0.555 -32.707  1.00 59.26           C  
ATOM   2363  CG1 VAL   299      41.983   0.944 -33.562  1.00 59.26           C  
ATOM   2364  CG2 VAL   299      44.003   1.763 -32.188  1.00 59.26           C  
ATOM   2365  N   SER   300      40.660  -1.497 -31.864  1.00 55.73           N  
ATOM   2366  CA  SER   300      39.912  -2.681 -32.205  1.00 55.73           C  
ATOM   2367  C   SER   300      38.962  -2.404 -33.333  1.00 55.73           C  
ATOM   2368  O   SER   300      38.776  -1.257 -33.733  1.00 55.73           O  
ATOM   2369  CB  SER   300      39.099  -3.244 -31.024  1.00 55.73           C  
ATOM   2370  OG  SER   300      38.165  -2.278 -30.564  1.00 55.73           O  
ATOM   2371  N   CYS   301      38.355  -3.480 -33.896  1.00 77.76           N  
ATOM   2372  CA  CYS   301      37.479  -3.342 -35.036  1.00 77.76           C  
ATOM   2373  C   CYS   301      36.292  -4.252 -34.887  1.00 77.76           C  
ATOM   2374  O   CYS   301      36.323  -5.245 -34.161  1.00 77.76           O  
ATOM   2375  CB  CYS   301      38.090  -3.853 -36.356  1.00 77.76           C  
ATOM   2376  SG  CYS   301      37.973  -5.673 -36.406  1.00 77.76           S  
ATOM   2377  N   TRP   302      35.199  -3.905 -35.599  1.00104.51           N  
ATOM   2378  CA  TRP   302      34.029  -4.732 -35.678  1.00104.51           C  
ATOM   2379  C   TRP   302      33.343  -4.437 -36.975  1.00104.51           C  
ATOM   2380  O   TRP   302      32.971  -3.294 -37.240  1.00104.51           O  
ATOM   2381  CB  TRP   302      33.023  -4.472 -34.544  1.00104.51           C  
ATOM   2382  CG  TRP   302      31.704  -5.183 -34.721  1.00104.51           C  
ATOM   2383  CD1 TRP   302      31.437  -6.517 -34.795  1.00104.51           C  
ATOM   2384  CD2 TRP   302      30.441  -4.508 -34.815  1.00104.51           C  
ATOM   2385  CE2 TRP   302      29.461  -5.490 -34.959  1.00104.51           C  
ATOM   2386  CE3 TRP   302      30.121  -3.180 -34.782  1.00104.51           C  
ATOM   2387  NE1 TRP   302      30.087  -6.718 -34.951  1.00104.51           N  
ATOM   2388  CZ2 TRP   302      28.142  -5.157 -35.074  1.00104.51           C  
ATOM   2389  CZ3 TRP   302      28.790  -2.848 -34.901  1.00104.51           C  
ATOM   2390  CH2 TRP   302      27.820  -3.818 -35.044  1.00104.51           C  
ATOM   2391  N   ASN   303      33.156  -5.477 -37.815  1.00 60.82           N  
ATOM   2392  CA  ASN   303      32.453  -5.311 -39.053  1.00 60.82           C  
ATOM   2393  C   ASN   303      31.009  -5.182 -38.675  1.00 60.82           C  
ATOM   2394  O   ASN   303      30.502  -5.936 -37.848  1.00 60.82           O  
ATOM   2395  CB  ASN   303      32.607  -6.518 -39.998  1.00 60.82           C  
ATOM   2396  CG  ASN   303      32.174  -6.109 -41.399  1.00 60.82           C  
ATOM   2397  ND2 ASN   303      33.032  -6.417 -42.409  1.00 60.82           N  
ATOM   2398  OD1 ASN   303      31.108  -5.526 -41.591  1.00 60.82           O  
ATOM   2399  N   THR   304      30.311  -4.205 -39.278  1.00 62.48           N  
ATOM   2400  CA  THR   304      28.938  -3.904 -38.980  1.00 62.48           C  
ATOM   2401  C   THR   304      28.048  -5.008 -39.441  1.00 62.48           C  
ATOM   2402  O   THR   304      26.959  -5.195 -38.902  1.00 62.48           O  
ATOM   2403  CB  THR   304      28.466  -2.628 -39.612  1.00 62.48           C  
ATOM   2404  CG2 THR   304      29.321  -1.469 -39.072  1.00 62.48           C  
ATOM   2405  OG1 THR   304      28.570  -2.704 -41.025  1.00 62.48           O  
ATOM   2406  N   LYS   305      28.467  -5.751 -40.477  1.00 41.62           N  
ATOM   2407  CA  LYS   305      27.617  -6.763 -41.026  1.00 41.62           C  
ATOM   2408  C   LYS   305      27.269  -7.774 -39.973  1.00 41.62           C  
ATOM   2409  O   LYS   305      26.111  -8.175 -39.870  1.00 41.62           O  
ATOM   2410  CB  LYS   305      28.263  -7.504 -42.211  1.00 41.62           C  
ATOM   2411  CG  LYS   305      28.428  -6.626 -43.455  1.00 41.62           C  
ATOM   2412  CD  LYS   305      29.323  -7.240 -44.534  1.00 41.62           C  
ATOM   2413  CE  LYS   305      29.478  -6.354 -45.772  1.00 41.62           C  
ATOM   2414  NZ  LYS   305      30.439  -6.962 -46.719  1.00 41.62           N1+
ATOM   2415  N   LYS   306      28.243  -8.202 -39.143  1.00 94.66           N  
ATOM   2416  CA  LYS   306      27.985  -9.237 -38.166  1.00 94.66           C  
ATOM   2417  C   LYS   306      27.412  -8.635 -36.891  1.00 94.66           C  
ATOM   2418  O   LYS   306      27.565  -7.437 -36.663  1.00 94.66           O  
ATOM   2419  CB  LYS   306      29.256 -10.007 -37.762  1.00 94.66           C  
ATOM   2420  CG  LYS   306      29.939 -10.741 -38.918  1.00 94.66           C  
ATOM   2421  CD  LYS   306      31.360 -11.205 -38.587  1.00 94.66           C  
ATOM   2422  CE  LYS   306      32.057 -11.930 -39.740  1.00 94.66           C  
ATOM   2423  NZ  LYS   306      31.365 -13.204 -40.029  1.00 94.66           N1+
ATOM   2424  N   GLU   307      26.736  -9.464 -36.035  1.00160.02           N  
ATOM   2425  CA  GLU   307      26.143  -9.096 -34.755  1.00160.02           C  
ATOM   2426  C   GLU   307      27.290  -8.783 -33.848  1.00160.02           C  
ATOM   2427  O   GLU   307      28.400  -9.251 -34.079  1.00160.02           O  
ATOM   2428  CB  GLU   307      25.316 -10.218 -34.103  1.00160.02           C  
ATOM   2429  CG  GLU   307      26.131 -11.472 -33.778  1.00160.02           C  
ATOM   2430  CD  GLU   307      26.454 -12.178 -35.088  1.00160.02           C  
ATOM   2431  OE1 GLU   307      25.500 -12.458 -35.862  1.00160.02           O  
ATOM   2432  OE2 GLU   307      27.661 -12.441 -35.337  1.00160.02           O1-
ATOM   2433  N   LEU   308      27.078  -7.985 -32.782  1.00166.12           N  
ATOM   2434  CA  LEU   308      28.268  -7.574 -32.098  1.00166.12           C  
ATOM   2435  C   LEU   308      28.503  -8.376 -30.858  1.00166.12           C  
ATOM   2436  O   LEU   308      27.837  -8.197 -29.836  1.00166.12           O  
ATOM   2437  CB  LEU   308      28.230  -6.073 -31.738  1.00166.12           C  
ATOM   2438  CG  LEU   308      29.582  -5.419 -31.370  1.00166.12           C  
ATOM   2439  CD1 LEU   308      29.391  -3.933 -31.039  1.00166.12           C  
ATOM   2440  CD2 LEU   308      30.338  -6.157 -30.265  1.00166.12           C  
ATOM   2441  N   LYS   309      29.508  -9.273 -30.941  1.00170.45           N  
ATOM   2442  CA  LYS   309      29.972 -10.062 -29.841  1.00170.45           C  
ATOM   2443  C   LYS   309      31.462  -9.942 -29.913  1.00170.45           C  
ATOM   2444  O   LYS   309      31.992  -9.504 -30.933  1.00170.45           O  
ATOM   2445  CB  LYS   309      29.601 -11.549 -29.952  1.00170.45           C  
ATOM   2446  CG  LYS   309      29.627 -12.279 -28.610  1.00170.45           C  
ATOM   2447  CD  LYS   309      28.565 -11.748 -27.642  1.00170.45           C  
ATOM   2448  CE  LYS   309      27.244 -11.401 -28.333  1.00170.45           C  
ATOM   2449  NZ  LYS   309      26.294 -10.820 -27.358  1.00170.45           N1+
ATOM   2450  N   PRO   310      32.168 -10.284 -28.874  1.00150.96           N  
ATOM   2451  CA  PRO   310      33.599 -10.149 -28.908  1.00150.96           C  
ATOM   2452  C   PRO   310      34.221 -11.046 -29.927  1.00150.96           C  
ATOM   2453  O   PRO   310      35.292 -10.723 -30.437  1.00150.96           O  
ATOM   2454  CB  PRO   310      34.063 -10.377 -27.472  1.00150.96           C  
ATOM   2455  CG  PRO   310      32.860  -9.910 -26.629  1.00150.96           C  
ATOM   2456  CD  PRO   310      31.637 -10.167 -27.526  1.00150.96           C  
ATOM   2457  N   GLU   311      33.558 -12.165 -30.253  1.00 87.59           N  
ATOM   2458  CA  GLU   311      34.094 -13.100 -31.193  1.00 87.59           C  
ATOM   2459  C   GLU   311      34.206 -12.413 -32.513  1.00 87.59           C  
ATOM   2460  O   GLU   311      35.099 -12.727 -33.299  1.00 87.59           O  
ATOM   2461  CB  GLU   311      33.214 -14.354 -31.346  1.00 87.59           C  
ATOM   2462  CG  GLU   311      31.776 -14.057 -31.771  1.00 87.59           C  
ATOM   2463  CD  GLU   311      31.001 -15.369 -31.766  1.00 87.59           C  
ATOM   2464  OE1 GLU   311      31.621 -16.426 -31.468  1.00 87.59           O  
ATOM   2465  OE2 GLU   311      29.776 -15.329 -32.058  1.00 87.59           O1-
ATOM   2466  N   ASN   312      33.294 -11.462 -32.799  1.00107.13           N  
ATOM   2467  CA  ASN   312      33.327 -10.822 -34.082  1.00107.13           C  
ATOM   2468  C   ASN   312      34.146  -9.561 -34.048  1.00107.13           C  
ATOM   2469  O   ASN   312      33.925  -8.668 -34.865  1.00107.13           O  
ATOM   2470  CB  ASN   312      31.928 -10.423 -34.578  1.00107.13           C  
ATOM   2471  CG  ASN   312      31.146 -11.696 -34.860  1.00107.13           C  
ATOM   2472  ND2 ASN   312      29.987 -11.857 -34.167  1.00107.13           N  
ATOM   2473  OD1 ASN   312      31.554 -12.529 -35.667  1.00107.13           O  
ATOM   2474  N   VAL   313      35.147  -9.460 -33.151  1.00111.17           N  
ATOM   2475  CA  VAL   313      35.970  -8.279 -33.151  1.00111.17           C  
ATOM   2476  C   VAL   313      37.397  -8.734 -33.201  1.00111.17           C  
ATOM   2477  O   VAL   313      37.697  -9.885 -32.884  1.00111.17           O  
ATOM   2478  CB  VAL   313      35.827  -7.417 -31.929  1.00111.17           C  
ATOM   2479  CG1 VAL   313      34.368  -6.937 -31.823  1.00111.17           C  
ATOM   2480  CG2 VAL   313      36.335  -8.200 -30.709  1.00111.17           C  
ATOM   2481  N   GLY   314      38.311  -7.830 -33.622  1.00 29.12           N  
ATOM   2482  CA  GLY   314      39.713  -8.147 -33.733  1.00 29.12           C  
ATOM   2483  C   GLY   314      40.508  -6.916 -33.385  1.00 29.12           C  
ATOM   2484  O   GLY   314      39.946  -5.895 -32.992  1.00 29.12           O  
ATOM   2485  N   VAL   315      41.856  -6.994 -33.504  1.00 55.96           N  
ATOM   2486  CA  VAL   315      42.709  -5.880 -33.169  1.00 55.96           C  
ATOM   2487  C   VAL   315      43.545  -5.500 -34.359  1.00 55.96           C  
ATOM   2488  O   VAL   315      44.217  -6.338 -34.960  1.00 55.96           O  
ATOM   2489  CB  VAL   315      43.662  -6.196 -32.054  1.00 55.96           C  
ATOM   2490  CG1 VAL   315      44.584  -4.987 -31.829  1.00 55.96           C  
ATOM   2491  CG2 VAL   315      42.847  -6.601 -30.814  1.00 55.96           C  
ATOM   2492  N   ILE   316      43.429  -4.225 -34.786  1.00167.44           N  
ATOM   2493  CA  ILE   316      44.204  -3.633 -35.850  1.00167.44           C  
ATOM   2494  C   ILE   316      45.559  -3.155 -35.404  1.00167.44           C  
ATOM   2495  O   ILE   316      46.514  -3.172 -36.181  1.00167.44           O  
ATOM   2496  CB  ILE   316      43.513  -2.480 -36.502  1.00167.44           C  
ATOM   2497  CG1 ILE   316      42.223  -2.980 -37.158  1.00167.44           C  
ATOM   2498  CG2 ILE   316      44.490  -1.826 -37.494  1.00167.44           C  
ATOM   2499  CD1 ILE   316      41.328  -1.846 -37.627  1.00167.44           C  
ATOM   2500  N   TYR   317      45.655  -2.611 -34.169  1.00 97.54           N  
ATOM   2501  CA  TYR   317      46.886  -1.990 -33.749  1.00 97.54           C  
ATOM   2502  C   TYR   317      47.176  -2.329 -32.315  1.00 97.54           C  
ATOM   2503  O   TYR   317      46.264  -2.439 -31.493  1.00 97.54           O  
ATOM   2504  CB  TYR   317      46.757  -0.457 -33.869  1.00 97.54           C  
ATOM   2505  CG  TYR   317      47.990   0.261 -33.439  1.00 97.54           C  
ATOM   2506  CD1 TYR   317      49.093   0.310 -34.260  1.00 97.54           C  
ATOM   2507  CD2 TYR   317      48.028   0.919 -32.231  1.00 97.54           C  
ATOM   2508  CE1 TYR   317      50.226   0.986 -33.869  1.00 97.54           C  
ATOM   2509  CE2 TYR   317      49.157   1.597 -31.835  1.00 97.54           C  
ATOM   2510  CZ  TYR   317      50.261   1.629 -32.656  1.00 97.54           C  
ATOM   2511  OH  TYR   317      51.422   2.322 -32.256  1.00 97.54           O  
ATOM   2512  N   SER   318      48.475  -2.510 -31.980  1.00 46.48           N  
ATOM   2513  CA  SER   318      48.850  -2.765 -30.615  1.00 46.48           C  
ATOM   2514  C   SER   318      50.152  -2.069 -30.340  1.00 46.48           C  
ATOM   2515  O   SER   318      51.089  -2.156 -31.134  1.00 46.48           O  
ATOM   2516  CB  SER   318      49.063  -4.257 -30.300  1.00 46.48           C  
ATOM   2517  OG  SER   318      47.841  -4.968 -30.437  1.00 46.48           O  
ATOM   2518  N   SER   319      50.235  -1.339 -29.204  1.00 56.58           N  
ATOM   2519  CA  SER   319      51.461  -0.702 -28.810  1.00 56.58           C  
ATOM   2520  C   SER   319      51.399  -0.480 -27.325  1.00 56.58           C  
ATOM   2521  O   SER   319      50.419   0.044 -26.802  1.00 56.58           O  
ATOM   2522  CB  SER   319      51.677   0.671 -29.471  1.00 56.58           C  
ATOM   2523  OG  SER   319      52.907   1.234 -29.042  1.00 56.58           O  
ATOM   2524  N   PRO   320      52.439  -0.839 -26.624  1.00 85.89           N  
ATOM   2525  CA  PRO   320      52.461  -0.677 -25.195  1.00 85.89           C  
ATOM   2526  C   PRO   320      52.402   0.783 -24.866  1.00 85.89           C  
ATOM   2527  O   PRO   320      52.018   1.143 -23.755  1.00 85.89           O  
ATOM   2528  CB  PRO   320      53.720  -1.406 -24.710  1.00 85.89           C  
ATOM   2529  CG  PRO   320      54.483  -1.781 -25.998  1.00 85.89           C  
ATOM   2530  CD  PRO   320      53.389  -1.834 -27.076  1.00 85.89           C  
ATOM   2531  N   ARG   321      52.837   1.614 -25.823  1.00131.62           N  
ATOM   2532  CA  ARG   321      52.910   3.045 -25.784  1.00131.62           C  
ATOM   2533  C   ARG   321      51.561   3.694 -25.961  1.00131.62           C  
ATOM   2534  O   ARG   321      51.389   4.864 -25.624  1.00131.62           O  
ATOM   2535  CB  ARG   321      53.892   3.554 -26.848  1.00131.62           C  
ATOM   2536  CG  ARG   321      55.267   2.915 -26.631  1.00131.62           C  
ATOM   2537  CD  ARG   321      56.229   3.003 -27.816  1.00131.62           C  
ATOM   2538  NE  ARG   321      57.319   2.024 -27.544  1.00131.62           N  
ATOM   2539  CZ  ARG   321      57.776   1.214 -28.542  1.00131.62           C  
ATOM   2540  NH1 ARG   321      57.308   1.367 -29.815  1.00131.62           N1+
ATOM   2541  NH2 ARG   321      58.690   0.241 -28.263  1.00131.62           N  
ATOM   2542  N   PHE   322      50.586   2.981 -26.562  1.00105.01           N  
ATOM   2543  CA  PHE   322      49.301   3.562 -26.861  1.00105.01           C  
ATOM   2544  C   PHE   322      48.476   3.641 -25.606  1.00105.01           C  
ATOM   2545  O   PHE   322      47.500   2.912 -25.432  1.00105.01           O  
ATOM   2546  CB  PHE   322      48.556   2.691 -27.894  1.00105.01           C  
ATOM   2547  CG  PHE   322      47.346   3.372 -28.438  1.00105.01           C  
ATOM   2548  CD1 PHE   322      47.475   4.382 -29.364  1.00105.01           C  
ATOM   2549  CD2 PHE   322      46.084   2.974 -28.058  1.00105.01           C  
ATOM   2550  CE1 PHE   322      46.364   5.005 -29.882  1.00105.01           C  
ATOM   2551  CE2 PHE   322      44.970   3.595 -28.573  1.00105.01           C  
ATOM   2552  CZ  PHE   322      45.108   4.613 -29.485  1.00105.01           C  
ATOM   2553  N   ASN   323      48.800   4.607 -24.722  1.00 84.08           N  
ATOM   2554  CA  ASN   323      48.089   4.703 -23.479  1.00 84.08           C  
ATOM   2555  C   ASN   323      46.979   5.696 -23.646  1.00 84.08           C  
ATOM   2556  O   ASN   323      47.213   6.863 -23.960  1.00 84.08           O  
ATOM   2557  CB  ASN   323      48.970   5.190 -22.316  1.00 84.08           C  
ATOM   2558  CG  ASN   323      50.042   4.138 -22.068  1.00 84.08           C  
ATOM   2559  ND2 ASN   323      49.981   3.474 -20.883  1.00 84.08           N  
ATOM   2560  OD1 ASN   323      50.914   3.915 -22.906  1.00 84.08           O  
ATOM   2561  N   PHE   324      45.754   5.267 -23.277  1.00129.30           N  
ATOM   2562  CA  PHE   324      44.524   6.005 -23.405  1.00129.30           C  
ATOM   2563  C   PHE   324      44.230   6.562 -24.772  1.00129.30           C  
ATOM   2564  O   PHE   324      44.578   7.698 -25.101  1.00129.30           O  
ATOM   2565  CB  PHE   324      44.375   7.126 -22.357  1.00129.30           C  
ATOM   2566  CG  PHE   324      42.964   7.608 -22.399  1.00129.30           C  
ATOM   2567  CD1 PHE   324      41.958   6.863 -21.824  1.00129.30           C  
ATOM   2568  CD2 PHE   324      42.642   8.805 -22.996  1.00129.30           C  
ATOM   2569  CE1 PHE   324      40.653   7.298 -21.855  1.00129.30           C  
ATOM   2570  CE2 PHE   324      41.338   9.246 -23.029  1.00129.30           C  
ATOM   2571  CZ  PHE   324      40.341   8.492 -22.459  1.00129.30           C  
ATOM   2572  N   GLY   325      43.658   5.692 -25.645  1.00 64.92           N  
ATOM   2573  CA  GLY   325      43.179   6.095 -26.944  1.00 64.92           C  
ATOM   2574  C   GLY   325      42.084   7.106 -26.726  1.00 64.92           C  
ATOM   2575  O   GLY   325      41.150   6.879 -25.960  1.00 64.92           O  
ATOM   2576  N   THR   326      42.296   8.320 -27.268  1.00195.42           N  
ATOM   2577  CA  THR   326      41.429   9.469 -27.202  1.00195.42           C  
ATOM   2578  C   THR   326      40.626   9.810 -28.433  1.00195.42           C  
ATOM   2579  O   THR   326      39.662  10.571 -28.341  1.00195.42           O  
ATOM   2580  CB  THR   326      42.185  10.703 -26.801  1.00195.42           C  
ATOM   2581  CG2 THR   326      43.132  11.104 -27.944  1.00195.42           C  
ATOM   2582  OG1 THR   326      41.283  11.758 -26.505  1.00195.42           O  
ATOM   2583  N   ASP   327      41.062   9.385 -29.636  1.00108.88           N  
ATOM   2584  CA  ASP   327      40.390   9.873 -30.812  1.00108.88           C  
ATOM   2585  C   ASP   327      40.668   8.937 -31.945  1.00108.88           C  
ATOM   2586  O   ASP   327      41.729   8.316 -32.000  1.00108.88           O  
ATOM   2587  CB  ASP   327      40.918  11.257 -31.229  1.00108.88           C  
ATOM   2588  CG  ASP   327      40.014  11.860 -32.294  1.00108.88           C  
ATOM   2589  OD1 ASP   327      38.937  11.271 -32.573  1.00108.88           O  
ATOM   2590  OD2 ASP   327      40.391  12.933 -32.837  1.00108.88           O1-
ATOM   2591  N   ILE   328      39.679   8.775 -32.850  1.00 79.16           N  
ATOM   2592  CA  ILE   328      39.855   7.963 -34.020  1.00 79.16           C  
ATOM   2593  C   ILE   328      38.922   8.482 -35.077  1.00 79.16           C  
ATOM   2594  O   ILE   328      37.779   8.830 -34.780  1.00 79.16           O  
ATOM   2595  CB  ILE   328      39.533   6.517 -33.771  1.00 79.16           C  
ATOM   2596  CG1 ILE   328      40.002   5.631 -34.936  1.00 79.16           C  
ATOM   2597  CG2 ILE   328      38.032   6.411 -33.462  1.00 79.16           C  
ATOM   2598  CD1 ILE   328      40.002   4.141 -34.589  1.00 79.16           C  
ATOM   2599  N   MET   329      39.388   8.553 -36.342  1.00141.51           N  
ATOM   2600  CA  MET   329      38.547   9.009 -37.415  1.00141.51           C  
ATOM   2601  C   MET   329      39.097   8.429 -38.685  1.00141.51           C  
ATOM   2602  O   MET   329      40.248   7.998 -38.718  1.00141.51           O  
ATOM   2603  CB  MET   329      38.573  10.539 -37.578  1.00141.51           C  
ATOM   2604  CG  MET   329      37.474  11.103 -38.479  1.00141.51           C  
ATOM   2605  SD  MET   329      35.818  11.110 -37.728  1.00141.51           S  
ATOM   2606  CE  MET   329      35.067  12.146 -39.016  1.00141.51           C  
ATOM   2607  N   VAL   330      38.277   8.370 -39.759  1.00114.83           N  
ATOM   2608  CA  VAL   330      38.796   7.917 -41.026  1.00114.83           C  
ATOM   2609  C   VAL   330      38.755   9.100 -41.954  1.00114.83           C  
ATOM   2610  O   VAL   330      37.763   9.826 -41.991  1.00114.83           O  
ATOM   2611  CB  VAL   330      38.016   6.801 -41.670  1.00114.83           C  
ATOM   2612  CG1 VAL   330      38.028   5.584 -40.730  1.00114.83           C  
ATOM   2613  CG2 VAL   330      36.614   7.308 -42.040  1.00114.83           C  
ATOM   2614  N   ASP   331      39.841   9.332 -42.729  1.00 75.61           N  
ATOM   2615  CA  ASP   331      39.899  10.510 -43.555  1.00 75.61           C  
ATOM   2616  C   ASP   331      39.303  10.282 -44.920  1.00 75.61           C  
ATOM   2617  O   ASP   331      38.768   9.216 -45.217  1.00 75.61           O  
ATOM   2618  CB  ASP   331      41.297  11.170 -43.675  1.00 75.61           C  
ATOM   2619  CG  ASP   331      42.309  10.327 -44.436  1.00 75.61           C  
ATOM   2620  OD1 ASP   331      41.905   9.529 -45.322  1.00 75.61           O  
ATOM   2621  OD2 ASP   331      43.523  10.499 -44.140  1.00 75.61           O1-
ATOM   2622  N   SER   332      39.379  11.319 -45.787  1.00 48.69           N  
ATOM   2623  CA  SER   332      38.774  11.309 -47.095  1.00 48.69           C  
ATOM   2624  C   SER   332      39.352  10.213 -47.939  1.00 48.69           C  
ATOM   2625  O   SER   332      38.634   9.533 -48.666  1.00 48.69           O  
ATOM   2626  CB  SER   332      38.968  12.632 -47.858  1.00 48.69           C  
ATOM   2627  OG  SER   332      38.294  13.686 -47.185  1.00 48.69           O  
ATOM   2628  N   LYS   333      40.679  10.036 -47.864  1.00128.86           N  
ATOM   2629  CA  LYS   333      41.456   9.072 -48.591  1.00128.86           C  
ATOM   2630  C   LYS   333      41.202   7.693 -48.055  1.00128.86           C  
ATOM   2631  O   LYS   333      41.675   6.703 -48.610  1.00128.86           O  
ATOM   2632  CB  LYS   333      42.949   9.431 -48.583  1.00128.86           C  
ATOM   2633  CG  LYS   333      43.143  10.784 -49.276  1.00128.86           C  
ATOM   2634  CD  LYS   333      44.518  11.429 -49.119  1.00128.86           C  
ATOM   2635  CE  LYS   333      44.545  12.877 -49.615  1.00128.86           C  
ATOM   2636  NZ  LYS   333      43.920  12.964 -50.953  1.00128.86           N1+
ATOM   2637  N   GLY   334      40.513   7.581 -46.907  1.00 37.23           N  
ATOM   2638  CA  GLY   334      40.253   6.267 -46.394  1.00 37.23           C  
ATOM   2639  C   GLY   334      41.324   5.925 -45.412  1.00 37.23           C  
ATOM   2640  O   GLY   334      41.530   4.760 -45.079  1.00 37.23           O  
ATOM   2641  N   VAL   335      42.054   6.950 -44.935  1.00 92.94           N  
ATOM   2642  CA  VAL   335      43.090   6.724 -43.969  1.00 92.94           C  
ATOM   2643  C   VAL   335      42.469   6.572 -42.608  1.00 92.94           C  
ATOM   2644  O   VAL   335      41.506   7.260 -42.268  1.00 92.94           O  
ATOM   2645  CB  VAL   335      44.094   7.833 -43.882  1.00 92.94           C  
ATOM   2646  CG1 VAL   335      45.107   7.507 -42.774  1.00 92.94           C  
ATOM   2647  CG2 VAL   335      44.724   8.031 -45.270  1.00 92.94           C  
ATOM   2648  N   LEU   336      43.023   5.645 -41.790  1.00100.59           N  
ATOM   2649  CA  LEU   336      42.535   5.396 -40.462  1.00100.59           C  
ATOM   2650  C   LEU   336      43.469   6.054 -39.475  1.00100.59           C  
ATOM   2651  O   LEU   336      44.630   5.673 -39.322  1.00100.59           O  
ATOM   2652  CB  LEU   336      42.466   3.888 -40.153  1.00100.59           C  
ATOM   2653  CG  LEU   336      41.951   3.541 -38.747  1.00100.59           C  
ATOM   2654  CD1 LEU   336      40.520   4.061 -38.529  1.00100.59           C  
ATOM   2655  CD2 LEU   336      42.076   2.032 -38.481  1.00100.59           C  
ATOM   2656  N   TRP   337      42.964   7.068 -38.746  1.00 94.69           N  
ATOM   2657  CA  TRP   337      43.808   7.782 -37.826  1.00 94.69           C  
ATOM   2658  C   TRP   337      43.349   7.519 -36.419  1.00 94.69           C  
ATOM   2659  O   TRP   337      42.153   7.505 -36.127  1.00 94.69           O  
ATOM   2660  CB  TRP   337      43.772   9.303 -38.050  1.00 94.69           C  
ATOM   2661  CG  TRP   337      44.418   9.755 -39.340  1.00 94.69           C  
ATOM   2662  CD1 TRP   337      43.962   9.667 -40.624  1.00 94.69           C  
ATOM   2663  CD2 TRP   337      45.688  10.421 -39.405  1.00 94.69           C  
ATOM   2664  CE2 TRP   337      45.940  10.701 -40.749  1.00 94.69           C  
ATOM   2665  CE3 TRP   337      46.569  10.774 -38.426  1.00 94.69           C  
ATOM   2666  NE1 TRP   337      44.874  10.231 -41.486  1.00 94.69           N  
ATOM   2667  CZ2 TRP   337      47.082  11.345 -41.131  1.00 94.69           C  
ATOM   2668  CZ3 TRP   337      47.723  11.417 -38.816  1.00 94.69           C  
ATOM   2669  CH2 TRP   337      47.975  11.698 -40.142  1.00 94.69           C  
ATOM   2670  N   PHE   338      44.312   7.276 -35.503  1.00200.57           N  
ATOM   2671  CA  PHE   338      43.974   7.072 -34.120  1.00200.57           C  
ATOM   2672  C   PHE   338      45.007   7.714 -33.239  1.00200.57           C  
ATOM   2673  O   PHE   338      46.192   7.733 -33.567  1.00200.57           O  
ATOM   2674  CB  PHE   338      43.753   5.586 -33.755  1.00200.57           C  
ATOM   2675  CG  PHE   338      44.858   4.756 -34.316  1.00200.57           C  
ATOM   2676  CD1 PHE   338      44.724   4.233 -35.584  1.00200.57           C  
ATOM   2677  CD2 PHE   338      46.007   4.489 -33.605  1.00200.57           C  
ATOM   2678  CE1 PHE   338      45.715   3.461 -36.141  1.00200.57           C  
ATOM   2679  CE2 PHE   338      47.002   3.714 -34.157  1.00200.57           C  
ATOM   2680  CZ  PHE   338      46.858   3.201 -35.425  1.00200.57           C  
ATOM   2681  N   MET   339      44.563   8.267 -32.083  1.00 65.58           N  
ATOM   2682  CA  MET   339      45.455   9.005 -31.225  1.00 65.58           C  
ATOM   2683  C   MET   339      45.274   8.647 -29.777  1.00 65.58           C  
ATOM   2684  O   MET   339      44.170   8.351 -29.318  1.00 65.58           O  
ATOM   2685  CB  MET   339      45.265  10.528 -31.335  1.00 65.58           C  
ATOM   2686  CG  MET   339      46.183  11.337 -30.416  1.00 65.58           C  
ATOM   2687  SD  MET   339      46.119  13.130 -30.703  1.00 65.58           S  
ATOM   2688  CE  MET   339      44.363  13.303 -30.276  1.00 65.58           C  
ATOM   2689  N   ALA   340      46.401   8.671 -29.024  1.00 59.01           N  
ATOM   2690  CA  ALA   340      46.428   8.449 -27.602  1.00 59.01           C  
ATOM   2691  C   ALA   340      47.155   9.610 -26.981  1.00 59.01           C  
ATOM   2692  O   ALA   340      48.020  10.218 -27.615  1.00 59.01           O  
ATOM   2693  CB  ALA   340      47.189   7.177 -27.195  1.00 59.01           C  
ATOM   2694  N   ASN   341      46.793   9.974 -25.725  1.00141.10           N  
ATOM   2695  CA  ASN   341      47.453  11.086 -25.089  1.00141.10           C  
ATOM   2696  C   ASN   341      47.585  10.881 -23.601  1.00141.10           C  
ATOM   2697  O   ASN   341      47.914  11.820 -22.874  1.00141.10           O  
ATOM   2698  CB  ASN   341      46.706  12.413 -25.327  1.00141.10           C  
ATOM   2699  CG  ASN   341      45.296  12.299 -24.761  1.00141.10           C  
ATOM   2700  ND2 ASN   341      44.461  13.345 -24.998  1.00141.10           N  
ATOM   2701  OD1 ASN   341      44.932  11.300 -24.142  1.00141.10           O  
ATOM   2702  N   GLY   342      47.310   9.663 -23.094  1.00 73.19           N  
ATOM   2703  CA  GLY   342      47.521   9.379 -21.700  1.00 73.19           C  
ATOM   2704  C   GLY   342      46.754  10.342 -20.838  1.00 73.19           C  
ATOM   2705  O   GLY   342      47.198  10.650 -19.730  1.00 73.19           O  
ATOM   2706  N   GLN   343      45.600  10.871 -21.307  1.00156.60           N  
ATOM   2707  CA  GLN   343      44.880  11.756 -20.426  1.00156.60           C  
ATOM   2708  C   GLN   343      43.439  11.319 -20.306  1.00156.60           C  
ATOM   2709  O   GLN   343      42.554  11.824 -20.994  1.00156.60           O  
ATOM   2710  CB  GLN   343      44.900  13.254 -20.819  1.00156.60           C  
ATOM   2711  CG  GLN   343      44.244  13.616 -22.156  1.00156.60           C  
ATOM   2712  CD  GLN   343      43.849  15.086 -22.105  1.00156.60           C  
ATOM   2713  NE2 GLN   343      43.642  15.614 -20.869  1.00156.60           N  
ATOM   2714  OE1 GLN   343      43.711  15.745 -23.135  1.00156.60           O  
ATOM   2715  N   PRO   344      43.166  10.400 -19.416  1.00108.30           N  
ATOM   2716  CA  PRO   344      41.817   9.937 -19.192  1.00108.30           C  
ATOM   2717  C   PRO   344      41.063  10.877 -18.299  1.00108.30           C  
ATOM   2718  O   PRO   344      41.711  11.663 -17.606  1.00108.30           O  
ATOM   2719  CB  PRO   344      41.952   8.538 -18.585  1.00108.30           C  
ATOM   2720  CG  PRO   344      43.393   8.487 -18.047  1.00108.30           C  
ATOM   2721  CD  PRO   344      44.160   9.427 -18.990  1.00108.30           C  
ATOM   2722  N   PRO   345      39.750  10.862 -18.302  1.00172.80           N  
ATOM   2723  CA  PRO   345      39.050  11.730 -17.393  1.00172.80           C  
ATOM   2724  C   PRO   345      39.243  11.253 -15.994  1.00172.80           C  
ATOM   2725  O   PRO   345      38.418  10.483 -15.508  1.00172.80           O  
ATOM   2726  CB  PRO   345      37.597  11.746 -17.859  1.00172.80           C  
ATOM   2727  CG  PRO   345      37.703  11.447 -19.368  1.00172.80           C  
ATOM   2728  CD  PRO   345      38.986  10.608 -19.512  1.00172.80           C  
ATOM   2729  N   ILE   346      40.288  11.757 -15.324  1.00131.24           N  
ATOM   2730  CA  ILE   346      40.658  11.435 -13.979  1.00131.24           C  
ATOM   2731  C   ILE   346      41.242  12.722 -13.519  1.00131.24           C  
ATOM   2732  O   ILE   346      41.676  13.515 -14.350  1.00131.24           O  
ATOM   2733  CB  ILE   346      41.800  10.453 -13.913  1.00131.24           C  
ATOM   2734  CG1 ILE   346      41.411   9.078 -14.468  1.00131.24           C  
ATOM   2735  CG2 ILE   346      42.287  10.378 -12.457  1.00131.24           C  
ATOM   2736  CD1 ILE   346      40.504   8.297 -13.524  1.00131.24           C  
ATOM   2737  N   ASP   347      41.277  13.001 -12.207  1.00128.22           N  
ATOM   2738  CA  ASP   347      41.906  14.244 -11.883  1.00128.22           C  
ATOM   2739  C   ASP   347      43.374  14.073 -12.156  1.00128.22           C  
ATOM   2740  O   ASP   347      44.049  13.341 -11.433  1.00128.22           O  
ATOM   2741  CB  ASP   347      41.739  14.659 -10.412  1.00128.22           C  
ATOM   2742  CG  ASP   347      42.201  16.103 -10.297  1.00128.22           C  
ATOM   2743  OD1 ASP   347      42.547  16.689 -11.357  1.00128.22           O  
ATOM   2744  OD2 ASP   347      42.216  16.639  -9.157  1.00128.22           O1-
ATOM   2745  N   GLU   348      43.905  14.722 -13.225  1.00326.18           N  
ATOM   2746  CA  GLU   348      45.310  14.584 -13.531  1.00326.18           C  
ATOM   2747  C   GLU   348      45.611  15.154 -14.915  1.00326.18           C  
ATOM   2748  O   GLU   348      44.700  15.409 -15.700  1.00326.18           O  
ATOM   2749  CB  GLU   348      45.765  13.116 -13.559  1.00326.18           C  
ATOM   2750  CG  GLU   348      45.037  12.279 -14.613  1.00326.18           C  
ATOM   2751  CD  GLU   348      45.532  10.845 -14.489  1.00326.18           C  
ATOM   2752  OE1 GLU   348      46.183  10.530 -13.458  1.00326.18           O  
ATOM   2753  OE2 GLU   348      45.260  10.043 -15.422  1.00326.18           O1-
ATOM   2754  N   LYS   349      46.918  15.401 -15.216  1.00268.59           N  
ATOM   2755  CA  LYS   349      47.498  15.842 -16.470  1.00268.59           C  
ATOM   2756  C   LYS   349      48.942  15.372 -16.398  1.00268.59           C  
ATOM   2757  O   LYS   349      49.852  16.160 -16.659  1.00268.59           O  
ATOM   2758  CB  LYS   349      47.537  17.377 -16.601  1.00268.59           C  
ATOM   2759  CG  LYS   349      48.297  18.078 -15.468  1.00268.59           C  
ATOM   2760  CD  LYS   349      48.658  19.535 -15.771  1.00268.59           C  
ATOM   2761  CE  LYS   349      49.384  20.240 -14.621  1.00268.59           C  
ATOM   2762  NZ  LYS   349      49.783  21.607 -15.026  1.00268.59           N1+
ATOM   2763  N   LEU   350      49.163  14.056 -16.114  1.00226.76           N  
ATOM   2764  CA  LEU   350      50.441  13.436 -15.780  1.00226.76           C  
ATOM   2765  C   LEU   350      51.285  12.971 -16.942  1.00226.76           C  
ATOM   2766  O   LEU   350      50.939  13.165 -18.106  1.00226.76           O  
ATOM   2767  CB  LEU   350      50.325  12.265 -14.787  1.00226.76           C  
ATOM   2768  CG  LEU   350      50.021  12.717 -13.345  1.00226.76           C  
ATOM   2769  CD1 LEU   350      48.676  13.452 -13.255  1.00226.76           C  
ATOM   2770  CD2 LEU   350      50.131  11.546 -12.356  1.00226.76           C  
ATOM   2771  N   VAL   351      52.454  12.342 -16.609  1.00149.42           N  
ATOM   2772  CA  VAL   351      53.477  11.994 -17.571  1.00149.42           C  
ATOM   2773  C   VAL   351      53.850  10.537 -17.603  1.00149.42           C  
ATOM   2774  O   VAL   351      53.510   9.754 -16.717  1.00149.42           O  
ATOM   2775  CB  VAL   351      54.758  12.748 -17.367  1.00149.42           C  
ATOM   2776  CG1 VAL   351      54.487  14.248 -17.569  1.00149.42           C  
ATOM   2777  CG2 VAL   351      55.316  12.391 -15.979  1.00149.42           C  
ATOM   2778  N   TYR   352      54.578  10.169 -18.691  1.00 63.40           N  
ATOM   2779  CA  TYR   352      55.053   8.845 -19.012  1.00 63.40           C  
ATOM   2780  C   TYR   352      56.475   8.952 -19.480  1.00 63.40           C  
ATOM   2781  O   TYR   352      56.982  10.038 -19.752  1.00 63.40           O  
ATOM   2782  CB  TYR   352      54.300   8.184 -20.182  1.00 63.40           C  
ATOM   2783  CG  TYR   352      52.897   7.903 -19.773  1.00 63.40           C  
ATOM   2784  CD1 TYR   352      52.599   6.766 -19.059  1.00 63.40           C  
ATOM   2785  CD2 TYR   352      51.879   8.765 -20.113  1.00 63.40           C  
ATOM   2786  CE1 TYR   352      51.309   6.492 -18.680  1.00 63.40           C  
ATOM   2787  CE2 TYR   352      50.585   8.497 -19.736  1.00 63.40           C  
ATOM   2788  CZ  TYR   352      50.299   7.360 -19.019  1.00 63.40           C  
ATOM   2789  OH  TYR   352      48.972   7.083 -18.632  1.00 63.40           O  
ATOM   2790  N   ASP   353      57.162   7.793 -19.549  1.00 42.58           N  
ATOM   2791  CA  ASP   353      58.526   7.698 -19.989  1.00 42.58           C  
ATOM   2792  C   ASP   353      58.636   7.989 -21.460  1.00 42.58           C  
ATOM   2793  O   ASP   353      59.622   8.581 -21.895  1.00 42.58           O  
ATOM   2794  CB  ASP   353      59.131   6.305 -19.751  1.00 42.58           C  
ATOM   2795  CG  ASP   353      59.288   6.115 -18.249  1.00 42.58           C  
ATOM   2796  OD1 ASP   353      59.049   7.098 -17.498  1.00 42.58           O  
ATOM   2797  OD2 ASP   353      59.651   4.982 -17.834  1.00 42.58           O1-
ATOM   2798  N   GLU   354      57.636   7.564 -22.263  1.00125.83           N  
ATOM   2799  CA  GLU   354      57.665   7.718 -23.699  1.00125.83           C  
ATOM   2800  C   GLU   354      56.845   8.919 -24.067  1.00125.83           C  
ATOM   2801  O   GLU   354      56.187   9.513 -23.215  1.00125.83           O  
ATOM   2802  CB  GLU   354      57.053   6.519 -24.454  1.00125.83           C  
ATOM   2803  CG  GLU   354      57.853   5.219 -24.342  1.00125.83           C  
ATOM   2804  CD  GLU   354      59.033   5.306 -25.298  1.00125.83           C  
ATOM   2805  OE1 GLU   354      59.176   6.366 -25.964  1.00125.83           O  
ATOM   2806  OE2 GLU   354      59.806   4.314 -25.378  1.00125.83           O1-
ATOM   2807  N   PRO   355      56.872   9.313 -25.320  1.00149.88           N  
ATOM   2808  CA  PRO   355      56.124  10.463 -25.746  1.00149.88           C  
ATOM   2809  C   PRO   355      54.663  10.246 -25.521  1.00149.88           C  
ATOM   2810  O   PRO   355      54.108   9.257 -25.997  1.00149.88           O  
ATOM   2811  CB  PRO   355      56.560  10.754 -27.185  1.00149.88           C  
ATOM   2812  CG  PRO   355      57.454   9.555 -27.571  1.00149.88           C  
ATOM   2813  CD  PRO   355      57.965   9.015 -26.225  1.00149.88           C  
ATOM   2814  N   GLN   356      54.029  11.195 -24.813  1.00102.57           N  
ATOM   2815  CA  GLN   356      52.668  11.104 -24.376  1.00102.57           C  
ATOM   2816  C   GLN   356      51.706  11.156 -25.527  1.00102.57           C  
ATOM   2817  O   GLN   356      50.739  10.394 -25.559  1.00102.57           O  
ATOM   2818  CB  GLN   356      52.318  12.227 -23.383  1.00102.57           C  
ATOM   2819  CG  GLN   356      50.920  12.130 -22.773  1.00102.57           C  
ATOM   2820  CD  GLN   356      50.844  13.168 -21.660  1.00102.57           C  
ATOM   2821  NE2 GLN   356      51.942  13.282 -20.865  1.00102.57           N  
ATOM   2822  OE1 GLN   356      49.836  13.854 -21.496  1.00102.57           O  
ATOM   2823  N   ILE   357      51.956  12.030 -26.521  1.00 99.81           N  
ATOM   2824  CA  ILE   357      51.001  12.213 -27.579  1.00 99.81           C  
ATOM   2825  C   ILE   357      51.435  11.407 -28.757  1.00 99.81           C  
ATOM   2826  O   ILE   357      52.538  11.589 -29.272  1.00 99.81           O  
ATOM   2827  CB  ILE   357      50.888  13.638 -28.036  1.00 99.81           C  
ATOM   2828  CG1 ILE   357      50.428  14.539 -26.876  1.00 99.81           C  
ATOM   2829  CG2 ILE   357      49.946  13.672 -29.250  1.00 99.81           C  
ATOM   2830  CD1 ILE   357      49.054  14.165 -26.323  1.00 99.81           C  
ATOM   2831  N   ARG   358      50.556  10.483 -29.207  1.00136.95           N  
ATOM   2832  CA  ARG   358      50.881   9.616 -30.301  1.00136.95           C  
ATOM   2833  C   ARG   358      49.741   9.625 -31.282  1.00136.95           C  
ATOM   2834  O   ARG   358      48.588   9.394 -30.915  1.00136.95           O  
ATOM   2835  CB  ARG   358      51.082   8.173 -29.816  1.00136.95           C  
ATOM   2836  CG  ARG   358      52.090   8.102 -28.665  1.00136.95           C  
ATOM   2837  CD  ARG   358      52.306   6.697 -28.108  1.00136.95           C  
ATOM   2838  NE  ARG   358      53.322   6.033 -28.969  1.00136.95           N  
ATOM   2839  CZ  ARG   358      54.650   6.205 -28.704  1.00136.95           C  
ATOM   2840  NH1 ARG   358      55.044   6.989 -27.656  1.00136.95           N1+
ATOM   2841  NH2 ARG   358      55.583   5.590 -29.486  1.00136.95           N  
ATOM   2842  N   LEU   359      50.043   9.894 -32.571  1.00 77.82           N  
ATOM   2843  CA  LEU   359      49.019   9.926 -33.589  1.00 77.82           C  
ATOM   2844  C   LEU   359      49.510   9.140 -34.758  1.00 77.82           C  
ATOM   2845  O   LEU   359      50.509   9.538 -35.346  1.00 77.82           O  
ATOM   2846  CB  LEU   359      48.742  11.354 -34.082  1.00 77.82           C  
ATOM   2847  CG  LEU   359      47.672  11.455 -35.179  1.00 77.82           C  
ATOM   2848  CD1 LEU   359      46.306  10.942 -34.695  1.00 77.82           C  
ATOM   2849  CD2 LEU   359      47.607  12.887 -35.733  1.00 77.82           C  
ATOM   2850  N   LEU   360      48.801   8.044 -35.141  1.00148.33           N  
ATOM   2851  CA  LEU   360      49.247   7.146 -36.187  1.00148.33           C  
ATOM   2852  C   LEU   360      48.178   6.937 -37.233  1.00148.33           C  
ATOM   2853  O   LEU   360      46.989   7.092 -36.955  1.00148.33           O  
ATOM   2854  CB  LEU   360      49.647   5.772 -35.596  1.00148.33           C  
ATOM   2855  CG  LEU   360      50.144   4.698 -36.585  1.00148.33           C  
ATOM   2856  CD1 LEU   360      48.987   4.058 -37.370  1.00148.33           C  
ATOM   2857  CD2 LEU   360      51.261   5.241 -37.490  1.00148.33           C  
ATOM   2858  N   LYS   361      48.591   6.611 -38.491  1.00104.78           N  
ATOM   2859  CA  LYS   361      47.630   6.323 -39.533  1.00104.78           C  
ATOM   2860  C   LYS   361      48.004   5.065 -40.301  1.00104.78           C  
ATOM   2861  O   LYS   361      49.181   4.718 -40.408  1.00104.78           O  
ATOM   2862  CB  LYS   361      47.395   7.474 -40.532  1.00104.78           C  
ATOM   2863  CG  LYS   361      48.591   7.828 -41.412  1.00104.78           C  
ATOM   2864  CD  LYS   361      48.235   8.761 -42.570  1.00104.78           C  
ATOM   2865  CE  LYS   361      49.444   9.168 -43.414  1.00104.78           C  
ATOM   2866  NZ  LYS   361      49.021  10.073 -44.507  1.00104.78           N1+
ATOM   2867  N   VAL   362      46.973   4.341 -40.827  1.00 94.93           N  
ATOM   2868  CA  VAL   362      47.031   3.126 -41.639  1.00 94.93           C  
ATOM   2869  C   VAL   362      45.931   3.287 -42.715  1.00 94.93           C  
ATOM   2870  O   VAL   362      45.272   4.313 -42.685  1.00 94.93           O  
ATOM   2871  CB  VAL   362      46.710   1.893 -40.836  1.00 94.93           C  
ATOM   2872  CG1 VAL   362      46.778   0.652 -41.743  1.00 94.93           C  
ATOM   2873  CG2 VAL   362      47.671   1.837 -39.635  1.00 94.93           C  
ATOM   2874  N   ARG   363      45.720   2.365 -43.720  1.00119.22           N  
ATOM   2875  CA  ARG   363      44.622   2.398 -44.692  1.00119.22           C  
ATOM   2876  C   ARG   363      43.638   1.370 -44.181  1.00119.22           C  
ATOM   2877  O   ARG   363      44.056   0.406 -43.549  1.00119.22           O  
ATOM   2878  CB  ARG   363      45.037   1.958 -46.105  1.00119.22           C  
ATOM   2879  CG  ARG   363      46.097   2.864 -46.730  1.00119.22           C  
ATOM   2880  CD  ARG   363      46.508   2.440 -48.140  1.00119.22           C  
ATOM   2881  NE  ARG   363      47.536   3.409 -48.613  1.00119.22           N  
ATOM   2882  CZ  ARG   363      47.852   3.477 -49.939  1.00119.22           C  
ATOM   2883  NH1 ARG   363      47.206   2.676 -50.835  1.00119.22           N1+
ATOM   2884  NH2 ARG   363      48.808   4.350 -50.370  1.00119.22           N  
ATOM   2885  N   THR   364      42.314   1.524 -44.428  1.00121.79           N  
ATOM   2886  CA  THR   364      41.354   0.654 -43.793  1.00121.79           C  
ATOM   2887  C   THR   364      41.492  -0.772 -44.252  1.00121.79           C  
ATOM   2888  O   THR   364      41.406  -1.697 -43.443  1.00121.79           O  
ATOM   2889  CB  THR   364      39.935   1.094 -44.024  1.00121.79           C  
ATOM   2890  CG2 THR   364      39.040   0.309 -43.055  1.00121.79           C  
ATOM   2891  OG1 THR   364      39.792   2.471 -43.712  1.00121.79           O  
ATOM   2892  N   LYS   365      41.688  -0.991 -45.566  1.00 48.92           N  
ATOM   2893  CA  LYS   365      41.796  -2.312 -46.129  1.00 48.92           C  
ATOM   2894  C   LYS   365      43.015  -2.970 -45.568  1.00 48.92           C  
ATOM   2895  O   LYS   365      42.985  -4.131 -45.162  1.00 48.92           O  
ATOM   2896  CB  LYS   365      41.979  -2.249 -47.654  1.00 48.92           C  
ATOM   2897  CG  LYS   365      40.870  -1.460 -48.354  1.00 48.92           C  
ATOM   2898  CD  LYS   365      41.240  -0.994 -49.764  1.00 48.92           C  
ATOM   2899  CE  LYS   365      40.251   0.019 -50.347  1.00 48.92           C  
ATOM   2900  NZ  LYS   365      40.849   0.695 -51.518  1.00 48.92           N1+
ATOM   2901  N   LYS   366      44.129  -2.222 -45.515  1.00 35.24           N  
ATOM   2902  CA  LYS   366      45.351  -2.793 -45.039  1.00 35.24           C  
ATOM   2903  C   LYS   366      45.164  -3.178 -43.610  1.00 35.24           C  
ATOM   2904  O   LYS   366      45.671  -4.209 -43.172  1.00 35.24           O  
ATOM   2905  CB  LYS   366      46.559  -1.845 -45.116  1.00 35.24           C  
ATOM   2906  CG  LYS   366      47.857  -2.505 -44.639  1.00 35.24           C  
ATOM   2907  CD  LYS   366      49.128  -1.768 -45.066  1.00 35.24           C  
ATOM   2908  CE  LYS   366      50.417  -2.456 -44.608  1.00 35.24           C  
ATOM   2909  NZ  LYS   366      51.596  -1.734 -45.135  1.00 35.24           N1+
ATOM   2910  N   ALA   367      44.422  -2.361 -42.838  1.00 59.93           N  
ATOM   2911  CA  ALA   367      44.322  -2.633 -41.435  1.00 59.93           C  
ATOM   2912  C   ALA   367      43.685  -3.971 -41.166  1.00 59.93           C  
ATOM   2913  O   ALA   367      44.269  -4.808 -40.483  1.00 59.93           O  
ATOM   2914  CB  ALA   367      43.486  -1.577 -40.690  1.00 59.93           C  
ATOM   2915  N   ILE   368      42.498  -4.213 -41.751  1.00 97.92           N  
ATOM   2916  CA  ILE   368      41.641  -5.348 -41.519  1.00 97.92           C  
ATOM   2917  C   ILE   368      42.138  -6.660 -42.054  1.00 97.92           C  
ATOM   2918  O   ILE   368      41.725  -7.707 -41.559  1.00 97.92           O  
ATOM   2919  CB  ILE   368      40.230  -5.123 -41.994  1.00 97.92           C  
ATOM   2920  CG1 ILE   368      40.154  -4.939 -43.517  1.00 97.92           C  
ATOM   2921  CG2 ILE   368      39.674  -3.919 -41.212  1.00 97.92           C  
ATOM   2922  CD1 ILE   368      38.720  -4.983 -44.050  1.00 97.92           C  
ATOM   2923  N   LYS   369      42.957  -6.670 -43.121  1.00129.01           N  
ATOM   2924  CA  LYS   369      43.319  -7.916 -43.751  1.00129.01           C  
ATOM   2925  C   LYS   369      43.850  -8.925 -42.774  1.00129.01           C  
ATOM   2926  O   LYS   369      44.683  -8.626 -41.919  1.00129.01           O  
ATOM   2927  CB  LYS   369      44.331  -7.757 -44.900  1.00129.01           C  
ATOM   2928  CG  LYS   369      45.676  -7.153 -44.492  1.00129.01           C  
ATOM   2929  CD  LYS   369      46.745  -7.313 -45.575  1.00129.01           C  
ATOM   2930  CE  LYS   369      46.383  -6.617 -46.890  1.00129.01           C  
ATOM   2931  NZ  LYS   369      47.404  -6.910 -47.920  1.00129.01           N1+
ATOM   2932  N   GLY   370      43.341 -10.174 -42.898  1.00 29.87           N  
ATOM   2933  CA  GLY   370      43.755 -11.281 -42.081  1.00 29.87           C  
ATOM   2934  C   GLY   370      43.091 -11.214 -40.737  1.00 29.87           C  
ATOM   2935  O   GLY   370      43.628 -11.737 -39.762  1.00 29.87           O  
ATOM   2936  N   GLU   371      41.902 -10.583 -40.642  1.00115.74           N  
ATOM   2937  CA  GLU   371      41.276 -10.453 -39.355  1.00115.74           C  
ATOM   2938  C   GLU   371      39.800 -10.713 -39.474  1.00115.74           C  
ATOM   2939  O   GLU   371      39.251 -10.810 -40.569  1.00115.74           O  
ATOM   2940  CB  GLU   371      41.446  -9.048 -38.749  1.00115.74           C  
ATOM   2941  CG  GLU   371      41.112  -8.964 -37.259  1.00115.74           C  
ATOM   2942  CD  GLU   371      42.310  -9.498 -36.484  1.00115.74           C  
ATOM   2943  OE1 GLU   371      43.460  -9.147 -36.861  1.00115.74           O  
ATOM   2944  OE2 GLU   371      42.093 -10.268 -35.511  1.00115.74           O1-
ATOM   2945  N   LYS   372      39.129 -10.817 -38.308  1.00142.63           N  
ATOM   2946  CA  LYS   372      37.721 -11.089 -38.166  1.00142.63           C  
ATOM   2947  C   LYS   372      36.939  -9.961 -38.775  1.00142.63           C  
ATOM   2948  O   LYS   372      35.747 -10.095 -39.044  1.00142.63           O  
ATOM   2949  CB  LYS   372      37.278 -11.194 -36.696  1.00142.63           C  
ATOM   2950  CG  LYS   372      37.820 -12.424 -35.965  1.00142.63           C  
ATOM   2951  CD  LYS   372      37.362 -13.751 -36.574  1.00142.63           C  
ATOM   2952  CE  LYS   372      37.731 -14.969 -35.726  1.00142.63           C  
ATOM   2953  NZ  LYS   372      39.202 -15.110 -35.643  1.00142.63           N1+
ATOM   2954  N   CYS   373      37.578  -8.787 -38.911  1.00 91.17           N  
ATOM   2955  CA  CYS   373      36.990  -7.590 -39.454  1.00 91.17           C  
ATOM   2956  C   CYS   373      36.722  -7.784 -40.925  1.00 91.17           C  
ATOM   2957  O   CYS   373      35.850  -7.131 -41.497  1.00 91.17           O  
ATOM   2958  CB  CYS   373      37.946  -6.374 -39.419  1.00 91.17           C  
ATOM   2959  SG  CYS   373      39.079  -6.280 -37.993  1.00 91.17           S  
ATOM   2960  N   GLU   374      37.522  -8.651 -41.580  1.00 94.65           N  
ATOM   2961  CA  GLU   374      37.482  -8.885 -43.001  1.00 94.65           C  
ATOM   2962  C   GLU   374      36.205  -9.540 -43.417  1.00 94.65           C  
ATOM   2963  O   GLU   374      35.385  -9.944 -42.596  1.00 94.65           O  
ATOM   2964  CB  GLU   374      38.617  -9.794 -43.505  1.00 94.65           C  
ATOM   2965  CG  GLU   374      39.969  -9.097 -43.641  1.00 94.65           C  
ATOM   2966  CD  GLU   374      40.044  -8.526 -45.051  1.00 94.65           C  
ATOM   2967  OE1 GLU   374      39.087  -8.768 -45.834  1.00 94.65           O  
ATOM   2968  OE2 GLU   374      41.060  -7.851 -45.365  1.00 94.65           O1-
ATOM   2969  N   MET   375      35.964  -9.538 -44.744  1.00 87.38           N  
ATOM   2970  CA  MET   375      34.837 -10.209 -45.322  1.00 87.38           C  
ATOM   2971  C   MET   375      35.070 -11.671 -45.191  1.00 87.38           C  
ATOM   2972  O   MET   375      34.145 -12.443 -44.942  1.00 87.38           O  
ATOM   2973  CB  MET   375      34.583  -9.833 -46.790  1.00 87.38           C  
ATOM   2974  CG  MET   375      33.857  -8.490 -46.912  1.00 87.38           C  
ATOM   2975  SD  MET   375      33.703  -7.834 -48.599  1.00 87.38           S  
ATOM   2976  CE  MET   375      35.114  -6.701 -48.438  1.00 87.38           C  
ATOM   2977  N   LYS   376      36.335 -12.090 -45.367  1.00115.79           N  
ATOM   2978  CA  LYS   376      36.634 -13.473 -45.195  1.00115.79           C  
ATOM   2979  C   LYS   376      36.586 -13.722 -43.696  1.00115.79           C  
ATOM   2980  O   LYS   376      36.793 -14.893 -43.280  1.00115.79           O  
ATOM   2981  CB  LYS   376      38.040 -13.879 -45.674  1.00115.79           C  
ATOM   2982  CG  LYS   376      39.175 -13.246 -44.866  1.00115.79           C  
ATOM   2983  CD  LYS   376      40.525 -13.945 -45.056  1.00115.79           C  
ATOM   2984  CE  LYS   376      41.165 -13.714 -46.427  1.00115.79           C  
ATOM   2985  NZ  LYS   376      41.916 -12.439 -46.427  1.00115.79           N1+
ATOM   2986  OXT LYS   376      36.345 -12.737 -42.948  1.00115.79           O1-
END
