# Supplementary material for: The Diversity of Yellow-Related Proteins in Sand Flies (Diptera: Psychodidae)
Source: PLoS One. 2016 Nov 3;11(11):e0166191. doi: 10.1371/journal.pone.0166191 (PMC5094789; doi:10.1371/journal.pone.0166191)
Supplement: S1 Fig — Zipped PDB files of 32 sand fly yellow-related proteins calculated in MODELLER based on 3Q6K as the template structure. Protein codes refers to Table 1. (ZIP) [file pone.0166191.s001.zip › Pser3.pdb]

ATOM      1  N   ASP     1      48.642  -2.458 -41.084  1.00 62.43           N  
ATOM      2  CA  ASP     1      49.537  -3.041 -40.061  1.00 62.43           C  
ATOM      3  C   ASP     1      50.590  -2.041 -39.726  1.00 62.43           C  
ATOM      4  O   ASP     1      50.756  -1.663 -38.568  1.00 62.43           O  
ATOM      5  CB  ASP     1      50.204  -4.306 -40.629  1.00 62.43           C  
ATOM      6  CG  ASP     1      50.955  -5.019 -39.513  1.00 62.43           C  
ATOM      7  OD1 ASP     1      51.139  -4.399 -38.432  1.00 62.43           O  
ATOM      8  OD2 ASP     1      51.357  -6.193 -39.730  1.00 62.43           O1-
ATOM      9  N   VAL     2      51.332  -1.584 -40.751  1.00 92.70           N  
ATOM     10  CA  VAL     2      52.351  -0.601 -40.540  1.00 92.70           C  
ATOM     11  C   VAL     2      51.669   0.724 -40.451  1.00 92.70           C  
ATOM     12  O   VAL     2      50.585   0.915 -41.000  1.00 92.70           O  
ATOM     13  CB  VAL     2      53.344  -0.526 -41.660  1.00 92.70           C  
ATOM     14  CG1 VAL     2      54.072  -1.877 -41.756  1.00 92.70           C  
ATOM     15  CG2 VAL     2      52.599  -0.128 -42.945  1.00 92.70           C  
ATOM     16  N   GLU     3      52.265   1.670 -39.702  1.00 83.99           N  
ATOM     17  CA  GLU     3      51.663   2.967 -39.633  1.00 83.99           C  
ATOM     18  C   GLU     3      52.732   4.007 -39.608  1.00 83.99           C  
ATOM     19  O   GLU     3      53.861   3.750 -39.194  1.00 83.99           O  
ATOM     20  CB  GLU     3      50.745   3.177 -38.414  1.00 83.99           C  
ATOM     21  CG  GLU     3      49.360   2.549 -38.575  1.00 83.99           C  
ATOM     22  CD  GLU     3      49.481   1.039 -38.441  1.00 83.99           C  
ATOM     23  OE1 GLU     3      50.221   0.589 -37.528  1.00 83.99           O  
ATOM     24  OE2 GLU     3      48.832   0.323 -39.249  1.00 83.99           O1-
ATOM     25  N   ARG     4      52.386   5.215 -40.100  1.00105.46           N  
ATOM     26  CA  ARG     4      53.293   6.326 -40.099  1.00105.46           C  
ATOM     27  C   ARG     4      52.554   7.445 -39.438  1.00105.46           C  
ATOM     28  O   ARG     4      51.338   7.543 -39.599  1.00105.46           O  
ATOM     29  CB  ARG     4      53.645   6.840 -41.507  1.00105.46           C  
ATOM     30  CG  ARG     4      54.162   5.765 -42.466  1.00105.46           C  
ATOM     31  CD  ARG     4      55.685   5.639 -42.545  1.00105.46           C  
ATOM     32  NE  ARG     4      55.975   4.585 -43.559  1.00105.46           N  
ATOM     33  CZ  ARG     4      57.209   4.499 -44.140  1.00105.46           C  
ATOM     34  NH1 ARG     4      58.199   5.367 -43.779  1.00105.46           N1+
ATOM     35  NH2 ARG     4      57.452   3.545 -45.085  1.00105.46           N  
ATOM     36  N   ALA     5      53.262   8.297 -38.657  1.00 74.37           N  
ATOM     37  CA  ALA     5      52.632   9.438 -38.045  1.00 74.37           C  
ATOM     38  C   ALA     5      53.541  10.098 -37.041  1.00 74.37           C  
ATOM     39  O   ALA     5      54.762   9.966 -37.122  1.00 74.37           O  
ATOM     40  CB  ALA     5      51.244   9.204 -37.451  1.00 74.37           C  
ATOM     41  N   TYR     6      52.966  10.851 -36.071  1.00 79.35           N  
ATOM     42  CA  TYR     6      53.784  11.686 -35.224  1.00 79.35           C  
ATOM     43  C   TYR     6      53.722  11.263 -33.780  1.00 79.35           C  
ATOM     44  O   TYR     6      52.793  10.578 -33.353  1.00 79.35           O  
ATOM     45  CB  TYR     6      53.345  13.163 -35.238  1.00 79.35           C  
ATOM     46  CG  TYR     6      53.348  13.653 -36.647  1.00 79.35           C  
ATOM     47  CD1 TYR     6      54.522  13.966 -37.294  1.00 79.35           C  
ATOM     48  CD2 TYR     6      52.156  13.816 -37.316  1.00 79.35           C  
ATOM     49  CE1 TYR     6      54.503  14.419 -38.593  1.00 79.35           C  
ATOM     50  CE2 TYR     6      52.130  14.270 -38.614  1.00 79.35           C  
ATOM     51  CZ  TYR     6      53.307  14.571 -39.256  1.00 79.35           C  
ATOM     52  OH  TYR     6      53.285  15.036 -40.588  1.00 79.35           O  
ATOM     53  N   GLU     7      54.772  11.646 -33.005  1.00 85.79           N  
ATOM     54  CA  GLU     7      54.868  11.386 -31.590  1.00 85.79           C  
ATOM     55  C   GLU     7      55.442  12.614 -30.933  1.00 85.79           C  
ATOM     56  O   GLU     7      56.412  13.187 -31.426  1.00 85.79           O  
ATOM     57  CB  GLU     7      55.824  10.233 -31.241  1.00 85.79           C  
ATOM     58  CG  GLU     7      55.390   8.878 -31.804  1.00 85.79           C  
ATOM     59  CD  GLU     7      55.830   8.813 -33.260  1.00 85.79           C  
ATOM     60  OE1 GLU     7      56.601   9.715 -33.685  1.00 85.79           O  
ATOM     61  OE2 GLU     7      55.403   7.861 -33.965  1.00 85.79           O1-
ATOM     62  N   TRP     8      54.871  13.052 -29.787  1.00 77.87           N  
ATOM     63  CA  TRP     8      55.394  14.236 -29.158  1.00 77.87           C  
ATOM     64  C   TRP     8      55.548  14.023 -27.681  1.00 77.87           C  
ATOM     65  O   TRP     8      54.625  13.582 -26.996  1.00 77.87           O  
ATOM     66  CB  TRP     8      54.461  15.458 -29.293  1.00 77.87           C  
ATOM     67  CG  TRP     8      54.257  15.988 -30.696  1.00 77.87           C  
ATOM     68  CD1 TRP     8      54.991  16.911 -31.381  1.00 77.87           C  
ATOM     69  CD2 TRP     8      53.172  15.612 -31.559  1.00 77.87           C  
ATOM     70  CE2 TRP     8      53.313  16.340 -32.741  1.00 77.87           C  
ATOM     71  CE3 TRP     8      52.139  14.736 -31.381  1.00 77.87           C  
ATOM     72  NE1 TRP     8      54.434  17.132 -32.619  1.00 77.87           N  
ATOM     73  CZ2 TRP     8      52.421  16.202 -33.766  1.00 77.87           C  
ATOM     74  CZ3 TRP     8      51.244  14.595 -32.420  1.00 77.87           C  
ATOM     75  CH2 TRP     8      51.383  15.315 -33.589  1.00 77.87           C  
ATOM     76  N   LYS     9      56.752  14.318 -27.153  1.00124.02           N  
ATOM     77  CA  LYS     9      56.949  14.306 -25.733  1.00124.02           C  
ATOM     78  C   LYS     9      56.166  15.462 -25.198  1.00124.02           C  
ATOM     79  O   LYS     9      55.483  15.360 -24.180  1.00124.02           O  
ATOM     80  CB  LYS     9      58.421  14.495 -25.327  1.00124.02           C  
ATOM     81  CG  LYS     9      59.292  13.273 -25.628  1.00124.02           C  
ATOM     82  CD  LYS     9      59.469  12.991 -27.121  1.00124.02           C  
ATOM     83  CE  LYS     9      60.722  13.631 -27.720  1.00124.02           C  
ATOM     84  NZ  LYS     9      61.921  12.874 -27.297  1.00124.02           N1+
ATOM     85  N   ASP    10      56.257  16.614 -25.893  1.00 46.62           N  
ATOM     86  CA  ASP    10      55.539  17.788 -25.494  1.00 46.62           C  
ATOM     87  C   ASP    10      55.076  18.454 -26.747  1.00 46.62           C  
ATOM     88  O   ASP    10      55.714  18.336 -27.791  1.00 46.62           O  
ATOM     89  CB  ASP    10      56.409  18.802 -24.732  1.00 46.62           C  
ATOM     90  CG  ASP    10      56.742  18.197 -23.376  1.00 46.62           C  
ATOM     91  OD1 ASP    10      55.858  17.499 -22.810  1.00 46.62           O  
ATOM     92  OD2 ASP    10      57.885  18.415 -22.894  1.00 46.62           O1-
ATOM     93  N   ILE    11      53.945  19.178 -26.675  1.00100.73           N  
ATOM     94  CA  ILE    11      53.460  19.848 -27.841  1.00100.73           C  
ATOM     95  C   ILE    11      54.024  21.232 -27.809  1.00100.73           C  
ATOM     96  O   ILE    11      53.603  22.073 -27.015  1.00100.73           O  
ATOM     97  CB  ILE    11      51.967  19.984 -27.878  1.00100.73           C  
ATOM     98  CG1 ILE    11      51.299  18.609 -28.010  1.00100.73           C  
ATOM     99  CG2 ILE    11      51.622  20.955 -29.014  1.00100.73           C  
ATOM    100  CD1 ILE    11      51.675  17.867 -29.292  1.00100.73           C  
ATOM    101  N   LYS    12      55.004  21.492 -28.697  1.00137.75           N  
ATOM    102  CA  LYS    12      55.672  22.759 -28.764  1.00137.75           C  
ATOM    103  C   LYS    12      55.043  23.559 -29.863  1.00137.75           C  
ATOM    104  O   LYS    12      54.508  23.004 -30.821  1.00137.75           O  
ATOM    105  CB  LYS    12      57.167  22.622 -29.099  1.00137.75           C  
ATOM    106  CG  LYS    12      57.920  23.950 -29.176  1.00137.75           C  
ATOM    107  CD  LYS    12      58.092  24.645 -27.828  1.00137.75           C  
ATOM    108  CE  LYS    12      58.944  25.914 -27.908  1.00137.75           C  
ATOM    109  NZ  LYS    12      60.305  25.576 -28.378  1.00137.75           N1+
ATOM    110  N   VAL    13      55.095  24.902 -29.753  1.00 97.90           N  
ATOM    111  CA  VAL    13      54.452  25.722 -30.744  1.00 97.90           C  
ATOM    112  C   VAL    13      55.469  26.531 -31.487  1.00 97.90           C  
ATOM    113  O   VAL    13      56.494  26.937 -30.940  1.00 97.90           O  
ATOM    114  CB  VAL    13      53.473  26.692 -30.149  1.00 97.90           C  
ATOM    115  CG1 VAL    13      52.333  25.899 -29.487  1.00 97.90           C  
ATOM    116  CG2 VAL    13      54.234  27.601 -29.171  1.00 97.90           C  
ATOM    117  N   VAL    14      55.204  26.756 -32.790  1.00 45.77           N  
ATOM    118  CA  VAL    14      56.059  27.573 -33.603  1.00 45.77           C  
ATOM    119  C   VAL    14      55.656  28.999 -33.404  1.00 45.77           C  
ATOM    120  O   VAL    14      54.473  29.310 -33.283  1.00 45.77           O  
ATOM    121  CB  VAL    14      55.911  27.353 -35.082  1.00 45.77           C  
ATOM    122  CG1 VAL    14      56.740  28.426 -35.810  1.00 45.77           C  
ATOM    123  CG2 VAL    14      56.327  25.923 -35.437  1.00 45.77           C  
ATOM    124  N   GLY    15      56.649  29.907 -33.348  1.00 30.04           N  
ATOM    125  CA  GLY    15      56.370  31.315 -33.318  1.00 30.04           C  
ATOM    126  C   GLY    15      55.762  31.737 -32.018  1.00 30.04           C  
ATOM    127  O   GLY    15      54.967  32.675 -31.987  1.00 30.04           O  
ATOM    128  N   VAL    16      56.086  31.047 -30.910  1.00 47.58           N  
ATOM    129  CA  VAL    16      55.601  31.486 -29.636  1.00 47.58           C  
ATOM    130  C   VAL    16      56.814  31.617 -28.775  1.00 47.58           C  
ATOM    131  O   VAL    16      57.658  30.721 -28.744  1.00 47.58           O  
ATOM    132  CB  VAL    16      54.666  30.510 -28.983  1.00 47.58           C  
ATOM    133  CG1 VAL    16      54.341  31.000 -27.563  1.00 47.58           C  
ATOM    134  CG2 VAL    16      53.427  30.354 -29.883  1.00 47.58           C  
ATOM    135  N   GLU    17      56.925  32.736 -28.034  1.00 61.88           N  
ATOM    136  CA  GLU    17      58.105  32.976 -27.255  1.00 61.88           C  
ATOM    137  C   GLU    17      58.255  31.847 -26.296  1.00 61.88           C  
ATOM    138  O   GLU    17      57.289  31.409 -25.675  1.00 61.88           O  
ATOM    139  CB  GLU    17      58.039  34.273 -26.431  1.00 61.88           C  
ATOM    140  CG  GLU    17      57.970  35.541 -27.284  1.00 61.88           C  
ATOM    141  CD  GLU    17      59.324  35.744 -27.946  1.00 61.88           C  
ATOM    142  OE1 GLU    17      60.244  34.926 -27.677  1.00 61.88           O  
ATOM    143  OE2 GLU    17      59.457  36.723 -28.729  1.00 61.88           O1-
ATOM    144  N   GLN    18      59.493  31.341 -26.146  1.00 89.05           N  
ATOM    145  CA  GLN    18      59.665  30.240 -25.251  1.00 89.05           C  
ATOM    146  C   GLN    18      59.517  30.755 -23.856  1.00 89.05           C  
ATOM    147  O   GLN    18      59.753  31.930 -23.579  1.00 89.05           O  
ATOM    148  CB  GLN    18      61.028  29.528 -25.332  1.00 89.05           C  
ATOM    149  CG  GLN    18      62.215  30.378 -24.880  1.00 89.05           C  
ATOM    150  CD  GLN    18      63.408  29.442 -24.742  1.00 89.05           C  
ATOM    151  NE2 GLN    18      64.642  30.012 -24.787  1.00 89.05           N  
ATOM    152  OE1 GLN    18      63.247  28.231 -24.592  1.00 89.05           O  
ATOM    153  N   SER    19      59.117  29.846 -22.947  1.00 88.89           N  
ATOM    154  CA  SER    19      58.915  30.120 -21.551  1.00 88.89           C  
ATOM    155  C   SER    19      57.653  30.903 -21.355  1.00 88.89           C  
ATOM    156  O   SER    19      57.283  31.217 -20.225  1.00 88.89           O  
ATOM    157  CB  SER    19      60.070  30.919 -20.926  1.00 88.89           C  
ATOM    158  OG  SER    19      59.810  31.157 -19.550  1.00 88.89           O  
ATOM    159  N   ALA    20      56.951  31.223 -22.454  1.00 57.91           N  
ATOM    160  CA  ALA    20      55.691  31.908 -22.398  1.00 57.91           C  
ATOM    161  C   ALA    20      54.678  30.986 -21.790  1.00 57.91           C  
ATOM    162  O   ALA    20      53.743  31.429 -21.128  1.00 57.91           O  
ATOM    163  CB  ALA    20      55.169  32.313 -23.787  1.00 57.91           C  
ATOM    164  N   TYR    21      54.795  29.672 -22.069  1.00149.44           N  
ATOM    165  CA  TYR    21      53.857  28.713 -21.557  1.00149.44           C  
ATOM    166  C   TYR    21      54.615  27.467 -21.200  1.00149.44           C  
ATOM    167  O   TYR    21      55.780  27.315 -21.564  1.00149.44           O  
ATOM    168  CB  TYR    21      52.779  28.334 -22.587  1.00149.44           C  
ATOM    169  CG  TYR    21      53.467  27.733 -23.766  1.00149.44           C  
ATOM    170  CD1 TYR    21      53.954  28.534 -24.774  1.00149.44           C  
ATOM    171  CD2 TYR    21      53.639  26.371 -23.862  1.00149.44           C  
ATOM    172  CE1 TYR    21      54.592  27.985 -25.862  1.00149.44           C  
ATOM    173  CE2 TYR    21      54.276  25.816 -24.948  1.00149.44           C  
ATOM    174  CZ  TYR    21      54.753  26.623 -25.950  1.00149.44           C  
ATOM    175  OH  TYR    21      55.406  26.054 -27.064  1.00149.44           O  
ATOM    176  N   ASN    22      53.969  26.546 -20.450  1.00 59.36           N  
ATOM    177  CA  ASN    22      54.603  25.310 -20.073  1.00 59.36           C  
ATOM    178  C   ASN    22      54.184  24.277 -21.078  1.00 59.36           C  
ATOM    179  O   ASN    22      52.996  24.066 -21.312  1.00 59.36           O  
ATOM    180  CB  ASN    22      54.170  24.814 -18.681  1.00 59.36           C  
ATOM    181  CG  ASN    22      54.996  23.594 -18.290  1.00 59.36           C  
ATOM    182  ND2 ASN    22      55.104  23.344 -16.957  1.00 59.36           N  
ATOM    183  OD1 ASN    22      55.522  22.875 -19.139  1.00 59.36           O  
ATOM    184  N   PRO    23      55.143  23.626 -21.684  1.00 84.89           N  
ATOM    185  CA  PRO    23      54.848  22.650 -22.702  1.00 84.89           C  
ATOM    186  C   PRO    23      54.123  21.444 -22.188  1.00 84.89           C  
ATOM    187  O   PRO    23      53.476  20.761 -22.980  1.00 84.89           O  
ATOM    188  CB  PRO    23      56.186  22.328 -23.364  1.00 84.89           C  
ATOM    189  CG  PRO    23      57.002  23.619 -23.177  1.00 84.89           C  
ATOM    190  CD  PRO    23      56.448  24.238 -21.882  1.00 84.89           C  
ATOM    191  N   GLU    24      54.248  21.132 -20.887  1.00 88.03           N  
ATOM    192  CA  GLU    24      53.576  19.997 -20.324  1.00 88.03           C  
ATOM    193  C   GLU    24      52.097  20.249 -20.302  1.00 88.03           C  
ATOM    194  O   GLU    24      51.298  19.322 -20.408  1.00 88.03           O  
ATOM    195  CB  GLU    24      54.021  19.679 -18.887  1.00 88.03           C  
ATOM    196  CG  GLU    24      55.421  19.066 -18.814  1.00 88.03           C  
ATOM    197  CD  GLU    24      55.335  17.653 -19.376  1.00 88.03           C  
ATOM    198  OE1 GLU    24      54.337  16.950 -19.058  1.00 88.03           O  
ATOM    199  OE2 GLU    24      56.261  17.257 -20.132  1.00 88.03           O1-
ATOM    200  N   ASP    25      51.703  21.522 -20.133  1.00 73.63           N  
ATOM    201  CA  ASP    25      50.343  21.976 -20.014  1.00 73.63           C  
ATOM    202  C   ASP    25      49.571  21.807 -21.287  1.00 73.63           C  
ATOM    203  O   ASP    25      48.341  21.779 -21.258  1.00 73.63           O  
ATOM    204  CB  ASP    25      50.241  23.461 -19.623  1.00 73.63           C  
ATOM    205  CG  ASP    25      50.671  23.594 -18.170  1.00 73.63           C  
ATOM    206  OD1 ASP    25      50.855  22.538 -17.509  1.00 73.63           O  
ATOM    207  OD2 ASP    25      50.815  24.755 -17.700  1.00 73.63           O1-
ATOM    208  N   VAL    26      50.247  21.757 -22.449  1.00 57.44           N  
ATOM    209  CA  VAL    26      49.499  21.671 -23.674  1.00 57.44           C  
ATOM    210  C   VAL    26      49.082  20.248 -23.884  1.00 57.44           C  
ATOM    211  O   VAL    26      49.894  19.395 -24.237  1.00 57.44           O  
ATOM    212  CB  VAL    26      50.293  22.082 -24.880  1.00 57.44           C  
ATOM    213  CG1 VAL    26      49.430  21.861 -26.134  1.00 57.44           C  
ATOM    214  CG2 VAL    26      50.764  23.534 -24.688  1.00 57.44           C  
ATOM    215  N   ILE    27      47.779  19.955 -23.683  1.00197.38           N  
ATOM    216  CA  ILE    27      47.320  18.607 -23.869  1.00197.38           C  
ATOM    217  C   ILE    27      46.306  18.509 -24.960  1.00197.38           C  
ATOM    218  O   ILE    27      45.199  19.033 -24.857  1.00197.38           O  
ATOM    219  CB  ILE    27      46.680  17.972 -22.664  1.00197.38           C  
ATOM    220  CG1 ILE    27      45.510  18.815 -22.137  1.00197.38           C  
ATOM    221  CG2 ILE    27      47.755  17.657 -21.631  1.00197.38           C  
ATOM    222  CD1 ILE    27      45.915  20.172 -21.571  1.00197.38           C  
ATOM    223  N   PRO    28      46.688  17.841 -26.019  1.00104.06           N  
ATOM    224  CA  PRO    28      45.757  17.614 -27.092  1.00104.06           C  
ATOM    225  C   PRO    28      44.835  16.469 -26.811  1.00104.06           C  
ATOM    226  O   PRO    28      45.304  15.406 -26.410  1.00104.06           O  
ATOM    227  CB  PRO    28      46.578  17.436 -28.368  1.00104.06           C  
ATOM    228  CG  PRO    28      48.022  17.252 -27.872  1.00104.06           C  
ATOM    229  CD  PRO    28      48.044  17.982 -26.520  1.00104.06           C  
ATOM    230  N   THR    29      43.518  16.708 -26.939  1.00105.34           N  
ATOM    231  CA  THR    29      42.460  15.751 -26.788  1.00105.34           C  
ATOM    232  C   THR    29      42.018  15.130 -28.088  1.00105.34           C  
ATOM    233  O   THR    29      41.379  14.079 -28.081  1.00105.34           O  
ATOM    234  CB  THR    29      41.275  16.356 -26.104  1.00105.34           C  
ATOM    235  CG2 THR    29      41.733  16.845 -24.718  1.00105.34           C  
ATOM    236  OG1 THR    29      40.775  17.445 -26.862  1.00105.34           O  
ATOM    237  N   GLY    30      42.259  15.794 -29.238  1.00 42.81           N  
ATOM    238  CA  GLY    30      41.706  15.273 -30.463  1.00 42.81           C  
ATOM    239  C   GLY    30      42.369  15.878 -31.663  1.00 42.81           C  
ATOM    240  O   GLY    30      43.111  16.853 -31.570  1.00 42.81           O  
ATOM    241  N   VAL    31      42.094  15.293 -32.849  1.00106.18           N  
ATOM    242  CA  VAL    31      42.678  15.786 -34.063  1.00106.18           C  
ATOM    243  C   VAL    31      41.696  15.605 -35.179  1.00106.18           C  
ATOM    244  O   VAL    31      40.607  15.065 -34.989  1.00106.18           O  
ATOM    245  CB  VAL    31      43.922  15.042 -34.442  1.00106.18           C  
ATOM    246  CG1 VAL    31      44.980  15.287 -33.354  1.00106.18           C  
ATOM    247  CG2 VAL    31      43.564  13.559 -34.633  1.00106.18           C  
ATOM    248  N   VAL    32      42.035  16.155 -36.366  1.00109.58           N  
ATOM    249  CA  VAL    32      41.279  15.921 -37.562  1.00109.58           C  
ATOM    250  C   VAL    32      42.247  16.110 -38.689  1.00109.58           C  
ATOM    251  O   VAL    32      43.012  17.073 -38.699  1.00109.58           O  
ATOM    252  CB  VAL    32      40.134  16.872 -37.748  1.00109.58           C  
ATOM    253  CG1 VAL    32      40.684  18.299 -37.920  1.00109.58           C  
ATOM    254  CG2 VAL    32      39.286  16.374 -38.928  1.00109.58           C  
ATOM    255  N   HIS    33      42.244  15.189 -39.672  1.00 76.84           N  
ATOM    256  CA  HIS    33      43.170  15.299 -40.761  1.00 76.84           C  
ATOM    257  C   HIS    33      42.397  15.586 -42.008  1.00 76.84           C  
ATOM    258  O   HIS    33      41.379  14.954 -42.286  1.00 76.84           O  
ATOM    259  CB  HIS    33      43.979  14.016 -41.010  1.00 76.84           C  
ATOM    260  CG  HIS    33      44.995  14.170 -42.102  1.00 76.84           C  
ATOM    261  CD2 HIS    33      44.881  13.955 -43.441  1.00 76.84           C  
ATOM    262  ND1 HIS    33      46.292  14.589 -41.898  1.00 76.84           N  
ATOM    263  CE1 HIS    33      46.893  14.605 -43.114  1.00 76.84           C  
ATOM    264  NE2 HIS    33      46.077  14.229 -44.082  1.00 76.84           N  
ATOM    265  N   ASP    34      42.872  16.585 -42.778  1.00 55.03           N  
ATOM    266  CA  ASP    34      42.297  16.966 -44.036  1.00 55.03           C  
ATOM    267  C   ASP    34      43.198  16.366 -45.072  1.00 55.03           C  
ATOM    268  O   ASP    34      44.307  16.849 -45.294  1.00 55.03           O  
ATOM    269  CB  ASP    34      42.307  18.495 -44.226  1.00 55.03           C  
ATOM    270  CG  ASP    34      41.651  18.863 -45.548  1.00 55.03           C  
ATOM    271  OD1 ASP    34      41.185  17.943 -46.270  1.00 55.03           O  
ATOM    272  OD2 ASP    34      41.616  20.085 -45.853  1.00 55.03           O1-
ATOM    273  N   ALA    35      42.748  15.271 -45.718  1.00 40.16           N  
ATOM    274  CA  ALA    35      43.558  14.557 -46.665  1.00 40.16           C  
ATOM    275  C   ALA    35      43.869  15.390 -47.874  1.00 40.16           C  
ATOM    276  O   ALA    35      45.010  15.428 -48.332  1.00 40.16           O  
ATOM    277  CB  ALA    35      42.884  13.269 -47.164  1.00 40.16           C  
ATOM    278  N   GLU    36      42.863  16.096 -48.419  1.00 88.91           N  
ATOM    279  CA  GLU    36      43.056  16.824 -49.642  1.00 88.91           C  
ATOM    280  C   GLU    36      44.088  17.893 -49.432  1.00 88.91           C  
ATOM    281  O   GLU    36      44.988  18.069 -50.253  1.00 88.91           O  
ATOM    282  CB  GLU    36      41.767  17.531 -50.100  1.00 88.91           C  
ATOM    283  CG  GLU    36      40.587  16.578 -50.306  1.00 88.91           C  
ATOM    284  CD  GLU    36      40.940  15.606 -51.421  1.00 88.91           C  
ATOM    285  OE1 GLU    36      41.747  15.989 -52.311  1.00 88.91           O  
ATOM    286  OE2 GLU    36      40.405  14.465 -51.398  1.00 88.91           O1-
ATOM    287  N   SER    37      43.956  18.641 -48.319  1.00 91.72           N  
ATOM    288  CA  SER    37      44.786  19.762 -47.961  1.00 91.72           C  
ATOM    289  C   SER    37      46.108  19.338 -47.394  1.00 91.72           C  
ATOM    290  O   SER    37      47.038  20.142 -47.343  1.00 91.72           O  
ATOM    291  CB  SER    37      44.126  20.666 -46.908  1.00 91.72           C  
ATOM    292  OG  SER    37      44.981  21.755 -46.591  1.00 91.72           O  
ATOM    293  N   LYS    38      46.243  18.074 -46.950  1.00 91.83           N  
ATOM    294  CA  LYS    38      47.457  17.669 -46.294  1.00 91.83           C  
ATOM    295  C   LYS    38      47.648  18.512 -45.065  1.00 91.83           C  
ATOM    296  O   LYS    38      48.765  18.927 -44.755  1.00 91.83           O  
ATOM    297  CB  LYS    38      48.716  17.805 -47.173  1.00 91.83           C  
ATOM    298  CG  LYS    38      48.798  16.765 -48.291  1.00 91.83           C  
ATOM    299  CD  LYS    38      47.721  16.924 -49.366  1.00 91.83           C  
ATOM    300  CE  LYS    38      47.817  15.882 -50.482  1.00 91.83           C  
ATOM    301  NZ  LYS    38      46.745  16.104 -51.478  1.00 91.83           N1+
ATOM    302  N   MET    39      46.551  18.773 -44.319  1.00 98.65           N  
ATOM    303  CA  MET    39      46.631  19.575 -43.126  1.00 98.65           C  
ATOM    304  C   MET    39      46.132  18.790 -41.948  1.00 98.65           C  
ATOM    305  O   MET    39      45.185  18.018 -42.051  1.00 98.65           O  
ATOM    306  CB  MET    39      45.778  20.856 -43.191  1.00 98.65           C  
ATOM    307  CG  MET    39      46.331  21.921 -44.138  1.00 98.65           C  
ATOM    308  SD  MET    39      47.882  22.677 -43.567  1.00 98.65           S  
ATOM    309  CE  MET    39      47.969  23.899 -44.905  1.00 98.65           C  
ATOM    310  N   LEU    40      46.786  18.984 -40.781  1.00 51.02           N  
ATOM    311  CA  LEU    40      46.403  18.297 -39.574  1.00 51.02           C  
ATOM    312  C   LEU    40      45.955  19.328 -38.578  1.00 51.02           C  
ATOM    313  O   LEU    40      46.616  20.345 -38.373  1.00 51.02           O  
ATOM    314  CB  LEU    40      47.563  17.500 -38.951  1.00 51.02           C  
ATOM    315  CG  LEU    40      47.208  16.745 -37.656  1.00 51.02           C  
ATOM    316  CD1 LEU    40      46.133  15.674 -37.907  1.00 51.02           C  
ATOM    317  CD2 LEU    40      48.470  16.169 -36.991  1.00 51.02           C  
ATOM    318  N   PHE    41      44.794  19.080 -37.929  1.00 63.03           N  
ATOM    319  CA  PHE    41      44.273  20.009 -36.966  1.00 63.03           C  
ATOM    320  C   PHE    41      44.257  19.319 -35.636  1.00 63.03           C  
ATOM    321  O   PHE    41      43.841  18.167 -35.522  1.00 63.03           O  
ATOM    322  CB  PHE    41      42.824  20.443 -37.253  1.00 63.03           C  
ATOM    323  CG  PHE    41      42.779  21.117 -38.584  1.00 63.03           C  
ATOM    324  CD1 PHE    41      43.175  22.426 -38.733  1.00 63.03           C  
ATOM    325  CD2 PHE    41      42.323  20.435 -39.691  1.00 63.03           C  
ATOM    326  CE1 PHE    41      43.126  23.039 -39.963  1.00 63.03           C  
ATOM    327  CE2 PHE    41      42.271  21.043 -40.924  1.00 63.03           C  
ATOM    328  CZ  PHE    41      42.675  22.349 -41.063  1.00 63.03           C  
ATOM    329  N   ILE    42      44.714  20.026 -34.583  1.00 83.96           N  
ATOM    330  CA  ILE    42      44.769  19.428 -33.280  1.00 83.96           C  
ATOM    331  C   ILE    42      44.038  20.298 -32.309  1.00 83.96           C  
ATOM    332  O   ILE    42      44.156  21.523 -32.330  1.00 83.96           O  
ATOM    333  CB  ILE    42      46.174  19.270 -32.771  1.00 83.96           C  
ATOM    334  CG1 ILE    42      46.214  18.361 -31.532  1.00 83.96           C  
ATOM    335  CG2 ILE    42      46.758  20.675 -32.543  1.00 83.96           C  
ATOM    336  CD1 ILE    42      47.625  17.899 -31.173  1.00 83.96           C  
ATOM    337  N   GLY    43      43.250  19.663 -31.419  1.00 39.53           N  
ATOM    338  CA  GLY    43      42.532  20.411 -30.431  1.00 39.53           C  
ATOM    339  C   GLY    43      43.327  20.374 -29.164  1.00 39.53           C  
ATOM    340  O   GLY    43      43.668  19.302 -28.662  1.00 39.53           O  
ATOM    341  N   ILE    44      43.684  21.571 -28.647  1.00172.69           N  
ATOM    342  CA  ILE    44      44.324  21.692 -27.368  1.00172.69           C  
ATOM    343  C   ILE    44      43.465  22.624 -26.543  1.00172.69           C  
ATOM    344  O   ILE    44      43.568  23.847 -26.624  1.00172.69           O  
ATOM    345  CB  ILE    44      45.755  22.183 -27.471  1.00172.69           C  
ATOM    346  CG1 ILE    44      46.480  22.150 -26.109  1.00172.69           C  
ATOM    347  CG2 ILE    44      45.779  23.536 -28.197  1.00172.69           C  
ATOM    348  CD1 ILE    44      45.952  23.133 -25.063  1.00172.69           C  
ATOM    349  N   PRO    45      42.620  22.061 -25.719  1.00 83.45           N  
ATOM    350  CA  PRO    45      41.686  22.802 -24.903  1.00 83.45           C  
ATOM    351  C   PRO    45      42.388  23.682 -23.911  1.00 83.45           C  
ATOM    352  O   PRO    45      43.483  23.338 -23.470  1.00 83.45           O  
ATOM    353  CB  PRO    45      40.848  21.733 -24.202  1.00 83.45           C  
ATOM    354  CG  PRO    45      41.800  20.524 -24.117  1.00 83.45           C  
ATOM    355  CD  PRO    45      42.677  20.651 -25.374  1.00 83.45           C  
ATOM    356  N   ARG    46      41.781  24.822 -23.524  1.00166.31           N  
ATOM    357  CA  ARG    46      42.477  25.658 -22.589  1.00166.31           C  
ATOM    358  C   ARG    46      42.091  25.234 -21.206  1.00166.31           C  
ATOM    359  O   ARG    46      41.409  25.942 -20.465  1.00166.31           O  
ATOM    360  CB  ARG    46      42.197  27.154 -22.815  1.00166.31           C  
ATOM    361  CG  ARG    46      42.837  27.608 -24.133  1.00166.31           C  
ATOM    362  CD  ARG    46      42.630  29.070 -24.532  1.00166.31           C  
ATOM    363  NE  ARG    46      43.409  29.260 -25.790  1.00166.31           N  
ATOM    364  CZ  ARG    46      42.928  30.006 -26.828  1.00166.31           C  
ATOM    365  NH1 ARG    46      41.740  30.662 -26.712  1.00166.31           N1+
ATOM    366  NH2 ARG    46      43.636  30.093 -27.992  1.00166.31           N  
ATOM    367  N   LYS    47      42.522  24.001 -20.871  1.00108.75           N  
ATOM    368  CA  LYS    47      42.354  23.327 -19.619  1.00108.75           C  
ATOM    369  C   LYS    47      43.284  23.934 -18.615  1.00108.75           C  
ATOM    370  O   LYS    47      42.919  24.174 -17.464  1.00108.75           O  
ATOM    371  CB  LYS    47      42.727  21.844 -19.786  1.00108.75           C  
ATOM    372  CG  LYS    47      42.060  20.877 -18.811  1.00108.75           C  
ATOM    373  CD  LYS    47      42.170  19.427 -19.291  1.00108.75           C  
ATOM    374  CE  LYS    47      41.215  18.460 -18.591  1.00108.75           C  
ATOM    375  NZ  LYS    47      40.084  18.125 -19.483  1.00108.75           N1+
ATOM    376  N   PHE    48      44.530  24.190 -19.061  1.00 63.91           N  
ATOM    377  CA  PHE    48      45.583  24.742 -18.251  1.00 63.91           C  
ATOM    378  C   PHE    48      45.976  26.050 -18.859  1.00 63.91           C  
ATOM    379  O   PHE    48      45.620  26.371 -19.990  1.00 63.91           O  
ATOM    380  CB  PHE    48      46.852  23.872 -18.182  1.00 63.91           C  
ATOM    381  CG  PHE    48      46.573  22.699 -17.307  1.00 63.91           C  
ATOM    382  CD1 PHE    48      45.951  21.576 -17.800  1.00 63.91           C  
ATOM    383  CD2 PHE    48      46.947  22.724 -15.982  1.00 63.91           C  
ATOM    384  CE1 PHE    48      45.702  20.498 -16.983  1.00 63.91           C  
ATOM    385  CE2 PHE    48      46.700  21.650 -15.161  1.00 63.91           C  
ATOM    386  CZ  PHE    48      46.076  20.534 -15.662  1.00 63.91           C  
ATOM    387  N   PRO    49      46.712  26.815 -18.109  1.00 91.41           N  
ATOM    388  CA  PRO    49      47.011  28.153 -18.553  1.00 91.41           C  
ATOM    389  C   PRO    49      47.997  28.303 -19.673  1.00 91.41           C  
ATOM    390  O   PRO    49      48.842  27.431 -19.867  1.00 91.41           O  
ATOM    391  CB  PRO    49      47.401  28.930 -17.300  1.00 91.41           C  
ATOM    392  CG  PRO    49      46.641  28.204 -16.180  1.00 91.41           C  
ATOM    393  CD  PRO    49      46.540  26.753 -16.668  1.00 91.41           C  
ATOM    394  N   ASN    50      47.897  29.447 -20.384  1.00 80.67           N  
ATOM    395  CA  ASN    50      48.781  29.895 -21.426  1.00 80.67           C  
ATOM    396  C   ASN    50      48.795  29.043 -22.656  1.00 80.67           C  
ATOM    397  O   ASN    50      49.867  28.816 -23.212  1.00 80.67           O  
ATOM    398  CB  ASN    50      50.239  30.016 -20.945  1.00 80.67           C  
ATOM    399  CG  ASN    50      50.319  31.130 -19.910  1.00 80.67           C  
ATOM    400  ND2 ASN    50      50.746  30.774 -18.669  1.00 80.67           N  
ATOM    401  OD1 ASN    50      50.010  32.286 -20.196  1.00 80.67           O  
ATOM    402  N   VAL    51      47.627  28.577 -23.142  1.00 74.62           N  
ATOM    403  CA  VAL    51      47.594  27.843 -24.385  1.00 74.62           C  
ATOM    404  C   VAL    51      47.499  28.870 -25.483  1.00 74.62           C  
ATOM    405  O   VAL    51      46.489  29.564 -25.596  1.00 74.62           O  
ATOM    406  CB  VAL    51      46.382  26.962 -24.504  1.00 74.62           C  
ATOM    407  CG1 VAL    51      46.320  26.378 -25.925  1.00 74.62           C  
ATOM    408  CG2 VAL    51      46.443  25.899 -23.394  1.00 74.62           C  
ATOM    409  N   PRO    52      48.519  29.008 -26.296  1.00124.77           N  
ATOM    410  CA  PRO    52      48.551  29.995 -27.345  1.00124.77           C  
ATOM    411  C   PRO    52      47.516  29.797 -28.401  1.00124.77           C  
ATOM    412  O   PRO    52      46.963  30.789 -28.871  1.00124.77           O  
ATOM    413  CB  PRO    52      49.967  29.964 -27.915  1.00124.77           C  
ATOM    414  CG  PRO    52      50.815  29.375 -26.777  1.00124.77           C  
ATOM    415  CD  PRO    52      49.838  28.475 -26.005  1.00124.77           C  
ATOM    416  N   ALA    53      47.261  28.541 -28.816  1.00 60.09           N  
ATOM    417  CA  ALA    53      46.266  28.316 -29.831  1.00 60.09           C  
ATOM    418  C   ALA    53      45.546  27.047 -29.489  1.00 60.09           C  
ATOM    419  O   ALA    53      46.157  25.987 -29.369  1.00 60.09           O  
ATOM    420  CB  ALA    53      46.858  28.137 -31.239  1.00 60.09           C  
ATOM    421  N   THR    54      44.213  27.146 -29.316  1.00128.52           N  
ATOM    422  CA  THR    54      43.336  26.052 -28.991  1.00128.52           C  
ATOM    423  C   THR    54      43.128  25.177 -30.191  1.00128.52           C  
ATOM    424  O   THR    54      42.941  23.965 -30.066  1.00128.52           O  
ATOM    425  CB  THR    54      41.992  26.511 -28.500  1.00128.52           C  
ATOM    426  CG2 THR    54      41.221  27.150 -29.666  1.00128.52           C  
ATOM    427  OG1 THR    54      41.263  25.415 -27.967  1.00128.52           O  
ATOM    428  N   ILE    55      43.080  25.796 -31.388  1.00149.62           N  
ATOM    429  CA  ILE    55      43.001  25.047 -32.607  1.00149.62           C  
ATOM    430  C   ILE    55      44.348  25.223 -33.248  1.00149.62           C  
ATOM    431  O   ILE    55      44.763  26.339 -33.553  1.00149.62           O  
ATOM    432  CB  ILE    55      41.916  25.513 -33.545  1.00149.62           C  
ATOM    433  CG1 ILE    55      41.849  24.591 -34.773  1.00149.62           C  
ATOM    434  CG2 ILE    55      42.128  27.001 -33.871  1.00149.62           C  
ATOM    435  CD1 ILE    55      41.397  23.168 -34.446  1.00149.62           C  
ATOM    436  N   ALA    56      45.096  24.120 -33.444  1.00 44.77           N  
ATOM    437  CA  ALA    56      46.425  24.246 -33.975  1.00 44.77           C  
ATOM    438  C   ALA    56      46.517  23.441 -35.236  1.00 44.77           C  
ATOM    439  O   ALA    56      45.817  22.442 -35.390  1.00 44.77           O  
ATOM    440  CB  ALA    56      47.513  23.725 -33.022  1.00 44.77           C  
ATOM    441  N   GLU    57      47.393  23.871 -36.176  1.00131.60           N  
ATOM    442  CA  GLU    57      47.519  23.212 -37.452  1.00131.60           C  
ATOM    443  C   GLU    57      48.941  22.808 -37.694  1.00131.60           C  
ATOM    444  O   GLU    57      49.881  23.446 -37.221  1.00131.60           O  
ATOM    445  CB  GLU    57      47.240  24.123 -38.661  1.00131.60           C  
ATOM    446  CG  GLU    57      45.811  24.619 -38.832  1.00131.60           C  
ATOM    447  CD  GLU    57      45.779  25.494 -40.082  1.00131.60           C  
ATOM    448  OE1 GLU    57      46.848  25.648 -40.731  1.00131.60           O  
ATOM    449  OE2 GLU    57      44.682  26.022 -40.406  1.00131.60           O1-
ATOM    450  N   LEU    58      49.121  21.715 -38.466  1.00119.66           N  
ATOM    451  CA  LEU    58      50.425  21.279 -38.877  1.00119.66           C  
ATOM    452  C   LEU    58      50.342  20.929 -40.335  1.00119.66           C  
ATOM    453  O   LEU    58      49.352  20.355 -40.787  1.00119.66           O  
ATOM    454  CB  LEU    58      50.897  20.008 -38.151  1.00119.66           C  
ATOM    455  CG  LEU    58      51.042  20.177 -36.627  1.00119.66           C  
ATOM    456  CD1 LEU    58      49.694  20.517 -35.969  1.00119.66           C  
ATOM    457  CD2 LEU    58      51.708  18.945 -35.995  1.00119.66           C  
ATOM    458  N   ASN    59      51.389  21.276 -41.115  1.00 57.67           N  
ATOM    459  CA  ASN    59      51.421  20.928 -42.510  1.00 57.67           C  
ATOM    460  C   ASN    59      52.167  19.628 -42.594  1.00 57.67           C  
ATOM    461  O   ASN    59      53.364  19.559 -42.324  1.00 57.67           O  
ATOM    462  CB  ASN    59      52.160  21.960 -43.385  1.00 57.67           C  
ATOM    463  CG  ASN    59      51.857  21.675 -44.852  1.00 57.67           C  
ATOM    464  ND2 ASN    59      51.446  22.732 -45.603  1.00 57.67           N  
ATOM    465  OD1 ASN    59      51.975  20.543 -45.318  1.00 57.67           O  
ATOM    466  N   THR    60      51.429  18.559 -42.946  1.00 75.35           N  
ATOM    467  CA  THR    60      51.847  17.185 -43.033  1.00 75.35           C  
ATOM    468  C   THR    60      52.666  16.898 -44.251  1.00 75.35           C  
ATOM    469  O   THR    60      53.321  15.860 -44.308  1.00 75.35           O  
ATOM    470  CB  THR    60      50.691  16.229 -43.034  1.00 75.35           C  
ATOM    471  CG2 THR    60      49.870  16.455 -41.753  1.00 75.35           C  
ATOM    472  OG1 THR    60      49.879  16.440 -44.180  1.00 75.35           O  
ATOM    473  N   ARG    61      52.618  17.771 -45.272  1.00 98.50           N  
ATOM    474  CA  ARG    61      53.207  17.451 -46.543  1.00 98.50           C  
ATOM    475  C   ARG    61      54.641  17.048 -46.390  1.00 98.50           C  
ATOM    476  O   ARG    61      55.022  15.959 -46.820  1.00 98.50           O  
ATOM    477  CB  ARG    61      53.156  18.653 -47.500  1.00 98.50           C  
ATOM    478  CG  ARG    61      53.519  18.324 -48.949  1.00 98.50           C  
ATOM    479  CD  ARG    61      53.498  19.548 -49.866  1.00 98.50           C  
ATOM    480  NE  ARG    61      52.121  20.118 -49.834  1.00 98.50           N  
ATOM    481  CZ  ARG    61      51.180  19.697 -50.728  1.00 98.50           C  
ATOM    482  NH1 ARG    61      51.490  18.736 -51.647  1.00 98.50           N1+
ATOM    483  NH2 ARG    61      49.928  20.238 -50.706  1.00 98.50           N  
ATOM    484  N   ILE    62      55.487  17.894 -45.781  1.00105.20           N  
ATOM    485  CA  ILE    62      56.857  17.496 -45.649  1.00105.20           C  
ATOM    486  C   ILE    62      57.029  16.417 -44.617  1.00105.20           C  
ATOM    487  O   ILE    62      57.694  15.413 -44.863  1.00105.20           O  
ATOM    488  CB  ILE    62      57.769  18.635 -45.290  1.00105.20           C  
ATOM    489  CG1 ILE    62      57.400  19.228 -43.921  1.00105.20           C  
ATOM    490  CG2 ILE    62      57.733  19.650 -46.444  1.00105.20           C  
ATOM    491  CD1 ILE    62      58.451  20.196 -43.381  1.00105.20           C  
ATOM    492  N   TYR    63      56.398  16.604 -43.440  1.00122.78           N  
ATOM    493  CA  TYR    63      56.628  15.819 -42.252  1.00122.78           C  
ATOM    494  C   TYR    63      56.209  14.377 -42.307  1.00122.78           C  
ATOM    495  O   TYR    63      56.998  13.511 -41.931  1.00122.78           O  
ATOM    496  CB  TYR    63      55.928  16.419 -41.018  1.00122.78           C  
ATOM    497  CG  TYR    63      56.467  17.793 -40.806  1.00122.78           C  
ATOM    498  CD1 TYR    63      55.875  18.874 -41.419  1.00122.78           C  
ATOM    499  CD2 TYR    63      57.565  18.006 -40.005  1.00122.78           C  
ATOM    500  CE1 TYR    63      56.361  20.147 -41.233  1.00122.78           C  
ATOM    501  CE2 TYR    63      58.055  19.277 -39.816  1.00122.78           C  
ATOM    502  CZ  TYR    63      57.455  20.350 -40.427  1.00122.78           C  
ATOM    503  OH  TYR    63      57.961  21.653 -40.231  1.00122.78           O  
ATOM    504  N   ASN    64      54.982  14.074 -42.786  1.00113.44           N  
ATOM    505  CA  ASN    64      54.436  12.743 -42.681  1.00113.44           C  
ATOM    506  C   ASN    64      55.396  11.744 -43.246  1.00113.44           C  
ATOM    507  O   ASN    64      55.964  11.940 -44.319  1.00113.44           O  
ATOM    508  CB  ASN    64      53.084  12.578 -43.403  1.00113.44           C  
ATOM    509  CG  ASN    64      52.475  11.242 -42.995  1.00113.44           C  
ATOM    510  ND2 ASN    64      51.209  11.280 -42.498  1.00113.44           N  
ATOM    511  OD1 ASN    64      53.106  10.192 -43.109  1.00113.44           O  
ATOM    512  N   SER    65      55.608  10.646 -42.490  1.00176.15           N  
ATOM    513  CA  SER    65      56.501   9.586 -42.856  1.00176.15           C  
ATOM    514  C   SER    65      57.848  10.164 -43.153  1.00176.15           C  
ATOM    515  O   SER    65      58.495   9.768 -44.120  1.00176.15           O  
ATOM    516  CB  SER    65      56.030   8.761 -44.071  1.00176.15           C  
ATOM    517  OG  SER    65      56.064   9.544 -45.257  1.00176.15           O  
ATOM    518  N   GLY    66      58.318  11.103 -42.304  1.00139.93           N  
ATOM    519  CA  GLY    66      59.589  11.729 -42.542  1.00139.93           C  
ATOM    520  C   GLY    66      60.359  11.765 -41.256  1.00139.93           C  
ATOM    521  O   GLY    66      59.952  11.183 -40.253  1.00139.93           O  
ATOM    522  N   LYS    67      61.512  12.467 -41.271  1.00 82.61           N  
ATOM    523  CA  LYS    67      62.404  12.565 -40.151  1.00 82.61           C  
ATOM    524  C   LYS    67      61.736  13.244 -39.000  1.00 82.61           C  
ATOM    525  O   LYS    67      61.909  12.824 -37.856  1.00 82.61           O  
ATOM    526  CB  LYS    67      63.663  13.396 -40.449  1.00 82.61           C  
ATOM    527  CG  LYS    67      64.604  13.496 -39.244  1.00 82.61           C  
ATOM    528  CD  LYS    67      65.949  14.157 -39.548  1.00 82.61           C  
ATOM    529  CE  LYS    67      66.788  14.418 -38.294  1.00 82.61           C  
ATOM    530  NZ  LYS    67      68.071  15.057 -38.662  1.00 82.61           N1+
ATOM    531  N   LEU    68      60.952  14.310 -39.247  1.00254.55           N  
ATOM    532  CA  LEU    68      60.440  14.990 -38.095  1.00254.55           C  
ATOM    533  C   LEU    68      59.176  14.347 -37.629  1.00254.55           C  
ATOM    534  O   LEU    68      58.103  14.527 -38.201  1.00254.55           O  
ATOM    535  CB  LEU    68      60.152  16.488 -38.284  1.00254.55           C  
ATOM    536  CG  LEU    68      59.659  17.135 -36.973  1.00254.55           C  
ATOM    537  CD1 LEU    68      60.727  17.027 -35.872  1.00254.55           C  
ATOM    538  CD2 LEU    68      59.186  18.580 -37.186  1.00254.55           C  
ATOM    539  N   ARG    69      59.316  13.557 -36.552  1.00115.60           N  
ATOM    540  CA  ARG    69      58.254  12.871 -35.882  1.00115.60           C  
ATOM    541  C   ARG    69      57.405  13.862 -35.143  1.00115.60           C  
ATOM    542  O   ARG    69      56.203  13.655 -34.973  1.00115.60           O  
ATOM    543  CB  ARG    69      58.777  11.852 -34.856  1.00115.60           C  
ATOM    544  CG  ARG    69      59.611  10.735 -35.485  1.00115.60           C  
ATOM    545  CD  ARG    69      60.138   9.716 -34.472  1.00115.60           C  
ATOM    546  NE  ARG    69      60.925   8.701 -35.228  1.00115.60           N  
ATOM    547  CZ  ARG    69      62.250   8.916 -35.486  1.00115.60           C  
ATOM    548  NH1 ARG    69      62.855  10.059 -35.046  1.00115.60           N1+
ATOM    549  NH2 ARG    69      62.969   7.987 -36.181  1.00115.60           N  
ATOM    550  N   SER    70      58.014  14.951 -34.627  1.00107.63           N  
ATOM    551  CA  SER    70      57.208  15.871 -33.874  1.00107.63           C  
ATOM    552  C   SER    70      57.258  17.235 -34.493  1.00107.63           C  
ATOM    553  O   SER    70      58.181  18.013 -34.255  1.00107.63           O  
ATOM    554  CB  SER    70      57.669  15.999 -32.411  1.00107.63           C  
ATOM    555  OG  SER    70      59.007  16.474 -32.357  1.00107.63           O  
ATOM    556  N   PRO    71      56.253  17.565 -35.258  1.00 83.41           N  
ATOM    557  CA  PRO    71      56.191  18.865 -35.870  1.00 83.41           C  
ATOM    558  C   PRO    71      55.762  19.881 -34.860  1.00 83.41           C  
ATOM    559  O   PRO    71      55.057  19.523 -33.916  1.00 83.41           O  
ATOM    560  CB  PRO    71      55.228  18.734 -37.054  1.00 83.41           C  
ATOM    561  CG  PRO    71      54.481  17.413 -36.800  1.00 83.41           C  
ATOM    562  CD  PRO    71      55.486  16.576 -35.993  1.00 83.41           C  
ATOM    563  N   PRO    72      56.181  21.105 -35.013  1.00 99.27           N  
ATOM    564  CA  PRO    72      55.735  22.106 -34.085  1.00 99.27           C  
ATOM    565  C   PRO    72      54.337  22.511 -34.427  1.00 99.27           C  
ATOM    566  O   PRO    72      53.963  22.417 -35.596  1.00 99.27           O  
ATOM    567  CB  PRO    72      56.761  23.230 -34.145  1.00 99.27           C  
ATOM    568  CG  PRO    72      58.050  22.524 -34.599  1.00 99.27           C  
ATOM    569  CD  PRO    72      57.552  21.339 -35.440  1.00 99.27           C  
ATOM    570  N   LEU    73      53.538  22.946 -33.433  1.00 56.39           N  
ATOM    571  CA  LEU    73      52.189  23.324 -33.736  1.00 56.39           C  
ATOM    572  C   LEU    73      52.165  24.742 -34.199  1.00 56.39           C  
ATOM    573  O   LEU    73      52.951  25.575 -33.754  1.00 56.39           O  
ATOM    574  CB  LEU    73      51.198  23.190 -32.567  1.00 56.39           C  
ATOM    575  CG  LEU    73      50.993  21.738 -32.092  1.00 56.39           C  
ATOM    576  CD1 LEU    73      49.755  21.626 -31.189  1.00 56.39           C  
ATOM    577  CD2 LEU    73      50.975  20.750 -33.270  1.00 56.39           C  
ATOM    578  N   ASN    74      51.229  25.051 -35.117  1.00 46.88           N  
ATOM    579  CA  ASN    74      51.127  26.372 -35.658  1.00 46.88           C  
ATOM    580  C   ASN    74      49.751  26.882 -35.384  1.00 46.88           C  
ATOM    581  O   ASN    74      48.833  26.124 -35.071  1.00 46.88           O  
ATOM    582  CB  ASN    74      51.310  26.410 -37.187  1.00 46.88           C  
ATOM    583  CG  ASN    74      52.758  26.065 -37.504  1.00 46.88           C  
ATOM    584  ND2 ASN    74      53.026  24.757 -37.768  1.00 46.88           N  
ATOM    585  OD1 ASN    74      53.631  26.933 -37.510  1.00 46.88           O  
ATOM    586  N   ILE    75      49.590  28.214 -35.479  1.00106.26           N  
ATOM    587  CA  ILE    75      48.312  28.826 -35.288  1.00106.26           C  
ATOM    588  C   ILE    75      47.449  28.446 -36.446  1.00106.26           C  
ATOM    589  O   ILE    75      47.928  28.242 -37.560  1.00106.26           O  
ATOM    590  CB  ILE    75      48.363  30.325 -35.219  1.00106.26           C  
ATOM    591  CG1 ILE    75      47.022  30.885 -34.716  1.00106.26           C  
ATOM    592  CG2 ILE    75      48.785  30.850 -36.601  1.00106.26           C  
ATOM    593  CD1 ILE    75      47.087  32.356 -34.315  1.00106.26           C  
ATOM    594  N   PHE    76      46.136  28.300 -36.185  1.00106.35           N  
ATOM    595  CA  PHE    76      45.168  28.008 -37.199  1.00106.35           C  
ATOM    596  C   PHE    76      45.261  29.168 -38.124  1.00106.35           C  
ATOM    597  O   PHE    76      45.860  30.197 -37.821  1.00106.35           O  
ATOM    598  CB  PHE    76      43.738  27.911 -36.620  1.00106.35           C  
ATOM    599  CG  PHE    76      42.727  27.597 -37.674  1.00106.35           C  
ATOM    600  CD1 PHE    76      42.662  26.341 -38.237  1.00106.35           C  
ATOM    601  CD2 PHE    76      41.810  28.544 -38.073  1.00106.35           C  
ATOM    602  CE1 PHE    76      41.723  26.045 -39.198  1.00106.35           C  
ATOM    603  CE2 PHE    76      40.867  28.254 -39.032  1.00106.35           C  
ATOM    604  CZ  PHE    76      40.824  27.003 -39.600  1.00106.35           C  
ATOM    605  N   SER    77      44.680  29.037 -39.311  1.00114.09           N  
ATOM    606  CA  SER    77      44.800  30.091 -40.274  1.00114.09           C  
ATOM    607  C   SER    77      44.096  31.373 -39.803  1.00114.09           C  
ATOM    608  O   SER    77      43.860  32.257 -40.626  1.00114.09           O  
ATOM    609  CB  SER    77      44.238  29.703 -41.649  1.00114.09           C  
ATOM    610  OG  SER    77      45.037  28.674 -42.214  1.00114.09           O  
ATOM    611  N   GLY    78      43.720  31.487 -38.495  1.00 77.23           N  
ATOM    612  CA  GLY    78      43.128  32.611 -37.786  1.00 77.23           C  
ATOM    613  C   GLY    78      44.180  33.641 -37.480  1.00 77.23           C  
ATOM    614  O   GLY    78      45.302  33.575 -37.978  1.00 77.23           O  
ATOM    615  N   LYS    79      43.818  34.630 -36.630  1.00174.16           N  
ATOM    616  CA  LYS    79      44.653  35.761 -36.321  1.00174.16           C  
ATOM    617  C   LYS    79      45.350  35.556 -35.006  1.00174.16           C  
ATOM    618  O   LYS    79      46.415  34.944 -34.941  1.00174.16           O  
ATOM    619  CB  LYS    79      43.852  37.068 -36.177  1.00174.16           C  
ATOM    620  CG  LYS    79      43.131  37.508 -37.453  1.00174.16           C  
ATOM    621  CD  LYS    79      41.959  36.602 -37.840  1.00174.16           C  
ATOM    622  CE  LYS    79      41.159  37.115 -39.039  1.00174.16           C  
ATOM    623  NZ  LYS    79      40.469  38.375 -38.681  1.00174.16           N1+
ATOM    624  N   SER    80      44.759  36.143 -33.942  1.00115.65           N  
ATOM    625  CA  SER    80      45.245  36.233 -32.588  1.00115.65           C  
ATOM    626  C   SER    80      45.243  34.939 -31.823  1.00115.65           C  
ATOM    627  O   SER    80      46.072  34.787 -30.927  1.00115.65           O  
ATOM    628  CB  SER    80      44.425  37.224 -31.748  1.00115.65           C  
ATOM    629  OG  SER    80      44.853  37.182 -30.395  1.00115.65           O  
ATOM    630  N   SER    81      44.389  33.961 -32.195  1.00129.81           N  
ATOM    631  CA  SER    81      44.135  32.732 -31.470  1.00129.81           C  
ATOM    632  C   SER    81      43.073  32.957 -30.432  1.00129.81           C  
ATOM    633  O   SER    81      42.720  32.048 -29.680  1.00129.81           O  
ATOM    634  CB  SER    81      45.337  32.158 -30.698  1.00129.81           C  
ATOM    635  OG  SER    81      45.450  32.796 -29.434  1.00129.81           O  
ATOM    636  N   LYS    82      42.566  34.196 -30.356  1.00167.57           N  
ATOM    637  CA  LYS    82      41.423  34.618 -29.592  1.00167.57           C  
ATOM    638  C   LYS    82      40.121  34.200 -30.250  1.00167.57           C  
ATOM    639  O   LYS    82      39.111  34.183 -29.548  1.00167.57           O  
ATOM    640  CB  LYS    82      41.360  36.145 -29.419  1.00167.57           C  
ATOM    641  CG  LYS    82      42.559  36.732 -28.670  1.00167.57           C  
ATOM    642  CD  LYS    82      42.747  36.176 -27.257  1.00167.57           C  
ATOM    643  CE  LYS    82      43.935  36.792 -26.513  1.00167.57           C  
ATOM    644  NZ  LYS    82      45.201  36.449 -27.199  1.00167.57           N1+
ATOM    645  N   PRO    83      40.019  33.926 -31.542  1.00 90.64           N  
ATOM    646  CA  PRO    83      38.722  33.590 -32.082  1.00 90.64           C  
ATOM    647  C   PRO    83      38.046  32.369 -31.550  1.00 90.64           C  
ATOM    648  O   PRO    83      36.831  32.264 -31.716  1.00 90.64           O  
ATOM    649  CB  PRO    83      38.870  33.616 -33.600  1.00 90.64           C  
ATOM    650  CG  PRO    83      39.928  34.706 -33.820  1.00 90.64           C  
ATOM    651  CD  PRO    83      40.782  34.673 -32.543  1.00 90.64           C  
ATOM    652  N   LEU    84      38.789  31.407 -30.984  1.00 74.48           N  
ATOM    653  CA  LEU    84      38.160  30.283 -30.350  1.00 74.48           C  
ATOM    654  C   LEU    84      38.718  30.271 -28.964  1.00 74.48           C  
ATOM    655  O   LEU    84      39.925  30.447 -28.792  1.00 74.48           O  
ATOM    656  CB  LEU    84      38.504  28.939 -31.011  1.00 74.48           C  
ATOM    657  CG  LEU    84      37.969  28.798 -32.451  1.00 74.48           C  
ATOM    658  CD1 LEU    84      38.350  27.438 -33.055  1.00 74.48           C  
ATOM    659  CD2 LEU    84      36.458  29.067 -32.521  1.00 74.48           C  
ATOM    660  N   THR    85      37.844  30.183 -27.935  1.00148.66           N  
ATOM    661  CA  THR    85      38.350  30.169 -26.592  1.00148.66           C  
ATOM    662  C   THR    85      38.938  28.836 -26.211  1.00148.66           C  
ATOM    663  O   THR    85      40.107  28.765 -25.826  1.00148.66           O  
ATOM    664  CB  THR    85      37.352  30.621 -25.559  1.00148.66           C  
ATOM    665  CG2 THR    85      36.271  29.561 -25.320  1.00148.66           C  
ATOM    666  OG1 THR    85      38.035  30.886 -24.349  1.00148.66           O  
ATOM    667  N   SER    86      38.163  27.728 -26.337  1.00 61.97           N  
ATOM    668  CA  SER    86      38.684  26.431 -25.985  1.00 61.97           C  
ATOM    669  C   SER    86      37.907  25.375 -26.723  1.00 61.97           C  
ATOM    670  O   SER    86      36.675  25.413 -26.751  1.00 61.97           O  
ATOM    671  CB  SER    86      38.558  26.110 -24.484  1.00 61.97           C  
ATOM    672  OG  SER    86      39.087  24.820 -24.214  1.00 61.97           O  
ATOM    673  N   VAL    87      38.611  24.390 -27.330  1.00 61.74           N  
ATOM    674  CA  VAL    87      37.936  23.342 -28.057  1.00 61.74           C  
ATOM    675  C   VAL    87      38.539  22.000 -27.734  1.00 61.74           C  
ATOM    676  O   VAL    87      39.731  21.890 -27.465  1.00 61.74           O  
ATOM    677  CB  VAL    87      38.021  23.498 -29.548  1.00 61.74           C  
ATOM    678  CG1 VAL    87      37.398  22.252 -30.201  1.00 61.74           C  
ATOM    679  CG2 VAL    87      37.339  24.817 -29.948  1.00 61.74           C  
ATOM    680  N   TYR    88      37.666  20.975 -27.596  1.00139.39           N  
ATOM    681  CA  TYR    88      37.964  19.574 -27.407  1.00139.39           C  
ATOM    682  C   TYR    88      38.159  18.742 -28.657  1.00139.39           C  
ATOM    683  O   TYR    88      38.918  17.773 -28.622  1.00139.39           O  
ATOM    684  CB  TYR    88      36.971  18.853 -26.476  1.00139.39           C  
ATOM    685  CG  TYR    88      37.407  19.133 -25.075  1.00139.39           C  
ATOM    686  CD1 TYR    88      38.345  18.315 -24.485  1.00139.39           C  
ATOM    687  CD2 TYR    88      36.906  20.190 -24.346  1.00139.39           C  
ATOM    688  CE1 TYR    88      38.776  18.533 -23.198  1.00139.39           C  
ATOM    689  CE2 TYR    88      37.335  20.415 -23.055  1.00139.39           C  
ATOM    690  CZ  TYR    88      38.270  19.586 -22.478  1.00139.39           C  
ATOM    691  OH  TYR    88      38.710  19.812 -21.157  1.00139.39           O  
ATOM    692  N   GLN    89      37.411  18.986 -29.763  1.00205.21           N  
ATOM    693  CA  GLN    89      37.670  18.142 -30.903  1.00205.21           C  
ATOM    694  C   GLN    89      37.210  18.743 -32.201  1.00205.21           C  
ATOM    695  O   GLN    89      36.201  19.441 -32.294  1.00205.21           O  
ATOM    696  CB  GLN    89      37.195  16.685 -30.848  1.00205.21           C  
ATOM    697  CG  GLN    89      35.707  16.420 -30.980  1.00205.21           C  
ATOM    698  CD  GLN    89      35.668  14.926 -31.244  1.00205.21           C  
ATOM    699  NE2 GLN    89      35.911  14.533 -32.523  1.00205.21           N  
ATOM    700  OE1 GLN    89      35.483  14.125 -30.330  1.00205.21           O  
ATOM    701  N   PRO    90      38.047  18.535 -33.194  1.00140.55           N  
ATOM    702  CA  PRO    90      37.726  18.964 -34.536  1.00140.55           C  
ATOM    703  C   PRO    90      37.109  17.861 -35.345  1.00140.55           C  
ATOM    704  O   PRO    90      37.509  16.710 -35.166  1.00140.55           O  
ATOM    705  CB  PRO    90      39.028  19.474 -35.153  1.00140.55           C  
ATOM    706  CG  PRO    90      40.127  18.824 -34.301  1.00140.55           C  
ATOM    707  CD  PRO    90      39.470  18.666 -32.924  1.00140.55           C  
ATOM    708  N   VAL    91      36.185  18.189 -36.277  1.00 50.59           N  
ATOM    709  CA  VAL    91      35.611  17.179 -37.125  1.00 50.59           C  
ATOM    710  C   VAL    91      35.483  17.733 -38.511  1.00 50.59           C  
ATOM    711  O   VAL    91      35.052  18.869 -38.700  1.00 50.59           O  
ATOM    712  CB  VAL    91      34.237  16.741 -36.710  1.00 50.59           C  
ATOM    713  CG1 VAL    91      33.683  15.785 -37.781  1.00 50.59           C  
ATOM    714  CG2 VAL    91      34.325  16.110 -35.310  1.00 50.59           C  
ATOM    715  N   ILE    92      35.841  16.911 -39.523  1.00 56.71           N  
ATOM    716  CA  ILE    92      35.751  17.312 -40.900  1.00 56.71           C  
ATOM    717  C   ILE    92      34.674  16.496 -41.552  1.00 56.71           C  
ATOM    718  O   ILE    92      34.657  15.268 -41.503  1.00 56.71           O  
ATOM    719  CB  ILE    92      37.022  17.103 -41.676  1.00 56.71           C  
ATOM    720  CG1 ILE    92      38.144  17.990 -41.112  1.00 56.71           C  
ATOM    721  CG2 ILE    92      36.728  17.365 -43.162  1.00 56.71           C  
ATOM    722  CD1 ILE    92      39.529  17.644 -41.654  1.00 56.71           C  
ATOM    723  N   ASP    93      33.752  17.233 -42.186  1.00184.60           N  
ATOM    724  CA  ASP    93      32.535  16.885 -42.860  1.00184.60           C  
ATOM    725  C   ASP    93      32.854  16.415 -44.261  1.00184.60           C  
ATOM    726  O   ASP    93      34.001  16.444 -44.702  1.00184.60           O  
ATOM    727  CB  ASP    93      31.773  18.231 -42.918  1.00184.60           C  
ATOM    728  CG  ASP    93      30.349  18.248 -43.426  1.00184.60           C  
ATOM    729  OD1 ASP    93      30.087  17.846 -44.587  1.00184.60           O  
ATOM    730  OD2 ASP    93      29.495  18.741 -42.645  1.00184.60           O1-
ATOM    731  N   ASP    94      31.815  15.944 -44.984  1.00 63.63           N  
ATOM    732  CA  ASP    94      31.872  15.479 -46.344  1.00 63.63           C  
ATOM    733  C   ASP    94      32.218  16.640 -47.237  1.00 63.63           C  
ATOM    734  O   ASP    94      32.816  16.473 -48.298  1.00 63.63           O  
ATOM    735  CB  ASP    94      30.516  14.934 -46.824  1.00 63.63           C  
ATOM    736  CG  ASP    94      30.193  13.692 -46.006  1.00 63.63           C  
ATOM    737  OD1 ASP    94      31.115  13.182 -45.315  1.00 63.63           O  
ATOM    738  OD2 ASP    94      29.019  13.238 -46.059  1.00 63.63           O1-
ATOM    739  N   CYS    95      31.761  17.842 -46.845  1.00111.55           N  
ATOM    740  CA  CYS    95      31.912  19.111 -47.503  1.00111.55           C  
ATOM    741  C   CYS    95      33.285  19.695 -47.316  1.00111.55           C  
ATOM    742  O   CYS    95      33.612  20.708 -47.931  1.00111.55           O  
ATOM    743  CB  CYS    95      30.845  20.111 -47.027  1.00111.55           C  
ATOM    744  SG  CYS    95      29.189  19.407 -47.296  1.00111.55           S  
ATOM    745  N   ARG    96      34.117  19.116 -46.433  1.00134.93           N  
ATOM    746  CA  ARG    96      35.426  19.660 -46.172  1.00134.93           C  
ATOM    747  C   ARG    96      35.279  20.923 -45.375  1.00134.93           C  
ATOM    748  O   ARG    96      36.016  21.893 -45.555  1.00134.93           O  
ATOM    749  CB  ARG    96      36.208  19.951 -47.467  1.00134.93           C  
ATOM    750  CG  ARG    96      37.717  20.114 -47.273  1.00134.93           C  
ATOM    751  CD  ARG    96      38.472  20.291 -48.593  1.00134.93           C  
ATOM    752  NE  ARG    96      39.919  20.437 -48.274  1.00134.93           N  
ATOM    753  CZ  ARG    96      40.803  20.771 -49.257  1.00134.93           C  
ATOM    754  NH1 ARG    96      40.360  20.991 -50.528  1.00134.93           N1+
ATOM    755  NH2 ARG    96      42.134  20.882 -48.968  1.00134.93           N  
ATOM    756  N   ARG    97      34.290  20.921 -44.456  1.00 88.33           N  
ATOM    757  CA  ARG    97      34.095  21.991 -43.524  1.00 88.33           C  
ATOM    758  C   ARG    97      34.648  21.496 -42.219  1.00 88.33           C  
ATOM    759  O   ARG    97      34.391  20.363 -41.815  1.00 88.33           O  
ATOM    760  CB  ARG    97      32.612  22.321 -43.277  1.00 88.33           C  
ATOM    761  CG  ARG    97      31.893  22.876 -44.507  1.00 88.33           C  
ATOM    762  CD  ARG    97      30.439  23.273 -44.244  1.00 88.33           C  
ATOM    763  NE  ARG    97      29.688  22.040 -43.875  1.00 88.33           N  
ATOM    764  CZ  ARG    97      28.346  22.112 -43.634  1.00 88.33           C  
ATOM    765  NH1 ARG    97      27.696  23.310 -43.730  1.00 88.33           N1+
ATOM    766  NH2 ARG    97      27.649  20.986 -43.307  1.00 88.33           N  
ATOM    767  N   LEU    98      35.441  22.344 -41.532  1.00 56.62           N  
ATOM    768  CA  LEU    98      36.043  21.975 -40.281  1.00 56.62           C  
ATOM    769  C   LEU    98      35.155  22.459 -39.179  1.00 56.62           C  
ATOM    770  O   LEU    98      34.922  23.658 -39.032  1.00 56.62           O  
ATOM    771  CB  LEU    98      37.429  22.616 -40.085  1.00 56.62           C  
ATOM    772  CG  LEU    98      38.119  22.265 -38.754  1.00 56.62           C  
ATOM    773  CD1 LEU    98      38.385  20.756 -38.633  1.00 56.62           C  
ATOM    774  CD2 LEU    98      39.388  23.112 -38.557  1.00 56.62           C  
ATOM    775  N   TRP    99      34.651  21.521 -38.353  1.00 72.67           N  
ATOM    776  CA  TRP    99      33.742  21.877 -37.300  1.00 72.67           C  
ATOM    777  C   TRP    99      34.431  21.702 -35.978  1.00 72.67           C  
ATOM    778  O   TRP    99      35.133  20.719 -35.743  1.00 72.67           O  
ATOM    779  CB  TRP    99      32.493  20.977 -37.260  1.00 72.67           C  
ATOM    780  CG  TRP    99      31.585  21.085 -38.466  1.00 72.67           C  
ATOM    781  CD1 TRP    99      31.730  20.537 -39.708  1.00 72.67           C  
ATOM    782  CD2 TRP    99      30.336  21.795 -38.479  1.00 72.67           C  
ATOM    783  CE2 TRP    99      29.783  21.635 -39.749  1.00 72.67           C  
ATOM    784  CE3 TRP    99      29.698  22.515 -37.509  1.00 72.67           C  
ATOM    785  NE1 TRP    99      30.650  20.862 -40.494  1.00 72.67           N  
ATOM    786  CZ2 TRP    99      28.580  22.196 -40.070  1.00 72.67           C  
ATOM    787  CZ3 TRP    99      28.487  23.083 -37.837  1.00 72.67           C  
ATOM    788  CH2 TRP    99      27.939  22.927 -39.093  1.00 72.67           C  
ATOM    789  N   VAL   100      34.247  22.685 -35.075  1.00 46.12           N  
ATOM    790  CA  VAL   100      34.783  22.613 -33.744  1.00 46.12           C  
ATOM    791  C   VAL   100      33.677  23.037 -32.825  1.00 46.12           C  
ATOM    792  O   VAL   100      32.687  23.617 -33.267  1.00 46.12           O  
ATOM    793  CB  VAL   100      35.938  23.543 -33.507  1.00 46.12           C  
ATOM    794  CG1 VAL   100      37.095  23.135 -34.435  1.00 46.12           C  
ATOM    795  CG2 VAL   100      35.457  24.991 -33.705  1.00 46.12           C  
ATOM    796  N   LEU   101      33.788  22.701 -31.521  1.00113.48           N  
ATOM    797  CA  LEU   101      32.799  23.131 -30.570  1.00113.48           C  
ATOM    798  C   LEU   101      33.520  23.949 -29.541  1.00113.48           C  
ATOM    799  O   LEU   101      34.207  23.410 -28.676  1.00113.48           O  
ATOM    800  CB  LEU   101      32.115  21.940 -29.857  1.00113.48           C  
ATOM    801  CG  LEU   101      30.904  22.258 -28.946  1.00113.48           C  
ATOM    802  CD1 LEU   101      30.356  20.962 -28.328  1.00113.48           C  
ATOM    803  CD2 LEU   101      31.198  23.313 -27.866  1.00113.48           C  
ATOM    804  N   ASP   102      33.381  25.290 -29.605  1.00 58.87           N  
ATOM    805  CA  ASP   102      34.004  26.129 -28.619  1.00 58.87           C  
ATOM    806  C   ASP   102      33.157  26.029 -27.384  1.00 58.87           C  
ATOM    807  O   ASP   102      31.966  26.335 -27.408  1.00 58.87           O  
ATOM    808  CB  ASP   102      34.087  27.610 -29.030  1.00 58.87           C  
ATOM    809  CG  ASP   102      35.026  28.312 -28.060  1.00 58.87           C  
ATOM    810  OD1 ASP   102      35.473  27.635 -27.096  1.00 58.87           O  
ATOM    811  OD2 ASP   102      35.312  29.523 -28.266  1.00 58.87           O1-
ATOM    812  N   VAL   103      33.756  25.568 -26.271  1.00113.11           N  
ATOM    813  CA  VAL   103      33.058  25.421 -25.022  1.00113.11           C  
ATOM    814  C   VAL   103      32.721  26.779 -24.474  1.00113.11           C  
ATOM    815  O   VAL   103      31.723  26.939 -23.771  1.00113.11           O  
ATOM    816  CB  VAL   103      33.866  24.690 -23.990  1.00113.11           C  
ATOM    817  CG1 VAL   103      35.126  25.517 -23.681  1.00113.11           C  
ATOM    818  CG2 VAL   103      32.977  24.437 -22.760  1.00113.11           C  
ATOM    819  N   GLY   104      33.590  27.782 -24.721  1.00 46.76           N  
ATOM    820  CA  GLY   104      33.253  29.137 -24.376  1.00 46.76           C  
ATOM    821  C   GLY   104      33.970  29.652 -23.164  1.00 46.76           C  
ATOM    822  O   GLY   104      33.926  30.855 -22.906  1.00 46.76           O  
ATOM    823  N   ILE   105      34.614  28.783 -22.364  1.00 99.94           N  
ATOM    824  CA  ILE   105      35.332  29.293 -21.229  1.00 99.94           C  
ATOM    825  C   ILE   105      36.557  28.459 -21.029  1.00 99.94           C  
ATOM    826  O   ILE   105      36.634  27.327 -21.501  1.00 99.94           O  
ATOM    827  CB  ILE   105      34.547  29.238 -19.950  1.00 99.94           C  
ATOM    828  CG1 ILE   105      35.273  30.022 -18.844  1.00 99.94           C  
ATOM    829  CG2 ILE   105      34.291  27.760 -19.610  1.00 99.94           C  
ATOM    830  CD1 ILE   105      34.412  30.268 -17.606  1.00 99.94           C  
ATOM    831  N   VAL   106      37.566  29.028 -20.340  1.00117.56           N  
ATOM    832  CA  VAL   106      38.783  28.340 -20.010  1.00117.56           C  
ATOM    833  C   VAL   106      38.567  27.695 -18.671  1.00117.56           C  
ATOM    834  O   VAL   106      37.711  28.122 -17.899  1.00117.56           O  
ATOM    835  CB  VAL   106      39.969  29.254 -19.915  1.00117.56           C  
ATOM    836  CG1 VAL   106      40.215  29.874 -21.302  1.00117.56           C  
ATOM    837  CG2 VAL   106      39.704  30.292 -18.811  1.00117.56           C  
ATOM    838  N   GLU   107      39.297  26.591 -18.411  1.00112.65           N  
ATOM    839  CA  GLU   107      39.209  25.773 -17.232  1.00112.65           C  
ATOM    840  C   GLU   107      39.902  26.302 -16.002  1.00112.65           C  
ATOM    841  O   GLU   107      39.566  25.868 -14.905  1.00112.65           O  
ATOM    842  CB  GLU   107      39.617  24.322 -17.520  1.00112.65           C  
ATOM    843  CG  GLU   107      38.544  23.666 -18.397  1.00112.65           C  
ATOM    844  CD  GLU   107      39.030  22.334 -18.939  1.00112.65           C  
ATOM    845  OE1 GLU   107      39.417  21.452 -18.127  1.00112.65           O  
ATOM    846  OE2 GLU   107      39.010  22.183 -20.190  1.00112.65           O1-
ATOM    847  N   SER   108      40.914  27.190 -16.100  1.00 59.68           N  
ATOM    848  CA  SER   108      41.601  27.574 -14.888  1.00 59.68           C  
ATOM    849  C   SER   108      41.364  29.027 -14.573  1.00 59.68           C  
ATOM    850  O   SER   108      40.932  29.812 -15.414  1.00 59.68           O  
ATOM    851  CB  SER   108      43.123  27.374 -14.966  1.00 59.68           C  
ATOM    852  OG  SER   108      43.676  28.240 -15.947  1.00 59.68           O  
ATOM    853  N   PRO   109      41.549  29.375 -13.322  1.00 95.06           N  
ATOM    854  CA  PRO   109      41.426  30.762 -12.934  1.00 95.06           C  
ATOM    855  C   PRO   109      42.732  31.502 -12.997  1.00 95.06           C  
ATOM    856  O   PRO   109      43.778  30.878 -12.827  1.00 95.06           O  
ATOM    857  CB  PRO   109      40.829  30.764 -11.525  1.00 95.06           C  
ATOM    858  CG  PRO   109      41.086  29.344 -10.998  1.00 95.06           C  
ATOM    859  CD  PRO   109      41.094  28.483 -12.269  1.00 95.06           C  
ATOM    860  N   SER   110      42.696  32.835 -13.206  1.00154.98           N  
ATOM    861  CA  SER   110      43.885  33.640 -13.168  1.00154.98           C  
ATOM    862  C   SER   110      44.854  33.175 -14.217  1.00154.98           C  
ATOM    863  O   SER   110      44.547  32.307 -15.033  1.00154.98           O  
ATOM    864  CB  SER   110      44.568  33.624 -11.783  1.00154.98           C  
ATOM    865  OG  SER   110      45.623  34.573 -11.719  1.00154.98           O  
ATOM    866  N   GLU   111      46.056  33.786 -14.216  1.00291.69           N  
ATOM    867  CA  GLU   111      47.154  33.498 -15.095  1.00291.69           C  
ATOM    868  C   GLU   111      46.781  33.599 -16.542  1.00291.69           C  
ATOM    869  O   GLU   111      47.105  32.716 -17.337  1.00291.69           O  
ATOM    870  CB  GLU   111      47.882  32.181 -14.769  1.00291.69           C  
ATOM    871  CG  GLU   111      46.997  30.942 -14.680  1.00291.69           C  
ATOM    872  CD  GLU   111      47.820  29.881 -13.960  1.00291.69           C  
ATOM    873  OE1 GLU   111      48.907  29.518 -14.485  1.00291.69           O  
ATOM    874  OE2 GLU   111      47.373  29.420 -12.876  1.00291.69           O1-
ATOM    875  N   ARG   112      46.071  34.701 -16.878  1.00332.47           N  
ATOM    876  CA  ARG   112      45.739  35.171 -18.199  1.00332.47           C  
ATOM    877  C   ARG   112      44.248  35.297 -18.358  1.00332.47           C  
ATOM    878  O   ARG   112      43.572  34.307 -18.620  1.00332.47           O  
ATOM    879  CB  ARG   112      46.284  34.340 -19.374  1.00332.47           C  
ATOM    880  CG  ARG   112      47.806  34.429 -19.513  1.00332.47           C  
ATOM    881  CD  ARG   112      48.337  35.865 -19.601  1.00332.47           C  
ATOM    882  NE  ARG   112      47.794  36.484 -20.843  1.00332.47           N  
ATOM    883  CZ  ARG   112      48.090  37.787 -21.136  1.00332.47           C  
ATOM    884  NH1 ARG   112      48.885  38.510 -20.298  1.00332.47           N1+
ATOM    885  NH2 ARG   112      47.589  38.362 -22.269  1.00332.47           N  
ATOM    886  N   ASN   113      43.709  36.538 -18.255  1.00170.14           N  
ATOM    887  CA  ASN   113      42.301  36.807 -18.422  1.00170.14           C  
ATOM    888  C   ASN   113      42.137  37.234 -19.841  1.00170.14           C  
ATOM    889  O   ASN   113      41.247  38.008 -20.190  1.00170.14           O  
ATOM    890  CB  ASN   113      41.798  37.963 -17.541  1.00170.14           C  
ATOM    891  CG  ASN   113      42.532  39.226 -17.968  1.00170.14           C  
ATOM    892  ND2 ASN   113      43.869  39.262 -17.722  1.00170.14           N  
ATOM    893  OD1 ASN   113      41.933  40.155 -18.509  1.00170.14           O  
ATOM    894  N   LYS   114      43.019  36.692 -20.692  1.00112.10           N  
ATOM    895  CA  LYS   114      43.086  36.944 -22.096  1.00112.10           C  
ATOM    896  C   LYS   114      41.923  36.325 -22.810  1.00112.10           C  
ATOM    897  O   LYS   114      41.578  36.757 -23.909  1.00112.10           O  
ATOM    898  CB  LYS   114      44.408  36.458 -22.722  1.00112.10           C  
ATOM    899  CG  LYS   114      44.815  35.032 -22.346  1.00112.10           C  
ATOM    900  CD  LYS   114      46.028  34.531 -23.135  1.00112.10           C  
ATOM    901  CE  LYS   114      46.665  33.258 -22.572  1.00112.10           C  
ATOM    902  NZ  LYS   114      47.820  32.861 -23.406  1.00112.10           N1+
ATOM    903  N   TYR   115      41.311  35.256 -22.258  1.00 90.86           N  
ATOM    904  CA  TYR   115      40.243  34.661 -23.016  1.00 90.86           C  
ATOM    905  C   TYR   115      38.935  34.856 -22.307  1.00 90.86           C  
ATOM    906  O   TYR   115      38.502  34.004 -21.531  1.00 90.86           O  
ATOM    907  CB  TYR   115      40.416  33.145 -23.204  1.00 90.86           C  
ATOM    908  CG  TYR   115      41.747  32.946 -23.837  1.00 90.86           C  
ATOM    909  CD1 TYR   115      41.931  33.139 -25.187  1.00 90.86           C  
ATOM    910  CD2 TYR   115      42.817  32.564 -23.063  1.00 90.86           C  
ATOM    911  CE1 TYR   115      43.170  32.954 -25.754  1.00 90.86           C  
ATOM    912  CE2 TYR   115      44.057  32.380 -23.624  1.00 90.86           C  
ATOM    913  CZ  TYR   115      44.234  32.573 -24.971  1.00 90.86           C  
ATOM    914  OH  TYR   115      45.507  32.383 -25.550  1.00 90.86           O  
ATOM    915  N   PRO   116      38.265  35.936 -22.622  1.00 65.83           N  
ATOM    916  CA  PRO   116      37.005  36.279 -22.017  1.00 65.83           C  
ATOM    917  C   PRO   116      36.022  35.184 -22.289  1.00 65.83           C  
ATOM    918  O   PRO   116      36.113  34.559 -23.344  1.00 65.83           O  
ATOM    919  CB  PRO   116      36.577  37.575 -22.700  1.00 65.83           C  
ATOM    920  CG  PRO   116      37.193  37.444 -24.107  1.00 65.83           C  
ATOM    921  CD  PRO   116      38.484  36.638 -23.874  1.00 65.83           C  
ATOM    922  N   THR   117      35.072  34.946 -21.361  1.00101.37           N  
ATOM    923  CA  THR   117      34.118  33.883 -21.505  1.00101.37           C  
ATOM    924  C   THR   117      32.993  34.329 -22.380  1.00101.37           C  
ATOM    925  O   THR   117      32.796  35.521 -22.614  1.00101.37           O  
ATOM    926  CB  THR   117      33.521  33.446 -20.201  1.00101.37           C  
ATOM    927  CG2 THR   117      34.657  33.012 -19.259  1.00101.37           C  
ATOM    928  OG1 THR   117      32.787  34.513 -19.618  1.00101.37           O  
ATOM    929  N   LYS   118      32.239  33.343 -22.908  1.00110.21           N  
ATOM    930  CA  LYS   118      31.112  33.584 -23.764  1.00110.21           C  
ATOM    931  C   LYS   118      30.324  32.307 -23.788  1.00110.21           C  
ATOM    932  O   LYS   118      30.704  31.323 -23.156  1.00110.21           O  
ATOM    933  CB  LYS   118      31.520  33.908 -25.212  1.00110.21           C  
ATOM    934  CG  LYS   118      30.359  34.341 -26.109  1.00110.21           C  
ATOM    935  CD  LYS   118      30.824  34.964 -27.427  1.00110.21           C  
ATOM    936  CE  LYS   118      31.667  36.228 -27.238  1.00110.21           C  
ATOM    937  NZ  LYS   118      32.100  36.753 -28.553  1.00110.21           N1+
ATOM    938  N   ASN   119      29.186  32.294 -24.513  1.00 54.89           N  
ATOM    939  CA  ASN   119      28.366  31.113 -24.588  1.00 54.89           C  
ATOM    940  C   ASN   119      29.017  30.142 -25.525  1.00 54.89           C  
ATOM    941  O   ASN   119      29.757  30.530 -26.426  1.00 54.89           O  
ATOM    942  CB  ASN   119      26.944  31.382 -25.109  1.00 54.89           C  
ATOM    943  CG  ASN   119      26.180  32.148 -24.039  1.00 54.89           C  
ATOM    944  ND2 ASN   119      25.205  31.462 -23.385  1.00 54.89           N  
ATOM    945  OD1 ASN   119      26.437  33.326 -23.795  1.00 54.89           O  
ATOM    946  N   PRO   120      28.739  28.876 -25.334  1.00 69.65           N  
ATOM    947  CA  PRO   120      29.326  27.848 -26.153  1.00 69.65           C  
ATOM    948  C   PRO   120      28.880  28.001 -27.567  1.00 69.65           C  
ATOM    949  O   PRO   120      27.764  28.469 -27.790  1.00 69.65           O  
ATOM    950  CB  PRO   120      28.941  26.525 -25.498  1.00 69.65           C  
ATOM    951  CG  PRO   120      28.798  26.896 -24.009  1.00 69.65           C  
ATOM    952  CD  PRO   120      28.376  28.377 -24.017  1.00 69.65           C  
ATOM    953  N   ALA   121      29.742  27.639 -28.541  1.00 42.99           N  
ATOM    954  CA  ALA   121      29.343  27.833 -29.900  1.00 42.99           C  
ATOM    955  C   ALA   121      29.854  26.727 -30.767  1.00 42.99           C  
ATOM    956  O   ALA   121      30.910  26.146 -30.514  1.00 42.99           O  
ATOM    957  CB  ALA   121      29.860  29.153 -30.499  1.00 42.99           C  
ATOM    958  N   LEU   122      29.072  26.405 -31.820  1.00105.75           N  
ATOM    959  CA  LEU   122      29.476  25.469 -32.829  1.00105.75           C  
ATOM    960  C   LEU   122      29.968  26.327 -33.954  1.00105.75           C  
ATOM    961  O   LEU   122      29.244  27.201 -34.432  1.00105.75           O  
ATOM    962  CB  LEU   122      28.323  24.605 -33.369  1.00105.75           C  
ATOM    963  CG  LEU   122      27.708  23.674 -32.308  1.00105.75           C  
ATOM    964  CD1 LEU   122      27.058  24.477 -31.170  1.00105.75           C  
ATOM    965  CD2 LEU   122      26.745  22.659 -32.946  1.00105.75           C  
ATOM    966  N   ILE   123      31.226  26.114 -34.396  1.00 44.54           N  
ATOM    967  CA  ILE   123      31.789  26.965 -35.406  1.00 44.54           C  
ATOM    968  C   ILE   123      32.331  26.109 -36.506  1.00 44.54           C  
ATOM    969  O   ILE   123      32.796  24.994 -36.266  1.00 44.54           O  
ATOM    970  CB  ILE   123      32.923  27.814 -34.907  1.00 44.54           C  
ATOM    971  CG1 ILE   123      32.437  28.764 -33.800  1.00 44.54           C  
ATOM    972  CG2 ILE   123      33.540  28.541 -36.114  1.00 44.54           C  
ATOM    973  CD1 ILE   123      33.576  29.462 -33.058  1.00 44.54           C  
ATOM    974  N   ALA   124      32.266  26.615 -37.756  1.00 40.29           N  
ATOM    975  CA  ALA   124      32.752  25.852 -38.871  1.00 40.29           C  
ATOM    976  C   ALA   124      33.568  26.733 -39.774  1.00 40.29           C  
ATOM    977  O   ALA   124      33.296  27.921 -39.945  1.00 40.29           O  
ATOM    978  CB  ALA   124      31.629  25.235 -39.723  1.00 40.29           C  
ATOM    979  N   TYR   125      34.608  26.139 -40.390  1.00 55.99           N  
ATOM    980  CA  TYR   125      35.479  26.860 -41.273  1.00 55.99           C  
ATOM    981  C   TYR   125      35.477  26.108 -42.569  1.00 55.99           C  
ATOM    982  O   TYR   125      35.298  24.891 -42.581  1.00 55.99           O  
ATOM    983  CB  TYR   125      36.944  26.887 -40.793  1.00 55.99           C  
ATOM    984  CG  TYR   125      37.008  27.590 -39.478  1.00 55.99           C  
ATOM    985  CD1 TYR   125      37.103  28.961 -39.412  1.00 55.99           C  
ATOM    986  CD2 TYR   125      36.977  26.872 -38.302  1.00 55.99           C  
ATOM    987  CE1 TYR   125      37.161  29.605 -38.198  1.00 55.99           C  
ATOM    988  CE2 TYR   125      37.034  27.509 -37.085  1.00 55.99           C  
ATOM    989  CZ  TYR   125      37.128  28.879 -37.031  1.00 55.99           C  
ATOM    990  OH  TYR   125      37.186  29.537 -35.784  1.00 55.99           O  
ATOM    991  N   ASP   126      35.652  26.826 -43.699  1.00 48.08           N  
ATOM    992  CA  ASP   126      35.660  26.191 -44.989  1.00 48.08           C  
ATOM    993  C   ASP   126      37.084  25.994 -45.406  1.00 48.08           C  
ATOM    994  O   ASP   126      37.795  26.948 -45.717  1.00 48.08           O  
ATOM    995  CB  ASP   126      34.990  27.025 -46.097  1.00 48.08           C  
ATOM    996  CG  ASP   126      34.703  26.138 -47.300  1.00 48.08           C  
ATOM    997  OD1 ASP   126      35.034  24.924 -47.245  1.00 48.08           O  
ATOM    998  OD2 ASP   126      34.142  26.671 -48.294  1.00 48.08           O1-
ATOM    999  N   LEU   127      37.529  24.726 -45.409  1.00 67.15           N  
ATOM   1000  CA  LEU   127      38.858  24.342 -45.793  1.00 67.15           C  
ATOM   1001  C   LEU   127      39.042  24.563 -47.264  1.00 67.15           C  
ATOM   1002  O   LEU   127      40.157  24.795 -47.725  1.00 67.15           O  
ATOM   1003  CB  LEU   127      39.161  22.867 -45.474  1.00 67.15           C  
ATOM   1004  CG  LEU   127      39.093  22.550 -43.965  1.00 67.15           C  
ATOM   1005  CD1 LEU   127      39.530  21.105 -43.675  1.00 67.15           C  
ATOM   1006  CD2 LEU   127      39.867  23.586 -43.133  1.00 67.15           C  
ATOM   1007  N   THR   128      37.956  24.446 -48.053  1.00103.09           N  
ATOM   1008  CA  THR   128      38.064  24.601 -49.478  1.00103.09           C  
ATOM   1009  C   THR   128      38.548  25.982 -49.804  1.00103.09           C  
ATOM   1010  O   THR   128      39.468  26.140 -50.604  1.00103.09           O  
ATOM   1011  CB  THR   128      36.755  24.406 -50.184  1.00103.09           C  
ATOM   1012  CG2 THR   128      36.209  23.010 -49.837  1.00103.09           C  
ATOM   1013  OG1 THR   128      35.830  25.405 -49.780  1.00103.09           O  
ATOM   1014  N   LYS   129      37.948  27.025 -49.192  1.00 55.78           N  
ATOM   1015  CA  LYS   129      38.370  28.369 -49.474  1.00 55.78           C  
ATOM   1016  C   LYS   129      39.627  28.626 -48.716  1.00 55.78           C  
ATOM   1017  O   LYS   129      39.819  28.113 -47.614  1.00 55.78           O  
ATOM   1018  CB  LYS   129      37.369  29.458 -49.042  1.00 55.78           C  
ATOM   1019  CG  LYS   129      36.096  29.522 -49.887  1.00 55.78           C  
ATOM   1020  CD  LYS   129      35.017  30.423 -49.278  1.00 55.78           C  
ATOM   1021  CE  LYS   129      33.789  30.609 -50.172  1.00 55.78           C  
ATOM   1022  NZ  LYS   129      32.976  29.373 -50.180  1.00 55.78           N1+
ATOM   1023  N   GLN   130      40.523  29.441 -49.304  1.00149.96           N  
ATOM   1024  CA  GLN   130      41.771  29.728 -48.667  1.00149.96           C  
ATOM   1025  C   GLN   130      41.538  30.757 -47.629  1.00149.96           C  
ATOM   1026  O   GLN   130      40.713  31.653 -47.809  1.00149.96           O  
ATOM   1027  CB  GLN   130      42.859  30.249 -49.623  1.00149.96           C  
ATOM   1028  CG  GLN   130      42.563  31.622 -50.231  1.00149.96           C  
ATOM   1029  CD  GLN   130      43.049  32.693 -49.261  1.00149.96           C  
ATOM   1030  NE2 GLN   130      42.790  33.984 -49.603  1.00149.96           N  
ATOM   1031  OE1 GLN   130      43.653  32.394 -48.232  1.00149.96           O  
ATOM   1032  N   ASN   131      42.368  30.653 -46.571  1.00177.64           N  
ATOM   1033  CA  ASN   131      42.405  31.348 -45.323  1.00177.64           C  
ATOM   1034  C   ASN   131      41.292  30.886 -44.431  1.00177.64           C  
ATOM   1035  O   ASN   131      41.017  31.522 -43.415  1.00177.64           O  
ATOM   1036  CB  ASN   131      42.398  32.898 -45.390  1.00177.64           C  
ATOM   1037  CG  ASN   131      41.041  33.468 -45.791  1.00177.64           C  
ATOM   1038  ND2 ASN   131      41.030  34.289 -46.876  1.00177.64           N  
ATOM   1039  OD1 ASN   131      40.022  33.208 -45.153  1.00177.64           O  
ATOM   1040  N   TYR   132      40.668  29.737 -44.773  1.00131.10           N  
ATOM   1041  CA  TYR   132      39.650  29.075 -43.997  1.00131.10           C  
ATOM   1042  C   TYR   132      38.701  30.058 -43.360  1.00131.10           C  
ATOM   1043  O   TYR   132      38.817  30.331 -42.165  1.00131.10           O  
ATOM   1044  CB  TYR   132      40.202  28.191 -42.863  1.00131.10           C  
ATOM   1045  CG  TYR   132      41.189  27.229 -43.433  1.00131.10           C  
ATOM   1046  CD1 TYR   132      40.843  26.357 -44.437  1.00131.10           C  
ATOM   1047  CD2 TYR   132      42.463  27.178 -42.919  1.00131.10           C  
ATOM   1048  CE1 TYR   132      41.770  25.472 -44.940  1.00131.10           C  
ATOM   1049  CE2 TYR   132      43.393  26.297 -43.415  1.00131.10           C  
ATOM   1050  CZ  TYR   132      43.047  25.442 -44.432  1.00131.10           C  
ATOM   1051  OH  TYR   132      43.999  24.536 -44.946  1.00131.10           O  
ATOM   1052  N   PRO   133      37.784  30.621 -44.104  1.00162.18           N  
ATOM   1053  CA  PRO   133      36.832  31.548 -43.531  1.00162.18           C  
ATOM   1054  C   PRO   133      35.801  30.861 -42.681  1.00162.18           C  
ATOM   1055  O   PRO   133      35.548  29.679 -42.903  1.00162.18           O  
ATOM   1056  CB  PRO   133      36.218  32.301 -44.710  1.00162.18           C  
ATOM   1057  CG  PRO   133      37.305  32.232 -45.798  1.00162.18           C  
ATOM   1058  CD  PRO   133      38.056  30.922 -45.502  1.00162.18           C  
ATOM   1059  N   GLU   134      35.187  31.578 -41.710  1.00 81.64           N  
ATOM   1060  CA  GLU   134      34.195  30.982 -40.850  1.00 81.64           C  
ATOM   1061  C   GLU   134      32.845  31.062 -41.499  1.00 81.64           C  
ATOM   1062  O   GLU   134      32.305  32.146 -41.707  1.00 81.64           O  
ATOM   1063  CB  GLU   134      34.077  31.665 -39.475  1.00 81.64           C  
ATOM   1064  CG  GLU   134      33.024  31.014 -38.576  1.00 81.64           C  
ATOM   1065  CD  GLU   134      32.982  31.755 -37.247  1.00 81.64           C  
ATOM   1066  OE1 GLU   134      33.343  32.962 -37.218  1.00 81.64           O  
ATOM   1067  OE2 GLU   134      32.589  31.115 -36.236  1.00 81.64           O1-
ATOM   1068  N   ILE   135      32.328  29.885 -41.914  1.00193.32           N  
ATOM   1069  CA  ILE   135      31.037  29.663 -42.515  1.00193.32           C  
ATOM   1070  C   ILE   135      29.904  29.617 -41.530  1.00193.32           C  
ATOM   1071  O   ILE   135      28.822  30.122 -41.818  1.00193.32           O  
ATOM   1072  CB  ILE   135      30.970  28.383 -43.296  1.00193.32           C  
ATOM   1073  CG1 ILE   135      31.921  28.436 -44.502  1.00193.32           C  
ATOM   1074  CG2 ILE   135      29.502  28.151 -43.688  1.00193.32           C  
ATOM   1075  CD1 ILE   135      33.395  28.482 -44.109  1.00193.32           C  
ATOM   1076  N   ASP   136      30.087  28.945 -40.370  1.00 63.96           N  
ATOM   1077  CA  ASP   136      28.979  28.782 -39.461  1.00 63.96           C  
ATOM   1078  C   ASP   136      29.389  29.178 -38.079  1.00 63.96           C  
ATOM   1079  O   ASP   136      30.501  28.888 -37.643  1.00 63.96           O  
ATOM   1080  CB  ASP   136      28.459  27.335 -39.379  1.00 63.96           C  
ATOM   1081  CG  ASP   136      27.745  27.009 -40.685  1.00 63.96           C  
ATOM   1082  OD1 ASP   136      27.229  27.960 -41.332  1.00 63.96           O  
ATOM   1083  OD2 ASP   136      27.701  25.804 -41.049  1.00 63.96           O1-
ATOM   1084  N   ARG   137      28.495  29.903 -37.368  1.00 63.95           N  
ATOM   1085  CA  ARG   137      28.731  30.246 -35.995  1.00 63.95           C  
ATOM   1086  C   ARG   137      27.399  30.214 -35.300  1.00 63.95           C  
ATOM   1087  O   ARG   137      26.551  31.074 -35.526  1.00 63.95           O  
ATOM   1088  CB  ARG   137      29.330  31.653 -35.819  1.00 63.95           C  
ATOM   1089  CG  ARG   137      29.587  32.041 -34.362  1.00 63.95           C  
ATOM   1090  CD  ARG   137      30.259  33.406 -34.201  1.00 63.95           C  
ATOM   1091  NE  ARG   137      31.694  33.248 -34.567  1.00 63.95           N  
ATOM   1092  CZ  ARG   137      32.601  32.927 -33.597  1.00 63.95           C  
ATOM   1093  NH1 ARG   137      32.182  32.753 -32.309  1.00 63.95           N1+
ATOM   1094  NH2 ARG   137      33.921  32.778 -33.912  1.00 63.95           N  
ATOM   1095  N   TYR   138      27.184  29.223 -34.411  1.00 53.94           N  
ATOM   1096  CA  TYR   138      25.909  29.107 -33.757  1.00 53.94           C  
ATOM   1097  C   TYR   138      26.126  29.108 -32.274  1.00 53.94           C  
ATOM   1098  O   TYR   138      26.871  28.285 -31.747  1.00 53.94           O  
ATOM   1099  CB  TYR   138      25.201  27.791 -34.134  1.00 53.94           C  
ATOM   1100  CG  TYR   138      23.899  27.664 -33.418  1.00 53.94           C  
ATOM   1101  CD1 TYR   138      22.770  28.301 -33.880  1.00 53.94           C  
ATOM   1102  CD2 TYR   138      23.807  26.885 -32.288  1.00 53.94           C  
ATOM   1103  CE1 TYR   138      21.571  28.170 -33.218  1.00 53.94           C  
ATOM   1104  CE2 TYR   138      22.611  26.749 -31.622  1.00 53.94           C  
ATOM   1105  CZ  TYR   138      21.491  27.394 -32.087  1.00 53.94           C  
ATOM   1106  OH  TYR   138      20.263  27.255 -31.405  1.00 53.94           O  
ATOM   1107  N   GLU   139      25.479  30.052 -31.561  1.00 69.26           N  
ATOM   1108  CA  GLU   139      25.609  30.111 -30.134  1.00 69.26           C  
ATOM   1109  C   GLU   139      24.506  29.312 -29.515  1.00 69.26           C  
ATOM   1110  O   GLU   139      23.379  29.284 -30.009  1.00 69.26           O  
ATOM   1111  CB  GLU   139      25.525  31.538 -29.561  1.00 69.26           C  
ATOM   1112  CG  GLU   139      26.727  32.419 -29.915  1.00 69.26           C  
ATOM   1113  CD  GLU   139      26.561  32.928 -31.341  1.00 69.26           C  
ATOM   1114  OE1 GLU   139      25.499  32.644 -31.956  1.00 69.26           O  
ATOM   1115  OE2 GLU   139      27.498  33.611 -31.834  1.00 69.26           O1-
ATOM   1116  N   LEU   140      24.816  28.631 -28.394  1.00 80.89           N  
ATOM   1117  CA  LEU   140      23.824  27.862 -27.703  1.00 80.89           C  
ATOM   1118  C   LEU   140      22.958  28.798 -26.925  1.00 80.89           C  
ATOM   1119  O   LEU   140      23.428  29.794 -26.376  1.00 80.89           O  
ATOM   1120  CB  LEU   140      24.412  26.831 -26.720  1.00 80.89           C  
ATOM   1121  CG  LEU   140      25.142  25.665 -27.412  1.00 80.89           C  
ATOM   1122  CD1 LEU   140      26.356  26.154 -28.217  1.00 80.89           C  
ATOM   1123  CD2 LEU   140      25.505  24.563 -26.405  1.00 80.89           C  
ATOM   1124  N   THR   141      21.643  28.507 -26.874  1.00100.11           N  
ATOM   1125  CA  THR   141      20.774  29.323 -26.081  1.00100.11           C  
ATOM   1126  C   THR   141      21.047  28.935 -24.662  1.00100.11           C  
ATOM   1127  O   THR   141      21.319  27.773 -24.370  1.00100.11           O  
ATOM   1128  CB  THR   141      19.314  29.108 -26.353  1.00100.11           C  
ATOM   1129  CG2 THR   141      18.918  27.708 -25.855  1.00100.11           C  
ATOM   1130  OG1 THR   141      18.543  30.100 -25.693  1.00100.11           O  
ATOM   1131  N   GLY   142      20.928  29.902 -23.737  1.00 29.04           N  
ATOM   1132  CA  GLY   142      21.311  29.725 -22.364  1.00 29.04           C  
ATOM   1133  C   GLY   142      20.558  28.596 -21.731  1.00 29.04           C  
ATOM   1134  O   GLY   142      21.094  27.890 -20.879  1.00 29.04           O  
ATOM   1135  N   GLU   143      19.287  28.394 -22.110  1.00 78.60           N  
ATOM   1136  CA  GLU   143      18.507  27.378 -21.464  1.00 78.60           C  
ATOM   1137  C   GLU   143      19.138  26.034 -21.684  1.00 78.60           C  
ATOM   1138  O   GLU   143      19.092  25.168 -20.812  1.00 78.60           O  
ATOM   1139  CB  GLU   143      17.064  27.311 -21.990  1.00 78.60           C  
ATOM   1140  CG  GLU   143      16.215  26.234 -21.311  1.00 78.60           C  
ATOM   1141  CD  GLU   143      14.817  26.295 -21.910  1.00 78.60           C  
ATOM   1142  OE1 GLU   143      14.173  27.372 -21.800  1.00 78.60           O  
ATOM   1143  OE2 GLU   143      14.376  25.266 -22.490  1.00 78.60           O1-
ATOM   1144  N   VAL   144      19.719  25.829 -22.876  1.00 57.81           N  
ATOM   1145  CA  VAL   144      20.299  24.586 -23.312  1.00 57.81           C  
ATOM   1146  C   VAL   144      21.564  24.196 -22.592  1.00 57.81           C  
ATOM   1147  O   VAL   144      21.826  23.004 -22.428  1.00 57.81           O  
ATOM   1148  CB  VAL   144      20.622  24.608 -24.779  1.00 57.81           C  
ATOM   1149  CG1 VAL   144      21.384  23.323 -25.142  1.00 57.81           C  
ATOM   1150  CG2 VAL   144      19.312  24.796 -25.562  1.00 57.81           C  
ATOM   1151  N   ALA   145      22.401  25.165 -22.169  1.00 47.92           N  
ATOM   1152  CA  ALA   145      23.696  24.829 -21.633  1.00 47.92           C  
ATOM   1153  C   ALA   145      23.592  23.841 -20.509  1.00 47.92           C  
ATOM   1154  O   ALA   145      22.771  23.982 -19.604  1.00 47.92           O  
ATOM   1155  CB  ALA   145      24.477  26.048 -21.111  1.00 47.92           C  
ATOM   1156  N   LYS   146      24.424  22.777 -20.578  1.00156.90           N  
ATOM   1157  CA  LYS   146      24.498  21.810 -19.522  1.00156.90           C  
ATOM   1158  C   LYS   146      25.887  21.236 -19.523  1.00156.90           C  
ATOM   1159  O   LYS   146      26.187  20.322 -20.291  1.00156.90           O  
ATOM   1160  CB  LYS   146      23.506  20.644 -19.671  1.00156.90           C  
ATOM   1161  CG  LYS   146      22.055  21.066 -19.436  1.00156.90           C  
ATOM   1162  CD  LYS   146      21.820  21.680 -18.053  1.00156.90           C  
ATOM   1163  CE  LYS   146      22.015  20.694 -16.899  1.00156.90           C  
ATOM   1164  NZ  LYS   146      21.779  21.375 -15.607  1.00156.90           N1+
ATOM   1165  N   THR   147      26.751  21.743 -18.616  1.00176.81           N  
ATOM   1166  CA  THR   147      28.108  21.290 -18.447  1.00176.81           C  
ATOM   1167  C   THR   147      28.842  21.170 -19.757  1.00176.81           C  
ATOM   1168  O   THR   147      29.116  20.064 -20.215  1.00176.81           O  
ATOM   1169  CB  THR   147      28.194  19.964 -17.744  1.00176.81           C  
ATOM   1170  CG2 THR   147      27.538  20.101 -16.361  1.00176.81           C  
ATOM   1171  OG1 THR   147      27.535  18.960 -18.502  1.00176.81           O  
ATOM   1172  N   PRO   148      29.187  22.273 -20.373  1.00165.97           N  
ATOM   1173  CA  PRO   148      29.865  22.268 -21.648  1.00165.97           C  
ATOM   1174  C   PRO   148      31.239  21.661 -21.639  1.00165.97           C  
ATOM   1175  O   PRO   148      31.719  21.277 -22.704  1.00165.97           O  
ATOM   1176  CB  PRO   148      29.866  23.721 -22.120  1.00165.97           C  
ATOM   1177  CG  PRO   148      28.638  24.334 -21.427  1.00165.97           C  
ATOM   1178  CD  PRO   148      28.482  23.522 -20.132  1.00165.97           C  
ATOM   1179  N   LEU   149      31.891  21.588 -20.467  1.00128.13           N  
ATOM   1180  CA  LEU   149      33.224  21.062 -20.319  1.00128.13           C  
ATOM   1181  C   LEU   149      33.222  19.599 -20.679  1.00128.13           C  
ATOM   1182  O   LEU   149      34.231  19.036 -21.101  1.00128.13           O  
ATOM   1183  CB  LEU   149      33.745  21.234 -18.874  1.00128.13           C  
ATOM   1184  CG  LEU   149      35.169  20.708 -18.597  1.00128.13           C  
ATOM   1185  CD1 LEU   149      35.223  19.171 -18.553  1.00128.13           C  
ATOM   1186  CD2 LEU   149      36.185  21.315 -19.575  1.00128.13           C  
ATOM   1187  N   GLY   150      32.074  18.947 -20.454  1.00 90.26           N  
ATOM   1188  CA  GLY   150      31.758  17.556 -20.634  1.00 90.26           C  
ATOM   1189  C   GLY   150      31.655  17.084 -22.067  1.00 90.26           C  
ATOM   1190  O   GLY   150      31.481  15.884 -22.284  1.00 90.26           O  
ATOM   1191  N   TYR   151      31.587  17.981 -23.073  1.00 96.94           N  
ATOM   1192  CA  TYR   151      31.338  17.522 -24.420  1.00 96.94           C  
ATOM   1193  C   TYR   151      32.439  16.651 -24.955  1.00 96.94           C  
ATOM   1194  O   TYR   151      33.626  16.940 -24.812  1.00 96.94           O  
ATOM   1195  CB  TYR   151      31.032  18.635 -25.439  1.00 96.94           C  
ATOM   1196  CG  TYR   151      29.802  19.325 -24.956  1.00 96.94           C  
ATOM   1197  CD1 TYR   151      28.609  18.648 -24.817  1.00 96.94           C  
ATOM   1198  CD2 TYR   151      29.837  20.669 -24.671  1.00 96.94           C  
ATOM   1199  CE1 TYR   151      27.482  19.299 -24.369  1.00 96.94           C  
ATOM   1200  CE2 TYR   151      28.713  21.320 -24.227  1.00 96.94           C  
ATOM   1201  CZ  TYR   151      27.535  20.639 -24.067  1.00 96.94           C  
ATOM   1202  OH  TYR   151      26.393  21.326 -23.602  1.00 96.94           O  
ATOM   1203  N   GLY   152      32.035  15.524 -25.585  1.00 40.26           N  
ATOM   1204  CA  GLY   152      32.935  14.564 -26.157  1.00 40.26           C  
ATOM   1205  C   GLY   152      32.882  14.684 -27.648  1.00 40.26           C  
ATOM   1206  O   GLY   152      32.846  15.774 -28.209  1.00 40.26           O  
ATOM   1207  N   GLY   153      32.866  13.530 -28.335  1.00 38.63           N  
ATOM   1208  CA  GLY   153      32.881  13.469 -29.762  1.00 38.63           C  
ATOM   1209  C   GLY   153      31.581  13.961 -30.303  1.00 38.63           C  
ATOM   1210  O   GLY   153      30.567  13.997 -29.606  1.00 38.63           O  
ATOM   1211  N   PHE   154      31.605  14.388 -31.582  1.00 68.99           N  
ATOM   1212  CA  PHE   154      30.398  14.793 -32.235  1.00 68.99           C  
ATOM   1213  C   PHE   154      30.447  14.355 -33.668  1.00 68.99           C  
ATOM   1214  O   PHE   154      31.496  13.955 -34.174  1.00 68.99           O  
ATOM   1215  CB  PHE   154      30.099  16.306 -32.147  1.00 68.99           C  
ATOM   1216  CG  PHE   154      31.192  17.109 -32.763  1.00 68.99           C  
ATOM   1217  CD1 PHE   154      31.190  17.381 -34.111  1.00 68.99           C  
ATOM   1218  CD2 PHE   154      32.214  17.608 -31.986  1.00 68.99           C  
ATOM   1219  CE1 PHE   154      32.196  18.129 -34.676  1.00 68.99           C  
ATOM   1220  CE2 PHE   154      33.223  18.357 -32.546  1.00 68.99           C  
ATOM   1221  CZ  PHE   154      33.215  18.618 -33.894  1.00 68.99           C  
ATOM   1222  N   ALA   155      29.277  14.370 -34.344  1.00 39.78           N  
ATOM   1223  CA  ALA   155      29.207  13.968 -35.719  1.00 39.78           C  
ATOM   1224  C   ALA   155      28.458  15.012 -36.485  1.00 39.78           C  
ATOM   1225  O   ALA   155      27.532  15.641 -35.975  1.00 39.78           O  
ATOM   1226  CB  ALA   155      28.478  12.634 -35.930  1.00 39.78           C  
ATOM   1227  N   VAL   156      28.867  15.225 -37.754  1.00 49.99           N  
ATOM   1228  CA  VAL   156      28.216  16.179 -38.604  1.00 49.99           C  
ATOM   1229  C   VAL   156      27.467  15.393 -39.634  1.00 49.99           C  
ATOM   1230  O   VAL   156      28.048  14.618 -40.391  1.00 49.99           O  
ATOM   1231  CB  VAL   156      29.178  17.077 -39.321  1.00 49.99           C  
ATOM   1232  CG1 VAL   156      28.381  18.051 -40.207  1.00 49.99           C  
ATOM   1233  CG2 VAL   156      30.062  17.776 -38.273  1.00 49.99           C  
ATOM   1234  N   ASP   157      26.137  15.592 -39.687  1.00 64.61           N  
ATOM   1235  CA  ASP   157      25.274  14.861 -40.566  1.00 64.61           C  
ATOM   1236  C   ASP   157      24.886  15.782 -41.681  1.00 64.61           C  
ATOM   1237  O   ASP   157      24.084  16.693 -41.488  1.00 64.61           O  
ATOM   1238  CB  ASP   157      23.991  14.415 -39.838  1.00 64.61           C  
ATOM   1239  CG  ASP   157      23.274  13.339 -40.635  1.00 64.61           C  
ATOM   1240  OD1 ASP   157      23.784  12.971 -41.725  1.00 64.61           O  
ATOM   1241  OD2 ASP   157      22.207  12.868 -40.158  1.00 64.61           O1-
ATOM   1242  N   VAL   158      25.456  15.570 -42.887  1.00 61.04           N  
ATOM   1243  CA  VAL   158      25.135  16.436 -43.988  1.00 61.04           C  
ATOM   1244  C   VAL   158      24.238  15.687 -44.918  1.00 61.04           C  
ATOM   1245  O   VAL   158      24.665  14.766 -45.612  1.00 61.04           O  
ATOM   1246  CB  VAL   158      26.342  16.849 -44.776  1.00 61.04           C  
ATOM   1247  CG1 VAL   158      25.899  17.736 -45.949  1.00 61.04           C  
ATOM   1248  CG2 VAL   158      27.326  17.534 -43.816  1.00 61.04           C  
ATOM   1249  N   ILE   159      22.946  16.060 -44.958  1.00 78.75           N  
ATOM   1250  CA  ILE   159      22.074  15.356 -45.849  1.00 78.75           C  
ATOM   1251  C   ILE   159      22.378  15.659 -47.288  1.00 78.75           C  
ATOM   1252  O   ILE   159      22.340  14.752 -48.118  1.00 78.75           O  
ATOM   1253  CB  ILE   159      20.617  15.519 -45.560  1.00 78.75           C  
ATOM   1254  CG1 ILE   159      20.348  14.935 -44.166  1.00 78.75           C  
ATOM   1255  CG2 ILE   159      19.831  14.773 -46.654  1.00 78.75           C  
ATOM   1256  CD1 ILE   159      18.893  15.028 -43.732  1.00 78.75           C  
ATOM   1257  N   ASN   160      22.679  16.927 -47.643  1.00 82.33           N  
ATOM   1258  CA  ASN   160      22.911  17.226 -49.037  1.00 82.33           C  
ATOM   1259  C   ASN   160      24.353  17.570 -49.301  1.00 82.33           C  
ATOM   1260  O   ASN   160      24.695  18.727 -49.550  1.00 82.33           O  
ATOM   1261  CB  ASN   160      22.033  18.388 -49.548  1.00 82.33           C  
ATOM   1262  CG  ASN   160      22.259  19.629 -48.689  1.00 82.33           C  
ATOM   1263  ND2 ASN   160      21.808  20.808 -49.195  1.00 82.33           N  
ATOM   1264  OD1 ASN   160      22.817  19.554 -47.595  1.00 82.33           O  
ATOM   1265  N   PRO   161      25.211  16.584 -49.315  1.00 79.17           N  
ATOM   1266  CA  PRO   161      26.616  16.776 -49.558  1.00 79.17           C  
ATOM   1267  C   PRO   161      26.858  17.364 -50.915  1.00 79.17           C  
ATOM   1268  O   PRO   161      27.904  17.980 -51.112  1.00 79.17           O  
ATOM   1269  CB  PRO   161      27.227  15.381 -49.458  1.00 79.17           C  
ATOM   1270  CG  PRO   161      26.078  14.460 -49.912  1.00 79.17           C  
ATOM   1271  CD  PRO   161      24.808  15.194 -49.444  1.00 79.17           C  
ATOM   1272  N   LYS   162      25.937  17.129 -51.871  1.00 88.67           N  
ATOM   1273  CA  LYS   162      26.093  17.568 -53.229  1.00 88.67           C  
ATOM   1274  C   LYS   162      26.053  19.059 -53.341  1.00 88.67           C  
ATOM   1275  O   LYS   162      26.892  19.645 -54.026  1.00 88.67           O  
ATOM   1276  CB  LYS   162      24.995  17.029 -54.160  1.00 88.67           C  
ATOM   1277  CG  LYS   162      24.992  15.505 -54.296  1.00 88.67           C  
ATOM   1278  CD  LYS   162      24.530  14.774 -53.034  1.00 88.67           C  
ATOM   1279  CE  LYS   162      24.529  13.250 -53.178  1.00 88.67           C  
ATOM   1280  NZ  LYS   162      24.070  12.624 -51.918  1.00 88.67           N1+
ATOM   1281  N   THR   163      25.075  19.732 -52.698  1.00181.89           N  
ATOM   1282  CA  THR   163      25.062  21.149 -52.922  1.00181.89           C  
ATOM   1283  C   THR   163      24.626  21.890 -51.702  1.00181.89           C  
ATOM   1284  O   THR   163      23.743  21.450 -50.977  1.00181.89           O  
ATOM   1285  CB  THR   163      24.149  21.565 -54.037  1.00181.89           C  
ATOM   1286  CG2 THR   163      22.696  21.329 -53.595  1.00181.89           C  
ATOM   1287  OG1 THR   163      24.351  22.936 -54.352  1.00181.89           O  
ATOM   1288  N   GLY   164      25.287  23.027 -51.421  1.00186.16           N  
ATOM   1289  CA  GLY   164      24.878  23.933 -50.386  1.00186.16           C  
ATOM   1290  C   GLY   164      25.430  23.463 -49.082  1.00186.16           C  
ATOM   1291  O   GLY   164      26.047  24.221 -48.336  1.00186.16           O  
ATOM   1292  N   CYS   165      25.208  22.171 -48.787  1.00121.04           N  
ATOM   1293  CA  CYS   165      25.703  21.537 -47.606  1.00121.04           C  
ATOM   1294  C   CYS   165      25.082  22.184 -46.401  1.00121.04           C  
ATOM   1295  O   CYS   165      25.510  21.946 -45.272  1.00121.04           O  
ATOM   1296  CB  CYS   165      27.231  21.672 -47.501  1.00121.04           C  
ATOM   1297  SG  CYS   165      27.943  20.602 -46.229  1.00121.04           S  
ATOM   1298  N   GLY   166      24.042  23.013 -46.620  1.00 49.50           N  
ATOM   1299  CA  GLY   166      23.347  23.733 -45.588  1.00 49.50           C  
ATOM   1300  C   GLY   166      22.578  22.804 -44.722  1.00 49.50           C  
ATOM   1301  O   GLY   166      22.449  23.009 -43.514  1.00 49.50           O  
ATOM   1302  N   HIS   167      21.994  21.772 -45.343  1.00201.71           N  
ATOM   1303  CA  HIS   167      21.183  20.886 -44.588  1.00201.71           C  
ATOM   1304  C   HIS   167      20.837  19.752 -45.457  1.00201.71           C  
ATOM   1305  O   HIS   167      21.365  18.652 -45.289  1.00201.71           O  
ATOM   1306  CB  HIS   167      19.886  21.551 -44.094  1.00201.71           C  
ATOM   1307  CG  HIS   167      19.311  22.541 -45.066  1.00201.71           C  
ATOM   1308  CD2 HIS   167      19.607  23.861 -45.228  1.00201.71           C  
ATOM   1309  ND1 HIS   167      18.345  22.258 -46.004  1.00201.71           N  
ATOM   1310  CE1 HIS   167      18.106  23.408 -46.682  1.00201.71           C  
ATOM   1311  NE2 HIS   167      18.850  24.409 -46.247  1.00201.71           N  
ATOM   1312  N   ARG   168      19.921  20.055 -46.398  1.00277.50           N  
ATOM   1313  CA  ARG   168      19.280  19.137 -47.278  1.00277.50           C  
ATOM   1314  C   ARG   168      18.054  18.888 -46.500  1.00277.50           C  
ATOM   1315  O   ARG   168      17.302  19.817 -46.204  1.00277.50           O  
ATOM   1316  CB  ARG   168      19.990  17.799 -47.505  1.00277.50           C  
ATOM   1317  CG  ARG   168      19.252  16.950 -48.546  1.00277.50           C  
ATOM   1318  CD  ARG   168      19.227  17.579 -49.941  1.00277.50           C  
ATOM   1319  NE  ARG   168      18.485  16.656 -50.847  1.00277.50           N  
ATOM   1320  CZ  ARG   168      18.474  16.891 -52.191  1.00277.50           C  
ATOM   1321  NH1 ARG   168      19.173  17.946 -52.706  1.00277.50           N1+
ATOM   1322  NH2 ARG   168      17.762  16.076 -53.022  1.00277.50           N  
ATOM   1323  N   ASP   169      17.789  17.623 -46.164  1.00 90.79           N  
ATOM   1324  CA  ASP   169      16.754  17.507 -45.202  1.00 90.79           C  
ATOM   1325  C   ASP   169      17.347  18.186 -44.001  1.00 90.79           C  
ATOM   1326  O   ASP   169      16.642  18.865 -43.256  1.00 90.79           O  
ATOM   1327  CB  ASP   169      16.380  16.056 -44.853  1.00 90.79           C  
ATOM   1328  CG  ASP   169      15.695  15.445 -46.067  1.00 90.79           C  
ATOM   1329  OD1 ASP   169      15.459  16.195 -47.053  1.00 90.79           O  
ATOM   1330  OD2 ASP   169      15.404  14.221 -46.027  1.00 90.79           O1-
ATOM   1331  N   GLU   170      18.681  18.035 -43.792  1.00341.20           N  
ATOM   1332  CA  GLU   170      19.284  18.709 -42.673  1.00341.20           C  
ATOM   1333  C   GLU   170      20.780  18.532 -42.620  1.00341.20           C  
ATOM   1334  O   GLU   170      21.309  17.501 -43.031  1.00341.20           O  
ATOM   1335  CB  GLU   170      18.735  18.183 -41.338  1.00341.20           C  
ATOM   1336  CG  GLU   170      18.606  16.650 -41.292  1.00341.20           C  
ATOM   1337  CD  GLU   170      19.946  15.940 -41.059  1.00341.20           C  
ATOM   1338  OE1 GLU   170      20.952  16.602 -40.691  1.00341.20           O  
ATOM   1339  OE2 GLU   170      19.964  14.692 -41.230  1.00341.20           O1-
ATOM   1340  N   THR   171      21.498  19.577 -42.133  1.00119.51           N  
ATOM   1341  CA  THR   171      22.875  19.440 -41.734  1.00119.51           C  
ATOM   1342  C   THR   171      22.722  19.442 -40.250  1.00119.51           C  
ATOM   1343  O   THR   171      22.383  20.467 -39.659  1.00119.51           O  
ATOM   1344  CB  THR   171      23.790  20.570 -42.107  1.00119.51           C  
ATOM   1345  CG2 THR   171      25.170  20.300 -41.482  1.00119.51           C  
ATOM   1346  OG1 THR   171      23.898  20.673 -43.519  1.00119.51           O  
ATOM   1347  N   TYR   172      22.926  18.272 -39.616  1.00 90.80           N  
ATOM   1348  CA  TYR   172      22.725  18.164 -38.198  1.00 90.80           C  
ATOM   1349  C   TYR   172      24.007  17.860 -37.516  1.00 90.80           C  
ATOM   1350  O   TYR   172      24.889  17.206 -38.065  1.00 90.80           O  
ATOM   1351  CB  TYR   172      21.756  17.058 -37.723  1.00 90.80           C  
ATOM   1352  CG  TYR   172      20.357  17.558 -37.576  1.00 90.80           C  
ATOM   1353  CD1 TYR   172      19.960  18.146 -36.398  1.00 90.80           C  
ATOM   1354  CD2 TYR   172      19.429  17.428 -38.575  1.00 90.80           C  
ATOM   1355  CE1 TYR   172      18.674  18.602 -36.234  1.00 90.80           C  
ATOM   1356  CE2 TYR   172      18.139  17.879 -38.427  1.00 90.80           C  
ATOM   1357  CZ  TYR   172      17.760  18.469 -37.249  1.00 90.80           C  
ATOM   1358  OH  TYR   172      16.441  18.937 -37.080  1.00 90.80           O  
ATOM   1359  N   VAL   173      24.138  18.378 -36.280  1.00 46.29           N  
ATOM   1360  CA  VAL   173      25.300  18.109 -35.496  1.00 46.29           C  
ATOM   1361  C   VAL   173      24.836  17.489 -34.209  1.00 46.29           C  
ATOM   1362  O   VAL   173      23.970  18.030 -33.520  1.00 46.29           O  
ATOM   1363  CB  VAL   173      26.083  19.345 -35.159  1.00 46.29           C  
ATOM   1364  CG1 VAL   173      27.297  18.949 -34.304  1.00 46.29           C  
ATOM   1365  CG2 VAL   173      26.457  20.053 -36.473  1.00 46.29           C  
ATOM   1366  N   TYR   174      25.424  16.324 -33.858  1.00 81.13           N  
ATOM   1367  CA  TYR   174      25.065  15.623 -32.658  1.00 81.13           C  
ATOM   1368  C   TYR   174      26.290  15.661 -31.789  1.00 81.13           C  
ATOM   1369  O   TYR   174      27.324  15.102 -32.155  1.00 81.13           O  
ATOM   1370  CB  TYR   174      24.782  14.131 -32.908  1.00 81.13           C  
ATOM   1371  CG  TYR   174      23.877  13.996 -34.089  1.00 81.13           C  
ATOM   1372  CD1 TYR   174      22.548  14.351 -34.037  1.00 81.13           C  
ATOM   1373  CD2 TYR   174      24.376  13.483 -35.266  1.00 81.13           C  
ATOM   1374  CE1 TYR   174      21.743  14.208 -35.147  1.00 81.13           C  
ATOM   1375  CE2 TYR   174      23.578  13.336 -36.377  1.00 81.13           C  
ATOM   1376  CZ  TYR   174      22.255  13.702 -36.319  1.00 81.13           C  
ATOM   1377  OH  TYR   174      21.431  13.555 -37.456  1.00 81.13           O  
ATOM   1378  N   ILE   175      26.206  16.304 -30.604  1.00 49.50           N  
ATOM   1379  CA  ILE   175      27.370  16.430 -29.765  1.00 49.50           C  
ATOM   1380  C   ILE   175      27.128  15.688 -28.486  1.00 49.50           C  
ATOM   1381  O   ILE   175      26.136  15.917 -27.799  1.00 49.50           O  
ATOM   1382  CB  ILE   175      27.660  17.858 -29.401  1.00 49.50           C  
ATOM   1383  CG1 ILE   175      27.879  18.694 -30.673  1.00 49.50           C  
ATOM   1384  CG2 ILE   175      28.862  17.879 -28.443  1.00 49.50           C  
ATOM   1385  CD1 ILE   175      27.840  20.202 -30.426  1.00 49.50           C  
ATOM   1386  N   ALA   176      28.046  14.765 -28.137  1.00 55.58           N  
ATOM   1387  CA  ALA   176      27.911  13.969 -26.945  1.00 55.58           C  
ATOM   1388  C   ALA   176      28.375  14.723 -25.731  1.00 55.58           C  
ATOM   1389  O   ALA   176      29.191  15.640 -25.824  1.00 55.58           O  
ATOM   1390  CB  ALA   176      28.715  12.659 -26.999  1.00 55.58           C  
ATOM   1391  N   ASN   177      27.797  14.387 -24.552  1.00147.86           N  
ATOM   1392  CA  ASN   177      28.344  14.868 -23.311  1.00147.86           C  
ATOM   1393  C   ASN   177      28.381  13.698 -22.374  1.00147.86           C  
ATOM   1394  O   ASN   177      27.381  13.021 -22.145  1.00147.86           O  
ATOM   1395  CB  ASN   177      27.681  16.098 -22.660  1.00147.86           C  
ATOM   1396  CG  ASN   177      26.262  15.819 -22.233  1.00147.86           C  
ATOM   1397  ND2 ASN   177      25.316  16.574 -22.850  1.00147.86           N  
ATOM   1398  OD1 ASN   177      26.005  14.994 -21.361  1.00147.86           O  
ATOM   1399  N   PHE   178      29.587  13.397 -21.855  1.00175.96           N  
ATOM   1400  CA  PHE   178      29.808  12.226 -21.049  1.00175.96           C  
ATOM   1401  C   PHE   178      29.310  12.335 -19.636  1.00175.96           C  
ATOM   1402  O   PHE   178      29.080  11.312 -18.987  1.00175.96           O  
ATOM   1403  CB  PHE   178      31.250  11.672 -21.083  1.00175.96           C  
ATOM   1404  CG  PHE   178      32.252  12.619 -20.525  1.00175.96           C  
ATOM   1405  CD1 PHE   178      32.889  13.520 -21.346  1.00175.96           C  
ATOM   1406  CD2 PHE   178      32.572  12.591 -19.188  1.00175.96           C  
ATOM   1407  CE1 PHE   178      33.824  14.389 -20.837  1.00175.96           C  
ATOM   1408  CE2 PHE   178      33.506  13.458 -18.673  1.00175.96           C  
ATOM   1409  CZ  PHE   178      34.133  14.361 -19.498  1.00175.96           C  
ATOM   1410  N   VAL   179      29.267  13.551 -19.060  1.00 67.28           N  
ATOM   1411  CA  VAL   179      28.760  13.650 -17.717  1.00 67.28           C  
ATOM   1412  C   VAL   179      27.282  13.376 -17.683  1.00 67.28           C  
ATOM   1413  O   VAL   179      26.816  12.429 -17.052  1.00 67.28           O  
ATOM   1414  CB  VAL   179      28.954  15.022 -17.143  1.00 67.28           C  
ATOM   1415  CG1 VAL   179      28.307  15.067 -15.749  1.00 67.28           C  
ATOM   1416  CG2 VAL   179      30.456  15.350 -17.149  1.00 67.28           C  
ATOM   1417  N   GLU   180      26.522  14.186 -18.442  1.00148.72           N  
ATOM   1418  CA  GLU   180      25.084  14.218 -18.454  1.00148.72           C  
ATOM   1419  C   GLU   180      24.487  13.015 -19.112  1.00148.72           C  
ATOM   1420  O   GLU   180      23.279  12.807 -19.001  1.00148.72           O  
ATOM   1421  CB  GLU   180      24.497  15.473 -19.125  1.00148.72           C  
ATOM   1422  CG  GLU   180      22.968  15.533 -19.076  1.00148.72           C  
ATOM   1423  CD  GLU   180      22.552  15.768 -17.630  1.00148.72           C  
ATOM   1424  OE1 GLU   180      22.663  16.934 -17.168  1.00148.72           O  
ATOM   1425  OE2 GLU   180      22.126  14.785 -16.967  1.00148.72           O1-
ATOM   1426  N   ASN   181      25.296  12.233 -19.852  1.00128.22           N  
ATOM   1427  CA  ASN   181      24.791  11.168 -20.677  1.00128.22           C  
ATOM   1428  C   ASN   181      23.720  11.772 -21.527  1.00128.22           C  
ATOM   1429  O   ASN   181      22.554  11.379 -21.480  1.00128.22           O  
ATOM   1430  CB  ASN   181      24.343   9.866 -19.958  1.00128.22           C  
ATOM   1431  CG  ASN   181      23.218  10.084 -18.959  1.00128.22           C  
ATOM   1432  ND2 ASN   181      21.968   9.729 -19.360  1.00128.22           N  
ATOM   1433  OD1 ASN   181      23.446  10.555 -17.845  1.00128.22           O  
ATOM   1434  N   ALA   182      24.119  12.793 -22.326  1.00 47.46           N  
ATOM   1435  CA  ALA   182      23.166  13.509 -23.126  1.00 47.46           C  
ATOM   1436  C   ALA   182      23.711  13.826 -24.487  1.00 47.46           C  
ATOM   1437  O   ALA   182      24.921  13.877 -24.713  1.00 47.46           O  
ATOM   1438  CB  ALA   182      22.739  14.847 -22.498  1.00 47.46           C  
ATOM   1439  N   ILE   183      22.783  14.030 -25.447  1.00 93.24           N  
ATOM   1440  CA  ILE   183      23.133  14.403 -26.786  1.00 93.24           C  
ATOM   1441  C   ILE   183      22.497  15.728 -27.071  1.00 93.24           C  
ATOM   1442  O   ILE   183      21.292  15.912 -26.894  1.00 93.24           O  
ATOM   1443  CB  ILE   183      22.666  13.414 -27.821  1.00 93.24           C  
ATOM   1444  CG1 ILE   183      23.227  13.780 -29.204  1.00 93.24           C  
ATOM   1445  CG2 ILE   183      21.133  13.317 -27.761  1.00 93.24           C  
ATOM   1446  CD1 ILE   183      23.038  12.681 -30.250  1.00 93.24           C  
ATOM   1447  N   ILE   184      23.318  16.701 -27.514  1.00 55.39           N  
ATOM   1448  CA  ILE   184      22.807  17.992 -27.877  1.00 55.39           C  
ATOM   1449  C   ILE   184      22.651  17.949 -29.362  1.00 55.39           C  
ATOM   1450  O   ILE   184      23.589  17.617 -30.084  1.00 55.39           O  
ATOM   1451  CB  ILE   184      23.733  19.137 -27.610  1.00 55.39           C  
ATOM   1452  CG1 ILE   184      24.043  19.263 -26.117  1.00 55.39           C  
ATOM   1453  CG2 ILE   184      23.093  20.400 -28.211  1.00 55.39           C  
ATOM   1454  CD1 ILE   184      25.136  20.290 -25.852  1.00 55.39           C  
ATOM   1455  N   VAL   185      21.441  18.275 -29.855  1.00101.04           N  
ATOM   1456  CA  VAL   185      21.185  18.180 -31.265  1.00101.04           C  
ATOM   1457  C   VAL   185      21.019  19.552 -31.840  1.00101.04           C  
ATOM   1458  O   VAL   185      20.274  20.377 -31.315  1.00101.04           O  
ATOM   1459  CB  VAL   185      19.937  17.412 -31.575  1.00101.04           C  
ATOM   1460  CG1 VAL   185      20.129  15.952 -31.129  1.00101.04           C  
ATOM   1461  CG2 VAL   185      18.772  18.118 -30.869  1.00101.04           C  
ATOM   1462  N   TYR   186      21.716  19.810 -32.966  1.00 76.93           N  
ATOM   1463  CA  TYR   186      21.692  21.092 -33.611  1.00 76.93           C  
ATOM   1464  C   TYR   186      21.202  20.936 -35.019  1.00 76.93           C  
ATOM   1465  O   TYR   186      21.755  20.160 -35.797  1.00 76.93           O  
ATOM   1466  CB  TYR   186      23.100  21.725 -33.623  1.00 76.93           C  
ATOM   1467  CG  TYR   186      23.187  22.905 -34.531  1.00 76.93           C  
ATOM   1468  CD1 TYR   186      22.494  24.066 -34.275  1.00 76.93           C  
ATOM   1469  CD2 TYR   186      24.017  22.856 -35.628  1.00 76.93           C  
ATOM   1470  CE1 TYR   186      22.607  25.145 -35.121  1.00 76.93           C  
ATOM   1471  CE2 TYR   186      24.135  23.931 -36.475  1.00 76.93           C  
ATOM   1472  CZ  TYR   186      23.425  25.079 -36.224  1.00 76.93           C  
ATOM   1473  OH  TYR   186      23.541  26.188 -37.090  1.00 76.93           O  
ATOM   1474  N   ASP   187      20.129  21.681 -35.366  1.00 56.61           N  
ATOM   1475  CA  ASP   187      19.549  21.692 -36.681  1.00 56.61           C  
ATOM   1476  C   ASP   187      20.044  22.941 -37.344  1.00 56.61           C  
ATOM   1477  O   ASP   187      19.624  24.044 -36.999  1.00 56.61           O  
ATOM   1478  CB  ASP   187      18.010  21.760 -36.654  1.00 56.61           C  
ATOM   1479  CG  ASP   187      17.466  21.581 -38.066  1.00 56.61           C  
ATOM   1480  OD1 ASP   187      18.241  21.762 -39.042  1.00 56.61           O  
ATOM   1481  OD2 ASP   187      16.254  21.260 -38.184  1.00 56.61           O1-
ATOM   1482  N   MET   188      20.975  22.791 -38.307  1.00 98.69           N  
ATOM   1483  CA  MET   188      21.560  23.925 -38.964  1.00 98.69           C  
ATOM   1484  C   MET   188      20.535  24.650 -39.779  1.00 98.69           C  
ATOM   1485  O   MET   188      20.497  25.879 -39.786  1.00 98.69           O  
ATOM   1486  CB  MET   188      22.716  23.526 -39.900  1.00 98.69           C  
ATOM   1487  CG  MET   188      23.503  24.704 -40.482  1.00 98.69           C  
ATOM   1488  SD  MET   188      22.642  25.658 -41.770  1.00 98.69           S  
ATOM   1489  CE  MET   188      24.040  26.765 -42.112  1.00 98.69           C  
ATOM   1490  N   LYS   189      19.669  23.907 -40.494  1.00123.58           N  
ATOM   1491  CA  LYS   189      18.723  24.540 -41.370  1.00123.58           C  
ATOM   1492  C   LYS   189      17.791  25.408 -40.574  1.00123.58           C  
ATOM   1493  O   LYS   189      17.613  26.585 -40.885  1.00123.58           O  
ATOM   1494  CB  LYS   189      17.880  23.497 -42.126  1.00123.58           C  
ATOM   1495  CG  LYS   189      17.214  24.010 -43.404  1.00123.58           C  
ATOM   1496  CD  LYS   189      16.221  25.152 -43.200  1.00123.58           C  
ATOM   1497  CE  LYS   189      15.585  25.623 -44.508  1.00123.58           C  
ATOM   1498  NZ  LYS   189      14.618  26.711 -44.243  1.00123.58           N1+
ATOM   1499  N   LYS   190      17.179  24.841 -39.515  1.00 76.20           N  
ATOM   1500  CA  LYS   190      16.248  25.536 -38.665  1.00 76.20           C  
ATOM   1501  C   LYS   190      16.963  26.543 -37.818  1.00 76.20           C  
ATOM   1502  O   LYS   190      16.394  27.569 -37.449  1.00 76.20           O  
ATOM   1503  CB  LYS   190      15.459  24.610 -37.721  1.00 76.20           C  
ATOM   1504  CG  LYS   190      14.397  23.769 -38.432  1.00 76.20           C  
ATOM   1505  CD  LYS   190      13.761  22.699 -37.540  1.00 76.20           C  
ATOM   1506  CE  LYS   190      12.634  21.919 -38.221  1.00 76.20           C  
ATOM   1507  NZ  LYS   190      13.196  20.878 -39.108  1.00 76.20           N1+
ATOM   1508  N   ARG   191      18.243  26.281 -37.495  1.00124.60           N  
ATOM   1509  CA  ARG   191      18.967  27.133 -36.595  1.00124.60           C  
ATOM   1510  C   ARG   191      18.344  26.993 -35.236  1.00124.60           C  
ATOM   1511  O   ARG   191      18.194  27.966 -34.498  1.00124.60           O  
ATOM   1512  CB  ARG   191      18.948  28.613 -37.016  1.00124.60           C  
ATOM   1513  CG  ARG   191      19.984  29.472 -36.288  1.00124.60           C  
ATOM   1514  CD  ARG   191      20.142  30.868 -36.893  1.00124.60           C  
ATOM   1515  NE  ARG   191      21.184  31.585 -36.106  1.00124.60           N  
ATOM   1516  CZ  ARG   191      22.206  32.215 -36.754  1.00124.60           C  
ATOM   1517  NH1 ARG   191      22.278  32.165 -38.117  1.00124.60           N1+
ATOM   1518  NH2 ARG   191      23.161  32.884 -36.044  1.00124.60           N  
ATOM   1519  N   ASP   192      17.963  25.743 -34.885  1.00 57.83           N  
ATOM   1520  CA  ASP   192      17.353  25.429 -33.620  1.00 57.83           C  
ATOM   1521  C   ASP   192      18.130  24.303 -32.990  1.00 57.83           C  
ATOM   1522  O   ASP   192      18.782  23.526 -33.686  1.00 57.83           O  
ATOM   1523  CB  ASP   192      15.899  24.946 -33.774  1.00 57.83           C  
ATOM   1524  CG  ASP   192      15.221  24.913 -32.410  1.00 57.83           C  
ATOM   1525  OD1 ASP   192      15.807  25.452 -31.435  1.00 57.83           O  
ATOM   1526  OD2 ASP   192      14.098  24.346 -32.329  1.00 57.83           O1-
ATOM   1527  N   ALA   193      18.098  24.194 -31.640  1.00 42.40           N  
ATOM   1528  CA  ALA   193      18.801  23.120 -30.988  1.00 42.40           C  
ATOM   1529  C   ALA   193      18.020  22.670 -29.784  1.00 42.40           C  
ATOM   1530  O   ALA   193      17.162  23.393 -29.279  1.00 42.40           O  
ATOM   1531  CB  ALA   193      20.203  23.520 -30.496  1.00 42.40           C  
ATOM   1532  N   TRP   194      18.276  21.425 -29.317  1.00 75.99           N  
ATOM   1533  CA  TRP   194      17.623  20.909 -28.143  1.00 75.99           C  
ATOM   1534  C   TRP   194      18.464  19.798 -27.573  1.00 75.99           C  
ATOM   1535  O   TRP   194      19.328  19.252 -28.257  1.00 75.99           O  
ATOM   1536  CB  TRP   194      16.196  20.384 -28.404  1.00 75.99           C  
ATOM   1537  CG  TRP   194      16.073  19.255 -29.400  1.00 75.99           C  
ATOM   1538  CD1 TRP   194      15.990  17.912 -29.173  1.00 75.99           C  
ATOM   1539  CD2 TRP   194      16.005  19.431 -30.825  1.00 75.99           C  
ATOM   1540  CE2 TRP   194      15.876  18.163 -31.392  1.00 75.99           C  
ATOM   1541  CE3 TRP   194      16.048  20.557 -31.598  1.00 75.99           C  
ATOM   1542  NE1 TRP   194      15.867  17.241 -30.367  1.00 75.99           N  
ATOM   1543  CZ2 TRP   194      15.790  18.000 -32.745  1.00 75.99           C  
ATOM   1544  CZ3 TRP   194      15.959  20.389 -32.962  1.00 75.99           C  
ATOM   1545  CH2 TRP   194      15.832  19.136 -33.525  1.00 75.99           C  
ATOM   1546  N   ASN   195      18.232  19.443 -26.285  1.00 53.49           N  
ATOM   1547  CA  ASN   195      18.993  18.415 -25.619  1.00 53.49           C  
ATOM   1548  C   ASN   195      18.158  17.180 -25.477  1.00 53.49           C  
ATOM   1549  O   ASN   195      16.936  17.252 -25.349  1.00 53.49           O  
ATOM   1550  CB  ASN   195      19.423  18.780 -24.187  1.00 53.49           C  
ATOM   1551  CG  ASN   195      20.644  19.680 -24.243  1.00 53.49           C  
ATOM   1552  ND2 ASN   195      20.480  20.955 -23.803  1.00 53.49           N  
ATOM   1553  OD1 ASN   195      21.721  19.254 -24.658  1.00 53.49           O  
ATOM   1554  N   PHE   196      18.810  15.994 -25.517  1.00 90.55           N  
ATOM   1555  CA  PHE   196      18.080  14.769 -25.330  1.00 90.55           C  
ATOM   1556  C   PHE   196      18.862  13.864 -24.421  1.00 90.55           C  
ATOM   1557  O   PHE   196      20.086  13.792 -24.503  1.00 90.55           O  
ATOM   1558  CB  PHE   196      17.818  13.996 -26.633  1.00 90.55           C  
ATOM   1559  CG  PHE   196      17.039  12.776 -26.277  1.00 90.55           C  
ATOM   1560  CD1 PHE   196      15.680  12.854 -26.080  1.00 90.55           C  
ATOM   1561  CD2 PHE   196      17.663  11.557 -26.145  1.00 90.55           C  
ATOM   1562  CE1 PHE   196      14.953  11.733 -25.753  1.00 90.55           C  
ATOM   1563  CE2 PHE   196      16.941  10.433 -25.817  1.00 90.55           C  
ATOM   1564  CZ  PHE   196      15.583  10.520 -25.619  1.00 90.55           C  
ATOM   1565  N   LYS   197      18.158  13.139 -23.521  1.00 95.86           N  
ATOM   1566  CA  LYS   197      18.813  12.246 -22.601  1.00 95.86           C  
ATOM   1567  C   LYS   197      18.163  10.895 -22.693  1.00 95.86           C  
ATOM   1568  O   LYS   197      16.968  10.785 -22.961  1.00 95.86           O  
ATOM   1569  CB  LYS   197      18.705  12.692 -21.134  1.00 95.86           C  
ATOM   1570  CG  LYS   197      19.404  11.746 -20.157  1.00 95.86           C  
ATOM   1571  CD  LYS   197      19.541  12.315 -18.744  1.00 95.86           C  
ATOM   1572  CE  LYS   197      18.244  12.248 -17.933  1.00 95.86           C  
ATOM   1573  NZ  LYS   197      18.463  12.810 -16.583  1.00 95.86           N1+
ATOM   1574  N   ASP   198      18.962   9.821 -22.496  1.00 60.24           N  
ATOM   1575  CA  ASP   198      18.448   8.479 -22.535  1.00 60.24           C  
ATOM   1576  C   ASP   198      19.246   7.664 -21.558  1.00 60.24           C  
ATOM   1577  O   ASP   198      20.437   7.894 -21.362  1.00 60.24           O  
ATOM   1578  CB  ASP   198      18.589   7.815 -23.917  1.00 60.24           C  
ATOM   1579  CG  ASP   198      17.708   6.574 -23.959  1.00 60.24           C  
ATOM   1580  OD1 ASP   198      16.979   6.326 -22.962  1.00 60.24           O  
ATOM   1581  OD2 ASP   198      17.748   5.858 -24.995  1.00 60.24           O1-
ATOM   1582  N   ASP   199      18.609   6.656 -20.937  1.00 38.51           N  
ATOM   1583  CA  ASP   199      19.254   5.833 -19.954  1.00 38.51           C  
ATOM   1584  C   ASP   199      20.408   5.150 -20.619  1.00 38.51           C  
ATOM   1585  O   ASP   199      21.399   4.816 -19.973  1.00 38.51           O  
ATOM   1586  CB  ASP   199      18.326   4.746 -19.387  1.00 38.51           C  
ATOM   1587  CG  ASP   199      17.273   5.428 -18.524  1.00 38.51           C  
ATOM   1588  OD1 ASP   199      17.496   6.606 -18.137  1.00 38.51           O  
ATOM   1589  OD2 ASP   199      16.230   4.780 -18.241  1.00 38.51           O1-
ATOM   1590  N   SER   200      20.287   4.912 -21.937  1.00 57.05           N  
ATOM   1591  CA  SER   200      21.288   4.220 -22.703  1.00 57.05           C  
ATOM   1592  C   SER   200      22.560   5.017 -22.790  1.00 57.05           C  
ATOM   1593  O   SER   200      23.626   4.455 -23.029  1.00 57.05           O  
ATOM   1594  CB  SER   200      20.840   3.912 -24.143  1.00 57.05           C  
ATOM   1595  OG  SER   200      19.804   2.940 -24.137  1.00 57.05           O  
ATOM   1596  N   PHE   201      22.482   6.348 -22.616  1.00120.06           N  
ATOM   1597  CA  PHE   201      23.614   7.234 -22.717  1.00120.06           C  
ATOM   1598  C   PHE   201      24.549   7.108 -21.538  1.00120.06           C  
ATOM   1599  O   PHE   201      25.643   7.667 -21.582  1.00120.06           O  
ATOM   1600  CB  PHE   201      23.252   8.722 -22.867  1.00120.06           C  
ATOM   1601  CG  PHE   201      22.494   8.871 -24.142  1.00120.06           C  
ATOM   1602  CD1 PHE   201      23.029   8.444 -25.335  1.00120.06           C  
ATOM   1603  CD2 PHE   201      21.261   9.479 -24.151  1.00120.06           C  
ATOM   1604  CE1 PHE   201      22.331   8.591 -26.512  1.00120.06           C  
ATOM   1605  CE2 PHE   201      20.559   9.629 -25.324  1.00120.06           C  
ATOM   1606  CZ  PHE   201      21.092   9.183 -26.509  1.00120.06           C  
ATOM   1607  N   LYS   202      24.106   6.492 -20.417  1.00110.06           N  
ATOM   1608  CA  LYS   202      24.875   6.428 -19.190  1.00110.06           C  
ATOM   1609  C   LYS   202      25.893   5.307 -19.145  1.00110.06           C  
ATOM   1610  O   LYS   202      25.835   4.323 -19.878  1.00110.06           O  
ATOM   1611  CB  LYS   202      23.997   6.292 -17.933  1.00110.06           C  
ATOM   1612  CG  LYS   202      23.237   4.967 -17.852  1.00110.06           C  
ATOM   1613  CD  LYS   202      22.625   4.707 -16.474  1.00110.06           C  
ATOM   1614  CE  LYS   202      21.864   3.383 -16.380  1.00110.06           C  
ATOM   1615  NZ  LYS   202      21.307   3.216 -15.019  1.00110.06           N1+
ATOM   1616  N   PRO   203      26.862   5.534 -18.267  1.00122.93           N  
ATOM   1617  CA  PRO   203      27.997   4.653 -18.012  1.00122.93           C  
ATOM   1618  C   PRO   203      27.855   3.449 -17.101  1.00122.93           C  
ATOM   1619  O   PRO   203      26.926   3.420 -16.293  1.00122.93           O  
ATOM   1620  CB  PRO   203      29.114   5.557 -17.489  1.00122.93           C  
ATOM   1621  CG  PRO   203      28.405   6.839 -17.028  1.00122.93           C  
ATOM   1622  CD  PRO   203      27.177   6.916 -17.942  1.00122.93           C  
ATOM   1623  N   GLU   204      28.723   2.414 -17.318  1.00161.06           N  
ATOM   1624  CA  GLU   204      28.943   1.208 -16.531  1.00161.06           C  
ATOM   1625  C   GLU   204      29.934   1.320 -15.310  1.00161.06           C  
ATOM   1626  O   GLU   204      29.521   0.937 -14.218  1.00161.06           O  
ATOM   1627  CB  GLU   204      29.390   0.043 -17.436  1.00161.06           C  
ATOM   1628  CG  GLU   204      28.277  -0.361 -18.414  1.00161.06           C  
ATOM   1629  CD  GLU   204      28.829  -1.290 -19.489  1.00161.06           C  
ATOM   1630  OE1 GLU   204      30.035  -1.646 -19.412  1.00161.06           O  
ATOM   1631  OE2 GLU   204      28.046  -1.653 -20.408  1.00161.06           O1-
ATOM   1632  N   GLY   205      31.216   1.855 -15.439  1.00172.93           N  
ATOM   1633  CA  GLY   205      32.368   2.040 -14.511  1.00172.93           C  
ATOM   1634  C   GLY   205      33.654   1.450 -15.127  1.00172.93           C  
ATOM   1635  O   GLY   205      33.811   0.231 -15.153  1.00172.93           O  
ATOM   1636  N   THR   206      34.661   2.292 -15.536  1.00113.72           N  
ATOM   1637  CA  THR   206      35.829   1.841 -16.287  1.00113.72           C  
ATOM   1638  C   THR   206      37.087   1.773 -15.480  1.00113.72           C  
ATOM   1639  O   THR   206      37.459   2.703 -14.764  1.00113.72           O  
ATOM   1640  CB  THR   206      36.135   2.723 -17.451  1.00113.72           C  
ATOM   1641  CG2 THR   206      37.337   2.157 -18.196  1.00113.72           C  
ATOM   1642  OG1 THR   206      35.030   2.754 -18.331  1.00113.72           O  
ATOM   1643  N   SER   207      37.783   0.621 -15.595  1.00167.08           N  
ATOM   1644  CA  SER   207      39.090   0.502 -15.037  1.00167.08           C  
ATOM   1645  C   SER   207      39.930   0.503 -16.253  1.00167.08           C  
ATOM   1646  O   SER   207      40.685  -0.412 -16.569  1.00167.08           O  
ATOM   1647  CB  SER   207      39.343  -0.824 -14.298  1.00167.08           C  
ATOM   1648  OG  SER   207      38.505  -0.911 -13.155  1.00167.08           O  
ATOM   1649  N   THR   208      39.828   1.564 -17.037  1.00161.07           N  
ATOM   1650  CA  THR   208      40.778   1.493 -18.075  1.00161.07           C  
ATOM   1651  C   THR   208      41.875   2.303 -17.545  1.00161.07           C  
ATOM   1652  O   THR   208      42.660   2.858 -18.313  1.00161.07           O  
ATOM   1653  CB  THR   208      40.353   2.106 -19.370  1.00161.07           C  
ATOM   1654  CG2 THR   208      39.352   1.190 -20.095  1.00161.07           C  
ATOM   1655  OG1 THR   208      39.834   3.408 -19.139  1.00161.07           O  
ATOM   1656  N   PHE   209      41.995   2.409 -16.205  1.00155.55           N  
ATOM   1657  CA  PHE   209      43.123   3.219 -16.061  1.00155.55           C  
ATOM   1658  C   PHE   209      44.136   2.539 -15.236  1.00155.55           C  
ATOM   1659  O   PHE   209      44.000   2.408 -14.024  1.00155.55           O  
ATOM   1660  CB  PHE   209      42.856   4.623 -15.518  1.00155.55           C  
ATOM   1661  CG  PHE   209      44.031   5.388 -16.010  1.00155.55           C  
ATOM   1662  CD1 PHE   209      44.198   5.543 -17.368  1.00155.55           C  
ATOM   1663  CD2 PHE   209      44.942   5.956 -15.151  1.00155.55           C  
ATOM   1664  CE1 PHE   209      45.269   6.243 -17.871  1.00155.55           C  
ATOM   1665  CE2 PHE   209      46.015   6.659 -15.649  1.00155.55           C  
ATOM   1666  CZ  PHE   209      46.179   6.802 -17.006  1.00155.55           C  
ATOM   1667  N   THR   210      45.194   2.078 -15.921  1.00129.70           N  
ATOM   1668  CA  THR   210      46.310   1.518 -15.250  1.00129.70           C  
ATOM   1669  C   THR   210      47.392   2.525 -15.445  1.00129.70           C  
ATOM   1670  O   THR   210      47.871   2.766 -16.549  1.00129.70           O  
ATOM   1671  CB  THR   210      46.728   0.172 -15.799  1.00129.70           C  
ATOM   1672  CG2 THR   210      47.031   0.276 -17.304  1.00129.70           C  
ATOM   1673  OG1 THR   210      47.846  -0.331 -15.083  1.00129.70           O  
ATOM   1674  N   HIS   211      47.746   3.195 -14.340  1.00 75.91           N  
ATOM   1675  CA  HIS   211      48.789   4.168 -14.330  1.00 75.91           C  
ATOM   1676  C   HIS   211      49.915   3.390 -13.750  1.00 75.91           C  
ATOM   1677  O   HIS   211      49.739   2.206 -13.469  1.00 75.91           O  
ATOM   1678  CB  HIS   211      48.477   5.354 -13.395  1.00 75.91           C  
ATOM   1679  CG  HIS   211      49.435   6.508 -13.485  1.00 75.91           C  
ATOM   1680  CD2 HIS   211      49.357   7.648 -14.225  1.00 75.91           C  
ATOM   1681  ND1 HIS   211      50.611   6.601 -12.775  1.00 75.91           N  
ATOM   1682  CE1 HIS   211      51.183   7.782 -13.118  1.00 75.91           C  
ATOM   1683  NE2 HIS   211      50.458   8.454 -13.995  1.00 75.91           N  
ATOM   1684  N   ASN   212      51.085   4.014 -13.542  1.00150.92           N  
ATOM   1685  CA  ASN   212      52.196   3.235 -13.096  1.00150.92           C  
ATOM   1686  C   ASN   212      51.912   2.616 -11.768  1.00150.92           C  
ATOM   1687  O   ASN   212      51.979   3.264 -10.724  1.00150.92           O  
ATOM   1688  CB  ASN   212      53.511   4.022 -12.970  1.00150.92           C  
ATOM   1689  CG  ASN   212      54.613   3.011 -12.689  1.00150.92           C  
ATOM   1690  ND2 ASN   212      54.548   1.837 -13.373  1.00150.92           N  
ATOM   1691  OD1 ASN   212      55.512   3.257 -11.885  1.00150.92           O  
ATOM   1692  N   GLY   213      51.558   1.318 -11.809  1.00 40.21           N  
ATOM   1693  CA  GLY   213      51.405   0.509 -10.639  1.00 40.21           C  
ATOM   1694  C   GLY   213      50.114   0.772  -9.936  1.00 40.21           C  
ATOM   1695  O   GLY   213      49.871   0.192  -8.879  1.00 40.21           O  
ATOM   1696  N   LYS   214      49.239   1.640 -10.472  1.00 43.44           N  
ATOM   1697  CA  LYS   214      48.027   1.843  -9.732  1.00 43.44           C  
ATOM   1698  C   LYS   214      46.863   1.729 -10.657  1.00 43.44           C  
ATOM   1699  O   LYS   214      46.983   1.946 -11.862  1.00 43.44           O  
ATOM   1700  CB  LYS   214      47.925   3.215  -9.039  1.00 43.44           C  
ATOM   1701  CG  LYS   214      48.843   3.372  -7.823  1.00 43.44           C  
ATOM   1702  CD  LYS   214      48.911   4.805  -7.290  1.00 43.44           C  
ATOM   1703  CE  LYS   214      49.687   4.936  -5.977  1.00 43.44           C  
ATOM   1704  NZ  LYS   214      49.704   6.350  -5.536  1.00 43.44           N1+
ATOM   1705  N   GLN   215      45.696   1.356 -10.097  1.00144.17           N  
ATOM   1706  CA  GLN   215      44.500   1.266 -10.879  1.00144.17           C  
ATOM   1707  C   GLN   215      43.658   2.452 -10.569  1.00144.17           C  
ATOM   1708  O   GLN   215      43.390   2.764  -9.411  1.00144.17           O  
ATOM   1709  CB  GLN   215      43.639   0.024 -10.606  1.00144.17           C  
ATOM   1710  CG  GLN   215      44.104  -1.206 -11.377  1.00144.17           C  
ATOM   1711  CD  GLN   215      45.598  -1.346 -11.153  1.00144.17           C  
ATOM   1712  NE2 GLN   215      46.001  -1.657  -9.892  1.00144.17           N  
ATOM   1713  OE1 GLN   215      46.390  -1.173 -12.078  1.00144.17           O  
ATOM   1714  N   TYR   216      43.205   3.135 -11.631  1.00 85.98           N  
ATOM   1715  CA  TYR   216      42.369   4.281 -11.472  1.00 85.98           C  
ATOM   1716  C   TYR   216      41.094   3.947 -12.163  1.00 85.98           C  
ATOM   1717  O   TYR   216      41.019   2.976 -12.917  1.00 85.98           O  
ATOM   1718  CB  TYR   216      42.909   5.557 -12.146  1.00 85.98           C  
ATOM   1719  CG  TYR   216      44.113   6.030 -11.406  1.00 85.98           C  
ATOM   1720  CD1 TYR   216      43.981   6.895 -10.343  1.00 85.98           C  
ATOM   1721  CD2 TYR   216      45.371   5.611 -11.770  1.00 85.98           C  
ATOM   1722  CE1 TYR   216      45.086   7.339  -9.657  1.00 85.98           C  
ATOM   1723  CE2 TYR   216      46.481   6.050 -11.087  1.00 85.98           C  
ATOM   1724  CZ  TYR   216      46.339   6.917 -10.029  1.00 85.98           C  
ATOM   1725  OH  TYR   216      47.476   7.371  -9.328  1.00 85.98           O  
ATOM   1726  N   THR   217      40.033   4.717 -11.861  1.00121.72           N  
ATOM   1727  CA  THR   217      38.775   4.427 -12.474  1.00121.72           C  
ATOM   1728  C   THR   217      38.080   5.707 -12.811  1.00121.72           C  
ATOM   1729  O   THR   217      38.266   6.729 -12.154  1.00121.72           O  
ATOM   1730  CB  THR   217      37.856   3.636 -11.590  1.00121.72           C  
ATOM   1731  CG2 THR   217      37.409   4.530 -10.420  1.00121.72           C  
ATOM   1732  OG1 THR   217      36.727   3.191 -12.328  1.00121.72           O  
ATOM   1733  N   ILE   218      37.273   5.683 -13.889  1.00183.66           N  
ATOM   1734  CA  ILE   218      36.480   6.825 -14.244  1.00183.66           C  
ATOM   1735  C   ILE   218      35.151   6.318 -14.710  1.00183.66           C  
ATOM   1736  O   ILE   218      35.020   5.149 -15.067  1.00183.66           O  
ATOM   1737  CB  ILE   218      37.064   7.669 -15.341  1.00183.66           C  
ATOM   1738  CG1 ILE   218      36.254   8.968 -15.478  1.00183.66           C  
ATOM   1739  CG2 ILE   218      37.100   6.826 -16.628  1.00183.66           C  
ATOM   1740  CD1 ILE   218      36.346   9.877 -14.253  1.00183.66           C  
ATOM   1741  N   GLN   219      34.114   7.182 -14.674  1.00101.43           N  
ATOM   1742  CA  GLN   219      32.814   6.772 -15.122  1.00101.43           C  
ATOM   1743  C   GLN   219      32.321   7.795 -16.100  1.00101.43           C  
ATOM   1744  O   GLN   219      31.950   8.905 -15.719  1.00101.43           O  
ATOM   1745  CB  GLN   219      31.773   6.700 -13.990  1.00101.43           C  
ATOM   1746  CG  GLN   219      32.092   5.641 -12.932  1.00101.43           C  
ATOM   1747  CD  GLN   219      30.993   5.673 -11.880  1.00101.43           C  
ATOM   1748  NE2 GLN   219      31.096   4.769 -10.868  1.00101.43           N  
ATOM   1749  OE1 GLN   219      30.071   6.483 -11.950  1.00101.43           O  
ATOM   1750  N   ALA   220      32.271   7.441 -17.400  1.00 59.08           N  
ATOM   1751  CA  ALA   220      31.841   8.417 -18.356  1.00 59.08           C  
ATOM   1752  C   ALA   220      30.720   7.879 -19.201  1.00 59.08           C  
ATOM   1753  O   ALA   220      30.673   6.699 -19.540  1.00 59.08           O  
ATOM   1754  CB  ALA   220      32.962   8.858 -19.310  1.00 59.08           C  
ATOM   1755  N   GLY   221      29.787   8.775 -19.579  1.00 52.47           N  
ATOM   1756  CA  GLY   221      28.659   8.441 -20.411  1.00 52.47           C  
ATOM   1757  C   GLY   221      29.104   8.546 -21.849  1.00 52.47           C  
ATOM   1758  O   GLY   221      30.294   8.443 -22.135  1.00 52.47           O  
ATOM   1759  N   ILE   222      28.151   8.777 -22.783  1.00116.90           N  
ATOM   1760  CA  ILE   222      28.342   8.793 -24.227  1.00116.90           C  
ATOM   1761  C   ILE   222      29.471   9.719 -24.662  1.00116.90           C  
ATOM   1762  O   ILE   222      29.532  10.871 -24.247  1.00116.90           O  
ATOM   1763  CB  ILE   222      27.078   9.199 -24.938  1.00116.90           C  
ATOM   1764  CG1 ILE   222      27.158   8.935 -26.448  1.00116.90           C  
ATOM   1765  CG2 ILE   222      26.766  10.657 -24.563  1.00116.90           C  
ATOM   1766  CD1 ILE   222      25.804   9.055 -27.145  1.00116.90           C  
ATOM   1767  N   PHE   223      30.484   9.148 -25.373  1.00382.02           N  
ATOM   1768  CA  PHE   223      31.721   9.744 -25.859  1.00382.02           C  
ATOM   1769  C   PHE   223      32.062  10.253 -27.258  1.00382.02           C  
ATOM   1770  O   PHE   223      32.879  11.163 -27.314  1.00382.02           O  
ATOM   1771  CB  PHE   223      32.982   8.987 -25.409  1.00382.02           C  
ATOM   1772  CG  PHE   223      33.554   9.640 -24.195  1.00382.02           C  
ATOM   1773  CD1 PHE   223      34.125  10.886 -24.329  1.00382.02           C  
ATOM   1774  CD2 PHE   223      33.582   9.029 -22.963  1.00382.02           C  
ATOM   1775  CE1 PHE   223      34.684  11.534 -23.254  1.00382.02           C  
ATOM   1776  CE2 PHE   223      34.142   9.674 -21.884  1.00382.02           C  
ATOM   1777  CZ  PHE   223      34.691  10.925 -22.024  1.00382.02           C  
ATOM   1778  N   GLY   224      31.708   9.643 -28.423  1.00178.19           N  
ATOM   1779  CA  GLY   224      30.969   8.435 -28.563  1.00178.19           C  
ATOM   1780  C   GLY   224      29.951   8.474 -29.686  1.00178.19           C  
ATOM   1781  O   GLY   224      28.888   7.890 -29.507  1.00178.19           O  
ATOM   1782  N   ILE   225      30.170   9.182 -30.838  1.00 86.72           N  
ATOM   1783  CA  ILE   225      29.148   9.081 -31.875  1.00 86.72           C  
ATOM   1784  C   ILE   225      29.670   9.084 -33.312  1.00 86.72           C  
ATOM   1785  O   ILE   225      30.400   9.992 -33.710  1.00 86.72           O  
ATOM   1786  CB  ILE   225      28.109  10.161 -31.772  1.00 86.72           C  
ATOM   1787  CG1 ILE   225      26.895   9.821 -32.652  1.00 86.72           C  
ATOM   1788  CG2 ILE   225      28.769  11.509 -32.105  1.00 86.72           C  
ATOM   1789  CD1 ILE   225      25.675  10.694 -32.365  1.00 86.72           C  
ATOM   1790  N   THR   226      29.238   8.094 -34.156  1.00148.90           N  
ATOM   1791  CA  THR   226      29.646   7.972 -35.554  1.00148.90           C  
ATOM   1792  C   THR   226      28.442   7.695 -36.433  1.00148.90           C  
ATOM   1793  O   THR   226      27.464   7.101 -35.986  1.00148.90           O  
ATOM   1794  CB  THR   226      30.525   6.793 -35.846  1.00148.90           C  
ATOM   1795  CG2 THR   226      31.738   6.808 -34.921  1.00148.90           C  
ATOM   1796  OG1 THR   226      29.796   5.590 -35.654  1.00148.90           O  
ATOM   1797  N   LEU   227      28.516   8.067 -37.740  1.00120.96           N  
ATOM   1798  CA  LEU   227      27.408   7.915 -38.666  1.00120.96           C  
ATOM   1799  C   LEU   227      27.681   6.878 -39.718  1.00120.96           C  
ATOM   1800  O   LEU   227      28.748   6.849 -40.327  1.00120.96           O  
ATOM   1801  CB  LEU   227      27.054   9.204 -39.437  1.00120.96           C  
ATOM   1802  CG  LEU   227      26.264  10.256 -38.634  1.00120.96           C  
ATOM   1803  CD1 LEU   227      24.789   9.856 -38.481  1.00120.96           C  
ATOM   1804  CD2 LEU   227      26.916  10.533 -37.279  1.00120.96           C  
ATOM   1805  N   GLY   228      26.670   6.021 -39.989  1.00 30.51           N  
ATOM   1806  CA  GLY   228      26.794   4.944 -40.937  1.00 30.51           C  
ATOM   1807  C   GLY   228      26.265   5.330 -42.288  1.00 30.51           C  
ATOM   1808  O   GLY   228      26.074   6.505 -42.598  1.00 30.51           O  
ATOM   1809  N   ASP   229      26.015   4.298 -43.126  1.00 38.21           N  
ATOM   1810  CA  ASP   229      25.551   4.453 -44.478  1.00 38.21           C  
ATOM   1811  C   ASP   229      24.164   5.009 -44.466  1.00 38.21           C  
ATOM   1812  O   ASP   229      23.332   4.637 -43.641  1.00 38.21           O  
ATOM   1813  CB  ASP   229      25.478   3.123 -45.251  1.00 38.21           C  
ATOM   1814  CG  ASP   229      26.887   2.587 -45.458  1.00 38.21           C  
ATOM   1815  OD1 ASP   229      27.853   3.387 -45.340  1.00 38.21           O  
ATOM   1816  OD2 ASP   229      27.012   1.364 -45.737  1.00 38.21           O1-
ATOM   1817  N   ARG   230      23.889   5.931 -45.407  1.00164.32           N  
ATOM   1818  CA  ARG   230      22.594   6.536 -45.504  1.00164.32           C  
ATOM   1819  C   ARG   230      21.747   5.796 -46.494  1.00164.32           C  
ATOM   1820  O   ARG   230      22.250   5.131 -47.399  1.00164.32           O  
ATOM   1821  CB  ARG   230      22.647   8.026 -45.883  1.00164.32           C  
ATOM   1822  CG  ARG   230      23.366   8.304 -47.201  1.00164.32           C  
ATOM   1823  CD  ARG   230      23.626   9.790 -47.448  1.00164.32           C  
ATOM   1824  NE  ARG   230      25.046  10.063 -47.088  1.00164.32           N  
ATOM   1825  CZ  ARG   230      25.431  11.326 -46.748  1.00164.32           C  
ATOM   1826  NH1 ARG   230      24.503  12.323 -46.669  1.00164.32           N1+
ATOM   1827  NH2 ARG   230      26.742  11.594 -46.483  1.00164.32           N  
ATOM   1828  N   ASN   231      20.416   5.884 -46.287  1.00129.63           N  
ATOM   1829  CA  ASN   231      19.404   5.296 -47.120  1.00129.63           C  
ATOM   1830  C   ASN   231      19.108   6.289 -48.199  1.00129.63           C  
ATOM   1831  O   ASN   231      19.726   7.348 -48.278  1.00129.63           O  
ATOM   1832  CB  ASN   231      18.052   5.101 -46.410  1.00129.63           C  
ATOM   1833  CG  ASN   231      18.210   4.161 -45.232  1.00129.63           C  
ATOM   1834  ND2 ASN   231      18.682   2.914 -45.504  1.00129.63           N  
ATOM   1835  OD1 ASN   231      17.912   4.521 -44.094  1.00129.63           O  
ATOM   1836  N   GLU   232      18.132   5.951 -49.063  1.00 36.37           N  
ATOM   1837  CA  GLU   232      17.718   6.809 -50.135  1.00 36.37           C  
ATOM   1838  C   GLU   232      17.150   8.057 -49.529  1.00 36.37           C  
ATOM   1839  O   GLU   232      17.257   9.139 -50.105  1.00 36.37           O  
ATOM   1840  CB  GLU   232      16.624   6.179 -51.015  1.00 36.37           C  
ATOM   1841  CG  GLU   232      17.109   4.954 -51.792  1.00 36.37           C  
ATOM   1842  CD  GLU   232      15.947   4.425 -52.619  1.00 36.37           C  
ATOM   1843  OE1 GLU   232      14.957   5.184 -52.803  1.00 36.37           O  
ATOM   1844  OE2 GLU   232      16.031   3.255 -53.078  1.00 36.37           O1-
ATOM   1845  N   GLU   233      16.498   7.916 -48.358  1.00 82.18           N  
ATOM   1846  CA  GLU   233      15.896   9.007 -47.641  1.00 82.18           C  
ATOM   1847  C   GLU   233      16.966   9.931 -47.131  1.00 82.18           C  
ATOM   1848  O   GLU   233      16.750  11.139 -47.046  1.00 82.18           O  
ATOM   1849  CB  GLU   233      15.070   8.552 -46.424  1.00 82.18           C  
ATOM   1850  CG  GLU   233      13.798   7.788 -46.794  1.00 82.18           C  
ATOM   1851  CD  GLU   233      14.188   6.363 -47.160  1.00 82.18           C  
ATOM   1852  OE1 GLU   233      15.334   5.960 -46.829  1.00 82.18           O  
ATOM   1853  OE2 GLU   233      13.341   5.659 -47.773  1.00 82.18           O1-
ATOM   1854  N   GLY   234      18.156   9.397 -46.784  1.00 40.18           N  
ATOM   1855  CA  GLY   234      19.186  10.250 -46.256  1.00 40.18           C  
ATOM   1856  C   GLY   234      19.310  10.036 -44.773  1.00 40.18           C  
ATOM   1857  O   GLY   234      19.919  10.848 -44.079  1.00 40.18           O  
ATOM   1858  N   ASP   235      18.717   8.943 -44.246  1.00 59.19           N  
ATOM   1859  CA  ASP   235      18.792   8.618 -42.845  1.00 59.19           C  
ATOM   1860  C   ASP   235      19.824   7.536 -42.685  1.00 59.19           C  
ATOM   1861  O   ASP   235      20.069   6.768 -43.613  1.00 59.19           O  
ATOM   1862  CB  ASP   235      17.478   8.046 -42.292  1.00 59.19           C  
ATOM   1863  CG  ASP   235      16.415   9.129 -42.380  1.00 59.19           C  
ATOM   1864  OD1 ASP   235      16.757  10.321 -42.157  1.00 59.19           O  
ATOM   1865  OD2 ASP   235      15.244   8.777 -42.686  1.00 59.19           O1-
ATOM   1866  N   ARG   236      20.470   7.454 -41.500  1.00126.54           N  
ATOM   1867  CA  ARG   236      21.475   6.442 -41.293  1.00126.54           C  
ATOM   1868  C   ARG   236      21.537   6.103 -39.835  1.00126.54           C  
ATOM   1869  O   ARG   236      20.974   6.792 -38.986  1.00126.54           O  
ATOM   1870  CB  ARG   236      22.887   6.900 -41.691  1.00126.54           C  
ATOM   1871  CG  ARG   236      23.331   8.129 -40.899  1.00126.54           C  
ATOM   1872  CD  ARG   236      23.491   9.393 -41.742  1.00126.54           C  
ATOM   1873  NE  ARG   236      24.863   9.372 -42.318  1.00126.54           N  
ATOM   1874  CZ  ARG   236      25.231  10.344 -43.197  1.00126.54           C  
ATOM   1875  NH1 ARG   236      24.302  11.226 -43.662  1.00126.54           N1+
ATOM   1876  NH2 ARG   236      26.532  10.451 -43.592  1.00126.54           N  
ATOM   1877  N   PRO   237      22.189   5.010 -39.530  1.00 83.27           N  
ATOM   1878  CA  PRO   237      22.381   4.637 -38.156  1.00 83.27           C  
ATOM   1879  C   PRO   237      23.446   5.494 -37.548  1.00 83.27           C  
ATOM   1880  O   PRO   237      24.452   5.751 -38.209  1.00 83.27           O  
ATOM   1881  CB  PRO   237      22.706   3.140 -38.157  1.00 83.27           C  
ATOM   1882  CG  PRO   237      23.028   2.813 -39.628  1.00 83.27           C  
ATOM   1883  CD  PRO   237      22.225   3.861 -40.416  1.00 83.27           C  
ATOM   1884  N   ALA   238      23.246   5.947 -36.296  1.00 50.16           N  
ATOM   1885  CA  ALA   238      24.264   6.698 -35.623  1.00 50.16           C  
ATOM   1886  C   ALA   238      24.739   5.822 -34.508  1.00 50.16           C  
ATOM   1887  O   ALA   238      24.018   5.585 -33.540  1.00 50.16           O  
ATOM   1888  CB  ALA   238      23.748   8.002 -34.989  1.00 50.16           C  
ATOM   1889  N   TYR   239      25.994   5.347 -34.603  1.00 69.42           N  
ATOM   1890  CA  TYR   239      26.525   4.437 -33.630  1.00 69.42           C  
ATOM   1891  C   TYR   239      27.090   5.232 -32.495  1.00 69.42           C  
ATOM   1892  O   TYR   239      27.801   6.213 -32.711  1.00 69.42           O  
ATOM   1893  CB  TYR   239      27.692   3.584 -34.164  1.00 69.42           C  
ATOM   1894  CG  TYR   239      27.222   2.826 -35.360  1.00 69.42           C  
ATOM   1895  CD1 TYR   239      26.466   1.683 -35.227  1.00 69.42           C  
ATOM   1896  CD2 TYR   239      27.556   3.261 -36.621  1.00 69.42           C  
ATOM   1897  CE1 TYR   239      26.042   0.993 -36.340  1.00 69.42           C  
ATOM   1898  CE2 TYR   239      27.135   2.576 -37.736  1.00 69.42           C  
ATOM   1899  CZ  TYR   239      26.376   1.439 -37.596  1.00 69.42           C  
ATOM   1900  OH  TYR   239      25.944   0.734 -38.739  1.00 69.42           O  
ATOM   1901  N   TYR   240      26.763   4.842 -31.244  1.00 88.59           N  
ATOM   1902  CA  TYR   240      27.333   5.559 -30.138  1.00 88.59           C  
ATOM   1903  C   TYR   240      27.697   4.621 -29.030  1.00 88.59           C  
ATOM   1904  O   TYR   240      27.269   3.468 -28.996  1.00 88.59           O  
ATOM   1905  CB  TYR   240      26.430   6.682 -29.584  1.00 88.59           C  
ATOM   1906  CG  TYR   240      25.166   6.131 -29.019  1.00 88.59           C  
ATOM   1907  CD1 TYR   240      25.129   5.658 -27.728  1.00 88.59           C  
ATOM   1908  CD2 TYR   240      24.015   6.111 -29.772  1.00 88.59           C  
ATOM   1909  CE1 TYR   240      23.963   5.159 -27.197  1.00 88.59           C  
ATOM   1910  CE2 TYR   240      22.845   5.613 -29.246  1.00 88.59           C  
ATOM   1911  CZ  TYR   240      22.819   5.137 -27.958  1.00 88.59           C  
ATOM   1912  OH  TYR   240      21.620   4.629 -27.416  1.00 88.59           O  
ATOM   1913  N   LEU   241      28.570   5.096 -28.116  1.00157.13           N  
ATOM   1914  CA  LEU   241      28.983   4.317 -26.981  1.00157.13           C  
ATOM   1915  C   LEU   241      29.371   5.231 -25.858  1.00157.13           C  
ATOM   1916  O   LEU   241      29.819   6.357 -26.076  1.00157.13           O  
ATOM   1917  CB  LEU   241      30.176   3.381 -27.262  1.00157.13           C  
ATOM   1918  CG  LEU   241      31.339   4.011 -28.062  1.00157.13           C  
ATOM   1919  CD1 LEU   241      31.963   5.216 -27.346  1.00157.13           C  
ATOM   1920  CD2 LEU   241      32.392   2.947 -28.411  1.00157.13           C  
ATOM   1921  N   ALA   242      29.145   4.773 -24.609  1.00 56.13           N  
ATOM   1922  CA  ALA   242      29.598   5.493 -23.459  1.00 56.13           C  
ATOM   1923  C   ALA   242      31.040   5.127 -23.293  1.00 56.13           C  
ATOM   1924  O   ALA   242      31.472   4.075 -23.766  1.00 56.13           O  
ATOM   1925  CB  ALA   242      28.863   5.113 -22.163  1.00 56.13           C  
ATOM   1926  N   GLY   243      31.827   6.018 -22.654  1.00 44.33           N  
ATOM   1927  CA  GLY   243      33.222   5.758 -22.429  1.00 44.33           C  
ATOM   1928  C   GLY   243      33.357   4.599 -21.500  1.00 44.33           C  
ATOM   1929  O   GLY   243      34.149   3.688 -21.740  1.00 44.33           O  
ATOM   1930  N   SER   244      32.565   4.606 -20.409  1.00 77.68           N  
ATOM   1931  CA  SER   244      32.644   3.533 -19.468  1.00 77.68           C  
ATOM   1932  C   SER   244      31.584   2.549 -19.834  1.00 77.68           C  
ATOM   1933  O   SER   244      30.483   2.569 -19.284  1.00 77.68           O  
ATOM   1934  CB  SER   244      32.381   3.978 -18.021  1.00 77.68           C  
ATOM   1935  OG  SER   244      33.382   4.895 -17.605  1.00 77.68           O  
ATOM   1936  N   SER   245      31.903   1.642 -20.779  1.00124.49           N  
ATOM   1937  CA  SER   245      30.931   0.663 -21.172  1.00124.49           C  
ATOM   1938  C   SER   245      31.502  -0.164 -22.292  1.00124.49           C  
ATOM   1939  O   SER   245      32.460   0.228 -22.960  1.00124.49           O  
ATOM   1940  CB  SER   245      29.615   1.276 -21.676  1.00124.49           C  
ATOM   1941  OG  SER   245      28.710   0.245 -22.045  1.00124.49           O  
ATOM   1942  N   THR   246      31.012  -1.416 -22.390  1.00167.08           N  
ATOM   1943  CA  THR   246      31.268  -2.384 -23.426  1.00167.08           C  
ATOM   1944  C   THR   246      30.244  -2.343 -24.527  1.00167.08           C  
ATOM   1945  O   THR   246      30.478  -2.847 -25.627  1.00167.08           O  
ATOM   1946  CB  THR   246      31.271  -3.786 -22.896  1.00167.08           C  
ATOM   1947  CG2 THR   246      32.327  -3.887 -21.783  1.00167.08           C  
ATOM   1948  OG1 THR   246      29.988  -4.117 -22.383  1.00167.08           O  
ATOM   1949  N   LYS   247      29.036  -1.834 -24.206  1.00104.26           N  
ATOM   1950  CA  LYS   247      27.903  -1.895 -25.092  1.00104.26           C  
ATOM   1951  C   LYS   247      27.962  -0.841 -26.155  1.00104.26           C  
ATOM   1952  O   LYS   247      28.476   0.257 -25.943  1.00104.26           O  
ATOM   1953  CB  LYS   247      26.571  -1.729 -24.338  1.00104.26           C  
ATOM   1954  CG  LYS   247      26.298  -2.852 -23.335  1.00104.26           C  
ATOM   1955  CD  LYS   247      25.171  -2.530 -22.350  1.00104.26           C  
ATOM   1956  CE  LYS   247      24.890  -3.649 -21.344  1.00104.26           C  
ATOM   1957  NZ  LYS   247      24.277  -4.808 -22.027  1.00104.26           N1+
ATOM   1958  N   LEU   248      27.425  -1.184 -27.352  1.00 67.92           N  
ATOM   1959  CA  LEU   248      27.366  -0.262 -28.451  1.00 67.92           C  
ATOM   1960  C   LEU   248      25.944  -0.232 -28.928  1.00 67.92           C  
ATOM   1961  O   LEU   248      25.303  -1.270 -29.072  1.00 67.92           O  
ATOM   1962  CB  LEU   248      28.250  -0.673 -29.641  1.00 67.92           C  
ATOM   1963  CG  LEU   248      28.198   0.312 -30.824  1.00 67.92           C  
ATOM   1964  CD1 LEU   248      28.776   1.680 -30.436  1.00 67.92           C  
ATOM   1965  CD2 LEU   248      28.866  -0.279 -32.075  1.00 67.92           C  
ATOM   1966  N   TYR   249      25.422   0.978 -29.206  1.00153.24           N  
ATOM   1967  CA  TYR   249      24.052   1.145 -29.592  1.00153.24           C  
ATOM   1968  C   TYR   249      24.023   1.913 -30.872  1.00153.24           C  
ATOM   1969  O   TYR   249      25.011   2.526 -31.275  1.00153.24           O  
ATOM   1970  CB  TYR   249      23.238   1.995 -28.599  1.00153.24           C  
ATOM   1971  CG  TYR   249      23.167   1.322 -27.271  1.00153.24           C  
ATOM   1972  CD1 TYR   249      24.123   1.570 -26.312  1.00153.24           C  
ATOM   1973  CD2 TYR   249      22.144   0.448 -26.976  1.00153.24           C  
ATOM   1974  CE1 TYR   249      24.064   0.958 -25.082  1.00153.24           C  
ATOM   1975  CE2 TYR   249      22.079  -0.167 -25.747  1.00153.24           C  
ATOM   1976  CZ  TYR   249      23.040   0.087 -24.797  1.00153.24           C  
ATOM   1977  OH  TYR   249      22.975  -0.541 -23.536  1.00153.24           O  
ATOM   1978  N   SER   250      22.869   1.844 -31.568  1.00 91.75           N  
ATOM   1979  CA  SER   250      22.664   2.605 -32.765  1.00 91.75           C  
ATOM   1980  C   SER   250      21.269   3.153 -32.675  1.00 91.75           C  
ATOM   1981  O   SER   250      20.366   2.491 -32.166  1.00 91.75           O  
ATOM   1982  CB  SER   250      22.743   1.737 -34.031  1.00 91.75           C  
ATOM   1983  OG  SER   250      22.530   2.526 -35.191  1.00 91.75           O  
ATOM   1984  N   VAL   251      21.077   4.407 -33.136  1.00122.79           N  
ATOM   1985  CA  VAL   251      19.778   5.024 -33.182  1.00122.79           C  
ATOM   1986  C   VAL   251      19.678   5.653 -34.532  1.00122.79           C  
ATOM   1987  O   VAL   251      20.672   6.132 -35.074  1.00122.79           O  
ATOM   1988  CB  VAL   251      19.570   6.150 -32.209  1.00122.79           C  
ATOM   1989  CG1 VAL   251      19.698   5.624 -30.778  1.00122.79           C  
ATOM   1990  CG2 VAL   251      20.556   7.278 -32.542  1.00122.79           C  
ATOM   1991  N   ASN   252      18.469   5.680 -35.116  1.00 45.80           N  
ATOM   1992  CA  ASN   252      18.336   6.230 -36.430  1.00 45.80           C  
ATOM   1993  C   ASN   252      18.374   7.726 -36.322  1.00 45.80           C  
ATOM   1994  O   ASN   252      17.920   8.305 -35.336  1.00 45.80           O  
ATOM   1995  CB  ASN   252      17.025   5.816 -37.124  1.00 45.80           C  
ATOM   1996  CG  ASN   252      17.191   5.996 -38.626  1.00 45.80           C  
ATOM   1997  ND2 ASN   252      17.021   4.882 -39.386  1.00 45.80           N  
ATOM   1998  OD1 ASN   252      17.474   7.090 -39.111  1.00 45.80           O  
ATOM   1999  N   THR   253      18.934   8.384 -37.358  1.00 57.13           N  
ATOM   2000  CA  THR   253      19.054   9.813 -37.412  1.00 57.13           C  
ATOM   2001  C   THR   253      17.687  10.411 -37.510  1.00 57.13           C  
ATOM   2002  O   THR   253      17.466  11.540 -37.078  1.00 57.13           O  
ATOM   2003  CB  THR   253      19.872  10.298 -38.577  1.00 57.13           C  
ATOM   2004  CG2 THR   253      21.311   9.771 -38.433  1.00 57.13           C  
ATOM   2005  OG1 THR   253      19.300   9.860 -39.800  1.00 57.13           O  
ATOM   2006  N   LYS   254      16.732   9.672 -38.108  1.00102.38           N  
ATOM   2007  CA  LYS   254      15.407  10.191 -38.289  1.00102.38           C  
ATOM   2008  C   LYS   254      14.798  10.518 -36.956  1.00102.38           C  
ATOM   2009  O   LYS   254      14.155  11.556 -36.808  1.00102.38           O  
ATOM   2010  CB  LYS   254      14.472   9.222 -39.038  1.00102.38           C  
ATOM   2011  CG  LYS   254      14.225   7.889 -38.331  1.00102.38           C  
ATOM   2012  CD  LYS   254      13.059   7.102 -38.931  1.00102.38           C  
ATOM   2013  CE  LYS   254      11.712   7.810 -38.775  1.00102.38           C  
ATOM   2014  NZ  LYS   254      10.637   6.998 -39.387  1.00102.38           N1+
ATOM   2015  N   SER   255      14.981   9.646 -35.947  1.00 76.45           N  
ATOM   2016  CA  SER   255      14.419   9.885 -34.645  1.00 76.45           C  
ATOM   2017  C   SER   255      15.106  11.059 -34.012  1.00 76.45           C  
ATOM   2018  O   SER   255      14.491  11.814 -33.261  1.00 76.45           O  
ATOM   2019  CB  SER   255      14.596   8.688 -33.697  1.00 76.45           C  
ATOM   2020  OG  SER   255      13.887   7.562 -34.194  1.00 76.45           O  
ATOM   2021  N   LEU   256      16.414  11.222 -34.289  1.00 58.25           N  
ATOM   2022  CA  LEU   256      17.227  12.259 -33.700  1.00 58.25           C  
ATOM   2023  C   LEU   256      16.811  13.631 -34.154  1.00 58.25           C  
ATOM   2024  O   LEU   256      16.764  14.571 -33.363  1.00 58.25           O  
ATOM   2025  CB  LEU   256      18.719  12.078 -34.029  1.00 58.25           C  
ATOM   2026  CG  LEU   256      19.317  10.778 -33.452  1.00 58.25           C  
ATOM   2027  CD1 LEU   256      20.806  10.633 -33.800  1.00 58.25           C  
ATOM   2028  CD2 LEU   256      19.048  10.664 -31.943  1.00 58.25           C  
ATOM   2029  N   ARG   257      16.503  13.779 -35.453  1.00136.91           N  
ATOM   2030  CA  ARG   257      16.162  15.034 -36.063  1.00136.91           C  
ATOM   2031  C   ARG   257      14.855  15.559 -35.536  1.00136.91           C  
ATOM   2032  O   ARG   257      14.614  16.763 -35.573  1.00136.91           O  
ATOM   2033  CB  ARG   257      16.067  14.933 -37.592  1.00136.91           C  
ATOM   2034  CG  ARG   257      17.414  14.615 -38.244  1.00136.91           C  
ATOM   2035  CD  ARG   257      17.336  14.470 -39.763  1.00136.91           C  
ATOM   2036  NE  ARG   257      16.457  13.301 -40.049  1.00136.91           N  
ATOM   2037  CZ  ARG   257      15.624  13.322 -41.129  1.00136.91           C  
ATOM   2038  NH1 ARG   257      15.600  14.411 -41.951  1.00136.91           N1+
ATOM   2039  NH2 ARG   257      14.812  12.255 -41.384  1.00136.91           N  
ATOM   2040  N   GLU   258      13.935  14.691 -35.077  1.00 94.92           N  
ATOM   2041  CA  GLU   258      12.673  15.236 -34.653  1.00 94.92           C  
ATOM   2042  C   GLU   258      12.732  15.590 -33.199  1.00 94.92           C  
ATOM   2043  O   GLU   258      12.859  14.722 -32.335  1.00 94.92           O  
ATOM   2044  CB  GLU   258      11.490  14.274 -34.866  1.00 94.92           C  
ATOM   2045  CG  GLU   258      10.120  14.947 -34.746  1.00 94.92           C  
ATOM   2046  CD  GLU   258       9.874  15.761 -36.008  1.00 94.92           C  
ATOM   2047  OE1 GLU   258       9.323  15.186 -36.986  1.00 94.92           O  
ATOM   2048  OE2 GLU   258      10.236  16.968 -36.013  1.00 94.92           O1-
ATOM   2049  N   LYS   259      12.620  16.900 -32.887  1.00118.64           N  
ATOM   2050  CA  LYS   259      12.690  17.309 -31.517  1.00118.64           C  
ATOM   2051  C   LYS   259      11.410  16.947 -30.836  1.00118.64           C  
ATOM   2052  O   LYS   259      10.319  17.178 -31.360  1.00118.64           O  
ATOM   2053  CB  LYS   259      12.964  18.814 -31.321  1.00118.64           C  
ATOM   2054  CG  LYS   259      11.863  19.746 -31.827  1.00118.64           C  
ATOM   2055  CD  LYS   259      12.104  21.213 -31.461  1.00118.64           C  
ATOM   2056  CE  LYS   259      12.128  21.479 -29.953  1.00118.64           C  
ATOM   2057  NZ  LYS   259      12.516  22.883 -29.693  1.00118.64           N1+
ATOM   2058  N   GLY   260      11.528  16.354 -29.630  1.00 19.48           N  
ATOM   2059  CA  GLY   260      10.381  15.999 -28.847  1.00 19.48           C  
ATOM   2060  C   GLY   260       9.926  14.604 -29.167  1.00 19.48           C  
ATOM   2061  O   GLY   260       8.915  14.150 -28.632  1.00 19.48           O  
ATOM   2062  N   THR   261      10.644  13.879 -30.048  1.00 28.24           N  
ATOM   2063  CA  THR   261      10.220  12.544 -30.381  1.00 28.24           C  
ATOM   2064  C   THR   261      10.916  11.577 -29.468  1.00 28.24           C  
ATOM   2065  O   THR   261      11.932  11.901 -28.858  1.00 28.24           O  
ATOM   2066  CB  THR   261      10.531  12.169 -31.803  1.00 28.24           C  
ATOM   2067  CG2 THR   261       9.998  10.756 -32.100  1.00 28.24           C  
ATOM   2068  OG1 THR   261       9.913  13.096 -32.681  1.00 28.24           O  
ATOM   2069  N   THR   262      10.363  10.352 -29.335  1.00 95.32           N  
ATOM   2070  CA  THR   262      10.969   9.357 -28.499  1.00 95.32           C  
ATOM   2071  C   THR   262      12.037   8.676 -29.295  1.00 95.32           C  
ATOM   2072  O   THR   262      11.984   8.642 -30.523  1.00 95.32           O  
ATOM   2073  CB  THR   262      10.014   8.300 -28.026  1.00 95.32           C  
ATOM   2074  CG2 THR   262       8.865   8.981 -27.262  1.00 95.32           C  
ATOM   2075  OG1 THR   262       9.503   7.569 -29.131  1.00 95.32           O  
ATOM   2076  N   LEU   263      13.056   8.124 -28.602  1.00 92.97           N  
ATOM   2077  CA  LEU   263      14.116   7.438 -29.287  1.00 92.97           C  
ATOM   2078  C   LEU   263      14.007   5.977 -28.988  1.00 92.97           C  
ATOM   2079  O   LEU   263      13.564   5.582 -27.912  1.00 92.97           O  
ATOM   2080  CB  LEU   263      15.538   7.855 -28.855  1.00 92.97           C  
ATOM   2081  CG  LEU   263      15.959   9.283 -29.250  1.00 92.97           C  
ATOM   2082  CD1 LEU   263      15.101  10.345 -28.545  1.00 92.97           C  
ATOM   2083  CD2 LEU   263      17.466   9.495 -29.025  1.00 92.97           C  
ATOM   2084  N   LYS   264      14.379   5.125 -29.968  1.00 80.47           N  
ATOM   2085  CA  LYS   264      14.364   3.714 -29.711  1.00 80.47           C  
ATOM   2086  C   LYS   264      15.685   3.151 -30.137  1.00 80.47           C  
ATOM   2087  O   LYS   264      15.837   2.669 -31.258  1.00 80.47           O  
ATOM   2088  CB  LYS   264      13.268   2.963 -30.486  1.00 80.47           C  
ATOM   2089  CG  LYS   264      11.856   3.286 -29.993  1.00 80.47           C  
ATOM   2090  CD  LYS   264      10.747   2.806 -30.930  1.00 80.47           C  
ATOM   2091  CE  LYS   264       9.340   3.042 -30.378  1.00 80.47           C  
ATOM   2092  NZ  LYS   264       9.057   4.493 -30.312  1.00 80.47           N1+
ATOM   2093  N   PRO   265      16.645   3.184 -29.254  1.00 67.46           N  
ATOM   2094  CA  PRO   265      17.943   2.667 -29.608  1.00 67.46           C  
ATOM   2095  C   PRO   265      17.980   1.169 -29.615  1.00 67.46           C  
ATOM   2096  O   PRO   265      17.226   0.546 -28.869  1.00 67.46           O  
ATOM   2097  CB  PRO   265      18.930   3.291 -28.624  1.00 67.46           C  
ATOM   2098  CG  PRO   265      18.259   4.618 -28.230  1.00 67.46           C  
ATOM   2099  CD  PRO   265      16.754   4.333 -28.368  1.00 67.46           C  
ATOM   2100  N   GLU   266      18.868   0.576 -30.441  1.00 43.11           N  
ATOM   2101  CA  GLU   266      18.989  -0.853 -30.544  1.00 43.11           C  
ATOM   2102  C   GLU   266      20.322  -1.267 -29.986  1.00 43.11           C  
ATOM   2103  O   GLU   266      21.335  -0.617 -30.244  1.00 43.11           O  
ATOM   2104  CB  GLU   266      18.964  -1.351 -31.999  1.00 43.11           C  
ATOM   2105  CG  GLU   266      19.092  -2.868 -32.130  1.00 43.11           C  
ATOM   2106  CD  GLU   266      19.248  -3.197 -33.606  1.00 43.11           C  
ATOM   2107  OE1 GLU   266      19.197  -2.247 -34.433  1.00 43.11           O  
ATOM   2108  OE2 GLU   266      19.431  -4.402 -33.926  1.00 43.11           O1-
ATOM   2109  N   LEU   267      20.341  -2.359 -29.184  1.00 80.33           N  
ATOM   2110  CA  LEU   267      21.557  -2.899 -28.621  1.00 80.33           C  
ATOM   2111  C   LEU   267      22.195  -3.768 -29.678  1.00 80.33           C  
ATOM   2112  O   LEU   267      21.502  -4.511 -30.369  1.00 80.33           O  
ATOM   2113  CB  LEU   267      21.299  -3.760 -27.370  1.00 80.33           C  
ATOM   2114  CG  LEU   267      22.568  -4.351 -26.730  1.00 80.33           C  
ATOM   2115  CD1 LEU   267      23.486  -3.243 -26.188  1.00 80.33           C  
ATOM   2116  CD2 LEU   267      22.215  -5.397 -25.659  1.00 80.33           C  
ATOM   2117  N   ILE   268      23.520  -3.589 -29.898  1.00201.32           N  
ATOM   2118  CA  ILE   268      24.315  -4.255 -30.910  1.00201.32           C  
ATOM   2119  C   ILE   268      24.940  -5.625 -30.647  1.00201.32           C  
ATOM   2120  O   ILE   268      24.908  -6.483 -31.529  1.00201.32           O  
ATOM   2121  CB  ILE   268      25.406  -3.368 -31.433  1.00201.32           C  
ATOM   2122  CG1 ILE   268      24.810  -2.063 -31.986  1.00201.32           C  
ATOM   2123  CG2 ILE   268      26.178  -4.155 -32.502  1.00201.32           C  
ATOM   2124  CD1 ILE   268      25.864  -1.002 -32.305  1.00201.32           C  
ATOM   2125  N   GLY   269      25.596  -5.868 -29.480  1.00245.88           N  
ATOM   2126  CA  GLY   269      25.541  -4.929 -28.413  1.00245.88           C  
ATOM   2127  C   GLY   269      26.738  -4.953 -27.486  1.00245.88           C  
ATOM   2128  O   GLY   269      26.850  -4.013 -26.703  1.00245.88           O  
ATOM   2129  N   ASP   270      27.661  -5.953 -27.489  1.00111.21           N  
ATOM   2130  CA  ASP   270      28.755  -5.809 -26.540  1.00111.21           C  
ATOM   2131  C   ASP   270      30.087  -6.269 -27.101  1.00111.21           C  
ATOM   2132  O   ASP   270      30.172  -7.270 -27.811  1.00111.21           O  
ATOM   2133  CB  ASP   270      28.548  -6.588 -25.231  1.00111.21           C  
ATOM   2134  CG  ASP   270      28.580  -8.075 -25.553  1.00111.21           C  
ATOM   2135  OD1 ASP   270      27.669  -8.550 -26.280  1.00111.21           O  
ATOM   2136  OD2 ASP   270      29.522  -8.755 -25.065  1.00111.21           O1-
ATOM   2137  N   ARG   271      31.161  -5.491 -26.803  1.00120.84           N  
ATOM   2138  CA  ARG   271      32.548  -5.680 -27.178  1.00120.84           C  
ATOM   2139  C   ARG   271      33.308  -6.675 -26.338  1.00120.84           C  
ATOM   2140  O   ARG   271      34.400  -7.091 -26.723  1.00120.84           O  
ATOM   2141  CB  ARG   271      33.365  -4.376 -27.214  1.00120.84           C  
ATOM   2142  CG  ARG   271      32.881  -3.396 -28.287  1.00120.84           C  
ATOM   2143  CD  ARG   271      33.961  -2.443 -28.806  1.00120.84           C  
ATOM   2144  NE  ARG   271      34.550  -1.720 -27.645  1.00120.84           N  
ATOM   2145  CZ  ARG   271      33.923  -0.625 -27.129  1.00120.84           C  
ATOM   2146  NH1 ARG   271      32.708  -0.240 -27.621  1.00120.84           N1+
ATOM   2147  NH2 ARG   271      34.509   0.083 -26.120  1.00120.84           N  
ATOM   2148  N   GLY   272      32.834  -7.016 -25.126  1.00 44.33           N  
ATOM   2149  CA  GLY   272      33.612  -7.903 -24.298  1.00 44.33           C  
ATOM   2150  C   GLY   272      34.221  -7.053 -23.220  1.00 44.33           C  
ATOM   2151  O   GLY   272      34.310  -5.836 -23.358  1.00 44.33           O  
ATOM   2152  N   SER   273      34.694  -7.686 -22.126  1.00 88.90           N  
ATOM   2153  CA  SER   273      35.132  -6.975 -20.951  1.00 88.90           C  
ATOM   2154  C   SER   273      36.400  -6.190 -21.151  1.00 88.90           C  
ATOM   2155  O   SER   273      37.265  -6.543 -21.951  1.00 88.90           O  
ATOM   2156  CB  SER   273      35.361  -7.893 -19.738  1.00 88.90           C  
ATOM   2157  OG  SER   273      34.143  -8.509 -19.351  1.00 88.90           O  
ATOM   2158  N   LYS   274      36.486  -5.068 -20.393  1.00147.49           N  
ATOM   2159  CA  LYS   274      37.595  -4.155 -20.218  1.00147.49           C  
ATOM   2160  C   LYS   274      38.044  -3.526 -21.505  1.00147.49           C  
ATOM   2161  O   LYS   274      39.181  -3.073 -21.614  1.00147.49           O  
ATOM   2162  CB  LYS   274      38.804  -4.813 -19.536  1.00147.49           C  
ATOM   2163  CG  LYS   274      38.512  -5.194 -18.084  1.00147.49           C  
ATOM   2164  CD  LYS   274      38.128  -3.994 -17.215  1.00147.49           C  
ATOM   2165  CE  LYS   274      37.652  -4.373 -15.812  1.00147.49           C  
ATOM   2166  NZ  LYS   274      38.782  -4.907 -15.018  1.00147.49           N1+
ATOM   2167  N   THR   275      37.148  -3.491 -22.502  1.00115.09           N  
ATOM   2168  CA  THR   275      37.306  -2.972 -23.835  1.00115.09           C  
ATOM   2169  C   THR   275      37.023  -1.494 -23.938  1.00115.09           C  
ATOM   2170  O   THR   275      37.159  -0.932 -25.021  1.00115.09           O  
ATOM   2171  CB  THR   275      36.403  -3.721 -24.789  1.00115.09           C  
ATOM   2172  CG2 THR   275      36.681  -3.316 -26.248  1.00115.09           C  
ATOM   2173  OG1 THR   275      36.647  -5.114 -24.661  1.00115.09           O  
ATOM   2174  N   GLU   276      36.530  -0.854 -22.854  1.00130.91           N  
ATOM   2175  CA  GLU   276      36.046   0.511 -22.810  1.00130.91           C  
ATOM   2176  C   GLU   276      36.820   1.421 -23.733  1.00130.91           C  
ATOM   2177  O   GLU   276      38.050   1.415 -23.759  1.00130.91           O  
ATOM   2178  CB  GLU   276      36.168   1.124 -21.402  1.00130.91           C  
ATOM   2179  CG  GLU   276      35.715   0.213 -20.252  1.00130.91           C  
ATOM   2180  CD  GLU   276      34.328  -0.359 -20.509  1.00130.91           C  
ATOM   2181  OE1 GLU   276      34.151  -1.033 -21.557  1.00130.91           O  
ATOM   2182  OE2 GLU   276      33.437  -0.151 -19.643  1.00130.91           O1-
ATOM   2183  N   ALA   277      36.084   2.193 -24.565  1.00 66.59           N  
ATOM   2184  CA  ALA   277      36.683   3.121 -25.488  1.00 66.59           C  
ATOM   2185  C   ALA   277      35.862   4.381 -25.465  1.00 66.59           C  
ATOM   2186  O   ALA   277      34.655   4.350 -25.246  1.00 66.59           O  
ATOM   2187  CB  ALA   277      36.705   2.614 -26.940  1.00 66.59           C  
ATOM   2188  N   ILE   278      36.548   5.533 -25.548  1.00206.80           N  
ATOM   2189  CA  ILE   278      36.027   6.874 -25.631  1.00206.80           C  
ATOM   2190  C   ILE   278      35.630   7.244 -27.035  1.00206.80           C  
ATOM   2191  O   ILE   278      34.799   8.124 -27.250  1.00206.80           O  
ATOM   2192  CB  ILE   278      37.065   7.851 -25.161  1.00206.80           C  
ATOM   2193  CG1 ILE   278      36.568   9.298 -25.179  1.00206.80           C  
ATOM   2194  CG2 ILE   278      38.323   7.623 -26.002  1.00206.80           C  
ATOM   2195  CD1 ILE   278      37.536  10.257 -24.485  1.00206.80           C  
ATOM   2196  N   ALA   279      36.314   6.680 -28.048  1.00 58.74           N  
ATOM   2197  CA  ALA   279      36.051   7.118 -29.390  1.00 58.74           C  
ATOM   2198  C   ALA   279      35.880   5.943 -30.309  1.00 58.74           C  
ATOM   2199  O   ALA   279      36.484   4.891 -30.104  1.00 58.74           O  
ATOM   2200  CB  ALA   279      37.179   7.983 -29.980  1.00 58.74           C  
ATOM   2201  N   LEU   280      35.022   6.109 -31.344  1.00132.65           N  
ATOM   2202  CA  LEU   280      34.783   5.087 -32.327  1.00132.65           C  
ATOM   2203  C   LEU   280      34.606   5.750 -33.668  1.00132.65           C  
ATOM   2204  O   LEU   280      34.198   6.909 -33.727  1.00132.65           O  
ATOM   2205  CB  LEU   280      33.510   4.258 -32.083  1.00132.65           C  
ATOM   2206  CG  LEU   280      32.199   5.044 -32.283  1.00132.65           C  
ATOM   2207  CD1 LEU   280      30.971   4.155 -32.019  1.00132.65           C  
ATOM   2208  CD2 LEU   280      32.183   6.336 -31.448  1.00132.65           C  
ATOM   2209  N   ALA   281      34.928   5.043 -34.783  1.00 54.78           N  
ATOM   2210  CA  ALA   281      34.738   5.641 -36.081  1.00 54.78           C  
ATOM   2211  C   ALA   281      34.299   4.606 -37.085  1.00 54.78           C  
ATOM   2212  O   ALA   281      34.884   3.529 -37.193  1.00 54.78           O  
ATOM   2213  CB  ALA   281      36.005   6.306 -36.648  1.00 54.78           C  
ATOM   2214  N   TYR   282      33.271   4.956 -37.887  1.00 65.95           N  
ATOM   2215  CA  TYR   282      32.691   4.098 -38.890  1.00 65.95           C  
ATOM   2216  C   TYR   282      33.328   4.404 -40.216  1.00 65.95           C  
ATOM   2217  O   TYR   282      33.485   5.564 -40.591  1.00 65.95           O  
ATOM   2218  CB  TYR   282      31.171   4.331 -39.019  1.00 65.95           C  
ATOM   2219  CG  TYR   282      30.580   3.465 -40.079  1.00 65.95           C  
ATOM   2220  CD1 TYR   282      30.230   2.159 -39.820  1.00 65.95           C  
ATOM   2221  CD2 TYR   282      30.354   3.973 -41.338  1.00 65.95           C  
ATOM   2222  CE1 TYR   282      29.676   1.372 -40.804  1.00 65.95           C  
ATOM   2223  CE2 TYR   282      29.801   3.192 -42.325  1.00 65.95           C  
ATOM   2224  CZ  TYR   282      29.461   1.890 -42.060  1.00 65.95           C  
ATOM   2225  OH  TYR   282      28.892   1.088 -43.072  1.00 65.95           O  
ATOM   2226  N   ASP   283      33.740   3.346 -40.952  1.00 62.89           N  
ATOM   2227  CA  ASP   283      34.342   3.505 -42.250  1.00 62.89           C  
ATOM   2228  C   ASP   283      33.354   3.043 -43.282  1.00 62.89           C  
ATOM   2229  O   ASP   283      32.851   1.922 -43.222  1.00 62.89           O  
ATOM   2230  CB  ASP   283      35.608   2.646 -42.423  1.00 62.89           C  
ATOM   2231  CG  ASP   283      36.180   2.870 -43.816  1.00 62.89           C  
ATOM   2232  OD1 ASP   283      35.789   3.873 -44.471  1.00 62.89           O  
ATOM   2233  OD2 ASP   283      37.013   2.031 -44.249  1.00 62.89           O1-
ATOM   2234  N   PRO   284      33.031   3.893 -44.218  1.00 77.63           N  
ATOM   2235  CA  PRO   284      32.105   3.507 -45.249  1.00 77.63           C  
ATOM   2236  C   PRO   284      32.622   2.434 -46.163  1.00 77.63           C  
ATOM   2237  O   PRO   284      31.836   1.590 -46.589  1.00 77.63           O  
ATOM   2238  CB  PRO   284      31.731   4.800 -45.970  1.00 77.63           C  
ATOM   2239  CG  PRO   284      31.907   5.882 -44.889  1.00 77.63           C  
ATOM   2240  CD  PRO   284      33.000   5.323 -43.962  1.00 77.63           C  
ATOM   2241  N   GLU   285      33.932   2.441 -46.477  1.00 96.69           N  
ATOM   2242  CA  GLU   285      34.468   1.525 -47.445  1.00 96.69           C  
ATOM   2243  C   GLU   285      34.377   0.099 -46.975  1.00 96.69           C  
ATOM   2244  O   GLU   285      33.896  -0.764 -47.705  1.00 96.69           O  
ATOM   2245  CB  GLU   285      35.952   1.807 -47.742  1.00 96.69           C  
ATOM   2246  CG  GLU   285      36.530   0.964 -48.881  1.00 96.69           C  
ATOM   2247  CD  GLU   285      36.097   1.595 -50.197  1.00 96.69           C  
ATOM   2248  OE1 GLU   285      36.358   2.812 -50.383  1.00 96.69           O  
ATOM   2249  OE2 GLU   285      35.494   0.867 -51.032  1.00 96.69           O1-
ATOM   2250  N   THR   286      34.903  -0.186 -45.767  1.00 92.73           N  
ATOM   2251  CA  THR   286      34.939  -1.488 -45.151  1.00 92.73           C  
ATOM   2252  C   THR   286      33.669  -1.849 -44.434  1.00 92.73           C  
ATOM   2253  O   THR   286      33.342  -3.027 -44.300  1.00 92.73           O  
ATOM   2254  CB  THR   286      36.077  -1.610 -44.179  1.00 92.73           C  
ATOM   2255  CG2 THR   286      37.393  -1.368 -44.937  1.00 92.73           C  
ATOM   2256  OG1 THR   286      35.936  -0.656 -43.138  1.00 92.73           O  
ATOM   2257  N   LYS   287      32.928  -0.840 -43.938  1.00136.16           N  
ATOM   2258  CA  LYS   287      31.760  -1.051 -43.126  1.00136.16           C  
ATOM   2259  C   LYS   287      32.196  -1.492 -41.755  1.00136.16           C  
ATOM   2260  O   LYS   287      31.411  -2.068 -41.004  1.00136.16           O  
ATOM   2261  CB  LYS   287      30.821  -2.144 -43.673  1.00136.16           C  
ATOM   2262  CG  LYS   287      30.430  -1.952 -45.139  1.00136.16           C  
ATOM   2263  CD  LYS   287      29.790  -0.601 -45.460  1.00136.16           C  
ATOM   2264  CE  LYS   287      29.519  -0.409 -46.954  1.00136.16           C  
ATOM   2265  NZ  LYS   287      29.229   1.013 -47.244  1.00136.16           N1+
ATOM   2266  N   VAL   288      33.466  -1.206 -41.386  1.00 66.17           N  
ATOM   2267  CA  VAL   288      33.991  -1.547 -40.091  1.00 66.17           C  
ATOM   2268  C   VAL   288      33.940  -0.345 -39.183  1.00 66.17           C  
ATOM   2269  O   VAL   288      34.003   0.798 -39.633  1.00 66.17           O  
ATOM   2270  CB  VAL   288      35.421  -2.013 -40.140  1.00 66.17           C  
ATOM   2271  CG1 VAL   288      35.921  -2.250 -38.705  1.00 66.17           C  
ATOM   2272  CG2 VAL   288      35.501  -3.259 -41.040  1.00 66.17           C  
ATOM   2273  N   ILE   289      33.792  -0.583 -37.859  1.00 85.64           N  
ATOM   2274  CA  ILE   289      33.814   0.479 -36.885  1.00 85.64           C  
ATOM   2275  C   ILE   289      35.032   0.230 -36.048  1.00 85.64           C  
ATOM   2276  O   ILE   289      35.263  -0.889 -35.589  1.00 85.64           O  
ATOM   2277  CB  ILE   289      32.607   0.502 -35.984  1.00 85.64           C  
ATOM   2278  CG1 ILE   289      31.328   0.730 -36.811  1.00 85.64           C  
ATOM   2279  CG2 ILE   289      32.831   1.581 -34.912  1.00 85.64           C  
ATOM   2280  CD1 ILE   289      30.037   0.571 -36.007  1.00 85.64           C  
ATOM   2281  N   PHE   290      35.859   1.279 -35.852  1.00 73.95           N  
ATOM   2282  CA  PHE   290      37.105   1.144 -35.150  1.00 73.95           C  
ATOM   2283  C   PHE   290      36.993   1.809 -33.818  1.00 73.95           C  
ATOM   2284  O   PHE   290      36.385   2.871 -33.676  1.00 73.95           O  
ATOM   2285  CB  PHE   290      38.277   1.818 -35.885  1.00 73.95           C  
ATOM   2286  CG  PHE   290      38.437   1.181 -37.228  1.00 73.95           C  
ATOM   2287  CD1 PHE   290      39.174   0.029 -37.385  1.00 73.95           C  
ATOM   2288  CD2 PHE   290      37.852   1.748 -38.339  1.00 73.95           C  
ATOM   2289  CE1 PHE   290      39.320  -0.548 -38.626  1.00 73.95           C  
ATOM   2290  CE2 PHE   290      37.995   1.175 -39.582  1.00 73.95           C  
ATOM   2291  CZ  PHE   290      38.730   0.024 -39.727  1.00 73.95           C  
ATOM   2292  N   PHE   291      37.597   1.186 -32.788  1.00168.40           N  
ATOM   2293  CA  PHE   291      37.495   1.756 -31.476  1.00168.40           C  
ATOM   2294  C   PHE   291      38.887   2.025 -30.980  1.00168.40           C  
ATOM   2295  O   PHE   291      39.777   1.192 -31.131  1.00168.40           O  
ATOM   2296  CB  PHE   291      36.848   0.781 -30.474  1.00168.40           C  
ATOM   2297  CG  PHE   291      35.487   0.421 -30.976  1.00168.40           C  
ATOM   2298  CD1 PHE   291      35.323  -0.655 -31.819  1.00168.40           C  
ATOM   2299  CD2 PHE   291      34.379   1.151 -30.615  1.00168.40           C  
ATOM   2300  CE1 PHE   291      34.079  -1.003 -32.292  1.00168.40           C  
ATOM   2301  CE2 PHE   291      33.131   0.809 -31.084  1.00168.40           C  
ATOM   2302  CZ  PHE   291      32.978  -0.268 -31.922  1.00168.40           C  
ATOM   2303  N   THR   292      39.110   3.220 -30.392  1.00130.27           N  
ATOM   2304  CA  THR   292      40.370   3.526 -29.764  1.00130.27           C  
ATOM   2305  C   THR   292      40.130   3.306 -28.294  1.00130.27           C  
ATOM   2306  O   THR   292      39.390   4.059 -27.663  1.00130.27           O  
ATOM   2307  CB  THR   292      40.823   4.949 -29.968  1.00130.27           C  
ATOM   2308  CG2 THR   292      41.001   5.193 -31.476  1.00130.27           C  
ATOM   2309  OG1 THR   292      39.878   5.864 -29.432  1.00130.27           O  
ATOM   2310  N   GLU   293      40.762   2.259 -27.711  1.00 89.06           N  
ATOM   2311  CA  GLU   293      40.441   1.825 -26.371  1.00 89.06           C  
ATOM   2312  C   GLU   293      41.227   2.522 -25.299  1.00 89.06           C  
ATOM   2313  O   GLU   293      42.303   3.069 -25.542  1.00 89.06           O  
ATOM   2314  CB  GLU   293      40.563   0.300 -26.212  1.00 89.06           C  
ATOM   2315  CG  GLU   293      39.556  -0.412 -27.123  1.00 89.06           C  
ATOM   2316  CD  GLU   293      39.685  -1.918 -26.966  1.00 89.06           C  
ATOM   2317  OE1 GLU   293      40.462  -2.365 -26.081  1.00 89.06           O  
ATOM   2318  OE2 GLU   293      38.997  -2.643 -27.734  1.00 89.06           O1-
ATOM   2319  N   ALA   294      40.617   2.594 -24.089  1.00 99.43           N  
ATOM   2320  CA  ALA   294      41.191   3.279 -22.964  1.00 99.43           C  
ATOM   2321  C   ALA   294      42.353   2.597 -22.283  1.00 99.43           C  
ATOM   2322  O   ALA   294      43.391   3.219 -22.072  1.00 99.43           O  
ATOM   2323  CB  ALA   294      40.135   3.597 -21.897  1.00 99.43           C  
ATOM   2324  N   ASP   295      42.169   1.344 -21.816  1.00134.59           N  
ATOM   2325  CA  ASP   295      43.189   0.659 -21.052  1.00134.59           C  
ATOM   2326  C   ASP   295      44.015  -0.344 -21.815  1.00134.59           C  
ATOM   2327  O   ASP   295      45.125  -0.693 -21.414  1.00134.59           O  
ATOM   2328  CB  ASP   295      42.601  -0.042 -19.815  1.00134.59           C  
ATOM   2329  CG  ASP   295      43.663  -0.054 -18.722  1.00134.59           C  
ATOM   2330  OD1 ASP   295      44.369   0.982 -18.576  1.00134.59           O  
ATOM   2331  OD2 ASP   295      43.781  -1.094 -18.021  1.00134.59           O1-
ATOM   2332  N   SER   296      43.436  -0.889 -22.896  1.00118.41           N  
ATOM   2333  CA  SER   296      43.909  -2.028 -23.639  1.00118.41           C  
ATOM   2334  C   SER   296      45.185  -1.807 -24.399  1.00118.41           C  
ATOM   2335  O   SER   296      45.887  -2.768 -24.713  1.00118.41           O  
ATOM   2336  CB  SER   296      42.844  -2.461 -24.653  1.00118.41           C  
ATOM   2337  OG  SER   296      43.360  -3.469 -25.501  1.00118.41           O  
ATOM   2338  N   GLY   297      45.507  -0.557 -24.765  1.00 32.79           N  
ATOM   2339  CA  GLY   297      46.715  -0.318 -25.501  1.00 32.79           C  
ATOM   2340  C   GLY   297      46.514  -0.763 -26.921  1.00 32.79           C  
ATOM   2341  O   GLY   297      47.487  -1.029 -27.624  1.00 32.79           O  
ATOM   2342  N   LYS   298      45.246  -0.851 -27.391  1.00101.92           N  
ATOM   2343  CA  LYS   298      45.017  -1.342 -28.724  1.00101.92           C  
ATOM   2344  C   LYS   298      43.905  -0.586 -29.399  1.00101.92           C  
ATOM   2345  O   LYS   298      43.159   0.164 -28.768  1.00101.92           O  
ATOM   2346  CB  LYS   298      44.576  -2.814 -28.750  1.00101.92           C  
ATOM   2347  CG  LYS   298      43.145  -2.995 -28.235  1.00101.92           C  
ATOM   2348  CD  LYS   298      42.528  -4.365 -28.521  1.00101.92           C  
ATOM   2349  CE  LYS   298      41.099  -4.506 -27.994  1.00101.92           C  
ATOM   2350  NZ  LYS   298      40.560  -5.843 -28.325  1.00101.92           N1+
ATOM   2351  N   VAL   299      43.806  -0.759 -30.741  1.00 58.97           N  
ATOM   2352  CA  VAL   299      42.727  -0.231 -31.531  1.00 58.97           C  
ATOM   2353  C   VAL   299      41.999  -1.440 -32.056  1.00 58.97           C  
ATOM   2354  O   VAL   299      42.611  -2.345 -32.623  1.00 58.97           O  
ATOM   2355  CB  VAL   299      43.196   0.609 -32.684  1.00 58.97           C  
ATOM   2356  CG1 VAL   299      41.973   1.047 -33.505  1.00 58.97           C  
ATOM   2357  CG2 VAL   299      44.003   1.793 -32.119  1.00 58.97           C  
ATOM   2358  N   SER   300      40.659  -1.486 -31.887  1.00 58.49           N  
ATOM   2359  CA  SER   300      39.905  -2.665 -32.230  1.00 58.49           C  
ATOM   2360  C   SER   300      38.960  -2.385 -33.365  1.00 58.49           C  
ATOM   2361  O   SER   300      38.778  -1.235 -33.762  1.00 58.49           O  
ATOM   2362  CB  SER   300      39.083  -3.213 -31.049  1.00 58.49           C  
ATOM   2363  OG  SER   300      38.160  -2.234 -30.597  1.00 58.49           O  
ATOM   2364  N   CYS   301      38.351  -3.457 -33.933  1.00 77.78           N  
ATOM   2365  CA  CYS   301      37.481  -3.320 -35.078  1.00 77.78           C  
ATOM   2366  C   CYS   301      36.290  -4.226 -34.933  1.00 77.78           C  
ATOM   2367  O   CYS   301      36.320  -5.221 -34.209  1.00 77.78           O  
ATOM   2368  CB  CYS   301      38.103  -3.837 -36.391  1.00 77.78           C  
ATOM   2369  SG  CYS   301      38.011  -5.659 -36.424  1.00 77.78           S  
ATOM   2370  N   TRP   302      35.196  -3.880 -35.644  1.00103.69           N  
ATOM   2371  CA  TRP   302      34.018  -4.698 -35.717  1.00103.69           C  
ATOM   2372  C   TRP   302      33.347  -4.419 -37.026  1.00103.69           C  
ATOM   2373  O   TRP   302      32.988  -3.277 -37.316  1.00103.69           O  
ATOM   2374  CB  TRP   302      33.011  -4.393 -34.593  1.00103.69           C  
ATOM   2375  CG  TRP   302      31.664  -5.058 -34.752  1.00103.69           C  
ATOM   2376  CD1 TRP   302      31.337  -6.381 -34.784  1.00103.69           C  
ATOM   2377  CD2 TRP   302      30.431  -4.331 -34.867  1.00103.69           C  
ATOM   2378  CE2 TRP   302      29.407  -5.269 -34.976  1.00103.69           C  
ATOM   2379  CE3 TRP   302      30.172  -2.989 -34.876  1.00103.69           C  
ATOM   2380  NE1 TRP   302      29.976  -6.525 -34.928  1.00103.69           N  
ATOM   2381  CZ2 TRP   302      28.103  -4.880 -35.097  1.00103.69           C  
ATOM   2382  CZ3 TRP   302      28.858  -2.600 -35.001  1.00103.69           C  
ATOM   2383  CH2 TRP   302      27.843  -3.527 -35.110  1.00103.69           C  
ATOM   2384  N   ASN   303      33.161  -5.469 -37.855  1.00 61.26           N  
ATOM   2385  CA  ASN   303      32.469  -5.311 -39.101  1.00 61.26           C  
ATOM   2386  C   ASN   303      31.026  -5.180 -38.725  1.00 61.26           C  
ATOM   2387  O   ASN   303      30.514  -5.934 -37.903  1.00 61.26           O  
ATOM   2388  CB  ASN   303      32.633  -6.520 -40.045  1.00 61.26           C  
ATOM   2389  CG  ASN   303      32.196  -6.118 -41.447  1.00 61.26           C  
ATOM   2390  ND2 ASN   303      33.140  -6.208 -42.423  1.00 61.26           N  
ATOM   2391  OD1 ASN   303      31.051  -5.730 -41.671  1.00 61.26           O  
ATOM   2392  N   THR   304      30.338  -4.202 -39.329  1.00131.88           N  
ATOM   2393  CA  THR   304      28.980  -3.868 -39.012  1.00131.88           C  
ATOM   2394  C   THR   304      28.068  -4.961 -39.465  1.00131.88           C  
ATOM   2395  O   THR   304      26.965  -5.113 -38.945  1.00131.88           O  
ATOM   2396  CB  THR   304      28.556  -2.584 -39.657  1.00131.88           C  
ATOM   2397  CG2 THR   304      27.207  -2.178 -39.055  1.00131.88           C  
ATOM   2398  OG1 THR   304      29.493  -1.562 -39.357  1.00131.88           O  
ATOM   2399  N   LYS   305      28.489  -5.732 -40.481  1.00161.78           N  
ATOM   2400  CA  LYS   305      27.639  -6.749 -41.026  1.00161.78           C  
ATOM   2401  C   LYS   305      27.277  -7.746 -39.961  1.00161.78           C  
ATOM   2402  O   LYS   305      26.116  -8.139 -39.863  1.00161.78           O  
ATOM   2403  CB  LYS   305      28.293  -7.524 -42.182  1.00161.78           C  
ATOM   2404  CG  LYS   305      27.329  -8.483 -42.884  1.00161.78           C  
ATOM   2405  CD  LYS   305      26.216  -7.772 -43.657  1.00161.78           C  
ATOM   2406  CE  LYS   305      25.152  -7.134 -42.761  1.00161.78           C  
ATOM   2407  NZ  LYS   305      24.346  -8.188 -42.103  1.00161.78           N1+
ATOM   2408  N   LYS   306      28.243  -8.177 -39.121  1.00140.37           N  
ATOM   2409  CA  LYS   306      27.939  -9.187 -38.132  1.00140.37           C  
ATOM   2410  C   LYS   306      27.367  -8.550 -36.880  1.00140.37           C  
ATOM   2411  O   LYS   306      27.529  -7.350 -36.678  1.00140.37           O  
ATOM   2412  CB  LYS   306      29.157  -9.995 -37.648  1.00140.37           C  
ATOM   2413  CG  LYS   306      29.775 -10.927 -38.689  1.00140.37           C  
ATOM   2414  CD  LYS   306      30.533 -10.202 -39.800  1.00140.37           C  
ATOM   2415  CE  LYS   306      31.345 -11.153 -40.679  1.00140.37           C  
ATOM   2416  NZ  LYS   306      32.362 -11.847 -39.859  1.00140.37           N1+
ATOM   2417  N   GLU   307      26.677  -9.359 -36.016  1.00116.78           N  
ATOM   2418  CA  GLU   307      26.099  -8.969 -34.740  1.00116.78           C  
ATOM   2419  C   GLU   307      27.253  -8.699 -33.827  1.00116.78           C  
ATOM   2420  O   GLU   307      28.348  -9.210 -34.050  1.00116.78           O  
ATOM   2421  CB  GLU   307      25.220 -10.057 -34.094  1.00116.78           C  
ATOM   2422  CG  GLU   307      23.897 -10.289 -34.830  1.00116.78           C  
ATOM   2423  CD  GLU   307      24.196 -10.976 -36.156  1.00116.78           C  
ATOM   2424  OE1 GLU   307      25.018 -11.930 -36.157  1.00116.78           O  
ATOM   2425  OE2 GLU   307      23.606 -10.552 -37.186  1.00116.78           O1-
ATOM   2426  N   LEU   308      27.062  -7.889 -32.765  1.00101.33           N  
ATOM   2427  CA  LEU   308      28.239  -7.514 -32.034  1.00101.33           C  
ATOM   2428  C   LEU   308      28.490  -8.382 -30.849  1.00101.33           C  
ATOM   2429  O   LEU   308      27.826  -8.277 -29.817  1.00101.33           O  
ATOM   2430  CB  LEU   308      28.203  -6.060 -31.531  1.00101.33           C  
ATOM   2431  CG  LEU   308      29.456  -5.636 -30.741  1.00101.33           C  
ATOM   2432  CD1 LEU   308      30.714  -5.671 -31.628  1.00101.33           C  
ATOM   2433  CD2 LEU   308      29.253  -4.271 -30.066  1.00101.33           C  
ATOM   2434  N   LYS   309      29.522  -9.232 -30.992  1.00135.41           N  
ATOM   2435  CA  LYS   309      29.996 -10.103 -29.964  1.00135.41           C  
ATOM   2436  C   LYS   309      31.487  -9.936 -30.005  1.00135.41           C  
ATOM   2437  O   LYS   309      32.023  -9.411 -30.978  1.00135.41           O  
ATOM   2438  CB  LYS   309      29.699 -11.581 -30.258  1.00135.41           C  
ATOM   2439  CG  LYS   309      29.671 -12.453 -29.007  1.00135.41           C  
ATOM   2440  CD  LYS   309      28.443 -12.168 -28.141  1.00135.41           C  
ATOM   2441  CE  LYS   309      28.361 -13.015 -26.873  1.00135.41           C  
ATOM   2442  NZ  LYS   309      27.139 -12.664 -26.116  1.00135.41           N1+
ATOM   2443  N   SER   310      32.201 -10.366 -28.948  1.00 29.19           N  
ATOM   2444  CA  SER   310      33.630 -10.204 -28.910  1.00 29.19           C  
ATOM   2445  C   SER   310      34.252 -11.023 -30.001  1.00 29.19           C  
ATOM   2446  O   SER   310      35.269 -10.637 -30.577  1.00 29.19           O  
ATOM   2447  CB  SER   310      34.251 -10.671 -27.581  1.00 29.19           C  
ATOM   2448  OG  SER   310      33.788  -9.860 -26.512  1.00 29.19           O  
ATOM   2449  N   GLU   311      33.629 -12.166 -30.339  1.00 87.54           N  
ATOM   2450  CA  GLU   311      34.163 -13.075 -31.314  1.00 87.54           C  
ATOM   2451  C   GLU   311      34.277 -12.352 -32.616  1.00 87.54           C  
ATOM   2452  O   GLU   311      35.182 -12.608 -33.406  1.00 87.54           O  
ATOM   2453  CB  GLU   311      33.241 -14.283 -31.548  1.00 87.54           C  
ATOM   2454  CG  GLU   311      31.864 -13.881 -32.085  1.00 87.54           C  
ATOM   2455  CD  GLU   311      31.038 -15.143 -32.281  1.00 87.54           C  
ATOM   2456  OE1 GLU   311      31.552 -16.245 -31.949  1.00 87.54           O  
ATOM   2457  OE2 GLU   311      29.881 -15.022 -32.765  1.00 87.54           O1-
ATOM   2458  N   ASN   312      33.321 -11.444 -32.865  1.00113.86           N  
ATOM   2459  CA  ASN   312      33.170 -10.645 -34.050  1.00113.86           C  
ATOM   2460  C   ASN   312      34.204  -9.555 -34.159  1.00113.86           C  
ATOM   2461  O   ASN   312      34.232  -8.860 -35.171  1.00113.86           O  
ATOM   2462  CB  ASN   312      31.784  -9.991 -34.162  1.00113.86           C  
ATOM   2463  CG  ASN   312      30.799 -11.106 -34.478  1.00113.86           C  
ATOM   2464  ND2 ASN   312      31.085 -11.882 -35.557  1.00113.86           N  
ATOM   2465  OD1 ASN   312      29.803 -11.290 -33.784  1.00113.86           O  
ATOM   2466  N   VAL   313      35.000  -9.295 -33.100  1.00 66.03           N  
ATOM   2467  CA  VAL   313      35.949  -8.204 -33.105  1.00 66.03           C  
ATOM   2468  C   VAL   313      37.366  -8.715 -33.177  1.00 66.03           C  
ATOM   2469  O   VAL   313      37.646  -9.861 -32.827  1.00 66.03           O  
ATOM   2470  CB  VAL   313      35.831  -7.386 -31.842  1.00 66.03           C  
ATOM   2471  CG1 VAL   313      36.931  -6.312 -31.773  1.00 66.03           C  
ATOM   2472  CG2 VAL   313      34.403  -6.824 -31.775  1.00 66.03           C  
ATOM   2473  N   ASP   314      38.293  -7.862 -33.690  1.00 81.73           N  
ATOM   2474  CA  ASP   314      39.698  -8.183 -33.787  1.00 81.73           C  
ATOM   2475  C   ASP   314      40.491  -6.943 -33.426  1.00 81.73           C  
ATOM   2476  O   ASP   314      39.919  -5.928 -33.027  1.00 81.73           O  
ATOM   2477  CB  ASP   314      40.114  -8.637 -35.199  1.00 81.73           C  
ATOM   2478  CG  ASP   314      41.383  -9.478 -35.102  1.00 81.73           C  
ATOM   2479  OD1 ASP   314      41.954  -9.576 -33.984  1.00 81.73           O  
ATOM   2480  OD2 ASP   314      41.787 -10.052 -36.149  1.00 81.73           O1-
ATOM   2481  N   VAL   315      41.847  -7.002 -33.520  1.00 66.26           N  
ATOM   2482  CA  VAL   315      42.678  -5.870 -33.189  1.00 66.26           C  
ATOM   2483  C   VAL   315      43.515  -5.483 -34.378  1.00 66.26           C  
ATOM   2484  O   VAL   315      44.187  -6.315 -34.987  1.00 66.26           O  
ATOM   2485  CB  VAL   315      43.626  -6.134 -32.056  1.00 66.26           C  
ATOM   2486  CG1 VAL   315      44.496  -4.886 -31.843  1.00 66.26           C  
ATOM   2487  CG2 VAL   315      42.809  -6.538 -30.817  1.00 66.26           C  
ATOM   2488  N   ILE   316      43.396  -4.204 -34.791  1.00 91.97           N  
ATOM   2489  CA  ILE   316      44.152  -3.607 -35.861  1.00 91.97           C  
ATOM   2490  C   ILE   316      45.516  -3.145 -35.418  1.00 91.97           C  
ATOM   2491  O   ILE   316      46.465  -3.170 -36.203  1.00 91.97           O  
ATOM   2492  CB  ILE   316      43.446  -2.436 -36.491  1.00 91.97           C  
ATOM   2493  CG1 ILE   316      43.285  -1.269 -35.502  1.00 91.97           C  
ATOM   2494  CG2 ILE   316      42.112  -2.956 -37.049  1.00 91.97           C  
ATOM   2495  CD1 ILE   316      42.776   0.015 -36.162  1.00 91.97           C  
ATOM   2496  N   TYR   317      45.634  -2.617 -34.177  1.00 89.32           N  
ATOM   2497  CA  TYR   317      46.872  -2.004 -33.770  1.00 89.32           C  
ATOM   2498  C   TYR   317      47.167  -2.326 -32.334  1.00 89.32           C  
ATOM   2499  O   TYR   317      46.257  -2.424 -31.510  1.00 89.32           O  
ATOM   2500  CB  TYR   317      46.738  -0.472 -33.930  1.00 89.32           C  
ATOM   2501  CG  TYR   317      47.922   0.304 -33.470  1.00 89.32           C  
ATOM   2502  CD1 TYR   317      49.043   0.434 -34.254  1.00 89.32           C  
ATOM   2503  CD2 TYR   317      47.887   0.943 -32.249  1.00 89.32           C  
ATOM   2504  CE1 TYR   317      50.117   1.174 -33.815  1.00 89.32           C  
ATOM   2505  CE2 TYR   317      48.957   1.683 -31.805  1.00 89.32           C  
ATOM   2506  CZ  TYR   317      50.077   1.798 -32.593  1.00 89.32           C  
ATOM   2507  OH  TYR   317      51.174   2.559 -32.135  1.00 89.32           O  
ATOM   2508  N   SER   318      48.464  -2.518 -31.997  1.00 44.04           N  
ATOM   2509  CA  SER   318      48.836  -2.762 -30.630  1.00 44.04           C  
ATOM   2510  C   SER   318      50.151  -2.081 -30.368  1.00 44.04           C  
ATOM   2511  O   SER   318      51.083  -2.188 -31.163  1.00 44.04           O  
ATOM   2512  CB  SER   318      49.019  -4.254 -30.302  1.00 44.04           C  
ATOM   2513  OG  SER   318      47.784  -4.937 -30.459  1.00 44.04           O  
ATOM   2514  N   SER   319      50.246  -1.338 -29.239  1.00 55.96           N  
ATOM   2515  CA  SER   319      51.478  -0.704 -28.854  1.00 55.96           C  
ATOM   2516  C   SER   319      51.438  -0.497 -27.364  1.00 55.96           C  
ATOM   2517  O   SER   319      50.462   0.016 -26.825  1.00 55.96           O  
ATOM   2518  CB  SER   319      51.686   0.679 -29.500  1.00 55.96           C  
ATOM   2519  OG  SER   319      52.905   1.250 -29.044  1.00 55.96           O  
ATOM   2520  N   PRO   320      52.481  -0.855 -26.668  1.00 84.48           N  
ATOM   2521  CA  PRO   320      52.492  -0.690 -25.240  1.00 84.48           C  
ATOM   2522  C   PRO   320      52.465   0.774 -24.922  1.00 84.48           C  
ATOM   2523  O   PRO   320      52.122   1.148 -23.801  1.00 84.48           O  
ATOM   2524  CB  PRO   320      53.723  -1.452 -24.740  1.00 84.48           C  
ATOM   2525  CG  PRO   320      54.498  -1.837 -26.018  1.00 84.48           C  
ATOM   2526  CD  PRO   320      53.423  -1.864 -27.115  1.00 84.48           C  
ATOM   2527  N   ASP   321      52.880   1.597 -25.901  1.00115.70           N  
ATOM   2528  CA  ASP   321      52.944   3.030 -25.835  1.00115.70           C  
ATOM   2529  C   ASP   321      51.587   3.663 -25.983  1.00115.70           C  
ATOM   2530  O   ASP   321      51.416   4.838 -25.655  1.00115.70           O  
ATOM   2531  CB  ASP   321      53.850   3.644 -26.920  1.00115.70           C  
ATOM   2532  CG  ASP   321      54.151   5.077 -26.504  1.00115.70           C  
ATOM   2533  OD1 ASP   321      54.334   5.308 -25.282  1.00115.70           O  
ATOM   2534  OD2 ASP   321      54.192   5.962 -27.400  1.00115.70           O1-
ATOM   2535  N   PHE   322      50.600   2.931 -26.542  1.00107.17           N  
ATOM   2536  CA  PHE   322      49.344   3.557 -26.864  1.00107.17           C  
ATOM   2537  C   PHE   322      48.510   3.621 -25.617  1.00107.17           C  
ATOM   2538  O   PHE   322      47.526   2.895 -25.471  1.00107.17           O  
ATOM   2539  CB  PHE   322      48.576   2.736 -27.915  1.00107.17           C  
ATOM   2540  CG  PHE   322      47.811   3.656 -28.798  1.00107.17           C  
ATOM   2541  CD1 PHE   322      48.481   4.326 -29.798  1.00107.17           C  
ATOM   2542  CD2 PHE   322      46.454   3.840 -28.663  1.00107.17           C  
ATOM   2543  CE1 PHE   322      47.817   5.181 -30.645  1.00107.17           C  
ATOM   2544  CE2 PHE   322      45.781   4.693 -29.508  1.00107.17           C  
ATOM   2545  CZ  PHE   322      46.463   5.361 -30.497  1.00107.17           C  
ATOM   2546  N   ASN   323      48.837   4.564 -24.710  1.00120.06           N  
ATOM   2547  CA  ASN   323      48.109   4.651 -23.474  1.00120.06           C  
ATOM   2548  C   ASN   323      47.005   5.659 -23.645  1.00120.06           C  
ATOM   2549  O   ASN   323      47.254   6.825 -23.963  1.00120.06           O  
ATOM   2550  CB  ASN   323      48.974   5.107 -22.281  1.00120.06           C  
ATOM   2551  CG  ASN   323      48.224   4.858 -20.974  1.00120.06           C  
ATOM   2552  ND2 ASN   323      47.253   5.749 -20.637  1.00120.06           N  
ATOM   2553  OD1 ASN   323      48.505   3.893 -20.264  1.00120.06           O  
ATOM   2554  N   PHE   324      45.771   5.242 -23.281  1.00139.04           N  
ATOM   2555  CA  PHE   324      44.539   5.983 -23.407  1.00139.04           C  
ATOM   2556  C   PHE   324      44.238   6.550 -24.772  1.00139.04           C  
ATOM   2557  O   PHE   324      44.578   7.688 -25.100  1.00139.04           O  
ATOM   2558  CB  PHE   324      44.378   7.077 -22.324  1.00139.04           C  
ATOM   2559  CG  PHE   324      42.954   7.530 -22.334  1.00139.04           C  
ATOM   2560  CD1 PHE   324      41.971   6.738 -21.786  1.00139.04           C  
ATOM   2561  CD2 PHE   324      42.598   8.746 -22.875  1.00139.04           C  
ATOM   2562  CE1 PHE   324      40.655   7.138 -21.784  1.00139.04           C  
ATOM   2563  CE2 PHE   324      41.284   9.152 -22.878  1.00139.04           C  
ATOM   2564  CZ  PHE   324      40.309   8.350 -22.333  1.00139.04           C  
ATOM   2565  N   GLY   325      43.671   5.681 -25.646  1.00 64.67           N  
ATOM   2566  CA  GLY   325      43.200   6.070 -26.954  1.00 64.67           C  
ATOM   2567  C   GLY   325      42.114   7.091 -26.747  1.00 64.67           C  
ATOM   2568  O   GLY   325      41.175   6.869 -25.986  1.00 64.67           O  
ATOM   2569  N   THR   326      42.333   8.304 -27.290  1.00197.52           N  
ATOM   2570  CA  THR   326      41.463   9.450 -27.226  1.00197.52           C  
ATOM   2571  C   THR   326      40.654   9.788 -28.451  1.00197.52           C  
ATOM   2572  O   THR   326      39.676  10.530 -28.349  1.00197.52           O  
ATOM   2573  CB  THR   326      42.200  10.691 -26.819  1.00197.52           C  
ATOM   2574  CG2 THR   326      43.178  11.080 -27.938  1.00197.52           C  
ATOM   2575  OG1 THR   326      41.285  11.746 -26.566  1.00197.52           O  
ATOM   2576  N   ASP   327      41.097   9.395 -29.665  1.00118.46           N  
ATOM   2577  CA  ASP   327      40.373   9.853 -30.822  1.00118.46           C  
ATOM   2578  C   ASP   327      40.676   8.937 -31.966  1.00118.46           C  
ATOM   2579  O   ASP   327      41.735   8.311 -32.010  1.00118.46           O  
ATOM   2580  CB  ASP   327      40.725  11.302 -31.224  1.00118.46           C  
ATOM   2581  CG  ASP   327      39.635  11.868 -32.129  1.00118.46           C  
ATOM   2582  OD1 ASP   327      39.699  11.627 -33.363  1.00118.46           O  
ATOM   2583  OD2 ASP   327      38.732  12.569 -31.599  1.00118.46           O1-
ATOM   2584  N   LEU   328      39.708   8.803 -32.898  1.00135.00           N  
ATOM   2585  CA  LEU   328      39.868   7.960 -34.049  1.00135.00           C  
ATOM   2586  C   LEU   328      38.935   8.488 -35.098  1.00135.00           C  
ATOM   2587  O   LEU   328      37.790   8.826 -34.802  1.00135.00           O  
ATOM   2588  CB  LEU   328      39.443   6.500 -33.759  1.00135.00           C  
ATOM   2589  CG  LEU   328      39.657   5.446 -34.876  1.00135.00           C  
ATOM   2590  CD1 LEU   328      38.860   5.749 -36.156  1.00135.00           C  
ATOM   2591  CD2 LEU   328      41.145   5.183 -35.134  1.00135.00           C  
ATOM   2592  N   MET   329      39.405   8.585 -36.359  1.00 89.82           N  
ATOM   2593  CA  MET   329      38.532   8.998 -37.421  1.00 89.82           C  
ATOM   2594  C   MET   329      39.101   8.452 -38.695  1.00 89.82           C  
ATOM   2595  O   MET   329      40.257   8.039 -38.730  1.00 89.82           O  
ATOM   2596  CB  MET   329      38.400  10.527 -37.545  1.00 89.82           C  
ATOM   2597  CG  MET   329      37.203  10.972 -38.390  1.00 89.82           C  
ATOM   2598  SD  MET   329      36.851  12.756 -38.321  1.00 89.82           S  
ATOM   2599  CE  MET   329      36.278  12.753 -36.597  1.00 89.82           C  
ATOM   2600  N   VAL   330      38.289   8.388 -39.774  1.00119.95           N  
ATOM   2601  CA  VAL   330      38.815   7.932 -41.035  1.00119.95           C  
ATOM   2602  C   VAL   330      38.756   9.097 -41.985  1.00119.95           C  
ATOM   2603  O   VAL   330      37.754   9.810 -42.029  1.00119.95           O  
ATOM   2604  CB  VAL   330      38.069   6.749 -41.601  1.00119.95           C  
ATOM   2605  CG1 VAL   330      36.579   7.100 -41.713  1.00119.95           C  
ATOM   2606  CG2 VAL   330      38.721   6.340 -42.933  1.00119.95           C  
ATOM   2607  N   ASP   331      39.840   9.346 -42.763  1.00 83.59           N  
ATOM   2608  CA  ASP   331      39.837  10.531 -43.581  1.00 83.59           C  
ATOM   2609  C   ASP   331      39.286  10.286 -44.959  1.00 83.59           C  
ATOM   2610  O   ASP   331      38.776   9.212 -45.267  1.00 83.59           O  
ATOM   2611  CB  ASP   331      41.175  11.301 -43.698  1.00 83.59           C  
ATOM   2612  CG  ASP   331      42.226  10.566 -44.516  1.00 83.59           C  
ATOM   2613  OD1 ASP   331      41.905   9.553 -45.192  1.00 83.59           O  
ATOM   2614  OD2 ASP   331      43.402  11.017 -44.453  1.00 83.59           O1-
ATOM   2615  N   SER   332      39.397  11.319 -45.827  1.00 48.72           N  
ATOM   2616  CA  SER   332      38.858  11.323 -47.163  1.00 48.72           C  
ATOM   2617  C   SER   332      39.464  10.221 -47.981  1.00 48.72           C  
ATOM   2618  O   SER   332      38.767   9.540 -48.730  1.00 48.72           O  
ATOM   2619  CB  SER   332      39.132  12.637 -47.919  1.00 48.72           C  
ATOM   2620  OG  SER   332      38.450  13.717 -47.301  1.00 48.72           O  
ATOM   2621  N   GLU   333      40.788  10.030 -47.857  1.00108.11           N  
ATOM   2622  CA  GLU   333      41.564   9.050 -48.567  1.00108.11           C  
ATOM   2623  C   GLU   333      41.225   7.688 -48.052  1.00108.11           C  
ATOM   2624  O   GLU   333      41.623   6.678 -48.630  1.00108.11           O  
ATOM   2625  CB  GLU   333      43.079   9.265 -48.420  1.00108.11           C  
ATOM   2626  CG  GLU   333      43.565  10.550 -49.093  1.00108.11           C  
ATOM   2627  CD  GLU   333      43.378  10.396 -50.596  1.00108.11           C  
ATOM   2628  OE1 GLU   333      43.130   9.246 -51.048  1.00108.11           O  
ATOM   2629  OE2 GLU   333      43.478  11.427 -51.313  1.00108.11           O1-
ATOM   2630  N   GLY   334      40.547   7.606 -46.896  1.00 39.51           N  
ATOM   2631  CA  GLY   334      40.239   6.307 -46.377  1.00 39.51           C  
ATOM   2632  C   GLY   334      41.320   5.947 -45.415  1.00 39.51           C  
ATOM   2633  O   GLY   334      41.503   4.775 -45.085  1.00 39.51           O  
ATOM   2634  N   VAL   335      42.093   6.952 -44.951  1.00 71.53           N  
ATOM   2635  CA  VAL   335      43.117   6.600 -44.011  1.00 71.53           C  
ATOM   2636  C   VAL   335      42.510   6.537 -42.638  1.00 71.53           C  
ATOM   2637  O   VAL   335      41.574   7.271 -42.316  1.00 71.53           O  
ATOM   2638  CB  VAL   335      44.315   7.493 -43.942  1.00 71.53           C  
ATOM   2639  CG1 VAL   335      44.847   7.743 -45.363  1.00 71.53           C  
ATOM   2640  CG2 VAL   335      43.975   8.706 -43.090  1.00 71.53           C  
ATOM   2641  N   LEU   336      43.033   5.619 -41.799  1.00 82.68           N  
ATOM   2642  CA  LEU   336      42.533   5.415 -40.469  1.00 82.68           C  
ATOM   2643  C   LEU   336      43.475   6.061 -39.489  1.00 82.68           C  
ATOM   2644  O   LEU   336      44.630   5.661 -39.339  1.00 82.68           O  
ATOM   2645  CB  LEU   336      42.408   3.922 -40.111  1.00 82.68           C  
ATOM   2646  CG  LEU   336      41.878   3.663 -38.690  1.00 82.68           C  
ATOM   2647  CD1 LEU   336      40.452   4.212 -38.518  1.00 82.68           C  
ATOM   2648  CD2 LEU   336      41.992   2.175 -38.317  1.00 82.68           C  
ATOM   2649  N   TRP   337      42.986   7.086 -38.762  1.00 86.44           N  
ATOM   2650  CA  TRP   337      43.831   7.781 -37.834  1.00 86.44           C  
ATOM   2651  C   TRP   337      43.372   7.511 -36.435  1.00 86.44           C  
ATOM   2652  O   TRP   337      42.175   7.510 -36.148  1.00 86.44           O  
ATOM   2653  CB  TRP   337      43.787   9.309 -37.988  1.00 86.44           C  
ATOM   2654  CG  TRP   337      44.449   9.844 -39.231  1.00 86.44           C  
ATOM   2655  CD1 TRP   337      43.933  10.063 -40.473  1.00 86.44           C  
ATOM   2656  CD2 TRP   337      45.824  10.256 -39.280  1.00 86.44           C  
ATOM   2657  CE2 TRP   337      46.069  10.715 -40.572  1.00 86.44           C  
ATOM   2658  CE3 TRP   337      46.798  10.255 -38.324  1.00 86.44           C  
ATOM   2659  NE1 TRP   337      44.900  10.595 -41.291  1.00 86.44           N  
ATOM   2660  CZ2 TRP   337      47.299  11.183 -40.931  1.00 86.44           C  
ATOM   2661  CZ3 TRP   337      48.041  10.723 -38.690  1.00 86.44           C  
ATOM   2662  CH2 TRP   337      48.284  11.178 -39.969  1.00 86.44           C  
ATOM   2663  N   PHE   338      44.334   7.265 -35.520  1.00 83.21           N  
ATOM   2664  CA  PHE   338      43.989   7.075 -34.139  1.00 83.21           C  
ATOM   2665  C   PHE   338      45.026   7.700 -33.255  1.00 83.21           C  
ATOM   2666  O   PHE   338      46.213   7.698 -33.571  1.00 83.21           O  
ATOM   2667  CB  PHE   338      43.720   5.603 -33.763  1.00 83.21           C  
ATOM   2668  CG  PHE   338      44.792   4.739 -34.330  1.00 83.21           C  
ATOM   2669  CD1 PHE   338      45.942   4.468 -33.630  1.00 83.21           C  
ATOM   2670  CD2 PHE   338      44.627   4.194 -35.586  1.00 83.21           C  
ATOM   2671  CE1 PHE   338      46.913   3.662 -34.179  1.00 83.21           C  
ATOM   2672  CE2 PHE   338      45.595   3.389 -36.139  1.00 83.21           C  
ATOM   2673  CZ  PHE   338      46.742   3.123 -35.433  1.00 83.21           C  
ATOM   2674  N   MET   339      44.580   8.261 -32.105  1.00 60.06           N  
ATOM   2675  CA  MET   339      45.461   9.011 -31.246  1.00 60.06           C  
ATOM   2676  C   MET   339      45.286   8.641 -29.795  1.00 60.06           C  
ATOM   2677  O   MET   339      44.186   8.334 -29.336  1.00 60.06           O  
ATOM   2678  CB  MET   339      45.219  10.526 -31.370  1.00 60.06           C  
ATOM   2679  CG  MET   339      46.104  11.403 -30.484  1.00 60.06           C  
ATOM   2680  SD  MET   339      45.813  13.185 -30.702  1.00 60.06           S  
ATOM   2681  CE  MET   339      44.065  13.128 -30.212  1.00 60.06           C  
ATOM   2682  N   ALA   340      46.412   8.663 -29.041  1.00 62.50           N  
ATOM   2683  CA  ALA   340      46.443   8.430 -27.621  1.00 62.50           C  
ATOM   2684  C   ALA   340      47.177   9.583 -26.988  1.00 62.50           C  
ATOM   2685  O   ALA   340      48.040  10.195 -27.620  1.00 62.50           O  
ATOM   2686  CB  ALA   340      47.189   7.145 -27.220  1.00 62.50           C  
ATOM   2687  N   ASN   341      46.817   9.942 -25.729  1.00138.89           N  
ATOM   2688  CA  ASN   341      47.492  11.044 -25.086  1.00138.89           C  
ATOM   2689  C   ASN   341      47.615  10.833 -23.596  1.00138.89           C  
ATOM   2690  O   ASN   341      47.943  11.770 -22.866  1.00138.89           O  
ATOM   2691  CB  ASN   341      46.768  12.384 -25.309  1.00138.89           C  
ATOM   2692  CG  ASN   341      45.372  12.292 -24.708  1.00138.89           C  
ATOM   2693  ND2 ASN   341      44.607  13.413 -24.785  1.00138.89           N  
ATOM   2694  OD1 ASN   341      44.968  11.248 -24.197  1.00138.89           O  
ATOM   2695  N   GLY   342      47.342   9.614 -23.092  1.00 70.59           N  
ATOM   2696  CA  GLY   342      47.547   9.331 -21.694  1.00 70.59           C  
ATOM   2697  C   GLY   342      46.794  10.315 -20.841  1.00 70.59           C  
ATOM   2698  O   GLY   342      47.262  10.667 -19.755  1.00 70.59           O  
ATOM   2699  N   GLN   343      45.619  10.801 -21.296  1.00 90.96           N  
ATOM   2700  CA  GLN   343      44.920  11.755 -20.477  1.00 90.96           C  
ATOM   2701  C   GLN   343      43.477  11.349 -20.361  1.00 90.96           C  
ATOM   2702  O   GLN   343      42.619  11.880 -21.064  1.00 90.96           O  
ATOM   2703  CB  GLN   343      44.966  13.178 -21.072  1.00 90.96           C  
ATOM   2704  CG  GLN   343      44.240  14.240 -20.243  1.00 90.96           C  
ATOM   2705  CD  GLN   343      44.387  15.570 -20.974  1.00 90.96           C  
ATOM   2706  NE2 GLN   343      43.433  16.509 -20.730  1.00 90.96           N  
ATOM   2707  OE1 GLN   343      45.325  15.767 -21.743  1.00 90.96           O  
ATOM   2708  N   PRO   344      43.174  10.441 -19.466  1.00104.33           N  
ATOM   2709  CA  PRO   344      41.823   9.987 -19.247  1.00104.33           C  
ATOM   2710  C   PRO   344      41.079  10.946 -18.372  1.00104.33           C  
ATOM   2711  O   PRO   344      41.728  11.764 -17.719  1.00104.33           O  
ATOM   2712  CB  PRO   344      41.941   8.607 -18.602  1.00104.33           C  
ATOM   2713  CG  PRO   344      43.361   8.588 -18.015  1.00104.33           C  
ATOM   2714  CD  PRO   344      44.158   9.497 -18.965  1.00104.33           C  
ATOM   2715  N   PRO   345      39.770  10.914 -18.350  1.00134.51           N  
ATOM   2716  CA  PRO   345      39.056  11.757 -17.438  1.00134.51           C  
ATOM   2717  C   PRO   345      39.322  11.223 -16.078  1.00134.51           C  
ATOM   2718  O   PRO   345      38.667  10.261 -15.680  1.00134.51           O  
ATOM   2719  CB  PRO   345      37.590  11.726 -17.883  1.00134.51           C  
ATOM   2720  CG  PRO   345      37.515  10.561 -18.895  1.00134.51           C  
ATOM   2721  CD  PRO   345      38.945  10.466 -19.456  1.00134.51           C  
ATOM   2722  N   ILE   346      40.252  11.856 -15.350  1.00150.73           N  
ATOM   2723  CA  ILE   346      40.630  11.458 -14.031  1.00150.73           C  
ATOM   2724  C   ILE   346      41.264  12.666 -13.435  1.00150.73           C  
ATOM   2725  O   ILE   346      41.233  13.740 -14.030  1.00150.73           O  
ATOM   2726  CB  ILE   346      41.584  10.295 -13.977  1.00150.73           C  
ATOM   2727  CG1 ILE   346      42.884  10.595 -14.731  1.00150.73           C  
ATOM   2728  CG2 ILE   346      40.845   9.045 -14.477  1.00150.73           C  
ATOM   2729  CD1 ILE   346      43.935   9.500 -14.551  1.00150.73           C  
ATOM   2730  N   ASP   347      41.872  12.517 -12.249  1.00149.86           N  
ATOM   2731  CA  ASP   347      42.351  13.648 -11.517  1.00149.86           C  
ATOM   2732  C   ASP   347      43.359  14.502 -12.243  1.00149.86           C  
ATOM   2733  O   ASP   347      43.127  15.702 -12.335  1.00149.86           O  
ATOM   2734  CB  ASP   347      42.976  13.252 -10.169  1.00149.86           C  
ATOM   2735  CG  ASP   347      41.840  12.848  -9.239  1.00149.86           C  
ATOM   2736  OD1 ASP   347      40.842  13.614  -9.168  1.00149.86           O  
ATOM   2737  OD2 ASP   347      41.956  11.779  -8.582  1.00149.86           O1-
ATOM   2738  N   GLU   348      44.467  13.977 -12.818  1.00289.83           N  
ATOM   2739  CA  GLU   348      45.438  14.949 -13.281  1.00289.83           C  
ATOM   2740  C   GLU   348      46.030  14.633 -14.650  1.00289.83           C  
ATOM   2741  O   GLU   348      45.970  13.496 -15.110  1.00289.83           O  
ATOM   2742  CB  GLU   348      46.623  15.096 -12.310  1.00289.83           C  
ATOM   2743  CG  GLU   348      47.591  16.229 -12.658  1.00289.83           C  
ATOM   2744  CD  GLU   348      48.725  16.179 -11.644  1.00289.83           C  
ATOM   2745  OE1 GLU   348      48.758  15.201 -10.850  1.00289.83           O  
ATOM   2746  OE2 GLU   348      49.573  17.109 -11.651  1.00289.83           O1-
ATOM   2747  N   LYS   349      46.619  15.669 -15.329  1.00267.07           N  
ATOM   2748  CA  LYS   349      47.301  15.600 -16.612  1.00267.07           C  
ATOM   2749  C   LYS   349      48.743  15.226 -16.337  1.00267.07           C  
ATOM   2750  O   LYS   349      49.605  16.106 -16.295  1.00267.07           O  
ATOM   2751  CB  LYS   349      47.295  16.930 -17.386  1.00267.07           C  
ATOM   2752  CG  LYS   349      45.930  17.293 -17.979  1.00267.07           C  
ATOM   2753  CD  LYS   349      44.848  17.581 -16.937  1.00267.07           C  
ATOM   2754  CE  LYS   349      44.111  16.328 -16.457  1.00267.07           C  
ATOM   2755  NZ  LYS   349      43.069  16.699 -15.472  1.00267.07           N1+
ATOM   2756  N   VAL   350      49.023  13.891 -16.268  1.00 81.16           N  
ATOM   2757  CA  VAL   350      50.228  13.245 -15.768  1.00 81.16           C  
ATOM   2758  C   VAL   350      51.170  12.820 -16.889  1.00 81.16           C  
ATOM   2759  O   VAL   350      50.835  12.941 -18.066  1.00 81.16           O  
ATOM   2760  CB  VAL   350      49.828  12.065 -14.903  1.00 81.16           C  
ATOM   2761  CG1 VAL   350      51.035  11.309 -14.312  1.00 81.16           C  
ATOM   2762  CG2 VAL   350      48.864  12.600 -13.832  1.00 81.16           C  
ATOM   2763  N   VAL   351      52.394  12.327 -16.530  1.00122.81           N  
ATOM   2764  CA  VAL   351      53.494  12.029 -17.426  1.00122.81           C  
ATOM   2765  C   VAL   351      53.828  10.562 -17.530  1.00122.81           C  
ATOM   2766  O   VAL   351      53.443   9.752 -16.688  1.00122.81           O  
ATOM   2767  CB  VAL   351      54.754  12.748 -17.021  1.00122.81           C  
ATOM   2768  CG1 VAL   351      55.262  12.131 -15.707  1.00122.81           C  
ATOM   2769  CG2 VAL   351      55.771  12.711 -18.176  1.00122.81           C  
ATOM   2770  N   TYR   352      54.558  10.206 -18.622  1.00 67.40           N  
ATOM   2771  CA  TYR   352      54.979   8.870 -18.961  1.00 67.40           C  
ATOM   2772  C   TYR   352      56.409   8.935 -19.415  1.00 67.40           C  
ATOM   2773  O   TYR   352      56.952  10.010 -19.671  1.00 67.40           O  
ATOM   2774  CB  TYR   352      54.208   8.277 -20.153  1.00 67.40           C  
ATOM   2775  CG  TYR   352      52.756   8.300 -19.826  1.00 67.40           C  
ATOM   2776  CD1 TYR   352      52.158   7.266 -19.144  1.00 67.40           C  
ATOM   2777  CD2 TYR   352      51.991   9.378 -20.210  1.00 67.40           C  
ATOM   2778  CE1 TYR   352      50.815   7.308 -18.853  1.00 67.40           C  
ATOM   2779  CE2 TYR   352      50.648   9.425 -19.921  1.00 67.40           C  
ATOM   2780  CZ  TYR   352      50.059   8.387 -19.241  1.00 67.40           C  
ATOM   2781  OH  TYR   352      48.681   8.433 -18.943  1.00 67.40           O  
ATOM   2782  N   ASP   353      57.053   7.754 -19.499  1.00100.16           N  
ATOM   2783  CA  ASP   353      58.420   7.588 -19.912  1.00100.16           C  
ATOM   2784  C   ASP   353      58.604   7.922 -21.367  1.00100.16           C  
ATOM   2785  O   ASP   353      59.639   8.471 -21.741  1.00100.16           O  
ATOM   2786  CB  ASP   353      58.929   6.150 -19.698  1.00100.16           C  
ATOM   2787  CG  ASP   353      58.108   5.195 -20.557  1.00100.16           C  
ATOM   2788  OD1 ASP   353      56.892   5.460 -20.756  1.00100.16           O  
ATOM   2789  OD2 ASP   353      58.691   4.182 -21.029  1.00100.16           O1-
ATOM   2790  N   GLU   354      57.614   7.595 -22.225  1.00129.37           N  
ATOM   2791  CA  GLU   354      57.734   7.783 -23.651  1.00129.37           C  
ATOM   2792  C   GLU   354      56.865   8.938 -24.054  1.00129.37           C  
ATOM   2793  O   GLU   354      56.167   9.512 -23.222  1.00129.37           O  
ATOM   2794  CB  GLU   354      57.283   6.557 -24.462  1.00129.37           C  
ATOM   2795  CG  GLU   354      58.138   5.316 -24.199  1.00129.37           C  
ATOM   2796  CD  GLU   354      59.559   5.612 -24.657  1.00129.37           C  
ATOM   2797  OE1 GLU   354      59.773   6.704 -25.248  1.00129.37           O  
ATOM   2798  OE2 GLU   354      60.450   4.751 -24.423  1.00129.37           O1-
ATOM   2799  N   PRO   355      56.899   9.306 -25.317  1.00 81.79           N  
ATOM   2800  CA  PRO   355      56.127  10.427 -25.780  1.00 81.79           C  
ATOM   2801  C   PRO   355      54.672  10.212 -25.520  1.00 81.79           C  
ATOM   2802  O   PRO   355      54.110   9.222 -25.986  1.00 81.79           O  
ATOM   2803  CB  PRO   355      56.510  10.615 -27.244  1.00 81.79           C  
ATOM   2804  CG  PRO   355      57.960  10.090 -27.297  1.00 81.79           C  
ATOM   2805  CD  PRO   355      58.038   9.034 -26.178  1.00 81.79           C  
ATOM   2806  N   ARG   356      54.043  11.157 -24.799  1.00154.38           N  
ATOM   2807  CA  ARG   356      52.677  11.014 -24.387  1.00154.38           C  
ATOM   2808  C   ARG   356      51.721  11.084 -25.539  1.00154.38           C  
ATOM   2809  O   ARG   356      50.758  10.321 -25.590  1.00154.38           O  
ATOM   2810  CB  ARG   356      52.241  12.041 -23.327  1.00154.38           C  
ATOM   2811  CG  ARG   356      50.808  11.816 -22.837  1.00154.38           C  
ATOM   2812  CD  ARG   356      50.541  12.372 -21.436  1.00154.38           C  
ATOM   2813  NE  ARG   356      50.831  13.832 -21.455  1.00154.38           N  
ATOM   2814  CZ  ARG   356      49.834  14.723 -21.727  1.00154.38           C  
ATOM   2815  NH1 ARG   356      48.559  14.282 -21.937  1.00154.38           N1+
ATOM   2816  NH2 ARG   356      50.123  16.054 -21.777  1.00154.38           N  
ATOM   2817  N   ILE   357      51.963  11.984 -26.511  1.00 53.08           N  
ATOM   2818  CA  ILE   357      51.009  12.173 -27.569  1.00 53.08           C  
ATOM   2819  C   ILE   357      51.443  11.381 -28.756  1.00 53.08           C  
ATOM   2820  O   ILE   357      52.540  11.580 -29.277  1.00 53.08           O  
ATOM   2821  CB  ILE   357      50.891  13.606 -27.985  1.00 53.08           C  
ATOM   2822  CG1 ILE   357      50.411  14.440 -26.787  1.00 53.08           C  
ATOM   2823  CG2 ILE   357      49.965  13.688 -29.211  1.00 53.08           C  
ATOM   2824  CD1 ILE   357      50.600  15.940 -26.977  1.00 53.08           C  
ATOM   2825  N   ARG   358      50.571  10.447 -29.202  1.00142.43           N  
ATOM   2826  CA  ARG   358      50.902   9.595 -30.306  1.00142.43           C  
ATOM   2827  C   ARG   358      49.765   9.600 -31.286  1.00142.43           C  
ATOM   2828  O   ARG   358      48.608   9.384 -30.924  1.00142.43           O  
ATOM   2829  CB  ARG   358      51.117   8.135 -29.871  1.00142.43           C  
ATOM   2830  CG  ARG   358      52.132   7.986 -28.731  1.00142.43           C  
ATOM   2831  CD  ARG   358      53.600   7.984 -29.166  1.00142.43           C  
ATOM   2832  NE  ARG   358      53.843   6.766 -29.989  1.00142.43           N  
ATOM   2833  CZ  ARG   358      55.076   6.182 -29.981  1.00142.43           C  
ATOM   2834  NH1 ARG   358      56.057   6.676 -29.167  1.00142.43           N1+
ATOM   2835  NH2 ARG   358      55.325   5.100 -30.772  1.00142.43           N  
ATOM   2836  N   VAL   359      50.084   9.853 -32.572  1.00 56.22           N  
ATOM   2837  CA  VAL   359      49.110   9.835 -33.629  1.00 56.22           C  
ATOM   2838  C   VAL   359      49.637   8.850 -34.622  1.00 56.22           C  
ATOM   2839  O   VAL   359      50.847   8.787 -34.824  1.00 56.22           O  
ATOM   2840  CB  VAL   359      48.986  11.148 -34.343  1.00 56.22           C  
ATOM   2841  CG1 VAL   359      48.006  10.980 -35.516  1.00 56.22           C  
ATOM   2842  CG2 VAL   359      48.572  12.221 -33.323  1.00 56.22           C  
ATOM   2843  N   LEU   360      48.759   8.013 -35.222  1.00102.70           N  
ATOM   2844  CA  LEU   360      49.208   7.085 -36.232  1.00102.70           C  
ATOM   2845  C   LEU   360      48.155   6.922 -37.296  1.00102.70           C  
ATOM   2846  O   LEU   360      46.973   7.164 -37.052  1.00102.70           O  
ATOM   2847  CB  LEU   360      49.544   5.670 -35.725  1.00102.70           C  
ATOM   2848  CG  LEU   360      50.847   5.583 -34.908  1.00102.70           C  
ATOM   2849  CD1 LEU   360      50.731   6.324 -33.568  1.00102.70           C  
ATOM   2850  CD2 LEU   360      51.312   4.125 -34.750  1.00102.70           C  
ATOM   2851  N   LYS   361      48.586   6.502 -38.516  1.00 87.72           N  
ATOM   2852  CA  LYS   361      47.689   6.311 -39.635  1.00 87.72           C  
ATOM   2853  C   LYS   361      47.999   5.004 -40.351  1.00 87.72           C  
ATOM   2854  O   LYS   361      49.158   4.594 -40.425  1.00 87.72           O  
ATOM   2855  CB  LYS   361      47.812   7.424 -40.694  1.00 87.72           C  
ATOM   2856  CG  LYS   361      46.845   7.265 -41.869  1.00 87.72           C  
ATOM   2857  CD  LYS   361      46.902   8.420 -42.870  1.00 87.72           C  
ATOM   2858  CE  LYS   361      47.979   8.244 -43.941  1.00 87.72           C  
ATOM   2859  NZ  LYS   361      47.965   9.401 -44.863  1.00 87.72           N1+
ATOM   2860  N   VAL   362      46.944   4.315 -40.880  1.00146.01           N  
ATOM   2861  CA  VAL   362      47.013   3.100 -41.690  1.00146.01           C  
ATOM   2862  C   VAL   362      45.801   3.109 -42.657  1.00146.01           C  
ATOM   2863  O   VAL   362      44.810   3.736 -42.322  1.00146.01           O  
ATOM   2864  CB  VAL   362      46.897   1.851 -40.866  1.00146.01           C  
ATOM   2865  CG1 VAL   362      45.518   1.852 -40.185  1.00146.01           C  
ATOM   2866  CG2 VAL   362      47.138   0.633 -41.773  1.00146.01           C  
ATOM   2867  N   ASN   363      45.796   2.456 -43.874  1.00157.82           N  
ATOM   2868  CA  ASN   363      44.628   2.408 -44.767  1.00157.82           C  
ATOM   2869  C   ASN   363      43.676   1.368 -44.219  1.00157.82           C  
ATOM   2870  O   ASN   363      44.115   0.421 -43.574  1.00157.82           O  
ATOM   2871  CB  ASN   363      44.980   2.020 -46.215  1.00157.82           C  
ATOM   2872  CG  ASN   363      43.702   2.032 -47.042  1.00157.82           C  
ATOM   2873  ND2 ASN   363      43.182   3.252 -47.345  1.00157.82           N  
ATOM   2874  OD1 ASN   363      43.170   0.981 -47.397  1.00157.82           O  
ATOM   2875  N   THR   364      42.346   1.501 -44.460  1.00126.09           N  
ATOM   2876  CA  THR   364      41.365   0.644 -43.832  1.00126.09           C  
ATOM   2877  C   THR   364      41.488  -0.791 -44.280  1.00126.09           C  
ATOM   2878  O   THR   364      41.406  -1.704 -43.459  1.00126.09           O  
ATOM   2879  CB  THR   364      39.958   1.109 -44.083  1.00126.09           C  
ATOM   2880  CG2 THR   364      39.037   0.356 -43.115  1.00126.09           C  
ATOM   2881  OG1 THR   364      39.841   2.492 -43.786  1.00126.09           O  
ATOM   2882  N   LYS   365      41.664  -1.034 -45.596  1.00119.09           N  
ATOM   2883  CA  LYS   365      41.779  -2.372 -46.118  1.00119.09           C  
ATOM   2884  C   LYS   365      43.020  -2.990 -45.567  1.00119.09           C  
ATOM   2885  O   LYS   365      43.030  -4.152 -45.162  1.00119.09           O  
ATOM   2886  CB  LYS   365      41.862  -2.387 -47.659  1.00119.09           C  
ATOM   2887  CG  LYS   365      41.985  -3.771 -48.311  1.00119.09           C  
ATOM   2888  CD  LYS   365      43.331  -4.469 -48.087  1.00119.09           C  
ATOM   2889  CE  LYS   365      43.431  -5.846 -48.743  1.00119.09           C  
ATOM   2890  NZ  LYS   365      44.776  -6.421 -48.510  1.00119.09           N1+
ATOM   2891  N   VAL   366      44.107  -2.207 -45.529  1.00 29.86           N  
ATOM   2892  CA  VAL   366      45.360  -2.720 -45.067  1.00 29.86           C  
ATOM   2893  C   VAL   366      45.183  -3.140 -43.644  1.00 29.86           C  
ATOM   2894  O   VAL   366      45.712  -4.167 -43.224  1.00 29.86           O  
ATOM   2895  CB  VAL   366      46.452  -1.690 -45.105  1.00 29.86           C  
ATOM   2896  CG1 VAL   366      47.733  -2.311 -44.525  1.00 29.86           C  
ATOM   2897  CG2 VAL   366      46.599  -1.185 -46.551  1.00 29.86           C  
ATOM   2898  N   ALA   367      44.421  -2.352 -42.859  1.00 58.92           N  
ATOM   2899  CA  ALA   367      44.307  -2.634 -41.458  1.00 58.92           C  
ATOM   2900  C   ALA   367      43.677  -3.977 -41.189  1.00 58.92           C  
ATOM   2901  O   ALA   367      44.262  -4.809 -40.499  1.00 58.92           O  
ATOM   2902  CB  ALA   367      43.459  -1.584 -40.720  1.00 58.92           C  
ATOM   2903  N   ILE   368      42.498  -4.234 -41.787  1.00 99.61           N  
ATOM   2904  CA  ILE   368      41.636  -5.368 -41.556  1.00 99.61           C  
ATOM   2905  C   ILE   368      42.160  -6.687 -42.052  1.00 99.61           C  
ATOM   2906  O   ILE   368      41.732  -7.729 -41.562  1.00 99.61           O  
ATOM   2907  CB  ILE   368      40.242  -5.163 -42.083  1.00 99.61           C  
ATOM   2908  CG1 ILE   368      40.219  -5.004 -43.613  1.00 99.61           C  
ATOM   2909  CG2 ILE   368      39.646  -3.958 -41.332  1.00 99.61           C  
ATOM   2910  CD1 ILE   368      38.804  -5.033 -44.194  1.00 99.61           C  
ATOM   2911  N   LYS   369      43.018  -6.695 -43.088  1.00 95.23           N  
ATOM   2912  CA  LYS   369      43.460  -7.921 -43.708  1.00 95.23           C  
ATOM   2913  C   LYS   369      43.892  -8.956 -42.711  1.00 95.23           C  
ATOM   2914  O   LYS   369      44.671  -8.686 -41.798  1.00 95.23           O  
ATOM   2915  CB  LYS   369      44.643  -7.720 -44.669  1.00 95.23           C  
ATOM   2916  CG  LYS   369      45.113  -9.019 -45.327  1.00 95.23           C  
ATOM   2917  CD  LYS   369      46.142  -8.808 -46.437  1.00 95.23           C  
ATOM   2918  CE  LYS   369      46.734 -10.112 -46.975  1.00 95.23           C  
ATOM   2919  NZ  LYS   369      47.817  -9.818 -47.939  1.00 95.23           N1+
ATOM   2920  N   GLY   370      43.374 -10.192 -42.896  1.00 29.47           N  
ATOM   2921  CA  GLY   370      43.727 -11.333 -42.094  1.00 29.47           C  
ATOM   2922  C   GLY   370      43.055 -11.265 -40.759  1.00 29.47           C  
ATOM   2923  O   GLY   370      43.571 -11.807 -39.782  1.00 29.47           O  
ATOM   2924  N   LYS   371      41.882 -10.608 -40.672  1.00 56.60           N  
ATOM   2925  CA  LYS   371      41.253 -10.483 -39.387  1.00 56.60           C  
ATOM   2926  C   LYS   371      39.776 -10.715 -39.513  1.00 56.60           C  
ATOM   2927  O   LYS   371      39.223 -10.790 -40.607  1.00 56.60           O  
ATOM   2928  CB  LYS   371      41.486  -9.102 -38.755  1.00 56.60           C  
ATOM   2929  CG  LYS   371      42.967  -8.867 -38.453  1.00 56.60           C  
ATOM   2930  CD  LYS   371      43.341  -7.409 -38.185  1.00 56.60           C  
ATOM   2931  CE  LYS   371      44.831  -7.222 -37.891  1.00 56.60           C  
ATOM   2932  NZ  LYS   371      45.150  -5.783 -37.761  1.00 56.60           N1+
ATOM   2933  N   LYS   372      39.103 -10.822 -38.351  1.00 70.10           N  
ATOM   2934  CA  LYS   372      37.694 -11.083 -38.227  1.00 70.10           C  
ATOM   2935  C   LYS   372      36.920  -9.944 -38.826  1.00 70.10           C  
ATOM   2936  O   LYS   372      35.729 -10.072 -39.101  1.00 70.10           O  
ATOM   2937  CB  LYS   372      37.249 -11.258 -36.766  1.00 70.10           C  
ATOM   2938  CG  LYS   372      37.783 -12.545 -36.132  1.00 70.10           C  
ATOM   2939  CD  LYS   372      37.646 -12.586 -34.609  1.00 70.10           C  
ATOM   2940  CE  LYS   372      38.090 -13.913 -33.988  1.00 70.10           C  
ATOM   2941  NZ  LYS   372      37.925 -13.863 -32.519  1.00 70.10           N1+
ATOM   2942  N   CYS   373      37.566  -8.771 -38.951  1.00 94.09           N  
ATOM   2943  CA  CYS   373      36.975  -7.573 -39.490  1.00 94.09           C  
ATOM   2944  C   CYS   373      36.729  -7.762 -40.965  1.00 94.09           C  
ATOM   2945  O   CYS   373      35.872  -7.099 -41.552  1.00 94.09           O  
ATOM   2946  CB  CYS   373      37.919  -6.348 -39.446  1.00 94.09           C  
ATOM   2947  SG  CYS   373      39.076  -6.272 -38.038  1.00 94.09           S  
ATOM   2948  N   GLU   374      37.527  -8.645 -41.600  1.00 97.88           N  
ATOM   2949  CA  GLU   374      37.572  -8.883 -43.020  1.00 97.88           C  
ATOM   2950  C   GLU   374      36.291  -9.469 -43.533  1.00 97.88           C  
ATOM   2951  O   GLU   374      35.363  -9.760 -42.779  1.00 97.88           O  
ATOM   2952  CB  GLU   374      38.711  -9.843 -43.418  1.00 97.88           C  
ATOM   2953  CG  GLU   374      39.001  -9.901 -44.919  1.00 97.88           C  
ATOM   2954  CD  GLU   374      40.031 -10.999 -45.159  1.00 97.88           C  
ATOM   2955  OE1 GLU   374      40.321 -11.758 -44.196  1.00 97.88           O  
ATOM   2956  OE2 GLU   374      40.538 -11.095 -46.308  1.00 97.88           O1-
ATOM   2957  N   ILE   375      36.199  -9.567 -44.877  1.00137.97           N  
ATOM   2958  CA  ILE   375      35.059 -10.109 -45.561  1.00137.97           C  
ATOM   2959  C   ILE   375      34.955 -11.549 -45.196  1.00137.97           C  
ATOM   2960  O   ILE   375      33.868 -12.048 -44.907  1.00137.97           O  
ATOM   2961  CB  ILE   375      35.167  -9.954 -47.062  1.00137.97           C  
ATOM   2962  CG1 ILE   375      33.850 -10.314 -47.780  1.00137.97           C  
ATOM   2963  CG2 ILE   375      36.396 -10.735 -47.553  1.00137.97           C  
ATOM   2964  CD1 ILE   375      33.452 -11.790 -47.713  1.00137.97           C  
ATOM   2965  N   LYS   376      36.098 -12.257 -45.200  1.00 87.93           N  
ATOM   2966  CA  LYS   376      36.087 -13.637 -44.841  1.00 87.93           C  
ATOM   2967  C   LYS   376      36.545 -13.708 -43.393  1.00 87.93           C  
ATOM   2968  O   LYS   376      37.026 -14.795 -42.978  1.00 87.93           O  
ATOM   2969  CB  LYS   376      37.058 -14.490 -45.675  1.00 87.93           C  
ATOM   2970  CG  LYS   376      36.886 -15.996 -45.463  1.00 87.93           C  
ATOM   2971  CD  LYS   376      37.623 -16.840 -46.504  1.00 87.93           C  
ATOM   2972  CE  LYS   376      37.128 -16.614 -47.936  1.00 87.93           C  
ATOM   2973  NZ  LYS   376      37.972 -17.370 -48.888  1.00 87.93           N1+
ATOM   2974  OXT LYS   376      36.426 -12.673 -42.685  1.00 87.93           O1-
END
