# Supplementary material for: The Diversity of Yellow-Related Proteins in Sand Flies (Diptera: Psychodidae)
Source: PLoS One. 2016 Nov 3;11(11):e0166191. doi: 10.1371/journal.pone.0166191 (PMC5094789; doi:10.1371/journal.pone.0166191)
Supplement: S1 Fig — Zipped PDB files of 32 sand fly yellow-related proteins calculated in MODELLER based on 3Q6K as the template structure. Protein codes refers to Table 1. (ZIP) [file pone.0166191.s001.zip › Pser4.pdb]

ATOM      1  N   ASP     1      48.506  -2.532 -41.002  1.00 30.58           N  
ATOM      2  CA  ASP     1      49.476  -3.075 -40.021  1.00 30.58           C  
ATOM      3  C   ASP     1      50.529  -2.056 -39.718  1.00 30.58           C  
ATOM      4  O   ASP     1      50.665  -1.599 -38.585  1.00 30.58           O  
ATOM      5  CB  ASP     1      50.151  -4.322 -40.614  1.00 30.58           C  
ATOM      6  CG  ASP     1      49.090  -5.406 -40.765  1.00 30.58           C  
ATOM      7  OD1 ASP     1      48.133  -5.425 -39.945  1.00 30.58           O  
ATOM      8  OD2 ASP     1      49.219  -6.229 -41.710  1.00 30.58           O1-
ATOM      9  N   VAL     2      51.302  -1.669 -40.749  1.00 36.60           N  
ATOM     10  CA  VAL     2      52.339  -0.696 -40.566  1.00 36.60           C  
ATOM     11  C   VAL     2      51.677   0.631 -40.397  1.00 36.60           C  
ATOM     12  O   VAL     2      50.559   0.837 -40.862  1.00 36.60           O  
ATOM     13  CB  VAL     2      53.277  -0.587 -41.733  1.00 36.60           C  
ATOM     14  CG1 VAL     2      54.309   0.513 -41.431  1.00 36.60           C  
ATOM     15  CG2 VAL     2      53.894  -1.969 -42.008  1.00 36.60           C  
ATOM     16  N   GLY     3      52.343   1.564 -39.688  1.00 24.17           N  
ATOM     17  CA  GLY     3      51.742   2.852 -39.509  1.00 24.17           C  
ATOM     18  C   GLY     3      52.812   3.890 -39.532  1.00 24.17           C  
ATOM     19  O   GLY     3      53.971   3.626 -39.213  1.00 24.17           O  
ATOM     20  N   ARG     4      52.426   5.117 -39.932  1.00121.18           N  
ATOM     21  CA  ARG     4      53.329   6.228 -39.958  1.00121.18           C  
ATOM     22  C   ARG     4      52.586   7.399 -39.401  1.00121.18           C  
ATOM     23  O   ARG     4      51.386   7.532 -39.641  1.00121.18           O  
ATOM     24  CB  ARG     4      53.833   6.541 -41.376  1.00121.18           C  
ATOM     25  CG  ARG     4      54.970   5.601 -41.791  1.00121.18           C  
ATOM     26  CD  ARG     4      55.145   5.428 -43.300  1.00121.18           C  
ATOM     27  NE  ARG     4      54.313   6.457 -43.977  1.00121.18           N  
ATOM     28  CZ  ARG     4      53.051   6.123 -44.376  1.00121.18           C  
ATOM     29  NH1 ARG     4      52.587   4.858 -44.159  1.00121.18           N1+
ATOM     30  NH2 ARG     4      52.258   7.049 -44.991  1.00121.18           N  
ATOM     31  N   ALA     5      53.277   8.254 -38.606  1.00 87.49           N  
ATOM     32  CA  ALA     5      52.620   9.397 -38.032  1.00 87.49           C  
ATOM     33  C   ALA     5      53.507  10.134 -37.052  1.00 87.49           C  
ATOM     34  O   ALA     5      54.729  10.091 -37.170  1.00 87.49           O  
ATOM     35  CB  ALA     5      51.236   9.133 -37.445  1.00 87.49           C  
ATOM     36  N   TYR     6      52.913  10.849 -36.064  1.00143.49           N  
ATOM     37  CA  TYR     6      53.650  11.754 -35.206  1.00143.49           C  
ATOM     38  C   TYR     6      53.695  11.239 -33.791  1.00143.49           C  
ATOM     39  O   TYR     6      52.834  10.470 -33.361  1.00143.49           O  
ATOM     40  CB  TYR     6      52.928  13.079 -34.923  1.00143.49           C  
ATOM     41  CG  TYR     6      52.410  13.796 -36.118  1.00143.49           C  
ATOM     42  CD1 TYR     6      53.173  14.715 -36.794  1.00143.49           C  
ATOM     43  CD2 TYR     6      51.122  13.556 -36.537  1.00143.49           C  
ATOM     44  CE1 TYR     6      52.640  15.374 -37.876  1.00143.49           C  
ATOM     45  CE2 TYR     6      50.592  14.214 -37.620  1.00143.49           C  
ATOM     46  CZ  TYR     6      51.356  15.133 -38.287  1.00143.49           C  
ATOM     47  OH  TYR     6      50.838  15.822 -39.403  1.00143.49           O  
ATOM     48  N   GLU     7      54.729  11.680 -33.029  1.00 62.98           N  
ATOM     49  CA  GLU     7      54.852  11.373 -31.624  1.00 62.98           C  
ATOM     50  C   GLU     7      55.432  12.589 -30.947  1.00 62.98           C  
ATOM     51  O   GLU     7      56.423  13.138 -31.420  1.00 62.98           O  
ATOM     52  CB  GLU     7      55.818  10.207 -31.350  1.00 62.98           C  
ATOM     53  CG  GLU     7      55.361   8.878 -31.958  1.00 62.98           C  
ATOM     54  CD  GLU     7      56.422   7.831 -31.648  1.00 62.98           C  
ATOM     55  OE1 GLU     7      57.266   8.087 -30.748  1.00 62.98           O  
ATOM     56  OE2 GLU     7      56.403   6.759 -32.310  1.00 62.98           O1-
ATOM     57  N   TRP     8      54.848  13.056 -29.817  1.00 86.75           N  
ATOM     58  CA  TRP     8      55.403  14.234 -29.195  1.00 86.75           C  
ATOM     59  C   TRP     8      55.572  14.030 -27.721  1.00 86.75           C  
ATOM     60  O   TRP     8      54.660  13.580 -27.029  1.00 86.75           O  
ATOM     61  CB  TRP     8      54.501  15.478 -29.305  1.00 86.75           C  
ATOM     62  CG  TRP     8      54.273  16.031 -30.693  1.00 86.75           C  
ATOM     63  CD1 TRP     8      54.992  16.955 -31.392  1.00 86.75           C  
ATOM     64  CD2 TRP     8      53.149  15.682 -31.516  1.00 86.75           C  
ATOM     65  CE2 TRP     8      53.250  16.430 -32.688  1.00 86.75           C  
ATOM     66  CE3 TRP     8      52.114  14.818 -31.306  1.00 86.75           C  
ATOM     67  NE1 TRP     8      54.386  17.207 -32.601  1.00 86.75           N  
ATOM     68  CZ2 TRP     8      52.309  16.326 -33.673  1.00 86.75           C  
ATOM     69  CZ3 TRP     8      51.173  14.707 -32.306  1.00 86.75           C  
ATOM     70  CH2 TRP     8      51.268  15.447 -33.467  1.00 86.75           C  
ATOM     71  N   LYS     9      56.776  14.350 -27.203  1.00 66.46           N  
ATOM     72  CA  LYS     9      56.970  14.348 -25.782  1.00 66.46           C  
ATOM     73  C   LYS     9      56.149  15.484 -25.250  1.00 66.46           C  
ATOM     74  O   LYS     9      55.406  15.335 -24.283  1.00 66.46           O  
ATOM     75  CB  LYS     9      58.436  14.594 -25.379  1.00 66.46           C  
ATOM     76  CG  LYS     9      59.376  13.439 -25.740  1.00 66.46           C  
ATOM     77  CD  LYS     9      60.861  13.802 -25.666  1.00 66.46           C  
ATOM     78  CE  LYS     9      61.797  12.643 -26.017  1.00 66.46           C  
ATOM     79  NZ  LYS     9      61.698  12.327 -27.460  1.00 66.46           N1+
ATOM     80  N   ASP    10      56.265  16.662 -25.899  1.00 57.51           N  
ATOM     81  CA  ASP    10      55.518  17.823 -25.505  1.00 57.51           C  
ATOM     82  C   ASP    10      55.058  18.464 -26.771  1.00 57.51           C  
ATOM     83  O   ASP    10      55.719  18.341 -27.801  1.00 57.51           O  
ATOM     84  CB  ASP    10      56.345  18.900 -24.772  1.00 57.51           C  
ATOM     85  CG  ASP    10      56.753  18.408 -23.389  1.00 57.51           C  
ATOM     86  OD1 ASP    10      56.757  17.169 -23.169  1.00 57.51           O  
ATOM     87  OD2 ASP    10      57.068  19.274 -22.528  1.00 57.51           O1-
ATOM     88  N   ILE    11      53.908  19.166 -26.745  1.00142.96           N  
ATOM     89  CA  ILE    11      53.549  19.802 -27.970  1.00142.96           C  
ATOM     90  C   ILE    11      53.989  21.231 -27.904  1.00142.96           C  
ATOM     91  O   ILE    11      53.500  22.042 -27.117  1.00142.96           O  
ATOM     92  CB  ILE    11      52.122  19.617 -28.429  1.00142.96           C  
ATOM     93  CG1 ILE    11      51.076  20.199 -27.481  1.00142.96           C  
ATOM     94  CG2 ILE    11      51.935  18.113 -28.690  1.00142.96           C  
ATOM     95  CD1 ILE    11      49.669  20.118 -28.072  1.00142.96           C  
ATOM     96  N   LYS    12      54.997  21.536 -28.748  1.00 86.30           N  
ATOM     97  CA  LYS    12      55.660  22.806 -28.805  1.00 86.30           C  
ATOM     98  C   LYS    12      55.038  23.605 -29.905  1.00 86.30           C  
ATOM     99  O   LYS    12      54.517  23.048 -30.870  1.00 86.30           O  
ATOM    100  CB  LYS    12      57.153  22.640 -29.117  1.00 86.30           C  
ATOM    101  CG  LYS    12      57.890  21.901 -27.999  1.00 86.30           C  
ATOM    102  CD  LYS    12      59.183  21.219 -28.451  1.00 86.30           C  
ATOM    103  CE  LYS    12      60.041  22.066 -29.390  1.00 86.30           C  
ATOM    104  NZ  LYS    12      61.237  21.297 -29.802  1.00 86.30           N1+
ATOM    105  N   LEU    13      55.072  24.947 -29.785  1.00101.25           N  
ATOM    106  CA  LEU    13      54.394  25.732 -30.775  1.00101.25           C  
ATOM    107  C   LEU    13      55.418  26.566 -31.485  1.00101.25           C  
ATOM    108  O   LEU    13      56.411  26.995 -30.901  1.00101.25           O  
ATOM    109  CB  LEU    13      53.299  26.620 -30.134  1.00101.25           C  
ATOM    110  CG  LEU    13      52.166  27.127 -31.058  1.00101.25           C  
ATOM    111  CD1 LEU    13      51.168  27.991 -30.279  1.00101.25           C  
ATOM    112  CD2 LEU    13      52.667  27.855 -32.297  1.00101.25           C  
ATOM    113  N   VAL    14      55.219  26.772 -32.803  1.00103.01           N  
ATOM    114  CA  VAL    14      56.130  27.561 -33.581  1.00103.01           C  
ATOM    115  C   VAL    14      55.747  29.009 -33.490  1.00103.01           C  
ATOM    116  O   VAL    14      54.572  29.363 -33.518  1.00103.01           O  
ATOM    117  CB  VAL    14      56.121  27.217 -35.038  1.00103.01           C  
ATOM    118  CG1 VAL    14      54.732  27.561 -35.591  1.00103.01           C  
ATOM    119  CG2 VAL    14      57.257  27.986 -35.732  1.00103.01           C  
ATOM    120  N   GLY    15      56.747  29.902 -33.375  1.00 28.84           N  
ATOM    121  CA  GLY    15      56.451  31.306 -33.399  1.00 28.84           C  
ATOM    122  C   GLY    15      55.795  31.729 -32.126  1.00 28.84           C  
ATOM    123  O   GLY    15      54.971  32.643 -32.126  1.00 28.84           O  
ATOM    124  N   VAL    16      56.117  31.061 -31.007  1.00117.24           N  
ATOM    125  CA  VAL    16      55.563  31.485 -29.762  1.00117.24           C  
ATOM    126  C   VAL    16      56.739  31.696 -28.868  1.00117.24           C  
ATOM    127  O   VAL    16      57.654  30.875 -28.842  1.00117.24           O  
ATOM    128  CB  VAL    16      54.639  30.457 -29.168  1.00117.24           C  
ATOM    129  CG1 VAL    16      55.450  29.264 -28.639  1.00117.24           C  
ATOM    130  CG2 VAL    16      53.749  31.141 -28.130  1.00117.24           C  
ATOM    131  N   LYS    17      56.745  32.813 -28.112  1.00 41.49           N  
ATOM    132  CA  LYS    17      57.875  33.145 -27.294  1.00 41.49           C  
ATOM    133  C   LYS    17      58.127  31.993 -26.384  1.00 41.49           C  
ATOM    134  O   LYS    17      57.210  31.460 -25.765  1.00 41.49           O  
ATOM    135  CB  LYS    17      57.641  34.376 -26.398  1.00 41.49           C  
ATOM    136  CG  LYS    17      57.426  35.679 -27.169  1.00 41.49           C  
ATOM    137  CD  LYS    17      56.848  36.805 -26.307  1.00 41.49           C  
ATOM    138  CE  LYS    17      56.594  38.099 -27.082  1.00 41.49           C  
ATOM    139  NZ  LYS    17      55.982  39.115 -26.195  1.00 41.49           N1+
ATOM    140  N   THR    18      59.401  31.576 -26.279  1.00102.32           N  
ATOM    141  CA  THR    18      59.713  30.474 -25.424  1.00102.32           C  
ATOM    142  C   THR    18      59.523  30.949 -24.020  1.00102.32           C  
ATOM    143  O   THR    18      59.680  32.135 -23.731  1.00102.32           O  
ATOM    144  CB  THR    18      61.129  29.988 -25.558  1.00102.32           C  
ATOM    145  CG2 THR    18      61.374  29.563 -27.015  1.00102.32           C  
ATOM    146  OG1 THR    18      62.039  31.016 -25.195  1.00102.32           O  
ATOM    147  N   SER    19      59.161  30.004 -23.129  1.00100.73           N  
ATOM    148  CA  SER    19      58.925  30.181 -21.720  1.00100.73           C  
ATOM    149  C   SER    19      57.675  30.972 -21.481  1.00100.73           C  
ATOM    150  O   SER    19      57.355  31.297 -20.338  1.00100.73           O  
ATOM    151  CB  SER    19      60.078  30.869 -20.958  1.00100.73           C  
ATOM    152  OG  SER    19      60.087  32.269 -21.196  1.00100.73           O  
ATOM    153  N   THR    20      56.921  31.282 -22.550  1.00124.65           N  
ATOM    154  CA  THR    20      55.674  31.984 -22.429  1.00124.65           C  
ATOM    155  C   THR    20      54.657  31.049 -21.848  1.00124.65           C  
ATOM    156  O   THR    20      53.708  31.482 -21.199  1.00124.65           O  
ATOM    157  CB  THR    20      55.147  32.480 -23.745  1.00124.65           C  
ATOM    158  CG2 THR    20      54.732  31.273 -24.597  1.00124.65           C  
ATOM    159  OG1 THR    20      54.036  33.340 -23.539  1.00124.65           O  
ATOM    160  N   TYR    21      54.787  29.737 -22.131  1.00149.47           N  
ATOM    161  CA  TYR    21      53.859  28.771 -21.612  1.00149.47           C  
ATOM    162  C   TYR    21      54.633  27.530 -21.279  1.00149.47           C  
ATOM    163  O   TYR    21      55.789  27.386 -21.673  1.00149.47           O  
ATOM    164  CB  TYR    21      52.751  28.394 -22.615  1.00149.47           C  
ATOM    165  CG  TYR    21      53.371  27.726 -23.797  1.00149.47           C  
ATOM    166  CD1 TYR    21      53.871  28.468 -24.841  1.00149.47           C  
ATOM    167  CD2 TYR    21      53.461  26.355 -23.862  1.00149.47           C  
ATOM    168  CE1 TYR    21      54.445  27.860 -25.931  1.00149.47           C  
ATOM    169  CE2 TYR    21      54.033  25.737 -24.951  1.00149.47           C  
ATOM    170  CZ  TYR    21      54.524  26.490 -25.988  1.00149.47           C  
ATOM    171  OH  TYR    21      55.110  25.859 -27.105  1.00149.47           O  
ATOM    172  N   ASN    22      54.016  26.604 -20.514  1.00 58.34           N  
ATOM    173  CA  ASN    22      54.680  25.378 -20.165  1.00 58.34           C  
ATOM    174  C   ASN    22      54.231  24.337 -21.149  1.00 58.34           C  
ATOM    175  O   ASN    22      53.038  24.119 -21.349  1.00 58.34           O  
ATOM    176  CB  ASN    22      54.328  24.874 -18.755  1.00 58.34           C  
ATOM    177  CG  ASN    22      55.236  23.701 -18.412  1.00 58.34           C  
ATOM    178  ND2 ASN    22      55.711  23.661 -17.140  1.00 58.34           N  
ATOM    179  OD1 ASN    22      55.518  22.841 -19.245  1.00 58.34           O  
ATOM    180  N   PRO    23      55.182  23.688 -21.770  1.00 84.91           N  
ATOM    181  CA  PRO    23      54.876  22.701 -22.774  1.00 84.91           C  
ATOM    182  C   PRO    23      54.165  21.491 -22.251  1.00 84.91           C  
ATOM    183  O   PRO    23      53.517  20.801 -23.035  1.00 84.91           O  
ATOM    184  CB  PRO    23      56.206  22.387 -23.456  1.00 84.91           C  
ATOM    185  CG  PRO    23      57.013  23.688 -23.295  1.00 84.91           C  
ATOM    186  CD  PRO    23      56.475  24.311 -21.995  1.00 84.91           C  
ATOM    187  N   GLU    24      54.305  21.185 -20.950  1.00 98.39           N  
ATOM    188  CA  GLU    24      53.651  20.045 -20.381  1.00 98.39           C  
ATOM    189  C   GLU    24      52.166  20.287 -20.336  1.00 98.39           C  
ATOM    190  O   GLU    24      51.371  19.355 -20.433  1.00 98.39           O  
ATOM    191  CB  GLU    24      54.132  19.721 -18.954  1.00 98.39           C  
ATOM    192  CG  GLU    24      53.852  20.823 -17.931  1.00 98.39           C  
ATOM    193  CD  GLU    24      54.384  20.354 -16.582  1.00 98.39           C  
ATOM    194  OE1 GLU    24      55.019  19.267 -16.546  1.00 98.39           O  
ATOM    195  OE2 GLU    24      54.163  21.075 -15.573  1.00 98.39           O1-
ATOM    196  N   ASP    25      51.767  21.559 -20.162  1.00 69.69           N  
ATOM    197  CA  ASP    25      50.405  22.007 -20.020  1.00 69.69           C  
ATOM    198  C   ASP    25      49.610  21.837 -21.280  1.00 69.69           C  
ATOM    199  O   ASP    25      48.381  21.788 -21.234  1.00 69.69           O  
ATOM    200  CB  ASP    25      50.309  23.493 -19.624  1.00 69.69           C  
ATOM    201  CG  ASP    25      50.785  23.636 -18.184  1.00 69.69           C  
ATOM    202  OD1 ASP    25      51.000  22.585 -17.523  1.00 69.69           O  
ATOM    203  OD2 ASP    25      50.930  24.800 -17.723  1.00 69.69           O1-
ATOM    204  N   VAL    26      50.269  21.802 -22.449  1.00121.91           N  
ATOM    205  CA  VAL    26      49.519  21.724 -23.669  1.00121.91           C  
ATOM    206  C   VAL    26      49.124  20.296 -23.912  1.00121.91           C  
ATOM    207  O   VAL    26      49.944  19.450 -24.265  1.00121.91           O  
ATOM    208  CB  VAL    26      50.306  22.279 -24.817  1.00121.91           C  
ATOM    209  CG1 VAL    26      51.634  21.512 -24.912  1.00121.91           C  
ATOM    210  CG2 VAL    26      49.434  22.269 -26.078  1.00121.91           C  
ATOM    211  N   ILE    27      47.815  20.002 -23.734  1.00126.87           N  
ATOM    212  CA  ILE    27      47.355  18.646 -23.842  1.00126.87           C  
ATOM    213  C   ILE    27      46.357  18.514 -24.956  1.00126.87           C  
ATOM    214  O   ILE    27      45.240  19.021 -24.847  1.00126.87           O  
ATOM    215  CB  ILE    27      46.623  18.197 -22.605  1.00126.87           C  
ATOM    216  CG1 ILE    27      47.503  18.307 -21.346  1.00126.87           C  
ATOM    217  CG2 ILE    27      46.101  16.774 -22.863  1.00126.87           C  
ATOM    218  CD1 ILE    27      48.696  17.354 -21.325  1.00126.87           C  
ATOM    219  N   PRO    28      46.722  17.852 -26.031  1.00100.95           N  
ATOM    220  CA  PRO    28      45.767  17.635 -27.089  1.00100.95           C  
ATOM    221  C   PRO    28      44.843  16.484 -26.818  1.00100.95           C  
ATOM    222  O   PRO    28      45.311  15.415 -26.428  1.00100.95           O  
ATOM    223  CB  PRO    28      46.565  17.502 -28.388  1.00100.95           C  
ATOM    224  CG  PRO    28      48.024  17.330 -27.931  1.00100.95           C  
ATOM    225  CD  PRO    28      48.063  18.027 -26.564  1.00100.95           C  
ATOM    226  N   THR    29      43.523  16.721 -26.937  1.00101.57           N  
ATOM    227  CA  THR    29      42.463  15.766 -26.791  1.00101.57           C  
ATOM    228  C   THR    29      42.013  15.155 -28.093  1.00101.57           C  
ATOM    229  O   THR    29      41.356  14.118 -28.094  1.00101.57           O  
ATOM    230  CB  THR    29      41.275  16.362 -26.104  1.00101.57           C  
ATOM    231  CG2 THR    29      41.726  16.858 -24.721  1.00101.57           C  
ATOM    232  OG1 THR    29      40.766  17.449 -26.861  1.00101.57           O  
ATOM    233  N   GLY    30      42.259  15.813 -29.243  1.00 43.15           N  
ATOM    234  CA  GLY    30      41.698  15.289 -30.462  1.00 43.15           C  
ATOM    235  C   GLY    30      42.362  15.891 -31.665  1.00 43.15           C  
ATOM    236  O   GLY    30      43.107  16.864 -31.573  1.00 43.15           O  
ATOM    237  N   VAL    31      42.094  15.302 -32.852  1.00106.73           N  
ATOM    238  CA  VAL    31      42.666  15.815 -34.067  1.00106.73           C  
ATOM    239  C   VAL    31      41.686  15.620 -35.185  1.00106.73           C  
ATOM    240  O   VAL    31      40.600  15.075 -34.992  1.00106.73           O  
ATOM    241  CB  VAL    31      43.941  15.131 -34.464  1.00106.73           C  
ATOM    242  CG1 VAL    31      45.005  15.427 -33.392  1.00106.73           C  
ATOM    243  CG2 VAL    31      43.652  13.633 -34.662  1.00106.73           C  
ATOM    244  N   ALA    32      42.023  16.164 -36.375  1.00 51.65           N  
ATOM    245  CA  ALA    32      41.266  15.933 -37.573  1.00 51.65           C  
ATOM    246  C   ALA    32      42.245  16.109 -38.690  1.00 51.65           C  
ATOM    247  O   ALA    32      43.020  17.063 -38.694  1.00 51.65           O  
ATOM    248  CB  ALA    32      40.128  16.943 -37.799  1.00 51.65           C  
ATOM    249  N   HIS    33      42.230  15.195 -39.680  1.00 74.95           N  
ATOM    250  CA  HIS    33      43.164  15.283 -40.762  1.00 74.95           C  
ATOM    251  C   HIS    33      42.395  15.576 -42.012  1.00 74.95           C  
ATOM    252  O   HIS    33      41.373  14.951 -42.289  1.00 74.95           O  
ATOM    253  CB  HIS    33      43.937  13.971 -40.983  1.00 74.95           C  
ATOM    254  CG  HIS    33      44.984  14.047 -42.054  1.00 74.95           C  
ATOM    255  CD2 HIS    33      44.934  13.651 -43.353  1.00 74.95           C  
ATOM    256  ND1 HIS    33      46.251  14.555 -41.863  1.00 74.95           N  
ATOM    257  CE1 HIS    33      46.899  14.441 -43.049  1.00 74.95           C  
ATOM    258  NE2 HIS    33      46.141  13.898 -43.985  1.00 74.95           N  
ATOM    259  N   ASP    34      42.871  16.575 -42.783  1.00 55.07           N  
ATOM    260  CA  ASP    34      42.279  16.934 -44.041  1.00 55.07           C  
ATOM    261  C   ASP    34      43.190  16.353 -45.081  1.00 55.07           C  
ATOM    262  O   ASP    34      44.301  16.840 -45.285  1.00 55.07           O  
ATOM    263  CB  ASP    34      42.231  18.460 -44.250  1.00 55.07           C  
ATOM    264  CG  ASP    34      41.496  18.788 -45.544  1.00 55.07           C  
ATOM    265  OD1 ASP    34      41.061  17.838 -46.247  1.00 55.07           O  
ATOM    266  OD2 ASP    34      41.369  20.003 -45.850  1.00 55.07           O1-
ATOM    267  N   THR    35      42.750  15.267 -45.751  1.00112.21           N  
ATOM    268  CA  THR    35      43.578  14.596 -46.716  1.00112.21           C  
ATOM    269  C   THR    35      43.871  15.451 -47.906  1.00112.21           C  
ATOM    270  O   THR    35      45.010  15.514 -48.364  1.00112.21           O  
ATOM    271  CB  THR    35      42.968  13.350 -47.271  1.00112.21           C  
ATOM    272  CG2 THR    35      42.834  12.330 -46.147  1.00112.21           C  
ATOM    273  OG1 THR    35      41.705  13.631 -47.855  1.00112.21           O  
ATOM    274  N   GLU    36      42.849  16.133 -48.449  1.00 83.42           N  
ATOM    275  CA  GLU    36      43.055  16.867 -49.664  1.00 83.42           C  
ATOM    276  C   GLU    36      44.089  17.930 -49.442  1.00 83.42           C  
ATOM    277  O   GLU    36      45.004  18.098 -50.247  1.00 83.42           O  
ATOM    278  CB  GLU    36      41.784  17.590 -50.140  1.00 83.42           C  
ATOM    279  CG  GLU    36      40.620  16.657 -50.482  1.00 83.42           C  
ATOM    280  CD  GLU    36      39.903  16.302 -49.188  1.00 83.42           C  
ATOM    281  OE1 GLU    36      39.600  17.242 -48.406  1.00 83.42           O  
ATOM    282  OE2 GLU    36      39.655  15.089 -48.959  1.00 83.42           O1-
ATOM    283  N   SER    37      43.948  18.681 -48.333  1.00 93.25           N  
ATOM    284  CA  SER    37      44.795  19.793 -47.993  1.00 93.25           C  
ATOM    285  C   SER    37      46.104  19.347 -47.414  1.00 93.25           C  
ATOM    286  O   SER    37      47.052  20.129 -47.366  1.00 93.25           O  
ATOM    287  CB  SER    37      44.150  20.735 -46.964  1.00 93.25           C  
ATOM    288  OG  SER    37      43.972  20.053 -45.732  1.00 93.25           O  
ATOM    289  N   ARG    38      46.203  18.086 -46.955  1.00 89.50           N  
ATOM    290  CA  ARG    38      47.401  17.647 -46.294  1.00 89.50           C  
ATOM    291  C   ARG    38      47.626  18.503 -45.082  1.00 89.50           C  
ATOM    292  O   ARG    38      48.754  18.911 -44.800  1.00 89.50           O  
ATOM    293  CB  ARG    38      48.654  17.671 -47.192  1.00 89.50           C  
ATOM    294  CG  ARG    38      48.626  16.563 -48.247  1.00 89.50           C  
ATOM    295  CD  ARG    38      49.926  16.403 -49.036  1.00 89.50           C  
ATOM    296  NE  ARG    38      49.768  15.184 -49.879  1.00 89.50           N  
ATOM    297  CZ  ARG    38      50.738  14.823 -50.768  1.00 89.50           C  
ATOM    298  NH1 ARG    38      51.860  15.586 -50.913  1.00 89.50           N1+
ATOM    299  NH2 ARG    38      50.585  13.691 -51.515  1.00 89.50           N  
ATOM    300  N   THR    39      46.544  18.784 -44.321  1.00111.74           N  
ATOM    301  CA  THR    39      46.666  19.586 -43.133  1.00111.74           C  
ATOM    302  C   THR    39      46.151  18.811 -41.959  1.00111.74           C  
ATOM    303  O   THR    39      45.188  18.053 -42.072  1.00111.74           O  
ATOM    304  CB  THR    39      45.872  20.860 -43.170  1.00111.74           C  
ATOM    305  CG2 THR    39      46.289  21.667 -44.410  1.00111.74           C  
ATOM    306  OG1 THR    39      44.481  20.576 -43.214  1.00111.74           O  
ATOM    307  N   LEU    40      46.799  18.983 -40.786  1.00 63.32           N  
ATOM    308  CA  LEU    40      46.350  18.290 -39.613  1.00 63.32           C  
ATOM    309  C   LEU    40      45.953  19.307 -38.585  1.00 63.32           C  
ATOM    310  O   LEU    40      46.654  20.296 -38.358  1.00 63.32           O  
ATOM    311  CB  LEU    40      47.403  17.337 -39.026  1.00 63.32           C  
ATOM    312  CG  LEU    40      46.892  16.501 -37.841  1.00 63.32           C  
ATOM    313  CD1 LEU    40      45.637  15.700 -38.221  1.00 63.32           C  
ATOM    314  CD2 LEU    40      48.000  15.582 -37.314  1.00 63.32           C  
ATOM    315  N   PHE    41      44.785  19.087 -37.945  1.00 58.52           N  
ATOM    316  CA  PHE    41      44.285  20.013 -36.968  1.00 58.52           C  
ATOM    317  C   PHE    41      44.263  19.322 -35.638  1.00 58.52           C  
ATOM    318  O   PHE    41      43.837  18.173 -35.523  1.00 58.52           O  
ATOM    319  CB  PHE    41      42.848  20.478 -37.257  1.00 58.52           C  
ATOM    320  CG  PHE    41      42.837  21.177 -38.576  1.00 58.52           C  
ATOM    321  CD1 PHE    41      43.279  22.476 -38.691  1.00 58.52           C  
ATOM    322  CD2 PHE    41      42.370  20.534 -39.701  1.00 58.52           C  
ATOM    323  CE1 PHE    41      43.264  23.118 -39.909  1.00 58.52           C  
ATOM    324  CE2 PHE    41      42.352  21.170 -40.921  1.00 58.52           C  
ATOM    325  CZ  PHE    41      42.800  22.466 -41.027  1.00 58.52           C  
ATOM    326  N   PHE    42      44.727  20.028 -34.585  1.00 55.04           N  
ATOM    327  CA  PHE    42      44.780  19.448 -33.273  1.00 55.04           C  
ATOM    328  C   PHE    42      44.007  20.315 -32.333  1.00 55.04           C  
ATOM    329  O   PHE    42      44.087  21.543 -32.383  1.00 55.04           O  
ATOM    330  CB  PHE    42      46.186  19.430 -32.650  1.00 55.04           C  
ATOM    331  CG  PHE    42      47.111  18.582 -33.443  1.00 55.04           C  
ATOM    332  CD1 PHE    42      47.720  19.084 -34.569  1.00 55.04           C  
ATOM    333  CD2 PHE    42      47.389  17.294 -33.046  1.00 55.04           C  
ATOM    334  CE1 PHE    42      48.587  18.307 -35.299  1.00 55.04           C  
ATOM    335  CE2 PHE    42      48.255  16.513 -33.771  1.00 55.04           C  
ATOM    336  CZ  PHE    42      48.853  17.022 -34.898  1.00 55.04           C  
ATOM    337  N   GLY    43      43.260  19.673 -31.416  1.00 38.50           N  
ATOM    338  CA  GLY    43      42.534  20.416 -30.430  1.00 38.50           C  
ATOM    339  C   GLY    43      43.341  20.388 -29.168  1.00 38.50           C  
ATOM    340  O   GLY    43      43.698  19.318 -28.673  1.00 38.50           O  
ATOM    341  N   ILE    44      43.688  21.587 -28.649  1.00 67.77           N  
ATOM    342  CA  ILE    44      44.349  21.718 -27.380  1.00 67.77           C  
ATOM    343  C   ILE    44      43.472  22.619 -26.550  1.00 67.77           C  
ATOM    344  O   ILE    44      43.580  23.843 -26.632  1.00 67.77           O  
ATOM    345  CB  ILE    44      45.686  22.394 -27.469  1.00 67.77           C  
ATOM    346  CG1 ILE    44      46.636  21.589 -28.369  1.00 67.77           C  
ATOM    347  CG2 ILE    44      46.211  22.589 -26.036  1.00 67.77           C  
ATOM    348  CD1 ILE    44      47.885  22.365 -28.784  1.00 67.77           C  
ATOM    349  N   PRO    45      42.628  22.060 -25.725  1.00 81.20           N  
ATOM    350  CA  PRO    45      41.692  22.807 -24.921  1.00 81.20           C  
ATOM    351  C   PRO    45      42.387  23.680 -23.919  1.00 81.20           C  
ATOM    352  O   PRO    45      43.484  23.339 -23.481  1.00 81.20           O  
ATOM    353  CB  PRO    45      40.808  21.750 -24.258  1.00 81.20           C  
ATOM    354  CG  PRO    45      41.697  20.491 -24.225  1.00 81.20           C  
ATOM    355  CD  PRO    45      42.587  20.631 -25.473  1.00 81.20           C  
ATOM    356  N   ARG    46      41.778  24.819 -23.525  1.00131.88           N  
ATOM    357  CA  ARG    46      42.492  25.630 -22.586  1.00131.88           C  
ATOM    358  C   ARG    46      42.112  25.181 -21.210  1.00131.88           C  
ATOM    359  O   ARG    46      41.426  25.880 -20.463  1.00131.88           O  
ATOM    360  CB  ARG    46      42.209  27.137 -22.713  1.00131.88           C  
ATOM    361  CG  ARG    46      42.482  27.691 -24.117  1.00131.88           C  
ATOM    362  CD  ARG    46      42.941  29.151 -24.130  1.00131.88           C  
ATOM    363  NE  ARG    46      42.535  29.758 -25.430  1.00131.88           N  
ATOM    364  CZ  ARG    46      43.186  29.485 -26.597  1.00131.88           C  
ATOM    365  NH1 ARG    46      44.232  28.614 -26.614  1.00131.88           N1+
ATOM    366  NH2 ARG    46      42.770  30.069 -27.760  1.00131.88           N  
ATOM    367  N   ILE    47      42.534  23.946 -20.877  1.00145.60           N  
ATOM    368  CA  ILE    47      42.366  23.330 -19.595  1.00145.60           C  
ATOM    369  C   ILE    47      43.310  23.954 -18.619  1.00145.60           C  
ATOM    370  O   ILE    47      42.951  24.226 -17.475  1.00145.60           O  
ATOM    371  CB  ILE    47      42.629  21.851 -19.639  1.00145.60           C  
ATOM    372  CG1 ILE    47      42.372  21.209 -18.264  1.00145.60           C  
ATOM    373  CG2 ILE    47      44.050  21.635 -20.182  1.00145.60           C  
ATOM    374  CD1 ILE    47      40.904  21.225 -17.841  1.00145.60           C  
ATOM    375  N   PHE    48      44.565  24.179 -19.062  1.00 64.88           N  
ATOM    376  CA  PHE    48      45.591  24.749 -18.236  1.00 64.88           C  
ATOM    377  C   PHE    48      46.018  26.045 -18.856  1.00 64.88           C  
ATOM    378  O   PHE    48      45.669  26.362 -19.991  1.00 64.88           O  
ATOM    379  CB  PHE    48      46.812  23.833 -18.044  1.00 64.88           C  
ATOM    380  CG  PHE    48      46.339  22.722 -17.170  1.00 64.88           C  
ATOM    381  CD1 PHE    48      45.651  21.660 -17.705  1.00 64.88           C  
ATOM    382  CD2 PHE    48      46.575  22.746 -15.813  1.00 64.88           C  
ATOM    383  CE1 PHE    48      45.205  20.635 -16.905  1.00 64.88           C  
ATOM    384  CE2 PHE    48      46.132  21.723 -15.007  1.00 64.88           C  
ATOM    385  CZ  PHE    48      45.445  20.665 -15.553  1.00 64.88           C  
ATOM    386  N   PRO    49      46.757  26.813 -18.111  1.00 95.16           N  
ATOM    387  CA  PRO    49      47.069  28.154 -18.547  1.00 95.16           C  
ATOM    388  C   PRO    49      48.030  28.313 -19.687  1.00 95.16           C  
ATOM    389  O   PRO    49      48.885  27.453 -19.889  1.00 95.16           O  
ATOM    390  CB  PRO    49      47.512  28.903 -17.294  1.00 95.16           C  
ATOM    391  CG  PRO    49      46.780  28.169 -16.159  1.00 95.16           C  
ATOM    392  CD  PRO    49      46.633  26.729 -16.666  1.00 95.16           C  
ATOM    393  N   LYS    50      47.899  29.452 -20.403  1.00 86.51           N  
ATOM    394  CA  LYS    50      48.749  29.930 -21.461  1.00 86.51           C  
ATOM    395  C   LYS    50      48.778  29.083 -22.696  1.00 86.51           C  
ATOM    396  O   LYS    50      49.836  28.909 -23.300  1.00 86.51           O  
ATOM    397  CB  LYS    50      50.189  30.160 -20.981  1.00 86.51           C  
ATOM    398  CG  LYS    50      50.255  31.245 -19.908  1.00 86.51           C  
ATOM    399  CD  LYS    50      51.569  31.272 -19.132  1.00 86.51           C  
ATOM    400  CE  LYS    50      51.605  32.362 -18.059  1.00 86.51           C  
ATOM    401  NZ  LYS    50      52.903  32.331 -17.349  1.00 86.51           N1+
ATOM    402  N   VAL    51      47.619  28.565 -23.141  1.00 71.24           N  
ATOM    403  CA  VAL    51      47.613  27.840 -24.383  1.00 71.24           C  
ATOM    404  C   VAL    51      47.490  28.876 -25.468  1.00 71.24           C  
ATOM    405  O   VAL    51      46.480  29.568 -25.575  1.00 71.24           O  
ATOM    406  CB  VAL    51      46.447  26.900 -24.510  1.00 71.24           C  
ATOM    407  CG1 VAL    51      46.447  26.295 -25.924  1.00 71.24           C  
ATOM    408  CG2 VAL    51      46.538  25.849 -23.390  1.00 71.24           C  
ATOM    409  N   PRO    52      48.518  29.034 -26.256  1.00141.41           N  
ATOM    410  CA  PRO    52      48.575  29.999 -27.325  1.00141.41           C  
ATOM    411  C   PRO    52      47.538  29.801 -28.381  1.00141.41           C  
ATOM    412  O   PRO    52      46.980  30.799 -28.834  1.00141.41           O  
ATOM    413  CB  PRO    52      50.012  29.940 -27.853  1.00141.41           C  
ATOM    414  CG  PRO    52      50.538  28.572 -27.378  1.00141.41           C  
ATOM    415  CD  PRO    52      49.757  28.302 -26.085  1.00141.41           C  
ATOM    416  N   ILE    53      47.291  28.550 -28.826  1.00120.59           N  
ATOM    417  CA  ILE    53      46.252  28.354 -29.798  1.00120.59           C  
ATOM    418  C   ILE    53      45.543  27.066 -29.500  1.00120.59           C  
ATOM    419  O   ILE    53      46.156  26.003 -29.405  1.00120.59           O  
ATOM    420  CB  ILE    53      46.725  28.373 -31.218  1.00120.59           C  
ATOM    421  CG1 ILE    53      45.510  28.576 -32.133  1.00120.59           C  
ATOM    422  CG2 ILE    53      47.542  27.102 -31.500  1.00120.59           C  
ATOM    423  CD1 ILE    53      45.880  29.075 -33.524  1.00120.59           C  
ATOM    424  N   THR    54      44.212  27.156 -29.313  1.00131.77           N  
ATOM    425  CA  THR    54      43.334  26.058 -29.001  1.00131.77           C  
ATOM    426  C   THR    54      43.127  25.188 -30.205  1.00131.77           C  
ATOM    427  O   THR    54      42.942  23.976 -30.084  1.00131.77           O  
ATOM    428  CB  THR    54      41.986  26.519 -28.519  1.00131.77           C  
ATOM    429  CG2 THR    54      41.234  27.178 -29.688  1.00131.77           C  
ATOM    430  OG1 THR    54      41.243  25.423 -28.005  1.00131.77           O  
ATOM    431  N   VAL    55      43.064  25.809 -31.400  1.00117.76           N  
ATOM    432  CA  VAL    55      42.992  25.056 -32.616  1.00117.76           C  
ATOM    433  C   VAL    55      44.343  25.229 -33.250  1.00117.76           C  
ATOM    434  O   VAL    55      44.764  26.344 -33.547  1.00117.76           O  
ATOM    435  CB  VAL    55      41.919  25.530 -33.563  1.00117.76           C  
ATOM    436  CG1 VAL    55      40.554  25.250 -32.914  1.00117.76           C  
ATOM    437  CG2 VAL    55      42.134  27.018 -33.889  1.00117.76           C  
ATOM    438  N   ALA    56      45.086  24.125 -33.464  1.00 42.55           N  
ATOM    439  CA  ALA    56      46.414  24.261 -33.994  1.00 42.55           C  
ATOM    440  C   ALA    56      46.514  23.441 -35.243  1.00 42.55           C  
ATOM    441  O   ALA    56      45.813  22.442 -35.391  1.00 42.55           O  
ATOM    442  CB  ALA    56      47.510  23.764 -33.036  1.00 42.55           C  
ATOM    443  N   GLU    57      47.387  23.855 -36.190  1.00 64.21           N  
ATOM    444  CA  GLU    57      47.489  23.120 -37.422  1.00 64.21           C  
ATOM    445  C   GLU    57      48.922  22.824 -37.760  1.00 64.21           C  
ATOM    446  O   GLU    57      49.840  23.543 -37.366  1.00 64.21           O  
ATOM    447  CB  GLU    57      46.851  23.850 -38.624  1.00 64.21           C  
ATOM    448  CG  GLU    57      47.460  25.220 -38.933  1.00 64.21           C  
ATOM    449  CD  GLU    57      46.598  25.898 -39.995  1.00 64.21           C  
ATOM    450  OE1 GLU    57      45.727  25.204 -40.582  1.00 64.21           O  
ATOM    451  OE2 GLU    57      46.799  27.120 -40.230  1.00 64.21           O1-
ATOM    452  N   LEU    58      49.140  21.701 -38.480  1.00112.16           N  
ATOM    453  CA  LEU    58      50.455  21.338 -38.934  1.00112.16           C  
ATOM    454  C   LEU    58      50.368  20.938 -40.377  1.00112.16           C  
ATOM    455  O   LEU    58      49.389  20.331 -40.809  1.00112.16           O  
ATOM    456  CB  LEU    58      51.069  20.159 -38.161  1.00112.16           C  
ATOM    457  CG  LEU    58      51.349  20.482 -36.682  1.00112.16           C  
ATOM    458  CD1 LEU    58      50.051  20.795 -35.923  1.00112.16           C  
ATOM    459  CD2 LEU    58      52.173  19.369 -36.014  1.00112.16           C  
ATOM    460  N   ASN    59      51.411  21.282 -41.164  1.00 57.09           N  
ATOM    461  CA  ASN    59      51.459  20.923 -42.554  1.00 57.09           C  
ATOM    462  C   ASN    59      52.194  19.617 -42.631  1.00 57.09           C  
ATOM    463  O   ASN    59      53.387  19.535 -42.348  1.00 57.09           O  
ATOM    464  CB  ASN    59      52.225  21.938 -43.424  1.00 57.09           C  
ATOM    465  CG  ASN    59      51.998  21.601 -44.892  1.00 57.09           C  
ATOM    466  ND2 ASN    59      51.731  22.647 -45.720  1.00 57.09           N  
ATOM    467  OD1 ASN    59      52.047  20.439 -45.294  1.00 57.09           O  
ATOM    468  N   THR    60      51.450  18.560 -43.000  1.00 86.71           N  
ATOM    469  CA  THR    60      51.831  17.178 -43.099  1.00 86.71           C  
ATOM    470  C   THR    60      52.667  16.872 -44.310  1.00 86.71           C  
ATOM    471  O   THR    60      53.286  15.814 -44.363  1.00 86.71           O  
ATOM    472  CB  THR    60      50.642  16.263 -43.130  1.00 86.71           C  
ATOM    473  CG2 THR    60      49.785  16.539 -41.883  1.00 86.71           C  
ATOM    474  OG1 THR    60      49.874  16.495 -44.303  1.00 86.71           O  
ATOM    475  N   ARG    61      52.675  17.742 -45.338  1.00 73.31           N  
ATOM    476  CA  ARG    61      53.303  17.381 -46.583  1.00 73.31           C  
ATOM    477  C   ARG    61      54.732  16.975 -46.383  1.00 73.31           C  
ATOM    478  O   ARG    61      55.123  15.880 -46.783  1.00 73.31           O  
ATOM    479  CB  ARG    61      53.329  18.536 -47.597  1.00 73.31           C  
ATOM    480  CG  ARG    61      53.861  18.116 -48.968  1.00 73.31           C  
ATOM    481  CD  ARG    61      54.083  19.275 -49.939  1.00 73.31           C  
ATOM    482  NE  ARG    61      54.240  18.678 -51.297  1.00 73.31           N  
ATOM    483  CZ  ARG    61      55.353  17.949 -51.606  1.00 73.31           C  
ATOM    484  NH1 ARG    61      56.297  17.695 -50.656  1.00 73.31           N1+
ATOM    485  NH2 ARG    61      55.509  17.456 -52.869  1.00 73.31           N  
ATOM    486  N   THR    62      55.553  17.839 -45.760  1.00113.29           N  
ATOM    487  CA  THR    62      56.939  17.510 -45.588  1.00113.29           C  
ATOM    488  C   THR    62      57.103  16.396 -44.597  1.00113.29           C  
ATOM    489  O   THR    62      57.829  15.433 -44.838  1.00113.29           O  
ATOM    490  CB  THR    62      57.752  18.691 -45.130  1.00113.29           C  
ATOM    491  CG2 THR    62      57.236  19.181 -43.766  1.00113.29           C  
ATOM    492  OG1 THR    62      59.125  18.340 -45.047  1.00113.29           O  
ATOM    493  N   TYR    63      56.382  16.510 -43.469  1.00213.58           N  
ATOM    494  CA  TYR    63      56.447  15.691 -42.291  1.00213.58           C  
ATOM    495  C   TYR    63      56.037  14.252 -42.427  1.00213.58           C  
ATOM    496  O   TYR    63      56.722  13.383 -41.893  1.00213.58           O  
ATOM    497  CB  TYR    63      55.595  16.302 -41.144  1.00213.58           C  
ATOM    498  CG  TYR    63      54.891  15.157 -40.510  1.00213.58           C  
ATOM    499  CD1 TYR    63      55.469  14.349 -39.552  1.00213.58           C  
ATOM    500  CD2 TYR    63      53.599  14.918 -40.914  1.00213.58           C  
ATOM    501  CE1 TYR    63      54.751  13.296 -39.034  1.00213.58           C  
ATOM    502  CE2 TYR    63      52.889  13.872 -40.409  1.00213.58           C  
ATOM    503  CZ  TYR    63      53.470  13.058 -39.477  1.00213.58           C  
ATOM    504  OH  TYR    63      52.714  11.992 -38.969  1.00213.58           O  
ATOM    505  N   ASN    64      54.936  13.929 -43.126  1.00140.96           N  
ATOM    506  CA  ASN    64      54.410  12.609 -42.913  1.00140.96           C  
ATOM    507  C   ASN    64      55.364  11.580 -43.427  1.00140.96           C  
ATOM    508  O   ASN    64      55.835  11.653 -44.561  1.00140.96           O  
ATOM    509  CB  ASN    64      53.022  12.397 -43.544  1.00140.96           C  
ATOM    510  CG  ASN    64      52.409  11.150 -42.927  1.00140.96           C  
ATOM    511  ND2 ASN    64      52.748   9.959 -43.490  1.00140.96           N  
ATOM    512  OD1 ASN    64      51.644  11.232 -41.967  1.00140.96           O  
ATOM    513  N   SER    65      55.676  10.592 -42.563  1.00203.58           N  
ATOM    514  CA  SER    65      56.569   9.509 -42.860  1.00203.58           C  
ATOM    515  C   SER    65      57.968  10.039 -43.028  1.00203.58           C  
ATOM    516  O   SER    65      58.874   9.303 -43.420  1.00203.58           O  
ATOM    517  CB  SER    65      56.185   8.754 -44.145  1.00203.58           C  
ATOM    518  OG  SER    65      57.101   7.696 -44.387  1.00203.58           O  
ATOM    519  N   ALA    66      58.173  11.333 -42.718  1.00146.64           N  
ATOM    520  CA  ALA    66      59.436  12.017 -42.803  1.00146.64           C  
ATOM    521  C   ALA    66      60.393  11.545 -41.758  1.00146.64           C  
ATOM    522  O   ALA    66      61.602  11.620 -41.961  1.00146.64           O  
ATOM    523  CB  ALA    66      59.340  13.547 -42.660  1.00146.64           C  
ATOM    524  N   GLU    67      59.885  11.050 -40.612  1.00313.76           N  
ATOM    525  CA  GLU    67      60.700  10.801 -39.454  1.00313.76           C  
ATOM    526  C   GLU    67      60.958  12.158 -38.884  1.00313.76           C  
ATOM    527  O   GLU    67      61.887  12.385 -38.111  1.00313.76           O  
ATOM    528  CB  GLU    67      62.037  10.091 -39.739  1.00313.76           C  
ATOM    529  CG  GLU    67      62.867   9.847 -38.477  1.00313.76           C  
ATOM    530  CD  GLU    67      62.146   8.812 -37.623  1.00313.76           C  
ATOM    531  OE1 GLU    67      61.493   7.907 -38.208  1.00313.76           O  
ATOM    532  OE2 GLU    67      62.237   8.916 -36.372  1.00313.76           O1-
ATOM    533  N   LEU    68      60.074  13.092 -39.288  1.00213.40           N  
ATOM    534  CA  LEU    68      59.984  14.441 -38.812  1.00213.40           C  
ATOM    535  C   LEU    68      59.495  14.343 -37.405  1.00213.40           C  
ATOM    536  O   LEU    68      59.693  15.259 -36.617  1.00213.40           O  
ATOM    537  CB  LEU    68      58.991  15.329 -39.582  1.00213.40           C  
ATOM    538  CG  LEU    68      58.939  16.766 -39.025  1.00213.40           C  
ATOM    539  CD1 LEU    68      60.298  17.465 -39.195  1.00213.40           C  
ATOM    540  CD2 LEU    68      57.781  17.573 -39.627  1.00213.40           C  
ATOM    541  N   ARG    69      58.738  13.270 -37.110  1.00273.10           N  
ATOM    542  CA  ARG    69      58.303  12.914 -35.784  1.00273.10           C  
ATOM    543  C   ARG    69      57.443  13.951 -35.125  1.00273.10           C  
ATOM    544  O   ARG    69      56.228  13.784 -35.028  1.00273.10           O  
ATOM    545  CB  ARG    69      59.440  12.532 -34.811  1.00273.10           C  
ATOM    546  CG  ARG    69      60.506  13.609 -34.588  1.00273.10           C  
ATOM    547  CD  ARG    69      61.330  13.432 -33.309  1.00273.10           C  
ATOM    548  NE  ARG    69      61.811  12.024 -33.257  1.00273.10           N  
ATOM    549  CZ  ARG    69      61.090  11.082 -32.584  1.00273.10           C  
ATOM    550  NH1 ARG    69      59.913  11.422 -31.980  1.00273.10           N1+
ATOM    551  NH2 ARG    69      61.558   9.803 -32.503  1.00273.10           N  
ATOM    552  N   SER    70      58.062  15.020 -34.583  1.00 96.46           N  
ATOM    553  CA  SER    70      57.291  15.974 -33.841  1.00 96.46           C  
ATOM    554  C   SER    70      57.312  17.303 -34.536  1.00 96.46           C  
ATOM    555  O   SER    70      58.248  18.080 -34.364  1.00 96.46           O  
ATOM    556  CB  SER    70      57.898  16.250 -32.455  1.00 96.46           C  
ATOM    557  OG  SER    70      58.124  15.038 -31.754  1.00 96.46           O  
ATOM    558  N   PRO    71      56.291  17.623 -35.281  1.00 89.18           N  
ATOM    559  CA  PRO    71      56.236  18.907 -35.926  1.00 89.18           C  
ATOM    560  C   PRO    71      55.817  19.936 -34.927  1.00 89.18           C  
ATOM    561  O   PRO    71      55.149  19.577 -33.961  1.00 89.18           O  
ATOM    562  CB  PRO    71      55.248  18.766 -37.081  1.00 89.18           C  
ATOM    563  CG  PRO    71      54.456  17.496 -36.740  1.00 89.18           C  
ATOM    564  CD  PRO    71      55.448  16.641 -35.937  1.00 89.18           C  
ATOM    565  N   PRO    72      56.201  21.170 -35.119  1.00 97.47           N  
ATOM    566  CA  PRO    72      55.763  22.198 -34.215  1.00 97.47           C  
ATOM    567  C   PRO    72      54.340  22.540 -34.519  1.00 97.47           C  
ATOM    568  O   PRO    72      53.931  22.398 -35.670  1.00 97.47           O  
ATOM    569  CB  PRO    72      56.725  23.367 -34.409  1.00 97.47           C  
ATOM    570  CG  PRO    72      58.019  22.695 -34.901  1.00 97.47           C  
ATOM    571  CD  PRO    72      57.535  21.434 -35.634  1.00 97.47           C  
ATOM    572  N   LEU    73      53.563  22.979 -33.509  1.00 87.80           N  
ATOM    573  CA  LEU    73      52.193  23.333 -33.744  1.00 87.80           C  
ATOM    574  C   LEU    73      52.153  24.744 -34.233  1.00 87.80           C  
ATOM    575  O   LEU    73      52.943  25.587 -33.811  1.00 87.80           O  
ATOM    576  CB  LEU    73      51.311  23.231 -32.486  1.00 87.80           C  
ATOM    577  CG  LEU    73      51.146  21.790 -31.958  1.00 87.80           C  
ATOM    578  CD1 LEU    73      50.335  20.919 -32.931  1.00 87.80           C  
ATOM    579  CD2 LEU    73      52.505  21.167 -31.607  1.00 87.80           C  
ATOM    580  N   ASN    74      51.210  25.038 -35.147  1.00 53.83           N  
ATOM    581  CA  ASN    74      51.114  26.355 -35.705  1.00 53.83           C  
ATOM    582  C   ASN    74      49.749  26.880 -35.408  1.00 53.83           C  
ATOM    583  O   ASN    74      48.829  26.133 -35.075  1.00 53.83           O  
ATOM    584  CB  ASN    74      51.241  26.377 -37.241  1.00 53.83           C  
ATOM    585  CG  ASN    74      52.642  25.938 -37.648  1.00 53.83           C  
ATOM    586  ND2 ASN    74      52.865  24.598 -37.711  1.00 53.83           N  
ATOM    587  OD1 ASN    74      53.517  26.762 -37.911  1.00 53.83           O  
ATOM    588  N   ILE    75      49.599  28.213 -35.507  1.00114.13           N  
ATOM    589  CA  ILE    75      48.328  28.840 -35.321  1.00114.13           C  
ATOM    590  C   ILE    75      47.472  28.442 -36.476  1.00114.13           C  
ATOM    591  O   ILE    75      47.956  28.234 -37.587  1.00114.13           O  
ATOM    592  CB  ILE    75      48.391  30.339 -35.308  1.00114.13           C  
ATOM    593  CG1 ILE    75      48.890  30.864 -36.666  1.00114.13           C  
ATOM    594  CG2 ILE    75      49.256  30.772 -34.113  1.00114.13           C  
ATOM    595  CD1 ILE    75      48.703  32.369 -36.844  1.00114.13           C  
ATOM    596  N   PHE    76      46.161  28.289 -36.214  1.00102.84           N  
ATOM    597  CA  PHE    76      45.197  27.993 -37.228  1.00102.84           C  
ATOM    598  C   PHE    76      45.280  29.164 -38.140  1.00102.84           C  
ATOM    599  O   PHE    76      45.867  30.195 -37.825  1.00102.84           O  
ATOM    600  CB  PHE    76      43.770  27.860 -36.653  1.00102.84           C  
ATOM    601  CG  PHE    76      42.784  27.548 -37.729  1.00102.84           C  
ATOM    602  CD1 PHE    76      42.785  26.321 -38.352  1.00102.84           C  
ATOM    603  CD2 PHE    76      41.826  28.471 -38.087  1.00102.84           C  
ATOM    604  CE1 PHE    76      41.866  26.031 -39.334  1.00102.84           C  
ATOM    605  CE2 PHE    76      40.904  28.187 -39.066  1.00102.84           C  
ATOM    606  CZ  PHE    76      40.925  26.965 -39.694  1.00102.84           C  
ATOM    607  N   SER    77      44.706  29.036 -39.331  1.00115.38           N  
ATOM    608  CA  SER    77      44.823  30.101 -40.280  1.00115.38           C  
ATOM    609  C   SER    77      44.102  31.372 -39.806  1.00115.38           C  
ATOM    610  O   SER    77      43.854  32.255 -40.626  1.00115.38           O  
ATOM    611  CB  SER    77      44.295  29.716 -41.671  1.00115.38           C  
ATOM    612  OG  SER    77      45.130  28.712 -42.231  1.00115.38           O  
ATOM    613  N   GLY    78      43.727  31.480 -38.495  1.00 78.64           N  
ATOM    614  CA  GLY    78      43.130  32.598 -37.783  1.00 78.64           C  
ATOM    615  C   GLY    78      44.177  33.631 -37.478  1.00 78.64           C  
ATOM    616  O   GLY    78      45.291  33.584 -37.993  1.00 78.64           O  
ATOM    617  N   LYS    79      43.821  34.606 -36.609  1.00196.69           N  
ATOM    618  CA  LYS    79      44.658  35.735 -36.304  1.00196.69           C  
ATOM    619  C   LYS    79      45.347  35.527 -34.981  1.00196.69           C  
ATOM    620  O   LYS    79      46.391  34.880 -34.913  1.00196.69           O  
ATOM    621  CB  LYS    79      43.848  37.043 -36.218  1.00196.69           C  
ATOM    622  CG  LYS    79      44.670  38.337 -36.272  1.00196.69           C  
ATOM    623  CD  LYS    79      45.618  38.555 -35.091  1.00196.69           C  
ATOM    624  CE  LYS    79      46.344  39.901 -35.133  1.00196.69           C  
ATOM    625  NZ  LYS    79      47.074  40.124 -33.866  1.00196.69           N1+
ATOM    626  N   SER    80      44.781  36.133 -33.913  1.00 74.77           N  
ATOM    627  CA  SER    80      45.307  36.195 -32.571  1.00 74.77           C  
ATOM    628  C   SER    80      45.225  34.896 -31.815  1.00 74.77           C  
ATOM    629  O   SER    80      45.995  34.694 -30.876  1.00 74.77           O  
ATOM    630  CB  SER    80      44.593  37.256 -31.717  1.00 74.77           C  
ATOM    631  OG  SER    80      43.226  36.905 -31.554  1.00 74.77           O  
ATOM    632  N   SER    81      44.351  33.960 -32.237  1.00119.98           N  
ATOM    633  CA  SER    81      44.064  32.725 -31.545  1.00119.98           C  
ATOM    634  C   SER    81      43.046  32.940 -30.457  1.00119.98           C  
ATOM    635  O   SER    81      42.725  32.028 -29.695  1.00119.98           O  
ATOM    636  CB  SER    81      45.293  32.042 -30.923  1.00119.98           C  
ATOM    637  OG  SER    81      44.899  30.804 -30.348  1.00119.98           O  
ATOM    638  N   LYS    82      42.542  34.177 -30.346  1.00135.13           N  
ATOM    639  CA  LYS    82      41.406  34.576 -29.557  1.00135.13           C  
ATOM    640  C   LYS    82      40.099  34.187 -30.220  1.00135.13           C  
ATOM    641  O   LYS    82      39.089  34.180 -29.520  1.00135.13           O  
ATOM    642  CB  LYS    82      41.370  36.087 -29.283  1.00135.13           C  
ATOM    643  CG  LYS    82      42.332  36.515 -28.173  1.00135.13           C  
ATOM    644  CD  LYS    82      43.807  36.266 -28.486  1.00135.13           C  
ATOM    645  CE  LYS    82      44.745  36.699 -27.357  1.00135.13           C  
ATOM    646  NZ  LYS    82      46.149  36.414 -27.724  1.00135.13           N1+
ATOM    647  N   PRO    83      39.991  33.931 -31.514  1.00 96.56           N  
ATOM    648  CA  PRO    83      38.688  33.607 -32.044  1.00 96.56           C  
ATOM    649  C   PRO    83      38.014  32.382 -31.514  1.00 96.56           C  
ATOM    650  O   PRO    83      36.799  32.282 -31.671  1.00 96.56           O  
ATOM    651  CB  PRO    83      38.821  33.643 -33.562  1.00 96.56           C  
ATOM    652  CG  PRO    83      39.878  34.735 -33.782  1.00 96.56           C  
ATOM    653  CD  PRO    83      40.742  34.695 -32.511  1.00 96.56           C  
ATOM    654  N   LEU    84      38.764  31.414 -30.961  1.00132.06           N  
ATOM    655  CA  LEU    84      38.182  30.267 -30.319  1.00132.06           C  
ATOM    656  C   LEU    84      38.730  30.280 -28.927  1.00132.06           C  
ATOM    657  O   LEU    84      39.935  30.463 -28.754  1.00132.06           O  
ATOM    658  CB  LEU    84      38.631  28.930 -30.941  1.00132.06           C  
ATOM    659  CG  LEU    84      37.912  28.520 -32.238  1.00132.06           C  
ATOM    660  CD1 LEU    84      36.563  27.860 -31.931  1.00132.06           C  
ATOM    661  CD2 LEU    84      37.758  29.707 -33.188  1.00132.06           C  
ATOM    662  N   THR    85      37.852  30.197 -27.897  1.00151.74           N  
ATOM    663  CA  THR    85      38.347  30.170 -26.548  1.00151.74           C  
ATOM    664  C   THR    85      38.942  28.837 -26.193  1.00151.74           C  
ATOM    665  O   THR    85      40.115  28.762 -25.835  1.00151.74           O  
ATOM    666  CB  THR    85      37.322  30.507 -25.499  1.00151.74           C  
ATOM    667  CG2 THR    85      36.768  31.910 -25.781  1.00151.74           C  
ATOM    668  OG1 THR    85      36.270  29.559 -25.492  1.00151.74           O  
ATOM    669  N   SER    86      38.159  27.736 -26.309  1.00 64.34           N  
ATOM    670  CA  SER    86      38.683  26.438 -25.966  1.00 64.34           C  
ATOM    671  C   SER    86      37.909  25.382 -26.709  1.00 64.34           C  
ATOM    672  O   SER    86      36.678  25.419 -26.748  1.00 64.34           O  
ATOM    673  CB  SER    86      38.568  26.106 -24.468  1.00 64.34           C  
ATOM    674  OG  SER    86      39.102  24.814 -24.212  1.00 64.34           O  
ATOM    675  N   VAL    87      38.623  24.391 -27.297  1.00 65.98           N  
ATOM    676  CA  VAL    87      37.965  23.354 -28.050  1.00 65.98           C  
ATOM    677  C   VAL    87      38.559  22.011 -27.729  1.00 65.98           C  
ATOM    678  O   VAL    87      39.750  21.895 -27.454  1.00 65.98           O  
ATOM    679  CB  VAL    87      38.128  23.533 -29.519  1.00 65.98           C  
ATOM    680  CG1 VAL    87      37.428  22.362 -30.226  1.00 65.98           C  
ATOM    681  CG2 VAL    87      37.627  24.942 -29.878  1.00 65.98           C  
ATOM    682  N   TYR    88      37.684  20.992 -27.610  1.00119.71           N  
ATOM    683  CA  TYR    88      37.968  19.593 -27.408  1.00119.71           C  
ATOM    684  C   TYR    88      38.161  18.748 -28.649  1.00119.71           C  
ATOM    685  O   TYR    88      38.894  17.760 -28.602  1.00119.71           O  
ATOM    686  CB  TYR    88      36.924  18.901 -26.514  1.00119.71           C  
ATOM    687  CG  TYR    88      37.197  19.340 -25.113  1.00119.71           C  
ATOM    688  CD1 TYR    88      38.142  18.679 -24.362  1.00119.71           C  
ATOM    689  CD2 TYR    88      36.525  20.399 -24.550  1.00119.71           C  
ATOM    690  CE1 TYR    88      38.413  19.062 -23.070  1.00119.71           C  
ATOM    691  CE2 TYR    88      36.791  20.787 -23.257  1.00119.71           C  
ATOM    692  CZ  TYR    88      37.736  20.120 -22.513  1.00119.71           C  
ATOM    693  OH  TYR    88      38.008  20.520 -21.187  1.00119.71           O  
ATOM    694  N   GLN    89      37.450  19.028 -29.768  1.00 92.12           N  
ATOM    695  CA  GLN    89      37.503  18.089 -30.869  1.00 92.12           C  
ATOM    696  C   GLN    89      37.188  18.746 -32.191  1.00 92.12           C  
ATOM    697  O   GLN    89      36.224  19.500 -32.310  1.00 92.12           O  
ATOM    698  CB  GLN    89      36.496  16.937 -30.691  1.00 92.12           C  
ATOM    699  CG  GLN    89      36.489  15.914 -31.828  1.00 92.12           C  
ATOM    700  CD  GLN    89      37.710  15.021 -31.691  1.00 92.12           C  
ATOM    701  NE2 GLN    89      38.360  14.709 -32.844  1.00 92.12           N  
ATOM    702  OE1 GLN    89      38.077  14.609 -30.592  1.00 92.12           O  
ATOM    703  N   PRO    90      38.033  18.518 -33.176  1.00136.78           N  
ATOM    704  CA  PRO    90      37.742  18.980 -34.518  1.00136.78           C  
ATOM    705  C   PRO    90      37.121  17.887 -35.347  1.00136.78           C  
ATOM    706  O   PRO    90      37.526  16.735 -35.188  1.00136.78           O  
ATOM    707  CB  PRO    90      39.071  19.462 -35.104  1.00136.78           C  
ATOM    708  CG  PRO    90      40.134  18.740 -34.261  1.00136.78           C  
ATOM    709  CD  PRO    90      39.457  18.571 -32.894  1.00136.78           C  
ATOM    710  N   VAL    91      36.194  18.218 -36.276  1.00 50.73           N  
ATOM    711  CA  VAL    91      35.626  17.204 -37.125  1.00 50.73           C  
ATOM    712  C   VAL    91      35.475  17.762 -38.508  1.00 50.73           C  
ATOM    713  O   VAL    91      35.037  18.897 -38.687  1.00 50.73           O  
ATOM    714  CB  VAL    91      34.274  16.734 -36.679  1.00 50.73           C  
ATOM    715  CG1 VAL    91      33.695  15.800 -37.754  1.00 50.73           C  
ATOM    716  CG2 VAL    91      34.430  16.065 -35.304  1.00 50.73           C  
ATOM    717  N   ILE    92      35.822  16.946 -39.527  1.00 43.63           N  
ATOM    718  CA  ILE    92      35.727  17.367 -40.899  1.00 43.63           C  
ATOM    719  C   ILE    92      34.643  16.568 -41.562  1.00 43.63           C  
ATOM    720  O   ILE    92      34.657  15.338 -41.541  1.00 43.63           O  
ATOM    721  CB  ILE    92      36.989  17.150 -41.686  1.00 43.63           C  
ATOM    722  CG1 ILE    92      38.139  17.992 -41.110  1.00 43.63           C  
ATOM    723  CG2 ILE    92      36.691  17.451 -43.163  1.00 43.63           C  
ATOM    724  CD1 ILE    92      39.504  17.632 -41.694  1.00 43.63           C  
ATOM    725  N   ASP    93      33.669  17.276 -42.172  1.00 56.89           N  
ATOM    726  CA  ASP    93      32.536  16.665 -42.815  1.00 56.89           C  
ATOM    727  C   ASP    93      32.836  16.356 -44.256  1.00 56.89           C  
ATOM    728  O   ASP    93      33.972  16.463 -44.716  1.00 56.89           O  
ATOM    729  CB  ASP    93      31.253  17.522 -42.736  1.00 56.89           C  
ATOM    730  CG  ASP    93      31.453  18.875 -43.415  1.00 56.89           C  
ATOM    731  OD1 ASP    93      32.471  19.064 -44.134  1.00 56.89           O  
ATOM    732  OD2 ASP    93      30.575  19.753 -43.204  1.00 56.89           O1-
ATOM    733  N   ASP    94      31.785  15.942 -44.993  1.00 62.66           N  
ATOM    734  CA  ASP    94      31.836  15.530 -46.370  1.00 62.66           C  
ATOM    735  C   ASP    94      32.211  16.689 -47.253  1.00 62.66           C  
ATOM    736  O   ASP    94      32.839  16.506 -48.293  1.00 62.66           O  
ATOM    737  CB  ASP    94      30.476  15.016 -46.867  1.00 62.66           C  
ATOM    738  CG  ASP    94      30.137  13.751 -46.091  1.00 62.66           C  
ATOM    739  OD1 ASP    94      31.037  13.234 -45.379  1.00 62.66           O  
ATOM    740  OD2 ASP    94      28.970  13.286 -46.200  1.00 62.66           O1-
ATOM    741  N   CYS    95      31.755  17.898 -46.885  1.00105.95           N  
ATOM    742  CA  CYS    95      31.946  19.144 -47.580  1.00105.95           C  
ATOM    743  C   CYS    95      33.320  19.731 -47.366  1.00105.95           C  
ATOM    744  O   CYS    95      33.667  20.745 -47.969  1.00105.95           O  
ATOM    745  CB  CYS    95      30.842  20.156 -47.226  1.00105.95           C  
ATOM    746  SG  CYS    95      29.218  19.409 -47.579  1.00105.95           S  
ATOM    747  N   ARG    96      34.129  19.139 -46.472  1.00187.19           N  
ATOM    748  CA  ARG    96      35.431  19.655 -46.124  1.00187.19           C  
ATOM    749  C   ARG    96      35.278  20.922 -45.341  1.00187.19           C  
ATOM    750  O   ARG    96      36.017  21.889 -45.528  1.00187.19           O  
ATOM    751  CB  ARG    96      36.381  19.953 -47.302  1.00187.19           C  
ATOM    752  CG  ARG    96      37.823  20.101 -46.801  1.00187.19           C  
ATOM    753  CD  ARG    96      38.743  21.013 -47.618  1.00187.19           C  
ATOM    754  NE  ARG    96      39.178  20.332 -48.866  1.00187.19           N  
ATOM    755  CZ  ARG    96      40.401  20.655 -49.382  1.00187.19           C  
ATOM    756  NH1 ARG    96      41.255  21.436 -48.658  1.00187.19           N1+
ATOM    757  NH2 ARG    96      40.766  20.226 -50.624  1.00187.19           N  
ATOM    758  N   ARG    97      34.278  20.939 -44.439  1.00 74.28           N  
ATOM    759  CA  ARG    97      34.114  22.019 -43.516  1.00 74.28           C  
ATOM    760  C   ARG    97      34.653  21.520 -42.209  1.00 74.28           C  
ATOM    761  O   ARG    97      34.382  20.388 -41.803  1.00 74.28           O  
ATOM    762  CB  ARG    97      32.646  22.420 -43.280  1.00 74.28           C  
ATOM    763  CG  ARG    97      31.986  23.086 -44.490  1.00 74.28           C  
ATOM    764  CD  ARG    97      30.527  23.483 -44.252  1.00 74.28           C  
ATOM    765  NE  ARG    97      29.757  22.233 -44.001  1.00 74.28           N  
ATOM    766  CZ  ARG    97      28.408  22.280 -43.802  1.00 74.28           C  
ATOM    767  NH1 ARG    97      27.750  23.475 -43.841  1.00 74.28           N1+
ATOM    768  NH2 ARG    97      27.715  21.130 -43.560  1.00 74.28           N  
ATOM    769  N   LEU    98      35.454  22.360 -41.523  1.00 55.46           N  
ATOM    770  CA  LEU    98      36.053  21.981 -40.273  1.00 55.46           C  
ATOM    771  C   LEU    98      35.153  22.462 -39.175  1.00 55.46           C  
ATOM    772  O   LEU    98      34.911  23.661 -39.033  1.00 55.46           O  
ATOM    773  CB  LEU    98      37.441  22.622 -40.078  1.00 55.46           C  
ATOM    774  CG  LEU    98      38.148  22.269 -38.756  1.00 55.46           C  
ATOM    775  CD1 LEU    98      38.431  20.760 -38.659  1.00 55.46           C  
ATOM    776  CD2 LEU    98      39.413  23.120 -38.559  1.00 55.46           C  
ATOM    777  N   TRP    99      34.647  21.520 -38.355  1.00 67.27           N  
ATOM    778  CA  TRP    99      33.730  21.853 -37.300  1.00 67.27           C  
ATOM    779  C   TRP    99      34.423  21.689 -35.982  1.00 67.27           C  
ATOM    780  O   TRP    99      35.151  20.726 -35.745  1.00 67.27           O  
ATOM    781  CB  TRP    99      32.492  20.936 -37.272  1.00 67.27           C  
ATOM    782  CG  TRP    99      31.588  21.061 -38.476  1.00 67.27           C  
ATOM    783  CD1 TRP    99      31.752  20.548 -39.730  1.00 67.27           C  
ATOM    784  CD2 TRP    99      30.330  21.755 -38.485  1.00 67.27           C  
ATOM    785  CE2 TRP    99      29.797  21.629 -39.768  1.00 67.27           C  
ATOM    786  CE3 TRP    99      29.671  22.439 -37.503  1.00 67.27           C  
ATOM    787  NE1 TRP    99      30.682  20.888 -40.523  1.00 67.27           N  
ATOM    788  CZ2 TRP    99      28.592  22.186 -40.089  1.00 67.27           C  
ATOM    789  CZ3 TRP    99      28.457  23.004 -37.833  1.00 67.27           C  
ATOM    790  CH2 TRP    99      27.929  22.881 -39.101  1.00 67.27           C  
ATOM    791  N   ILE   100      34.198  22.663 -35.083  1.00188.99           N  
ATOM    792  CA  ILE   100      34.775  22.693 -33.772  1.00188.99           C  
ATOM    793  C   ILE   100      33.667  23.068 -32.830  1.00188.99           C  
ATOM    794  O   ILE   100      32.658  23.631 -33.253  1.00188.99           O  
ATOM    795  CB  ILE   100      35.821  23.768 -33.715  1.00188.99           C  
ATOM    796  CG1 ILE   100      37.019  23.397 -34.602  1.00188.99           C  
ATOM    797  CG2 ILE   100      36.155  24.062 -32.257  1.00188.99           C  
ATOM    798  CD1 ILE   100      37.704  22.097 -34.181  1.00188.99           C  
ATOM    799  N   LEU   101      33.790  22.707 -31.534  1.00 61.15           N  
ATOM    800  CA  LEU   101      32.809  23.120 -30.569  1.00 61.15           C  
ATOM    801  C   LEU   101      33.521  23.940 -29.532  1.00 61.15           C  
ATOM    802  O   LEU   101      34.207  23.401 -28.664  1.00 61.15           O  
ATOM    803  CB  LEU   101      32.151  21.940 -29.836  1.00 61.15           C  
ATOM    804  CG  LEU   101      31.098  22.369 -28.798  1.00 61.15           C  
ATOM    805  CD1 LEU   101      29.900  23.065 -29.467  1.00 61.15           C  
ATOM    806  CD2 LEU   101      30.683  21.190 -27.906  1.00 61.15           C  
ATOM    807  N   ASP   102      33.378  25.278 -29.597  1.00 60.92           N  
ATOM    808  CA  ASP   102      33.994  26.132 -28.622  1.00 60.92           C  
ATOM    809  C   ASP   102      33.156  26.029 -27.380  1.00 60.92           C  
ATOM    810  O   ASP   102      31.964  26.329 -27.396  1.00 60.92           O  
ATOM    811  CB  ASP   102      34.038  27.604 -29.077  1.00 60.92           C  
ATOM    812  CG  ASP   102      34.980  28.355 -28.155  1.00 60.92           C  
ATOM    813  OD1 ASP   102      35.347  27.771 -27.102  1.00 60.92           O  
ATOM    814  OD2 ASP   102      35.347  29.514 -28.488  1.00 60.92           O1-
ATOM    815  N   VAL   103      33.761  25.565 -26.269  1.00 59.47           N  
ATOM    816  CA  VAL   103      33.063  25.404 -25.020  1.00 59.47           C  
ATOM    817  C   VAL   103      32.730  26.757 -24.458  1.00 59.47           C  
ATOM    818  O   VAL   103      31.736  26.908 -23.749  1.00 59.47           O  
ATOM    819  CB  VAL   103      33.872  24.658 -24.000  1.00 59.47           C  
ATOM    820  CG1 VAL   103      33.069  24.601 -22.690  1.00 59.47           C  
ATOM    821  CG2 VAL   103      34.234  23.276 -24.572  1.00 59.47           C  
ATOM    822  N   GLY   104      33.600  27.762 -24.700  1.00 44.57           N  
ATOM    823  CA  GLY   104      33.272  29.121 -24.348  1.00 44.57           C  
ATOM    824  C   GLY   104      33.971  29.617 -23.118  1.00 44.57           C  
ATOM    825  O   GLY   104      33.917  30.815 -22.837  1.00 44.57           O  
ATOM    826  N   ILE   105      34.617  28.735 -22.333  1.00105.08           N  
ATOM    827  CA  ILE   105      35.305  29.197 -21.158  1.00105.08           C  
ATOM    828  C   ILE   105      36.557  28.395 -20.999  1.00105.08           C  
ATOM    829  O   ILE   105      36.666  27.285 -21.513  1.00105.08           O  
ATOM    830  CB  ILE   105      34.516  28.988 -19.898  1.00105.08           C  
ATOM    831  CG1 ILE   105      35.225  29.631 -18.695  1.00105.08           C  
ATOM    832  CG2 ILE   105      34.270  27.478 -19.743  1.00105.08           C  
ATOM    833  CD1 ILE   105      34.375  29.639 -17.425  1.00105.08           C  
ATOM    834  N   VAL   106      37.546  28.970 -20.289  1.00121.48           N  
ATOM    835  CA  VAL   106      38.786  28.319 -19.975  1.00121.48           C  
ATOM    836  C   VAL   106      38.588  27.636 -18.649  1.00121.48           C  
ATOM    837  O   VAL   106      37.720  28.023 -17.869  1.00121.48           O  
ATOM    838  CB  VAL   106      39.930  29.282 -19.852  1.00121.48           C  
ATOM    839  CG1 VAL   106      40.150  29.954 -21.221  1.00121.48           C  
ATOM    840  CG2 VAL   106      39.613  30.278 -18.724  1.00121.48           C  
ATOM    841  N   GLN   107      39.352  26.551 -18.415  1.00134.95           N  
ATOM    842  CA  GLN   107      39.317  25.678 -17.270  1.00134.95           C  
ATOM    843  C   GLN   107      39.930  26.246 -16.014  1.00134.95           C  
ATOM    844  O   GLN   107      39.541  25.834 -14.928  1.00134.95           O  
ATOM    845  CB  GLN   107      40.023  24.344 -17.565  1.00134.95           C  
ATOM    846  CG  GLN   107      39.433  23.606 -18.774  1.00134.95           C  
ATOM    847  CD  GLN   107      38.031  23.123 -18.429  1.00134.95           C  
ATOM    848  NE2 GLN   107      37.095  24.085 -18.209  1.00134.95           N  
ATOM    849  OE1 GLN   107      37.775  21.922 -18.359  1.00134.95           O  
ATOM    850  N   SER   108      40.936  27.145 -16.086  1.00100.93           N  
ATOM    851  CA  SER   108      41.597  27.535 -14.861  1.00100.93           C  
ATOM    852  C   SER   108      41.364  28.987 -14.549  1.00100.93           C  
ATOM    853  O   SER   108      40.975  29.787 -15.396  1.00100.93           O  
ATOM    854  CB  SER   108      43.119  27.323 -14.909  1.00100.93           C  
ATOM    855  OG  SER   108      43.415  25.945 -15.081  1.00100.93           O  
ATOM    856  N   PRO   109      41.510  29.306 -13.284  1.00172.48           N  
ATOM    857  CA  PRO   109      41.388  30.686 -12.873  1.00172.48           C  
ATOM    858  C   PRO   109      42.684  31.447 -12.961  1.00172.48           C  
ATOM    859  O   PRO   109      43.744  30.841 -12.821  1.00172.48           O  
ATOM    860  CB  PRO   109      40.847  30.667 -11.444  1.00172.48           C  
ATOM    861  CG  PRO   109      40.156  29.302 -11.321  1.00172.48           C  
ATOM    862  CD  PRO   109      40.933  28.406 -12.296  1.00172.48           C  
ATOM    863  N   SER   110      42.620  32.782 -13.160  1.00154.56           N  
ATOM    864  CA  SER   110      43.795  33.606 -13.143  1.00154.56           C  
ATOM    865  C   SER   110      44.765  33.132 -14.183  1.00154.56           C  
ATOM    866  O   SER   110      44.453  32.273 -15.005  1.00154.56           O  
ATOM    867  CB  SER   110      44.480  33.624 -11.761  1.00154.56           C  
ATOM    868  OG  SER   110      45.512  34.599 -11.709  1.00154.56           O  
ATOM    869  N   GLU   111      45.971  33.739 -14.177  1.00282.07           N  
ATOM    870  CA  GLU   111      47.079  33.417 -15.029  1.00282.07           C  
ATOM    871  C   GLU   111      46.734  33.510 -16.482  1.00282.07           C  
ATOM    872  O   GLU   111      47.161  32.663 -17.267  1.00282.07           O  
ATOM    873  CB  GLU   111      47.746  32.072 -14.669  1.00282.07           C  
ATOM    874  CG  GLU   111      46.778  30.894 -14.559  1.00282.07           C  
ATOM    875  CD  GLU   111      47.447  29.815 -13.716  1.00282.07           C  
ATOM    876  OE1 GLU   111      48.656  29.960 -13.398  1.00282.07           O  
ATOM    877  OE2 GLU   111      46.747  28.820 -13.383  1.00282.07           O1-
ATOM    878  N   GLN   112      45.946  34.556 -16.839  1.00183.66           N  
ATOM    879  CA  GLN   112      45.626  34.994 -18.179  1.00183.66           C  
ATOM    880  C   GLN   112      44.143  35.233 -18.338  1.00183.66           C  
ATOM    881  O   GLN   112      43.379  34.315 -18.622  1.00183.66           O  
ATOM    882  CB  GLN   112      46.096  34.085 -19.336  1.00183.66           C  
ATOM    883  CG  GLN   112      45.449  32.700 -19.404  1.00183.66           C  
ATOM    884  CD  GLN   112      46.055  31.993 -20.606  1.00183.66           C  
ATOM    885  NE2 GLN   112      45.533  30.778 -20.924  1.00183.66           N  
ATOM    886  OE1 GLN   112      46.974  32.507 -21.243  1.00183.66           O  
ATOM    887  N   LYS   113      43.730  36.513 -18.193  1.00140.35           N  
ATOM    888  CA  LYS   113      42.408  37.082 -18.328  1.00140.35           C  
ATOM    889  C   LYS   113      42.049  37.103 -19.780  1.00140.35           C  
ATOM    890  O   LYS   113      40.892  37.284 -20.153  1.00140.35           O  
ATOM    891  CB  LYS   113      42.315  38.535 -17.827  1.00140.35           C  
ATOM    892  CG  LYS   113      42.576  38.695 -16.328  1.00140.35           C  
ATOM    893  CD  LYS   113      44.043  38.511 -15.929  1.00140.35           C  
ATOM    894  CE  LYS   113      44.899  39.750 -16.201  1.00140.35           C  
ATOM    895  NZ  LYS   113      46.298  39.498 -15.792  1.00140.35           N1+
ATOM    896  N   LYS   114      43.065  36.898 -20.631  1.00157.65           N  
ATOM    897  CA  LYS   114      43.048  37.087 -22.050  1.00157.65           C  
ATOM    898  C   LYS   114      41.939  36.350 -22.740  1.00157.65           C  
ATOM    899  O   LYS   114      41.589  36.719 -23.859  1.00157.65           O  
ATOM    900  CB  LYS   114      44.384  36.694 -22.700  1.00157.65           C  
ATOM    901  CG  LYS   114      45.542  37.533 -22.156  1.00157.65           C  
ATOM    902  CD  LYS   114      45.337  39.038 -22.343  1.00157.65           C  
ATOM    903  CE  LYS   114      46.320  39.898 -21.543  1.00157.65           C  
ATOM    904  NZ  LYS   114      45.967  39.871 -20.105  1.00157.65           N1+
ATOM    905  N   TYR   115      41.388  35.258 -22.179  1.00 92.27           N  
ATOM    906  CA  TYR   115      40.324  34.647 -22.936  1.00 92.27           C  
ATOM    907  C   TYR   115      39.018  34.830 -22.215  1.00 92.27           C  
ATOM    908  O   TYR   115      38.643  34.012 -21.374  1.00 92.27           O  
ATOM    909  CB  TYR   115      40.536  33.140 -23.147  1.00 92.27           C  
ATOM    910  CG  TYR   115      41.789  32.986 -23.942  1.00 92.27           C  
ATOM    911  CD1 TYR   115      41.764  32.980 -25.320  1.00 92.27           C  
ATOM    912  CD2 TYR   115      42.998  32.858 -23.299  1.00 92.27           C  
ATOM    913  CE1 TYR   115      42.926  32.842 -26.042  1.00 92.27           C  
ATOM    914  CE2 TYR   115      44.164  32.720 -24.015  1.00 92.27           C  
ATOM    915  CZ  TYR   115      44.128  32.710 -25.389  1.00 92.27           C  
ATOM    916  OH  TYR   115      45.321  32.568 -26.129  1.00 92.27           O  
ATOM    917  N   PRO   116      38.282  35.853 -22.580  1.00154.91           N  
ATOM    918  CA  PRO   116      37.026  36.128 -21.932  1.00154.91           C  
ATOM    919  C   PRO   116      36.027  35.064 -22.243  1.00154.91           C  
ATOM    920  O   PRO   116      36.103  34.472 -23.316  1.00154.91           O  
ATOM    921  CB  PRO   116      36.616  37.528 -22.380  1.00154.91           C  
ATOM    922  CG  PRO   116      37.962  38.215 -22.669  1.00154.91           C  
ATOM    923  CD  PRO   116      38.895  37.066 -23.093  1.00154.91           C  
ATOM    924  N   ILE   117      35.081  34.828 -21.313  1.00 56.66           N  
ATOM    925  CA  ILE   117      34.118  33.768 -21.400  1.00 56.66           C  
ATOM    926  C   ILE   117      32.896  34.227 -22.127  1.00 56.66           C  
ATOM    927  O   ILE   117      32.490  35.383 -22.025  1.00 56.66           O  
ATOM    928  CB  ILE   117      33.685  33.277 -20.051  1.00 56.66           C  
ATOM    929  CG1 ILE   117      34.902  32.749 -19.273  1.00 56.66           C  
ATOM    930  CG2 ILE   117      32.578  32.230 -20.254  1.00 56.66           C  
ATOM    931  CD1 ILE   117      34.639  32.556 -17.780  1.00 56.66           C  
ATOM    932  N   LYS   118      32.311  33.314 -22.930  1.00111.93           N  
ATOM    933  CA  LYS   118      31.109  33.578 -23.668  1.00111.93           C  
ATOM    934  C   LYS   118      30.348  32.285 -23.728  1.00111.93           C  
ATOM    935  O   LYS   118      30.759  31.289 -23.134  1.00111.93           O  
ATOM    936  CB  LYS   118      31.374  34.043 -25.107  1.00111.93           C  
ATOM    937  CG  LYS   118      30.134  34.591 -25.811  1.00111.93           C  
ATOM    938  CD  LYS   118      30.468  35.386 -27.073  1.00111.93           C  
ATOM    939  CE  LYS   118      31.168  36.715 -26.781  1.00111.93           C  
ATOM    940  NZ  LYS   118      31.559  37.370 -28.047  1.00111.93           N1+
ATOM    941  N   ASN   119      29.196  32.270 -24.430  1.00 61.60           N  
ATOM    942  CA  ASN   119      28.391  31.079 -24.519  1.00 61.60           C  
ATOM    943  C   ASN   119      29.026  30.129 -25.490  1.00 61.60           C  
ATOM    944  O   ASN   119      29.748  30.531 -26.400  1.00 61.60           O  
ATOM    945  CB  ASN   119      26.945  31.337 -24.978  1.00 61.60           C  
ATOM    946  CG  ASN   119      26.221  32.055 -23.846  1.00 61.60           C  
ATOM    947  ND2 ASN   119      26.126  31.387 -22.666  1.00 61.60           N  
ATOM    948  OD1 ASN   119      25.752  33.181 -24.008  1.00 61.60           O  
ATOM    949  N   PRO   120      28.751  28.862 -25.310  1.00 68.29           N  
ATOM    950  CA  PRO   120      29.330  27.836 -26.138  1.00 68.29           C  
ATOM    951  C   PRO   120      28.882  27.989 -27.553  1.00 68.29           C  
ATOM    952  O   PRO   120      27.754  28.427 -27.775  1.00 68.29           O  
ATOM    953  CB  PRO   120      28.942  26.511 -25.488  1.00 68.29           C  
ATOM    954  CG  PRO   120      28.799  26.873 -23.996  1.00 68.29           C  
ATOM    955  CD  PRO   120      28.383  28.355 -23.997  1.00 68.29           C  
ATOM    956  N   ALA   121      29.752  27.652 -28.529  1.00 43.09           N  
ATOM    957  CA  ALA   121      29.351  27.845 -29.888  1.00 43.09           C  
ATOM    958  C   ALA   121      29.865  26.741 -30.757  1.00 43.09           C  
ATOM    959  O   ALA   121      30.921  26.162 -30.506  1.00 43.09           O  
ATOM    960  CB  ALA   121      29.863  29.164 -30.492  1.00 43.09           C  
ATOM    961  N   LEU   122      29.081  26.418 -31.809  1.00107.23           N  
ATOM    962  CA  LEU   122      29.493  25.480 -32.812  1.00107.23           C  
ATOM    963  C   LEU   122      29.977  26.333 -33.946  1.00107.23           C  
ATOM    964  O   LEU   122      29.235  27.184 -34.438  1.00107.23           O  
ATOM    965  CB  LEU   122      28.350  24.591 -33.331  1.00107.23           C  
ATOM    966  CG  LEU   122      27.778  23.640 -32.261  1.00107.23           C  
ATOM    967  CD1 LEU   122      27.115  24.416 -31.111  1.00107.23           C  
ATOM    968  CD2 LEU   122      26.842  22.596 -32.891  1.00107.23           C  
ATOM    969  N   ILE   123      31.246  26.150 -34.379  1.00108.45           N  
ATOM    970  CA  ILE   123      31.752  26.997 -35.422  1.00108.45           C  
ATOM    971  C   ILE   123      32.321  26.137 -36.504  1.00108.45           C  
ATOM    972  O   ILE   123      32.793  25.029 -36.250  1.00108.45           O  
ATOM    973  CB  ILE   123      32.832  27.958 -35.008  1.00108.45           C  
ATOM    974  CG1 ILE   123      34.116  27.221 -34.615  1.00108.45           C  
ATOM    975  CG2 ILE   123      32.262  28.852 -33.894  1.00108.45           C  
ATOM    976  CD1 ILE   123      35.331  28.147 -34.592  1.00108.45           C  
ATOM    977  N   ALA   124      32.262  26.631 -37.759  1.00 38.99           N  
ATOM    978  CA  ALA   124      32.764  25.865 -38.864  1.00 38.99           C  
ATOM    979  C   ALA   124      33.580  26.748 -39.763  1.00 38.99           C  
ATOM    980  O   ALA   124      33.303  27.935 -39.938  1.00 38.99           O  
ATOM    981  CB  ALA   124      31.654  25.230 -39.721  1.00 38.99           C  
ATOM    982  N   TYR   125      34.628  26.159 -40.372  1.00 60.27           N  
ATOM    983  CA  TYR   125      35.499  26.876 -41.257  1.00 60.27           C  
ATOM    984  C   TYR   125      35.500  26.120 -42.546  1.00 60.27           C  
ATOM    985  O   TYR   125      35.334  24.901 -42.555  1.00 60.27           O  
ATOM    986  CB  TYR   125      36.963  26.913 -40.775  1.00 60.27           C  
ATOM    987  CG  TYR   125      37.039  27.675 -39.495  1.00 60.27           C  
ATOM    988  CD1 TYR   125      37.187  29.043 -39.501  1.00 60.27           C  
ATOM    989  CD2 TYR   125      36.966  27.023 -38.284  1.00 60.27           C  
ATOM    990  CE1 TYR   125      37.260  29.748 -38.324  1.00 60.27           C  
ATOM    991  CE2 TYR   125      37.038  27.723 -37.102  1.00 60.27           C  
ATOM    992  CZ  TYR   125      37.184  29.088 -37.123  1.00 60.27           C  
ATOM    993  OH  TYR   125      37.257  29.813 -35.918  1.00 60.27           O  
ATOM    994  N   ASP   126      35.667  26.840 -43.676  1.00 44.25           N  
ATOM    995  CA  ASP   126      35.667  26.214 -44.968  1.00 44.25           C  
ATOM    996  C   ASP   126      37.090  26.024 -45.398  1.00 44.25           C  
ATOM    997  O   ASP   126      37.792  26.979 -45.725  1.00 44.25           O  
ATOM    998  CB  ASP   126      34.967  27.064 -46.044  1.00 44.25           C  
ATOM    999  CG  ASP   126      34.712  26.191 -47.264  1.00 44.25           C  
ATOM   1000  OD1 ASP   126      35.054  24.979 -47.207  1.00 44.25           O  
ATOM   1001  OD2 ASP   126      34.170  26.723 -48.268  1.00 44.25           O1-
ATOM   1002  N   LEU   127      37.545  24.759 -45.389  1.00 66.53           N  
ATOM   1003  CA  LEU   127      38.874  24.372 -45.768  1.00 66.53           C  
ATOM   1004  C   LEU   127      39.058  24.569 -47.240  1.00 66.53           C  
ATOM   1005  O   LEU   127      40.172  24.797 -47.708  1.00 66.53           O  
ATOM   1006  CB  LEU   127      39.188  22.911 -45.409  1.00 66.53           C  
ATOM   1007  CG  LEU   127      39.150  22.646 -43.889  1.00 66.53           C  
ATOM   1008  CD1 LEU   127      39.591  21.213 -43.549  1.00 66.53           C  
ATOM   1009  CD2 LEU   127      39.936  23.717 -43.114  1.00 66.53           C  
ATOM   1010  N   THR   128      37.971  24.442 -48.021  1.00102.93           N  
ATOM   1011  CA  THR   128      38.075  24.572 -49.446  1.00102.93           C  
ATOM   1012  C   THR   128      38.570  25.943 -49.792  1.00102.93           C  
ATOM   1013  O   THR   128      39.495  26.087 -50.591  1.00102.93           O  
ATOM   1014  CB  THR   128      36.757  24.370 -50.135  1.00102.93           C  
ATOM   1015  CG2 THR   128      36.227  22.971 -49.779  1.00102.93           C  
ATOM   1016  OG1 THR   128      35.829  25.362 -49.718  1.00102.93           O  
ATOM   1017  N   LYS   129      37.976  26.993 -49.193  1.00 82.65           N  
ATOM   1018  CA  LYS   129      38.397  28.327 -49.509  1.00 82.65           C  
ATOM   1019  C   LYS   129      39.624  28.626 -48.719  1.00 82.65           C  
ATOM   1020  O   LYS   129      39.801  28.138 -47.604  1.00 82.65           O  
ATOM   1021  CB  LYS   129      37.339  29.398 -49.193  1.00 82.65           C  
ATOM   1022  CG  LYS   129      36.102  29.270 -50.081  1.00 82.65           C  
ATOM   1023  CD  LYS   129      36.417  29.385 -51.575  1.00 82.65           C  
ATOM   1024  CE  LYS   129      35.196  29.215 -52.478  1.00 82.65           C  
ATOM   1025  NZ  LYS   129      35.593  29.347 -53.898  1.00 82.65           N1+
ATOM   1026  N   GLN   130      40.516  29.449 -49.302  1.00 77.44           N  
ATOM   1027  CA  GLN   130      41.760  29.758 -48.671  1.00 77.44           C  
ATOM   1028  C   GLN   130      41.541  30.772 -47.611  1.00 77.44           C  
ATOM   1029  O   GLN   130      40.719  31.679 -47.750  1.00 77.44           O  
ATOM   1030  CB  GLN   130      42.815  30.329 -49.630  1.00 77.44           C  
ATOM   1031  CG  GLN   130      43.248  29.340 -50.714  1.00 77.44           C  
ATOM   1032  CD  GLN   130      44.285  30.034 -51.583  1.00 77.44           C  
ATOM   1033  NE2 GLN   130      44.646  31.291 -51.208  1.00 77.44           N  
ATOM   1034  OE1 GLN   130      44.761  29.477 -52.570  1.00 77.44           O  
ATOM   1035  N   ASN   131      42.388  30.650 -46.570  1.00205.54           N  
ATOM   1036  CA  ASN   131      42.377  31.397 -45.358  1.00205.54           C  
ATOM   1037  C   ASN   131      41.288  30.910 -44.449  1.00205.54           C  
ATOM   1038  O   ASN   131      41.024  31.537 -43.425  1.00205.54           O  
ATOM   1039  CB  ASN   131      42.197  32.912 -45.567  1.00205.54           C  
ATOM   1040  CG  ASN   131      43.478  33.451 -46.188  1.00205.54           C  
ATOM   1041  ND2 ASN   131      43.388  34.647 -46.831  1.00205.54           N  
ATOM   1042  OD1 ASN   131      44.537  32.832 -46.093  1.00205.54           O  
ATOM   1043  N   TYR   132      40.675  29.752 -44.781  1.00130.82           N  
ATOM   1044  CA  TYR   132      39.686  29.075 -43.982  1.00130.82           C  
ATOM   1045  C   TYR   132      38.732  30.047 -43.336  1.00130.82           C  
ATOM   1046  O   TYR   132      38.845  30.310 -42.141  1.00130.82           O  
ATOM   1047  CB  TYR   132      40.272  28.224 -42.839  1.00130.82           C  
ATOM   1048  CG  TYR   132      41.290  27.285 -43.388  1.00130.82           C  
ATOM   1049  CD1 TYR   132      40.973  26.382 -44.375  1.00130.82           C  
ATOM   1050  CD2 TYR   132      42.568  27.281 -42.875  1.00130.82           C  
ATOM   1051  CE1 TYR   132      41.927  25.517 -44.860  1.00130.82           C  
ATOM   1052  CE2 TYR   132      43.524  26.418 -43.352  1.00130.82           C  
ATOM   1053  CZ  TYR   132      43.205  25.537 -44.353  1.00130.82           C  
ATOM   1054  OH  TYR   132      44.180  24.648 -44.852  1.00130.82           O  
ATOM   1055  N   PRO   133      37.811  30.607 -44.074  1.00 77.25           N  
ATOM   1056  CA  PRO   133      36.830  31.541 -43.569  1.00 77.25           C  
ATOM   1057  C   PRO   133      35.818  30.862 -42.688  1.00 77.25           C  
ATOM   1058  O   PRO   133      35.579  29.671 -42.881  1.00 77.25           O  
ATOM   1059  CB  PRO   133      36.185  32.161 -44.808  1.00 77.25           C  
ATOM   1060  CG  PRO   133      36.432  31.125 -45.921  1.00 77.25           C  
ATOM   1061  CD  PRO   133      37.762  30.466 -45.519  1.00 77.25           C  
ATOM   1062  N   GLU   134      35.201  31.592 -41.727  1.00 86.22           N  
ATOM   1063  CA  GLU   134      34.224  30.984 -40.862  1.00 86.22           C  
ATOM   1064  C   GLU   134      32.874  31.063 -41.510  1.00 86.22           C  
ATOM   1065  O   GLU   134      32.333  32.147 -41.724  1.00 86.22           O  
ATOM   1066  CB  GLU   134      34.114  31.639 -39.470  1.00 86.22           C  
ATOM   1067  CG  GLU   134      33.217  30.846 -38.514  1.00 86.22           C  
ATOM   1068  CD  GLU   134      33.262  31.469 -37.125  1.00 86.22           C  
ATOM   1069  OE1 GLU   134      33.567  32.687 -37.017  1.00 86.22           O  
ATOM   1070  OE2 GLU   134      32.985  30.725 -36.146  1.00 86.22           O1-
ATOM   1071  N   ILE   135      32.366  29.884 -41.923  1.00208.36           N  
ATOM   1072  CA  ILE   135      31.087  29.643 -42.535  1.00208.36           C  
ATOM   1073  C   ILE   135      29.950  29.615 -41.546  1.00208.36           C  
ATOM   1074  O   ILE   135      28.867  30.121 -41.833  1.00208.36           O  
ATOM   1075  CB  ILE   135      31.101  28.345 -43.306  1.00208.36           C  
ATOM   1076  CG1 ILE   135      29.930  28.231 -44.301  1.00208.36           C  
ATOM   1077  CG2 ILE   135      31.170  27.194 -42.289  1.00208.36           C  
ATOM   1078  CD1 ILE   135      28.545  28.118 -43.670  1.00208.36           C  
ATOM   1079  N   HIS   136      30.150  28.993 -40.362  1.00 98.64           N  
ATOM   1080  CA  HIS   136      29.048  28.777 -39.457  1.00 98.64           C  
ATOM   1081  C   HIS   136      29.433  29.197 -38.071  1.00 98.64           C  
ATOM   1082  O   HIS   136      30.554  28.948 -37.630  1.00 98.64           O  
ATOM   1083  CB  HIS   136      28.692  27.284 -39.392  1.00 98.64           C  
ATOM   1084  CG  HIS   136      27.502  26.954 -38.551  1.00 98.64           C  
ATOM   1085  CD2 HIS   136      27.416  26.624 -37.233  1.00 98.64           C  
ATOM   1086  ND1 HIS   136      26.215  26.910 -39.036  1.00 98.64           N  
ATOM   1087  CE1 HIS   136      25.419  26.557 -37.997  1.00 98.64           C  
ATOM   1088  NE2 HIS   136      26.103  26.374 -36.881  1.00 98.64           N  
ATOM   1089  N   ARG   137      28.515  29.884 -37.356  1.00 69.22           N  
ATOM   1090  CA  ARG   137      28.753  30.224 -35.978  1.00 69.22           C  
ATOM   1091  C   ARG   137      27.418  30.221 -35.286  1.00 69.22           C  
ATOM   1092  O   ARG   137      26.587  31.098 -35.520  1.00 69.22           O  
ATOM   1093  CB  ARG   137      29.413  31.604 -35.789  1.00 69.22           C  
ATOM   1094  CG  ARG   137      29.675  31.979 -34.327  1.00 69.22           C  
ATOM   1095  CD  ARG   137      30.510  33.250 -34.156  1.00 69.22           C  
ATOM   1096  NE  ARG   137      31.942  32.878 -34.322  1.00 69.22           N  
ATOM   1097  CZ  ARG   137      32.702  32.630 -33.215  1.00 69.22           C  
ATOM   1098  NH1 ARG   137      32.158  32.759 -31.969  1.00 69.22           N1+
ATOM   1099  NH2 ARG   137      34.011  32.269 -33.350  1.00 69.22           N  
ATOM   1100  N   TYR   138      27.180  29.237 -34.394  1.00 57.19           N  
ATOM   1101  CA  TYR   138      25.907  29.148 -33.730  1.00 57.19           C  
ATOM   1102  C   TYR   138      26.131  29.158 -32.251  1.00 57.19           C  
ATOM   1103  O   TYR   138      26.891  28.348 -31.723  1.00 57.19           O  
ATOM   1104  CB  TYR   138      25.160  27.842 -34.075  1.00 57.19           C  
ATOM   1105  CG  TYR   138      23.863  27.771 -33.340  1.00 57.19           C  
ATOM   1106  CD1 TYR   138      22.757  28.455 -33.792  1.00 57.19           C  
ATOM   1107  CD2 TYR   138      23.744  26.997 -32.208  1.00 57.19           C  
ATOM   1108  CE1 TYR   138      21.560  28.379 -33.118  1.00 57.19           C  
ATOM   1109  CE2 TYR   138      22.550  26.918 -31.530  1.00 57.19           C  
ATOM   1110  CZ  TYR   138      21.455  27.610 -31.985  1.00 57.19           C  
ATOM   1111  OH  TYR   138      20.228  27.531 -31.293  1.00 57.19           O  
ATOM   1112  N   GLU   139      25.470  30.096 -31.540  1.00 76.17           N  
ATOM   1113  CA  GLU   139      25.601  30.173 -30.113  1.00 76.17           C  
ATOM   1114  C   GLU   139      24.511  29.361 -29.486  1.00 76.17           C  
ATOM   1115  O   GLU   139      23.383  29.321 -29.975  1.00 76.17           O  
ATOM   1116  CB  GLU   139      25.479  31.609 -29.573  1.00 76.17           C  
ATOM   1117  CG  GLU   139      25.792  31.744 -28.083  1.00 76.17           C  
ATOM   1118  CD  GLU   139      25.627  33.212 -27.712  1.00 76.17           C  
ATOM   1119  OE1 GLU   139      25.020  33.964 -28.519  1.00 76.17           O  
ATOM   1120  OE2 GLU   139      26.113  33.602 -26.616  1.00 76.17           O1-
ATOM   1121  N   LEU   140      24.832  28.683 -28.369  1.00 41.32           N  
ATOM   1122  CA  LEU   140      23.850  27.898 -27.678  1.00 41.32           C  
ATOM   1123  C   LEU   140      22.978  28.823 -26.894  1.00 41.32           C  
ATOM   1124  O   LEU   140      23.445  29.815 -26.335  1.00 41.32           O  
ATOM   1125  CB  LEU   140      24.454  26.881 -26.695  1.00 41.32           C  
ATOM   1126  CG  LEU   140      25.300  25.797 -27.385  1.00 41.32           C  
ATOM   1127  CD1 LEU   140      25.827  24.773 -26.367  1.00 41.32           C  
ATOM   1128  CD2 LEU   140      24.534  25.147 -28.549  1.00 41.32           C  
ATOM   1129  N   THR   141      21.666  28.525 -26.848  1.00104.63           N  
ATOM   1130  CA  THR   141      20.787  29.321 -26.047  1.00104.63           C  
ATOM   1131  C   THR   141      21.068  28.927 -24.632  1.00104.63           C  
ATOM   1132  O   THR   141      21.357  27.767 -24.348  1.00104.63           O  
ATOM   1133  CB  THR   141      19.333  29.073 -26.313  1.00104.63           C  
ATOM   1134  CG2 THR   141      19.047  29.369 -27.795  1.00104.63           C  
ATOM   1135  OG1 THR   141      19.004  27.725 -26.008  1.00104.63           O  
ATOM   1136  N   GLY   142      20.939  29.887 -23.700  1.00 28.13           N  
ATOM   1137  CA  GLY   142      21.311  29.703 -22.323  1.00 28.13           C  
ATOM   1138  C   GLY   142      20.548  28.571 -21.710  1.00 28.13           C  
ATOM   1139  O   GLY   142      21.065  27.863 -20.847  1.00 28.13           O  
ATOM   1140  N   GLU   143      19.286  28.375 -22.121  1.00 77.84           N  
ATOM   1141  CA  GLU   143      18.469  27.352 -21.531  1.00 77.84           C  
ATOM   1142  C   GLU   143      19.121  26.013 -21.723  1.00 77.84           C  
ATOM   1143  O   GLU   143      19.066  25.152 -20.847  1.00 77.84           O  
ATOM   1144  CB  GLU   143      17.084  27.266 -22.192  1.00 77.84           C  
ATOM   1145  CG  GLU   143      16.181  26.180 -21.605  1.00 77.84           C  
ATOM   1146  CD  GLU   143      14.861  26.206 -22.365  1.00 77.84           C  
ATOM   1147  OE1 GLU   143      14.453  27.313 -22.806  1.00 77.84           O  
ATOM   1148  OE2 GLU   143      14.241  25.119 -22.510  1.00 77.84           O1-
ATOM   1149  N   VAL   144      19.728  25.810 -22.903  1.00 59.92           N  
ATOM   1150  CA  VAL   144      20.316  24.572 -23.335  1.00 59.92           C  
ATOM   1151  C   VAL   144      21.574  24.174 -22.611  1.00 59.92           C  
ATOM   1152  O   VAL   144      21.835  22.981 -22.454  1.00 59.92           O  
ATOM   1153  CB  VAL   144      20.653  24.594 -24.799  1.00 59.92           C  
ATOM   1154  CG1 VAL   144      21.402  23.303 -25.154  1.00 59.92           C  
ATOM   1155  CG2 VAL   144      19.353  24.796 -25.595  1.00 59.92           C  
ATOM   1156  N   ALA   145      22.404  25.142 -22.171  1.00 47.07           N  
ATOM   1157  CA  ALA   145      23.696  24.810 -21.626  1.00 47.07           C  
ATOM   1158  C   ALA   145      23.585  23.807 -20.519  1.00 47.07           C  
ATOM   1159  O   ALA   145      22.748  23.925 -19.625  1.00 47.07           O  
ATOM   1160  CB  ALA   145      24.459  26.025 -21.074  1.00 47.07           C  
ATOM   1161  N   LYS   146      24.435  22.757 -20.591  1.00160.64           N  
ATOM   1162  CA  LYS   146      24.481  21.770 -19.555  1.00160.64           C  
ATOM   1163  C   LYS   146      25.870  21.193 -19.540  1.00160.64           C  
ATOM   1164  O   LYS   146      26.169  20.265 -20.291  1.00160.64           O  
ATOM   1165  CB  LYS   146      23.487  20.620 -19.775  1.00160.64           C  
ATOM   1166  CG  LYS   146      23.344  19.704 -18.559  1.00160.64           C  
ATOM   1167  CD  LYS   146      22.103  18.814 -18.615  1.00160.64           C  
ATOM   1168  CE  LYS   146      20.790  19.598 -18.555  1.00160.64           C  
ATOM   1169  NZ  LYS   146      20.685  20.312 -17.261  1.00160.64           N1+
ATOM   1170  N   THR   147      26.735  21.721 -18.645  1.00175.86           N  
ATOM   1171  CA  THR   147      28.094  21.285 -18.440  1.00175.86           C  
ATOM   1172  C   THR   147      28.868  21.115 -19.726  1.00175.86           C  
ATOM   1173  O   THR   147      29.256  20.006 -20.089  1.00175.86           O  
ATOM   1174  CB  THR   147      28.193  20.029 -17.617  1.00175.86           C  
ATOM   1175  CG2 THR   147      27.485  18.866 -18.334  1.00175.86           C  
ATOM   1176  OG1 THR   147      29.556  19.711 -17.377  1.00175.86           O  
ATOM   1177  N   PRO   148      29.137  22.201 -20.405  1.00 80.86           N  
ATOM   1178  CA  PRO   148      29.829  22.228 -21.677  1.00 80.86           C  
ATOM   1179  C   PRO   148      31.209  21.624 -21.639  1.00 80.86           C  
ATOM   1180  O   PRO   148      31.711  21.240 -22.695  1.00 80.86           O  
ATOM   1181  CB  PRO   148      29.895  23.707 -22.053  1.00 80.86           C  
ATOM   1182  CG  PRO   148      29.925  24.420 -20.689  1.00 80.86           C  
ATOM   1183  CD  PRO   148      29.083  23.511 -19.779  1.00 80.86           C  
ATOM   1184  N   LEU   149      31.859  21.560 -20.463  1.00 68.90           N  
ATOM   1185  CA  LEU   149      33.192  21.031 -20.319  1.00 68.90           C  
ATOM   1186  C   LEU   149      33.193  19.565 -20.668  1.00 68.90           C  
ATOM   1187  O   LEU   149      34.216  18.997 -21.041  1.00 68.90           O  
ATOM   1188  CB  LEU   149      33.737  21.158 -18.884  1.00 68.90           C  
ATOM   1189  CG  LEU   149      33.929  22.613 -18.419  1.00 68.90           C  
ATOM   1190  CD1 LEU   149      32.586  23.359 -18.360  1.00 68.90           C  
ATOM   1191  CD2 LEU   149      34.704  22.680 -17.092  1.00 68.90           C  
ATOM   1192  N   GLY   150      32.040  18.914 -20.458  1.00 88.42           N  
ATOM   1193  CA  GLY   150      31.723  17.521 -20.636  1.00 88.42           C  
ATOM   1194  C   GLY   150      31.634  17.049 -22.068  1.00 88.42           C  
ATOM   1195  O   GLY   150      31.474  15.849 -22.291  1.00 88.42           O  
ATOM   1196  N   TYR   151      31.567  17.955 -23.066  1.00 80.16           N  
ATOM   1197  CA  TYR   151      31.341  17.524 -24.426  1.00 80.16           C  
ATOM   1198  C   TYR   151      32.434  16.635 -24.943  1.00 80.16           C  
ATOM   1199  O   TYR   151      33.624  16.910 -24.793  1.00 80.16           O  
ATOM   1200  CB  TYR   151      31.147  18.669 -25.437  1.00 80.16           C  
ATOM   1201  CG  TYR   151      29.895  19.395 -25.074  1.00 80.16           C  
ATOM   1202  CD1 TYR   151      28.674  18.761 -25.126  1.00 80.16           C  
ATOM   1203  CD2 TYR   151      29.935  20.722 -24.716  1.00 80.16           C  
ATOM   1204  CE1 TYR   151      27.519  19.433 -24.799  1.00 80.16           C  
ATOM   1205  CE2 TYR   151      28.785  21.399 -24.390  1.00 80.16           C  
ATOM   1206  CZ  TYR   151      27.574  20.754 -24.428  1.00 80.16           C  
ATOM   1207  OH  TYR   151      26.391  21.447 -24.093  1.00 80.16           O  
ATOM   1208  N   GLY   152      32.020  15.516 -25.580  1.00 38.54           N  
ATOM   1209  CA  GLY   152      32.916  14.549 -26.144  1.00 38.54           C  
ATOM   1210  C   GLY   152      32.877  14.674 -27.637  1.00 38.54           C  
ATOM   1211  O   GLY   152      32.852  15.767 -28.195  1.00 38.54           O  
ATOM   1212  N   GLY   153      32.861  13.523 -28.326  1.00 36.73           N  
ATOM   1213  CA  GLY   153      32.888  13.460 -29.754  1.00 36.73           C  
ATOM   1214  C   GLY   153      31.588  13.949 -30.299  1.00 36.73           C  
ATOM   1215  O   GLY   153      30.577  13.990 -29.600  1.00 36.73           O  
ATOM   1216  N   PHE   154      31.609  14.367 -31.583  1.00 67.76           N  
ATOM   1217  CA  PHE   154      30.401  14.772 -32.236  1.00 67.76           C  
ATOM   1218  C   PHE   154      30.446  14.332 -33.668  1.00 67.76           C  
ATOM   1219  O   PHE   154      31.495  13.931 -34.175  1.00 67.76           O  
ATOM   1220  CB  PHE   154      30.114  16.283 -32.159  1.00 67.76           C  
ATOM   1221  CG  PHE   154      31.211  17.071 -32.790  1.00 67.76           C  
ATOM   1222  CD1 PHE   154      31.189  17.353 -34.136  1.00 67.76           C  
ATOM   1223  CD2 PHE   154      32.254  17.547 -32.029  1.00 67.76           C  
ATOM   1224  CE1 PHE   154      32.198  18.085 -34.717  1.00 67.76           C  
ATOM   1225  CE2 PHE   154      33.268  18.278 -32.604  1.00 67.76           C  
ATOM   1226  CZ  PHE   154      33.241  18.547 -33.952  1.00 67.76           C  
ATOM   1227  N   ALA   155      29.274  14.349 -34.343  1.00 36.92           N  
ATOM   1228  CA  ALA   155      29.200  13.955 -35.722  1.00 36.92           C  
ATOM   1229  C   ALA   155      28.453  15.005 -36.483  1.00 36.92           C  
ATOM   1230  O   ALA   155      27.531  15.635 -35.964  1.00 36.92           O  
ATOM   1231  CB  ALA   155      28.465  12.623 -35.948  1.00 36.92           C  
ATOM   1232  N   VAL   156      28.862  15.225 -37.750  1.00 46.07           N  
ATOM   1233  CA  VAL   156      28.212  16.185 -38.590  1.00 46.07           C  
ATOM   1234  C   VAL   156      27.462  15.406 -39.628  1.00 46.07           C  
ATOM   1235  O   VAL   156      28.042  14.631 -40.389  1.00 46.07           O  
ATOM   1236  CB  VAL   156      29.174  17.094 -39.297  1.00 46.07           C  
ATOM   1237  CG1 VAL   156      28.378  18.057 -40.194  1.00 46.07           C  
ATOM   1238  CG2 VAL   156      30.045  17.798 -38.243  1.00 46.07           C  
ATOM   1239  N   ASP   157      26.132  15.608 -39.677  1.00 61.71           N  
ATOM   1240  CA  ASP   157      25.266  14.881 -40.558  1.00 61.71           C  
ATOM   1241  C   ASP   157      24.878  15.810 -41.672  1.00 61.71           C  
ATOM   1242  O   ASP   157      24.069  16.717 -41.475  1.00 61.71           O  
ATOM   1243  CB  ASP   157      23.985  14.424 -39.820  1.00 61.71           C  
ATOM   1244  CG  ASP   157      23.256  13.358 -40.619  1.00 61.71           C  
ATOM   1245  OD1 ASP   157      23.639  13.133 -41.796  1.00 61.71           O  
ATOM   1246  OD2 ASP   157      22.305  12.748 -40.061  1.00 61.71           O1-
ATOM   1247  N   VAL   158      25.459  15.613 -42.873  1.00 56.82           N  
ATOM   1248  CA  VAL   158      25.148  16.472 -43.983  1.00 56.82           C  
ATOM   1249  C   VAL   158      24.223  15.731 -44.893  1.00 56.82           C  
ATOM   1250  O   VAL   158      24.618  14.795 -45.590  1.00 56.82           O  
ATOM   1251  CB  VAL   158      26.363  16.854 -44.785  1.00 56.82           C  
ATOM   1252  CG1 VAL   158      25.931  17.759 -45.951  1.00 56.82           C  
ATOM   1253  CG2 VAL   158      27.377  17.517 -43.840  1.00 56.82           C  
ATOM   1254  N   ILE   159      22.941  16.145 -44.915  1.00114.96           N  
ATOM   1255  CA  ILE   159      21.997  15.462 -45.742  1.00114.96           C  
ATOM   1256  C   ILE   159      22.303  15.708 -47.198  1.00114.96           C  
ATOM   1257  O   ILE   159      22.228  14.783 -48.005  1.00114.96           O  
ATOM   1258  CB  ILE   159      20.575  15.812 -45.413  1.00114.96           C  
ATOM   1259  CG1 ILE   159      20.319  15.602 -43.910  1.00114.96           C  
ATOM   1260  CG2 ILE   159      19.668  14.902 -46.256  1.00114.96           C  
ATOM   1261  CD1 ILE   159      20.550  14.160 -43.462  1.00114.96           C  
ATOM   1262  N   ASN   160      22.654  16.954 -47.592  1.00 85.23           N  
ATOM   1263  CA  ASN   160      22.900  17.198 -48.995  1.00 85.23           C  
ATOM   1264  C   ASN   160      24.329  17.599 -49.236  1.00 85.23           C  
ATOM   1265  O   ASN   160      24.643  18.778 -49.406  1.00 85.23           O  
ATOM   1266  CB  ASN   160      21.974  18.279 -49.590  1.00 85.23           C  
ATOM   1267  CG  ASN   160      22.098  19.565 -48.777  1.00 85.23           C  
ATOM   1268  ND2 ASN   160      21.498  20.667 -49.300  1.00 85.23           N  
ATOM   1269  OD1 ASN   160      22.704  19.587 -47.707  1.00 85.23           O  
ATOM   1270  N   PRO   161      25.205  16.630 -49.315  1.00 80.88           N  
ATOM   1271  CA  PRO   161      26.604  16.859 -49.557  1.00 80.88           C  
ATOM   1272  C   PRO   161      26.840  17.380 -50.936  1.00 80.88           C  
ATOM   1273  O   PRO   161      27.901  17.958 -51.177  1.00 80.88           O  
ATOM   1274  CB  PRO   161      27.296  15.522 -49.282  1.00 80.88           C  
ATOM   1275  CG  PRO   161      26.162  14.479 -49.310  1.00 80.88           C  
ATOM   1276  CD  PRO   161      24.927  15.279 -48.865  1.00 80.88           C  
ATOM   1277  N   LYS   162      25.888  17.138 -51.856  1.00155.34           N  
ATOM   1278  CA  LYS   162      26.016  17.536 -53.225  1.00155.34           C  
ATOM   1279  C   LYS   162      25.994  19.024 -53.359  1.00155.34           C  
ATOM   1280  O   LYS   162      26.816  19.588 -54.080  1.00155.34           O  
ATOM   1281  CB  LYS   162      24.881  16.987 -54.102  1.00155.34           C  
ATOM   1282  CG  LYS   162      24.874  15.461 -54.186  1.00155.34           C  
ATOM   1283  CD  LYS   162      26.162  14.876 -54.767  1.00155.34           C  
ATOM   1284  CE  LYS   162      26.423  15.297 -56.215  1.00155.34           C  
ATOM   1285  NZ  LYS   162      25.350  14.782 -57.096  1.00155.34           N1+
ATOM   1286  N   THR   163      25.049  19.718 -52.690  1.00179.95           N  
ATOM   1287  CA  THR   163      25.068  21.133 -52.920  1.00179.95           C  
ATOM   1288  C   THR   163      24.607  21.887 -51.718  1.00179.95           C  
ATOM   1289  O   THR   163      23.658  21.494 -51.051  1.00179.95           O  
ATOM   1290  CB  THR   163      24.196  21.561 -54.063  1.00179.95           C  
ATOM   1291  CG2 THR   163      22.725  21.386 -53.653  1.00179.95           C  
ATOM   1292  OG1 THR   163      24.457  22.917 -54.396  1.00179.95           O  
ATOM   1293  N   GLY   164      25.308  22.986 -51.393  1.00188.28           N  
ATOM   1294  CA  GLY   164      24.902  23.904 -50.367  1.00188.28           C  
ATOM   1295  C   GLY   164      25.440  23.448 -49.050  1.00188.28           C  
ATOM   1296  O   GLY   164      26.024  24.228 -48.300  1.00188.28           O  
ATOM   1297  N   CYS   165      25.241  22.152 -48.746  1.00 83.30           N  
ATOM   1298  CA  CYS   165      25.715  21.536 -47.545  1.00 83.30           C  
ATOM   1299  C   CYS   165      25.066  22.185 -46.359  1.00 83.30           C  
ATOM   1300  O   CYS   165      25.487  21.970 -45.224  1.00 83.30           O  
ATOM   1301  CB  CYS   165      27.238  21.680 -47.359  1.00 83.30           C  
ATOM   1302  SG  CYS   165      28.194  20.810 -48.635  1.00 83.30           S  
ATOM   1303  N   GLY   166      24.028  23.006 -46.599  1.00 49.65           N  
ATOM   1304  CA  GLY   166      23.317  23.712 -45.569  1.00 49.65           C  
ATOM   1305  C   GLY   166      22.492  22.795 -44.736  1.00 49.65           C  
ATOM   1306  O   GLY   166      22.345  22.989 -43.528  1.00 49.65           O  
ATOM   1307  N   HIS   167      21.886  21.784 -45.379  1.00165.24           N  
ATOM   1308  CA  HIS   167      20.972  20.989 -44.637  1.00165.24           C  
ATOM   1309  C   HIS   167      20.631  19.778 -45.406  1.00165.24           C  
ATOM   1310  O   HIS   167      21.197  18.708 -45.163  1.00165.24           O  
ATOM   1311  CB  HIS   167      19.674  21.756 -44.333  1.00165.24           C  
ATOM   1312  CG  HIS   167      19.289  22.726 -45.412  1.00165.24           C  
ATOM   1313  CD2 HIS   167      18.429  22.599 -46.458  1.00165.24           C  
ATOM   1314  ND1 HIS   167      19.802  24.002 -45.501  1.00165.24           N  
ATOM   1315  CE1 HIS   167      19.230  24.580 -46.586  1.00165.24           C  
ATOM   1316  NE2 HIS   167      18.388  23.766 -47.200  1.00165.24           N  
ATOM   1317  N   ARG   168      19.648  19.967 -46.315  1.00303.37           N  
ATOM   1318  CA  ARG   168      19.042  18.946 -47.108  1.00303.37           C  
ATOM   1319  C   ARG   168      17.962  18.488 -46.205  1.00303.37           C  
ATOM   1320  O   ARG   168      16.976  19.200 -46.021  1.00303.37           O  
ATOM   1321  CB  ARG   168      19.960  17.787 -47.496  1.00303.37           C  
ATOM   1322  CG  ARG   168      19.316  16.796 -48.473  1.00303.37           C  
ATOM   1323  CD  ARG   168      18.985  17.381 -49.846  1.00303.37           C  
ATOM   1324  NE  ARG   168      17.827  18.301 -49.677  1.00303.37           N  
ATOM   1325  CZ  ARG   168      17.314  18.935 -50.772  1.00303.37           C  
ATOM   1326  NH1 ARG   168      17.871  18.724 -51.998  1.00303.37           N1+
ATOM   1327  NH2 ARG   168      16.241  19.770 -50.642  1.00303.37           N  
ATOM   1328  N   ASP   169      18.094  17.278 -45.634  1.00137.11           N  
ATOM   1329  CA  ASP   169      17.157  16.994 -44.596  1.00137.11           C  
ATOM   1330  C   ASP   169      17.484  18.048 -43.594  1.00137.11           C  
ATOM   1331  O   ASP   169      16.594  18.623 -42.972  1.00137.11           O  
ATOM   1332  CB  ASP   169      17.358  15.640 -43.900  1.00137.11           C  
ATOM   1333  CG  ASP   169      16.191  15.462 -42.936  1.00137.11           C  
ATOM   1334  OD1 ASP   169      15.205  16.237 -43.057  1.00137.11           O  
ATOM   1335  OD2 ASP   169      16.272  14.556 -42.063  1.00137.11           O1-
ATOM   1336  N   GLU   170      18.806  18.297 -43.439  1.00306.04           N  
ATOM   1337  CA  GLU   170      19.388  19.353 -42.655  1.00306.04           C  
ATOM   1338  C   GLU   170      20.743  18.929 -42.185  1.00306.04           C  
ATOM   1339  O   GLU   170      20.952  17.769 -41.827  1.00306.04           O  
ATOM   1340  CB  GLU   170      18.540  19.838 -41.461  1.00306.04           C  
ATOM   1341  CG  GLU   170      17.545  20.930 -41.877  1.00306.04           C  
ATOM   1342  CD  GLU   170      16.389  20.974 -40.888  1.00306.04           C  
ATOM   1343  OE1 GLU   170      15.842  19.885 -40.568  1.00306.04           O  
ATOM   1344  OE2 GLU   170      16.040  22.097 -40.437  1.00306.04           O1-
ATOM   1345  N   THR   171      21.720  19.864 -42.194  1.00103.76           N  
ATOM   1346  CA  THR   171      23.007  19.526 -41.678  1.00103.76           C  
ATOM   1347  C   THR   171      22.758  19.482 -40.214  1.00103.76           C  
ATOM   1348  O   THR   171      22.312  20.467 -39.626  1.00103.76           O  
ATOM   1349  CB  THR   171      24.071  20.548 -41.943  1.00103.76           C  
ATOM   1350  CG2 THR   171      25.388  20.055 -41.316  1.00103.76           C  
ATOM   1351  OG1 THR   171      24.232  20.734 -43.341  1.00103.76           O  
ATOM   1352  N   TYR   172      23.004  18.313 -39.600  1.00136.05           N  
ATOM   1353  CA  TYR   172      22.731  18.151 -38.206  1.00136.05           C  
ATOM   1354  C   TYR   172      24.006  17.865 -37.499  1.00136.05           C  
ATOM   1355  O   TYR   172      24.899  17.219 -38.036  1.00136.05           O  
ATOM   1356  CB  TYR   172      21.799  16.969 -37.872  1.00136.05           C  
ATOM   1357  CG  TYR   172      20.375  17.359 -38.064  1.00136.05           C  
ATOM   1358  CD1 TYR   172      19.750  17.248 -39.284  1.00136.05           C  
ATOM   1359  CD2 TYR   172      19.667  17.844 -36.989  1.00136.05           C  
ATOM   1360  CE1 TYR   172      18.430  17.615 -39.418  1.00136.05           C  
ATOM   1361  CE2 TYR   172      18.350  18.211 -37.117  1.00136.05           C  
ATOM   1362  CZ  TYR   172      17.728  18.096 -38.337  1.00136.05           C  
ATOM   1363  OH  TYR   172      16.374  18.472 -38.474  1.00136.05           O  
ATOM   1364  N   VAL   173      24.121  18.386 -36.261  1.00 46.59           N  
ATOM   1365  CA  VAL   173      25.288  18.128 -35.474  1.00 46.59           C  
ATOM   1366  C   VAL   173      24.831  17.491 -34.198  1.00 46.59           C  
ATOM   1367  O   VAL   173      23.964  18.023 -33.506  1.00 46.59           O  
ATOM   1368  CB  VAL   173      26.036  19.377 -35.107  1.00 46.59           C  
ATOM   1369  CG1 VAL   173      27.253  18.991 -34.252  1.00 46.59           C  
ATOM   1370  CG2 VAL   173      26.390  20.139 -36.398  1.00 46.59           C  
ATOM   1371  N   TYR   174      25.421  16.326 -33.854  1.00 82.91           N  
ATOM   1372  CA  TYR   174      25.066  15.618 -32.654  1.00 82.91           C  
ATOM   1373  C   TYR   174      26.293  15.658 -31.787  1.00 82.91           C  
ATOM   1374  O   TYR   174      27.327  15.100 -32.156  1.00 82.91           O  
ATOM   1375  CB  TYR   174      24.797  14.121 -32.895  1.00 82.91           C  
ATOM   1376  CG  TYR   174      23.900  13.962 -34.079  1.00 82.91           C  
ATOM   1377  CD1 TYR   174      22.564  14.291 -34.036  1.00 82.91           C  
ATOM   1378  CD2 TYR   174      24.418  13.450 -35.247  1.00 82.91           C  
ATOM   1379  CE1 TYR   174      21.771  14.123 -35.150  1.00 82.91           C  
ATOM   1380  CE2 TYR   174      23.631  13.279 -36.362  1.00 82.91           C  
ATOM   1381  CZ  TYR   174      22.302  13.619 -36.315  1.00 82.91           C  
ATOM   1382  OH  TYR   174      21.487  13.447 -37.454  1.00 82.91           O  
ATOM   1383  N   ILE   175      26.208  16.298 -30.599  1.00113.37           N  
ATOM   1384  CA  ILE   175      27.366  16.447 -29.753  1.00113.37           C  
ATOM   1385  C   ILE   175      27.131  15.664 -28.494  1.00113.37           C  
ATOM   1386  O   ILE   175      26.127  15.862 -27.813  1.00113.37           O  
ATOM   1387  CB  ILE   175      27.551  17.860 -29.275  1.00113.37           C  
ATOM   1388  CG1 ILE   175      27.575  18.873 -30.434  1.00113.37           C  
ATOM   1389  CG2 ILE   175      28.828  17.890 -28.419  1.00113.37           C  
ATOM   1390  CD1 ILE   175      28.794  18.779 -31.341  1.00113.37           C  
ATOM   1391  N   ALA   176      28.062  14.754 -28.146  1.00 49.02           N  
ATOM   1392  CA  ALA   176      27.929  13.947 -26.959  1.00 49.02           C  
ATOM   1393  C   ALA   176      28.368  14.709 -25.739  1.00 49.02           C  
ATOM   1394  O   ALA   176      29.164  15.645 -25.824  1.00 49.02           O  
ATOM   1395  CB  ALA   176      28.755  12.652 -27.009  1.00 49.02           C  
ATOM   1396  N   ASN   177      27.806  14.331 -24.566  1.00 69.82           N  
ATOM   1397  CA  ASN   177      28.202  14.864 -23.290  1.00 69.82           C  
ATOM   1398  C   ASN   177      28.325  13.678 -22.373  1.00 69.82           C  
ATOM   1399  O   ASN   177      27.343  12.978 -22.133  1.00 69.82           O  
ATOM   1400  CB  ASN   177      27.162  15.832 -22.703  1.00 69.82           C  
ATOM   1401  CG  ASN   177      27.787  16.564 -21.529  1.00 69.82           C  
ATOM   1402  ND2 ASN   177      28.187  17.844 -21.755  1.00 69.82           N  
ATOM   1403  OD1 ASN   177      27.922  16.012 -20.440  1.00 69.82           O  
ATOM   1404  N   PHE   178      29.544  13.398 -21.861  1.00177.99           N  
ATOM   1405  CA  PHE   178      29.766  12.212 -21.068  1.00177.99           C  
ATOM   1406  C   PHE   178      29.265  12.299 -19.650  1.00177.99           C  
ATOM   1407  O   PHE   178      29.024  11.265 -19.024  1.00177.99           O  
ATOM   1408  CB  PHE   178      31.203  11.649 -21.101  1.00177.99           C  
ATOM   1409  CG  PHE   178      32.196  12.504 -20.394  1.00177.99           C  
ATOM   1410  CD1 PHE   178      32.890  13.482 -21.066  1.00177.99           C  
ATOM   1411  CD2 PHE   178      32.450  12.304 -19.056  1.00177.99           C  
ATOM   1412  CE1 PHE   178      33.815  14.258 -20.409  1.00177.99           C  
ATOM   1413  CE2 PHE   178      33.374  13.076 -18.394  1.00177.99           C  
ATOM   1414  CZ  PHE   178      34.056  14.058 -19.071  1.00177.99           C  
ATOM   1415  N   VAL   179      29.232  13.500 -19.038  1.00120.39           N  
ATOM   1416  CA  VAL   179      28.710  13.543 -17.698  1.00120.39           C  
ATOM   1417  C   VAL   179      27.219  13.321 -17.688  1.00120.39           C  
ATOM   1418  O   VAL   179      26.714  12.400 -17.048  1.00120.39           O  
ATOM   1419  CB  VAL   179      29.023  14.827 -16.974  1.00120.39           C  
ATOM   1420  CG1 VAL   179      28.448  16.024 -17.749  1.00120.39           C  
ATOM   1421  CG2 VAL   179      28.489  14.705 -15.538  1.00120.39           C  
ATOM   1422  N   GLU   180      26.491  14.132 -18.477  1.00136.39           N  
ATOM   1423  CA  GLU   180      25.054  14.198 -18.526  1.00136.39           C  
ATOM   1424  C   GLU   180      24.463  12.971 -19.140  1.00136.39           C  
ATOM   1425  O   GLU   180      23.277  12.692 -18.954  1.00136.39           O  
ATOM   1426  CB  GLU   180      24.538  15.410 -19.321  1.00136.39           C  
ATOM   1427  CG  GLU   180      23.017  15.564 -19.272  1.00136.39           C  
ATOM   1428  CD  GLU   180      22.636  15.977 -17.858  1.00136.39           C  
ATOM   1429  OE1 GLU   180      23.552  16.061 -16.996  1.00136.39           O  
ATOM   1430  OE2 GLU   180      21.421  16.210 -17.619  1.00136.39           O1-
ATOM   1431  N   ASN   181      25.262  12.211 -19.911  1.00 81.11           N  
ATOM   1432  CA  ASN   181      24.700  11.125 -20.659  1.00 81.11           C  
ATOM   1433  C   ASN   181      23.680  11.755 -21.558  1.00 81.11           C  
ATOM   1434  O   ASN   181      22.517  11.358 -21.564  1.00 81.11           O  
ATOM   1435  CB  ASN   181      23.980  10.090 -19.781  1.00 81.11           C  
ATOM   1436  CG  ASN   181      25.018   9.433 -18.890  1.00 81.11           C  
ATOM   1437  ND2 ASN   181      26.319   9.629 -19.227  1.00 81.11           N  
ATOM   1438  OD1 ASN   181      24.682   8.768 -17.910  1.00 81.11           O  
ATOM   1439  N   ALA   182      24.099  12.785 -22.334  1.00 47.65           N  
ATOM   1440  CA  ALA   182      23.144  13.486 -23.146  1.00 47.65           C  
ATOM   1441  C   ALA   182      23.688  13.802 -24.508  1.00 47.65           C  
ATOM   1442  O   ALA   182      24.897  13.852 -24.734  1.00 47.65           O  
ATOM   1443  CB  ALA   182      22.694  14.821 -22.529  1.00 47.65           C  
ATOM   1444  N   ILE   183      22.758  14.005 -25.469  1.00 98.32           N  
ATOM   1445  CA  ILE   183      23.109  14.379 -26.808  1.00 98.32           C  
ATOM   1446  C   ILE   183      22.482  15.710 -27.080  1.00 98.32           C  
ATOM   1447  O   ILE   183      21.276  15.895 -26.912  1.00 98.32           O  
ATOM   1448  CB  ILE   183      22.618  13.410 -27.852  1.00 98.32           C  
ATOM   1449  CG1 ILE   183      21.082  13.327 -27.856  1.00 98.32           C  
ATOM   1450  CG2 ILE   183      23.314  12.061 -27.615  1.00 98.32           C  
ATOM   1451  CD1 ILE   183      20.519  12.586 -29.069  1.00 98.32           C  
ATOM   1452  N   ILE   184      23.310  16.682 -27.507  1.00151.48           N  
ATOM   1453  CA  ILE   184      22.810  17.981 -27.857  1.00151.48           C  
ATOM   1454  C   ILE   184      22.660  17.952 -29.349  1.00151.48           C  
ATOM   1455  O   ILE   184      23.593  17.611 -30.074  1.00151.48           O  
ATOM   1456  CB  ILE   184      23.726  19.110 -27.444  1.00151.48           C  
ATOM   1457  CG1 ILE   184      23.022  20.476 -27.561  1.00151.48           C  
ATOM   1458  CG2 ILE   184      25.047  19.006 -28.222  1.00151.48           C  
ATOM   1459  CD1 ILE   184      22.613  20.870 -28.980  1.00151.48           C  
ATOM   1460  N   VAL   185      21.448  18.277 -29.846  1.00 42.94           N  
ATOM   1461  CA  VAL   185      21.200  18.183 -31.258  1.00 42.94           C  
ATOM   1462  C   VAL   185      21.031  19.554 -31.831  1.00 42.94           C  
ATOM   1463  O   VAL   185      20.277  20.374 -31.310  1.00 42.94           O  
ATOM   1464  CB  VAL   185      19.958  17.409 -31.594  1.00 42.94           C  
ATOM   1465  CG1 VAL   185      19.733  17.465 -33.116  1.00 42.94           C  
ATOM   1466  CG2 VAL   185      20.101  15.983 -31.035  1.00 42.94           C  
ATOM   1467  N   TYR   186      21.736  19.820 -32.951  1.00 82.44           N  
ATOM   1468  CA  TYR   186      21.685  21.106 -33.588  1.00 82.44           C  
ATOM   1469  C   TYR   186      21.197  20.948 -34.996  1.00 82.44           C  
ATOM   1470  O   TYR   186      21.752  20.175 -35.775  1.00 82.44           O  
ATOM   1471  CB  TYR   186      23.070  21.788 -33.601  1.00 82.44           C  
ATOM   1472  CG  TYR   186      23.023  23.039 -34.408  1.00 82.44           C  
ATOM   1473  CD1 TYR   186      22.226  24.089 -34.019  1.00 82.44           C  
ATOM   1474  CD2 TYR   186      23.814  23.172 -35.527  1.00 82.44           C  
ATOM   1475  CE1 TYR   186      22.191  25.245 -34.758  1.00 82.44           C  
ATOM   1476  CE2 TYR   186      23.786  24.329 -36.271  1.00 82.44           C  
ATOM   1477  CZ  TYR   186      22.967  25.366 -35.884  1.00 82.44           C  
ATOM   1478  OH  TYR   186      22.910  26.565 -36.624  1.00 82.44           O  
ATOM   1479  N   ASP   187      20.122  21.691 -35.343  1.00 62.30           N  
ATOM   1480  CA  ASP   187      19.546  21.698 -36.661  1.00 62.30           C  
ATOM   1481  C   ASP   187      20.031  22.952 -37.319  1.00 62.30           C  
ATOM   1482  O   ASP   187      19.591  24.050 -36.984  1.00 62.30           O  
ATOM   1483  CB  ASP   187      18.006  21.732 -36.630  1.00 62.30           C  
ATOM   1484  CG  ASP   187      17.459  21.526 -38.035  1.00 62.30           C  
ATOM   1485  OD1 ASP   187      18.176  21.863 -39.014  1.00 62.30           O  
ATOM   1486  OD2 ASP   187      16.306  21.029 -38.145  1.00 62.30           O1-
ATOM   1487  N   MET   188      20.977  22.812 -38.272  1.00 88.36           N  
ATOM   1488  CA  MET   188      21.580  23.954 -38.897  1.00 88.36           C  
ATOM   1489  C   MET   188      20.589  24.709 -39.732  1.00 88.36           C  
ATOM   1490  O   MET   188      20.578  25.938 -39.712  1.00 88.36           O  
ATOM   1491  CB  MET   188      22.785  23.577 -39.778  1.00 88.36           C  
ATOM   1492  CG  MET   188      23.736  24.747 -40.054  1.00 88.36           C  
ATOM   1493  SD  MET   188      23.121  26.017 -41.201  1.00 88.36           S  
ATOM   1494  CE  MET   188      23.751  25.187 -42.689  1.00 88.36           C  
ATOM   1495  N   GLN   189      19.726  24.009 -40.495  1.00 80.94           N  
ATOM   1496  CA  GLN   189      18.825  24.730 -41.355  1.00 80.94           C  
ATOM   1497  C   GLN   189      17.861  25.535 -40.542  1.00 80.94           C  
ATOM   1498  O   GLN   189      17.637  26.714 -40.812  1.00 80.94           O  
ATOM   1499  CB  GLN   189      17.997  23.817 -42.277  1.00 80.94           C  
ATOM   1500  CG  GLN   189      17.057  24.593 -43.206  1.00 80.94           C  
ATOM   1501  CD  GLN   189      16.289  23.599 -44.069  1.00 80.94           C  
ATOM   1502  NE2 GLN   189      15.479  24.129 -45.025  1.00 80.94           N  
ATOM   1503  OE1 GLN   189      16.413  22.387 -43.905  1.00 80.94           O  
ATOM   1504  N   LYS   190      17.271  24.901 -39.515  1.00113.90           N  
ATOM   1505  CA  LYS   190      16.294  25.485 -38.641  1.00113.90           C  
ATOM   1506  C   LYS   190      16.947  26.517 -37.774  1.00113.90           C  
ATOM   1507  O   LYS   190      16.319  27.500 -37.383  1.00113.90           O  
ATOM   1508  CB  LYS   190      15.642  24.432 -37.731  1.00113.90           C  
ATOM   1509  CG  LYS   190      14.370  24.909 -37.032  1.00113.90           C  
ATOM   1510  CD  LYS   190      13.577  23.768 -36.391  1.00113.90           C  
ATOM   1511  CE  LYS   190      13.124  22.708 -37.395  1.00113.90           C  
ATOM   1512  NZ  LYS   190      12.476  21.579 -36.690  1.00113.90           N1+
ATOM   1513  N   ARG   191      18.244  26.323 -37.462  1.00132.55           N  
ATOM   1514  CA  ARG   191      18.938  27.191 -36.551  1.00132.55           C  
ATOM   1515  C   ARG   191      18.316  27.021 -35.198  1.00132.55           C  
ATOM   1516  O   ARG   191      18.136  27.985 -34.453  1.00132.55           O  
ATOM   1517  CB  ARG   191      18.872  28.675 -36.955  1.00132.55           C  
ATOM   1518  CG  ARG   191      19.684  29.602 -36.046  1.00132.55           C  
ATOM   1519  CD  ARG   191      19.777  31.038 -36.568  1.00132.55           C  
ATOM   1520  NE  ARG   191      20.587  31.821 -35.592  1.00132.55           N  
ATOM   1521  CZ  ARG   191      21.949  31.820 -35.686  1.00132.55           C  
ATOM   1522  NH1 ARG   191      22.569  31.087 -36.656  1.00132.55           N1+
ATOM   1523  NH2 ARG   191      22.693  32.553 -34.807  1.00132.55           N  
ATOM   1524  N   ASP   192      17.973  25.759 -34.855  1.00 57.60           N  
ATOM   1525  CA  ASP   192      17.358  25.430 -33.598  1.00 57.60           C  
ATOM   1526  C   ASP   192      18.144  24.312 -32.965  1.00 57.60           C  
ATOM   1527  O   ASP   192      18.802  23.541 -33.663  1.00 57.60           O  
ATOM   1528  CB  ASP   192      15.913  24.924 -33.768  1.00 57.60           C  
ATOM   1529  CG  ASP   192      15.235  24.837 -32.406  1.00 57.60           C  
ATOM   1530  OD1 ASP   192      15.789  25.402 -31.427  1.00 57.60           O  
ATOM   1531  OD2 ASP   192      14.149  24.203 -32.329  1.00 57.60           O1-
ATOM   1532  N   ALA   193      18.110  24.202 -31.616  1.00 42.21           N  
ATOM   1533  CA  ALA   193      18.825  23.141 -30.955  1.00 42.21           C  
ATOM   1534  C   ALA   193      18.034  22.676 -29.764  1.00 42.21           C  
ATOM   1535  O   ALA   193      17.166  23.388 -29.258  1.00 42.21           O  
ATOM   1536  CB  ALA   193      20.209  23.568 -30.436  1.00 42.21           C  
ATOM   1537  N   TRP   194      18.297  21.431 -29.308  1.00 71.57           N  
ATOM   1538  CA  TRP   194      17.623  20.888 -28.158  1.00 71.57           C  
ATOM   1539  C   TRP   194      18.480  19.796 -27.577  1.00 71.57           C  
ATOM   1540  O   TRP   194      19.364  19.271 -28.252  1.00 71.57           O  
ATOM   1541  CB  TRP   194      16.258  20.270 -28.498  1.00 71.57           C  
ATOM   1542  CG  TRP   194      16.328  19.153 -29.513  1.00 71.57           C  
ATOM   1543  CD1 TRP   194      16.446  17.808 -29.316  1.00 71.57           C  
ATOM   1544  CD2 TRP   194      16.274  19.351 -30.934  1.00 71.57           C  
ATOM   1545  CE2 TRP   194      16.361  18.092 -31.530  1.00 71.57           C  
ATOM   1546  CE3 TRP   194      16.162  20.488 -31.684  1.00 71.57           C  
ATOM   1547  NE1 TRP   194      16.466  17.155 -30.524  1.00 71.57           N  
ATOM   1548  CZ2 TRP   194      16.335  17.951 -32.888  1.00 71.57           C  
ATOM   1549  CZ3 TRP   194      16.135  20.341 -33.053  1.00 71.57           C  
ATOM   1550  CH2 TRP   194      16.218  19.096 -33.643  1.00 71.57           C  
ATOM   1551  N   ASN   195      18.229  19.423 -26.298  1.00 52.99           N  
ATOM   1552  CA  ASN   195      18.988  18.393 -25.635  1.00 52.99           C  
ATOM   1553  C   ASN   195      18.144  17.163 -25.494  1.00 52.99           C  
ATOM   1554  O   ASN   195      16.923  17.239 -25.376  1.00 52.99           O  
ATOM   1555  CB  ASN   195      19.445  18.761 -24.209  1.00 52.99           C  
ATOM   1556  CG  ASN   195      20.714  19.596 -24.282  1.00 52.99           C  
ATOM   1557  ND2 ASN   195      20.622  20.879 -23.845  1.00 52.99           N  
ATOM   1558  OD1 ASN   195      21.763  19.116 -24.709  1.00 52.99           O  
ATOM   1559  N   PHE   196      18.792  15.975 -25.535  1.00 87.50           N  
ATOM   1560  CA  PHE   196      18.060  14.746 -25.371  1.00 87.50           C  
ATOM   1561  C   PHE   196      18.833  13.837 -24.455  1.00 87.50           C  
ATOM   1562  O   PHE   196      20.059  13.765 -24.525  1.00 87.50           O  
ATOM   1563  CB  PHE   196      17.845  13.980 -26.688  1.00 87.50           C  
ATOM   1564  CG  PHE   196      16.965  12.814 -26.399  1.00 87.50           C  
ATOM   1565  CD1 PHE   196      15.596  12.956 -26.415  1.00 87.50           C  
ATOM   1566  CD2 PHE   196      17.508  11.583 -26.116  1.00 87.50           C  
ATOM   1567  CE1 PHE   196      14.777  11.884 -26.150  1.00 87.50           C  
ATOM   1568  CE2 PHE   196      16.693  10.509 -25.850  1.00 87.50           C  
ATOM   1569  CZ  PHE   196      15.326  10.658 -25.864  1.00 87.50           C  
ATOM   1570  N   LYS   197      18.119  13.102 -23.572  1.00 95.76           N  
ATOM   1571  CA  LYS   197      18.767  12.208 -22.649  1.00 95.76           C  
ATOM   1572  C   LYS   197      18.115  10.859 -22.740  1.00 95.76           C  
ATOM   1573  O   LYS   197      16.922  10.752 -23.018  1.00 95.76           O  
ATOM   1574  CB  LYS   197      18.670  12.666 -21.184  1.00 95.76           C  
ATOM   1575  CG  LYS   197      19.463  13.945 -20.900  1.00 95.76           C  
ATOM   1576  CD  LYS   197      18.899  15.182 -21.602  1.00 95.76           C  
ATOM   1577  CE  LYS   197      19.708  16.455 -21.342  1.00 95.76           C  
ATOM   1578  NZ  LYS   197      19.644  16.812 -19.907  1.00 95.76           N1+
ATOM   1579  N   ASP   198      18.912   9.786 -22.532  1.00 60.51           N  
ATOM   1580  CA  ASP   198      18.412   8.437 -22.579  1.00 60.51           C  
ATOM   1581  C   ASP   198      19.209   7.626 -21.597  1.00 60.51           C  
ATOM   1582  O   ASP   198      20.399   7.860 -21.402  1.00 60.51           O  
ATOM   1583  CB  ASP   198      18.584   7.780 -23.962  1.00 60.51           C  
ATOM   1584  CG  ASP   198      17.812   6.465 -24.006  1.00 60.51           C  
ATOM   1585  OD1 ASP   198      17.042   6.185 -23.050  1.00 60.51           O  
ATOM   1586  OD2 ASP   198      17.985   5.721 -25.009  1.00 60.51           O1-
ATOM   1587  N   ASP   199      18.574   6.618 -20.973  1.00 39.63           N  
ATOM   1588  CA  ASP   199      19.225   5.801 -19.990  1.00 39.63           C  
ATOM   1589  C   ASP   199      20.371   5.108 -20.658  1.00 39.63           C  
ATOM   1590  O   ASP   199      21.351   4.746 -20.010  1.00 39.63           O  
ATOM   1591  CB  ASP   199      18.296   4.728 -19.397  1.00 39.63           C  
ATOM   1592  CG  ASP   199      17.262   5.443 -18.536  1.00 39.63           C  
ATOM   1593  OD1 ASP   199      17.438   6.667 -18.298  1.00 39.63           O  
ATOM   1594  OD2 ASP   199      16.287   4.775 -18.099  1.00 39.63           O1-
ATOM   1595  N   SER   200      20.252   4.886 -21.979  1.00 56.70           N  
ATOM   1596  CA  SER   200      21.251   4.193 -22.745  1.00 56.70           C  
ATOM   1597  C   SER   200      22.525   4.988 -22.829  1.00 56.70           C  
ATOM   1598  O   SER   200      23.589   4.426 -23.078  1.00 56.70           O  
ATOM   1599  CB  SER   200      20.801   3.888 -24.184  1.00 56.70           C  
ATOM   1600  OG  SER   200      19.765   2.917 -24.176  1.00 56.70           O  
ATOM   1601  N   PHE   201      22.453   6.317 -22.643  1.00121.82           N  
ATOM   1602  CA  PHE   201      23.587   7.205 -22.740  1.00121.82           C  
ATOM   1603  C   PHE   201      24.521   7.080 -21.557  1.00121.82           C  
ATOM   1604  O   PHE   201      25.612   7.646 -21.589  1.00121.82           O  
ATOM   1605  CB  PHE   201      23.218   8.691 -22.911  1.00121.82           C  
ATOM   1606  CG  PHE   201      22.500   8.811 -24.212  1.00121.82           C  
ATOM   1607  CD1 PHE   201      23.079   8.359 -25.374  1.00121.82           C  
ATOM   1608  CD2 PHE   201      21.263   9.412 -24.283  1.00121.82           C  
ATOM   1609  CE1 PHE   201      22.426   8.473 -26.580  1.00121.82           C  
ATOM   1610  CE2 PHE   201      20.606   9.530 -25.487  1.00121.82           C  
ATOM   1611  CZ  PHE   201      21.184   9.058 -26.639  1.00121.82           C  
ATOM   1612  N   LYS   202      24.066   6.460 -20.445  1.00174.52           N  
ATOM   1613  CA  LYS   202      24.779   6.329 -19.188  1.00174.52           C  
ATOM   1614  C   LYS   202      25.833   5.242 -19.177  1.00174.52           C  
ATOM   1615  O   LYS   202      25.788   4.267 -19.926  1.00174.52           O  
ATOM   1616  CB  LYS   202      23.816   6.011 -18.031  1.00174.52           C  
ATOM   1617  CG  LYS   202      24.482   5.698 -16.689  1.00174.52           C  
ATOM   1618  CD  LYS   202      25.028   6.906 -15.927  1.00174.52           C  
ATOM   1619  CE  LYS   202      25.680   6.526 -14.596  1.00174.52           C  
ATOM   1620  NZ  LYS   202      24.711   5.791 -13.751  1.00174.52           N1+
ATOM   1621  N   PRO   203      26.809   5.471 -18.308  1.00122.16           N  
ATOM   1622  CA  PRO   203      27.939   4.576 -18.074  1.00122.16           C  
ATOM   1623  C   PRO   203      27.794   3.381 -17.154  1.00122.16           C  
ATOM   1624  O   PRO   203      26.873   3.368 -16.336  1.00122.16           O  
ATOM   1625  CB  PRO   203      29.084   5.458 -17.585  1.00122.16           C  
ATOM   1626  CG  PRO   203      28.417   6.776 -17.161  1.00122.16           C  
ATOM   1627  CD  PRO   203      27.177   6.855 -18.059  1.00122.16           C  
ATOM   1628  N   GLU   204      28.646   2.331 -17.370  1.00163.50           N  
ATOM   1629  CA  GLU   204      28.842   1.137 -16.558  1.00163.50           C  
ATOM   1630  C   GLU   204      29.851   1.249 -15.351  1.00163.50           C  
ATOM   1631  O   GLU   204      29.449   0.877 -14.250  1.00163.50           O  
ATOM   1632  CB  GLU   204      29.195  -0.077 -17.442  1.00163.50           C  
ATOM   1633  CG  GLU   204      28.025  -0.437 -18.373  1.00163.50           C  
ATOM   1634  CD  GLU   204      28.393  -1.603 -19.284  1.00163.50           C  
ATOM   1635  OE1 GLU   204      28.675  -2.713 -18.759  1.00163.50           O  
ATOM   1636  OE2 GLU   204      28.381  -1.397 -20.527  1.00163.50           O1-
ATOM   1637  N   GLY   205      31.135   1.774 -15.493  1.00172.68           N  
ATOM   1638  CA  GLY   205      32.283   1.957 -14.562  1.00172.68           C  
ATOM   1639  C   GLY   205      33.571   1.359 -15.162  1.00172.68           C  
ATOM   1640  O   GLY   205      33.737   0.139 -15.169  1.00172.68           O  
ATOM   1641  N   THR   206      34.569   2.194 -15.600  1.00109.47           N  
ATOM   1642  CA  THR   206      35.760   1.717 -16.299  1.00109.47           C  
ATOM   1643  C   THR   206      36.949   1.626 -15.401  1.00109.47           C  
ATOM   1644  O   THR   206      37.151   2.468 -14.531  1.00109.47           O  
ATOM   1645  CB  THR   206      36.180   2.603 -17.433  1.00109.47           C  
ATOM   1646  CG2 THR   206      37.461   2.022 -18.052  1.00109.47           C  
ATOM   1647  OG1 THR   206      35.146   2.690 -18.404  1.00109.47           O  
ATOM   1648  N   SER   207      37.788   0.581 -15.601  1.00149.22           N  
ATOM   1649  CA  SER   207      39.062   0.596 -14.954  1.00149.22           C  
ATOM   1650  C   SER   207      39.728   1.505 -15.897  1.00149.22           C  
ATOM   1651  O   SER   207      40.431   1.082 -16.820  1.00149.22           O  
ATOM   1652  CB  SER   207      39.804  -0.752 -14.961  1.00149.22           C  
ATOM   1653  OG  SER   207      39.101  -1.699 -14.171  1.00149.22           O  
ATOM   1654  N   THR   208      39.493   2.801 -15.620  1.00114.20           N  
ATOM   1655  CA  THR   208      39.814   3.853 -16.505  1.00114.20           C  
ATOM   1656  C   THR   208      41.236   3.691 -16.749  1.00114.20           C  
ATOM   1657  O   THR   208      41.687   3.812 -17.888  1.00114.20           O  
ATOM   1658  CB  THR   208      39.547   5.216 -15.933  1.00114.20           C  
ATOM   1659  CG2 THR   208      40.415   5.453 -14.684  1.00114.20           C  
ATOM   1660  OG1 THR   208      39.799   6.209 -16.915  1.00114.20           O  
ATOM   1661  N   PHE   209      41.998   3.350 -15.699  1.00142.89           N  
ATOM   1662  CA  PHE   209      43.297   3.275 -16.210  1.00142.89           C  
ATOM   1663  C   PHE   209      44.218   2.601 -15.285  1.00142.89           C  
ATOM   1664  O   PHE   209      44.025   2.571 -14.072  1.00142.89           O  
ATOM   1665  CB  PHE   209      43.851   4.692 -16.472  1.00142.89           C  
ATOM   1666  CG  PHE   209      44.989   4.675 -17.433  1.00142.89           C  
ATOM   1667  CD1 PHE   209      44.753   4.443 -18.769  1.00142.89           C  
ATOM   1668  CD2 PHE   209      46.274   4.934 -17.016  1.00142.89           C  
ATOM   1669  CE1 PHE   209      45.787   4.436 -19.675  1.00142.89           C  
ATOM   1670  CE2 PHE   209      47.310   4.930 -17.920  1.00142.89           C  
ATOM   1671  CZ  PHE   209      47.069   4.678 -19.249  1.00142.89           C  
ATOM   1672  N   THR   210      45.257   2.017 -15.895  1.00134.69           N  
ATOM   1673  CA  THR   210      46.341   1.491 -15.153  1.00134.69           C  
ATOM   1674  C   THR   210      47.421   2.496 -15.372  1.00134.69           C  
ATOM   1675  O   THR   210      47.928   2.679 -16.476  1.00134.69           O  
ATOM   1676  CB  THR   210      46.782   0.119 -15.599  1.00134.69           C  
ATOM   1677  CG2 THR   210      47.153   0.132 -17.091  1.00134.69           C  
ATOM   1678  OG1 THR   210      47.867  -0.331 -14.802  1.00134.69           O  
ATOM   1679  N   HIS   211      47.742   3.231 -14.298  1.00 70.76           N  
ATOM   1680  CA  HIS   211      48.766   4.227 -14.311  1.00 70.76           C  
ATOM   1681  C   HIS   211      49.906   3.520 -13.676  1.00 70.76           C  
ATOM   1682  O   HIS   211      49.757   2.362 -13.291  1.00 70.76           O  
ATOM   1683  CB  HIS   211      48.402   5.451 -13.446  1.00 70.76           C  
ATOM   1684  CG  HIS   211      49.428   6.547 -13.421  1.00 70.76           C  
ATOM   1685  CD2 HIS   211      49.573   7.627 -14.237  1.00 70.76           C  
ATOM   1686  ND1 HIS   211      50.439   6.643 -12.490  1.00 70.76           N  
ATOM   1687  CE1 HIS   211      51.137   7.767 -12.785  1.00 70.76           C  
ATOM   1688  NE2 HIS   211      50.651   8.399 -13.837  1.00 70.76           N  
ATOM   1689  N   ASN   212      51.066   4.186 -13.542  1.00118.16           N  
ATOM   1690  CA  ASN   212      52.208   3.492 -13.028  1.00118.16           C  
ATOM   1691  C   ASN   212      51.931   2.986 -11.652  1.00118.16           C  
ATOM   1692  O   ASN   212      51.982   3.727 -10.669  1.00118.16           O  
ATOM   1693  CB  ASN   212      53.479   4.354 -12.973  1.00118.16           C  
ATOM   1694  CG  ASN   212      53.959   4.560 -14.402  1.00118.16           C  
ATOM   1695  ND2 ASN   212      54.206   3.434 -15.125  1.00118.16           N  
ATOM   1696  OD1 ASN   212      54.111   5.689 -14.864  1.00118.16           O  
ATOM   1697  N   GLY   213      51.609   1.679 -11.575  1.00 39.94           N  
ATOM   1698  CA  GLY   213      51.439   0.975 -10.342  1.00 39.94           C  
ATOM   1699  C   GLY   213      50.145   1.321  -9.679  1.00 39.94           C  
ATOM   1700  O   GLY   213      49.932   0.949  -8.526  1.00 39.94           O  
ATOM   1701  N   LYS   214      49.235   2.036 -10.363  1.00 58.02           N  
ATOM   1702  CA  LYS   214      48.018   2.360  -9.675  1.00 58.02           C  
ATOM   1703  C   LYS   214      46.876   2.064 -10.594  1.00 58.02           C  
ATOM   1704  O   LYS   214      46.989   2.228 -11.807  1.00 58.02           O  
ATOM   1705  CB  LYS   214      47.929   3.847  -9.280  1.00 58.02           C  
ATOM   1706  CG  LYS   214      48.993   4.264  -8.261  1.00 58.02           C  
ATOM   1707  CD  LYS   214      49.177   5.777  -8.129  1.00 58.02           C  
ATOM   1708  CE  LYS   214      48.482   6.389  -6.911  1.00 58.02           C  
ATOM   1709  NZ  LYS   214      48.830   7.823  -6.806  1.00 58.02           N1+
ATOM   1710  N   GLU   215      45.740   1.592 -10.037  1.00 81.36           N  
ATOM   1711  CA  GLU   215      44.607   1.356 -10.884  1.00 81.36           C  
ATOM   1712  C   GLU   215      43.640   2.448 -10.590  1.00 81.36           C  
ATOM   1713  O   GLU   215      43.296   2.699  -9.435  1.00 81.36           O  
ATOM   1714  CB  GLU   215      43.869   0.028 -10.651  1.00 81.36           C  
ATOM   1715  CG  GLU   215      43.109  -0.041  -9.329  1.00 81.36           C  
ATOM   1716  CD  GLU   215      42.315  -1.337  -9.329  1.00 81.36           C  
ATOM   1717  OE1 GLU   215      42.954  -2.419  -9.223  1.00 81.36           O  
ATOM   1718  OE2 GLU   215      41.064  -1.270  -9.448  1.00 81.36           O1-
ATOM   1719  N   HIS   216      43.179   3.139 -11.645  1.00 87.81           N  
ATOM   1720  CA  HIS   216      42.275   4.227 -11.437  1.00 87.81           C  
ATOM   1721  C   HIS   216      40.983   3.878 -12.088  1.00 87.81           C  
ATOM   1722  O   HIS   216      40.872   2.868 -12.783  1.00 87.81           O  
ATOM   1723  CB  HIS   216      42.762   5.560 -12.035  1.00 87.81           C  
ATOM   1724  CG  HIS   216      43.975   6.088 -11.330  1.00 87.81           C  
ATOM   1725  CD2 HIS   216      44.070   6.910 -10.248  1.00 87.81           C  
ATOM   1726  ND1 HIS   216      45.268   5.787 -11.689  1.00 87.81           N  
ATOM   1727  CE1 HIS   216      46.078   6.437 -10.814  1.00 87.81           C  
ATOM   1728  NE2 HIS   216      45.396   7.131  -9.921  1.00 87.81           N  
ATOM   1729  N   THR   217      39.947   4.697 -11.828  1.00120.62           N  
ATOM   1730  CA  THR   217      38.668   4.412 -12.403  1.00120.62           C  
ATOM   1731  C   THR   217      38.002   5.691 -12.797  1.00120.62           C  
ATOM   1732  O   THR   217      38.216   6.743 -12.197  1.00120.62           O  
ATOM   1733  CB  THR   217      37.730   3.718 -11.458  1.00120.62           C  
ATOM   1734  CG2 THR   217      37.327   4.701 -10.347  1.00120.62           C  
ATOM   1735  OG1 THR   217      36.573   3.276 -12.151  1.00120.62           O  
ATOM   1736  N   ILE   218      37.172   5.625 -13.854  1.00 72.71           N  
ATOM   1737  CA  ILE   218      36.433   6.772 -14.286  1.00 72.71           C  
ATOM   1738  C   ILE   218      35.088   6.281 -14.713  1.00 72.71           C  
ATOM   1739  O   ILE   218      34.931   5.105 -15.042  1.00 72.71           O  
ATOM   1740  CB  ILE   218      37.053   7.437 -15.473  1.00 72.71           C  
ATOM   1741  CG1 ILE   218      37.002   6.505 -16.698  1.00 72.71           C  
ATOM   1742  CG2 ILE   218      38.481   7.821 -15.068  1.00 72.71           C  
ATOM   1743  CD1 ILE   218      37.361   7.196 -18.012  1.00 72.71           C  
ATOM   1744  N   GLN   219      34.064   7.161 -14.686  1.00 72.20           N  
ATOM   1745  CA  GLN   219      32.776   6.724 -15.139  1.00 72.20           C  
ATOM   1746  C   GLN   219      32.250   7.759 -16.086  1.00 72.20           C  
ATOM   1747  O   GLN   219      31.857   8.852 -15.680  1.00 72.20           O  
ATOM   1748  CB  GLN   219      31.758   6.530 -14.002  1.00 72.20           C  
ATOM   1749  CG  GLN   219      30.432   5.924 -14.464  1.00 72.20           C  
ATOM   1750  CD  GLN   219      29.649   5.540 -13.217  1.00 72.20           C  
ATOM   1751  NE2 GLN   219      30.086   4.443 -12.542  1.00 72.20           N  
ATOM   1752  OE1 GLN   219      28.680   6.201 -12.847  1.00 72.20           O  
ATOM   1753  N   ALA   220      32.207   7.427 -17.391  1.00 58.74           N  
ATOM   1754  CA  ALA   220      31.774   8.405 -18.341  1.00 58.74           C  
ATOM   1755  C   ALA   220      30.675   7.862 -19.207  1.00 58.74           C  
ATOM   1756  O   ALA   220      30.652   6.687 -19.569  1.00 58.74           O  
ATOM   1757  CB  ALA   220      32.899   8.878 -19.269  1.00 58.74           C  
ATOM   1758  N   GLY   221      29.735   8.749 -19.586  1.00 52.58           N  
ATOM   1759  CA  GLY   221      28.617   8.406 -20.426  1.00 52.58           C  
ATOM   1760  C   GLY   221      29.068   8.519 -21.862  1.00 52.58           C  
ATOM   1761  O   GLY   221      30.259   8.425 -22.142  1.00 52.58           O  
ATOM   1762  N   ILE   222      28.115   8.746 -22.798  1.00117.31           N  
ATOM   1763  CA  ILE   222      28.315   8.768 -24.241  1.00117.31           C  
ATOM   1764  C   ILE   222      29.445   9.695 -24.668  1.00117.31           C  
ATOM   1765  O   ILE   222      29.501  10.847 -24.251  1.00117.31           O  
ATOM   1766  CB  ILE   222      27.055   9.174 -24.960  1.00117.31           C  
ATOM   1767  CG1 ILE   222      27.147   8.907 -26.468  1.00117.31           C  
ATOM   1768  CG2 ILE   222      26.748  10.637 -24.599  1.00117.31           C  
ATOM   1769  CD1 ILE   222      25.797   9.033 -27.173  1.00117.31           C  
ATOM   1770  N   PHE   223      30.461   9.128 -25.379  1.00373.13           N  
ATOM   1771  CA  PHE   223      31.694   9.731 -25.861  1.00373.13           C  
ATOM   1772  C   PHE   223      32.034  10.240 -27.260  1.00373.13           C  
ATOM   1773  O   PHE   223      32.851  11.151 -27.317  1.00373.13           O  
ATOM   1774  CB  PHE   223      32.958   8.989 -25.408  1.00373.13           C  
ATOM   1775  CG  PHE   223      33.496   9.660 -24.191  1.00373.13           C  
ATOM   1776  CD1 PHE   223      34.089  10.896 -24.327  1.00373.13           C  
ATOM   1777  CD2 PHE   223      33.460   9.076 -22.948  1.00373.13           C  
ATOM   1778  CE1 PHE   223      34.618  11.558 -23.247  1.00373.13           C  
ATOM   1779  CE2 PHE   223      33.989   9.739 -21.864  1.00373.13           C  
ATOM   1780  CZ  PHE   223      34.567  10.975 -22.006  1.00373.13           C  
ATOM   1781  N   GLY   224      31.681   9.631 -28.425  1.00178.85           N  
ATOM   1782  CA  GLY   224      30.944   8.423 -28.563  1.00178.85           C  
ATOM   1783  C   GLY   224      29.929   8.459 -29.688  1.00178.85           C  
ATOM   1784  O   GLY   224      28.868   7.865 -29.516  1.00178.85           O  
ATOM   1785  N   ILE   225      30.146   9.172 -30.836  1.00 83.45           N  
ATOM   1786  CA  ILE   225      29.129   9.069 -31.871  1.00 83.45           C  
ATOM   1787  C   ILE   225      29.659   9.081 -33.302  1.00 83.45           C  
ATOM   1788  O   ILE   225      30.398   9.988 -33.690  1.00 83.45           O  
ATOM   1789  CB  ILE   225      28.083  10.142 -31.764  1.00 83.45           C  
ATOM   1790  CG1 ILE   225      26.860   9.792 -32.628  1.00 83.45           C  
ATOM   1791  CG2 ILE   225      28.737  11.492 -32.103  1.00 83.45           C  
ATOM   1792  CD1 ILE   225      25.634  10.652 -32.325  1.00 83.45           C  
ATOM   1793  N   ALA   226      29.226   8.104 -34.154  1.00 48.13           N  
ATOM   1794  CA  ALA   226      29.661   8.006 -35.540  1.00 48.13           C  
ATOM   1795  C   ALA   226      28.486   7.671 -36.442  1.00 48.13           C  
ATOM   1796  O   ALA   226      27.520   7.046 -36.008  1.00 48.13           O  
ATOM   1797  CB  ALA   226      30.723   6.918 -35.770  1.00 48.13           C  
ATOM   1798  N   LEU   227      28.557   8.056 -37.745  1.00 60.80           N  
ATOM   1799  CA  LEU   227      27.432   7.905 -38.647  1.00 60.80           C  
ATOM   1800  C   LEU   227      27.694   6.880 -39.715  1.00 60.80           C  
ATOM   1801  O   LEU   227      28.754   6.855 -40.336  1.00 60.80           O  
ATOM   1802  CB  LEU   227      27.070   9.211 -39.375  1.00 60.80           C  
ATOM   1803  CG  LEU   227      26.701  10.366 -38.429  1.00 60.80           C  
ATOM   1804  CD1 LEU   227      26.351  11.637 -39.220  1.00 60.80           C  
ATOM   1805  CD2 LEU   227      25.607   9.956 -37.429  1.00 60.80           C  
ATOM   1806  N   GLY   228      26.680   6.028 -39.986  1.00 29.90           N  
ATOM   1807  CA  GLY   228      26.798   4.959 -40.941  1.00 29.90           C  
ATOM   1808  C   GLY   228      26.282   5.363 -42.291  1.00 29.90           C  
ATOM   1809  O   GLY   228      26.097   6.542 -42.592  1.00 29.90           O  
ATOM   1810  N   ASP   229      26.040   4.340 -43.143  1.00 40.18           N  
ATOM   1811  CA  ASP   229      25.593   4.514 -44.498  1.00 40.18           C  
ATOM   1812  C   ASP   229      24.200   5.060 -44.502  1.00 40.18           C  
ATOM   1813  O   ASP   229      23.352   4.656 -43.709  1.00 40.18           O  
ATOM   1814  CB  ASP   229      25.545   3.196 -45.295  1.00 40.18           C  
ATOM   1815  CG  ASP   229      26.964   2.677 -45.482  1.00 40.18           C  
ATOM   1816  OD1 ASP   229      27.920   3.416 -45.124  1.00 40.18           O  
ATOM   1817  OD2 ASP   229      27.107   1.533 -45.987  1.00 40.18           O1-
ATOM   1818  N   ARG   230      23.943   6.013 -45.422  1.00 59.57           N  
ATOM   1819  CA  ARG   230      22.650   6.616 -45.582  1.00 59.57           C  
ATOM   1820  C   ARG   230      21.839   5.790 -46.525  1.00 59.57           C  
ATOM   1821  O   ARG   230      22.371   5.098 -47.393  1.00 59.57           O  
ATOM   1822  CB  ARG   230      22.687   8.025 -46.203  1.00 59.57           C  
ATOM   1823  CG  ARG   230      23.301   9.108 -45.314  1.00 59.57           C  
ATOM   1824  CD  ARG   230      23.348  10.489 -45.978  1.00 59.57           C  
ATOM   1825  NE  ARG   230      24.289  10.399 -47.130  1.00 59.57           N  
ATOM   1826  CZ  ARG   230      25.581  10.834 -47.010  1.00 59.57           C  
ATOM   1827  NH1 ARG   230      25.998  11.449 -45.867  1.00 59.57           N1+
ATOM   1828  NH2 ARG   230      26.457  10.647 -48.041  1.00 59.57           N  
ATOM   1829  N   ASN   231      20.505   5.832 -46.339  1.00 71.86           N  
ATOM   1830  CA  ASN   231      19.585   5.203 -47.239  1.00 71.86           C  
ATOM   1831  C   ASN   231      19.187   6.234 -48.254  1.00 71.86           C  
ATOM   1832  O   ASN   231      19.712   7.346 -48.254  1.00 71.86           O  
ATOM   1833  CB  ASN   231      18.354   4.565 -46.554  1.00 71.86           C  
ATOM   1834  CG  ASN   231      17.610   5.547 -45.649  1.00 71.86           C  
ATOM   1835  ND2 ASN   231      17.826   6.878 -45.825  1.00 71.86           N  
ATOM   1836  OD1 ASN   231      16.848   5.122 -44.782  1.00 71.86           O  
ATOM   1837  N   LYS   232      18.250   5.888 -49.156  1.00124.80           N  
ATOM   1838  CA  LYS   232      17.853   6.772 -50.218  1.00124.80           C  
ATOM   1839  C   LYS   232      17.292   8.036 -49.635  1.00124.80           C  
ATOM   1840  O   LYS   232      17.448   9.114 -50.208  1.00124.80           O  
ATOM   1841  CB  LYS   232      16.783   6.161 -51.139  1.00124.80           C  
ATOM   1842  CG  LYS   232      16.379   7.088 -52.287  1.00124.80           C  
ATOM   1843  CD  LYS   232      15.603   6.380 -53.400  1.00124.80           C  
ATOM   1844  CE  LYS   232      14.260   5.812 -52.939  1.00124.80           C  
ATOM   1845  NZ  LYS   232      13.318   6.916 -52.645  1.00124.80           N1+
ATOM   1846  N   GLU   233      16.595   7.919 -48.491  1.00 80.82           N  
ATOM   1847  CA  GLU   233      15.983   9.020 -47.800  1.00 80.82           C  
ATOM   1848  C   GLU   233      17.034   9.937 -47.242  1.00 80.82           C  
ATOM   1849  O   GLU   233      16.816  11.145 -47.161  1.00 80.82           O  
ATOM   1850  CB  GLU   233      15.077   8.580 -46.637  1.00 80.82           C  
ATOM   1851  CG  GLU   233      13.705   8.045 -47.068  1.00 80.82           C  
ATOM   1852  CD  GLU   233      13.787   6.563 -47.417  1.00 80.82           C  
ATOM   1853  OE1 GLU   233      14.892   6.074 -47.773  1.00 80.82           O  
ATOM   1854  OE2 GLU   233      12.723   5.894 -47.332  1.00 80.82           O1-
ATOM   1855  N   GLY   234      18.208   9.402 -46.846  1.00 36.26           N  
ATOM   1856  CA  GLY   234      19.213  10.267 -46.291  1.00 36.26           C  
ATOM   1857  C   GLY   234      19.315  10.063 -44.806  1.00 36.26           C  
ATOM   1858  O   GLY   234      19.882  10.900 -44.104  1.00 36.26           O  
ATOM   1859  N   HIS   235      18.757   8.950 -44.283  1.00 69.49           N  
ATOM   1860  CA  HIS   235      18.850   8.660 -42.877  1.00 69.49           C  
ATOM   1861  C   HIS   235      19.854   7.555 -42.718  1.00 69.49           C  
ATOM   1862  O   HIS   235      20.084   6.784 -43.648  1.00 69.49           O  
ATOM   1863  CB  HIS   235      17.530   8.162 -42.264  1.00 69.49           C  
ATOM   1864  CG  HIS   235      16.412   9.150 -42.408  1.00 69.49           C  
ATOM   1865  CD2 HIS   235      15.432   9.226 -43.350  1.00 69.49           C  
ATOM   1866  ND1 HIS   235      16.196  10.212 -41.557  1.00 69.49           N  
ATOM   1867  CE1 HIS   235      15.106  10.873 -42.024  1.00 69.49           C  
ATOM   1868  NE2 HIS   235      14.608  10.312 -43.110  1.00 69.49           N  
ATOM   1869  N   ARG   236      20.500   7.465 -41.533  1.00115.68           N  
ATOM   1870  CA  ARG   236      21.512   6.462 -41.323  1.00115.68           C  
ATOM   1871  C   ARG   236      21.558   6.109 -39.867  1.00115.68           C  
ATOM   1872  O   ARG   236      20.998   6.801 -39.019  1.00115.68           O  
ATOM   1873  CB  ARG   236      22.923   6.956 -41.678  1.00115.68           C  
ATOM   1874  CG  ARG   236      23.317   8.187 -40.860  1.00115.68           C  
ATOM   1875  CD  ARG   236      23.605   9.425 -41.707  1.00115.68           C  
ATOM   1876  NE  ARG   236      25.017   9.344 -42.167  1.00115.68           N  
ATOM   1877  CZ  ARG   236      25.507  10.331 -42.968  1.00115.68           C  
ATOM   1878  NH1 ARG   236      24.667  11.304 -43.421  1.00115.68           N1+
ATOM   1879  NH2 ARG   236      26.831  10.363 -43.290  1.00115.68           N  
ATOM   1880  N   PRO   237      22.192   5.001 -39.568  1.00163.82           N  
ATOM   1881  CA  PRO   237      22.367   4.645 -38.186  1.00163.82           C  
ATOM   1882  C   PRO   237      23.438   5.495 -37.578  1.00163.82           C  
ATOM   1883  O   PRO   237      24.450   5.740 -38.236  1.00163.82           O  
ATOM   1884  CB  PRO   237      22.692   3.154 -38.164  1.00163.82           C  
ATOM   1885  CG  PRO   237      22.034   2.622 -39.450  1.00163.82           C  
ATOM   1886  CD  PRO   237      22.052   3.823 -40.413  1.00163.82           C  
ATOM   1887  N   ALA   238      23.242   5.953 -36.325  1.00 48.57           N  
ATOM   1888  CA  ALA   238      24.268   6.695 -35.654  1.00 48.57           C  
ATOM   1889  C   ALA   238      24.734   5.819 -34.535  1.00 48.57           C  
ATOM   1890  O   ALA   238      24.010   5.590 -33.568  1.00 48.57           O  
ATOM   1891  CB  ALA   238      23.765   8.009 -35.032  1.00 48.57           C  
ATOM   1892  N   TYR   239      25.984   5.329 -34.625  1.00 71.21           N  
ATOM   1893  CA  TYR   239      26.495   4.419 -33.640  1.00 71.21           C  
ATOM   1894  C   TYR   239      27.077   5.212 -32.512  1.00 71.21           C  
ATOM   1895  O   TYR   239      27.798   6.185 -32.730  1.00 71.21           O  
ATOM   1896  CB  TYR   239      27.624   3.516 -34.169  1.00 71.21           C  
ATOM   1897  CG  TYR   239      27.112   2.704 -35.311  1.00 71.21           C  
ATOM   1898  CD1 TYR   239      26.357   1.573 -35.099  1.00 71.21           C  
ATOM   1899  CD2 TYR   239      27.404   3.071 -36.606  1.00 71.21           C  
ATOM   1900  CE1 TYR   239      25.895   0.828 -36.161  1.00 71.21           C  
ATOM   1901  CE2 TYR   239      26.946   2.330 -37.670  1.00 71.21           C  
ATOM   1902  CZ  TYR   239      26.188   1.205 -37.449  1.00 71.21           C  
ATOM   1903  OH  TYR   239      25.718   0.445 -38.541  1.00 71.21           O  
ATOM   1904  N   TYR   240      26.746   4.831 -31.259  1.00 84.56           N  
ATOM   1905  CA  TYR   240      27.319   5.540 -30.147  1.00 84.56           C  
ATOM   1906  C   TYR   240      27.687   4.598 -29.042  1.00 84.56           C  
ATOM   1907  O   TYR   240      27.273   3.439 -29.018  1.00 84.56           O  
ATOM   1908  CB  TYR   240      26.411   6.647 -29.574  1.00 84.56           C  
ATOM   1909  CG  TYR   240      25.145   6.071 -29.039  1.00 84.56           C  
ATOM   1910  CD1 TYR   240      25.088   5.549 -27.768  1.00 84.56           C  
ATOM   1911  CD2 TYR   240      24.005   6.074 -29.809  1.00 84.56           C  
ATOM   1912  CE1 TYR   240      23.915   5.030 -27.274  1.00 84.56           C  
ATOM   1913  CE2 TYR   240      22.829   5.557 -29.322  1.00 84.56           C  
ATOM   1914  CZ  TYR   240      22.783   5.035 -28.052  1.00 84.56           C  
ATOM   1915  OH  TYR   240      21.576   4.506 -27.549  1.00 84.56           O  
ATOM   1916  N   LEU   241      28.550   5.078 -28.121  1.00154.01           N  
ATOM   1917  CA  LEU   241      28.962   4.296 -26.987  1.00154.01           C  
ATOM   1918  C   LEU   241      29.345   5.210 -25.863  1.00154.01           C  
ATOM   1919  O   LEU   241      29.782   6.341 -26.081  1.00154.01           O  
ATOM   1920  CB  LEU   241      30.159   3.361 -27.267  1.00154.01           C  
ATOM   1921  CG  LEU   241      31.339   4.000 -28.029  1.00154.01           C  
ATOM   1922  CD1 LEU   241      31.962   5.182 -27.270  1.00154.01           C  
ATOM   1923  CD2 LEU   241      32.388   2.935 -28.387  1.00154.01           C  
ATOM   1924  N   ALA   242      29.125   4.748 -24.613  1.00 58.43           N  
ATOM   1925  CA  ALA   242      29.579   5.467 -23.461  1.00 58.43           C  
ATOM   1926  C   ALA   242      31.023   5.106 -23.293  1.00 58.43           C  
ATOM   1927  O   ALA   242      31.464   4.058 -23.768  1.00 58.43           O  
ATOM   1928  CB  ALA   242      28.844   5.086 -22.164  1.00 58.43           C  
ATOM   1929  N   GLY   243      31.804   5.999 -22.647  1.00 45.24           N  
ATOM   1930  CA  GLY   243      33.201   5.748 -22.416  1.00 45.24           C  
ATOM   1931  C   GLY   243      33.343   4.588 -21.488  1.00 45.24           C  
ATOM   1932  O   GLY   243      34.142   3.680 -21.729  1.00 45.24           O  
ATOM   1933  N   SER   244      32.556   4.587 -20.395  1.00 78.81           N  
ATOM   1934  CA  SER   244      32.659   3.502 -19.467  1.00 78.81           C  
ATOM   1935  C   SER   244      31.578   2.534 -19.827  1.00 78.81           C  
ATOM   1936  O   SER   244      30.488   2.548 -19.257  1.00 78.81           O  
ATOM   1937  CB  SER   244      32.430   3.926 -18.007  1.00 78.81           C  
ATOM   1938  OG  SER   244      33.445   4.831 -17.600  1.00 78.81           O  
ATOM   1939  N   SER   245      31.865   1.652 -20.802  1.00 93.74           N  
ATOM   1940  CA  SER   245      30.900   0.667 -21.190  1.00 93.74           C  
ATOM   1941  C   SER   245      31.476  -0.175 -22.297  1.00 93.74           C  
ATOM   1942  O   SER   245      32.466   0.182 -22.936  1.00 93.74           O  
ATOM   1943  CB  SER   245      29.579   1.267 -21.699  1.00 93.74           C  
ATOM   1944  OG  SER   245      29.802   2.010 -22.888  1.00 93.74           O  
ATOM   1945  N   THR   246      30.954  -1.413 -22.400  1.00168.19           N  
ATOM   1946  CA  THR   246      31.223  -2.395 -23.419  1.00168.19           C  
ATOM   1947  C   THR   246      30.214  -2.360 -24.531  1.00168.19           C  
ATOM   1948  O   THR   246      30.462  -2.873 -25.625  1.00168.19           O  
ATOM   1949  CB  THR   246      31.217  -3.794 -22.876  1.00168.19           C  
ATOM   1950  CG2 THR   246      29.782  -4.153 -22.456  1.00168.19           C  
ATOM   1951  OG1 THR   246      31.683  -4.705 -23.861  1.00168.19           O  
ATOM   1952  N   LYS   247      29.004  -1.845 -24.223  1.00104.67           N  
ATOM   1953  CA  LYS   247      27.883  -1.916 -25.115  1.00104.67           C  
ATOM   1954  C   LYS   247      27.943  -0.858 -26.166  1.00104.67           C  
ATOM   1955  O   LYS   247      28.465   0.237 -25.951  1.00104.67           O  
ATOM   1956  CB  LYS   247      26.538  -1.786 -24.380  1.00104.67           C  
ATOM   1957  CG  LYS   247      26.213  -2.994 -23.496  1.00104.67           C  
ATOM   1958  CD  LYS   247      25.084  -2.740 -22.496  1.00104.67           C  
ATOM   1959  CE  LYS   247      24.568  -4.016 -21.829  1.00104.67           C  
ATOM   1960  NZ  LYS   247      25.677  -4.713 -21.145  1.00104.67           N1+
ATOM   1961  N   LEU   248      27.403  -1.199 -27.357  1.00165.03           N  
ATOM   1962  CA  LEU   248      27.347  -0.283 -28.457  1.00165.03           C  
ATOM   1963  C   LEU   248      25.927  -0.250 -28.932  1.00165.03           C  
ATOM   1964  O   LEU   248      25.281  -1.287 -29.069  1.00165.03           O  
ATOM   1965  CB  LEU   248      28.228  -0.712 -29.641  1.00165.03           C  
ATOM   1966  CG  LEU   248      29.724  -0.787 -29.289  1.00165.03           C  
ATOM   1967  CD1 LEU   248      30.559  -1.218 -30.503  1.00165.03           C  
ATOM   1968  CD2 LEU   248      30.223   0.522 -28.653  1.00165.03           C  
ATOM   1969  N   TYR   249      25.408   0.962 -29.213  1.00 73.19           N  
ATOM   1970  CA  TYR   249      24.040   1.124 -29.608  1.00 73.19           C  
ATOM   1971  C   TYR   249      24.018   1.886 -30.892  1.00 73.19           C  
ATOM   1972  O   TYR   249      25.016   2.478 -31.305  1.00 73.19           O  
ATOM   1973  CB  TYR   249      23.210   1.962 -28.619  1.00 73.19           C  
ATOM   1974  CG  TYR   249      23.111   1.252 -27.309  1.00 73.19           C  
ATOM   1975  CD1 TYR   249      22.090   0.359 -27.070  1.00 73.19           C  
ATOM   1976  CD2 TYR   249      24.035   1.482 -26.315  1.00 73.19           C  
ATOM   1977  CE1 TYR   249      21.994  -0.294 -25.863  1.00 73.19           C  
ATOM   1978  CE2 TYR   249      23.944   0.832 -25.106  1.00 73.19           C  
ATOM   1979  CZ  TYR   249      22.922  -0.059 -24.878  1.00 73.19           C  
ATOM   1980  OH  TYR   249      22.828  -0.729 -23.638  1.00 73.19           O  
ATOM   1981  N   SER   250      22.860   1.835 -31.582  1.00 90.54           N  
ATOM   1982  CA  SER   250      22.669   2.570 -32.794  1.00 90.54           C  
ATOM   1983  C   SER   250      21.283   3.137 -32.715  1.00 90.54           C  
ATOM   1984  O   SER   250      20.375   2.503 -32.179  1.00 90.54           O  
ATOM   1985  CB  SER   250      22.745   1.659 -34.030  1.00 90.54           C  
ATOM   1986  OG  SER   250      22.548   2.408 -35.217  1.00 90.54           O  
ATOM   1987  N   VAL   251      21.100   4.375 -33.215  1.00 99.12           N  
ATOM   1988  CA  VAL   251      19.813   5.009 -33.238  1.00 99.12           C  
ATOM   1989  C   VAL   251      19.703   5.679 -34.574  1.00 99.12           C  
ATOM   1990  O   VAL   251      20.690   6.184 -35.102  1.00 99.12           O  
ATOM   1991  CB  VAL   251      19.662   6.066 -32.182  1.00 99.12           C  
ATOM   1992  CG1 VAL   251      20.737   7.143 -32.409  1.00 99.12           C  
ATOM   1993  CG2 VAL   251      18.222   6.603 -32.230  1.00 99.12           C  
ATOM   1994  N   ASN   252      18.492   5.704 -35.159  1.00 46.98           N  
ATOM   1995  CA  ASN   252      18.312   6.268 -36.467  1.00 46.98           C  
ATOM   1996  C   ASN   252      18.372   7.763 -36.352  1.00 46.98           C  
ATOM   1997  O   ASN   252      17.928   8.346 -35.365  1.00 46.98           O  
ATOM   1998  CB  ASN   252      16.951   5.886 -37.082  1.00 46.98           C  
ATOM   1999  CG  ASN   252      16.938   6.118 -38.589  1.00 46.98           C  
ATOM   2000  ND2 ASN   252      16.010   5.411 -39.286  1.00 46.98           N  
ATOM   2001  OD1 ASN   252      17.711   6.904 -39.133  1.00 46.98           O  
ATOM   2002  N   THR   253      18.939   8.416 -37.385  1.00 51.57           N  
ATOM   2003  CA  THR   253      19.068   9.843 -37.454  1.00 51.57           C  
ATOM   2004  C   THR   253      17.699  10.434 -37.557  1.00 51.57           C  
ATOM   2005  O   THR   253      17.474  11.574 -37.156  1.00 51.57           O  
ATOM   2006  CB  THR   253      19.867  10.294 -38.643  1.00 51.57           C  
ATOM   2007  CG2 THR   253      21.296   9.736 -38.520  1.00 51.57           C  
ATOM   2008  OG1 THR   253      19.260   9.837 -39.842  1.00 51.57           O  
ATOM   2009  N   LYS   254      16.752   9.669 -38.130  1.00 86.27           N  
ATOM   2010  CA  LYS   254      15.411  10.139 -38.326  1.00 86.27           C  
ATOM   2011  C   LYS   254      14.819  10.514 -37.000  1.00 86.27           C  
ATOM   2012  O   LYS   254      14.208  11.573 -36.869  1.00 86.27           O  
ATOM   2013  CB  LYS   254      14.507   9.054 -38.932  1.00 86.27           C  
ATOM   2014  CG  LYS   254      13.068   9.509 -39.170  1.00 86.27           C  
ATOM   2015  CD  LYS   254      12.247   8.517 -39.998  1.00 86.27           C  
ATOM   2016  CE  LYS   254      11.690   7.348 -39.181  1.00 86.27           C  
ATOM   2017  NZ  LYS   254      10.581   7.819 -38.323  1.00 86.27           N1+
ATOM   2018  N   SER   255      14.991   9.652 -35.979  1.00 71.12           N  
ATOM   2019  CA  SER   255      14.429   9.903 -34.679  1.00 71.12           C  
ATOM   2020  C   SER   255      15.121  11.075 -34.050  1.00 71.12           C  
ATOM   2021  O   SER   255      14.505  11.839 -33.311  1.00 71.12           O  
ATOM   2022  CB  SER   255      14.592   8.711 -33.715  1.00 71.12           C  
ATOM   2023  OG  SER   255      14.013   9.021 -32.454  1.00 71.12           O  
ATOM   2024  N   LEU   256      16.430  11.236 -34.319  1.00 52.65           N  
ATOM   2025  CA  LEU   256      17.229  12.275 -33.722  1.00 52.65           C  
ATOM   2026  C   LEU   256      16.811  13.646 -34.176  1.00 52.65           C  
ATOM   2027  O   LEU   256      16.751  14.586 -33.386  1.00 52.65           O  
ATOM   2028  CB  LEU   256      18.723  12.110 -34.039  1.00 52.65           C  
ATOM   2029  CG  LEU   256      19.329  10.835 -33.423  1.00 52.65           C  
ATOM   2030  CD1 LEU   256      20.822  10.699 -33.753  1.00 52.65           C  
ATOM   2031  CD2 LEU   256      19.052  10.771 -31.913  1.00 52.65           C  
ATOM   2032  N   LYS   257      16.518  13.789 -35.480  1.00 73.74           N  
ATOM   2033  CA  LYS   257      16.181  15.039 -36.103  1.00 73.74           C  
ATOM   2034  C   LYS   257      14.876  15.574 -35.587  1.00 73.74           C  
ATOM   2035  O   LYS   257      14.645  16.779 -35.634  1.00 73.74           O  
ATOM   2036  CB  LYS   257      16.114  14.904 -37.631  1.00 73.74           C  
ATOM   2037  CG  LYS   257      17.493  14.595 -38.221  1.00 73.74           C  
ATOM   2038  CD  LYS   257      17.461  14.034 -39.642  1.00 73.74           C  
ATOM   2039  CE  LYS   257      18.851  13.727 -40.203  1.00 73.74           C  
ATOM   2040  NZ  LYS   257      18.729  13.027 -41.500  1.00 73.74           N1+
ATOM   2041  N   LYS   258      13.953  14.715 -35.116  1.00 78.56           N  
ATOM   2042  CA  LYS   258      12.690  15.263 -34.694  1.00 78.56           C  
ATOM   2043  C   LYS   258      12.728  15.612 -33.238  1.00 78.56           C  
ATOM   2044  O   LYS   258      12.853  14.747 -32.372  1.00 78.56           O  
ATOM   2045  CB  LYS   258      11.497  14.327 -34.948  1.00 78.56           C  
ATOM   2046  CG  LYS   258      11.164  14.185 -36.436  1.00 78.56           C  
ATOM   2047  CD  LYS   258      10.194  13.047 -36.755  1.00 78.56           C  
ATOM   2048  CE  LYS   258       9.758  13.008 -38.223  1.00 78.56           C  
ATOM   2049  NZ  LYS   258       8.829  11.876 -38.450  1.00 78.56           N1+
ATOM   2050  N   LYS   259      12.586  16.922 -32.938  1.00 63.70           N  
ATOM   2051  CA  LYS   259      12.620  17.390 -31.585  1.00 63.70           C  
ATOM   2052  C   LYS   259      11.363  16.954 -30.903  1.00 63.70           C  
ATOM   2053  O   LYS   259      10.263  17.120 -31.429  1.00 63.70           O  
ATOM   2054  CB  LYS   259      12.694  18.924 -31.469  1.00 63.70           C  
ATOM   2055  CG  LYS   259      12.765  19.427 -30.024  1.00 63.70           C  
ATOM   2056  CD  LYS   259      13.137  20.906 -29.896  1.00 63.70           C  
ATOM   2057  CE  LYS   259      11.934  21.848 -29.872  1.00 63.70           C  
ATOM   2058  NZ  LYS   259      12.393  23.239 -29.672  1.00 63.70           N1+
ATOM   2059  N   GLY   260      11.509  16.380 -29.692  1.00 19.73           N  
ATOM   2060  CA  GLY   260      10.374  15.989 -28.909  1.00 19.73           C  
ATOM   2061  C   GLY   260       9.932  14.601 -29.260  1.00 19.73           C  
ATOM   2062  O   GLY   260       8.900  14.146 -28.769  1.00 19.73           O  
ATOM   2063  N   THR   261      10.679  13.883 -30.120  1.00 92.77           N  
ATOM   2064  CA  THR   261      10.251  12.554 -30.463  1.00 92.77           C  
ATOM   2065  C   THR   261      10.916  11.569 -29.551  1.00 92.77           C  
ATOM   2066  O   THR   261      11.931  11.867 -28.923  1.00 92.77           O  
ATOM   2067  CB  THR   261      10.588  12.153 -31.868  1.00 92.77           C  
ATOM   2068  CG2 THR   261      12.115  12.038 -31.985  1.00 92.77           C  
ATOM   2069  OG1 THR   261       9.982  10.908 -32.183  1.00 92.77           O  
ATOM   2070  N   ALA   262      10.329  10.359 -29.439  1.00 27.37           N  
ATOM   2071  CA  ALA   262      10.894   9.325 -28.620  1.00 27.37           C  
ATOM   2072  C   ALA   262      11.983   8.647 -29.397  1.00 27.37           C  
ATOM   2073  O   ALA   262      11.946   8.601 -30.626  1.00 27.37           O  
ATOM   2074  CB  ALA   262       9.876   8.254 -28.192  1.00 27.37           C  
ATOM   2075  N   LEU   263      12.994   8.105 -28.684  1.00 91.59           N  
ATOM   2076  CA  LEU   263      14.082   7.426 -29.335  1.00 91.59           C  
ATOM   2077  C   LEU   263      13.978   5.960 -29.055  1.00 91.59           C  
ATOM   2078  O   LEU   263      13.528   5.548 -27.987  1.00 91.59           O  
ATOM   2079  CB  LEU   263      15.481   7.864 -28.858  1.00 91.59           C  
ATOM   2080  CG  LEU   263      15.915   9.270 -29.315  1.00 91.59           C  
ATOM   2081  CD1 LEU   263      14.971  10.357 -28.782  1.00 91.59           C  
ATOM   2082  CD2 LEU   263      17.384   9.532 -28.945  1.00 91.59           C  
ATOM   2083  N   LYS   264      14.371   5.122 -30.039  1.00 82.88           N  
ATOM   2084  CA  LYS   264      14.340   3.704 -29.820  1.00 82.88           C  
ATOM   2085  C   LYS   264      15.673   3.145 -30.224  1.00 82.88           C  
ATOM   2086  O   LYS   264      15.852   2.696 -31.355  1.00 82.88           O  
ATOM   2087  CB  LYS   264      13.266   3.003 -30.669  1.00 82.88           C  
ATOM   2088  CG  LYS   264      11.843   3.436 -30.306  1.00 82.88           C  
ATOM   2089  CD  LYS   264      10.789   3.069 -31.355  1.00 82.88           C  
ATOM   2090  CE  LYS   264      10.796   3.997 -32.573  1.00 82.88           C  
ATOM   2091  NZ  LYS   264       9.748   3.589 -33.534  1.00 82.88           N1+
ATOM   2092  N   PRO   265      16.612   3.145 -29.316  1.00 65.87           N  
ATOM   2093  CA  PRO   265      17.923   2.640 -29.644  1.00 65.87           C  
ATOM   2094  C   PRO   265      17.969   1.143 -29.693  1.00 65.87           C  
ATOM   2095  O   PRO   265      17.200   0.499 -28.981  1.00 65.87           O  
ATOM   2096  CB  PRO   265      18.877   3.233 -28.611  1.00 65.87           C  
ATOM   2097  CG  PRO   265      18.186   4.541 -28.189  1.00 65.87           C  
ATOM   2098  CD  PRO   265      16.688   4.254 -28.378  1.00 65.87           C  
ATOM   2099  N   LYS   266      18.878   0.572 -30.512  1.00 73.26           N  
ATOM   2100  CA  LYS   266      18.992  -0.855 -30.640  1.00 73.26           C  
ATOM   2101  C   LYS   266      20.321  -1.284 -30.089  1.00 73.26           C  
ATOM   2102  O   LYS   266      21.337  -0.624 -30.306  1.00 73.26           O  
ATOM   2103  CB  LYS   266      18.931  -1.324 -32.104  1.00 73.26           C  
ATOM   2104  CG  LYS   266      17.586  -1.013 -32.765  1.00 73.26           C  
ATOM   2105  CD  LYS   266      17.600  -1.110 -34.292  1.00 73.26           C  
ATOM   2106  CE  LYS   266      16.246  -0.787 -34.927  1.00 73.26           C  
ATOM   2107  NZ  LYS   266      16.388  -0.683 -36.396  1.00 73.26           N1+
ATOM   2108  N   LEU   267      20.329  -2.406 -29.335  1.00 75.89           N  
ATOM   2109  CA  LEU   267      21.528  -2.954 -28.749  1.00 75.89           C  
ATOM   2110  C   LEU   267      22.259  -3.724 -29.820  1.00 75.89           C  
ATOM   2111  O   LEU   267      21.637  -4.364 -30.666  1.00 75.89           O  
ATOM   2112  CB  LEU   267      21.235  -3.904 -27.570  1.00 75.89           C  
ATOM   2113  CG  LEU   267      22.487  -4.465 -26.871  1.00 75.89           C  
ATOM   2114  CD1 LEU   267      23.301  -3.345 -26.204  1.00 75.89           C  
ATOM   2115  CD2 LEU   267      22.119  -5.592 -25.892  1.00 75.89           C  
ATOM   2116  N   LEU   268      23.604  -3.577 -29.845  1.00231.71           N  
ATOM   2117  CA  LEU   268      24.547  -4.139 -30.790  1.00231.71           C  
ATOM   2118  C   LEU   268      25.009  -5.572 -30.599  1.00231.71           C  
ATOM   2119  O   LEU   268      25.177  -6.270 -31.599  1.00231.71           O  
ATOM   2120  CB  LEU   268      25.717  -3.175 -31.019  1.00231.71           C  
ATOM   2121  CG  LEU   268      25.196  -1.913 -31.742  1.00231.71           C  
ATOM   2122  CD1 LEU   268      26.239  -0.801 -31.816  1.00231.71           C  
ATOM   2123  CD2 LEU   268      24.643  -2.265 -33.133  1.00231.71           C  
ATOM   2124  N   GLY   269      25.224  -6.098 -29.362  1.00197.56           N  
ATOM   2125  CA  GLY   269      25.279  -5.465 -28.069  1.00197.56           C  
ATOM   2126  C   GLY   269      26.623  -5.075 -27.475  1.00197.56           C  
ATOM   2127  O   GLY   269      26.754  -3.969 -26.957  1.00197.56           O  
ATOM   2128  N   ASP   270      27.656  -5.968 -27.493  1.00104.81           N  
ATOM   2129  CA  ASP   270      28.794  -5.693 -26.628  1.00104.81           C  
ATOM   2130  C   ASP   270      30.119  -6.209 -27.145  1.00104.81           C  
ATOM   2131  O   ASP   270      30.197  -7.242 -27.806  1.00104.81           O  
ATOM   2132  CB  ASP   270      28.614  -6.303 -25.222  1.00104.81           C  
ATOM   2133  CG  ASP   270      28.565  -7.831 -25.335  1.00104.81           C  
ATOM   2134  OD1 ASP   270      29.622  -8.445 -25.643  1.00104.81           O  
ATOM   2135  OD2 ASP   270      27.465  -8.406 -25.115  1.00104.81           O1-
ATOM   2136  N   ARG   271      31.199  -5.440 -26.847  1.00155.93           N  
ATOM   2137  CA  ARG   271      32.590  -5.664 -27.178  1.00155.93           C  
ATOM   2138  C   ARG   271      33.344  -6.644 -26.318  1.00155.93           C  
ATOM   2139  O   ARG   271      34.400  -7.116 -26.733  1.00155.93           O  
ATOM   2140  CB  ARG   271      33.420  -4.369 -27.238  1.00155.93           C  
ATOM   2141  CG  ARG   271      33.266  -3.616 -28.563  1.00155.93           C  
ATOM   2142  CD  ARG   271      34.082  -2.326 -28.642  1.00155.93           C  
ATOM   2143  NE  ARG   271      33.329  -1.280 -27.898  1.00155.93           N  
ATOM   2144  CZ  ARG   271      33.979  -0.400 -27.086  1.00155.93           C  
ATOM   2145  NH1 ARG   271      35.326  -0.508 -26.901  1.00155.93           N1+
ATOM   2146  NH2 ARG   271      33.280   0.582 -26.450  1.00155.93           N  
ATOM   2147  N   GLY   272      32.930  -6.914 -25.068  1.00 72.24           N  
ATOM   2148  CA  GLY   272      33.747  -7.810 -24.288  1.00 72.24           C  
ATOM   2149  C   GLY   272      34.217  -7.061 -23.063  1.00 72.24           C  
ATOM   2150  O   GLY   272      33.892  -5.892 -22.878  1.00 72.24           O  
ATOM   2151  N   SER   273      35.087  -7.705 -22.256  1.00191.71           N  
ATOM   2152  CA  SER   273      35.457  -7.341 -20.905  1.00191.71           C  
ATOM   2153  C   SER   273      35.871  -5.920 -20.615  1.00191.71           C  
ATOM   2154  O   SER   273      35.023  -5.132 -20.238  1.00191.71           O  
ATOM   2155  CB  SER   273      36.572  -8.245 -20.352  1.00191.71           C  
ATOM   2156  OG  SER   273      36.908  -7.856 -19.028  1.00191.71           O  
ATOM   2157  N   LYS   274      37.155  -5.521 -20.732  1.00196.20           N  
ATOM   2158  CA  LYS   274      37.512  -4.187 -20.295  1.00196.20           C  
ATOM   2159  C   LYS   274      38.033  -3.461 -21.483  1.00196.20           C  
ATOM   2160  O   LYS   274      39.140  -2.925 -21.482  1.00196.20           O  
ATOM   2161  CB  LYS   274      38.619  -4.163 -19.232  1.00196.20           C  
ATOM   2162  CG  LYS   274      38.191  -4.761 -17.892  1.00196.20           C  
ATOM   2163  CD  LYS   274      39.354  -4.983 -16.923  1.00196.20           C  
ATOM   2164  CE  LYS   274      38.924  -5.578 -15.580  1.00196.20           C  
ATOM   2165  NZ  LYS   274      40.101  -5.743 -14.698  1.00196.20           N1+
ATOM   2166  N   THR   275      37.195  -3.462 -22.523  1.00138.25           N  
ATOM   2167  CA  THR   275      37.369  -2.931 -23.840  1.00138.25           C  
ATOM   2168  C   THR   275      37.038  -1.466 -23.946  1.00138.25           C  
ATOM   2169  O   THR   275      37.180  -0.899 -25.027  1.00138.25           O  
ATOM   2170  CB  THR   275      36.524  -3.713 -24.814  1.00138.25           C  
ATOM   2171  CG2 THR   275      36.838  -3.300 -26.263  1.00138.25           C  
ATOM   2172  OG1 THR   275      36.819  -5.095 -24.673  1.00138.25           O  
ATOM   2173  N   GLU   276      36.502  -0.841 -22.877  1.00163.00           N  
ATOM   2174  CA  GLU   276      35.980   0.511 -22.892  1.00163.00           C  
ATOM   2175  C   GLU   276      36.792   1.445 -23.743  1.00163.00           C  
ATOM   2176  O   GLU   276      38.023   1.459 -23.703  1.00163.00           O  
ATOM   2177  CB  GLU   276      35.866   1.136 -21.493  1.00163.00           C  
ATOM   2178  CG  GLU   276      37.190   1.674 -20.961  1.00163.00           C  
ATOM   2179  CD  GLU   276      37.159   3.186 -21.152  1.00163.00           C  
ATOM   2180  OE1 GLU   276      37.452   3.666 -22.279  1.00163.00           O  
ATOM   2181  OE2 GLU   276      36.817   3.885 -20.159  1.00163.00           O1-
ATOM   2182  N   ALA   277      36.082   2.214 -24.601  1.00 69.80           N  
ATOM   2183  CA  ALA   277      36.699   3.163 -25.484  1.00 69.80           C  
ATOM   2184  C   ALA   277      35.869   4.410 -25.460  1.00 69.80           C  
ATOM   2185  O   ALA   277      34.660   4.363 -25.241  1.00 69.80           O  
ATOM   2186  CB  ALA   277      36.764   2.688 -26.946  1.00 69.80           C  
ATOM   2187  N   ILE   278      36.541   5.574 -25.542  1.00215.47           N  
ATOM   2188  CA  ILE   278      35.963   6.886 -25.636  1.00215.47           C  
ATOM   2189  C   ILE   278      35.578   7.229 -27.048  1.00215.47           C  
ATOM   2190  O   ILE   278      34.713   8.067 -27.291  1.00215.47           O  
ATOM   2191  CB  ILE   278      36.885   7.960 -25.141  1.00215.47           C  
ATOM   2192  CG1 ILE   278      37.127   7.787 -23.645  1.00215.47           C  
ATOM   2193  CG2 ILE   278      36.316   9.338 -25.480  1.00215.47           C  
ATOM   2194  CD1 ILE   278      38.060   8.858 -23.105  1.00215.47           C  
ATOM   2195  N   ALA   279      36.307   6.685 -28.037  1.00 61.23           N  
ATOM   2196  CA  ALA   279      36.044   7.116 -29.382  1.00 61.23           C  
ATOM   2197  C   ALA   279      35.874   5.943 -30.301  1.00 61.23           C  
ATOM   2198  O   ALA   279      36.473   4.888 -30.098  1.00 61.23           O  
ATOM   2199  CB  ALA   279      37.171   7.981 -29.969  1.00 61.23           C  
ATOM   2200  N   LEU   280      35.016   6.111 -31.340  1.00122.26           N  
ATOM   2201  CA  LEU   280      34.771   5.086 -32.320  1.00122.26           C  
ATOM   2202  C   LEU   280      34.587   5.741 -33.664  1.00122.26           C  
ATOM   2203  O   LEU   280      34.150   6.889 -33.734  1.00122.26           O  
ATOM   2204  CB  LEU   280      33.499   4.255 -32.070  1.00122.26           C  
ATOM   2205  CG  LEU   280      32.182   5.023 -32.301  1.00122.26           C  
ATOM   2206  CD1 LEU   280      30.964   4.125 -32.031  1.00122.26           C  
ATOM   2207  CD2 LEU   280      32.144   6.339 -31.508  1.00122.26           C  
ATOM   2208  N   ALA   281      34.933   5.036 -34.772  1.00 52.00           N  
ATOM   2209  CA  ALA   281      34.743   5.629 -36.075  1.00 52.00           C  
ATOM   2210  C   ALA   281      34.303   4.592 -37.074  1.00 52.00           C  
ATOM   2211  O   ALA   281      34.882   3.511 -37.181  1.00 52.00           O  
ATOM   2212  CB  ALA   281      36.014   6.283 -36.641  1.00 52.00           C  
ATOM   2213  N   TYR   282      33.275   4.941 -37.879  1.00 65.12           N  
ATOM   2214  CA  TYR   282      32.695   4.082 -38.882  1.00 65.12           C  
ATOM   2215  C   TYR   282      33.333   4.389 -40.210  1.00 65.12           C  
ATOM   2216  O   TYR   282      33.494   5.548 -40.582  1.00 65.12           O  
ATOM   2217  CB  TYR   282      31.173   4.305 -39.005  1.00 65.12           C  
ATOM   2218  CG  TYR   282      30.581   3.443 -40.071  1.00 65.12           C  
ATOM   2219  CD1 TYR   282      30.246   2.131 -39.822  1.00 65.12           C  
ATOM   2220  CD2 TYR   282      30.339   3.961 -41.321  1.00 65.12           C  
ATOM   2221  CE1 TYR   282      29.694   1.347 -40.809  1.00 65.12           C  
ATOM   2222  CE2 TYR   282      29.789   3.183 -42.311  1.00 65.12           C  
ATOM   2223  CZ  TYR   282      29.464   1.874 -42.059  1.00 65.12           C  
ATOM   2224  OH  TYR   282      28.899   1.077 -43.077  1.00 65.12           O  
ATOM   2225  N   ASP   283      33.743   3.332 -40.948  1.00 62.54           N  
ATOM   2226  CA  ASP   283      34.342   3.498 -42.248  1.00 62.54           C  
ATOM   2227  C   ASP   283      33.353   3.037 -43.282  1.00 62.54           C  
ATOM   2228  O   ASP   283      32.853   1.915 -43.225  1.00 62.54           O  
ATOM   2229  CB  ASP   283      35.616   2.650 -42.437  1.00 62.54           C  
ATOM   2230  CG  ASP   283      36.181   2.887 -43.833  1.00 62.54           C  
ATOM   2231  OD1 ASP   283      35.789   3.897 -44.472  1.00 62.54           O  
ATOM   2232  OD2 ASP   283      37.011   2.049 -44.282  1.00 62.54           O1-
ATOM   2233  N   PRO   284      33.025   3.888 -44.218  1.00 77.22           N  
ATOM   2234  CA  PRO   284      32.103   3.492 -45.248  1.00 77.22           C  
ATOM   2235  C   PRO   284      32.627   2.428 -46.167  1.00 77.22           C  
ATOM   2236  O   PRO   284      31.841   1.587 -46.600  1.00 77.22           O  
ATOM   2237  CB  PRO   284      31.699   4.780 -45.962  1.00 77.22           C  
ATOM   2238  CG  PRO   284      31.848   5.856 -44.871  1.00 77.22           C  
ATOM   2239  CD  PRO   284      32.956   5.316 -43.948  1.00 77.22           C  
ATOM   2240  N   GLU   285      33.936   2.436 -46.480  1.00 97.16           N  
ATOM   2241  CA  GLU   285      34.456   1.512 -47.450  1.00 97.16           C  
ATOM   2242  C   GLU   285      34.367   0.090 -46.968  1.00 97.16           C  
ATOM   2243  O   GLU   285      33.877  -0.774 -47.690  1.00 97.16           O  
ATOM   2244  CB  GLU   285      35.931   1.784 -47.791  1.00 97.16           C  
ATOM   2245  CG  GLU   285      36.480   0.875 -48.892  1.00 97.16           C  
ATOM   2246  CD  GLU   285      35.903   1.343 -50.221  1.00 97.16           C  
ATOM   2247  OE1 GLU   285      36.140   2.526 -50.587  1.00 97.16           O  
ATOM   2248  OE2 GLU   285      35.214   0.525 -50.888  1.00 97.16           O1-
ATOM   2249  N   THR   286      34.901  -0.191 -45.762  1.00 94.50           N  
ATOM   2250  CA  THR   286      34.932  -1.493 -45.146  1.00 94.50           C  
ATOM   2251  C   THR   286      33.667  -1.852 -44.415  1.00 94.50           C  
ATOM   2252  O   THR   286      33.349  -3.031 -44.272  1.00 94.50           O  
ATOM   2253  CB  THR   286      36.089  -1.645 -44.202  1.00 94.50           C  
ATOM   2254  CG2 THR   286      37.397  -1.457 -44.991  1.00 94.50           C  
ATOM   2255  OG1 THR   286      36.008  -0.684 -43.162  1.00 94.50           O  
ATOM   2256  N   LYS   287      32.917  -0.846 -43.922  1.00134.99           N  
ATOM   2257  CA  LYS   287      31.746  -1.057 -43.109  1.00134.99           C  
ATOM   2258  C   LYS   287      32.181  -1.480 -41.729  1.00134.99           C  
ATOM   2259  O   LYS   287      31.387  -2.028 -40.964  1.00134.99           O  
ATOM   2260  CB  LYS   287      30.826  -2.175 -43.638  1.00134.99           C  
ATOM   2261  CG  LYS   287      30.487  -2.091 -45.130  1.00134.99           C  
ATOM   2262  CD  LYS   287      29.762  -0.820 -45.575  1.00134.99           C  
ATOM   2263  CE  LYS   287      29.464  -0.813 -47.078  1.00134.99           C  
ATOM   2264  NZ  LYS   287      29.103   0.550 -47.524  1.00134.99           N1+
ATOM   2265  N   VAL   288      33.456  -1.210 -41.370  1.00 64.16           N  
ATOM   2266  CA  VAL   288      33.994  -1.545 -40.078  1.00 64.16           C  
ATOM   2267  C   VAL   288      33.935  -0.346 -39.165  1.00 64.16           C  
ATOM   2268  O   VAL   288      33.993   0.798 -39.614  1.00 64.16           O  
ATOM   2269  CB  VAL   288      35.431  -1.989 -40.146  1.00 64.16           C  
ATOM   2270  CG1 VAL   288      35.953  -2.215 -38.717  1.00 64.16           C  
ATOM   2271  CG2 VAL   288      35.517  -3.235 -41.046  1.00 64.16           C  
ATOM   2272  N   ILE   289      33.787  -0.588 -37.842  1.00 63.74           N  
ATOM   2273  CA  ILE   289      33.810   0.467 -36.858  1.00 63.74           C  
ATOM   2274  C   ILE   289      35.038   0.221 -36.034  1.00 63.74           C  
ATOM   2275  O   ILE   289      35.280  -0.901 -35.586  1.00 63.74           O  
ATOM   2276  CB  ILE   289      32.630   0.470 -35.929  1.00 63.74           C  
ATOM   2277  CG1 ILE   289      31.332   0.719 -36.716  1.00 63.74           C  
ATOM   2278  CG2 ILE   289      32.889   1.516 -34.833  1.00 63.74           C  
ATOM   2279  CD1 ILE   289      30.061   0.475 -35.904  1.00 63.74           C  
ATOM   2280  N   PHE   290      35.856   1.275 -35.832  1.00 61.39           N  
ATOM   2281  CA  PHE   290      37.102   1.139 -35.132  1.00 61.39           C  
ATOM   2282  C   PHE   290      36.990   1.803 -33.799  1.00 61.39           C  
ATOM   2283  O   PHE   290      36.379   2.861 -33.656  1.00 61.39           O  
ATOM   2284  CB  PHE   290      38.276   1.806 -35.873  1.00 61.39           C  
ATOM   2285  CG  PHE   290      38.459   1.113 -37.183  1.00 61.39           C  
ATOM   2286  CD1 PHE   290      39.194  -0.049 -37.267  1.00 61.39           C  
ATOM   2287  CD2 PHE   290      37.898   1.626 -38.331  1.00 61.39           C  
ATOM   2288  CE1 PHE   290      39.366  -0.688 -38.473  1.00 61.39           C  
ATOM   2289  CE2 PHE   290      38.067   0.991 -39.540  1.00 61.39           C  
ATOM   2290  CZ  PHE   290      38.803  -0.168 -39.613  1.00 61.39           C  
ATOM   2291  N   PHE   291      37.593   1.179 -32.769  1.00 73.61           N  
ATOM   2292  CA  PHE   291      37.494   1.751 -31.459  1.00 73.61           C  
ATOM   2293  C   PHE   291      38.884   2.023 -30.966  1.00 73.61           C  
ATOM   2294  O   PHE   291      39.778   1.191 -31.118  1.00 73.61           O  
ATOM   2295  CB  PHE   291      36.854   0.784 -30.447  1.00 73.61           C  
ATOM   2296  CG  PHE   291      35.496   0.416 -30.947  1.00 73.61           C  
ATOM   2297  CD1 PHE   291      34.386   1.155 -30.606  1.00 73.61           C  
ATOM   2298  CD2 PHE   291      35.336  -0.677 -31.769  1.00 73.61           C  
ATOM   2299  CE1 PHE   291      33.141   0.804 -31.073  1.00 73.61           C  
ATOM   2300  CE2 PHE   291      34.094  -1.031 -32.241  1.00 73.61           C  
ATOM   2301  CZ  PHE   291      32.992  -0.290 -31.893  1.00 73.61           C  
ATOM   2302  N   THR   292      39.108   3.217 -30.380  1.00136.82           N  
ATOM   2303  CA  THR   292      40.364   3.516 -29.749  1.00136.82           C  
ATOM   2304  C   THR   292      40.126   3.314 -28.276  1.00136.82           C  
ATOM   2305  O   THR   292      39.384   4.069 -27.650  1.00136.82           O  
ATOM   2306  CB  THR   292      40.866   4.913 -30.018  1.00136.82           C  
ATOM   2307  CG2 THR   292      39.828   5.956 -29.576  1.00136.82           C  
ATOM   2308  OG1 THR   292      42.108   5.117 -29.362  1.00136.82           O  
ATOM   2309  N   GLU   293      40.753   2.271 -27.685  1.00 89.35           N  
ATOM   2310  CA  GLU   293      40.417   1.847 -26.342  1.00 89.35           C  
ATOM   2311  C   GLU   293      41.207   2.529 -25.259  1.00 89.35           C  
ATOM   2312  O   GLU   293      42.297   3.051 -25.490  1.00 89.35           O  
ATOM   2313  CB  GLU   293      40.478   0.318 -26.192  1.00 89.35           C  
ATOM   2314  CG  GLU   293      39.427  -0.348 -27.093  1.00 89.35           C  
ATOM   2315  CD  GLU   293      39.577  -1.862 -27.050  1.00 89.35           C  
ATOM   2316  OE1 GLU   293      40.209  -2.368 -26.087  1.00 89.35           O  
ATOM   2317  OE2 GLU   293      39.062  -2.534 -27.983  1.00 89.35           O1-
ATOM   2318  N   ALA   294      40.592   2.611 -24.050  1.00 94.26           N  
ATOM   2319  CA  ALA   294      41.176   3.286 -22.920  1.00 94.26           C  
ATOM   2320  C   ALA   294      42.334   2.592 -22.246  1.00 94.26           C  
ATOM   2321  O   ALA   294      43.377   3.202 -22.027  1.00 94.26           O  
ATOM   2322  CB  ALA   294      40.151   3.582 -21.813  1.00 94.26           C  
ATOM   2323  N   ASP   295      42.134   1.340 -21.783  1.00122.69           N  
ATOM   2324  CA  ASP   295      43.142   0.629 -21.030  1.00122.69           C  
ATOM   2325  C   ASP   295      43.975  -0.360 -21.797  1.00122.69           C  
ATOM   2326  O   ASP   295      45.097  -0.666 -21.396  1.00122.69           O  
ATOM   2327  CB  ASP   295      42.543  -0.124 -19.831  1.00122.69           C  
ATOM   2328  CG  ASP   295      43.658  -0.364 -18.821  1.00122.69           C  
ATOM   2329  OD1 ASP   295      44.704   0.334 -18.916  1.00122.69           O  
ATOM   2330  OD2 ASP   295      43.477  -1.246 -17.940  1.00122.69           O1-
ATOM   2331  N   SER   296      43.402  -0.940 -22.872  1.00 74.18           N  
ATOM   2332  CA  SER   296      43.944  -2.083 -23.573  1.00 74.18           C  
ATOM   2333  C   SER   296      45.197  -1.818 -24.356  1.00 74.18           C  
ATOM   2334  O   SER   296      45.920  -2.755 -24.694  1.00 74.18           O  
ATOM   2335  CB  SER   296      42.934  -2.691 -24.559  1.00 74.18           C  
ATOM   2336  OG  SER   296      42.669  -1.767 -25.603  1.00 74.18           O  
ATOM   2337  N   GLY   297      45.474  -0.560 -24.722  1.00 38.43           N  
ATOM   2338  CA  GLY   297      46.675  -0.292 -25.467  1.00 38.43           C  
ATOM   2339  C   GLY   297      46.485  -0.746 -26.885  1.00 38.43           C  
ATOM   2340  O   GLY   297      47.463  -1.034 -27.575  1.00 38.43           O  
ATOM   2341  N   LYS   298      45.223  -0.824 -27.368  1.00 81.95           N  
ATOM   2342  CA  LYS   298      45.020  -1.320 -28.702  1.00 81.95           C  
ATOM   2343  C   LYS   298      43.896  -0.588 -29.381  1.00 81.95           C  
ATOM   2344  O   LYS   298      43.145   0.160 -28.753  1.00 81.95           O  
ATOM   2345  CB  LYS   298      44.668  -2.817 -28.713  1.00 81.95           C  
ATOM   2346  CG  LYS   298      45.797  -3.687 -28.156  1.00 81.95           C  
ATOM   2347  CD  LYS   298      45.363  -5.101 -27.768  1.00 81.95           C  
ATOM   2348  CE  LYS   298      46.486  -5.912 -27.119  1.00 81.95           C  
ATOM   2349  NZ  LYS   298      46.842  -5.322 -25.808  1.00 81.95           N1+
ATOM   2350  N   VAL   299      43.803  -0.765 -30.722  1.00 55.96           N  
ATOM   2351  CA  VAL   299      42.721  -0.243 -31.512  1.00 55.96           C  
ATOM   2352  C   VAL   299      41.991  -1.454 -32.028  1.00 55.96           C  
ATOM   2353  O   VAL   299      42.601  -2.364 -32.591  1.00 55.96           O  
ATOM   2354  CB  VAL   299      43.182   0.572 -32.688  1.00 55.96           C  
ATOM   2355  CG1 VAL   299      41.958   0.979 -33.525  1.00 55.96           C  
ATOM   2356  CG2 VAL   299      44.000   1.767 -32.163  1.00 55.96           C  
ATOM   2357  N   SER   300      40.653  -1.494 -31.858  1.00 51.54           N  
ATOM   2358  CA  SER   300      39.907  -2.676 -32.205  1.00 51.54           C  
ATOM   2359  C   SER   300      38.948  -2.390 -33.321  1.00 51.54           C  
ATOM   2360  O   SER   300      38.752  -1.239 -33.704  1.00 51.54           O  
ATOM   2361  CB  SER   300      39.100  -3.244 -31.023  1.00 51.54           C  
ATOM   2362  OG  SER   300      38.137  -2.298 -30.582  1.00 51.54           O  
ATOM   2363  N   CYS   301      38.352  -3.458 -33.906  1.00 64.48           N  
ATOM   2364  CA  CYS   301      37.444  -3.264 -35.006  1.00 64.48           C  
ATOM   2365  C   CYS   301      36.316  -4.252 -34.955  1.00 64.48           C  
ATOM   2366  O   CYS   301      36.398  -5.299 -34.315  1.00 64.48           O  
ATOM   2367  CB  CYS   301      38.116  -3.359 -36.394  1.00 64.48           C  
ATOM   2368  SG  CYS   301      38.911  -4.959 -36.723  1.00 64.48           S  
ATOM   2369  N   TRP   302      35.193  -3.890 -35.612  1.00 97.54           N  
ATOM   2370  CA  TRP   302      34.036  -4.733 -35.708  1.00 97.54           C  
ATOM   2371  C   TRP   302      33.342  -4.428 -36.998  1.00 97.54           C  
ATOM   2372  O   TRP   302      32.960  -3.286 -37.251  1.00 97.54           O  
ATOM   2373  CB  TRP   302      33.036  -4.489 -34.563  1.00 97.54           C  
ATOM   2374  CG  TRP   302      31.694  -5.156 -34.743  1.00 97.54           C  
ATOM   2375  CD1 TRP   302      31.371  -6.479 -34.824  1.00 97.54           C  
ATOM   2376  CD2 TRP   302      30.459  -4.430 -34.826  1.00 97.54           C  
ATOM   2377  CE2 TRP   302      29.436  -5.367 -34.969  1.00 97.54           C  
ATOM   2378  CE3 TRP   302      30.197  -3.090 -34.784  1.00 97.54           C  
ATOM   2379  NE1 TRP   302      30.011  -6.622 -34.970  1.00 97.54           N  
ATOM   2380  CZ2 TRP   302      28.131  -4.974 -35.071  1.00 97.54           C  
ATOM   2381  CZ3 TRP   302      28.882  -2.698 -34.891  1.00 97.54           C  
ATOM   2382  CH2 TRP   302      27.867  -3.622 -35.033  1.00 97.54           C  
ATOM   2383  N   ASN   303      33.157  -5.461 -37.848  1.00 58.30           N  
ATOM   2384  CA  ASN   303      32.450  -5.279 -39.080  1.00 58.30           C  
ATOM   2385  C   ASN   303      31.006  -5.152 -38.698  1.00 58.30           C  
ATOM   2386  O   ASN   303      30.503  -5.900 -37.862  1.00 58.30           O  
ATOM   2387  CB  ASN   303      32.608  -6.465 -40.051  1.00 58.30           C  
ATOM   2388  CG  ASN   303      32.173  -6.024 -41.442  1.00 58.30           C  
ATOM   2389  ND2 ASN   303      33.113  -6.105 -42.423  1.00 58.30           N  
ATOM   2390  OD1 ASN   303      31.033  -5.613 -41.651  1.00 58.30           O  
ATOM   2391  N   THR   304      30.305  -4.181 -39.306  1.00 61.68           N  
ATOM   2392  CA  THR   304      28.935  -3.888 -38.992  1.00 61.68           C  
ATOM   2393  C   THR   304      28.041  -4.994 -39.437  1.00 61.68           C  
ATOM   2394  O   THR   304      26.956  -5.173 -38.888  1.00 61.68           O  
ATOM   2395  CB  THR   304      28.447  -2.616 -39.622  1.00 61.68           C  
ATOM   2396  CG2 THR   304      29.300  -1.450 -39.094  1.00 61.68           C  
ATOM   2397  OG1 THR   304      28.533  -2.697 -41.036  1.00 61.68           O  
ATOM   2398  N   LYS   305      28.449  -5.748 -40.470  1.00 67.87           N  
ATOM   2399  CA  LYS   305      27.593  -6.772 -40.991  1.00 67.87           C  
ATOM   2400  C   LYS   305      27.281  -7.782 -39.921  1.00 67.87           C  
ATOM   2401  O   LYS   305      26.138  -8.217 -39.804  1.00 67.87           O  
ATOM   2402  CB  LYS   305      28.210  -7.531 -42.178  1.00 67.87           C  
ATOM   2403  CG  LYS   305      28.370  -6.667 -43.430  1.00 67.87           C  
ATOM   2404  CD  LYS   305      29.212  -7.321 -44.526  1.00 67.87           C  
ATOM   2405  CE  LYS   305      28.467  -8.411 -45.298  1.00 67.87           C  
ATOM   2406  NZ  LYS   305      29.279  -8.862 -46.448  1.00 67.87           N1+
ATOM   2407  N   LYS   306      28.278  -8.174 -39.100  1.00149.90           N  
ATOM   2408  CA  LYS   306      28.081  -9.201 -38.100  1.00149.90           C  
ATOM   2409  C   LYS   306      27.434  -8.611 -36.856  1.00149.90           C  
ATOM   2410  O   LYS   306      27.487  -7.398 -36.665  1.00149.90           O  
ATOM   2411  CB  LYS   306      29.404  -9.822 -37.621  1.00149.90           C  
ATOM   2412  CG  LYS   306      30.234 -10.486 -38.721  1.00149.90           C  
ATOM   2413  CD  LYS   306      29.555 -11.687 -39.379  1.00149.90           C  
ATOM   2414  CE  LYS   306      30.421 -12.348 -40.452  1.00149.90           C  
ATOM   2415  NZ  LYS   306      31.602 -12.983 -39.825  1.00149.90           N1+
ATOM   2416  N   GLU   307      26.800  -9.459 -35.985  1.00137.21           N  
ATOM   2417  CA  GLU   307      26.183  -9.078 -34.721  1.00137.21           C  
ATOM   2418  C   GLU   307      27.316  -8.748 -33.805  1.00137.21           C  
ATOM   2419  O   GLU   307      28.438  -9.190 -34.035  1.00137.21           O  
ATOM   2420  CB  GLU   307      25.383 -10.192 -34.023  1.00137.21           C  
ATOM   2421  CG  GLU   307      26.244 -11.378 -33.582  1.00137.21           C  
ATOM   2422  CD  GLU   307      25.474 -12.158 -32.524  1.00137.21           C  
ATOM   2423  OE1 GLU   307      24.273 -12.457 -32.757  1.00137.21           O  
ATOM   2424  OE2 GLU   307      26.077 -12.454 -31.457  1.00137.21           O1-
ATOM   2425  N   LEU   308      27.081  -7.967 -32.733  1.00103.94           N  
ATOM   2426  CA  LEU   308      28.255  -7.569 -32.012  1.00103.94           C  
ATOM   2427  C   LEU   308      28.499  -8.370 -30.775  1.00103.94           C  
ATOM   2428  O   LEU   308      27.826  -8.213 -29.754  1.00103.94           O  
ATOM   2429  CB  LEU   308      28.244  -6.087 -31.594  1.00103.94           C  
ATOM   2430  CG  LEU   308      29.502  -5.653 -30.816  1.00103.94           C  
ATOM   2431  CD1 LEU   308      30.772  -5.821 -31.667  1.00103.94           C  
ATOM   2432  CD2 LEU   308      29.351  -4.225 -30.265  1.00103.94           C  
ATOM   2433  N   LYS   309      29.522  -9.242 -30.856  1.00 88.61           N  
ATOM   2434  CA  LYS   309      30.025  -9.969 -29.733  1.00 88.61           C  
ATOM   2435  C   LYS   309      31.510  -9.910 -29.868  1.00 88.61           C  
ATOM   2436  O   LYS   309      32.021  -9.522 -30.917  1.00 88.61           O  
ATOM   2437  CB  LYS   309      29.555 -11.425 -29.634  1.00 88.61           C  
ATOM   2438  CG  LYS   309      28.116 -11.480 -29.127  1.00 88.61           C  
ATOM   2439  CD  LYS   309      27.501 -12.873 -29.076  1.00 88.61           C  
ATOM   2440  CE  LYS   309      26.131 -12.869 -28.398  1.00 88.61           C  
ATOM   2441  NZ  LYS   309      25.612 -14.250 -28.303  1.00 88.61           N1+
ATOM   2442  N   PRO   310      32.227 -10.249 -28.838  1.00150.41           N  
ATOM   2443  CA  PRO   310      33.656 -10.145 -28.906  1.00150.41           C  
ATOM   2444  C   PRO   310      34.245 -11.038 -29.942  1.00150.41           C  
ATOM   2445  O   PRO   310      35.303 -10.710 -30.476  1.00150.41           O  
ATOM   2446  CB  PRO   310      34.151 -10.390 -27.483  1.00150.41           C  
ATOM   2447  CG  PRO   310      32.986  -9.881 -26.614  1.00150.41           C  
ATOM   2448  CD  PRO   310      31.731 -10.091 -27.481  1.00150.41           C  
ATOM   2449  N   GLU   311      33.573 -12.155 -30.259  1.00 82.26           N  
ATOM   2450  CA  GLU   311      34.107 -13.075 -31.214  1.00 82.26           C  
ATOM   2451  C   GLU   311      34.205 -12.376 -32.530  1.00 82.26           C  
ATOM   2452  O   GLU   311      35.102 -12.669 -33.318  1.00 82.26           O  
ATOM   2453  CB  GLU   311      33.242 -14.331 -31.416  1.00 82.26           C  
ATOM   2454  CG  GLU   311      33.873 -15.347 -32.372  1.00 82.26           C  
ATOM   2455  CD  GLU   311      32.937 -16.542 -32.492  1.00 82.26           C  
ATOM   2456  OE1 GLU   311      31.833 -16.496 -31.886  1.00 82.26           O  
ATOM   2457  OE2 GLU   311      33.312 -17.516 -33.198  1.00 82.26           O1-
ATOM   2458  N   ASN   312      33.273 -11.441 -32.811  1.00107.44           N  
ATOM   2459  CA  ASN   312      33.288 -10.801 -34.096  1.00107.44           C  
ATOM   2460  C   ASN   312      34.105  -9.540 -34.066  1.00107.44           C  
ATOM   2461  O   ASN   312      33.874  -8.641 -34.874  1.00107.44           O  
ATOM   2462  CB  ASN   312      31.882 -10.405 -34.575  1.00107.44           C  
ATOM   2463  CG  ASN   312      31.098 -11.680 -34.854  1.00107.44           C  
ATOM   2464  ND2 ASN   312      29.929 -11.832 -34.176  1.00107.44           N  
ATOM   2465  OD1 ASN   312      31.513 -12.520 -35.651  1.00107.44           O  
ATOM   2466  N   VAL   313      35.124  -9.457 -33.186  1.00 53.26           N  
ATOM   2467  CA  VAL   313      35.954  -8.283 -33.130  1.00 53.26           C  
ATOM   2468  C   VAL   313      37.380  -8.746 -33.197  1.00 53.26           C  
ATOM   2469  O   VAL   313      37.679  -9.894 -32.874  1.00 53.26           O  
ATOM   2470  CB  VAL   313      35.780  -7.513 -31.848  1.00 53.26           C  
ATOM   2471  CG1 VAL   313      36.777  -6.342 -31.806  1.00 53.26           C  
ATOM   2472  CG2 VAL   313      34.308  -7.084 -31.737  1.00 53.26           C  
ATOM   2473  N   GLY   314      38.294  -7.852 -33.643  1.00 30.51           N  
ATOM   2474  CA  GLY   314      39.693  -8.168 -33.764  1.00 30.51           C  
ATOM   2475  C   GLY   314      40.493  -6.944 -33.404  1.00 30.51           C  
ATOM   2476  O   GLY   314      39.936  -5.924 -33.000  1.00 30.51           O  
ATOM   2477  N   VAL   315      41.841  -7.028 -33.527  1.00 59.77           N  
ATOM   2478  CA  VAL   315      42.691  -5.917 -33.179  1.00 59.77           C  
ATOM   2479  C   VAL   315      43.527  -5.532 -34.368  1.00 59.77           C  
ATOM   2480  O   VAL   315      44.215  -6.362 -34.960  1.00 59.77           O  
ATOM   2481  CB  VAL   315      43.650  -6.240 -32.069  1.00 59.77           C  
ATOM   2482  CG1 VAL   315      44.573  -5.031 -31.846  1.00 59.77           C  
ATOM   2483  CG2 VAL   315      42.851  -6.658 -30.823  1.00 59.77           C  
ATOM   2484  N   ILE   316      43.397  -4.258 -34.789  1.00169.85           N  
ATOM   2485  CA  ILE   316      44.142  -3.603 -35.839  1.00169.85           C  
ATOM   2486  C   ILE   316      45.512  -3.160 -35.391  1.00169.85           C  
ATOM   2487  O   ILE   316      46.466  -3.172 -36.168  1.00169.85           O  
ATOM   2488  CB  ILE   316      43.453  -2.358 -36.316  1.00169.85           C  
ATOM   2489  CG1 ILE   316      44.230  -1.708 -37.473  1.00169.85           C  
ATOM   2490  CG2 ILE   316      43.257  -1.434 -35.103  1.00169.85           C  
ATOM   2491  CD1 ILE   316      43.527  -0.485 -38.055  1.00169.85           C  
ATOM   2492  N   TYR   317      45.623  -2.654 -34.145  1.00 92.83           N  
ATOM   2493  CA  TYR   317      46.865  -2.047 -33.727  1.00 92.83           C  
ATOM   2494  C   TYR   317      47.148  -2.369 -32.286  1.00 92.83           C  
ATOM   2495  O   TYR   317      46.233  -2.464 -31.468  1.00 92.83           O  
ATOM   2496  CB  TYR   317      46.776  -0.514 -33.874  1.00 92.83           C  
ATOM   2497  CG  TYR   317      48.028   0.177 -33.458  1.00 92.83           C  
ATOM   2498  CD1 TYR   317      49.135   0.188 -34.275  1.00 92.83           C  
ATOM   2499  CD2 TYR   317      48.073   0.849 -32.257  1.00 92.83           C  
ATOM   2500  CE1 TYR   317      50.281   0.844 -33.888  1.00 92.83           C  
ATOM   2501  CE2 TYR   317      49.216   1.506 -31.866  1.00 92.83           C  
ATOM   2502  CZ  TYR   317      50.322   1.503 -32.682  1.00 92.83           C  
ATOM   2503  OH  TYR   317      51.496   2.177 -32.286  1.00 92.83           O  
ATOM   2504  N   SER   318      48.446  -2.552 -31.945  1.00 45.94           N  
ATOM   2505  CA  SER   318      48.813  -2.798 -30.576  1.00 45.94           C  
ATOM   2506  C   SER   318      50.124  -2.114 -30.303  1.00 45.94           C  
ATOM   2507  O   SER   318      51.068  -2.238 -31.085  1.00 45.94           O  
ATOM   2508  CB  SER   318      49.014  -4.292 -30.255  1.00 45.94           C  
ATOM   2509  OG  SER   318      47.796  -4.999 -30.435  1.00 45.94           O  
ATOM   2510  N   SER   319      50.211  -1.360 -29.185  1.00 58.21           N  
ATOM   2511  CA  SER   319      51.440  -0.712 -28.804  1.00 58.21           C  
ATOM   2512  C   SER   319      51.403  -0.504 -27.317  1.00 58.21           C  
ATOM   2513  O   SER   319      50.431   0.018 -26.776  1.00 58.21           O  
ATOM   2514  CB  SER   319      51.624   0.677 -29.442  1.00 58.21           C  
ATOM   2515  OG  SER   319      52.849   1.259 -29.022  1.00 58.21           O  
ATOM   2516  N   PRO   320      52.454  -0.866 -26.633  1.00130.96           N  
ATOM   2517  CA  PRO   320      52.478  -0.690 -25.206  1.00130.96           C  
ATOM   2518  C   PRO   320      52.432   0.771 -24.884  1.00130.96           C  
ATOM   2519  O   PRO   320      52.053   1.140 -23.774  1.00130.96           O  
ATOM   2520  CB  PRO   320      53.732  -1.418 -24.728  1.00130.96           C  
ATOM   2521  CG  PRO   320      53.924  -2.529 -25.779  1.00130.96           C  
ATOM   2522  CD  PRO   320      53.310  -1.956 -27.069  1.00130.96           C  
ATOM   2523  N   ARG   321      52.874   1.598 -25.843  1.00126.77           N  
ATOM   2524  CA  ARG   321      52.934   3.031 -25.787  1.00126.77           C  
ATOM   2525  C   ARG   321      51.579   3.664 -25.947  1.00126.77           C  
ATOM   2526  O   ARG   321      51.401   4.831 -25.598  1.00126.77           O  
ATOM   2527  CB  ARG   321      53.887   3.600 -26.851  1.00126.77           C  
ATOM   2528  CG  ARG   321      55.339   3.183 -26.601  1.00126.77           C  
ATOM   2529  CD  ARG   321      56.315   3.612 -27.698  1.00126.77           C  
ATOM   2530  NE  ARG   321      57.676   3.172 -27.280  1.00126.77           N  
ATOM   2531  CZ  ARG   321      58.102   1.901 -27.538  1.00126.77           C  
ATOM   2532  NH1 ARG   321      57.276   1.017 -28.170  1.00126.77           N1+
ATOM   2533  NH2 ARG   321      59.353   1.513 -27.157  1.00126.77           N  
ATOM   2534  N   PHE   322      50.608   2.946 -26.544  1.00 97.11           N  
ATOM   2535  CA  PHE   322      49.324   3.526 -26.853  1.00 97.11           C  
ATOM   2536  C   PHE   322      48.497   3.604 -25.603  1.00 97.11           C  
ATOM   2537  O   PHE   322      47.512   2.887 -25.439  1.00 97.11           O  
ATOM   2538  CB  PHE   322      48.588   2.648 -27.888  1.00 97.11           C  
ATOM   2539  CG  PHE   322      47.370   3.322 -28.413  1.00 97.11           C  
ATOM   2540  CD1 PHE   322      47.478   4.328 -29.346  1.00 97.11           C  
ATOM   2541  CD2 PHE   322      46.117   2.922 -28.006  1.00 97.11           C  
ATOM   2542  CE1 PHE   322      46.356   4.945 -29.845  1.00 97.11           C  
ATOM   2543  CE2 PHE   322      44.991   3.536 -28.502  1.00 97.11           C  
ATOM   2544  CZ  PHE   322      45.109   4.551 -29.422  1.00 97.11           C  
ATOM   2545  N   ASN   323      48.834   4.555 -24.712  1.00 75.37           N  
ATOM   2546  CA  ASN   323      48.109   4.646 -23.481  1.00 75.37           C  
ATOM   2547  C   ASN   323      47.010   5.648 -23.654  1.00 75.37           C  
ATOM   2548  O   ASN   323      47.252   6.815 -23.966  1.00 75.37           O  
ATOM   2549  CB  ASN   323      48.969   5.098 -22.290  1.00 75.37           C  
ATOM   2550  CG  ASN   323      49.923   3.965 -21.940  1.00 75.37           C  
ATOM   2551  ND2 ASN   323      50.955   4.279 -21.113  1.00 75.37           N  
ATOM   2552  OD1 ASN   323      49.751   2.829 -22.381  1.00 75.37           O  
ATOM   2553  N   PHE   324      45.783   5.225 -23.288  1.00144.96           N  
ATOM   2554  CA  PHE   324      44.581   6.006 -23.394  1.00144.96           C  
ATOM   2555  C   PHE   324      44.267   6.558 -24.764  1.00144.96           C  
ATOM   2556  O   PHE   324      44.609   7.692 -25.099  1.00144.96           O  
ATOM   2557  CB  PHE   324      44.618   7.152 -22.374  1.00144.96           C  
ATOM   2558  CG  PHE   324      43.282   7.781 -22.300  1.00144.96           C  
ATOM   2559  CD1 PHE   324      42.243   7.102 -21.711  1.00144.96           C  
ATOM   2560  CD2 PHE   324      43.086   9.050 -22.788  1.00144.96           C  
ATOM   2561  CE1 PHE   324      41.004   7.683 -21.627  1.00144.96           C  
ATOM   2562  CE2 PHE   324      41.850   9.637 -22.705  1.00144.96           C  
ATOM   2563  CZ  PHE   324      40.817   8.948 -22.126  1.00144.96           C  
ATOM   2564  N   GLY   325      43.679   5.692 -25.631  1.00 69.49           N  
ATOM   2565  CA  GLY   325      43.183   6.082 -26.929  1.00 69.49           C  
ATOM   2566  C   GLY   325      42.091   7.097 -26.715  1.00 69.49           C  
ATOM   2567  O   GLY   325      41.158   6.877 -25.945  1.00 69.49           O  
ATOM   2568  N   THR   326      42.307   8.305 -27.271  1.00161.17           N  
ATOM   2569  CA  THR   326      41.452   9.460 -27.199  1.00161.17           C  
ATOM   2570  C   THR   326      40.630   9.795 -28.422  1.00161.17           C  
ATOM   2571  O   THR   326      39.641  10.522 -28.323  1.00161.17           O  
ATOM   2572  CB  THR   326      42.260  10.669 -26.843  1.00161.17           C  
ATOM   2573  CG2 THR   326      41.312  11.837 -26.603  1.00161.17           C  
ATOM   2574  OG1 THR   326      42.975  10.430 -25.644  1.00161.17           O  
ATOM   2575  N   ASP   327      41.074   9.395 -29.630  1.00109.45           N  
ATOM   2576  CA  ASP   327      40.390   9.880 -30.800  1.00109.45           C  
ATOM   2577  C   ASP   327      40.672   8.949 -31.934  1.00109.45           C  
ATOM   2578  O   ASP   327      41.731   8.324 -31.986  1.00109.45           O  
ATOM   2579  CB  ASP   327      40.892  11.274 -31.223  1.00109.45           C  
ATOM   2580  CG  ASP   327      39.979  11.858 -32.291  1.00109.45           C  
ATOM   2581  OD1 ASP   327      38.894  11.269 -32.542  1.00109.45           O  
ATOM   2582  OD2 ASP   327      40.354  12.915 -32.867  1.00109.45           O1-
ATOM   2583  N   ILE   328      39.685   8.787 -32.843  1.00 77.56           N  
ATOM   2584  CA  ILE   328      39.869   7.986 -34.018  1.00 77.56           C  
ATOM   2585  C   ILE   328      38.933   8.499 -35.071  1.00 77.56           C  
ATOM   2586  O   ILE   328      37.786   8.836 -34.779  1.00 77.56           O  
ATOM   2587  CB  ILE   328      39.563   6.535 -33.785  1.00 77.56           C  
ATOM   2588  CG1 ILE   328      40.033   5.685 -34.975  1.00 77.56           C  
ATOM   2589  CG2 ILE   328      38.066   6.407 -33.462  1.00 77.56           C  
ATOM   2590  CD1 ILE   328      40.086   4.190 -34.671  1.00 77.56           C  
ATOM   2591  N   MET   329      39.403   8.585 -36.332  1.00150.99           N  
ATOM   2592  CA  MET   329      38.558   9.015 -37.410  1.00150.99           C  
ATOM   2593  C   MET   329      39.105   8.429 -38.673  1.00150.99           C  
ATOM   2594  O   MET   329      40.249   7.982 -38.709  1.00150.99           O  
ATOM   2595  CB  MET   329      38.521  10.543 -37.599  1.00150.99           C  
ATOM   2596  CG  MET   329      37.612  10.988 -38.748  1.00150.99           C  
ATOM   2597  SD  MET   329      35.836  10.767 -38.434  1.00150.99           S  
ATOM   2598  CE  MET   329      35.692  12.154 -37.270  1.00150.99           C  
ATOM   2599  N   VAL   330      38.282   8.381 -39.741  1.00118.24           N  
ATOM   2600  CA  VAL   330      38.780   7.914 -41.008  1.00118.24           C  
ATOM   2601  C   VAL   330      38.724   9.086 -41.946  1.00118.24           C  
ATOM   2602  O   VAL   330      37.729   9.807 -41.993  1.00118.24           O  
ATOM   2603  CB  VAL   330      37.994   6.753 -41.562  1.00118.24           C  
ATOM   2604  CG1 VAL   330      36.515   7.149 -41.660  1.00118.24           C  
ATOM   2605  CG2 VAL   330      38.612   6.324 -42.903  1.00118.24           C  
ATOM   2606  N   ASP   331      39.813   9.327 -42.707  1.00 76.83           N  
ATOM   2607  CA  ASP   331      39.864  10.505 -43.530  1.00 76.83           C  
ATOM   2608  C   ASP   331      39.328  10.274 -44.917  1.00 76.83           C  
ATOM   2609  O   ASP   331      38.812   9.206 -45.241  1.00 76.83           O  
ATOM   2610  CB  ASP   331      41.244  11.194 -43.555  1.00 76.83           C  
ATOM   2611  CG  ASP   331      42.295  10.274 -44.140  1.00 76.83           C  
ATOM   2612  OD1 ASP   331      41.960   9.515 -45.086  1.00 76.83           O  
ATOM   2613  OD2 ASP   331      43.460  10.350 -43.667  1.00 76.83           O1-
ATOM   2614  N   SER   332      39.429  11.315 -45.776  1.00 82.53           N  
ATOM   2615  CA  SER   332      38.864  11.319 -47.103  1.00 82.53           C  
ATOM   2616  C   SER   332      39.474  10.233 -47.937  1.00 82.53           C  
ATOM   2617  O   SER   332      38.783   9.567 -48.706  1.00 82.53           O  
ATOM   2618  CB  SER   332      39.090  12.649 -47.839  1.00 82.53           C  
ATOM   2619  OG  SER   332      38.519  12.594 -49.139  1.00 82.53           O  
ATOM   2620  N   GLU   333      40.797  10.037 -47.797  1.00116.76           N  
ATOM   2621  CA  GLU   333      41.598   9.071 -48.500  1.00116.76           C  
ATOM   2622  C   GLU   333      41.265   7.698 -48.009  1.00116.76           C  
ATOM   2623  O   GLU   333      41.694   6.703 -48.588  1.00116.76           O  
ATOM   2624  CB  GLU   333      43.103   9.313 -48.307  1.00116.76           C  
ATOM   2625  CG  GLU   333      43.991   8.309 -49.041  1.00116.76           C  
ATOM   2626  CD  GLU   333      45.431   8.773 -48.877  1.00116.76           C  
ATOM   2627  OE1 GLU   333      45.629   9.964 -48.512  1.00116.76           O  
ATOM   2628  OE2 GLU   333      46.352   7.947 -49.116  1.00116.76           O1-
ATOM   2629  N   GLY   334      40.560   7.589 -46.871  1.00 35.77           N  
ATOM   2630  CA  GLY   334      40.260   6.274 -46.386  1.00 35.77           C  
ATOM   2631  C   GLY   334      41.325   5.908 -45.404  1.00 35.77           C  
ATOM   2632  O   GLY   334      41.508   4.737 -45.071  1.00 35.77           O  
ATOM   2633  N   VAL   335      42.080   6.917 -44.932  1.00 99.80           N  
ATOM   2634  CA  VAL   335      43.110   6.676 -43.966  1.00 99.80           C  
ATOM   2635  C   VAL   335      42.491   6.566 -42.601  1.00 99.80           C  
ATOM   2636  O   VAL   335      41.535   7.264 -42.270  1.00 99.80           O  
ATOM   2637  CB  VAL   335      44.180   7.724 -43.916  1.00 99.80           C  
ATOM   2638  CG1 VAL   335      45.135   7.404 -42.753  1.00 99.80           C  
ATOM   2639  CG2 VAL   335      44.865   7.785 -45.292  1.00 99.80           C  
ATOM   2640  N   LEU   336      43.046   5.649 -41.774  1.00 81.93           N  
ATOM   2641  CA  LEU   336      42.551   5.399 -40.449  1.00 81.93           C  
ATOM   2642  C   LEU   336      43.485   6.045 -39.461  1.00 81.93           C  
ATOM   2643  O   LEU   336      44.636   5.643 -39.297  1.00 81.93           O  
ATOM   2644  CB  LEU   336      42.488   3.896 -40.128  1.00 81.93           C  
ATOM   2645  CG  LEU   336      41.962   3.587 -38.718  1.00 81.93           C  
ATOM   2646  CD1 LEU   336      40.512   4.080 -38.550  1.00 81.93           C  
ATOM   2647  CD2 LEU   336      42.124   2.097 -38.379  1.00 81.93           C  
ATOM   2648  N   TRP   337      42.989   7.068 -38.736  1.00 81.34           N  
ATOM   2649  CA  TRP   337      43.835   7.765 -37.812  1.00 81.34           C  
ATOM   2650  C   TRP   337      43.371   7.501 -36.409  1.00 81.34           C  
ATOM   2651  O   TRP   337      42.173   7.484 -36.126  1.00 81.34           O  
ATOM   2652  CB  TRP   337      43.807   9.286 -38.018  1.00 81.34           C  
ATOM   2653  CG  TRP   337      44.465   9.737 -39.298  1.00 81.34           C  
ATOM   2654  CD1 TRP   337      44.014   9.672 -40.584  1.00 81.34           C  
ATOM   2655  CD2 TRP   337      45.750  10.376 -39.349  1.00 81.34           C  
ATOM   2656  CE2 TRP   337      46.011  10.670 -40.686  1.00 81.34           C  
ATOM   2657  CE3 TRP   337      46.631  10.698 -38.359  1.00 81.34           C  
ATOM   2658  NE1 TRP   337      44.940  10.230 -41.435  1.00 81.34           N  
ATOM   2659  CZ2 TRP   337      47.170  11.294 -41.055  1.00 81.34           C  
ATOM   2660  CZ3 TRP   337      47.800  11.321 -38.735  1.00 81.34           C  
ATOM   2661  CH2 TRP   337      48.062  11.613 -40.057  1.00 81.34           C  
ATOM   2662  N   PHE   338      44.332   7.263 -35.490  1.00 84.64           N  
ATOM   2663  CA  PHE   338      43.986   7.055 -34.112  1.00 84.64           C  
ATOM   2664  C   PHE   338      45.009   7.705 -33.227  1.00 84.64           C  
ATOM   2665  O   PHE   338      46.198   7.724 -33.548  1.00 84.64           O  
ATOM   2666  CB  PHE   338      43.794   5.569 -33.745  1.00 84.64           C  
ATOM   2667  CG  PHE   338      44.951   4.785 -34.259  1.00 84.64           C  
ATOM   2668  CD1 PHE   338      46.094   4.609 -33.515  1.00 84.64           C  
ATOM   2669  CD2 PHE   338      44.875   4.217 -35.511  1.00 84.64           C  
ATOM   2670  CE1 PHE   338      47.146   3.876 -34.014  1.00 84.64           C  
ATOM   2671  CE2 PHE   338      45.923   3.485 -36.017  1.00 84.64           C  
ATOM   2672  CZ  PHE   338      47.062   3.315 -35.267  1.00 84.64           C  
ATOM   2673  N   MET   339      44.559   8.250 -32.074  1.00105.60           N  
ATOM   2674  CA  MET   339      45.408   9.035 -31.207  1.00105.60           C  
ATOM   2675  C   MET   339      45.267   8.626 -29.766  1.00105.60           C  
ATOM   2676  O   MET   339      44.174   8.301 -29.301  1.00105.60           O  
ATOM   2677  CB  MET   339      45.008  10.521 -31.207  1.00105.60           C  
ATOM   2678  CG  MET   339      45.870  11.408 -30.309  1.00105.60           C  
ATOM   2679  SD  MET   339      45.060  12.955 -29.791  1.00105.60           S  
ATOM   2680  CE  MET   339      44.346  13.339 -31.416  1.00105.60           C  
ATOM   2681  N   ALA   340      46.396   8.669 -29.018  1.00 61.41           N  
ATOM   2682  CA  ALA   340      46.436   8.431 -27.599  1.00 61.41           C  
ATOM   2683  C   ALA   340      47.167   9.588 -26.968  1.00 61.41           C  
ATOM   2684  O   ALA   340      48.037  10.192 -27.599  1.00 61.41           O  
ATOM   2685  CB  ALA   340      47.202   7.156 -27.205  1.00 61.41           C  
ATOM   2686  N   ASN   341      46.805   9.958 -25.713  1.00142.40           N  
ATOM   2687  CA  ASN   341      47.486  11.060 -25.081  1.00142.40           C  
ATOM   2688  C   ASN   341      47.614  10.850 -23.592  1.00142.40           C  
ATOM   2689  O   ASN   341      47.934  11.788 -22.862  1.00142.40           O  
ATOM   2690  CB  ASN   341      46.769  12.407 -25.301  1.00142.40           C  
ATOM   2691  CG  ASN   341      45.392  12.350 -24.656  1.00142.40           C  
ATOM   2692  ND2 ASN   341      44.664  13.497 -24.697  1.00142.40           N  
ATOM   2693  OD1 ASN   341      44.968  11.317 -24.143  1.00142.40           O  
ATOM   2694  N   GLY   342      47.345   9.629 -23.088  1.00 71.15           N  
ATOM   2695  CA  GLY   342      47.552   9.341 -21.692  1.00 71.15           C  
ATOM   2696  C   GLY   342      46.787  10.308 -20.833  1.00 71.15           C  
ATOM   2697  O   GLY   342      47.238  10.639 -19.735  1.00 71.15           O  
ATOM   2698  N   GLN   343      45.619  10.804 -21.292  1.00179.68           N  
ATOM   2699  CA  GLN   343      44.927  11.740 -20.447  1.00179.68           C  
ATOM   2700  C   GLN   343      43.480  11.340 -20.323  1.00179.68           C  
ATOM   2701  O   GLN   343      42.620  11.889 -21.013  1.00179.68           O  
ATOM   2702  CB  GLN   343      44.989  13.179 -20.994  1.00179.68           C  
ATOM   2703  CG  GLN   343      46.411  13.742 -21.051  1.00179.68           C  
ATOM   2704  CD  GLN   343      46.900  13.930 -19.622  1.00179.68           C  
ATOM   2705  NE2 GLN   343      45.939  14.049 -18.666  1.00179.68           N  
ATOM   2706  OE1 GLN   343      48.101  13.969 -19.360  1.00179.68           O  
ATOM   2707  N   PRO   344      43.180  10.419 -19.438  1.00105.90           N  
ATOM   2708  CA  PRO   344      41.826   9.965 -19.215  1.00105.90           C  
ATOM   2709  C   PRO   344      41.072  10.903 -18.319  1.00105.90           C  
ATOM   2710  O   PRO   344      41.718  11.688 -17.623  1.00105.90           O  
ATOM   2711  CB  PRO   344      41.953   8.561 -18.616  1.00105.90           C  
ATOM   2712  CG  PRO   344      43.385   8.508 -18.059  1.00105.90           C  
ATOM   2713  CD  PRO   344      44.165   9.447 -18.992  1.00105.90           C  
ATOM   2714  N   PRO   345      39.759  10.882 -18.326  1.00173.97           N  
ATOM   2715  CA  PRO   345      39.052  11.745 -17.421  1.00173.97           C  
ATOM   2716  C   PRO   345      39.225  11.280 -16.019  1.00173.97           C  
ATOM   2717  O   PRO   345      38.397  10.510 -15.540  1.00173.97           O  
ATOM   2718  CB  PRO   345      37.606  11.775 -17.902  1.00173.97           C  
ATOM   2719  CG  PRO   345      37.731  11.497 -19.412  1.00173.97           C  
ATOM   2720  CD  PRO   345      39.007  10.645 -19.548  1.00173.97           C  
ATOM   2721  N   ILE   346      40.261  11.789 -15.339  1.00 74.49           N  
ATOM   2722  CA  ILE   346      40.569  11.485 -13.976  1.00 74.49           C  
ATOM   2723  C   ILE   346      41.219  12.752 -13.534  1.00 74.49           C  
ATOM   2724  O   ILE   346      41.555  13.579 -14.379  1.00 74.49           O  
ATOM   2725  CB  ILE   346      41.581  10.381 -13.816  1.00 74.49           C  
ATOM   2726  CG1 ILE   346      41.077   9.092 -14.483  1.00 74.49           C  
ATOM   2727  CG2 ILE   346      41.878  10.195 -12.318  1.00 74.49           C  
ATOM   2728  CD1 ILE   346      42.143   8.003 -14.595  1.00 74.49           C  
ATOM   2729  N   ASP   347      41.412  12.977 -12.225  1.00136.85           N  
ATOM   2730  CA  ASP   347      42.024  14.230 -11.895  1.00136.85           C  
ATOM   2731  C   ASP   347      43.512  14.105 -12.070  1.00136.85           C  
ATOM   2732  O   ASP   347      44.170  13.452 -11.261  1.00136.85           O  
ATOM   2733  CB  ASP   347      41.752  14.692 -10.451  1.00136.85           C  
ATOM   2734  CG  ASP   347      42.160  16.155 -10.338  1.00136.85           C  
ATOM   2735  OD1 ASP   347      42.754  16.680 -11.317  1.00136.85           O  
ATOM   2736  OD2 ASP   347      41.872  16.771  -9.278  1.00136.85           O1-
ATOM   2737  N   GLU   348      44.067  14.702 -13.158  1.00373.61           N  
ATOM   2738  CA  GLU   348      45.492  14.720 -13.410  1.00373.61           C  
ATOM   2739  C   GLU   348      45.753  15.002 -14.887  1.00373.61           C  
ATOM   2740  O   GLU   348      44.885  14.767 -15.722  1.00373.61           O  
ATOM   2741  CB  GLU   348      46.208  13.394 -13.093  1.00373.61           C  
ATOM   2742  CG  GLU   348      47.712  13.443 -13.373  1.00373.61           C  
ATOM   2743  CD  GLU   348      48.353  14.411 -12.389  1.00373.61           C  
ATOM   2744  OE1 GLU   348      47.907  15.588 -12.341  1.00373.61           O  
ATOM   2745  OE2 GLU   348      49.295  13.982 -11.670  1.00373.61           O1-
ATOM   2746  N   LYS   349      46.951  15.552 -15.237  1.00269.58           N  
ATOM   2747  CA  LYS   349      47.437  15.753 -16.589  1.00269.58           C  
ATOM   2748  C   LYS   349      48.810  15.106 -16.606  1.00269.58           C  
ATOM   2749  O   LYS   349      49.824  15.801 -16.692  1.00269.58           O  
ATOM   2750  CB  LYS   349      47.573  17.227 -16.999  1.00269.58           C  
ATOM   2751  CG  LYS   349      46.209  17.879 -17.236  1.00269.58           C  
ATOM   2752  CD  LYS   349      45.381  17.146 -18.296  1.00269.58           C  
ATOM   2753  CE  LYS   349      43.999  17.755 -18.544  1.00269.58           C  
ATOM   2754  NZ  LYS   349      43.286  16.981 -19.586  1.00269.58           N1+
ATOM   2755  N   VAL   350      48.796  13.741 -16.632  1.00 83.68           N  
ATOM   2756  CA  VAL   350      49.772  12.675 -16.433  1.00 83.68           C  
ATOM   2757  C   VAL   350      51.028  12.730 -17.282  1.00 83.68           C  
ATOM   2758  O   VAL   350      51.052  13.341 -18.348  1.00 83.68           O  
ATOM   2759  CB  VAL   350      49.105  11.334 -16.643  1.00 83.68           C  
ATOM   2760  CG1 VAL   350      50.095  10.167 -16.462  1.00 83.68           C  
ATOM   2761  CG2 VAL   350      47.891  11.265 -15.705  1.00 83.68           C  
ATOM   2762  N   VAL   351      52.122  12.084 -16.768  1.00 57.26           N  
ATOM   2763  CA  VAL   351      53.423  11.997 -17.397  1.00 57.26           C  
ATOM   2764  C   VAL   351      53.827  10.558 -17.612  1.00 57.26           C  
ATOM   2765  O   VAL   351      53.447   9.673 -16.845  1.00 57.26           O  
ATOM   2766  CB  VAL   351      54.504  12.651 -16.591  1.00 57.26           C  
ATOM   2767  CG1 VAL   351      55.850  12.445 -17.310  1.00 57.26           C  
ATOM   2768  CG2 VAL   351      54.124  14.127 -16.383  1.00 57.26           C  
ATOM   2769  N   TYR   352      54.620  10.301 -18.686  1.00 66.06           N  
ATOM   2770  CA  TYR   352      55.062   8.977 -19.059  1.00 66.06           C  
ATOM   2771  C   TYR   352      56.500   9.051 -19.482  1.00 66.06           C  
ATOM   2772  O   TYR   352      57.040  10.126 -19.741  1.00 66.06           O  
ATOM   2773  CB  TYR   352      54.313   8.402 -20.275  1.00 66.06           C  
ATOM   2774  CG  TYR   352      52.868   8.274 -19.937  1.00 66.06           C  
ATOM   2775  CD1 TYR   352      52.400   7.170 -19.265  1.00 66.06           C  
ATOM   2776  CD2 TYR   352      51.982   9.264 -20.299  1.00 66.06           C  
ATOM   2777  CE1 TYR   352      51.065   7.055 -18.958  1.00 66.06           C  
ATOM   2778  CE2 TYR   352      50.647   9.157 -19.995  1.00 66.06           C  
ATOM   2779  CZ  TYR   352      50.188   8.050 -19.320  1.00 66.06           C  
ATOM   2780  OH  TYR   352      48.819   7.930 -19.002  1.00 66.06           O  
ATOM   2781  N   ASP   353      57.156   7.875 -19.533  1.00 83.45           N  
ATOM   2782  CA  ASP   353      58.528   7.738 -19.932  1.00 83.45           C  
ATOM   2783  C   ASP   353      58.678   8.035 -21.399  1.00 83.45           C  
ATOM   2784  O   ASP   353      59.681   8.616 -21.811  1.00 83.45           O  
ATOM   2785  CB  ASP   353      59.080   6.322 -19.682  1.00 83.45           C  
ATOM   2786  CG  ASP   353      60.597   6.362 -19.816  1.00 83.45           C  
ATOM   2787  OD1 ASP   353      61.145   7.465 -20.083  1.00 83.45           O  
ATOM   2788  OD2 ASP   353      61.232   5.287 -19.647  1.00 83.45           O1-
ATOM   2789  N   LYS   354      57.687   7.635 -22.227  1.00142.73           N  
ATOM   2790  CA  LYS   354      57.762   7.803 -23.660  1.00142.73           C  
ATOM   2791  C   LYS   354      56.890   8.956 -24.064  1.00142.73           C  
ATOM   2792  O   LYS   354      56.199   9.541 -23.232  1.00142.73           O  
ATOM   2793  CB  LYS   354      57.292   6.569 -24.449  1.00142.73           C  
ATOM   2794  CG  LYS   354      58.234   5.369 -24.333  1.00142.73           C  
ATOM   2795  CD  LYS   354      58.290   4.764 -22.928  1.00142.73           C  
ATOM   2796  CE  LYS   354      57.010   4.027 -22.527  1.00142.73           C  
ATOM   2797  NZ  LYS   354      57.189   3.381 -21.207  1.00142.73           N1+
ATOM   2798  N   PRO   355      56.918   9.313 -25.331  1.00 83.41           N  
ATOM   2799  CA  PRO   355      56.142  10.432 -25.791  1.00 83.41           C  
ATOM   2800  C   PRO   355      54.686  10.215 -25.546  1.00 83.41           C  
ATOM   2801  O   PRO   355      54.126   9.233 -26.028  1.00 83.41           O  
ATOM   2802  CB  PRO   355      56.551  10.649 -27.245  1.00 83.41           C  
ATOM   2803  CG  PRO   355      58.013  10.156 -27.271  1.00 83.41           C  
ATOM   2804  CD  PRO   355      58.088   9.087 -26.164  1.00 83.41           C  
ATOM   2805  N   ARG   356      54.055  11.153 -24.822  1.00154.88           N  
ATOM   2806  CA  ARG   356      52.693  11.026 -24.399  1.00154.88           C  
ATOM   2807  C   ARG   356      51.732  11.089 -25.546  1.00154.88           C  
ATOM   2808  O   ARG   356      50.775  10.318 -25.595  1.00154.88           O  
ATOM   2809  CB  ARG   356      52.284  12.093 -23.373  1.00154.88           C  
ATOM   2810  CG  ARG   356      50.876  11.880 -22.819  1.00154.88           C  
ATOM   2811  CD  ARG   356      50.508  12.879 -21.724  1.00154.88           C  
ATOM   2812  NE  ARG   356      50.832  14.227 -22.260  1.00154.88           N  
ATOM   2813  CZ  ARG   356      49.924  14.894 -23.027  1.00154.88           C  
ATOM   2814  NH1 ARG   356      48.691  14.349 -23.249  1.00154.88           N1+
ATOM   2815  NH2 ARG   356      50.253  16.099 -23.576  1.00154.88           N  
ATOM   2816  N   ILE   357      51.967  11.993 -26.515  1.00 49.52           N  
ATOM   2817  CA  ILE   357      51.012  12.192 -27.568  1.00 49.52           C  
ATOM   2818  C   ILE   357      51.437  11.395 -28.753  1.00 49.52           C  
ATOM   2819  O   ILE   357      52.532  11.585 -29.281  1.00 49.52           O  
ATOM   2820  CB  ILE   357      50.914  13.622 -28.007  1.00 49.52           C  
ATOM   2821  CG1 ILE   357      50.438  14.506 -26.843  1.00 49.52           C  
ATOM   2822  CG2 ILE   357      50.009  13.683 -29.249  1.00 49.52           C  
ATOM   2823  CD1 ILE   357      50.619  16.001 -27.098  1.00 49.52           C  
ATOM   2824  N   ARG   358      50.561  10.464 -29.188  1.00128.11           N  
ATOM   2825  CA  ARG   358      50.884   9.640 -30.310  1.00128.11           C  
ATOM   2826  C   ARG   358      49.736   9.610 -31.270  1.00128.11           C  
ATOM   2827  O   ARG   358      48.591   9.351 -30.899  1.00128.11           O  
ATOM   2828  CB  ARG   358      51.246   8.206 -29.908  1.00128.11           C  
ATOM   2829  CG  ARG   358      52.611   8.138 -29.221  1.00128.11           C  
ATOM   2830  CD  ARG   358      53.136   6.710 -29.098  1.00128.11           C  
ATOM   2831  NE  ARG   358      54.603   6.780 -28.849  1.00128.11           N  
ATOM   2832  CZ  ARG   358      55.090   6.756 -27.575  1.00128.11           C  
ATOM   2833  NH1 ARG   358      54.233   6.622 -26.522  1.00128.11           N1+
ATOM   2834  NH2 ARG   358      56.434   6.856 -27.359  1.00128.11           N  
ATOM   2835  N   VAL   359      50.041   9.891 -32.553  1.00 57.14           N  
ATOM   2836  CA  VAL   359      49.057   9.851 -33.597  1.00 57.14           C  
ATOM   2837  C   VAL   359      49.601   8.895 -34.605  1.00 57.14           C  
ATOM   2838  O   VAL   359      50.812   8.867 -34.807  1.00 57.14           O  
ATOM   2839  CB  VAL   359      48.855  11.174 -34.274  1.00 57.14           C  
ATOM   2840  CG1 VAL   359      47.863  10.982 -35.434  1.00 57.14           C  
ATOM   2841  CG2 VAL   359      48.394  12.197 -33.221  1.00 57.14           C  
ATOM   2842  N   LEU   360      48.745   8.039 -35.212  1.00102.31           N  
ATOM   2843  CA  LEU   360      49.226   7.125 -36.221  1.00102.31           C  
ATOM   2844  C   LEU   360      48.170   6.913 -37.273  1.00102.31           C  
ATOM   2845  O   LEU   360      46.982   7.096 -37.007  1.00102.31           O  
ATOM   2846  CB  LEU   360      49.596   5.727 -35.690  1.00102.31           C  
ATOM   2847  CG  LEU   360      50.808   5.690 -34.739  1.00102.31           C  
ATOM   2848  CD1 LEU   360      50.504   6.368 -33.393  1.00102.31           C  
ATOM   2849  CD2 LEU   360      51.337   4.256 -34.575  1.00102.31           C  
ATOM   2850  N   LYS   361      48.586   6.535 -38.515  1.00106.67           N  
ATOM   2851  CA  LYS   361      47.606   6.254 -39.539  1.00106.67           C  
ATOM   2852  C   LYS   361      47.969   5.011 -40.333  1.00106.67           C  
ATOM   2853  O   LYS   361      49.148   4.685 -40.482  1.00106.67           O  
ATOM   2854  CB  LYS   361      47.333   7.404 -40.530  1.00106.67           C  
ATOM   2855  CG  LYS   361      48.421   7.666 -41.567  1.00106.67           C  
ATOM   2856  CD  LYS   361      47.922   8.524 -42.730  1.00106.67           C  
ATOM   2857  CE  LYS   361      48.986   8.822 -43.787  1.00106.67           C  
ATOM   2858  NZ  LYS   361      48.401   9.642 -44.870  1.00106.67           N1+
ATOM   2859  N   VAL   362      46.929   4.270 -40.821  1.00150.23           N  
ATOM   2860  CA  VAL   362      47.014   3.086 -41.672  1.00150.23           C  
ATOM   2861  C   VAL   362      45.793   3.091 -42.629  1.00150.23           C  
ATOM   2862  O   VAL   362      44.795   3.704 -42.282  1.00150.23           O  
ATOM   2863  CB  VAL   362      46.936   1.809 -40.889  1.00150.23           C  
ATOM   2864  CG1 VAL   362      48.141   1.745 -39.937  1.00150.23           C  
ATOM   2865  CG2 VAL   362      45.575   1.764 -40.174  1.00150.23           C  
ATOM   2866  N   ASN   363      45.794   2.447 -43.850  1.00174.61           N  
ATOM   2867  CA  ASN   363      44.632   2.381 -44.749  1.00174.61           C  
ATOM   2868  C   ASN   363      43.674   1.370 -44.166  1.00174.61           C  
ATOM   2869  O   ASN   363      44.102   0.453 -43.471  1.00174.61           O  
ATOM   2870  CB  ASN   363      44.976   1.883 -46.164  1.00174.61           C  
ATOM   2871  CG  ASN   363      45.889   2.903 -46.823  1.00174.61           C  
ATOM   2872  ND2 ASN   363      45.281   3.920 -47.489  1.00174.61           N  
ATOM   2873  OD1 ASN   363      47.112   2.795 -46.752  1.00174.61           O  
ATOM   2874  N   THR   364      42.349   1.497 -44.432  1.00126.56           N  
ATOM   2875  CA  THR   364      41.368   0.648 -43.801  1.00126.56           C  
ATOM   2876  C   THR   364      41.494  -0.785 -44.246  1.00126.56           C  
ATOM   2877  O   THR   364      41.400  -1.702 -43.430  1.00126.56           O  
ATOM   2878  CB  THR   364      39.964   1.104 -44.080  1.00126.56           C  
ATOM   2879  CG2 THR   364      39.031   0.368 -43.106  1.00126.56           C  
ATOM   2880  OG1 THR   364      39.839   2.493 -43.816  1.00126.56           O  
ATOM   2881  N   LYS   365      41.688  -1.023 -45.560  1.00 86.06           N  
ATOM   2882  CA  LYS   365      41.786  -2.353 -46.104  1.00 86.06           C  
ATOM   2883  C   LYS   365      43.013  -3.003 -45.557  1.00 86.06           C  
ATOM   2884  O   LYS   365      43.002  -4.167 -45.158  1.00 86.06           O  
ATOM   2885  CB  LYS   365      41.935  -2.341 -47.634  1.00 86.06           C  
ATOM   2886  CG  LYS   365      40.804  -1.599 -48.349  1.00 86.06           C  
ATOM   2887  CD  LYS   365      40.830  -0.090 -48.087  1.00 86.06           C  
ATOM   2888  CE  LYS   365      39.711   0.685 -48.783  1.00 86.06           C  
ATOM   2889  NZ  LYS   365      39.709   2.091 -48.321  1.00 86.06           N1+
ATOM   2890  N   VAL   366      44.115  -2.239 -45.512  1.00 29.32           N  
ATOM   2891  CA  VAL   366      45.360  -2.769 -45.054  1.00 29.32           C  
ATOM   2892  C   VAL   366      45.179  -3.185 -43.630  1.00 29.32           C  
ATOM   2893  O   VAL   366      45.707  -4.208 -43.197  1.00 29.32           O  
ATOM   2894  CB  VAL   366      46.463  -1.753 -45.100  1.00 29.32           C  
ATOM   2895  CG1 VAL   366      47.737  -2.379 -44.508  1.00 29.32           C  
ATOM   2896  CG2 VAL   366      46.618  -1.261 -46.550  1.00 29.32           C  
ATOM   2897  N   ALA   367      44.411  -2.386 -42.865  1.00 59.69           N  
ATOM   2898  CA  ALA   367      44.254  -2.621 -41.462  1.00 59.69           C  
ATOM   2899  C   ALA   367      43.598  -3.945 -41.181  1.00 59.69           C  
ATOM   2900  O   ALA   367      44.149  -4.760 -40.446  1.00 59.69           O  
ATOM   2901  CB  ALA   367      43.378  -1.546 -40.799  1.00 59.69           C  
ATOM   2902  N   ILE   368      42.442  -4.212 -41.820  1.00118.95           N  
ATOM   2903  CA  ILE   368      41.590  -5.340 -41.545  1.00118.95           C  
ATOM   2904  C   ILE   368      42.186  -6.657 -41.907  1.00118.95           C  
ATOM   2905  O   ILE   368      41.787  -7.645 -41.297  1.00118.95           O  
ATOM   2906  CB  ILE   368      40.206  -5.216 -42.128  1.00118.95           C  
ATOM   2907  CG1 ILE   368      40.204  -5.171 -43.664  1.00118.95           C  
ATOM   2908  CG2 ILE   368      39.562  -3.981 -41.475  1.00118.95           C  
ATOM   2909  CD1 ILE   368      38.796  -5.275 -44.252  1.00118.95           C  
ATOM   2910  N   LYS   369      43.044  -6.700 -42.958  1.00191.96           N  
ATOM   2911  CA  LYS   369      43.797  -7.843 -43.434  1.00191.96           C  
ATOM   2912  C   LYS   369      43.127  -9.130 -43.081  1.00191.96           C  
ATOM   2913  O   LYS   369      41.930  -9.239 -43.270  1.00191.96           O  
ATOM   2914  CB  LYS   369      45.246  -7.873 -42.918  1.00191.96           C  
ATOM   2915  CG  LYS   369      46.131  -8.864 -43.672  1.00191.96           C  
ATOM   2916  CD  LYS   369      47.626  -8.666 -43.418  1.00191.96           C  
ATOM   2917  CE  LYS   369      48.510  -9.643 -44.196  1.00191.96           C  
ATOM   2918  NZ  LYS   369      49.937  -9.375 -43.910  1.00191.96           N1+
ATOM   2919  N   GLY   370      43.868 -10.096 -42.509  1.00133.48           N  
ATOM   2920  CA  GLY   370      43.474 -11.440 -42.158  1.00133.48           C  
ATOM   2921  C   GLY   370      42.378 -11.510 -41.118  1.00133.48           C  
ATOM   2922  O   GLY   370      41.742 -12.547 -40.968  1.00133.48           O  
ATOM   2923  N   LYS   371      42.177 -10.456 -40.315  1.00164.62           N  
ATOM   2924  CA  LYS   371      41.290 -10.419 -39.173  1.00164.62           C  
ATOM   2925  C   LYS   371      39.826 -10.671 -39.456  1.00164.62           C  
ATOM   2926  O   LYS   371      39.364 -10.707 -40.595  1.00164.62           O  
ATOM   2927  CB  LYS   371      41.364  -9.081 -38.417  1.00164.62           C  
ATOM   2928  CG  LYS   371      42.745  -8.782 -37.827  1.00164.62           C  
ATOM   2929  CD  LYS   371      43.236  -9.835 -36.832  1.00164.62           C  
ATOM   2930  CE  LYS   371      43.856 -11.065 -37.498  1.00164.62           C  
ATOM   2931  NZ  LYS   371      44.319 -12.021 -36.468  1.00164.62           N1+
ATOM   2932  N   LYS   372      39.067 -10.849 -38.343  1.00142.51           N  
ATOM   2933  CA  LYS   372      37.656 -11.148 -38.257  1.00142.51           C  
ATOM   2934  C   LYS   372      36.842 -10.025 -38.834  1.00142.51           C  
ATOM   2935  O   LYS   372      35.661 -10.187 -39.136  1.00142.51           O  
ATOM   2936  CB  LYS   372      37.181 -11.368 -36.810  1.00142.51           C  
ATOM   2937  CG  LYS   372      37.536 -12.745 -36.239  1.00142.51           C  
ATOM   2938  CD  LYS   372      39.037 -13.020 -36.147  1.00142.51           C  
ATOM   2939  CE  LYS   372      39.639 -13.539 -37.456  1.00142.51           C  
ATOM   2940  NZ  LYS   372      41.089 -13.783 -37.288  1.00142.51           N1+
ATOM   2941  N   CYS   373      37.422  -8.822 -38.893  1.00 82.92           N  
ATOM   2942  CA  CYS   373      36.775  -7.665 -39.444  1.00 82.92           C  
ATOM   2943  C   CYS   373      36.652  -7.778 -40.943  1.00 82.92           C  
ATOM   2944  O   CYS   373      35.862  -7.069 -41.565  1.00 82.92           O  
ATOM   2945  CB  CYS   373      37.495  -6.368 -39.036  1.00 82.92           C  
ATOM   2946  SG  CYS   373      37.361  -6.165 -37.231  1.00 82.92           S  
ATOM   2947  N   GLU   374      37.460  -8.661 -41.558  1.00100.55           N  
ATOM   2948  CA  GLU   374      37.547  -8.881 -42.981  1.00100.55           C  
ATOM   2949  C   GLU   374      36.257  -9.437 -43.516  1.00100.55           C  
ATOM   2950  O   GLU   374      35.346  -9.776 -42.764  1.00100.55           O  
ATOM   2951  CB  GLU   374      38.664  -9.874 -43.352  1.00100.55           C  
ATOM   2952  CG  GLU   374      38.907 -10.025 -44.854  1.00100.55           C  
ATOM   2953  CD  GLU   374      40.021 -11.047 -45.048  1.00100.55           C  
ATOM   2954  OE1 GLU   374      40.082 -12.013 -44.239  1.00100.55           O  
ATOM   2955  OE2 GLU   374      40.818 -10.880 -46.008  1.00100.55           O1-
ATOM   2956  N   ILE   375      36.137  -9.470 -44.864  1.00 98.73           N  
ATOM   2957  CA  ILE   375      34.976  -9.951 -45.558  1.00 98.73           C  
ATOM   2958  C   ILE   375      34.817 -11.406 -45.294  1.00 98.73           C  
ATOM   2959  O   ILE   375      33.717 -11.873 -45.008  1.00 98.73           O  
ATOM   2960  CB  ILE   375      35.042  -9.708 -47.045  1.00 98.73           C  
ATOM   2961  CG1 ILE   375      33.680  -9.987 -47.703  1.00 98.73           C  
ATOM   2962  CG2 ILE   375      36.212 -10.510 -47.639  1.00 98.73           C  
ATOM   2963  CD1 ILE   375      33.574  -9.447 -49.130  1.00 98.73           C  
ATOM   2964  N   LYS   376      35.919 -12.170 -45.380  1.00169.85           N  
ATOM   2965  CA  LYS   376      35.826 -13.560 -45.082  1.00169.85           C  
ATOM   2966  C   LYS   376      36.704 -13.808 -43.864  1.00169.85           C  
ATOM   2967  O   LYS   376      36.165 -14.292 -42.833  1.00169.85           O  
ATOM   2968  CB  LYS   376      36.317 -14.481 -46.217  1.00169.85           C  
ATOM   2969  CG  LYS   376      37.800 -14.328 -46.571  1.00169.85           C  
ATOM   2970  CD  LYS   376      38.159 -12.957 -47.147  1.00169.85           C  
ATOM   2971  CE  LYS   376      37.989 -12.868 -48.666  1.00169.85           C  
ATOM   2972  NZ  LYS   376      38.964 -13.760 -49.334  1.00169.85           N1+
ATOM   2973  OXT LYS   376      37.929 -13.521 -43.950  1.00169.85           O1-
END
