# Supplementary material for: The Diversity of Yellow-Related Proteins in Sand Flies (Diptera: Psychodidae)
Source: PLoS One. 2016 Nov 3;11(11):e0166191. doi: 10.1371/journal.pone.0166191 (PMC5094789; doi:10.1371/journal.pone.0166191)
Supplement: S1 Fig — Zipped PDB files of 32 sand fly yellow-related proteins calculated in MODELLER based on 3Q6K as the template structure. Protein codes refers to Table 1. (ZIP) [file pone.0166191.s001.zip › Pser5.pdb]

ATOM      1  N   ASP     1      49.055  -2.658 -41.189  1.00 84.98           N  
ATOM      2  CA  ASP     1      49.572  -3.022 -39.851  1.00 84.98           C  
ATOM      3  C   ASP     1      50.693  -2.127 -39.433  1.00 84.98           C  
ATOM      4  O   ASP     1      50.946  -1.953 -38.242  1.00 84.98           O  
ATOM      5  CB  ASP     1      50.018  -4.502 -39.823  1.00 84.98           C  
ATOM      6  CG  ASP     1      51.140  -4.761 -40.822  1.00 84.98           C  
ATOM      7  OD1 ASP     1      51.010  -4.334 -42.001  1.00 84.98           O  
ATOM      8  OD2 ASP     1      52.139  -5.419 -40.424  1.00 84.98           O1-
ATOM      9  N   VAL     2      51.399  -1.528 -40.410  1.00 44.14           N  
ATOM     10  CA  VAL     2      52.444  -0.604 -40.076  1.00 44.14           C  
ATOM     11  C   VAL     2      51.841   0.762 -40.165  1.00 44.14           C  
ATOM     12  O   VAL     2      50.829   0.954 -40.837  1.00 44.14           O  
ATOM     13  CB  VAL     2      53.636  -0.679 -40.981  1.00 44.14           C  
ATOM     14  CG1 VAL     2      54.650   0.393 -40.548  1.00 44.14           C  
ATOM     15  CG2 VAL     2      54.192  -2.113 -40.918  1.00 44.14           C  
ATOM     16  N   GLU     3      52.415   1.753 -39.448  1.00136.76           N  
ATOM     17  CA  GLU     3      51.804   3.050 -39.518  1.00136.76           C  
ATOM     18  C   GLU     3      52.856   4.094 -39.741  1.00136.76           C  
ATOM     19  O   GLU     3      54.050   3.851 -39.576  1.00136.76           O  
ATOM     20  CB  GLU     3      51.067   3.488 -38.236  1.00136.76           C  
ATOM     21  CG  GLU     3      51.962   4.132 -37.168  1.00136.76           C  
ATOM     22  CD  GLU     3      52.819   3.080 -36.478  1.00136.76           C  
ATOM     23  OE1 GLU     3      53.584   2.373 -37.188  1.00136.76           O  
ATOM     24  OE2 GLU     3      52.728   2.981 -35.227  1.00136.76           O1-
ATOM     25  N   ARG     4      52.397   5.292 -40.166  1.00102.69           N  
ATOM     26  CA  ARG     4      53.217   6.461 -40.337  1.00102.69           C  
ATOM     27  C   ARG     4      52.612   7.449 -39.392  1.00102.69           C  
ATOM     28  O   ARG     4      51.404   7.387 -39.160  1.00102.69           O  
ATOM     29  CB  ARG     4      53.158   7.024 -41.766  1.00102.69           C  
ATOM     30  CG  ARG     4      53.789   6.061 -42.774  1.00102.69           C  
ATOM     31  CD  ARG     4      53.426   6.325 -44.235  1.00102.69           C  
ATOM     32  NE  ARG     4      54.133   5.292 -45.043  1.00102.69           N  
ATOM     33  CZ  ARG     4      53.610   4.035 -45.152  1.00102.69           C  
ATOM     34  NH1 ARG     4      52.445   3.722 -44.513  1.00102.69           N1+
ATOM     35  NH2 ARG     4      54.257   3.087 -45.891  1.00102.69           N  
ATOM     36  N   ALA     5      53.398   8.390 -38.811  1.00 97.17           N  
ATOM     37  CA  ALA     5      52.725   9.086 -37.756  1.00 97.17           C  
ATOM     38  C   ALA     5      53.587  10.095 -37.040  1.00 97.17           C  
ATOM     39  O   ALA     5      54.749  10.320 -37.370  1.00 97.17           O  
ATOM     40  CB  ALA     5      52.353   8.055 -36.684  1.00 97.17           C  
ATOM     41  N   PHE     6      52.985  10.708 -35.992  1.00173.23           N  
ATOM     42  CA  PHE     6      53.559  11.732 -35.155  1.00173.23           C  
ATOM     43  C   PHE     6      53.693  11.215 -33.755  1.00173.23           C  
ATOM     44  O   PHE     6      52.905  10.379 -33.315  1.00173.23           O  
ATOM     45  CB  PHE     6      52.614  12.937 -34.966  1.00173.23           C  
ATOM     46  CG  PHE     6      52.245  13.610 -36.247  1.00173.23           C  
ATOM     47  CD1 PHE     6      51.328  13.043 -37.103  1.00173.23           C  
ATOM     48  CD2 PHE     6      52.801  14.815 -36.596  1.00173.23           C  
ATOM     49  CE1 PHE     6      50.974  13.660 -38.282  1.00173.23           C  
ATOM     50  CE2 PHE     6      52.446  15.439 -37.771  1.00173.23           C  
ATOM     51  CZ  PHE     6      51.535  14.864 -38.620  1.00173.23           C  
ATOM     52  N   ALA     7      54.713  11.710 -33.017  1.00 52.24           N  
ATOM     53  CA  ALA     7      54.861  11.390 -31.622  1.00 52.24           C  
ATOM     54  C   ALA     7      55.433  12.607 -30.961  1.00 52.24           C  
ATOM     55  O   ALA     7      56.404  13.171 -31.457  1.00 52.24           O  
ATOM     56  CB  ALA     7      55.837  10.232 -31.354  1.00 52.24           C  
ATOM     57  N   TRP     8      54.866  13.046 -29.815  1.00 86.64           N  
ATOM     58  CA  TRP     8      55.397  14.229 -29.193  1.00 86.64           C  
ATOM     59  C   TRP     8      55.561  14.011 -27.720  1.00 86.64           C  
ATOM     60  O   TRP     8      54.646  13.568 -27.025  1.00 86.64           O  
ATOM     61  CB  TRP     8      54.475  15.460 -29.296  1.00 86.64           C  
ATOM     62  CG  TRP     8      54.219  16.026 -30.675  1.00 86.64           C  
ATOM     63  CD1 TRP     8      54.885  17.006 -31.353  1.00 86.64           C  
ATOM     64  CD2 TRP     8      53.124  15.628 -31.516  1.00 86.64           C  
ATOM     65  CE2 TRP     8      53.182  16.409 -32.668  1.00 86.64           C  
ATOM     66  CE3 TRP     8      52.142  14.697 -31.333  1.00 86.64           C  
ATOM     67  NE1 TRP     8      54.266  17.252 -32.556  1.00 86.64           N  
ATOM     68  CZ2 TRP     8      52.253  16.270 -33.660  1.00 86.64           C  
ATOM     69  CZ3 TRP     8      51.215  14.548 -32.339  1.00 86.64           C  
ATOM     70  CH2 TRP     8      51.270  15.321 -33.480  1.00 86.64           C  
ATOM     71  N   LYS     9      56.770  14.313 -27.214  1.00102.51           N  
ATOM     72  CA  LYS     9      57.022  14.298 -25.805  1.00102.51           C  
ATOM     73  C   LYS     9      56.242  15.451 -25.246  1.00102.51           C  
ATOM     74  O   LYS     9      55.591  15.342 -24.208  1.00102.51           O  
ATOM     75  CB  LYS     9      58.523  14.483 -25.515  1.00102.51           C  
ATOM     76  CG  LYS     9      58.966  14.100 -24.103  1.00102.51           C  
ATOM     77  CD  LYS     9      60.475  13.849 -24.015  1.00102.51           C  
ATOM     78  CE  LYS     9      61.021  13.712 -22.592  1.00102.51           C  
ATOM     79  NZ  LYS     9      61.340  15.049 -22.042  1.00102.51           N1+
ATOM     80  N   ASN    10      56.281  16.600 -25.952  1.00 42.85           N  
ATOM     81  CA  ASN    10      55.535  17.754 -25.537  1.00 42.85           C  
ATOM     82  C   ASN    10      55.101  18.448 -26.782  1.00 42.85           C  
ATOM     83  O   ASN    10      55.763  18.352 -27.814  1.00 42.85           O  
ATOM     84  CB  ASN    10      56.363  18.745 -24.707  1.00 42.85           C  
ATOM     85  CG  ASN    10      56.615  18.080 -23.364  1.00 42.85           C  
ATOM     86  ND2 ASN    10      57.901  17.732 -23.091  1.00 42.85           N  
ATOM     87  OD1 ASN    10      55.689  17.861 -22.584  1.00 42.85           O  
ATOM     88  N   ILE    11      53.967  19.173 -26.724  1.00 66.14           N  
ATOM     89  CA  ILE    11      53.537  19.856 -27.904  1.00 66.14           C  
ATOM     90  C   ILE    11      54.076  21.241 -27.846  1.00 66.14           C  
ATOM     91  O   ILE    11      53.639  22.070 -27.048  1.00 66.14           O  
ATOM     92  CB  ILE    11      52.059  19.983 -28.082  1.00 66.14           C  
ATOM     93  CG1 ILE    11      51.432  18.611 -28.332  1.00 66.14           C  
ATOM     94  CG2 ILE    11      51.817  20.979 -29.228  1.00 66.14           C  
ATOM     95  CD1 ILE    11      49.925  18.700 -28.513  1.00 66.14           C  
ATOM     96  N   THR    12      55.044  21.523 -28.737  1.00106.95           N  
ATOM     97  CA  THR    12      55.660  22.813 -28.756  1.00106.95           C  
ATOM     98  C   THR    12      55.052  23.582 -29.883  1.00106.95           C  
ATOM     99  O   THR    12      54.551  23.007 -30.848  1.00106.95           O  
ATOM    100  CB  THR    12      57.144  22.770 -28.977  1.00106.95           C  
ATOM    101  CG2 THR    12      57.422  22.262 -30.401  1.00106.95           C  
ATOM    102  OG1 THR    12      57.701  24.064 -28.798  1.00106.95           O  
ATOM    103  N   TYR    13      55.078  24.925 -29.782  1.00 81.49           N  
ATOM    104  CA  TYR    13      54.440  25.731 -30.781  1.00 81.49           C  
ATOM    105  C   TYR    13      55.449  26.569 -31.495  1.00 81.49           C  
ATOM    106  O   TYR    13      56.446  27.013 -30.929  1.00 81.49           O  
ATOM    107  CB  TYR    13      53.381  26.700 -30.221  1.00 81.49           C  
ATOM    108  CG  TYR    13      52.166  25.935 -29.807  1.00 81.49           C  
ATOM    109  CD1 TYR    13      51.176  25.661 -30.722  1.00 81.49           C  
ATOM    110  CD2 TYR    13      52.003  25.500 -28.512  1.00 81.49           C  
ATOM    111  CE1 TYR    13      50.049  24.964 -30.355  1.00 81.49           C  
ATOM    112  CE2 TYR    13      50.879  24.801 -28.138  1.00 81.49           C  
ATOM    113  CZ  TYR    13      49.898  24.533 -29.060  1.00 81.49           C  
ATOM    114  OH  TYR    13      48.743  23.816 -28.680  1.00 81.49           O  
ATOM    115  N   GLU    14      55.221  26.759 -32.808  1.00101.65           N  
ATOM    116  CA  GLU    14      56.065  27.623 -33.573  1.00101.65           C  
ATOM    117  C   GLU    14      55.608  29.033 -33.355  1.00101.65           C  
ATOM    118  O   GLU    14      54.428  29.293 -33.126  1.00101.65           O  
ATOM    119  CB  GLU    14      56.037  27.353 -35.086  1.00101.65           C  
ATOM    120  CG  GLU    14      56.909  26.168 -35.501  1.00101.65           C  
ATOM    121  CD  GLU    14      58.354  26.646 -35.450  1.00101.65           C  
ATOM    122  OE1 GLU    14      58.671  27.633 -36.167  1.00101.65           O  
ATOM    123  OE2 GLU    14      59.159  26.038 -34.695  1.00101.65           O1-
ATOM    124  N   ASN    15      56.563  29.981 -33.425  1.00 62.73           N  
ATOM    125  CA  ASN    15      56.308  31.393 -33.319  1.00 62.73           C  
ATOM    126  C   ASN    15      55.666  31.757 -32.015  1.00 62.73           C  
ATOM    127  O   ASN    15      54.798  32.628 -31.977  1.00 62.73           O  
ATOM    128  CB  ASN    15      55.404  31.929 -34.441  1.00 62.73           C  
ATOM    129  CG  ASN    15      56.163  31.837 -35.756  1.00 62.73           C  
ATOM    130  ND2 ASN    15      56.662  33.000 -36.251  1.00 62.73           N  
ATOM    131  OD1 ASN    15      56.302  30.759 -36.331  1.00 62.73           O  
ATOM    132  N   VAL    16      56.067  31.102 -30.911  1.00 54.81           N  
ATOM    133  CA  VAL    16      55.593  31.488 -29.614  1.00 54.81           C  
ATOM    134  C   VAL    16      56.832  31.613 -28.782  1.00 54.81           C  
ATOM    135  O   VAL    16      57.673  30.715 -28.790  1.00 54.81           O  
ATOM    136  CB  VAL    16      54.721  30.450 -28.963  1.00 54.81           C  
ATOM    137  CG1 VAL    16      54.364  30.919 -27.542  1.00 54.81           C  
ATOM    138  CG2 VAL    16      53.497  30.210 -29.859  1.00 54.81           C  
ATOM    139  N   LYS    17      56.980  32.717 -28.023  1.00150.86           N  
ATOM    140  CA  LYS    17      58.204  32.903 -27.293  1.00150.86           C  
ATOM    141  C   LYS    17      58.331  31.791 -26.307  1.00150.86           C  
ATOM    142  O   LYS    17      57.357  31.396 -25.670  1.00150.86           O  
ATOM    143  CB  LYS    17      58.272  34.227 -26.511  1.00150.86           C  
ATOM    144  CG  LYS    17      59.653  34.515 -25.915  1.00150.86           C  
ATOM    145  CD  LYS    17      60.718  34.848 -26.962  1.00150.86           C  
ATOM    146  CE  LYS    17      60.492  36.195 -27.651  1.00150.86           C  
ATOM    147  NZ  LYS    17      60.512  37.280 -26.646  1.00150.86           N1+
ATOM    148  N   GLU    18      59.553  31.244 -26.159  1.00105.72           N  
ATOM    149  CA  GLU    18      59.700  30.162 -25.234  1.00105.72           C  
ATOM    150  C   GLU    18      59.580  30.734 -23.864  1.00105.72           C  
ATOM    151  O   GLU    18      59.988  31.868 -23.614  1.00105.72           O  
ATOM    152  CB  GLU    18      61.057  29.428 -25.288  1.00105.72           C  
ATOM    153  CG  GLU    18      62.226  30.188 -24.647  1.00105.72           C  
ATOM    154  CD  GLU    18      62.288  29.815 -23.168  1.00105.72           C  
ATOM    155  OE1 GLU    18      61.492  28.930 -22.747  1.00105.72           O  
ATOM    156  OE2 GLU    18      63.130  30.405 -22.439  1.00105.72           O1-
ATOM    157  N   GLY    19      58.993  29.953 -22.940  1.00 22.10           N  
ATOM    158  CA  GLY    19      58.902  30.366 -21.570  1.00 22.10           C  
ATOM    159  C   GLY    19      57.592  31.046 -21.343  1.00 22.10           C  
ATOM    160  O   GLY    19      57.206  31.297 -20.202  1.00 22.10           O  
ATOM    161  N   THR    20      56.881  31.370 -22.437  1.00121.32           N  
ATOM    162  CA  THR    20      55.606  32.019 -22.361  1.00121.32           C  
ATOM    163  C   THR    20      54.597  31.066 -21.798  1.00121.32           C  
ATOM    164  O   THR    20      53.634  31.491 -21.163  1.00121.32           O  
ATOM    165  CB  THR    20      55.103  32.488 -23.693  1.00121.32           C  
ATOM    166  CG2 THR    20      54.799  31.263 -24.569  1.00121.32           C  
ATOM    167  OG1 THR    20      53.934  33.273 -23.517  1.00121.32           O  
ATOM    168  N   TYR    21      54.741  29.754 -22.082  1.00158.97           N  
ATOM    169  CA  TYR    21      53.832  28.784 -21.536  1.00158.97           C  
ATOM    170  C   TYR    21      54.606  27.532 -21.240  1.00158.97           C  
ATOM    171  O   TYR    21      55.752  27.389 -21.663  1.00158.97           O  
ATOM    172  CB  TYR    21      52.656  28.432 -22.465  1.00158.97           C  
ATOM    173  CG  TYR    21      53.190  27.814 -23.708  1.00158.97           C  
ATOM    174  CD1 TYR    21      53.542  28.602 -24.779  1.00158.97           C  
ATOM    175  CD2 TYR    21      53.341  26.450 -23.801  1.00158.97           C  
ATOM    176  CE1 TYR    21      54.034  28.033 -25.929  1.00158.97           C  
ATOM    177  CE2 TYR    21      53.833  25.876 -24.949  1.00158.97           C  
ATOM    178  CZ  TYR    21      54.179  26.669 -26.014  1.00158.97           C  
ATOM    179  OH  TYR    21      54.683  26.081 -27.192  1.00158.97           O  
ATOM    180  N   LYS    22      54.004  26.595 -20.476  1.00 84.63           N  
ATOM    181  CA  LYS    22      54.698  25.378 -20.151  1.00 84.63           C  
ATOM    182  C   LYS    22      54.260  24.324 -21.123  1.00 84.63           C  
ATOM    183  O   LYS    22      53.071  24.083 -21.315  1.00 84.63           O  
ATOM    184  CB  LYS    22      54.401  24.883 -18.725  1.00 84.63           C  
ATOM    185  CG  LYS    22      55.281  23.716 -18.278  1.00 84.63           C  
ATOM    186  CD  LYS    22      55.277  23.503 -16.762  1.00 84.63           C  
ATOM    187  CE  LYS    22      55.968  24.635 -16.000  1.00 84.63           C  
ATOM    188  NZ  LYS    22      55.964  24.351 -14.547  1.00 84.63           N1+
ATOM    189  N   PRO    23      55.205  23.677 -21.747  1.00 86.08           N  
ATOM    190  CA  PRO    23      54.884  22.695 -22.752  1.00 86.08           C  
ATOM    191  C   PRO    23      54.172  21.491 -22.222  1.00 86.08           C  
ATOM    192  O   PRO    23      53.529  20.786 -23.000  1.00 86.08           O  
ATOM    193  CB  PRO    23      56.202  22.382 -23.453  1.00 86.08           C  
ATOM    194  CG  PRO    23      57.008  23.685 -23.300  1.00 86.08           C  
ATOM    195  CD  PRO    23      56.496  24.301 -21.988  1.00 86.08           C  
ATOM    196  N   GLU    24      54.306  21.200 -20.920  1.00100.75           N  
ATOM    197  CA  GLU    24      53.639  20.065 -20.359  1.00100.75           C  
ATOM    198  C   GLU    24      52.157  20.307 -20.355  1.00100.75           C  
ATOM    199  O   GLU    24      51.371  19.376 -20.509  1.00100.75           O  
ATOM    200  CB  GLU    24      54.055  19.766 -18.907  1.00100.75           C  
ATOM    201  CG  GLU    24      53.755  20.899 -17.924  1.00100.75           C  
ATOM    202  CD  GLU    24      53.937  20.350 -16.515  1.00100.75           C  
ATOM    203  OE1 GLU    24      54.104  19.108 -16.388  1.00100.75           O  
ATOM    204  OE2 GLU    24      53.909  21.158 -15.548  1.00100.75           O1-
ATOM    205  N   ASP    25      51.736  21.567 -20.153  1.00147.48           N  
ATOM    206  CA  ASP    25      50.346  21.916 -20.027  1.00147.48           C  
ATOM    207  C   ASP    25      49.585  21.808 -21.316  1.00147.48           C  
ATOM    208  O   ASP    25      48.354  21.814 -21.293  1.00147.48           O  
ATOM    209  CB  ASP    25      50.068  23.276 -19.350  1.00147.48           C  
ATOM    210  CG  ASP    25      50.609  24.430 -20.172  1.00147.48           C  
ATOM    211  OD1 ASP    25      50.187  24.591 -21.346  1.00147.48           O  
ATOM    212  OD2 ASP    25      51.454  25.182 -19.617  1.00147.48           O1-
ATOM    213  N   ILE    26      50.264  21.749 -22.479  1.00169.03           N  
ATOM    214  CA  ILE    26      49.525  21.687 -23.711  1.00169.03           C  
ATOM    215  C   ILE    26      49.114  20.256 -23.937  1.00169.03           C  
ATOM    216  O   ILE    26      49.916  19.398 -24.306  1.00169.03           O  
ATOM    217  CB  ILE    26      50.319  22.218 -24.887  1.00169.03           C  
ATOM    218  CG1 ILE    26      49.475  22.314 -26.176  1.00169.03           C  
ATOM    219  CG2 ILE    26      51.621  21.410 -25.016  1.00169.03           C  
ATOM    220  CD1 ILE    26      49.040  20.979 -26.783  1.00169.03           C  
ATOM    221  N   ILE    27      47.815  19.961 -23.712  1.00126.01           N  
ATOM    222  CA  ILE    27      47.339  18.613 -23.845  1.00126.01           C  
ATOM    223  C   ILE    27      46.321  18.506 -24.947  1.00126.01           C  
ATOM    224  O   ILE    27      45.222  19.050 -24.848  1.00126.01           O  
ATOM    225  CB  ILE    27      46.672  18.119 -22.593  1.00126.01           C  
ATOM    226  CG1 ILE    27      47.666  18.119 -21.418  1.00126.01           C  
ATOM    227  CG2 ILE    27      46.054  16.741 -22.888  1.00126.01           C  
ATOM    228  CD1 ILE    27      48.850  17.170 -21.604  1.00126.01           C  
ATOM    229  N   PRO    28      46.670  17.823 -26.010  1.00101.82           N  
ATOM    230  CA  PRO    28      45.788  17.578 -27.124  1.00101.82           C  
ATOM    231  C   PRO    28      44.825  16.468 -26.817  1.00101.82           C  
ATOM    232  O   PRO    28      45.266  15.391 -26.421  1.00101.82           O  
ATOM    233  CB  PRO    28      46.686  17.183 -28.288  1.00101.82           C  
ATOM    234  CG  PRO    28      47.944  16.633 -27.590  1.00101.82           C  
ATOM    235  CD  PRO    28      48.046  17.472 -26.304  1.00101.82           C  
ATOM    236  N   THR    29      43.518  16.731 -26.947  1.00169.75           N  
ATOM    237  CA  THR    29      42.434  15.808 -26.783  1.00169.75           C  
ATOM    238  C   THR    29      41.989  15.165 -28.071  1.00169.75           C  
ATOM    239  O   THR    29      41.363  14.106 -28.048  1.00169.75           O  
ATOM    240  CB  THR    29      41.292  16.513 -26.122  1.00169.75           C  
ATOM    241  CG2 THR    29      41.010  17.814 -26.883  1.00169.75           C  
ATOM    242  OG1 THR    29      40.149  15.682 -26.050  1.00169.75           O  
ATOM    243  N   GLY    30      42.230  15.811 -29.232  1.00 45.26           N  
ATOM    244  CA  GLY    30      41.674  15.292 -30.457  1.00 45.26           C  
ATOM    245  C   GLY    30      42.350  15.883 -31.661  1.00 45.26           C  
ATOM    246  O   GLY    30      43.114  16.842 -31.567  1.00 45.26           O  
ATOM    247  N   VAL    31      42.059  15.310 -32.851  1.00108.27           N  
ATOM    248  CA  VAL    31      42.677  15.762 -34.068  1.00108.27           C  
ATOM    249  C   VAL    31      41.696  15.597 -35.195  1.00108.27           C  
ATOM    250  O   VAL    31      40.614  15.042 -35.015  1.00108.27           O  
ATOM    251  CB  VAL    31      43.889  14.936 -34.408  1.00108.27           C  
ATOM    252  CG1 VAL    31      43.418  13.502 -34.704  1.00108.27           C  
ATOM    253  CG2 VAL    31      44.665  15.581 -35.565  1.00108.27           C  
ATOM    254  N   THR    32      42.023  16.176 -36.371  1.00123.75           N  
ATOM    255  CA  THR    32      41.271  15.946 -37.574  1.00123.75           C  
ATOM    256  C   THR    32      42.250  16.109 -38.696  1.00123.75           C  
ATOM    257  O   THR    32      43.039  17.052 -38.698  1.00123.75           O  
ATOM    258  CB  THR    32      40.136  16.913 -37.784  1.00123.75           C  
ATOM    259  CG2 THR    32      40.696  18.323 -38.046  1.00123.75           C  
ATOM    260  OG1 THR    32      39.330  16.487 -38.873  1.00123.75           O  
ATOM    261  N   HIS    33      42.229  15.191 -39.683  1.00 81.33           N  
ATOM    262  CA  HIS    33      43.158  15.287 -40.773  1.00 81.33           C  
ATOM    263  C   HIS    33      42.387  15.578 -42.019  1.00 81.33           C  
ATOM    264  O   HIS    33      41.367  14.948 -42.295  1.00 81.33           O  
ATOM    265  CB  HIS    33      43.939  13.991 -41.042  1.00 81.33           C  
ATOM    266  CG  HIS    33      45.026  14.170 -42.062  1.00 81.33           C  
ATOM    267  CD2 HIS    33      44.993  14.050 -43.419  1.00 81.33           C  
ATOM    268  ND1 HIS    33      46.320  14.517 -41.747  1.00 81.33           N  
ATOM    269  CE1 HIS    33      47.003  14.589 -42.919  1.00 81.33           C  
ATOM    270  NE2 HIS    33      46.239  14.314 -43.961  1.00 81.33           N  
ATOM    271  N   ASP    34      42.865  16.573 -42.792  1.00 58.77           N  
ATOM    272  CA  ASP    34      42.292  16.958 -44.050  1.00 58.77           C  
ATOM    273  C   ASP    34      43.199  16.362 -45.086  1.00 58.77           C  
ATOM    274  O   ASP    34      44.302  16.858 -45.305  1.00 58.77           O  
ATOM    275  CB  ASP    34      42.307  18.488 -44.229  1.00 58.77           C  
ATOM    276  CG  ASP    34      41.689  18.881 -45.563  1.00 58.77           C  
ATOM    277  OD1 ASP    34      41.195  17.987 -46.296  1.00 58.77           O  
ATOM    278  OD2 ASP    34      41.714  20.105 -45.864  1.00 58.77           O1-
ATOM    279  N   ALA    35      42.768  15.257 -45.729  1.00 43.24           N  
ATOM    280  CA  ALA    35      43.608  14.570 -46.674  1.00 43.24           C  
ATOM    281  C   ALA    35      43.897  15.411 -47.881  1.00 43.24           C  
ATOM    282  O   ALA    35      45.032  15.456 -48.348  1.00 43.24           O  
ATOM    283  CB  ALA    35      43.018  13.248 -47.185  1.00 43.24           C  
ATOM    284  N   LYS    36      42.881  16.106 -48.425  1.00 70.70           N  
ATOM    285  CA  LYS    36      43.073  16.855 -49.638  1.00 70.70           C  
ATOM    286  C   LYS    36      44.105  17.926 -49.422  1.00 70.70           C  
ATOM    287  O   LYS    36      45.005  18.104 -50.244  1.00 70.70           O  
ATOM    288  CB  LYS    36      41.793  17.575 -50.100  1.00 70.70           C  
ATOM    289  CG  LYS    36      40.629  16.638 -50.431  1.00 70.70           C  
ATOM    290  CD  LYS    36      39.300  17.369 -50.627  1.00 70.70           C  
ATOM    291  CE  LYS    36      38.131  16.440 -50.959  1.00 70.70           C  
ATOM    292  NZ  LYS    36      38.402  15.725 -52.225  1.00 70.70           N1+
ATOM    293  N   SER    37      43.973  18.676 -48.308  1.00 90.73           N  
ATOM    294  CA  SER    37      44.807  19.800 -47.967  1.00 90.73           C  
ATOM    295  C   SER    37      46.129  19.372 -47.414  1.00 90.73           C  
ATOM    296  O   SER    37      47.065  20.170 -47.372  1.00 90.73           O  
ATOM    297  CB  SER    37      44.181  20.715 -46.903  1.00 90.73           C  
ATOM    298  OG  SER    37      45.060  21.794 -46.622  1.00 90.73           O  
ATOM    299  N   LYS    38      46.255  18.108 -46.972  1.00113.18           N  
ATOM    300  CA  LYS    38      47.482  17.693 -46.354  1.00113.18           C  
ATOM    301  C   LYS    38      47.681  18.501 -45.102  1.00113.18           C  
ATOM    302  O   LYS    38      48.806  18.885 -44.779  1.00113.18           O  
ATOM    303  CB  LYS    38      48.705  17.908 -47.266  1.00113.18           C  
ATOM    304  CG  LYS    38      48.670  17.067 -48.546  1.00113.18           C  
ATOM    305  CD  LYS    38      49.658  17.532 -49.618  1.00113.18           C  
ATOM    306  CE  LYS    38      49.472  18.997 -50.014  1.00113.18           C  
ATOM    307  NZ  LYS    38      48.076  19.224 -50.448  1.00113.18           N1+
ATOM    308  N   LYS    39      46.588  18.774 -44.352  1.00 66.90           N  
ATOM    309  CA  LYS    39      46.732  19.536 -43.141  1.00 66.90           C  
ATOM    310  C   LYS    39      46.158  18.791 -41.975  1.00 66.90           C  
ATOM    311  O   LYS    39      45.170  18.067 -42.090  1.00 66.90           O  
ATOM    312  CB  LYS    39      46.103  20.936 -43.200  1.00 66.90           C  
ATOM    313  CG  LYS    39      46.891  21.862 -44.127  1.00 66.90           C  
ATOM    314  CD  LYS    39      46.192  23.184 -44.432  1.00 66.90           C  
ATOM    315  CE  LYS    39      47.000  24.097 -45.355  1.00 66.90           C  
ATOM    316  NZ  LYS    39      46.261  25.361 -45.576  1.00 66.90           N1+
ATOM    317  N   LEU    40      46.802  18.962 -40.799  1.00 60.79           N  
ATOM    318  CA  LEU    40      46.398  18.280 -39.602  1.00 60.79           C  
ATOM    319  C   LEU    40      45.965  19.310 -38.598  1.00 60.79           C  
ATOM    320  O   LEU    40      46.627  20.331 -38.405  1.00 60.79           O  
ATOM    321  CB  LEU    40      47.550  17.446 -39.015  1.00 60.79           C  
ATOM    322  CG  LEU    40      47.196  16.587 -37.791  1.00 60.79           C  
ATOM    323  CD1 LEU    40      46.118  15.545 -38.132  1.00 60.79           C  
ATOM    324  CD2 LEU    40      48.467  15.946 -37.208  1.00 60.79           C  
ATOM    325  N   TYR    41      44.821  19.055 -37.927  1.00 61.01           N  
ATOM    326  CA  TYR    41      44.303  19.993 -36.971  1.00 61.01           C  
ATOM    327  C   TYR    41      44.270  19.315 -35.636  1.00 61.01           C  
ATOM    328  O   TYR    41      43.808  18.181 -35.518  1.00 61.01           O  
ATOM    329  CB  TYR    41      42.858  20.427 -37.276  1.00 61.01           C  
ATOM    330  CG  TYR    41      42.843  21.060 -38.625  1.00 61.01           C  
ATOM    331  CD1 TYR    41      43.300  22.345 -38.805  1.00 61.01           C  
ATOM    332  CD2 TYR    41      42.355  20.371 -39.714  1.00 61.01           C  
ATOM    333  CE1 TYR    41      43.281  22.926 -40.052  1.00 61.01           C  
ATOM    334  CE2 TYR    41      42.334  20.947 -40.962  1.00 61.01           C  
ATOM    335  CZ  TYR    41      42.801  22.227 -41.134  1.00 61.01           C  
ATOM    336  OH  TYR    41      42.784  22.823 -42.413  1.00 61.01           O  
ATOM    337  N   PHE    42      44.775  19.998 -34.587  1.00106.87           N  
ATOM    338  CA  PHE    42      44.768  19.420 -33.272  1.00106.87           C  
ATOM    339  C   PHE    42      44.009  20.304 -32.339  1.00106.87           C  
ATOM    340  O   PHE    42      44.105  21.531 -32.385  1.00106.87           O  
ATOM    341  CB  PHE    42      46.143  19.267 -32.593  1.00106.87           C  
ATOM    342  CG  PHE    42      46.937  18.142 -33.167  1.00106.87           C  
ATOM    343  CD1 PHE    42      46.703  16.847 -32.763  1.00106.87           C  
ATOM    344  CD2 PHE    42      47.916  18.377 -34.104  1.00106.87           C  
ATOM    345  CE1 PHE    42      47.437  15.805 -33.280  1.00106.87           C  
ATOM    346  CE2 PHE    42      48.653  17.341 -34.623  1.00106.87           C  
ATOM    347  CZ  PHE    42      48.415  16.052 -34.213  1.00106.87           C  
ATOM    348  N   GLY    43      43.244  19.667 -31.434  1.00 39.12           N  
ATOM    349  CA  GLY    43      42.522  20.409 -30.447  1.00 39.12           C  
ATOM    350  C   GLY    43      43.321  20.361 -29.182  1.00 39.12           C  
ATOM    351  O   GLY    43      43.668  19.291 -28.683  1.00 39.12           O  
ATOM    352  N   ILE    44      43.666  21.557 -28.665  1.00171.55           N  
ATOM    353  CA  ILE    44      44.323  21.732 -27.402  1.00171.55           C  
ATOM    354  C   ILE    44      43.441  22.630 -26.583  1.00171.55           C  
ATOM    355  O   ILE    44      43.531  23.853 -26.684  1.00171.55           O  
ATOM    356  CB  ILE    44      45.640  22.409 -27.571  1.00171.55           C  
ATOM    357  CG1 ILE    44      46.150  22.925 -26.222  1.00171.55           C  
ATOM    358  CG2 ILE    44      45.460  23.472 -28.654  1.00171.55           C  
ATOM    359  CD1 ILE    44      46.328  21.818 -25.198  1.00171.55           C  
ATOM    360  N   PRO    45      42.624  22.072 -25.727  1.00 95.80           N  
ATOM    361  CA  PRO    45      41.699  22.874 -24.971  1.00 95.80           C  
ATOM    362  C   PRO    45      42.381  23.693 -23.923  1.00 95.80           C  
ATOM    363  O   PRO    45      43.451  23.306 -23.455  1.00 95.80           O  
ATOM    364  CB  PRO    45      40.623  21.911 -24.461  1.00 95.80           C  
ATOM    365  CG  PRO    45      41.226  20.508 -24.662  1.00 95.80           C  
ATOM    366  CD  PRO    45      42.185  20.694 -25.848  1.00 95.80           C  
ATOM    367  N   ARG    46      41.803  24.846 -23.535  1.00123.90           N  
ATOM    368  CA  ARG    46      42.540  25.598 -22.572  1.00123.90           C  
ATOM    369  C   ARG    46      42.121  25.196 -21.194  1.00123.90           C  
ATOM    370  O   ARG    46      41.424  25.920 -20.481  1.00123.90           O  
ATOM    371  CB  ARG    46      42.502  27.125 -22.785  1.00123.90           C  
ATOM    372  CG  ARG    46      43.543  27.548 -23.837  1.00123.90           C  
ATOM    373  CD  ARG    46      43.615  29.048 -24.145  1.00123.90           C  
ATOM    374  NE  ARG    46      42.578  29.339 -25.170  1.00123.90           N  
ATOM    375  CZ  ARG    46      42.918  29.629 -26.461  1.00123.90           C  
ATOM    376  NH1 ARG    46      44.196  29.916 -26.822  1.00123.90           N1+
ATOM    377  NH2 ARG    46      41.969  29.653 -27.430  1.00123.90           N  
ATOM    378  N   LEU    47      42.518  23.956 -20.832  1.00112.72           N  
ATOM    379  CA  LEU    47      42.351  23.384 -19.528  1.00112.72           C  
ATOM    380  C   LEU    47      43.340  23.993 -18.586  1.00112.72           C  
ATOM    381  O   LEU    47      43.021  24.279 -17.433  1.00112.72           O  
ATOM    382  CB  LEU    47      42.561  21.859 -19.478  1.00112.72           C  
ATOM    383  CG  LEU    47      41.396  21.044 -20.066  1.00112.72           C  
ATOM    384  CD1 LEU    47      41.191  21.356 -21.549  1.00112.72           C  
ATOM    385  CD2 LEU    47      41.568  19.540 -19.796  1.00112.72           C  
ATOM    386  N   HIS    48      44.582  24.192 -19.072  1.00 59.28           N  
ATOM    387  CA  HIS    48      45.658  24.722 -18.281  1.00 59.28           C  
ATOM    388  C   HIS    48      46.019  26.053 -18.859  1.00 59.28           C  
ATOM    389  O   HIS    48      45.633  26.390 -19.975  1.00 59.28           O  
ATOM    390  CB  HIS    48      46.935  23.866 -18.331  1.00 59.28           C  
ATOM    391  CG  HIS    48      46.732  22.475 -17.814  1.00 59.28           C  
ATOM    392  CD2 HIS    48      46.397  21.336 -18.481  1.00 59.28           C  
ATOM    393  ND1 HIS    48      46.857  22.111 -16.491  1.00 59.28           N  
ATOM    394  CE1 HIS    48      46.593  20.782 -16.424  1.00 59.28           C  
ATOM    395  NE2 HIS    48      46.308  20.268 -17.607  1.00 59.28           N  
ATOM    396  N   PRO    49      46.771  26.814 -18.115  1.00 94.25           N  
ATOM    397  CA  PRO    49      47.069  28.162 -18.536  1.00 94.25           C  
ATOM    398  C   PRO    49      48.025  28.306 -19.683  1.00 94.25           C  
ATOM    399  O   PRO    49      48.845  27.418 -19.908  1.00 94.25           O  
ATOM    400  CB  PRO    49      47.555  28.890 -17.284  1.00 94.25           C  
ATOM    401  CG  PRO    49      46.871  28.136 -16.132  1.00 94.25           C  
ATOM    402  CD  PRO    49      46.698  26.706 -16.667  1.00 94.25           C  
ATOM    403  N   ASN    50      47.934  29.461 -20.381  1.00 83.35           N  
ATOM    404  CA  ASN    50      48.819  29.891 -21.434  1.00 83.35           C  
ATOM    405  C   ASN    50      48.811  29.037 -22.665  1.00 83.35           C  
ATOM    406  O   ASN    50      49.870  28.812 -23.250  1.00 83.35           O  
ATOM    407  CB  ASN    50      50.287  29.997 -20.972  1.00 83.35           C  
ATOM    408  CG  ASN    50      50.450  31.212 -20.066  1.00 83.35           C  
ATOM    409  ND2 ASN    50      50.508  30.971 -18.729  1.00 83.35           N  
ATOM    410  OD1 ASN    50      50.528  32.346 -20.536  1.00 83.35           O  
ATOM    411  N   ILE    51      47.636  28.582 -23.140  1.00119.76           N  
ATOM    412  CA  ILE    51      47.651  27.840 -24.375  1.00119.76           C  
ATOM    413  C   ILE    51      47.491  28.854 -25.469  1.00119.76           C  
ATOM    414  O   ILE    51      46.471  29.523 -25.565  1.00119.76           O  
ATOM    415  CB  ILE    51      46.529  26.850 -24.497  1.00119.76           C  
ATOM    416  CG1 ILE    51      46.637  25.777 -23.402  1.00119.76           C  
ATOM    417  CG2 ILE    51      46.566  26.274 -25.922  1.00119.76           C  
ATOM    418  CD1 ILE    51      47.925  24.956 -23.477  1.00119.76           C  
ATOM    419  N   PRO    52      48.516  29.036 -26.257  1.00149.06           N  
ATOM    420  CA  PRO    52      48.554  29.993 -27.336  1.00149.06           C  
ATOM    421  C   PRO    52      47.513  29.784 -28.398  1.00149.06           C  
ATOM    422  O   PRO    52      46.956  30.773 -28.873  1.00149.06           O  
ATOM    423  CB  PRO    52      49.964  29.877 -27.914  1.00149.06           C  
ATOM    424  CG  PRO    52      50.350  28.414 -27.625  1.00149.06           C  
ATOM    425  CD  PRO    52      49.618  28.091 -26.313  1.00149.06           C  
ATOM    426  N   TYR    53      47.266  28.527 -28.824  1.00111.83           N  
ATOM    427  CA  TYR    53      46.305  28.294 -29.873  1.00111.83           C  
ATOM    428  C   TYR    53      45.539  27.075 -29.482  1.00111.83           C  
ATOM    429  O   TYR    53      46.146  26.019 -29.332  1.00111.83           O  
ATOM    430  CB  TYR    53      46.936  27.822 -31.189  1.00111.83           C  
ATOM    431  CG  TYR    53      48.074  28.694 -31.557  1.00111.83           C  
ATOM    432  CD1 TYR    53      47.878  29.919 -32.138  1.00111.83           C  
ATOM    433  CD2 TYR    53      49.355  28.254 -31.325  1.00111.83           C  
ATOM    434  CE1 TYR    53      48.958  30.694 -32.475  1.00111.83           C  
ATOM    435  CE2 TYR    53      50.435  29.028 -31.661  1.00111.83           C  
ATOM    436  CZ  TYR    53      50.235  30.256 -32.236  1.00111.83           C  
ATOM    437  OH  TYR    53      51.336  31.060 -32.587  1.00111.83           O  
ATOM    438  N   THR    54      44.205  27.184 -29.323  1.00131.91           N  
ATOM    439  CA  THR    54      43.339  26.079 -28.993  1.00131.91           C  
ATOM    440  C   THR    54      43.135  25.201 -30.195  1.00131.91           C  
ATOM    441  O   THR    54      42.960  23.987 -30.068  1.00131.91           O  
ATOM    442  CB  THR    54      41.994  26.525 -28.494  1.00131.91           C  
ATOM    443  CG2 THR    54      41.206  27.150 -29.658  1.00131.91           C  
ATOM    444  OG1 THR    54      41.285  25.423 -27.950  1.00131.91           O  
ATOM    445  N   LEU    55      43.078  25.817 -31.395  1.00 74.38           N  
ATOM    446  CA  LEU    55      42.985  25.068 -32.618  1.00 74.38           C  
ATOM    447  C   LEU    55      44.338  25.225 -33.255  1.00 74.38           C  
ATOM    448  O   LEU    55      44.747  26.334 -33.589  1.00 74.38           O  
ATOM    449  CB  LEU    55      41.911  25.615 -33.580  1.00 74.38           C  
ATOM    450  CG  LEU    55      41.776  24.839 -34.905  1.00 74.38           C  
ATOM    451  CD1 LEU    55      41.416  23.366 -34.653  1.00 74.38           C  
ATOM    452  CD2 LEU    55      40.775  25.529 -35.850  1.00 74.38           C  
ATOM    453  N   ALA    56      45.086  24.116 -33.434  1.00 45.77           N  
ATOM    454  CA  ALA    56      46.424  24.214 -33.955  1.00 45.77           C  
ATOM    455  C   ALA    56      46.518  23.411 -35.218  1.00 45.77           C  
ATOM    456  O   ALA    56      45.799  22.429 -35.393  1.00 45.77           O  
ATOM    457  CB  ALA    56      47.487  23.667 -32.988  1.00 45.77           C  
ATOM    458  N   GLU    57      47.422  23.814 -36.140  1.00118.71           N  
ATOM    459  CA  GLU    57      47.502  23.166 -37.422  1.00118.71           C  
ATOM    460  C   GLU    57      48.934  22.836 -37.757  1.00118.71           C  
ATOM    461  O   GLU    57      49.855  23.569 -37.398  1.00118.71           O  
ATOM    462  CB  GLU    57      46.957  24.102 -38.518  1.00118.71           C  
ATOM    463  CG  GLU    57      46.804  23.518 -39.920  1.00118.71           C  
ATOM    464  CD  GLU    57      46.160  24.607 -40.773  1.00118.71           C  
ATOM    465  OE1 GLU    57      46.059  25.764 -40.284  1.00118.71           O  
ATOM    466  OE2 GLU    57      45.751  24.295 -41.923  1.00118.71           O1-
ATOM    467  N   LEU    58      49.160  21.681 -38.432  1.00175.62           N  
ATOM    468  CA  LEU    58      50.480  21.351 -38.904  1.00175.62           C  
ATOM    469  C   LEU    58      50.388  20.895 -40.329  1.00175.62           C  
ATOM    470  O   LEU    58      49.426  20.235 -40.721  1.00175.62           O  
ATOM    471  CB  LEU    58      51.230  20.287 -38.070  1.00175.62           C  
ATOM    472  CG  LEU    58      50.539  18.915 -37.913  1.00175.62           C  
ATOM    473  CD1 LEU    58      49.204  19.042 -37.165  1.00175.62           C  
ATOM    474  CD2 LEU    58      50.440  18.156 -39.244  1.00175.62           C  
ATOM    475  N   ASP    59      51.391  21.268 -41.155  1.00 57.10           N  
ATOM    476  CA  ASP    59      51.379  20.862 -42.533  1.00 57.10           C  
ATOM    477  C   ASP    59      52.158  19.586 -42.619  1.00 57.10           C  
ATOM    478  O   ASP    59      53.358  19.540 -42.357  1.00 57.10           O  
ATOM    479  CB  ASP    59      51.987  21.889 -43.505  1.00 57.10           C  
ATOM    480  CG  ASP    59      51.534  21.516 -44.912  1.00 57.10           C  
ATOM    481  OD1 ASP    59      51.011  20.384 -45.088  1.00 57.10           O  
ATOM    482  OD2 ASP    59      51.704  22.362 -45.833  1.00 57.10           O1-
ATOM    483  N   THR    60      51.436  18.506 -42.962  1.00 80.62           N  
ATOM    484  CA  THR    60      51.872  17.140 -43.051  1.00 80.62           C  
ATOM    485  C   THR    60      52.697  16.861 -44.272  1.00 80.62           C  
ATOM    486  O   THR    60      53.361  15.830 -44.321  1.00 80.62           O  
ATOM    487  CB  THR    60      50.721  16.176 -43.045  1.00 80.62           C  
ATOM    488  CG2 THR    60      49.908  16.400 -41.759  1.00 80.62           C  
ATOM    489  OG1 THR    60      49.896  16.383 -44.182  1.00 80.62           O  
ATOM    490  N   THR    61      52.655  17.726 -45.305  1.00127.25           N  
ATOM    491  CA  THR    61      53.256  17.370 -46.564  1.00127.25           C  
ATOM    492  C   THR    61      54.694  16.947 -46.436  1.00127.25           C  
ATOM    493  O   THR    61      55.030  15.836 -46.843  1.00127.25           O  
ATOM    494  CB  THR    61      53.159  18.472 -47.585  1.00127.25           C  
ATOM    495  CG2 THR    61      53.932  19.710 -47.094  1.00127.25           C  
ATOM    496  OG1 THR    61      53.665  18.023 -48.833  1.00127.25           O  
ATOM    497  N   LYS    62      55.596  17.782 -45.884  1.00 61.32           N  
ATOM    498  CA  LYS    62      56.952  17.322 -45.768  1.00 61.32           C  
ATOM    499  C   LYS    62      57.050  16.282 -44.704  1.00 61.32           C  
ATOM    500  O   LYS    62      57.741  15.274 -44.847  1.00 61.32           O  
ATOM    501  CB  LYS    62      57.969  18.419 -45.407  1.00 61.32           C  
ATOM    502  CG  LYS    62      58.338  19.327 -46.580  1.00 61.32           C  
ATOM    503  CD  LYS    62      59.234  20.496 -46.172  1.00 61.32           C  
ATOM    504  CE  LYS    62      59.797  21.285 -47.355  1.00 61.32           C  
ATOM    505  NZ  LYS    62      60.705  22.345 -46.863  1.00 61.32           N1+
ATOM    506  N   TYR    63      56.308  16.519 -43.614  1.00223.58           N  
ATOM    507  CA  TYR    63      56.361  15.811 -42.371  1.00223.58           C  
ATOM    508  C   TYR    63      56.090  14.338 -42.463  1.00223.58           C  
ATOM    509  O   TYR    63      56.924  13.521 -42.075  1.00223.58           O  
ATOM    510  CB  TYR    63      55.233  16.362 -41.459  1.00223.58           C  
ATOM    511  CG  TYR    63      55.122  15.433 -40.318  1.00223.58           C  
ATOM    512  CD1 TYR    63      55.967  15.630 -39.266  1.00223.58           C  
ATOM    513  CD2 TYR    63      54.183  14.416 -40.290  1.00223.58           C  
ATOM    514  CE1 TYR    63      55.915  14.771 -38.216  1.00223.58           C  
ATOM    515  CE2 TYR    63      54.141  13.548 -39.236  1.00223.58           C  
ATOM    516  CZ  TYR    63      55.022  13.747 -38.210  1.00223.58           C  
ATOM    517  OH  TYR    63      55.047  12.901 -37.108  1.00223.58           O  
ATOM    518  N   ASN    64      54.908  13.963 -42.986  1.00117.23           N  
ATOM    519  CA  ASN    64      54.424  12.612 -42.858  1.00117.23           C  
ATOM    520  C   ASN    64      55.433  11.656 -43.407  1.00117.23           C  
ATOM    521  O   ASN    64      55.964  11.845 -44.498  1.00117.23           O  
ATOM    522  CB  ASN    64      53.088  12.392 -43.598  1.00117.23           C  
ATOM    523  CG  ASN    64      52.479  11.030 -43.268  1.00117.23           C  
ATOM    524  ND2 ASN    64      51.145  10.908 -43.502  1.00117.23           N  
ATOM    525  OD1 ASN    64      53.157  10.100 -42.835  1.00117.23           O  
ATOM    526  N   ARG    65      55.718  10.593 -42.627  1.00174.37           N  
ATOM    527  CA  ARG    65      56.641   9.566 -43.007  1.00174.37           C  
ATOM    528  C   ARG    65      58.026  10.145 -43.091  1.00174.37           C  
ATOM    529  O   ARG    65      58.898   9.563 -43.735  1.00174.37           O  
ATOM    530  CB  ARG    65      56.291   8.960 -44.383  1.00174.37           C  
ATOM    531  CG  ARG    65      57.133   7.751 -44.808  1.00174.37           C  
ATOM    532  CD  ARG    65      56.937   7.379 -46.284  1.00174.37           C  
ATOM    533  NE  ARG    65      57.789   6.195 -46.596  1.00174.37           N  
ATOM    534  CZ  ARG    65      58.060   5.881 -47.898  1.00174.37           C  
ATOM    535  NH1 ARG    65      57.591   6.670 -48.907  1.00174.37           N1+
ATOM    536  NH2 ARG    65      58.811   4.779 -48.193  1.00174.37           N  
ATOM    537  N   SER    66      58.282  11.293 -42.424  1.00 58.80           N  
ATOM    538  CA  SER    66      59.596  11.880 -42.480  1.00 58.80           C  
ATOM    539  C   SER    66      60.315  11.594 -41.199  1.00 58.80           C  
ATOM    540  O   SER    66      59.772  10.981 -40.281  1.00 58.80           O  
ATOM    541  CB  SER    66      59.620  13.413 -42.650  1.00 58.80           C  
ATOM    542  OG  SER    66      59.350  14.065 -41.416  1.00 58.80           O  
ATOM    543  N   GLU    67      61.592  12.023 -41.129  1.00122.61           N  
ATOM    544  CA  GLU    67      62.413  11.837 -39.970  1.00122.61           C  
ATOM    545  C   GLU    67      61.857  12.676 -38.863  1.00122.61           C  
ATOM    546  O   GLU    67      61.834  12.249 -37.710  1.00122.61           O  
ATOM    547  CB  GLU    67      63.877  12.252 -40.216  1.00122.61           C  
ATOM    548  CG  GLU    67      64.877  11.669 -39.212  1.00122.61           C  
ATOM    549  CD  GLU    67      64.896  12.542 -37.969  1.00122.61           C  
ATOM    550  OE1 GLU    67      64.445  13.715 -38.066  1.00122.61           O  
ATOM    551  OE2 GLU    67      65.360  12.050 -36.905  1.00122.61           O1-
ATOM    552  N   VAL    68      61.370  13.892 -39.186  1.00217.78           N  
ATOM    553  CA  VAL    68      60.877  14.746 -38.145  1.00217.78           C  
ATOM    554  C   VAL    68      59.569  14.203 -37.675  1.00217.78           C  
ATOM    555  O   VAL    68      58.563  14.288 -38.367  1.00217.78           O  
ATOM    556  CB  VAL    68      60.739  16.189 -38.563  1.00217.78           C  
ATOM    557  CG1 VAL    68      59.778  16.308 -39.760  1.00217.78           C  
ATOM    558  CG2 VAL    68      60.326  17.017 -37.335  1.00217.78           C  
ATOM    559  N   ARG    69      59.606  13.555 -36.497  1.00168.57           N  
ATOM    560  CA  ARG    69      58.518  12.935 -35.789  1.00168.57           C  
ATOM    561  C   ARG    69      57.622  13.941 -35.133  1.00168.57           C  
ATOM    562  O   ARG    69      56.422  13.703 -34.992  1.00168.57           O  
ATOM    563  CB  ARG    69      59.043  12.031 -34.666  1.00168.57           C  
ATOM    564  CG  ARG    69      59.851  12.814 -33.628  1.00168.57           C  
ATOM    565  CD  ARG    69      60.904  11.971 -32.911  1.00168.57           C  
ATOM    566  NE  ARG    69      61.978  11.701 -33.909  1.00168.57           N  
ATOM    567  CZ  ARG    69      61.896  10.600 -34.711  1.00168.57           C  
ATOM    568  NH1 ARG    69      60.865   9.719 -34.552  1.00168.57           N1+
ATOM    569  NH2 ARG    69      62.843  10.381 -35.669  1.00168.57           N  
ATOM    570  N   SER    70      58.188  15.066 -34.649  1.00 73.17           N  
ATOM    571  CA  SER    70      57.361  15.975 -33.901  1.00 73.17           C  
ATOM    572  C   SER    70      57.347  17.310 -34.574  1.00 73.17           C  
ATOM    573  O   SER    70      58.277  18.100 -34.420  1.00 73.17           O  
ATOM    574  CB  SER    70      57.915  16.253 -32.493  1.00 73.17           C  
ATOM    575  OG  SER    70      58.142  15.038 -31.794  1.00 73.17           O  
ATOM    576  N   PRO    71      56.299  17.618 -35.281  1.00 97.83           N  
ATOM    577  CA  PRO    71      56.199  18.894 -35.929  1.00 97.83           C  
ATOM    578  C   PRO    71      55.801  19.927 -34.920  1.00 97.83           C  
ATOM    579  O   PRO    71      55.145  19.570 -33.942  1.00 97.83           O  
ATOM    580  CB  PRO    71      55.169  18.721 -37.043  1.00 97.83           C  
ATOM    581  CG  PRO    71      54.394  17.453 -36.644  1.00 97.83           C  
ATOM    582  CD  PRO    71      55.425  16.622 -35.868  1.00 97.83           C  
ATOM    583  N   PRO    72      56.184  21.158 -35.113  1.00 96.09           N  
ATOM    584  CA  PRO    72      55.762  22.180 -34.193  1.00 96.09           C  
ATOM    585  C   PRO    72      54.346  22.543 -34.498  1.00 96.09           C  
ATOM    586  O   PRO    72      53.952  22.442 -35.659  1.00 96.09           O  
ATOM    587  CB  PRO    72      56.735  23.341 -34.373  1.00 96.09           C  
ATOM    588  CG  PRO    72      58.017  22.663 -34.889  1.00 96.09           C  
ATOM    589  CD  PRO    72      57.514  21.420 -35.638  1.00 96.09           C  
ATOM    590  N   LEU    73      53.556  22.960 -33.488  1.00 62.85           N  
ATOM    591  CA  LEU    73      52.203  23.317 -33.791  1.00 62.85           C  
ATOM    592  C   LEU    73      52.154  24.744 -34.226  1.00 62.85           C  
ATOM    593  O   LEU    73      52.928  25.583 -33.766  1.00 62.85           O  
ATOM    594  CB  LEU    73      51.202  23.119 -32.641  1.00 62.85           C  
ATOM    595  CG  LEU    73      51.037  21.646 -32.221  1.00 62.85           C  
ATOM    596  CD1 LEU    73      49.805  21.465 -31.322  1.00 62.85           C  
ATOM    597  CD2 LEU    73      51.042  20.704 -33.435  1.00 62.85           C  
ATOM    598  N   SER    74      51.213  25.053 -35.137  1.00 71.34           N  
ATOM    599  CA  SER    74      51.112  26.390 -35.640  1.00 71.34           C  
ATOM    600  C   SER    74      49.727  26.882 -35.395  1.00 71.34           C  
ATOM    601  O   SER    74      48.813  26.117 -35.085  1.00 71.34           O  
ATOM    602  CB  SER    74      51.357  26.492 -37.154  1.00 71.34           C  
ATOM    603  OG  SER    74      51.236  27.844 -37.572  1.00 71.34           O  
ATOM    604  N   LYS    75      49.557  28.210 -35.512  1.00111.16           N  
ATOM    605  CA  LYS    75      48.276  28.812 -35.333  1.00111.16           C  
ATOM    606  C   LYS    75      47.418  28.391 -36.481  1.00111.16           C  
ATOM    607  O   LYS    75      47.910  28.118 -37.575  1.00111.16           O  
ATOM    608  CB  LYS    75      48.339  30.344 -35.326  1.00111.16           C  
ATOM    609  CG  LYS    75      47.030  31.018 -34.925  1.00111.16           C  
ATOM    610  CD  LYS    75      47.228  32.472 -34.499  1.00111.16           C  
ATOM    611  CE  LYS    75      48.301  33.208 -35.308  1.00111.16           C  
ATOM    612  NZ  LYS    75      47.871  33.357 -36.716  1.00111.16           N1+
ATOM    613  N   PHE    76      46.094  28.319 -36.241  1.00103.79           N  
ATOM    614  CA  PHE    76      45.145  27.983 -37.262  1.00103.79           C  
ATOM    615  C   PHE    76      45.234  29.121 -38.212  1.00103.79           C  
ATOM    616  O   PHE    76      45.878  30.127 -37.931  1.00103.79           O  
ATOM    617  CB  PHE    76      43.707  27.865 -36.715  1.00103.79           C  
ATOM    618  CG  PHE    76      42.732  27.513 -37.792  1.00103.79           C  
ATOM    619  CD1 PHE    76      42.763  26.275 -38.394  1.00103.79           C  
ATOM    620  CD2 PHE    76      41.750  28.404 -38.162  1.00103.79           C  
ATOM    621  CE1 PHE    76      41.853  25.948 -39.373  1.00103.79           C  
ATOM    622  CE2 PHE    76      40.836  28.084 -39.139  1.00103.79           C  
ATOM    623  CZ  PHE    76      40.889  26.853 -39.749  1.00103.79           C  
ATOM    624  N   ASN    77      44.649  28.992 -39.405  1.00187.84           N  
ATOM    625  CA  ASN    77      44.812  30.098 -40.300  1.00187.84           C  
ATOM    626  C   ASN    77      43.925  31.278 -39.864  1.00187.84           C  
ATOM    627  O   ASN    77      43.391  31.992 -40.710  1.00187.84           O  
ATOM    628  CB  ASN    77      44.446  29.715 -41.745  1.00187.84           C  
ATOM    629  CG  ASN    77      44.925  30.827 -42.663  1.00187.84           C  
ATOM    630  ND2 ASN    77      46.139  31.368 -42.374  1.00187.84           N  
ATOM    631  OD1 ASN    77      44.242  31.202 -43.614  1.00187.84           O  
ATOM    632  N   SER    78      43.803  31.524 -38.530  1.00135.21           N  
ATOM    633  CA  SER    78      43.140  32.567 -37.770  1.00135.21           C  
ATOM    634  C   SER    78      44.135  33.656 -37.502  1.00135.21           C  
ATOM    635  O   SER    78      45.221  33.675 -38.076  1.00135.21           O  
ATOM    636  CB  SER    78      42.612  32.086 -36.409  1.00135.21           C  
ATOM    637  OG  SER    78      43.697  31.698 -35.578  1.00135.21           O  
ATOM    638  N   GLN    79      43.770  34.596 -36.601  1.00168.31           N  
ATOM    639  CA  GLN    79      44.570  35.753 -36.303  1.00168.31           C  
ATOM    640  C   GLN    79      45.218  35.603 -34.957  1.00168.31           C  
ATOM    641  O   GLN    79      46.302  35.031 -34.831  1.00168.31           O  
ATOM    642  CB  GLN    79      43.734  37.042 -36.230  1.00168.31           C  
ATOM    643  CG  GLN    79      44.566  38.285 -35.911  1.00168.31           C  
ATOM    644  CD  GLN    79      43.628  39.483 -35.857  1.00168.31           C  
ATOM    645  NE2 GLN    79      42.316  39.244 -36.127  1.00168.31           N  
ATOM    646  OE1 GLN    79      44.051  40.603 -35.575  1.00168.31           O  
ATOM    647  N   SER    80      44.564  36.183 -33.931  1.00122.75           N  
ATOM    648  CA  SER    80      44.996  36.330 -32.562  1.00122.75           C  
ATOM    649  C   SER    80      45.043  35.059 -31.765  1.00122.75           C  
ATOM    650  O   SER    80      45.797  35.013 -30.792  1.00122.75           O  
ATOM    651  CB  SER    80      44.087  37.290 -31.781  1.00122.75           C  
ATOM    652  OG  SER    80      44.486  37.327 -30.420  1.00122.75           O  
ATOM    653  N   LYS    81      44.286  34.010 -32.166  1.00 95.38           N  
ATOM    654  CA  LYS    81      44.123  32.763 -31.448  1.00 95.38           C  
ATOM    655  C   LYS    81      43.049  32.955 -30.409  1.00 95.38           C  
ATOM    656  O   LYS    81      42.740  32.047 -29.638  1.00 95.38           O  
ATOM    657  CB  LYS    81      45.387  32.329 -30.683  1.00 95.38           C  
ATOM    658  CG  LYS    81      46.678  32.525 -31.485  1.00 95.38           C  
ATOM    659  CD  LYS    81      47.908  32.690 -30.585  1.00 95.38           C  
ATOM    660  CE  LYS    81      49.103  33.372 -31.259  1.00 95.38           C  
ATOM    661  NZ  LYS    81      50.261  33.374 -30.335  1.00 95.38           N1+
ATOM    662  N   GLU    82      42.471  34.170 -30.365  1.00 81.86           N  
ATOM    663  CA  GLU    82      41.365  34.571 -29.535  1.00 81.86           C  
ATOM    664  C   GLU    82      40.050  34.150 -30.130  1.00 81.86           C  
ATOM    665  O   GLU    82      39.028  34.193 -29.450  1.00 81.86           O  
ATOM    666  CB  GLU    82      41.307  36.086 -29.293  1.00 81.86           C  
ATOM    667  CG  GLU    82      42.430  36.577 -28.377  1.00 81.86           C  
ATOM    668  CD  GLU    82      42.228  38.063 -28.133  1.00 81.86           C  
ATOM    669  OE1 GLU    82      41.371  38.665 -28.835  1.00 81.86           O  
ATOM    670  OE2 GLU    82      42.925  38.618 -27.242  1.00 81.86           O1-
ATOM    671  N   LYS    83      40.023  33.814 -31.435  1.00117.73           N  
ATOM    672  CA  LYS    83      38.796  33.525 -32.137  1.00117.73           C  
ATOM    673  C   LYS    83      38.074  32.366 -31.523  1.00117.73           C  
ATOM    674  O   LYS    83      36.846  32.317 -31.575  1.00117.73           O  
ATOM    675  CB  LYS    83      38.996  33.198 -33.626  1.00117.73           C  
ATOM    676  CG  LYS    83      39.309  34.419 -34.491  1.00117.73           C  
ATOM    677  CD  LYS    83      39.758  34.051 -35.906  1.00117.73           C  
ATOM    678  CE  LYS    83      38.867  33.002 -36.576  1.00117.73           C  
ATOM    679  NZ  LYS    83      37.545  33.586 -36.891  1.00117.73           N1+
ATOM    680  N   PHE    84      38.809  31.370 -30.996  1.00 81.47           N  
ATOM    681  CA  PHE    84      38.173  30.262 -30.330  1.00 81.47           C  
ATOM    682  C   PHE    84      38.695  30.322 -28.932  1.00 81.47           C  
ATOM    683  O   PHE    84      39.883  30.571 -28.757  1.00 81.47           O  
ATOM    684  CB  PHE    84      38.674  28.882 -30.779  1.00 81.47           C  
ATOM    685  CG  PHE    84      38.623  28.767 -32.256  1.00 81.47           C  
ATOM    686  CD1 PHE    84      39.658  29.274 -33.005  1.00 81.47           C  
ATOM    687  CD2 PHE    84      37.570  28.143 -32.882  1.00 81.47           C  
ATOM    688  CE1 PHE    84      39.646  29.177 -34.373  1.00 81.47           C  
ATOM    689  CE2 PHE    84      37.553  28.042 -34.252  1.00 81.47           C  
ATOM    690  CZ  PHE    84      38.590  28.559 -34.989  1.00 81.47           C  
ATOM    691  N   THR    85      37.821  30.184 -27.911  1.00 68.62           N  
ATOM    692  CA  THR    85      38.273  30.162 -26.544  1.00 68.62           C  
ATOM    693  C   THR    85      38.901  28.840 -26.186  1.00 68.62           C  
ATOM    694  O   THR    85      40.066  28.789 -25.795  1.00 68.62           O  
ATOM    695  CB  THR    85      37.155  30.396 -25.570  1.00 68.62           C  
ATOM    696  CG2 THR    85      37.725  30.378 -24.142  1.00 68.62           C  
ATOM    697  OG1 THR    85      36.530  31.644 -25.828  1.00 68.62           O  
ATOM    698  N   SER    86      38.152  27.722 -26.328  1.00 63.33           N  
ATOM    699  CA  SER    86      38.692  26.430 -25.987  1.00 63.33           C  
ATOM    700  C   SER    86      37.912  25.369 -26.712  1.00 63.33           C  
ATOM    701  O   SER    86      36.680  25.389 -26.711  1.00 63.33           O  
ATOM    702  CB  SER    86      38.598  26.111 -24.485  1.00 63.33           C  
ATOM    703  OG  SER    86      39.148  24.829 -24.220  1.00 63.33           O  
ATOM    704  N   ILE    87      38.618  24.398 -27.344  1.00 68.89           N  
ATOM    705  CA  ILE    87      37.937  23.344 -28.056  1.00 68.89           C  
ATOM    706  C   ILE    87      38.547  22.006 -27.734  1.00 68.89           C  
ATOM    707  O   ILE    87      39.737  21.900 -27.449  1.00 68.89           O  
ATOM    708  CB  ILE    87      37.983  23.481 -29.550  1.00 68.89           C  
ATOM    709  CG1 ILE    87      39.427  23.342 -30.064  1.00 68.89           C  
ATOM    710  CG2 ILE    87      37.315  24.816 -29.919  1.00 68.89           C  
ATOM    711  CD1 ILE    87      39.533  23.129 -31.574  1.00 68.89           C  
ATOM    712  N   TYR    88      37.677  20.981 -27.612  1.00119.08           N  
ATOM    713  CA  TYR    88      37.958  19.578 -27.416  1.00119.08           C  
ATOM    714  C   TYR    88      38.156  18.736 -28.656  1.00119.08           C  
ATOM    715  O   TYR    88      38.880  17.743 -28.602  1.00119.08           O  
ATOM    716  CB  TYR    88      36.895  18.862 -26.568  1.00119.08           C  
ATOM    717  CG  TYR    88      37.157  19.262 -25.161  1.00119.08           C  
ATOM    718  CD1 TYR    88      38.108  18.583 -24.439  1.00119.08           C  
ATOM    719  CD2 TYR    88      36.474  20.300 -24.570  1.00119.08           C  
ATOM    720  CE1 TYR    88      38.377  18.928 -23.140  1.00119.08           C  
ATOM    721  CE2 TYR    88      36.740  20.651 -23.266  1.00119.08           C  
ATOM    722  CZ  TYR    88      37.693  19.963 -22.552  1.00119.08           C  
ATOM    723  OH  TYR    88      37.975  20.313 -21.215  1.00119.08           O  
ATOM    724  N   GLN    89      37.447  19.022 -29.775  1.00 93.41           N  
ATOM    725  CA  GLN    89      37.491  18.078 -30.868  1.00 93.41           C  
ATOM    726  C   GLN    89      37.191  18.735 -32.193  1.00 93.41           C  
ATOM    727  O   GLN    89      36.228  19.491 -32.318  1.00 93.41           O  
ATOM    728  CB  GLN    89      36.446  16.957 -30.695  1.00 93.41           C  
ATOM    729  CG  GLN    89      36.407  15.925 -31.824  1.00 93.41           C  
ATOM    730  CD  GLN    89      37.520  14.911 -31.603  1.00 93.41           C  
ATOM    731  NE2 GLN    89      38.373  14.713 -32.643  1.00 93.41           N  
ATOM    732  OE1 GLN    89      37.631  14.309 -30.535  1.00 93.41           O  
ATOM    733  N   PRO    90      38.041  18.507 -33.174  1.00137.38           N  
ATOM    734  CA  PRO    90      37.747  18.966 -34.516  1.00137.38           C  
ATOM    735  C   PRO    90      37.126  17.873 -35.346  1.00137.38           C  
ATOM    736  O   PRO    90      37.533  16.722 -35.190  1.00137.38           O  
ATOM    737  CB  PRO    90      39.068  19.467 -35.101  1.00137.38           C  
ATOM    738  CG  PRO    90      40.144  18.776 -34.248  1.00137.38           C  
ATOM    739  CD  PRO    90      39.465  18.594 -32.885  1.00137.38           C  
ATOM    740  N   VAL    91      36.193  18.199 -36.271  1.00 49.68           N  
ATOM    741  CA  VAL    91      35.642  17.176 -37.120  1.00 49.68           C  
ATOM    742  C   VAL    91      35.476  17.738 -38.500  1.00 49.68           C  
ATOM    743  O   VAL    91      35.020  18.868 -38.673  1.00 49.68           O  
ATOM    744  CB  VAL    91      34.300  16.673 -36.681  1.00 49.68           C  
ATOM    745  CG1 VAL    91      33.792  15.674 -37.735  1.00 49.68           C  
ATOM    746  CG2 VAL    91      34.440  16.073 -35.271  1.00 49.68           C  
ATOM    747  N   ILE    92      35.835  16.936 -39.526  1.00 48.40           N  
ATOM    748  CA  ILE    92      35.713  17.367 -40.893  1.00 48.40           C  
ATOM    749  C   ILE    92      34.649  16.545 -41.561  1.00 48.40           C  
ATOM    750  O   ILE    92      34.683  15.315 -41.538  1.00 48.40           O  
ATOM    751  CB  ILE    92      36.981  17.232 -41.687  1.00 48.40           C  
ATOM    752  CG1 ILE    92      38.065  18.151 -41.098  1.00 48.40           C  
ATOM    753  CG2 ILE    92      36.668  17.532 -43.163  1.00 48.40           C  
ATOM    754  CD1 ILE    92      39.456  17.920 -41.685  1.00 48.40           C  
ATOM    755  N   ASP    93      33.663  17.238 -42.171  1.00 65.96           N  
ATOM    756  CA  ASP    93      32.533  16.620 -42.815  1.00 65.96           C  
ATOM    757  C   ASP    93      32.828  16.307 -44.257  1.00 65.96           C  
ATOM    758  O   ASP    93      33.961  16.416 -44.723  1.00 65.96           O  
ATOM    759  CB  ASP    93      31.248  17.474 -42.742  1.00 65.96           C  
ATOM    760  CG  ASP    93      31.457  18.823 -43.428  1.00 65.96           C  
ATOM    761  OD1 ASP    93      32.512  19.021 -44.087  1.00 65.96           O  
ATOM    762  OD2 ASP    93      30.551  19.688 -43.285  1.00 65.96           O1-
ATOM    763  N   ASP    94      31.774  15.891 -44.994  1.00 73.25           N  
ATOM    764  CA  ASP    94      31.827  15.483 -46.375  1.00 73.25           C  
ATOM    765  C   ASP    94      32.237  16.638 -47.241  1.00 73.25           C  
ATOM    766  O   ASP    94      32.912  16.455 -48.252  1.00 73.25           O  
ATOM    767  CB  ASP    94      30.461  15.009 -46.902  1.00 73.25           C  
ATOM    768  CG  ASP    94      30.108  13.721 -46.179  1.00 73.25           C  
ATOM    769  OD1 ASP    94      31.033  13.125 -45.566  1.00 73.25           O  
ATOM    770  OD2 ASP    94      28.914  13.318 -46.227  1.00 73.25           O1-
ATOM    771  N   CYS    95      31.770  17.847 -46.882  1.00103.91           N  
ATOM    772  CA  CYS    95      31.988  19.099 -47.562  1.00103.91           C  
ATOM    773  C   CYS    95      33.360  19.663 -47.336  1.00103.91           C  
ATOM    774  O   CYS    95      33.720  20.667 -47.950  1.00103.91           O  
ATOM    775  CB  CYS    95      30.939  20.174 -47.227  1.00103.91           C  
ATOM    776  SG  CYS    95      29.379  19.817 -48.086  1.00103.91           S  
ATOM    777  N   ARG    96      34.151  19.080 -46.420  1.00141.40           N  
ATOM    778  CA  ARG    96      35.448  19.616 -46.119  1.00141.40           C  
ATOM    779  C   ARG    96      35.291  20.891 -45.349  1.00141.40           C  
ATOM    780  O   ARG    96      36.028  21.859 -45.539  1.00141.40           O  
ATOM    781  CB  ARG    96      36.300  19.885 -47.370  1.00141.40           C  
ATOM    782  CG  ARG    96      37.727  20.321 -47.045  1.00141.40           C  
ATOM    783  CD  ARG    96      38.579  20.588 -48.284  1.00141.40           C  
ATOM    784  NE  ARG    96      39.858  21.182 -47.810  1.00141.40           N  
ATOM    785  CZ  ARG    96      40.872  21.411 -48.694  1.00141.40           C  
ATOM    786  NH1 ARG    96      40.729  21.044 -49.998  1.00141.40           N1+
ATOM    787  NH2 ARG    96      42.021  22.013 -48.270  1.00141.40           N  
ATOM    788  N   ARG    97      34.287  20.913 -44.450  1.00 80.74           N  
ATOM    789  CA  ARG    97      34.130  21.996 -43.531  1.00 80.74           C  
ATOM    790  C   ARG    97      34.652  21.490 -42.220  1.00 80.74           C  
ATOM    791  O   ARG    97      34.375  20.358 -41.822  1.00 80.74           O  
ATOM    792  CB  ARG    97      32.678  22.459 -43.325  1.00 80.74           C  
ATOM    793  CG  ARG    97      32.093  23.171 -44.545  1.00 80.74           C  
ATOM    794  CD  ARG    97      30.660  23.653 -44.324  1.00 80.74           C  
ATOM    795  NE  ARG    97      29.871  22.468 -43.890  1.00 80.74           N  
ATOM    796  CZ  ARG    97      28.544  22.369 -44.195  1.00 80.74           C  
ATOM    797  NH1 ARG    97      27.954  23.302 -44.997  1.00 80.74           N1+
ATOM    798  NH2 ARG    97      27.812  21.327 -43.705  1.00 80.74           N  
ATOM    799  N   LEU    98      35.455  22.324 -41.527  1.00 62.81           N  
ATOM    800  CA  LEU    98      36.052  21.955 -40.274  1.00 62.81           C  
ATOM    801  C   LEU    98      35.156  22.441 -39.178  1.00 62.81           C  
ATOM    802  O   LEU    98      34.902  23.638 -39.048  1.00 62.81           O  
ATOM    803  CB  LEU    98      37.435  22.605 -40.082  1.00 62.81           C  
ATOM    804  CG  LEU    98      38.139  22.256 -38.758  1.00 62.81           C  
ATOM    805  CD1 LEU    98      38.441  20.753 -38.654  1.00 62.81           C  
ATOM    806  CD2 LEU    98      39.387  23.133 -38.556  1.00 62.81           C  
ATOM    807  N   TRP    99      34.666  21.508 -38.339  1.00 77.33           N  
ATOM    808  CA  TRP    99      33.745  21.860 -37.294  1.00 77.33           C  
ATOM    809  C   TRP    99      34.427  21.688 -35.967  1.00 77.33           C  
ATOM    810  O   TRP    99      35.120  20.700 -35.727  1.00 77.33           O  
ATOM    811  CB  TRP    99      32.502  20.946 -37.274  1.00 77.33           C  
ATOM    812  CG  TRP    99      31.641  21.004 -38.522  1.00 77.33           C  
ATOM    813  CD1 TRP    99      31.853  20.412 -39.731  1.00 77.33           C  
ATOM    814  CD2 TRP    99      30.386  21.696 -38.622  1.00 77.33           C  
ATOM    815  CE2 TRP    99      29.900  21.484 -39.913  1.00 77.33           C  
ATOM    816  CE3 TRP    99      29.689  22.445 -37.716  1.00 77.33           C  
ATOM    817  NE1 TRP    99      30.811  20.695 -40.584  1.00 77.33           N  
ATOM    818  CZ2 TRP    99      28.709  22.015 -40.319  1.00 77.33           C  
ATOM    819  CZ3 TRP    99      28.491  22.983 -38.129  1.00 77.33           C  
ATOM    820  CH2 TRP    99      28.009  22.774 -39.404  1.00 77.33           C  
ATOM    821  N   VAL   100      34.256  22.679 -35.068  1.00 53.10           N  
ATOM    822  CA  VAL   100      34.781  22.573 -33.736  1.00 53.10           C  
ATOM    823  C   VAL   100      33.687  23.031 -32.817  1.00 53.10           C  
ATOM    824  O   VAL   100      32.708  23.630 -33.262  1.00 53.10           O  
ATOM    825  CB  VAL   100      35.995  23.418 -33.472  1.00 53.10           C  
ATOM    826  CG1 VAL   100      37.123  22.978 -34.421  1.00 53.10           C  
ATOM    827  CG2 VAL   100      35.615  24.897 -33.607  1.00 53.10           C  
ATOM    828  N   LEU   101      33.791  22.697 -31.513  1.00114.19           N  
ATOM    829  CA  LEU   101      32.804  23.145 -30.569  1.00114.19           C  
ATOM    830  C   LEU   101      33.526  23.948 -29.527  1.00114.19           C  
ATOM    831  O   LEU   101      34.210  23.397 -28.665  1.00114.19           O  
ATOM    832  CB  LEU   101      32.077  21.981 -29.861  1.00114.19           C  
ATOM    833  CG  LEU   101      30.927  22.395 -28.915  1.00114.19           C  
ATOM    834  CD1 LEU   101      31.424  23.114 -27.649  1.00114.19           C  
ATOM    835  CD2 LEU   101      29.857  23.190 -29.677  1.00114.19           C  
ATOM    836  N   ASP   102      33.391  25.286 -29.583  1.00 51.96           N  
ATOM    837  CA  ASP   102      34.007  26.128 -28.595  1.00 51.96           C  
ATOM    838  C   ASP   102      33.158  26.020 -27.361  1.00 51.96           C  
ATOM    839  O   ASP   102      31.966  26.322 -27.384  1.00 51.96           O  
ATOM    840  CB  ASP   102      34.059  27.604 -29.028  1.00 51.96           C  
ATOM    841  CG  ASP   102      34.940  28.383 -28.064  1.00 51.96           C  
ATOM    842  OD1 ASP   102      35.302  27.820 -26.997  1.00 51.96           O  
ATOM    843  OD2 ASP   102      35.265  29.556 -28.389  1.00 51.96           O1-
ATOM    844  N   VAL   103      33.757  25.555 -26.248  1.00 58.23           N  
ATOM    845  CA  VAL   103      33.055  25.399 -25.002  1.00 58.23           C  
ATOM    846  C   VAL   103      32.718  26.751 -24.445  1.00 58.23           C  
ATOM    847  O   VAL   103      31.724  26.902 -23.733  1.00 58.23           O  
ATOM    848  CB  VAL   103      33.861  24.665 -23.973  1.00 58.23           C  
ATOM    849  CG1 VAL   103      33.060  24.637 -22.660  1.00 58.23           C  
ATOM    850  CG2 VAL   103      34.209  23.274 -24.529  1.00 58.23           C  
ATOM    851  N   GLY   104      33.581  27.759 -24.692  1.00 44.27           N  
ATOM    852  CA  GLY   104      33.245  29.113 -24.339  1.00 44.27           C  
ATOM    853  C   GLY   104      33.954  29.617 -23.119  1.00 44.27           C  
ATOM    854  O   GLY   104      33.886  30.815 -22.839  1.00 44.27           O  
ATOM    855  N   LYS   105      34.634  28.748 -22.345  1.00109.10           N  
ATOM    856  CA  LYS   105      35.329  29.252 -21.192  1.00109.10           C  
ATOM    857  C   LYS   105      36.561  28.425 -20.997  1.00109.10           C  
ATOM    858  O   LYS   105      36.647  27.299 -21.482  1.00109.10           O  
ATOM    859  CB  LYS   105      34.503  29.148 -19.895  1.00109.10           C  
ATOM    860  CG  LYS   105      35.139  29.842 -18.689  1.00109.10           C  
ATOM    861  CD  LYS   105      34.192  30.007 -17.496  1.00109.10           C  
ATOM    862  CE  LYS   105      34.044  28.739 -16.652  1.00109.10           C  
ATOM    863  NZ  LYS   105      33.160  28.998 -15.494  1.00109.10           N1+
ATOM    864  N   VAL   106      37.562  28.995 -20.301  1.00 72.34           N  
ATOM    865  CA  VAL   106      38.786  28.319 -19.974  1.00 72.34           C  
ATOM    866  C   VAL   106      38.576  27.653 -18.640  1.00 72.34           C  
ATOM    867  O   VAL   106      37.710  28.060 -17.867  1.00 72.34           O  
ATOM    868  CB  VAL   106      39.956  29.255 -19.876  1.00 72.34           C  
ATOM    869  CG1 VAL   106      40.220  29.854 -21.271  1.00 72.34           C  
ATOM    870  CG2 VAL   106      39.640  30.317 -18.809  1.00 72.34           C  
ATOM    871  N   ASP   107      39.325  26.558 -18.390  1.00 94.19           N  
ATOM    872  CA  ASP   107      39.277  25.700 -17.231  1.00 94.19           C  
ATOM    873  C   ASP   107      39.963  26.247 -16.006  1.00 94.19           C  
ATOM    874  O   ASP   107      39.712  25.754 -14.912  1.00 94.19           O  
ATOM    875  CB  ASP   107      39.874  24.312 -17.512  1.00 94.19           C  
ATOM    876  CG  ASP   107      38.950  23.628 -18.511  1.00 94.19           C  
ATOM    877  OD1 ASP   107      37.940  24.267 -18.908  1.00 94.19           O  
ATOM    878  OD2 ASP   107      39.243  22.463 -18.893  1.00 94.19           O1-
ATOM    879  N   TYR   108      40.870  27.234 -16.131  1.00174.44           N  
ATOM    880  CA  TYR   108      41.683  27.651 -15.014  1.00174.44           C  
ATOM    881  C   TYR   108      41.351  29.060 -14.635  1.00174.44           C  
ATOM    882  O   TYR   108      40.664  29.772 -15.362  1.00174.44           O  
ATOM    883  CB  TYR   108      43.172  27.625 -15.379  1.00174.44           C  
ATOM    884  CG  TYR   108      43.335  28.520 -16.565  1.00174.44           C  
ATOM    885  CD1 TYR   108      43.129  28.037 -17.840  1.00174.44           C  
ATOM    886  CD2 TYR   108      43.672  29.845 -16.410  1.00174.44           C  
ATOM    887  CE1 TYR   108      43.276  28.857 -18.936  1.00174.44           C  
ATOM    888  CE2 TYR   108      43.820  30.670 -17.502  1.00174.44           C  
ATOM    889  CZ  TYR   108      43.624  30.176 -18.768  1.00174.44           C  
ATOM    890  OH  TYR   108      43.778  31.022 -19.889  1.00174.44           O  
ATOM    891  N   HIS   109      41.804  29.483 -13.434  1.00 74.97           N  
ATOM    892  CA  HIS   109      41.520  30.814 -12.984  1.00 74.97           C  
ATOM    893  C   HIS   109      42.813  31.543 -12.813  1.00 74.97           C  
ATOM    894  O   HIS   109      43.810  30.969 -12.376  1.00 74.97           O  
ATOM    895  CB  HIS   109      40.822  30.857 -11.618  1.00 74.97           C  
ATOM    896  CG  HIS   109      39.476  30.205 -11.631  1.00 74.97           C  
ATOM    897  CD2 HIS   109      38.578  30.071 -12.644  1.00 74.97           C  
ATOM    898  ND1 HIS   109      38.900  29.605 -10.534  1.00 74.97           N  
ATOM    899  CE1 HIS   109      37.691  29.138 -10.935  1.00 74.97           C  
ATOM    900  NE2 HIS   109      37.451  29.397 -12.209  1.00 74.97           N  
ATOM    901  N   LYS   110      42.817  32.844 -13.171  1.00162.73           N  
ATOM    902  CA  LYS   110      43.990  33.646 -12.993  1.00162.73           C  
ATOM    903  C   LYS   110      44.977  33.153 -14.006  1.00162.73           C  
ATOM    904  O   LYS   110      44.677  32.253 -14.789  1.00162.73           O  
ATOM    905  CB  LYS   110      44.575  33.479 -11.575  1.00162.73           C  
ATOM    906  CG  LYS   110      45.244  34.712 -10.959  1.00162.73           C  
ATOM    907  CD  LYS   110      46.455  35.292 -11.688  1.00162.73           C  
ATOM    908  CE  LYS   110      47.034  36.508 -10.961  1.00162.73           C  
ATOM    909  NZ  LYS   110      48.226  37.022 -11.670  1.00162.73           N1+
ATOM    910  N   LYS   111      46.180  33.749 -14.034  1.00107.24           N  
ATOM    911  CA  LYS   111      47.222  33.318 -14.920  1.00107.24           C  
ATOM    912  C   LYS   111      46.838  33.474 -16.363  1.00107.24           C  
ATOM    913  O   LYS   111      47.208  32.616 -17.164  1.00107.24           O  
ATOM    914  CB  LYS   111      47.620  31.846 -14.699  1.00107.24           C  
ATOM    915  CG  LYS   111      48.212  31.573 -13.314  1.00107.24           C  
ATOM    916  CD  LYS   111      48.287  30.085 -12.961  1.00107.24           C  
ATOM    917  CE  LYS   111      46.920  29.436 -12.731  1.00107.24           C  
ATOM    918  NZ  LYS   111      47.082  27.991 -12.450  1.00107.24           N1+
ATOM    919  N   ASP   112      46.082  34.552 -16.706  1.00151.12           N  
ATOM    920  CA  ASP   112      45.758  34.984 -18.054  1.00151.12           C  
ATOM    921  C   ASP   112      44.276  35.178 -18.252  1.00151.12           C  
ATOM    922  O   ASP   112      43.555  34.243 -18.588  1.00151.12           O  
ATOM    923  CB  ASP   112      46.271  34.114 -19.222  1.00151.12           C  
ATOM    924  CG  ASP   112      47.785  34.281 -19.277  1.00151.12           C  
ATOM    925  OD1 ASP   112      48.329  34.988 -18.388  1.00151.12           O  
ATOM    926  OD2 ASP   112      48.416  33.715 -20.211  1.00151.12           O1-
ATOM    927  N   ASN   113      43.816  36.437 -18.088  1.00129.19           N  
ATOM    928  CA  ASN   113      42.482  36.978 -18.227  1.00129.19           C  
ATOM    929  C   ASN   113      42.090  37.032 -19.677  1.00129.19           C  
ATOM    930  O   ASN   113      40.920  37.215 -20.010  1.00129.19           O  
ATOM    931  CB  ASN   113      42.368  38.402 -17.655  1.00129.19           C  
ATOM    932  CG  ASN   113      43.358  39.289 -18.398  1.00129.19           C  
ATOM    933  ND2 ASN   113      42.904  40.510 -18.787  1.00129.19           N  
ATOM    934  OD1 ASN   113      44.506  38.909 -18.623  1.00129.19           O  
ATOM    935  N   GLU   114      43.071  36.860 -20.577  1.00 82.46           N  
ATOM    936  CA  GLU   114      42.962  37.093 -21.992  1.00 82.46           C  
ATOM    937  C   GLU   114      41.835  36.355 -22.654  1.00 82.46           C  
ATOM    938  O   GLU   114      41.405  36.764 -23.731  1.00 82.46           O  
ATOM    939  CB  GLU   114      44.249  36.758 -22.766  1.00 82.46           C  
ATOM    940  CG  GLU   114      45.405  37.701 -22.428  1.00 82.46           C  
ATOM    941  CD  GLU   114      46.528  37.462 -23.425  1.00 82.46           C  
ATOM    942  OE1 GLU   114      46.289  36.742 -24.431  1.00 82.46           O  
ATOM    943  OE2 GLU   114      47.641  38.007 -23.194  1.00 82.46           O1-
ATOM    944  N   TYR   115      41.345  35.226 -22.119  1.00 82.40           N  
ATOM    945  CA  TYR   115      40.306  34.595 -22.891  1.00 82.40           C  
ATOM    946  C   TYR   115      38.970  34.798 -22.233  1.00 82.40           C  
ATOM    947  O   TYR   115      38.513  33.962 -21.454  1.00 82.40           O  
ATOM    948  CB  TYR   115      40.523  33.079 -23.020  1.00 82.40           C  
ATOM    949  CG  TYR   115      41.844  32.909 -23.685  1.00 82.40           C  
ATOM    950  CD1 TYR   115      41.962  32.971 -25.055  1.00 82.40           C  
ATOM    951  CD2 TYR   115      42.972  32.693 -22.928  1.00 82.40           C  
ATOM    952  CE1 TYR   115      43.188  32.816 -25.659  1.00 82.40           C  
ATOM    953  CE2 TYR   115      44.201  32.539 -23.526  1.00 82.40           C  
ATOM    954  CZ  TYR   115      44.309  32.598 -24.893  1.00 82.40           C  
ATOM    955  OH  TYR   115      45.568  32.439 -25.512  1.00 82.40           O  
ATOM    956  N   PRO   116      38.305  35.869 -22.594  1.00 70.11           N  
ATOM    957  CA  PRO   116      37.025  36.229 -22.033  1.00 70.11           C  
ATOM    958  C   PRO   116      36.048  35.121 -22.288  1.00 70.11           C  
ATOM    959  O   PRO   116      36.126  34.509 -23.351  1.00 70.11           O  
ATOM    960  CB  PRO   116      36.606  37.485 -22.789  1.00 70.11           C  
ATOM    961  CG  PRO   116      37.231  37.270 -24.181  1.00 70.11           C  
ATOM    962  CD  PRO   116      38.524  36.487 -23.892  1.00 70.11           C  
ATOM    963  N   THR   117      35.114  34.857 -21.349  1.00 40.63           N  
ATOM    964  CA  THR   117      34.180  33.776 -21.517  1.00 40.63           C  
ATOM    965  C   THR   117      32.972  34.260 -22.261  1.00 40.63           C  
ATOM    966  O   THR   117      32.691  35.457 -22.309  1.00 40.63           O  
ATOM    967  CB  THR   117      33.725  33.181 -20.207  1.00 40.63           C  
ATOM    968  CG2 THR   117      32.753  32.011 -20.455  1.00 40.63           C  
ATOM    969  OG1 THR   117      34.852  32.712 -19.481  1.00 40.63           O  
ATOM    970  N   LYS   118      32.255  33.312 -22.903  1.00 81.85           N  
ATOM    971  CA  LYS   118      31.033  33.578 -23.607  1.00 81.85           C  
ATOM    972  C   LYS   118      30.296  32.272 -23.704  1.00 81.85           C  
ATOM    973  O   LYS   118      30.718  31.271 -23.128  1.00 81.85           O  
ATOM    974  CB  LYS   118      31.219  34.118 -25.032  1.00 81.85           C  
ATOM    975  CG  LYS   118      31.726  33.078 -26.027  1.00 81.85           C  
ATOM    976  CD  LYS   118      31.596  33.542 -27.477  1.00 81.85           C  
ATOM    977  CE  LYS   118      30.148  33.788 -27.905  1.00 81.85           C  
ATOM    978  NZ  LYS   118      30.119  34.397 -29.252  1.00 81.85           N1+
ATOM    979  N   ASN   119      29.156  32.257 -24.426  1.00 57.33           N  
ATOM    980  CA  ASN   119      28.344  31.075 -24.564  1.00 57.33           C  
ATOM    981  C   ASN   119      29.024  30.116 -25.495  1.00 57.33           C  
ATOM    982  O   ASN   119      29.786  30.513 -26.374  1.00 57.33           O  
ATOM    983  CB  ASN   119      26.954  31.356 -25.163  1.00 57.33           C  
ATOM    984  CG  ASN   119      26.138  32.156 -24.160  1.00 57.33           C  
ATOM    985  ND2 ASN   119      26.696  33.309 -23.701  1.00 57.33           N  
ATOM    986  OD1 ASN   119      25.027  31.769 -23.801  1.00 57.33           O  
ATOM    987  N   PRO   120      28.731  28.850 -25.321  1.00 67.23           N  
ATOM    988  CA  PRO   120      29.309  27.810 -26.134  1.00 67.23           C  
ATOM    989  C   PRO   120      28.874  27.987 -27.552  1.00 67.23           C  
ATOM    990  O   PRO   120      27.768  28.476 -27.780  1.00 67.23           O  
ATOM    991  CB  PRO   120      28.867  26.495 -25.500  1.00 67.23           C  
ATOM    992  CG  PRO   120      28.682  26.858 -24.015  1.00 67.23           C  
ATOM    993  CD  PRO   120      28.301  28.350 -24.026  1.00 67.23           C  
ATOM    994  N   GLU   121      29.732  27.600 -28.516  1.00102.21           N  
ATOM    995  CA  GLU   121      29.443  27.868 -29.893  1.00102.21           C  
ATOM    996  C   GLU   121      29.890  26.722 -30.749  1.00102.21           C  
ATOM    997  O   GLU   121      30.916  26.098 -30.486  1.00102.21           O  
ATOM    998  CB  GLU   121      30.241  29.096 -30.367  1.00102.21           C  
ATOM    999  CG  GLU   121      30.235  29.370 -31.871  1.00102.21           C  
ATOM   1000  CD  GLU   121      31.343  30.388 -32.127  1.00102.21           C  
ATOM   1001  OE1 GLU   121      31.803  31.014 -31.135  1.00102.21           O  
ATOM   1002  OE2 GLU   121      31.751  30.547 -33.309  1.00102.21           O1-
ATOM   1003  N   ILE   122      29.103  26.420 -31.805  1.00 58.54           N  
ATOM   1004  CA  ILE   122      29.505  25.465 -32.802  1.00 58.54           C  
ATOM   1005  C   ILE   122      29.979  26.316 -33.939  1.00 58.54           C  
ATOM   1006  O   ILE   122      29.236  27.168 -34.426  1.00 58.54           O  
ATOM   1007  CB  ILE   122      28.386  24.598 -33.312  1.00 58.54           C  
ATOM   1008  CG1 ILE   122      27.847  23.698 -32.188  1.00 58.54           C  
ATOM   1009  CG2 ILE   122      28.899  23.819 -34.537  1.00 58.54           C  
ATOM   1010  CD1 ILE   122      26.542  22.988 -32.548  1.00 58.54           C  
ATOM   1011  N   ILE   123      31.245  26.133 -34.378  1.00106.41           N  
ATOM   1012  CA  ILE   123      31.753  26.979 -35.421  1.00106.41           C  
ATOM   1013  C   ILE   123      32.339  26.125 -36.501  1.00106.41           C  
ATOM   1014  O   ILE   123      32.843  25.032 -36.243  1.00106.41           O  
ATOM   1015  CB  ILE   123      32.794  27.965 -34.964  1.00106.41           C  
ATOM   1016  CG1 ILE   123      33.046  29.027 -36.043  1.00106.41           C  
ATOM   1017  CG2 ILE   123      34.057  27.192 -34.574  1.00106.41           C  
ATOM   1018  CD1 ILE   123      33.885  30.199 -35.538  1.00106.41           C  
ATOM   1019  N   ALA   124      32.252  26.600 -37.764  1.00 49.12           N  
ATOM   1020  CA  ALA   124      32.762  25.825 -38.858  1.00 49.12           C  
ATOM   1021  C   ALA   124      33.548  26.703 -39.788  1.00 49.12           C  
ATOM   1022  O   ALA   124      33.242  27.879 -39.992  1.00 49.12           O  
ATOM   1023  CB  ALA   124      31.665  25.139 -39.690  1.00 49.12           C  
ATOM   1024  N   PHE   125      34.606  26.118 -40.383  1.00134.72           N  
ATOM   1025  CA  PHE   125      35.448  26.823 -41.304  1.00134.72           C  
ATOM   1026  C   PHE   125      35.429  26.062 -42.591  1.00134.72           C  
ATOM   1027  O   PHE   125      35.237  24.846 -42.605  1.00134.72           O  
ATOM   1028  CB  PHE   125      36.920  26.893 -40.864  1.00134.72           C  
ATOM   1029  CG  PHE   125      36.976  27.749 -39.651  1.00134.72           C  
ATOM   1030  CD1 PHE   125      36.813  27.186 -38.410  1.00134.72           C  
ATOM   1031  CD2 PHE   125      37.176  29.108 -39.752  1.00134.72           C  
ATOM   1032  CE1 PHE   125      36.857  27.968 -37.285  1.00134.72           C  
ATOM   1033  CE2 PHE   125      37.222  29.894 -38.626  1.00134.72           C  
ATOM   1034  CZ  PHE   125      37.062  29.323 -37.388  1.00134.72           C  
ATOM   1035  N   ASP   126      35.619  26.779 -43.716  1.00 56.20           N  
ATOM   1036  CA  ASP   126      35.611  26.173 -45.016  1.00 56.20           C  
ATOM   1037  C   ASP   126      37.039  25.975 -45.439  1.00 56.20           C  
ATOM   1038  O   ASP   126      37.746  26.929 -45.756  1.00 56.20           O  
ATOM   1039  CB  ASP   126      34.917  27.067 -46.062  1.00 56.20           C  
ATOM   1040  CG  ASP   126      34.705  26.287 -47.353  1.00 56.20           C  
ATOM   1041  OD1 ASP   126      35.571  25.439 -47.692  1.00 56.20           O  
ATOM   1042  OD2 ASP   126      33.662  26.524 -48.017  1.00 56.20           O1-
ATOM   1043  N   LEU   127      37.494  24.710 -45.440  1.00 62.17           N  
ATOM   1044  CA  LEU   127      38.833  24.334 -45.808  1.00 62.17           C  
ATOM   1045  C   LEU   127      39.052  24.561 -47.272  1.00 62.17           C  
ATOM   1046  O   LEU   127      40.175  24.815 -47.704  1.00 62.17           O  
ATOM   1047  CB  LEU   127      39.156  22.865 -45.490  1.00 62.17           C  
ATOM   1048  CG  LEU   127      39.126  22.554 -43.981  1.00 62.17           C  
ATOM   1049  CD1 LEU   127      39.593  21.117 -43.696  1.00 62.17           C  
ATOM   1050  CD2 LEU   127      39.903  23.605 -43.173  1.00 62.17           C  
ATOM   1051  N   ASN   128      37.988  24.432 -48.086  1.00 39.55           N  
ATOM   1052  CA  ASN   128      38.133  24.579 -49.506  1.00 39.55           C  
ATOM   1053  C   ASN   128      38.621  25.959 -49.840  1.00 39.55           C  
ATOM   1054  O   ASN   128      39.541  26.113 -50.641  1.00 39.55           O  
ATOM   1055  CB  ASN   128      36.816  24.367 -50.270  1.00 39.55           C  
ATOM   1056  CG  ASN   128      36.477  22.885 -50.226  1.00 39.55           C  
ATOM   1057  ND2 ASN   128      35.247  22.558 -49.749  1.00 39.55           N  
ATOM   1058  OD1 ASN   128      37.288  22.042 -50.605  1.00 39.55           O  
ATOM   1059  N   GLN   129      38.024  27.003 -49.230  1.00 65.09           N  
ATOM   1060  CA  GLN   129      38.386  28.360 -49.546  1.00 65.09           C  
ATOM   1061  C   GLN   129      39.534  28.775 -48.673  1.00 65.09           C  
ATOM   1062  O   GLN   129      39.577  28.428 -47.495  1.00 65.09           O  
ATOM   1063  CB  GLN   129      37.258  29.358 -49.230  1.00 65.09           C  
ATOM   1064  CG  GLN   129      35.929  29.071 -49.931  1.00 65.09           C  
ATOM   1065  CD  GLN   129      34.887  29.995 -49.312  1.00 65.09           C  
ATOM   1066  NE2 GLN   129      33.832  29.396 -48.698  1.00 65.09           N  
ATOM   1067  OE1 GLN   129      35.014  31.217 -49.361  1.00 65.09           O  
ATOM   1068  N   PRO   130      40.499  29.465 -49.223  1.00157.04           N  
ATOM   1069  CA  PRO   130      41.535  30.012 -48.386  1.00157.04           C  
ATOM   1070  C   PRO   130      41.101  31.372 -47.923  1.00157.04           C  
ATOM   1071  O   PRO   130      40.401  32.046 -48.675  1.00157.04           O  
ATOM   1072  CB  PRO   130      42.808  30.040 -49.233  1.00157.04           C  
ATOM   1073  CG  PRO   130      42.305  29.922 -50.682  1.00157.04           C  
ATOM   1074  CD  PRO   130      40.998  29.125 -50.546  1.00157.04           C  
ATOM   1075  N   GLY   131      41.486  31.803 -46.703  1.00127.79           N  
ATOM   1076  CA  GLY   131      42.218  30.953 -45.823  1.00127.79           C  
ATOM   1077  C   GLY   131      41.275  30.641 -44.705  1.00127.79           C  
ATOM   1078  O   GLY   131      41.192  31.369 -43.717  1.00127.79           O  
ATOM   1079  N   ASN   132      40.555  29.513 -44.855  1.00 92.05           N  
ATOM   1080  CA  ASN   132      39.615  28.984 -43.906  1.00 92.05           C  
ATOM   1081  C   ASN   132      38.683  30.020 -43.335  1.00 92.05           C  
ATOM   1082  O   ASN   132      38.813  30.381 -42.166  1.00 92.05           O  
ATOM   1083  CB  ASN   132      40.285  28.271 -42.719  1.00 92.05           C  
ATOM   1084  CG  ASN   132      40.921  26.985 -43.223  1.00 92.05           C  
ATOM   1085  ND2 ASN   132      40.526  26.553 -44.450  1.00 92.05           N  
ATOM   1086  OD1 ASN   132      41.751  26.383 -42.545  1.00 92.05           O  
ATOM   1087  N   PRO   133      37.747  30.520 -44.107  1.00167.41           N  
ATOM   1088  CA  PRO   133      36.784  31.468 -43.592  1.00167.41           C  
ATOM   1089  C   PRO   133      35.751  30.800 -42.731  1.00167.41           C  
ATOM   1090  O   PRO   133      35.512  29.608 -42.910  1.00167.41           O  
ATOM   1091  CB  PRO   133      36.159  32.145 -44.809  1.00167.41           C  
ATOM   1092  CG  PRO   133      37.235  32.007 -45.900  1.00167.41           C  
ATOM   1093  CD  PRO   133      37.993  30.722 -45.527  1.00167.41           C  
ATOM   1094  N   GLU   134      35.116  31.552 -41.804  1.00 93.79           N  
ATOM   1095  CA  GLU   134      34.116  31.001 -40.923  1.00 93.79           C  
ATOM   1096  C   GLU   134      32.773  31.019 -41.600  1.00 93.79           C  
ATOM   1097  O   GLU   134      32.201  32.082 -41.837  1.00 93.79           O  
ATOM   1098  CB  GLU   134      33.948  31.810 -39.628  1.00 93.79           C  
ATOM   1099  CG  GLU   134      32.890  31.239 -38.687  1.00 93.79           C  
ATOM   1100  CD  GLU   134      32.580  32.307 -37.648  1.00 93.79           C  
ATOM   1101  OE1 GLU   134      33.461  32.603 -36.797  1.00 93.79           O  
ATOM   1102  OE2 GLU   134      31.444  32.849 -37.699  1.00 93.79           O1-
ATOM   1103  N   VAL   135      32.287  29.820 -41.992  1.00 82.69           N  
ATOM   1104  CA  VAL   135      31.005  29.568 -42.597  1.00 82.69           C  
ATOM   1105  C   VAL   135      29.874  29.477 -41.606  1.00 82.69           C  
ATOM   1106  O   VAL   135      28.747  29.848 -41.931  1.00 82.69           O  
ATOM   1107  CB  VAL   135      31.007  28.306 -43.405  1.00 82.69           C  
ATOM   1108  CG1 VAL   135      31.978  28.492 -44.584  1.00 82.69           C  
ATOM   1109  CG2 VAL   135      31.382  27.138 -42.482  1.00 82.69           C  
ATOM   1110  N   HIS   136      30.111  28.927 -40.393  1.00 75.39           N  
ATOM   1111  CA  HIS   136      29.015  28.725 -39.475  1.00 75.39           C  
ATOM   1112  C   HIS   136      29.425  29.146 -38.095  1.00 75.39           C  
ATOM   1113  O   HIS   136      30.540  28.865 -37.661  1.00 75.39           O  
ATOM   1114  CB  HIS   136      28.623  27.242 -39.342  1.00 75.39           C  
ATOM   1115  CG  HIS   136      28.033  26.657 -40.589  1.00 75.39           C  
ATOM   1116  CD2 HIS   136      27.010  25.769 -40.738  1.00 75.39           C  
ATOM   1117  ND1 HIS   136      28.472  26.938 -41.864  1.00 75.39           N  
ATOM   1118  CE1 HIS   136      27.699  26.217 -42.713  1.00 75.39           C  
ATOM   1119  NE2 HIS   136      26.798  25.491 -42.075  1.00 75.39           N  
ATOM   1120  N   ARG   137      28.537  29.870 -37.375  1.00151.65           N  
ATOM   1121  CA  ARG   137      28.798  30.162 -35.991  1.00151.65           C  
ATOM   1122  C   ARG   137      27.475  30.201 -35.286  1.00151.65           C  
ATOM   1123  O   ARG   137      26.667  31.103 -35.502  1.00151.65           O  
ATOM   1124  CB  ARG   137      29.534  31.486 -35.732  1.00151.65           C  
ATOM   1125  CG  ARG   137      28.800  32.748 -36.170  1.00151.65           C  
ATOM   1126  CD  ARG   137      29.643  33.998 -35.922  1.00151.65           C  
ATOM   1127  NE  ARG   137      29.990  33.998 -34.474  1.00151.65           N  
ATOM   1128  CZ  ARG   137      31.224  34.414 -34.063  1.00151.65           C  
ATOM   1129  NH1 ARG   137      32.144  34.820 -34.985  1.00151.65           N1+
ATOM   1130  NH2 ARG   137      31.538  34.415 -32.735  1.00151.65           N  
ATOM   1131  N   TYR   138      27.225  29.223 -34.393  1.00 58.58           N  
ATOM   1132  CA  TYR   138      25.949  29.143 -33.737  1.00 58.58           C  
ATOM   1133  C   TYR   138      26.165  29.145 -32.257  1.00 58.58           C  
ATOM   1134  O   TYR   138      26.929  28.338 -31.731  1.00 58.58           O  
ATOM   1135  CB  TYR   138      25.209  27.841 -34.116  1.00 58.58           C  
ATOM   1136  CG  TYR   138      23.952  27.664 -33.331  1.00 58.58           C  
ATOM   1137  CD1 TYR   138      22.777  28.275 -33.706  1.00 58.58           C  
ATOM   1138  CD2 TYR   138      23.951  26.850 -32.221  1.00 58.58           C  
ATOM   1139  CE1 TYR   138      21.625  28.091 -32.974  1.00 58.58           C  
ATOM   1140  CE2 TYR   138      22.805  26.659 -31.485  1.00 58.58           C  
ATOM   1141  CZ  TYR   138      21.639  27.281 -31.862  1.00 58.58           C  
ATOM   1142  OH  TYR   138      20.461  27.089 -31.110  1.00 58.58           O  
ATOM   1143  N   GLU   139      25.496  30.074 -31.543  1.00 76.53           N  
ATOM   1144  CA  GLU   139      25.625  30.140 -30.116  1.00 76.53           C  
ATOM   1145  C   GLU   139      24.529  29.341 -29.485  1.00 76.53           C  
ATOM   1146  O   GLU   139      23.400  29.307 -29.972  1.00 76.53           O  
ATOM   1147  CB  GLU   139      25.543  31.572 -29.568  1.00 76.53           C  
ATOM   1148  CG  GLU   139      26.767  32.406 -29.938  1.00 76.53           C  
ATOM   1149  CD  GLU   139      27.929  31.854 -29.128  1.00 76.53           C  
ATOM   1150  OE1 GLU   139      27.670  31.358 -28.000  1.00 76.53           O  
ATOM   1151  OE2 GLU   139      29.087  31.924 -29.622  1.00 76.53           O1-
ATOM   1152  N   LEU   140      24.847  28.670 -28.360  1.00 39.01           N  
ATOM   1153  CA  LEU   140      23.872  27.884 -27.663  1.00 39.01           C  
ATOM   1154  C   LEU   140      22.984  28.806 -26.889  1.00 39.01           C  
ATOM   1155  O   LEU   140      23.439  29.809 -26.343  1.00 39.01           O  
ATOM   1156  CB  LEU   140      24.490  26.884 -26.670  1.00 39.01           C  
ATOM   1157  CG  LEU   140      25.364  25.809 -27.341  1.00 39.01           C  
ATOM   1158  CD1 LEU   140      25.940  24.834 -26.301  1.00 39.01           C  
ATOM   1159  CD2 LEU   140      24.609  25.099 -28.477  1.00 39.01           C  
ATOM   1160  N   THR   141      21.676  28.486 -26.837  1.00 35.29           N  
ATOM   1161  CA  THR   141      20.771  29.280 -26.057  1.00 35.29           C  
ATOM   1162  C   THR   141      21.030  28.900 -24.633  1.00 35.29           C  
ATOM   1163  O   THR   141      21.307  27.740 -24.332  1.00 35.29           O  
ATOM   1164  CB  THR   141      19.325  29.008 -26.365  1.00 35.29           C  
ATOM   1165  CG2 THR   141      18.447  29.902 -25.472  1.00 35.29           C  
ATOM   1166  OG1 THR   141      19.062  29.274 -27.735  1.00 35.29           O  
ATOM   1167  N   GLY   142      20.896  29.871 -23.714  1.00 30.16           N  
ATOM   1168  CA  GLY   142      21.262  29.701 -22.335  1.00 30.16           C  
ATOM   1169  C   GLY   142      20.503  28.573 -21.709  1.00 30.16           C  
ATOM   1170  O   GLY   142      21.029  27.877 -20.842  1.00 30.16           O  
ATOM   1171  N   ASP   143      19.239  28.360 -22.107  1.00 94.23           N  
ATOM   1172  CA  ASP   143      18.470  27.340 -21.454  1.00 94.23           C  
ATOM   1173  C   ASP   143      19.137  26.013 -21.648  1.00 94.23           C  
ATOM   1174  O   ASP   143      19.115  25.161 -20.761  1.00 94.23           O  
ATOM   1175  CB  ASP   143      17.039  27.194 -22.002  1.00 94.23           C  
ATOM   1176  CG  ASP   143      17.113  26.705 -23.444  1.00 94.23           C  
ATOM   1177  OD1 ASP   143      17.627  27.464 -24.307  1.00 94.23           O  
ATOM   1178  OD2 ASP   143      16.647  25.562 -23.699  1.00 94.23           O1-
ATOM   1179  N   VAL   144      19.730  25.811 -22.835  1.00 57.00           N  
ATOM   1180  CA  VAL   144      20.326  24.576 -23.269  1.00 57.00           C  
ATOM   1181  C   VAL   144      21.581  24.180 -22.539  1.00 57.00           C  
ATOM   1182  O   VAL   144      21.832  22.987 -22.373  1.00 57.00           O  
ATOM   1183  CB  VAL   144      20.688  24.613 -24.722  1.00 57.00           C  
ATOM   1184  CG1 VAL   144      21.421  23.309 -25.080  1.00 57.00           C  
ATOM   1185  CG2 VAL   144      19.409  24.866 -25.539  1.00 57.00           C  
ATOM   1186  N   ALA   145      22.420  25.146 -22.116  1.00 52.30           N  
ATOM   1187  CA  ALA   145      23.714  24.797 -21.587  1.00 52.30           C  
ATOM   1188  C   ALA   145      23.611  23.810 -20.465  1.00 52.30           C  
ATOM   1189  O   ALA   145      22.833  23.982 -19.528  1.00 52.30           O  
ATOM   1190  CB  ALA   145      24.514  26.003 -21.062  1.00 52.30           C  
ATOM   1191  N   GLN   146      24.397  22.713 -20.571  1.00167.45           N  
ATOM   1192  CA  GLN   146      24.485  21.760 -19.505  1.00167.45           C  
ATOM   1193  C   GLN   146      25.883  21.194 -19.495  1.00167.45           C  
ATOM   1194  O   GLN   146      26.199  20.259 -20.229  1.00167.45           O  
ATOM   1195  CB  GLN   146      23.467  20.599 -19.585  1.00167.45           C  
ATOM   1196  CG  GLN   146      23.589  19.667 -20.794  1.00167.45           C  
ATOM   1197  CD  GLN   146      22.887  20.308 -21.977  1.00167.45           C  
ATOM   1198  NE2 GLN   146      21.560  20.038 -22.106  1.00167.45           N  
ATOM   1199  OE1 GLN   146      23.498  21.029 -22.765  1.00167.45           O  
ATOM   1200  N   THR   147      26.746  21.744 -18.612  1.00174.37           N  
ATOM   1201  CA  THR   147      28.105  21.310 -18.409  1.00174.37           C  
ATOM   1202  C   THR   147      28.868  21.134 -19.697  1.00174.37           C  
ATOM   1203  O   THR   147      29.238  20.016 -20.048  1.00174.37           O  
ATOM   1204  CB  THR   147      28.205  20.033 -17.625  1.00174.37           C  
ATOM   1205  CG2 THR   147      27.537  20.242 -16.255  1.00174.37           C  
ATOM   1206  OG1 THR   147      27.570  18.972 -18.324  1.00174.37           O  
ATOM   1207  N   PRO   148      29.142  22.208 -20.395  1.00 82.30           N  
ATOM   1208  CA  PRO   148      29.837  22.210 -21.665  1.00 82.30           C  
ATOM   1209  C   PRO   148      31.221  21.610 -21.621  1.00 82.30           C  
ATOM   1210  O   PRO   148      31.725  21.228 -22.676  1.00 82.30           O  
ATOM   1211  CB  PRO   148      29.894  23.678 -22.082  1.00 82.30           C  
ATOM   1212  CG  PRO   148      29.889  24.433 -20.741  1.00 82.30           C  
ATOM   1213  CD  PRO   148      29.047  23.540 -19.817  1.00 82.30           C  
ATOM   1214  N   LEU   149      31.867  21.545 -20.440  1.00126.10           N  
ATOM   1215  CA  LEU   149      33.203  21.029 -20.274  1.00126.10           C  
ATOM   1216  C   LEU   149      33.220  19.568 -20.641  1.00126.10           C  
ATOM   1217  O   LEU   149      34.252  19.012 -21.012  1.00126.10           O  
ATOM   1218  CB  LEU   149      33.693  21.105 -18.817  1.00126.10           C  
ATOM   1219  CG  LEU   149      33.748  22.528 -18.234  1.00126.10           C  
ATOM   1220  CD1 LEU   149      32.347  23.155 -18.149  1.00126.10           C  
ATOM   1221  CD2 LEU   149      34.485  22.541 -16.885  1.00126.10           C  
ATOM   1222  N   GLY   150      32.071  18.910 -20.436  1.00 91.67           N  
ATOM   1223  CA  GLY   150      31.742  17.519 -20.620  1.00 91.67           C  
ATOM   1224  C   GLY   150      31.638  17.048 -22.052  1.00 91.67           C  
ATOM   1225  O   GLY   150      31.449  15.852 -22.271  1.00 91.67           O  
ATOM   1226  N   PHE   151      31.579  17.953 -23.052  1.00 84.41           N  
ATOM   1227  CA  PHE   151      31.341  17.518 -24.406  1.00 84.41           C  
ATOM   1228  C   PHE   151      32.431  16.623 -24.922  1.00 84.41           C  
ATOM   1229  O   PHE   151      33.621  16.895 -24.767  1.00 84.41           O  
ATOM   1230  CB  PHE   151      31.136  18.670 -25.410  1.00 84.41           C  
ATOM   1231  CG  PHE   151      29.868  19.366 -25.041  1.00 84.41           C  
ATOM   1232  CD1 PHE   151      28.663  18.708 -25.143  1.00 84.41           C  
ATOM   1233  CD2 PHE   151      29.872  20.677 -24.622  1.00 84.41           C  
ATOM   1234  CE1 PHE   151      27.486  19.336 -24.812  1.00 84.41           C  
ATOM   1235  CE2 PHE   151      28.697  21.311 -24.291  1.00 84.41           C  
ATOM   1236  CZ  PHE   151      27.501  20.640 -24.383  1.00 84.41           C  
ATOM   1237  N   GLY   152      32.016  15.510 -25.567  1.00 39.28           N  
ATOM   1238  CA  GLY   152      32.912  14.541 -26.129  1.00 39.28           C  
ATOM   1239  C   GLY   152      32.870  14.667 -27.621  1.00 39.28           C  
ATOM   1240  O   GLY   152      32.855  15.757 -28.182  1.00 39.28           O  
ATOM   1241  N   GLY   153      32.843  13.515 -28.308  1.00 37.75           N  
ATOM   1242  CA  GLY   153      32.868  13.455 -29.735  1.00 37.75           C  
ATOM   1243  C   GLY   153      31.571  13.948 -30.284  1.00 37.75           C  
ATOM   1244  O   GLY   153      30.552  13.985 -29.592  1.00 37.75           O  
ATOM   1245  N   PHE   154      31.600  14.382 -31.561  1.00 67.74           N  
ATOM   1246  CA  PHE   154      30.388  14.775 -32.217  1.00 67.74           C  
ATOM   1247  C   PHE   154      30.435  14.346 -33.653  1.00 67.74           C  
ATOM   1248  O   PHE   154      31.486  13.958 -34.162  1.00 67.74           O  
ATOM   1249  CB  PHE   154      30.065  16.278 -32.124  1.00 67.74           C  
ATOM   1250  CG  PHE   154      31.163  17.092 -32.712  1.00 67.74           C  
ATOM   1251  CD1 PHE   154      31.209  17.352 -34.062  1.00 67.74           C  
ATOM   1252  CD2 PHE   154      32.144  17.610 -31.897  1.00 67.74           C  
ATOM   1253  CE1 PHE   154      32.225  18.112 -34.593  1.00 67.74           C  
ATOM   1254  CE2 PHE   154      33.162  18.370 -32.420  1.00 67.74           C  
ATOM   1255  CZ  PHE   154      33.201  18.621 -33.771  1.00 67.74           C  
ATOM   1256  N   ALA   155      29.262  14.358 -34.325  1.00 36.35           N  
ATOM   1257  CA  ALA   155      29.187  13.954 -35.700  1.00 36.35           C  
ATOM   1258  C   ALA   155      28.450  15.005 -36.467  1.00 36.35           C  
ATOM   1259  O   ALA   155      27.528  15.642 -35.960  1.00 36.35           O  
ATOM   1260  CB  ALA   155      28.433  12.630 -35.914  1.00 36.35           C  
ATOM   1261  N   VAL   156      28.867  15.210 -37.732  1.00 49.26           N  
ATOM   1262  CA  VAL   156      28.230  16.162 -38.591  1.00 49.26           C  
ATOM   1263  C   VAL   156      27.471  15.373 -39.613  1.00 49.26           C  
ATOM   1264  O   VAL   156      28.042  14.586 -40.366  1.00 49.26           O  
ATOM   1265  CB  VAL   156      29.214  17.032 -39.315  1.00 49.26           C  
ATOM   1266  CG1 VAL   156      28.456  17.974 -40.264  1.00 49.26           C  
ATOM   1267  CG2 VAL   156      30.073  17.755 -38.263  1.00 49.26           C  
ATOM   1268  N   ASP   157      26.143  15.584 -39.658  1.00 73.86           N  
ATOM   1269  CA  ASP   157      25.248  14.872 -40.524  1.00 73.86           C  
ATOM   1270  C   ASP   157      24.870  15.788 -41.646  1.00 73.86           C  
ATOM   1271  O   ASP   157      24.057  16.693 -41.468  1.00 73.86           O  
ATOM   1272  CB  ASP   157      23.960  14.480 -39.768  1.00 73.86           C  
ATOM   1273  CG  ASP   157      23.059  13.593 -40.614  1.00 73.86           C  
ATOM   1274  OD1 ASP   157      23.104  13.694 -41.866  1.00 73.86           O  
ATOM   1275  OD2 ASP   157      22.296  12.802 -39.997  1.00 73.86           O1-
ATOM   1276  N   VAL   158      25.461  15.573 -42.840  1.00 64.03           N  
ATOM   1277  CA  VAL   158      25.150  16.411 -43.963  1.00 64.03           C  
ATOM   1278  C   VAL   158      24.228  15.633 -44.847  1.00 64.03           C  
ATOM   1279  O   VAL   158      24.644  14.706 -45.535  1.00 64.03           O  
ATOM   1280  CB  VAL   158      26.373  16.750 -44.766  1.00 64.03           C  
ATOM   1281  CG1 VAL   158      25.948  17.574 -45.982  1.00 64.03           C  
ATOM   1282  CG2 VAL   158      27.389  17.467 -43.859  1.00 64.03           C  
ATOM   1283  N   ILE   159      22.928  15.981 -44.854  1.00 97.97           N  
ATOM   1284  CA  ILE   159      22.035  15.202 -45.656  1.00 97.97           C  
ATOM   1285  C   ILE   159      22.307  15.430 -47.098  1.00 97.97           C  
ATOM   1286  O   ILE   159      22.345  14.489 -47.889  1.00 97.97           O  
ATOM   1287  CB  ILE   159      20.587  15.424 -45.367  1.00 97.97           C  
ATOM   1288  CG1 ILE   159      20.271  15.018 -43.921  1.00 97.97           C  
ATOM   1289  CG2 ILE   159      19.782  14.625 -46.407  1.00 97.97           C  
ATOM   1290  CD1 ILE   159      20.907  15.942 -42.885  1.00 97.97           C  
ATOM   1291  N   ASN   160      22.512  16.697 -47.486  1.00123.75           N  
ATOM   1292  CA  ASN   160      22.754  16.950 -48.868  1.00123.75           C  
ATOM   1293  C   ASN   160      24.101  17.548 -48.886  1.00123.75           C  
ATOM   1294  O   ASN   160      24.392  18.411 -48.067  1.00123.75           O  
ATOM   1295  CB  ASN   160      21.758  17.942 -49.489  1.00123.75           C  
ATOM   1296  CG  ASN   160      21.801  17.756 -50.995  1.00123.75           C  
ATOM   1297  ND2 ASN   160      20.598  17.694 -51.627  1.00123.75           N  
ATOM   1298  OD1 ASN   160      22.871  17.649 -51.592  1.00123.75           O  
ATOM   1299  N   PRO   161      24.926  17.120 -49.783  1.00196.91           N  
ATOM   1300  CA  PRO   161      26.266  17.623 -49.808  1.00196.91           C  
ATOM   1301  C   PRO   161      26.317  19.104 -50.141  1.00196.91           C  
ATOM   1302  O   PRO   161      27.414  19.654 -50.131  1.00196.91           O  
ATOM   1303  CB  PRO   161      27.047  16.679 -50.717  1.00196.91           C  
ATOM   1304  CG  PRO   161      26.310  15.335 -50.540  1.00196.91           C  
ATOM   1305  CD  PRO   161      24.858  15.737 -50.230  1.00196.91           C  
ATOM   1306  N   LYS   162      25.170  19.765 -50.460  1.00141.60           N  
ATOM   1307  CA  LYS   162      25.103  21.207 -50.638  1.00141.60           C  
ATOM   1308  C   LYS   162      25.480  21.735 -49.289  1.00141.60           C  
ATOM   1309  O   LYS   162      26.007  22.834 -49.105  1.00141.60           O  
ATOM   1310  CB  LYS   162      23.684  21.670 -50.998  1.00141.60           C  
ATOM   1311  CG  LYS   162      23.244  21.123 -52.358  1.00141.60           C  
ATOM   1312  CD  LYS   162      21.746  21.235 -52.641  1.00141.60           C  
ATOM   1313  CE  LYS   162      21.341  22.569 -53.268  1.00141.60           C  
ATOM   1314  NZ  LYS   162      21.877  22.667 -54.645  1.00141.60           N1+
ATOM   1315  N   CYS   163      25.134  20.888 -48.316  1.00150.42           N  
ATOM   1316  CA  CYS   163      25.438  20.846 -46.928  1.00150.42           C  
ATOM   1317  C   CYS   163      24.939  21.966 -46.097  1.00150.42           C  
ATOM   1318  O   CYS   163      25.466  22.190 -45.011  1.00150.42           O  
ATOM   1319  CB  CYS   163      26.909  20.522 -46.593  1.00150.42           C  
ATOM   1320  SG  CYS   163      28.152  21.363 -47.608  1.00150.42           S  
ATOM   1321  N   THR   164      23.936  22.714 -46.574  1.00125.81           N  
ATOM   1322  CA  THR   164      23.299  23.651 -45.702  1.00125.81           C  
ATOM   1323  C   THR   164      22.383  22.880 -44.806  1.00125.81           C  
ATOM   1324  O   THR   164      22.226  23.181 -43.622  1.00125.81           O  
ATOM   1325  CB  THR   164      22.490  24.659 -46.454  1.00125.81           C  
ATOM   1326  CG2 THR   164      21.358  23.947 -47.215  1.00125.81           C  
ATOM   1327  OG1 THR   164      21.966  25.619 -45.550  1.00125.81           O  
ATOM   1328  N   LYS   165      21.750  21.838 -45.380  1.00204.12           N  
ATOM   1329  CA  LYS   165      20.747  21.115 -44.669  1.00204.12           C  
ATOM   1330  C   LYS   165      20.392  19.894 -45.443  1.00204.12           C  
ATOM   1331  O   LYS   165      21.239  19.046 -45.711  1.00204.12           O  
ATOM   1332  CB  LYS   165      19.479  21.980 -44.447  1.00204.12           C  
ATOM   1333  CG  LYS   165      19.088  22.916 -45.601  1.00204.12           C  
ATOM   1334  CD  LYS   165      18.521  22.241 -46.853  1.00204.12           C  
ATOM   1335  CE  LYS   165      18.113  23.223 -47.951  1.00204.12           C  
ATOM   1336  NZ  LYS   165      17.572  22.488 -49.118  1.00204.12           N1+
ATOM   1337  N   THR   166      19.070  19.762 -45.658  1.00228.69           N  
ATOM   1338  CA  THR   166      18.265  18.816 -46.381  1.00228.69           C  
ATOM   1339  C   THR   166      17.114  18.760 -45.473  1.00228.69           C  
ATOM   1340  O   THR   166      16.249  19.636 -45.494  1.00228.69           O  
ATOM   1341  CB  THR   166      18.783  17.428 -46.513  1.00228.69           C  
ATOM   1342  CG2 THR   166      17.713  16.571 -47.212  1.00228.69           C  
ATOM   1343  OG1 THR   166      19.978  17.423 -47.270  1.00228.69           O  
ATOM   1344  N   ASP   167      17.061  17.672 -44.683  1.00153.42           N  
ATOM   1345  CA  ASP   167      16.219  17.816 -43.552  1.00153.42           C  
ATOM   1346  C   ASP   167      16.949  18.973 -42.944  1.00153.42           C  
ATOM   1347  O   ASP   167      16.372  20.026 -42.686  1.00153.42           O  
ATOM   1348  CB  ASP   167      16.310  16.609 -42.596  1.00153.42           C  
ATOM   1349  CG  ASP   167      15.140  16.651 -41.623  1.00153.42           C  
ATOM   1350  OD1 ASP   167      14.617  17.767 -41.363  1.00153.42           O  
ATOM   1351  OD2 ASP   167      14.751  15.558 -41.130  1.00153.42           O1-
ATOM   1352  N   GLU   168      18.290  18.803 -42.820  1.00346.75           N  
ATOM   1353  CA  GLU   168      19.197  19.856 -42.446  1.00346.75           C  
ATOM   1354  C   GLU   168      20.499  19.274 -41.977  1.00346.75           C  
ATOM   1355  O   GLU   168      20.519  18.200 -41.377  1.00346.75           O  
ATOM   1356  CB  GLU   168      18.687  20.810 -41.357  1.00346.75           C  
ATOM   1357  CG  GLU   168      18.304  20.116 -40.058  1.00346.75           C  
ATOM   1358  CD  GLU   168      16.785  20.063 -39.993  1.00346.75           C  
ATOM   1359  OE1 GLU   168      16.156  21.131 -40.224  1.00346.75           O  
ATOM   1360  OE2 GLU   168      16.230  18.960 -39.748  1.00346.75           O1-
ATOM   1361  N   THR   169      21.632  19.975 -42.243  1.00107.93           N  
ATOM   1362  CA  THR   169      22.894  19.518 -41.727  1.00107.93           C  
ATOM   1363  C   THR   169      22.672  19.474 -40.249  1.00107.93           C  
ATOM   1364  O   THR   169      22.227  20.455 -39.656  1.00107.93           O  
ATOM   1365  CB  THR   169      24.038  20.455 -42.005  1.00107.93           C  
ATOM   1366  CG2 THR   169      25.331  19.873 -41.403  1.00107.93           C  
ATOM   1367  OG1 THR   169      24.188  20.630 -43.404  1.00107.93           O  
ATOM   1368  N   TYR   170      22.945  18.313 -39.624  1.00161.48           N  
ATOM   1369  CA  TYR   170      22.734  18.148 -38.213  1.00161.48           C  
ATOM   1370  C   TYR   170      24.022  17.880 -37.524  1.00161.48           C  
ATOM   1371  O   TYR   170      24.933  17.272 -38.082  1.00161.48           O  
ATOM   1372  CB  TYR   170      21.834  16.966 -37.796  1.00161.48           C  
ATOM   1373  CG  TYR   170      20.428  17.382 -37.529  1.00161.48           C  
ATOM   1374  CD1 TYR   170      19.472  17.502 -38.507  1.00161.48           C  
ATOM   1375  CD2 TYR   170      20.066  17.634 -36.226  1.00161.48           C  
ATOM   1376  CE1 TYR   170      18.192  17.880 -38.172  1.00161.48           C  
ATOM   1377  CE2 TYR   170      18.789  18.012 -35.894  1.00161.48           C  
ATOM   1378  CZ  TYR   170      17.843  18.138 -36.874  1.00161.48           C  
ATOM   1379  OH  TYR   170      16.526  18.525 -36.549  1.00161.48           O  
ATOM   1380  N   VAL   171      24.131  18.366 -36.273  1.00 49.68           N  
ATOM   1381  CA  VAL   171      25.303  18.103 -35.500  1.00 49.68           C  
ATOM   1382  C   VAL   171      24.857  17.483 -34.209  1.00 49.68           C  
ATOM   1383  O   VAL   171      23.993  18.023 -33.516  1.00 49.68           O  
ATOM   1384  CB  VAL   171      26.083  19.343 -35.170  1.00 49.68           C  
ATOM   1385  CG1 VAL   171      27.312  18.943 -34.338  1.00 49.68           C  
ATOM   1386  CG2 VAL   171      26.436  20.057 -36.484  1.00 49.68           C  
ATOM   1387  N   TYR   172      25.444  16.319 -33.853  1.00 86.81           N  
ATOM   1388  CA  TYR   172      25.087  15.637 -32.640  1.00 86.81           C  
ATOM   1389  C   TYR   172      26.312  15.663 -31.775  1.00 86.81           C  
ATOM   1390  O   TYR   172      27.345  15.101 -32.136  1.00 86.81           O  
ATOM   1391  CB  TYR   172      24.751  14.153 -32.855  1.00 86.81           C  
ATOM   1392  CG  TYR   172      23.768  14.095 -33.972  1.00 86.81           C  
ATOM   1393  CD1 TYR   172      22.475  14.535 -33.811  1.00 86.81           C  
ATOM   1394  CD2 TYR   172      24.155  13.584 -35.189  1.00 86.81           C  
ATOM   1395  CE1 TYR   172      21.586  14.472 -34.860  1.00 86.81           C  
ATOM   1396  CE2 TYR   172      23.274  13.517 -36.241  1.00 86.81           C  
ATOM   1397  CZ  TYR   172      21.987  13.964 -36.073  1.00 86.81           C  
ATOM   1398  OH  TYR   172      21.077  13.899 -37.147  1.00 86.81           O  
ATOM   1399  N   ILE   173      26.217  16.305 -30.591  1.00117.09           N  
ATOM   1400  CA  ILE   173      27.365  16.458 -29.736  1.00117.09           C  
ATOM   1401  C   ILE   173      27.118  15.670 -28.487  1.00117.09           C  
ATOM   1402  O   ILE   173      26.104  15.852 -27.818  1.00117.09           O  
ATOM   1403  CB  ILE   173      27.538  17.871 -29.256  1.00117.09           C  
ATOM   1404  CG1 ILE   173      27.579  18.884 -30.414  1.00117.09           C  
ATOM   1405  CG2 ILE   173      28.808  17.894 -28.389  1.00117.09           C  
ATOM   1406  CD1 ILE   173      28.826  18.813 -31.286  1.00117.09           C  
ATOM   1407  N   THR   174      28.063  14.785 -28.125  1.00133.28           N  
ATOM   1408  CA  THR   174      27.894  13.957 -26.964  1.00133.28           C  
ATOM   1409  C   THR   174      28.382  14.674 -25.726  1.00133.28           C  
ATOM   1410  O   THR   174      29.202  15.588 -25.800  1.00133.28           O  
ATOM   1411  CB  THR   174      28.577  12.636 -27.157  1.00133.28           C  
ATOM   1412  CG2 THR   174      30.093  12.833 -27.145  1.00133.28           C  
ATOM   1413  OG1 THR   174      28.182  11.720 -26.157  1.00133.28           O  
ATOM   1414  N   ASN   175      27.804  14.315 -24.551  1.00 70.25           N  
ATOM   1415  CA  ASN   175      28.223  14.837 -23.275  1.00 70.25           C  
ATOM   1416  C   ASN   175      28.334  13.656 -22.355  1.00 70.25           C  
ATOM   1417  O   ASN   175      27.349  12.959 -22.116  1.00 70.25           O  
ATOM   1418  CB  ASN   175      27.219  15.831 -22.664  1.00 70.25           C  
ATOM   1419  CG  ASN   175      27.876  16.501 -21.466  1.00 70.25           C  
ATOM   1420  ND2 ASN   175      28.492  17.690 -21.699  1.00 70.25           N  
ATOM   1421  OD1 ASN   175      27.847  15.980 -20.352  1.00 70.25           O  
ATOM   1422  N   PHE   176      29.549  13.381 -21.834  1.00174.93           N  
ATOM   1423  CA  PHE   176      29.795  12.212 -21.025  1.00174.93           C  
ATOM   1424  C   PHE   176      29.279  12.293 -19.613  1.00174.93           C  
ATOM   1425  O   PHE   176      29.032  11.256 -18.996  1.00174.93           O  
ATOM   1426  CB  PHE   176      31.258  11.717 -21.028  1.00174.93           C  
ATOM   1427  CG  PHE   176      32.204  12.715 -20.452  1.00174.93           C  
ATOM   1428  CD1 PHE   176      32.812  13.641 -21.269  1.00174.93           C  
ATOM   1429  CD2 PHE   176      32.505  12.720 -19.110  1.00174.93           C  
ATOM   1430  CE1 PHE   176      33.695  14.559 -20.755  1.00174.93           C  
ATOM   1431  CE2 PHE   176      33.388  13.639 -18.589  1.00174.93           C  
ATOM   1432  CZ  PHE   176      33.985  14.562 -19.413  1.00174.93           C  
ATOM   1433  N   ILE   177      29.237  13.490 -18.990  1.00119.60           N  
ATOM   1434  CA  ILE   177      28.701  13.477 -17.655  1.00119.60           C  
ATOM   1435  C   ILE   177      27.207  13.286 -17.664  1.00119.60           C  
ATOM   1436  O   ILE   177      26.682  12.361 -17.045  1.00119.60           O  
ATOM   1437  CB  ILE   177      29.049  14.690 -16.828  1.00119.60           C  
ATOM   1438  CG1 ILE   177      28.689  14.424 -15.355  1.00119.60           C  
ATOM   1439  CG2 ILE   177      28.389  15.945 -17.424  1.00119.60           C  
ATOM   1440  CD1 ILE   177      29.295  15.425 -14.371  1.00119.60           C  
ATOM   1441  N   ASP   178      26.501  14.118 -18.448  1.00107.23           N  
ATOM   1442  CA  ASP   178      25.066  14.213 -18.493  1.00107.23           C  
ATOM   1443  C   ASP   178      24.445  13.019 -19.149  1.00107.23           C  
ATOM   1444  O   ASP   178      23.234  12.830 -19.040  1.00107.23           O  
ATOM   1445  CB  ASP   178      24.597  15.472 -19.242  1.00107.23           C  
ATOM   1446  CG  ASP   178      23.147  15.776 -18.880  1.00107.23           C  
ATOM   1447  OD1 ASP   178      22.568  15.059 -18.021  1.00107.23           O  
ATOM   1448  OD2 ASP   178      22.600  16.747 -19.470  1.00107.23           O1-
ATOM   1449  N   ASN   179      25.242  12.208 -19.875  1.00125.57           N  
ATOM   1450  CA  ASN   179      24.722  11.144 -20.695  1.00125.57           C  
ATOM   1451  C   ASN   179      23.670  11.751 -21.570  1.00125.57           C  
ATOM   1452  O   ASN   179      22.506  11.350 -21.558  1.00125.57           O  
ATOM   1453  CB  ASN   179      24.236   9.861 -19.966  1.00125.57           C  
ATOM   1454  CG  ASN   179      23.086  10.108 -18.999  1.00125.57           C  
ATOM   1455  ND2 ASN   179      21.841   9.780 -19.435  1.00125.57           N  
ATOM   1456  OD1 ASN   179      23.290  10.575 -17.880  1.00125.57           O  
ATOM   1457  N   THR   180      24.073  12.787 -22.347  1.00123.44           N  
ATOM   1458  CA  THR   180      23.115  13.466 -23.173  1.00123.44           C  
ATOM   1459  C   THR   180      23.678  13.809 -24.521  1.00123.44           C  
ATOM   1460  O   THR   180      24.892  13.892 -24.717  1.00123.44           O  
ATOM   1461  CB  THR   180      22.607  14.745 -22.572  1.00123.44           C  
ATOM   1462  CG2 THR   180      21.951  14.430 -21.217  1.00123.44           C  
ATOM   1463  OG1 THR   180      23.672  15.669 -22.407  1.00123.44           O  
ATOM   1464  N   LEU   181      22.762  13.988 -25.501  1.00 77.83           N  
ATOM   1465  CA  LEU   181      23.105  14.413 -26.830  1.00 77.83           C  
ATOM   1466  C   LEU   181      22.480  15.749 -27.077  1.00 77.83           C  
ATOM   1467  O   LEU   181      21.276  15.939 -26.904  1.00 77.83           O  
ATOM   1468  CB  LEU   181      22.610  13.499 -27.972  1.00 77.83           C  
ATOM   1469  CG  LEU   181      23.449  12.233 -28.212  1.00 77.83           C  
ATOM   1470  CD1 LEU   181      22.879  11.400 -29.373  1.00 77.83           C  
ATOM   1471  CD2 LEU   181      24.928  12.594 -28.431  1.00 77.83           C  
ATOM   1472  N   ILE   182      23.314  16.710 -27.515  1.00106.38           N  
ATOM   1473  CA  ILE   182      22.850  18.020 -27.874  1.00106.38           C  
ATOM   1474  C   ILE   182      22.677  17.971 -29.359  1.00106.38           C  
ATOM   1475  O   ILE   182      23.607  17.619 -30.083  1.00106.38           O  
ATOM   1476  CB  ILE   182      23.860  19.100 -27.606  1.00106.38           C  
ATOM   1477  CG1 ILE   182      24.122  19.229 -26.099  1.00106.38           C  
ATOM   1478  CG2 ILE   182      23.369  20.397 -28.272  1.00106.38           C  
ATOM   1479  CD1 ILE   182      22.878  19.610 -25.299  1.00106.38           C  
ATOM   1480  N   VAL   183      21.468  18.307 -29.851  1.00 45.17           N  
ATOM   1481  CA  VAL   183      21.201  18.211 -31.262  1.00 45.17           C  
ATOM   1482  C   VAL   183      21.051  19.582 -31.839  1.00 45.17           C  
ATOM   1483  O   VAL   183      20.307  20.413 -31.320  1.00 45.17           O  
ATOM   1484  CB  VAL   183      19.931  17.480 -31.580  1.00 45.17           C  
ATOM   1485  CG1 VAL   183      19.707  17.542 -33.100  1.00 45.17           C  
ATOM   1486  CG2 VAL   183      20.026  16.053 -31.017  1.00 45.17           C  
ATOM   1487  N   TYR   184      21.754  19.829 -32.965  1.00 78.49           N  
ATOM   1488  CA  TYR   184      21.737  21.107 -33.615  1.00 78.49           C  
ATOM   1489  C   TYR   184      21.241  20.948 -35.022  1.00 78.49           C  
ATOM   1490  O   TYR   184      21.771  20.163 -35.806  1.00 78.49           O  
ATOM   1491  CB  TYR   184      23.146  21.734 -33.615  1.00 78.49           C  
ATOM   1492  CG  TYR   184      23.206  22.942 -34.481  1.00 78.49           C  
ATOM   1493  CD1 TYR   184      22.467  24.068 -34.199  1.00 78.49           C  
ATOM   1494  CD2 TYR   184      24.058  22.955 -35.561  1.00 78.49           C  
ATOM   1495  CE1 TYR   184      22.553  25.176 -35.009  1.00 78.49           C  
ATOM   1496  CE2 TYR   184      24.149  24.060 -36.373  1.00 78.49           C  
ATOM   1497  CZ  TYR   184      23.391  25.172 -36.099  1.00 78.49           C  
ATOM   1498  OH  TYR   184      23.481  26.309 -36.930  1.00 78.49           O  
ATOM   1499  N   ASP   185      20.181  21.712 -35.352  1.00 75.98           N  
ATOM   1500  CA  ASP   185      19.524  21.749 -36.629  1.00 75.98           C  
ATOM   1501  C   ASP   185      20.034  22.981 -37.312  1.00 75.98           C  
ATOM   1502  O   ASP   185      19.635  24.095 -36.979  1.00 75.98           O  
ATOM   1503  CB  ASP   185      18.006  21.882 -36.420  1.00 75.98           C  
ATOM   1504  CG  ASP   185      17.237  21.911 -37.725  1.00 75.98           C  
ATOM   1505  OD1 ASP   185      17.758  22.444 -38.740  1.00 75.98           O  
ATOM   1506  OD2 ASP   185      16.085  21.405 -37.704  1.00 75.98           O1-
ATOM   1507  N   MET   186      20.955  22.808 -38.282  1.00 99.43           N  
ATOM   1508  CA  MET   186      21.582  23.945 -38.894  1.00 99.43           C  
ATOM   1509  C   MET   186      20.605  24.731 -39.718  1.00 99.43           C  
ATOM   1510  O   MET   186      20.621  25.960 -39.699  1.00 99.43           O  
ATOM   1511  CB  MET   186      22.773  23.556 -39.790  1.00 99.43           C  
ATOM   1512  CG  MET   186      23.875  24.621 -39.815  1.00 99.43           C  
ATOM   1513  SD  MET   186      23.383  26.265 -40.413  1.00 99.43           S  
ATOM   1514  CE  MET   186      23.961  26.016 -42.115  1.00 99.43           C  
ATOM   1515  N   LYS   187      19.721  24.054 -40.476  1.00145.17           N  
ATOM   1516  CA  LYS   187      18.856  24.821 -41.329  1.00145.17           C  
ATOM   1517  C   LYS   187      17.945  25.688 -40.511  1.00145.17           C  
ATOM   1518  O   LYS   187      17.830  26.886 -40.768  1.00145.17           O  
ATOM   1519  CB  LYS   187      17.988  23.968 -42.266  1.00145.17           C  
ATOM   1520  CG  LYS   187      17.287  24.804 -43.340  1.00145.17           C  
ATOM   1521  CD  LYS   187      18.243  25.451 -44.348  1.00145.17           C  
ATOM   1522  CE  LYS   187      18.969  26.685 -43.805  1.00145.17           C  
ATOM   1523  NZ  LYS   187      19.868  27.249 -44.838  1.00145.17           N1+
ATOM   1524  N   ASN   188      17.290  25.094 -39.495  1.00 56.35           N  
ATOM   1525  CA  ASN   188      16.355  25.765 -38.631  1.00 56.35           C  
ATOM   1526  C   ASN   188      17.071  26.716 -37.724  1.00 56.35           C  
ATOM   1527  O   ASN   188      16.487  27.699 -37.270  1.00 56.35           O  
ATOM   1528  CB  ASN   188      15.520  24.815 -37.755  1.00 56.35           C  
ATOM   1529  CG  ASN   188      14.420  24.241 -38.635  1.00 56.35           C  
ATOM   1530  ND2 ASN   188      13.662  23.249 -38.096  1.00 56.35           N  
ATOM   1531  OD1 ASN   188      14.230  24.677 -39.769  1.00 56.35           O  
ATOM   1532  N   LYS   189      18.360  26.458 -37.439  1.00 78.27           N  
ATOM   1533  CA  LYS   189      19.053  27.284 -36.491  1.00 78.27           C  
ATOM   1534  C   LYS   189      18.404  27.068 -35.158  1.00 78.27           C  
ATOM   1535  O   LYS   189      18.203  28.006 -34.389  1.00 78.27           O  
ATOM   1536  CB  LYS   189      18.962  28.790 -36.796  1.00 78.27           C  
ATOM   1537  CG  LYS   189      19.679  29.234 -38.071  1.00 78.27           C  
ATOM   1538  CD  LYS   189      19.281  30.645 -38.513  1.00 78.27           C  
ATOM   1539  CE  LYS   189      20.012  31.138 -39.762  1.00 78.27           C  
ATOM   1540  NZ  LYS   189      19.579  30.361 -40.943  1.00 78.27           N1+
ATOM   1541  N   ASP   190      18.057  25.797 -34.866  1.00 62.99           N  
ATOM   1542  CA  ASP   190      17.392  25.431 -33.647  1.00 62.99           C  
ATOM   1543  C   ASP   190      18.189  24.340 -32.983  1.00 62.99           C  
ATOM   1544  O   ASP   190      18.866  23.565 -33.658  1.00 62.99           O  
ATOM   1545  CB  ASP   190      15.995  24.856 -33.934  1.00 62.99           C  
ATOM   1546  CG  ASP   190      15.215  24.709 -32.641  1.00 62.99           C  
ATOM   1547  OD1 ASP   190      15.674  25.243 -31.597  1.00 62.99           O  
ATOM   1548  OD2 ASP   190      14.140  24.054 -32.685  1.00 62.99           O1-
ATOM   1549  N   ALA   191      18.150  24.256 -31.633  1.00 45.87           N  
ATOM   1550  CA  ALA   191      18.866  23.196 -30.966  1.00 45.87           C  
ATOM   1551  C   ALA   191      18.070  22.727 -29.779  1.00 45.87           C  
ATOM   1552  O   ALA   191      17.172  23.421 -29.306  1.00 45.87           O  
ATOM   1553  CB  ALA   191      20.249  23.626 -30.446  1.00 45.87           C  
ATOM   1554  N   TRP   192      18.359  21.496 -29.292  1.00 81.05           N  
ATOM   1555  CA  TRP   192      17.671  20.963 -28.141  1.00 81.05           C  
ATOM   1556  C   TRP   192      18.489  19.831 -27.575  1.00 81.05           C  
ATOM   1557  O   TRP   192      19.297  19.233 -28.284  1.00 81.05           O  
ATOM   1558  CB  TRP   192      16.256  20.441 -28.456  1.00 81.05           C  
ATOM   1559  CG  TRP   192      16.182  19.304 -29.448  1.00 81.05           C  
ATOM   1560  CD1 TRP   192      16.049  17.968 -29.215  1.00 81.05           C  
ATOM   1561  CD2 TRP   192      16.237  19.463 -30.875  1.00 81.05           C  
ATOM   1562  CE2 TRP   192      16.120  18.192 -31.437  1.00 81.05           C  
ATOM   1563  CE3 TRP   192      16.366  20.577 -31.654  1.00 81.05           C  
ATOM   1564  NE1 TRP   192      16.006  17.283 -30.406  1.00 81.05           N  
ATOM   1565  CZ2 TRP   192      16.138  18.015 -32.792  1.00 81.05           C  
ATOM   1566  CZ3 TRP   192      16.383  20.394 -33.020  1.00 81.05           C  
ATOM   1567  CH2 TRP   192      16.271  19.139 -33.579  1.00 81.05           C  
ATOM   1568  N   LYS   193      18.300  19.510 -26.270  1.00 95.17           N  
ATOM   1569  CA  LYS   193      19.043  18.445 -25.642  1.00 95.17           C  
ATOM   1570  C   LYS   193      18.191  17.214 -25.544  1.00 95.17           C  
ATOM   1571  O   LYS   193      16.962  17.293 -25.509  1.00 95.17           O  
ATOM   1572  CB  LYS   193      19.499  18.747 -24.205  1.00 95.17           C  
ATOM   1573  CG  LYS   193      18.345  18.769 -23.200  1.00 95.17           C  
ATOM   1574  CD  LYS   193      18.799  18.642 -21.744  1.00 95.17           C  
ATOM   1575  CE  LYS   193      17.648  18.669 -20.734  1.00 95.17           C  
ATOM   1576  NZ  LYS   193      18.163  18.397 -19.374  1.00 95.17           N1+
ATOM   1577  N   PHE   194      18.836  16.022 -25.511  1.00 92.83           N  
ATOM   1578  CA  PHE   194      18.055  14.818 -25.398  1.00 92.83           C  
ATOM   1579  C   PHE   194      18.803  13.875 -24.502  1.00 92.83           C  
ATOM   1580  O   PHE   194      20.024  13.759 -24.595  1.00 92.83           O  
ATOM   1581  CB  PHE   194      17.845  14.118 -26.751  1.00 92.83           C  
ATOM   1582  CG  PHE   194      16.636  13.255 -26.635  1.00 92.83           C  
ATOM   1583  CD1 PHE   194      15.391  13.791 -26.873  1.00 92.83           C  
ATOM   1584  CD2 PHE   194      16.731  11.928 -26.295  1.00 92.83           C  
ATOM   1585  CE1 PHE   194      14.253  13.024 -26.774  1.00 92.83           C  
ATOM   1586  CE2 PHE   194      15.596  11.158 -26.195  1.00 92.83           C  
ATOM   1587  CZ  PHE   194      14.355  11.699 -26.432  1.00 92.83           C  
ATOM   1588  N   LYS   195      18.081  13.163 -23.609  1.00121.61           N  
ATOM   1589  CA  LYS   195      18.720  12.261 -22.688  1.00121.61           C  
ATOM   1590  C   LYS   195      18.075  10.914 -22.815  1.00121.61           C  
ATOM   1591  O   LYS   195      16.874  10.812 -23.062  1.00121.61           O  
ATOM   1592  CB  LYS   195      18.563  12.704 -21.225  1.00121.61           C  
ATOM   1593  CG  LYS   195      19.235  11.774 -20.215  1.00121.61           C  
ATOM   1594  CD  LYS   195      19.324  12.379 -18.812  1.00121.61           C  
ATOM   1595  CE  LYS   195      17.977  12.470 -18.091  1.00121.61           C  
ATOM   1596  NZ  LYS   195      17.692  11.203 -17.381  1.00121.61           N1+
ATOM   1597  N   ASP   196      18.883   9.839 -22.668  1.00 95.60           N  
ATOM   1598  CA  ASP   196      18.403   8.485 -22.750  1.00 95.60           C  
ATOM   1599  C   ASP   196      19.144   7.698 -21.715  1.00 95.60           C  
ATOM   1600  O   ASP   196      20.323   7.939 -21.461  1.00 95.60           O  
ATOM   1601  CB  ASP   196      18.761   7.774 -24.071  1.00 95.60           C  
ATOM   1602  CG  ASP   196      18.083   8.450 -25.250  1.00 95.60           C  
ATOM   1603  OD1 ASP   196      17.116   9.216 -25.012  1.00 95.60           O  
ATOM   1604  OD2 ASP   196      18.523   8.213 -26.408  1.00 95.60           O1-
ATOM   1605  N   ASP   197      18.484   6.688 -21.125  1.00 94.34           N  
ATOM   1606  CA  ASP   197      19.093   5.875 -20.113  1.00 94.34           C  
ATOM   1607  C   ASP   197      20.275   5.193 -20.725  1.00 94.34           C  
ATOM   1608  O   ASP   197      21.245   4.878 -20.038  1.00 94.34           O  
ATOM   1609  CB  ASP   197      18.149   4.781 -19.583  1.00 94.34           C  
ATOM   1610  CG  ASP   197      17.803   3.836 -20.732  1.00 94.34           C  
ATOM   1611  OD1 ASP   197      17.656   4.322 -21.886  1.00 94.34           O  
ATOM   1612  OD2 ASP   197      17.688   2.609 -20.471  1.00 94.34           O1-
ATOM   1613  N   SER   198      20.203   4.930 -22.042  1.00108.29           N  
ATOM   1614  CA  SER   198      21.229   4.215 -22.751  1.00108.29           C  
ATOM   1615  C   SER   198      22.498   5.016 -22.850  1.00108.29           C  
ATOM   1616  O   SER   198      23.564   4.458 -23.101  1.00108.29           O  
ATOM   1617  CB  SER   198      20.816   3.800 -24.173  1.00108.29           C  
ATOM   1618  OG  SER   198      20.650   4.939 -25.000  1.00108.29           O  
ATOM   1619  N   PHE   199      22.420   6.346 -22.681  1.00124.23           N  
ATOM   1620  CA  PHE   199      23.558   7.224 -22.788  1.00124.23           C  
ATOM   1621  C   PHE   199      24.476   7.105 -21.598  1.00124.23           C  
ATOM   1622  O   PHE   199      25.574   7.661 -21.627  1.00124.23           O  
ATOM   1623  CB  PHE   199      23.215   8.712 -22.968  1.00124.23           C  
ATOM   1624  CG  PHE   199      22.505   8.868 -24.270  1.00124.23           C  
ATOM   1625  CD1 PHE   199      23.008   8.313 -25.423  1.00124.23           C  
ATOM   1626  CD2 PHE   199      21.360   9.626 -24.348  1.00124.23           C  
ATOM   1627  CE1 PHE   199      22.355   8.473 -26.623  1.00124.23           C  
ATOM   1628  CE2 PHE   199      20.703   9.792 -25.545  1.00124.23           C  
ATOM   1629  CZ  PHE   199      21.197   9.210 -26.686  1.00124.23           C  
ATOM   1630  N   LYS   200      24.012   6.502 -20.482  1.00 72.07           N  
ATOM   1631  CA  LYS   200      24.770   6.434 -19.253  1.00 72.07           C  
ATOM   1632  C   LYS   200      25.788   5.323 -19.245  1.00 72.07           C  
ATOM   1633  O   LYS   200      25.720   4.360 -20.009  1.00 72.07           O  
ATOM   1634  CB  LYS   200      23.900   6.204 -18.006  1.00 72.07           C  
ATOM   1635  CG  LYS   200      22.944   7.347 -17.666  1.00 72.07           C  
ATOM   1636  CD  LYS   200      21.976   6.980 -16.535  1.00 72.07           C  
ATOM   1637  CE  LYS   200      21.107   8.142 -16.054  1.00 72.07           C  
ATOM   1638  NZ  LYS   200      20.225   7.692 -14.952  1.00 72.07           N1+
ATOM   1639  N   PRO   201      26.763   5.486 -18.367  1.00110.35           N  
ATOM   1640  CA  PRO   201      27.813   4.511 -18.170  1.00110.35           C  
ATOM   1641  C   PRO   201      27.338   3.293 -17.444  1.00110.35           C  
ATOM   1642  O   PRO   201      26.470   3.427 -16.580  1.00110.35           O  
ATOM   1643  CB  PRO   201      28.950   5.237 -17.453  1.00110.35           C  
ATOM   1644  CG  PRO   201      28.314   6.543 -16.942  1.00110.35           C  
ATOM   1645  CD  PRO   201      27.176   6.811 -17.940  1.00110.35           C  
ATOM   1646  N   ASP   202      27.796   2.084 -17.844  1.00145.08           N  
ATOM   1647  CA  ASP   202      27.400   0.940 -17.073  1.00145.08           C  
ATOM   1648  C   ASP   202      28.232   0.738 -15.836  1.00145.08           C  
ATOM   1649  O   ASP   202      27.739   0.880 -14.721  1.00145.08           O  
ATOM   1650  CB  ASP   202      27.327  -0.375 -17.872  1.00145.08           C  
ATOM   1651  CG  ASP   202      28.697  -0.701 -18.427  1.00145.08           C  
ATOM   1652  OD1 ASP   202      29.373   0.252 -18.888  1.00145.08           O  
ATOM   1653  OD2 ASP   202      29.090  -1.896 -18.394  1.00145.08           O1-
ATOM   1654  N   LEU   203      29.549   0.488 -16.006  1.00 66.34           N  
ATOM   1655  CA  LEU   203      30.433   0.186 -14.913  1.00 66.34           C  
ATOM   1656  C   LEU   203      31.610   1.091 -15.078  1.00 66.34           C  
ATOM   1657  O   LEU   203      31.926   1.499 -16.194  1.00 66.34           O  
ATOM   1658  CB  LEU   203      30.980  -1.250 -14.968  1.00 66.34           C  
ATOM   1659  CG  LEU   203      29.895  -2.337 -14.873  1.00 66.34           C  
ATOM   1660  CD1 LEU   203      30.518  -3.740 -14.935  1.00 66.34           C  
ATOM   1661  CD2 LEU   203      29.006  -2.137 -13.634  1.00 66.34           C  
ATOM   1662  N   LYS   204      32.301   1.425 -13.973  1.00 51.17           N  
ATOM   1663  CA  LYS   204      33.403   2.334 -14.087  1.00 51.17           C  
ATOM   1664  C   LYS   204      34.491   1.702 -14.891  1.00 51.17           C  
ATOM   1665  O   LYS   204      34.716   0.493 -14.831  1.00 51.17           O  
ATOM   1666  CB  LYS   204      34.002   2.780 -12.741  1.00 51.17           C  
ATOM   1667  CG  LYS   204      33.087   3.710 -11.942  1.00 51.17           C  
ATOM   1668  CD  LYS   204      33.598   4.008 -10.532  1.00 51.17           C  
ATOM   1669  CE  LYS   204      32.779   5.068  -9.795  1.00 51.17           C  
ATOM   1670  NZ  LYS   204      33.447   5.425  -8.523  1.00 51.17           N1+
ATOM   1671  N   ASN   205      35.183   2.539 -15.694  1.00 97.97           N  
ATOM   1672  CA  ASN   205      36.267   2.099 -16.519  1.00 97.97           C  
ATOM   1673  C   ASN   205      37.349   1.762 -15.581  1.00 97.97           C  
ATOM   1674  O   ASN   205      37.640   2.521 -14.657  1.00 97.97           O  
ATOM   1675  CB  ASN   205      36.782   3.185 -17.483  1.00 97.97           C  
ATOM   1676  CG  ASN   205      37.716   2.555 -18.510  1.00 97.97           C  
ATOM   1677  ND2 ASN   205      37.854   3.223 -19.687  1.00 97.97           N  
ATOM   1678  OD1 ASN   205      38.312   1.505 -18.277  1.00 97.97           O  
ATOM   1679  N   THR   206      38.003   0.623 -15.830  1.00193.29           N  
ATOM   1680  CA  THR   206      38.884   0.153 -14.832  1.00193.29           C  
ATOM   1681  C   THR   206      40.235   0.039 -15.377  1.00193.29           C  
ATOM   1682  O   THR   206      40.498   0.361 -16.547  1.00193.29           O  
ATOM   1683  CB  THR   206      38.455  -1.192 -14.296  1.00193.29           C  
ATOM   1684  CG2 THR   206      38.814  -2.265 -15.336  1.00193.29           C  
ATOM   1685  OG1 THR   206      39.073  -1.489 -13.050  1.00193.29           O  
ATOM   1686  N   ALA   207      41.074  -0.493 -14.466  1.00192.37           N  
ATOM   1687  CA  ALA   207      42.487  -0.565 -14.462  1.00192.37           C  
ATOM   1688  C   ALA   207      42.958   0.418 -15.441  1.00192.37           C  
ATOM   1689  O   ALA   207      43.706   0.085 -16.356  1.00192.37           O  
ATOM   1690  CB  ALA   207      43.033  -1.949 -14.850  1.00192.37           C  
ATOM   1691  N   PHE   208      42.511   1.680 -15.276  1.00126.44           N  
ATOM   1692  CA  PHE   208      43.170   2.599 -16.114  1.00126.44           C  
ATOM   1693  C   PHE   208      44.455   2.632 -15.382  1.00126.44           C  
ATOM   1694  O   PHE   208      44.546   3.212 -14.301  1.00126.44           O  
ATOM   1695  CB  PHE   208      42.598   4.020 -16.148  1.00126.44           C  
ATOM   1696  CG  PHE   208      43.495   4.726 -17.099  1.00126.44           C  
ATOM   1697  CD1 PHE   208      43.311   4.603 -18.455  1.00126.44           C  
ATOM   1698  CD2 PHE   208      44.536   5.497 -16.631  1.00126.44           C  
ATOM   1699  CE1 PHE   208      44.149   5.247 -19.335  1.00126.44           C  
ATOM   1700  CE2 PHE   208      45.374   6.143 -17.506  1.00126.44           C  
ATOM   1701  CZ  PHE   208      45.181   6.020 -18.860  1.00126.44           C  
ATOM   1702  N   THR   209      45.479   1.965 -15.942  1.00125.42           N  
ATOM   1703  CA  THR   209      46.667   1.788 -15.175  1.00125.42           C  
ATOM   1704  C   THR   209      47.613   2.890 -15.462  1.00125.42           C  
ATOM   1705  O   THR   209      47.937   3.179 -16.612  1.00125.42           O  
ATOM   1706  CB  THR   209      47.397   0.510 -15.461  1.00125.42           C  
ATOM   1707  CG2 THR   209      46.458  -0.672 -15.173  1.00125.42           C  
ATOM   1708  OG1 THR   209      47.830   0.485 -16.814  1.00125.42           O  
ATOM   1709  N   HIS   210      48.054   3.549 -14.378  1.00 83.32           N  
ATOM   1710  CA  HIS   210      49.021   4.590 -14.474  1.00 83.32           C  
ATOM   1711  C   HIS   210      50.010   4.349 -13.379  1.00 83.32           C  
ATOM   1712  O   HIS   210      49.650   4.272 -12.205  1.00 83.32           O  
ATOM   1713  CB  HIS   210      48.438   5.991 -14.228  1.00 83.32           C  
ATOM   1714  CG  HIS   210      49.417   7.090 -14.513  1.00 83.32           C  
ATOM   1715  CD2 HIS   210      50.501   7.504 -13.802  1.00 83.32           C  
ATOM   1716  ND1 HIS   210      49.370   7.894 -15.629  1.00 83.32           N  
ATOM   1717  CE1 HIS   210      50.421   8.747 -15.542  1.00 83.32           C  
ATOM   1718  NE2 HIS   210      51.137   8.548 -14.450  1.00 83.32           N  
ATOM   1719  N   HIS   211      51.292   4.206 -13.750  1.00118.14           N  
ATOM   1720  CA  HIS   211      52.346   4.045 -12.796  1.00118.14           C  
ATOM   1721  C   HIS   211      52.048   2.909 -11.866  1.00118.14           C  
ATOM   1722  O   HIS   211      52.251   3.020 -10.658  1.00118.14           O  
ATOM   1723  CB  HIS   211      52.605   5.308 -11.956  1.00118.14           C  
ATOM   1724  CG  HIS   211      53.932   5.268 -11.254  1.00118.14           C  
ATOM   1725  CD2 HIS   211      54.267   4.825 -10.011  1.00118.14           C  
ATOM   1726  ND1 HIS   211      55.105   5.706 -11.825  1.00118.14           N  
ATOM   1727  CE1 HIS   211      56.086   5.506 -10.908  1.00118.14           C  
ATOM   1728  NE2 HIS   211      55.624   4.974  -9.791  1.00118.14           N  
ATOM   1729  N   GLY   212      51.533   1.785 -12.398  1.00 23.91           N  
ATOM   1730  CA  GLY   212      51.352   0.609 -11.592  1.00 23.91           C  
ATOM   1731  C   GLY   212      50.244   0.821 -10.613  1.00 23.91           C  
ATOM   1732  O   GLY   212      50.088   0.042  -9.673  1.00 23.91           O  
ATOM   1733  N   LYS   213      49.437   1.878 -10.805  1.00151.05           N  
ATOM   1734  CA  LYS   213      48.368   2.137  -9.888  1.00151.05           C  
ATOM   1735  C   LYS   213      47.114   2.070 -10.703  1.00151.05           C  
ATOM   1736  O   LYS   213      47.121   2.460 -11.869  1.00151.05           O  
ATOM   1737  CB  LYS   213      48.500   3.538  -9.266  1.00151.05           C  
ATOM   1738  CG  LYS   213      47.709   3.763  -7.982  1.00151.05           C  
ATOM   1739  CD  LYS   213      46.198   3.678  -8.161  1.00151.05           C  
ATOM   1740  CE  LYS   213      45.429   4.098  -6.909  1.00151.05           C  
ATOM   1741  NZ  LYS   213      45.817   3.235  -5.772  1.00151.05           N1+
ATOM   1742  N   GLU   214      46.004   1.554 -10.127  1.00 51.77           N  
ATOM   1743  CA  GLU   214      44.797   1.444 -10.900  1.00 51.77           C  
ATOM   1744  C   GLU   214      43.914   2.609 -10.592  1.00 51.77           C  
ATOM   1745  O   GLU   214      43.691   2.952  -9.433  1.00 51.77           O  
ATOM   1746  CB  GLU   214      43.955   0.190 -10.622  1.00 51.77           C  
ATOM   1747  CG  GLU   214      42.700   0.141 -11.500  1.00 51.77           C  
ATOM   1748  CD  GLU   214      41.835  -1.034 -11.072  1.00 51.77           C  
ATOM   1749  OE1 GLU   214      42.257  -2.202 -11.298  1.00 51.77           O  
ATOM   1750  OE2 GLU   214      40.737  -0.778 -10.514  1.00 51.77           O1-
ATOM   1751  N   HIS   215      43.380   3.246 -11.654  1.00 63.69           N  
ATOM   1752  CA  HIS   215      42.516   4.379 -11.492  1.00 63.69           C  
ATOM   1753  C   HIS   215      41.254   4.099 -12.257  1.00 63.69           C  
ATOM   1754  O   HIS   215      41.283   3.433 -13.290  1.00 63.69           O  
ATOM   1755  CB  HIS   215      43.100   5.665 -12.105  1.00 63.69           C  
ATOM   1756  CG  HIS   215      44.442   6.043 -11.554  1.00 63.69           C  
ATOM   1757  CD2 HIS   215      45.690   5.778 -12.033  1.00 63.69           C  
ATOM   1758  ND1 HIS   215      44.632   6.771 -10.400  1.00 63.69           N  
ATOM   1759  CE1 HIS   215      45.973   6.910 -10.239  1.00 63.69           C  
ATOM   1760  NE2 HIS   215      46.656   6.324 -11.206  1.00 63.69           N  
ATOM   1761  N   PRO   216      40.132   4.489 -11.699  1.00129.73           N  
ATOM   1762  CA  PRO   216      38.883   4.333 -12.421  1.00129.73           C  
ATOM   1763  C   PRO   216      38.273   5.634 -12.884  1.00129.73           C  
ATOM   1764  O   PRO   216      38.666   6.685 -12.379  1.00129.73           O  
ATOM   1765  CB  PRO   216      37.936   3.609 -11.470  1.00129.73           C  
ATOM   1766  CG  PRO   216      38.457   3.994 -10.079  1.00129.73           C  
ATOM   1767  CD  PRO   216      39.967   4.157 -10.292  1.00129.73           C  
ATOM   1768  N   TYR   217      37.312   5.594 -13.842  1.00158.36           N  
ATOM   1769  CA  TYR   217      36.504   6.751 -14.146  1.00158.36           C  
ATOM   1770  C   TYR   217      35.187   6.258 -14.683  1.00158.36           C  
ATOM   1771  O   TYR   217      35.091   5.110 -15.114  1.00158.36           O  
ATOM   1772  CB  TYR   217      37.145   7.820 -15.066  1.00158.36           C  
ATOM   1773  CG  TYR   217      37.304   7.386 -16.480  1.00158.36           C  
ATOM   1774  CD1 TYR   217      36.261   7.531 -17.365  1.00158.36           C  
ATOM   1775  CD2 TYR   217      38.494   6.865 -16.931  1.00158.36           C  
ATOM   1776  CE1 TYR   217      36.395   7.148 -18.678  1.00158.36           C  
ATOM   1777  CE2 TYR   217      38.634   6.480 -18.245  1.00158.36           C  
ATOM   1778  CZ  TYR   217      37.584   6.621 -19.117  1.00158.36           C  
ATOM   1779  OH  TYR   217      37.729   6.227 -20.464  1.00158.36           O  
ATOM   1780  N   THR   218      34.115   7.088 -14.620  1.00134.34           N  
ATOM   1781  CA  THR   218      32.837   6.646 -15.114  1.00134.34           C  
ATOM   1782  C   THR   218      32.283   7.679 -16.056  1.00134.34           C  
ATOM   1783  O   THR   218      31.887   8.774 -15.660  1.00134.34           O  
ATOM   1784  CB  THR   218      31.844   6.371 -14.013  1.00134.34           C  
ATOM   1785  CG2 THR   218      31.607   7.645 -13.186  1.00134.34           C  
ATOM   1786  OG1 THR   218      30.625   5.884 -14.555  1.00134.34           O  
ATOM   1787  N   THR   219      32.211   7.343 -17.357  1.00124.25           N  
ATOM   1788  CA  THR   219      31.753   8.324 -18.294  1.00124.25           C  
ATOM   1789  C   THR   219      30.624   7.784 -19.121  1.00124.25           C  
ATOM   1790  O   THR   219      30.537   6.588 -19.398  1.00124.25           O  
ATOM   1791  CB  THR   219      32.821   8.767 -19.246  1.00124.25           C  
ATOM   1792  CG2 THR   219      34.003   9.318 -18.430  1.00124.25           C  
ATOM   1793  OG1 THR   219      33.247   7.673 -20.046  1.00124.25           O  
ATOM   1794  N   GLY   220      29.726   8.699 -19.545  1.00 46.39           N  
ATOM   1795  CA  GLY   220      28.596   8.387 -20.380  1.00 46.39           C  
ATOM   1796  C   GLY   220      29.058   8.485 -21.812  1.00 46.39           C  
ATOM   1797  O   GLY   220      30.248   8.358 -22.081  1.00 46.39           O  
ATOM   1798  N   ILE   221      28.122   8.740 -22.757  1.00122.85           N  
ATOM   1799  CA  ILE   221      28.331   8.760 -24.196  1.00122.85           C  
ATOM   1800  C   ILE   221      29.463   9.691 -24.615  1.00122.85           C  
ATOM   1801  O   ILE   221      29.541  10.831 -24.168  1.00122.85           O  
ATOM   1802  CB  ILE   221      27.057   9.123 -24.909  1.00122.85           C  
ATOM   1803  CG1 ILE   221      27.222   9.086 -26.435  1.00122.85           C  
ATOM   1804  CG2 ILE   221      26.541  10.448 -24.322  1.00122.85           C  
ATOM   1805  CD1 ILE   221      25.892   9.130 -27.187  1.00122.85           C  
ATOM   1806  N   PHE   222      30.476   9.123 -25.329  1.00376.05           N  
ATOM   1807  CA  PHE   222      31.706   9.734 -25.812  1.00376.05           C  
ATOM   1808  C   PHE   222      32.041  10.234 -27.215  1.00376.05           C  
ATOM   1809  O   PHE   222      32.850  11.152 -27.278  1.00376.05           O  
ATOM   1810  CB  PHE   222      32.980   9.012 -25.333  1.00376.05           C  
ATOM   1811  CG  PHE   222      33.544   9.722 -24.144  1.00376.05           C  
ATOM   1812  CD1 PHE   222      34.160  10.940 -24.334  1.00376.05           C  
ATOM   1813  CD2 PHE   222      33.514   9.194 -22.873  1.00376.05           C  
ATOM   1814  CE1 PHE   222      34.711  11.634 -23.282  1.00376.05           C  
ATOM   1815  CE2 PHE   222      34.064   9.885 -21.816  1.00376.05           C  
ATOM   1816  CZ  PHE   222      34.661  11.106 -22.017  1.00376.05           C  
ATOM   1817  N   GLY   223      31.690   9.616 -28.380  1.00177.59           N  
ATOM   1818  CA  GLY   223      30.952   8.409 -28.527  1.00177.59           C  
ATOM   1819  C   GLY   223      29.940   8.454 -29.653  1.00177.59           C  
ATOM   1820  O   GLY   223      28.874   7.871 -29.487  1.00177.59           O  
ATOM   1821  N   ILE   224      30.173   9.166 -30.799  1.00 87.73           N  
ATOM   1822  CA  ILE   224      29.150   9.106 -31.835  1.00 87.73           C  
ATOM   1823  C   ILE   224      29.682   9.100 -33.269  1.00 87.73           C  
ATOM   1824  O   ILE   224      30.431   9.993 -33.664  1.00 87.73           O  
ATOM   1825  CB  ILE   224      28.171  10.240 -31.710  1.00 87.73           C  
ATOM   1826  CG1 ILE   224      26.935   9.991 -32.590  1.00 87.73           C  
ATOM   1827  CG2 ILE   224      28.906  11.559 -32.005  1.00 87.73           C  
ATOM   1828  CD1 ILE   224      25.779  10.944 -32.295  1.00 87.73           C  
ATOM   1829  N   ALA   225      29.232   8.126 -34.118  1.00 50.83           N  
ATOM   1830  CA  ALA   225      29.663   8.012 -35.504  1.00 50.83           C  
ATOM   1831  C   ALA   225      28.485   7.673 -36.399  1.00 50.83           C  
ATOM   1832  O   ALA   225      27.520   7.047 -35.961  1.00 50.83           O  
ATOM   1833  CB  ALA   225      30.735   6.926 -35.713  1.00 50.83           C  
ATOM   1834  N   LEU   226      28.541   8.062 -37.701  1.00 69.80           N  
ATOM   1835  CA  LEU   226      27.408   7.873 -38.584  1.00 69.80           C  
ATOM   1836  C   LEU   226      27.692   6.873 -39.670  1.00 69.80           C  
ATOM   1837  O   LEU   226      28.756   6.876 -40.287  1.00 69.80           O  
ATOM   1838  CB  LEU   226      26.929   9.166 -39.271  1.00 69.80           C  
ATOM   1839  CG  LEU   226      26.335  10.218 -38.310  1.00 69.80           C  
ATOM   1840  CD1 LEU   226      25.841  11.449 -39.083  1.00 69.80           C  
ATOM   1841  CD2 LEU   226      25.241   9.620 -37.407  1.00 69.80           C  
ATOM   1842  N   GLY   227      26.691   6.006 -39.951  1.00 33.20           N  
ATOM   1843  CA  GLY   227      26.816   4.941 -40.910  1.00 33.20           C  
ATOM   1844  C   GLY   227      26.315   5.354 -42.261  1.00 33.20           C  
ATOM   1845  O   GLY   227      26.126   6.534 -42.550  1.00 33.20           O  
ATOM   1846  N   ASP   228      26.093   4.341 -43.127  1.00 50.53           N  
ATOM   1847  CA  ASP   228      25.659   4.540 -44.480  1.00 50.53           C  
ATOM   1848  C   ASP   228      24.262   5.058 -44.463  1.00 50.53           C  
ATOM   1849  O   ASP   228      23.436   4.645 -43.650  1.00 50.53           O  
ATOM   1850  CB  ASP   228      25.635   3.246 -45.305  1.00 50.53           C  
ATOM   1851  CG  ASP   228      27.057   2.747 -45.505  1.00 50.53           C  
ATOM   1852  OD1 ASP   228      28.010   3.324 -44.914  1.00 50.53           O  
ATOM   1853  OD2 ASP   228      27.201   1.763 -46.275  1.00 50.53           O1-
ATOM   1854  N   ARG   229      23.973   6.002 -45.375  1.00177.06           N  
ATOM   1855  CA  ARG   229      22.662   6.563 -45.468  1.00177.06           C  
ATOM   1856  C   ARG   229      21.874   5.792 -46.471  1.00177.06           C  
ATOM   1857  O   ARG   229      22.421   5.213 -47.409  1.00177.06           O  
ATOM   1858  CB  ARG   229      22.668   8.052 -45.854  1.00177.06           C  
ATOM   1859  CG  ARG   229      23.366   8.332 -47.181  1.00177.06           C  
ATOM   1860  CD  ARG   229      23.654   9.813 -47.422  1.00177.06           C  
ATOM   1861  NE  ARG   229      25.095  10.042 -47.119  1.00177.06           N  
ATOM   1862  CZ  ARG   229      25.506  11.284 -46.735  1.00177.06           C  
ATOM   1863  NH1 ARG   229      24.579  12.271 -46.583  1.00177.06           N1+
ATOM   1864  NH2 ARG   229      26.826  11.540 -46.501  1.00177.06           N  
ATOM   1865  N   ASP   230      20.548   5.740 -46.245  1.00 66.83           N  
ATOM   1866  CA  ASP   230      19.627   5.097 -47.130  1.00 66.83           C  
ATOM   1867  C   ASP   230      19.203   6.110 -48.152  1.00 66.83           C  
ATOM   1868  O   ASP   230      19.739   7.215 -48.209  1.00 66.83           O  
ATOM   1869  CB  ASP   230      18.409   4.506 -46.389  1.00 66.83           C  
ATOM   1870  CG  ASP   230      17.722   5.587 -45.558  1.00 66.83           C  
ATOM   1871  OD1 ASP   230      17.956   6.798 -45.815  1.00 66.83           O  
ATOM   1872  OD2 ASP   230      16.950   5.207 -44.637  1.00 66.83           O1-
ATOM   1873  N   LYS   231      18.220   5.745 -48.995  1.00123.88           N  
ATOM   1874  CA  LYS   231      17.769   6.593 -50.062  1.00123.88           C  
ATOM   1875  C   LYS   231      17.195   7.858 -49.498  1.00123.88           C  
ATOM   1876  O   LYS   231      17.315   8.923 -50.103  1.00123.88           O  
ATOM   1877  CB  LYS   231      16.680   5.936 -50.922  1.00123.88           C  
ATOM   1878  CG  LYS   231      16.386   6.745 -52.182  1.00123.88           C  
ATOM   1879  CD  LYS   231      17.579   6.796 -53.138  1.00123.88           C  
ATOM   1880  CE  LYS   231      17.354   7.695 -54.354  1.00123.88           C  
ATOM   1881  NZ  LYS   231      18.473   8.656 -54.473  1.00123.88           N1+
ATOM   1882  N   ASN   232      16.524   7.746 -48.337  1.00 94.49           N  
ATOM   1883  CA  ASN   232      15.877   8.837 -47.662  1.00 94.49           C  
ATOM   1884  C   ASN   232      16.918   9.789 -47.141  1.00 94.49           C  
ATOM   1885  O   ASN   232      16.678  10.993 -47.070  1.00 94.49           O  
ATOM   1886  CB  ASN   232      15.008   8.356 -46.483  1.00 94.49           C  
ATOM   1887  CG  ASN   232      13.918   9.387 -46.215  1.00 94.49           C  
ATOM   1888  ND2 ASN   232      14.316  10.587 -45.716  1.00 94.49           N  
ATOM   1889  OD1 ASN   232      12.738   9.126 -46.445  1.00 94.49           O  
ATOM   1890  N   GLY   233      18.116   9.283 -46.772  1.00 39.26           N  
ATOM   1891  CA  GLY   233      19.131  10.162 -46.254  1.00 39.26           C  
ATOM   1892  C   GLY   233      19.253   9.987 -44.769  1.00 39.26           C  
ATOM   1893  O   GLY   233      19.837  10.834 -44.093  1.00 39.26           O  
ATOM   1894  N   HIS   234      18.691   8.887 -44.226  1.00 75.17           N  
ATOM   1895  CA  HIS   234      18.783   8.605 -42.819  1.00 75.17           C  
ATOM   1896  C   HIS   234      19.807   7.521 -42.654  1.00 75.17           C  
ATOM   1897  O   HIS   234      20.037   6.728 -43.567  1.00 75.17           O  
ATOM   1898  CB  HIS   234      17.469   8.080 -42.210  1.00 75.17           C  
ATOM   1899  CG  HIS   234      16.335   9.059 -42.308  1.00 75.17           C  
ATOM   1900  CD2 HIS   234      15.437   9.255 -43.312  1.00 75.17           C  
ATOM   1901  ND1 HIS   234      16.009   9.973 -41.330  1.00 75.17           N  
ATOM   1902  CE1 HIS   234      14.939  10.672 -41.788  1.00 75.17           C  
ATOM   1903  NE2 HIS   234      14.556  10.271 -42.986  1.00 75.17           N  
ATOM   1904  N   ARG   235      20.471   7.474 -41.479  1.00112.31           N  
ATOM   1905  CA  ARG   235      21.502   6.494 -41.285  1.00112.31           C  
ATOM   1906  C   ARG   235      21.567   6.131 -39.835  1.00112.31           C  
ATOM   1907  O   ARG   235      20.990   6.794 -38.975  1.00112.31           O  
ATOM   1908  CB  ARG   235      22.896   7.012 -41.680  1.00112.31           C  
ATOM   1909  CG  ARG   235      23.333   8.239 -40.877  1.00112.31           C  
ATOM   1910  CD  ARG   235      23.320   9.555 -41.658  1.00112.31           C  
ATOM   1911  NE  ARG   235      24.451   9.513 -42.624  1.00112.31           N  
ATOM   1912  CZ  ARG   235      25.192  10.639 -42.843  1.00112.31           C  
ATOM   1913  NH1 ARG   235      24.923  11.781 -42.155  1.00112.31           N1+
ATOM   1914  NH2 ARG   235      26.213  10.627 -43.745  1.00112.31           N  
ATOM   1915  N   SER   236      22.266   5.021 -39.540  1.00 42.82           N  
ATOM   1916  CA  SER   236      22.439   4.588 -38.188  1.00 42.82           C  
ATOM   1917  C   SER   236      23.499   5.454 -37.577  1.00 42.82           C  
ATOM   1918  O   SER   236      24.520   5.730 -38.206  1.00 42.82           O  
ATOM   1919  CB  SER   236      22.925   3.131 -38.127  1.00 42.82           C  
ATOM   1920  OG  SER   236      21.955   2.272 -38.707  1.00 42.82           O  
ATOM   1921  N   ALA   237      23.268   5.923 -36.332  1.00 51.57           N  
ATOM   1922  CA  ALA   237      24.269   6.682 -35.634  1.00 51.57           C  
ATOM   1923  C   ALA   237      24.738   5.804 -34.515  1.00 51.57           C  
ATOM   1924  O   ALA   237      24.012   5.566 -33.552  1.00 51.57           O  
ATOM   1925  CB  ALA   237      23.727   7.982 -35.011  1.00 51.57           C  
ATOM   1926  N   TYR   238      25.997   5.333 -34.598  1.00 82.76           N  
ATOM   1927  CA  TYR   238      26.535   4.417 -33.631  1.00 82.76           C  
ATOM   1928  C   TYR   238      27.087   5.214 -32.489  1.00 82.76           C  
ATOM   1929  O   TYR   238      27.797   6.199 -32.697  1.00 82.76           O  
ATOM   1930  CB  TYR   238      27.736   3.604 -34.160  1.00 82.76           C  
ATOM   1931  CG  TYR   238      27.379   2.875 -35.413  1.00 82.76           C  
ATOM   1932  CD1 TYR   238      26.701   1.677 -35.386  1.00 82.76           C  
ATOM   1933  CD2 TYR   238      27.751   3.394 -36.634  1.00 82.76           C  
ATOM   1934  CE1 TYR   238      26.389   1.023 -36.559  1.00 82.76           C  
ATOM   1935  CE2 TYR   238      27.443   2.747 -37.806  1.00 82.76           C  
ATOM   1936  CZ  TYR   238      26.759   1.559 -37.770  1.00 82.76           C  
ATOM   1937  OH  TYR   238      26.444   0.897 -38.976  1.00 82.76           O  
ATOM   1938  N   TYR   239      26.756   4.822 -31.239  1.00 85.94           N  
ATOM   1939  CA  TYR   239      27.320   5.536 -30.127  1.00 85.94           C  
ATOM   1940  C   TYR   239      27.688   4.593 -29.021  1.00 85.94           C  
ATOM   1941  O   TYR   239      27.284   3.431 -29.001  1.00 85.94           O  
ATOM   1942  CB  TYR   239      26.417   6.652 -29.559  1.00 85.94           C  
ATOM   1943  CG  TYR   239      25.142   6.094 -29.029  1.00 85.94           C  
ATOM   1944  CD1 TYR   239      25.067   5.608 -27.743  1.00 85.94           C  
ATOM   1945  CD2 TYR   239      24.013   6.075 -29.816  1.00 85.94           C  
ATOM   1946  CE1 TYR   239      23.884   5.102 -27.256  1.00 85.94           C  
ATOM   1947  CE2 TYR   239      22.828   5.572 -29.334  1.00 85.94           C  
ATOM   1948  CZ  TYR   239      22.764   5.087 -28.051  1.00 85.94           C  
ATOM   1949  OH  TYR   239      21.551   4.571 -27.551  1.00 85.94           O  
ATOM   1950  N   LEU   240      28.539   5.079 -28.093  1.00163.69           N  
ATOM   1951  CA  LEU   240      28.957   4.294 -26.966  1.00163.69           C  
ATOM   1952  C   LEU   240      29.360   5.201 -25.843  1.00163.69           C  
ATOM   1953  O   LEU   240      29.830   6.317 -26.060  1.00163.69           O  
ATOM   1954  CB  LEU   240      30.138   3.359 -27.282  1.00163.69           C  
ATOM   1955  CG  LEU   240      31.224   3.978 -28.186  1.00163.69           C  
ATOM   1956  CD1 LEU   240      31.854   5.232 -27.566  1.00163.69           C  
ATOM   1957  CD2 LEU   240      32.279   2.924 -28.555  1.00163.69           C  
ATOM   1958  N   ALA   241      29.127   4.741 -24.595  1.00 48.53           N  
ATOM   1959  CA  ALA   241      29.575   5.449 -23.432  1.00 48.53           C  
ATOM   1960  C   ALA   241      31.015   5.076 -23.243  1.00 48.53           C  
ATOM   1961  O   ALA   241      31.452   4.020 -23.701  1.00 48.53           O  
ATOM   1962  CB  ALA   241      28.815   5.068 -22.150  1.00 48.53           C  
ATOM   1963  N   GLY   242      31.797   5.963 -22.591  1.00 41.12           N  
ATOM   1964  CA  GLY   242      33.191   5.709 -22.346  1.00 41.12           C  
ATOM   1965  C   GLY   242      33.336   4.549 -21.409  1.00 41.12           C  
ATOM   1966  O   GLY   242      34.152   3.654 -21.636  1.00 41.12           O  
ATOM   1967  N   SER   243      32.537   4.534 -20.321  1.00 66.07           N  
ATOM   1968  CA  SER   243      32.655   3.455 -19.383  1.00 66.07           C  
ATOM   1969  C   SER   243      31.579   2.481 -19.723  1.00 66.07           C  
ATOM   1970  O   SER   243      30.500   2.508 -19.132  1.00 66.07           O  
ATOM   1971  CB  SER   243      32.435   3.887 -17.925  1.00 66.07           C  
ATOM   1972  OG  SER   243      33.467   4.774 -17.524  1.00 66.07           O  
ATOM   1973  N   SER   244      31.873   1.585 -20.689  1.00 78.59           N  
ATOM   1974  CA  SER   244      30.910   0.619 -21.121  1.00 78.59           C  
ATOM   1975  C   SER   244      31.495  -0.202 -22.239  1.00 78.59           C  
ATOM   1976  O   SER   244      32.475   0.182 -22.877  1.00 78.59           O  
ATOM   1977  CB  SER   244      29.611   1.252 -21.646  1.00 78.59           C  
ATOM   1978  OG  SER   244      29.881   2.044 -22.792  1.00 78.59           O  
ATOM   1979  N   THR   245      30.988  -1.446 -22.359  1.00161.75           N  
ATOM   1980  CA  THR   245      31.247  -2.412 -23.399  1.00161.75           C  
ATOM   1981  C   THR   245      30.238  -2.360 -24.519  1.00161.75           C  
ATOM   1982  O   THR   245      30.484  -2.867 -25.618  1.00161.75           O  
ATOM   1983  CB  THR   245      31.235  -3.816 -22.872  1.00161.75           C  
ATOM   1984  CG2 THR   245      29.802  -4.162 -22.435  1.00161.75           C  
ATOM   1985  OG1 THR   245      31.677  -4.724 -23.870  1.00161.75           O  
ATOM   1986  N   LYS   246      29.030  -1.841 -24.215  1.00 71.68           N  
ATOM   1987  CA  LYS   246      27.897  -1.886 -25.104  1.00 71.68           C  
ATOM   1988  C   LYS   246      27.982  -0.852 -26.178  1.00 71.68           C  
ATOM   1989  O   LYS   246      28.526   0.236 -25.990  1.00 71.68           O  
ATOM   1990  CB  LYS   246      26.566  -1.638 -24.380  1.00 71.68           C  
ATOM   1991  CG  LYS   246      26.253  -2.673 -23.302  1.00 71.68           C  
ATOM   1992  CD  LYS   246      25.163  -2.209 -22.336  1.00 71.68           C  
ATOM   1993  CE  LYS   246      24.996  -3.114 -21.116  1.00 71.68           C  
ATOM   1994  NZ  LYS   246      24.245  -2.398 -20.059  1.00 71.68           N1+
ATOM   1995  N   LEU   247      27.422  -1.201 -27.357  1.00165.62           N  
ATOM   1996  CA  LEU   247      27.353  -0.308 -28.476  1.00165.62           C  
ATOM   1997  C   LEU   247      25.917  -0.261 -28.898  1.00165.62           C  
ATOM   1998  O   LEU   247      25.247  -1.290 -28.957  1.00165.62           O  
ATOM   1999  CB  LEU   247      28.146  -0.799 -29.700  1.00165.62           C  
ATOM   2000  CG  LEU   247      29.661  -0.932 -29.461  1.00165.62           C  
ATOM   2001  CD1 LEU   247      30.378  -1.424 -30.729  1.00165.62           C  
ATOM   2002  CD2 LEU   247      30.260   0.370 -28.910  1.00165.62           C  
ATOM   2003  N   TYR   248      25.415   0.947 -29.218  1.00 73.30           N  
ATOM   2004  CA  TYR   248      24.043   1.120 -29.599  1.00 73.30           C  
ATOM   2005  C   TYR   248      24.025   1.880 -30.882  1.00 73.30           C  
ATOM   2006  O   TYR   248      25.023   2.470 -31.295  1.00 73.30           O  
ATOM   2007  CB  TYR   248      23.238   1.997 -28.622  1.00 73.30           C  
ATOM   2008  CG  TYR   248      23.128   1.338 -27.289  1.00 73.30           C  
ATOM   2009  CD1 TYR   248      22.087   0.483 -27.008  1.00 73.30           C  
ATOM   2010  CD2 TYR   248      24.065   1.587 -26.312  1.00 73.30           C  
ATOM   2011  CE1 TYR   248      21.984  -0.117 -25.775  1.00 73.30           C  
ATOM   2012  CE2 TYR   248      23.967   0.990 -25.077  1.00 73.30           C  
ATOM   2013  CZ  TYR   248      22.926   0.135 -24.807  1.00 73.30           C  
ATOM   2014  OH  TYR   248      22.825  -0.477 -23.540  1.00 73.30           O  
ATOM   2015  N   ASN   249      22.868   1.827 -31.570  1.00117.33           N  
ATOM   2016  CA  ASN   249      22.679   2.607 -32.750  1.00117.33           C  
ATOM   2017  C   ASN   249      21.280   3.137 -32.700  1.00117.33           C  
ATOM   2018  O   ASN   249      20.370   2.460 -32.222  1.00117.33           O  
ATOM   2019  CB  ASN   249      22.814   1.793 -34.038  1.00117.33           C  
ATOM   2020  CG  ASN   249      22.685   2.804 -35.151  1.00117.33           C  
ATOM   2021  ND2 ASN   249      21.444   2.949 -35.686  1.00117.33           N  
ATOM   2022  OD1 ASN   249      23.658   3.466 -35.511  1.00117.33           O  
ATOM   2023  N   ILE   250      21.084   4.392 -33.151  1.00 89.91           N  
ATOM   2024  CA  ILE   250      19.766   4.954 -33.233  1.00 89.91           C  
ATOM   2025  C   ILE   250      19.672   5.653 -34.551  1.00 89.91           C  
ATOM   2026  O   ILE   250      20.658   6.194 -35.050  1.00 89.91           O  
ATOM   2027  CB  ILE   250      19.428   5.956 -32.167  1.00 89.91           C  
ATOM   2028  CG1 ILE   250      17.923   6.273 -32.217  1.00 89.91           C  
ATOM   2029  CG2 ILE   250      20.333   7.183 -32.348  1.00 89.91           C  
ATOM   2030  CD1 ILE   250      17.418   7.072 -31.019  1.00 89.91           C  
ATOM   2031  N   SER   251      18.472   5.655 -35.162  1.00 32.63           N  
ATOM   2032  CA  SER   251      18.331   6.263 -36.451  1.00 32.63           C  
ATOM   2033  C   SER   251      18.389   7.753 -36.323  1.00 32.63           C  
ATOM   2034  O   SER   251      17.976   8.333 -35.320  1.00 32.63           O  
ATOM   2035  CB  SER   251      17.012   5.914 -37.161  1.00 32.63           C  
ATOM   2036  OG  SER   251      16.965   6.559 -38.426  1.00 32.63           O  
ATOM   2037  N   THR   252      18.913   8.400 -37.379  1.00118.70           N  
ATOM   2038  CA  THR   252      19.066   9.824 -37.460  1.00118.70           C  
ATOM   2039  C   THR   252      17.701  10.431 -37.526  1.00118.70           C  
ATOM   2040  O   THR   252      17.488  11.555 -37.080  1.00118.70           O  
ATOM   2041  CB  THR   252      19.801  10.242 -38.698  1.00118.70           C  
ATOM   2042  CG2 THR   252      20.072  11.748 -38.612  1.00118.70           C  
ATOM   2043  OG1 THR   252      21.040   9.558 -38.776  1.00118.70           O  
ATOM   2044  N   ALA   253      16.741   9.691 -38.115  1.00 32.68           N  
ATOM   2045  CA  ALA   253      15.414  10.203 -38.298  1.00 32.68           C  
ATOM   2046  C   ALA   253      14.821  10.537 -36.967  1.00 32.68           C  
ATOM   2047  O   ALA   253      14.196  11.585 -36.811  1.00 32.68           O  
ATOM   2048  CB  ALA   253      14.472   9.197 -38.979  1.00 32.68           C  
ATOM   2049  N   SER   254      15.004   9.657 -35.969  1.00 73.84           N  
ATOM   2050  CA  SER   254      14.448   9.899 -34.668  1.00 73.84           C  
ATOM   2051  C   SER   254      15.141  11.074 -34.047  1.00 73.84           C  
ATOM   2052  O   SER   254      14.529  11.828 -33.292  1.00 73.84           O  
ATOM   2053  CB  SER   254      14.640   8.711 -33.710  1.00 73.84           C  
ATOM   2054  OG  SER   254      13.953   7.568 -34.195  1.00 73.84           O  
ATOM   2055  N   LEU   255      16.449  11.248 -34.329  1.00 61.04           N  
ATOM   2056  CA  LEU   255      17.223  12.307 -33.731  1.00 61.04           C  
ATOM   2057  C   LEU   255      16.788  13.672 -34.194  1.00 61.04           C  
ATOM   2058  O   LEU   255      16.725  14.615 -33.403  1.00 61.04           O  
ATOM   2059  CB  LEU   255      18.733  12.184 -34.008  1.00 61.04           C  
ATOM   2060  CG  LEU   255      19.380  10.965 -33.320  1.00 61.04           C  
ATOM   2061  CD1 LEU   255      20.886  10.878 -33.615  1.00 61.04           C  
ATOM   2062  CD2 LEU   255      19.078  10.950 -31.815  1.00 61.04           C  
ATOM   2063  N   LYS   256      16.485  13.813 -35.497  1.00103.56           N  
ATOM   2064  CA  LYS   256      16.142  15.078 -36.087  1.00103.56           C  
ATOM   2065  C   LYS   256      14.854  15.618 -35.533  1.00103.56           C  
ATOM   2066  O   LYS   256      14.644  16.829 -35.555  1.00103.56           O  
ATOM   2067  CB  LYS   256      16.043  15.030 -37.621  1.00103.56           C  
ATOM   2068  CG  LYS   256      17.408  14.877 -38.297  1.00103.56           C  
ATOM   2069  CD  LYS   256      17.327  14.689 -39.813  1.00103.56           C  
ATOM   2070  CE  LYS   256      18.675  14.833 -40.521  1.00103.56           C  
ATOM   2071  NZ  LYS   256      19.253  13.500 -40.804  1.00103.56           N1+
ATOM   2072  N   GLU   257      13.918  14.764 -35.073  1.00149.01           N  
ATOM   2073  CA  GLU   257      12.704  15.342 -34.557  1.00149.01           C  
ATOM   2074  C   GLU   257      12.844  15.698 -33.112  1.00149.01           C  
ATOM   2075  O   GLU   257      13.163  14.865 -32.265  1.00149.01           O  
ATOM   2076  CB  GLU   257      11.437  14.501 -34.733  1.00149.01           C  
ATOM   2077  CG  GLU   257      10.760  14.762 -36.073  1.00149.01           C  
ATOM   2078  CD  GLU   257      10.321  16.222 -36.045  1.00149.01           C  
ATOM   2079  OE1 GLU   257       9.442  16.558 -35.209  1.00149.01           O  
ATOM   2080  OE2 GLU   257      10.871  17.023 -36.848  1.00149.01           O1-
ATOM   2081  N   LYS   258      12.528  16.975 -32.814  1.00235.13           N  
ATOM   2082  CA  LYS   258      12.730  17.584 -31.533  1.00235.13           C  
ATOM   2083  C   LYS   258      11.996  16.890 -30.429  1.00235.13           C  
ATOM   2084  O   LYS   258      12.573  16.558 -29.406  1.00235.13           O  
ATOM   2085  CB  LYS   258      12.285  19.055 -31.491  1.00235.13           C  
ATOM   2086  CG  LYS   258      12.600  19.718 -30.148  1.00235.13           C  
ATOM   2087  CD  LYS   258      12.334  21.223 -30.113  1.00235.13           C  
ATOM   2088  CE  LYS   258      13.008  21.994 -31.246  1.00235.13           C  
ATOM   2089  NZ  LYS   258      12.247  21.801 -32.498  1.00235.13           N1+
ATOM   2090  N   ASP   259      10.701  16.615 -30.528  1.00238.67           N  
ATOM   2091  CA  ASP   259      10.202  16.014 -29.324  1.00238.67           C  
ATOM   2092  C   ASP   259       9.733  14.633 -29.630  1.00238.67           C  
ATOM   2093  O   ASP   259       8.603  14.259 -29.320  1.00238.67           O  
ATOM   2094  CB  ASP   259       9.057  16.807 -28.665  1.00238.67           C  
ATOM   2095  CG  ASP   259       7.881  16.884 -29.625  1.00238.67           C  
ATOM   2096  OD1 ASP   259       8.054  16.485 -30.807  1.00238.67           O  
ATOM   2097  OD2 ASP   259       6.792  17.341 -29.186  1.00238.67           O1-
ATOM   2098  N   THR   260      10.616  13.813 -30.223  1.00123.67           N  
ATOM   2099  CA  THR   260      10.214  12.480 -30.544  1.00123.67           C  
ATOM   2100  C   THR   260      10.895  11.525 -29.619  1.00123.67           C  
ATOM   2101  O   THR   260      11.901  11.847 -28.989  1.00123.67           O  
ATOM   2102  CB  THR   260      10.532  12.078 -31.952  1.00123.67           C  
ATOM   2103  CG2 THR   260       9.719  12.973 -32.900  1.00123.67           C  
ATOM   2104  OG1 THR   260      11.925  12.201 -32.203  1.00123.67           O  
ATOM   2105  N   HIS   261      10.319  10.313 -29.499  1.00 82.19           N  
ATOM   2106  CA  HIS   261      10.866   9.293 -28.655  1.00 82.19           C  
ATOM   2107  C   HIS   261      11.947   8.593 -29.423  1.00 82.19           C  
ATOM   2108  O   HIS   261      11.902   8.531 -30.652  1.00 82.19           O  
ATOM   2109  CB  HIS   261       9.801   8.275 -28.209  1.00 82.19           C  
ATOM   2110  CG  HIS   261      10.277   7.295 -27.180  1.00 82.19           C  
ATOM   2111  CD2 HIS   261      10.230   5.934 -27.181  1.00 82.19           C  
ATOM   2112  ND1 HIS   261      10.852   7.651 -25.982  1.00 82.19           N  
ATOM   2113  CE1 HIS   261      11.123   6.498 -25.319  1.00 82.19           C  
ATOM   2114  NE2 HIS   261      10.763   5.430 -26.008  1.00 82.19           N  
ATOM   2115  N   LEU   262      12.970   8.066 -28.716  1.00 98.92           N  
ATOM   2116  CA  LEU   262      14.047   7.391 -29.389  1.00 98.92           C  
ATOM   2117  C   LEU   262      13.934   5.919 -29.143  1.00 98.92           C  
ATOM   2118  O   LEU   262      13.459   5.483 -28.094  1.00 98.92           O  
ATOM   2119  CB  LEU   262      15.458   7.816 -28.939  1.00 98.92           C  
ATOM   2120  CG  LEU   262      15.910   9.196 -29.454  1.00 98.92           C  
ATOM   2121  CD1 LEU   262      14.989  10.317 -28.958  1.00 98.92           C  
ATOM   2122  CD2 LEU   262      17.388   9.453 -29.119  1.00 98.92           C  
ATOM   2123  N   LYS   263      14.349   5.106 -30.141  1.00127.18           N  
ATOM   2124  CA  LYS   263      14.305   3.679 -29.982  1.00127.18           C  
ATOM   2125  C   LYS   263      15.681   3.144 -30.273  1.00127.18           C  
ATOM   2126  O   LYS   263      15.936   2.695 -31.390  1.00127.18           O  
ATOM   2127  CB  LYS   263      13.389   2.989 -31.010  1.00127.18           C  
ATOM   2128  CG  LYS   263      11.972   3.559 -31.095  1.00127.18           C  
ATOM   2129  CD  LYS   263      11.890   4.893 -31.845  1.00127.18           C  
ATOM   2130  CE  LYS   263      11.948   4.739 -33.368  1.00127.18           C  
ATOM   2131  NZ  LYS   263      11.665   6.031 -34.032  1.00127.18           N1+
ATOM   2132  N   PRO   264      16.573   3.137 -29.319  1.00 68.72           N  
ATOM   2133  CA  PRO   264      17.897   2.641 -29.607  1.00 68.72           C  
ATOM   2134  C   PRO   264      17.940   1.145 -29.678  1.00 68.72           C  
ATOM   2135  O   PRO   264      17.156   0.491 -28.994  1.00 68.72           O  
ATOM   2136  CB  PRO   264      18.803   3.217 -28.520  1.00 68.72           C  
ATOM   2137  CG  PRO   264      18.093   4.514 -28.100  1.00 68.72           C  
ATOM   2138  CD  PRO   264      16.605   4.233 -28.363  1.00 68.72           C  
ATOM   2139  N   THR   265      18.866   0.584 -30.484  1.00103.11           N  
ATOM   2140  CA  THR   265      18.978  -0.841 -30.627  1.00103.11           C  
ATOM   2141  C   THR   265      20.305  -1.278 -30.080  1.00103.11           C  
ATOM   2142  O   THR   265      21.322  -0.620 -30.294  1.00103.11           O  
ATOM   2143  CB  THR   265      18.937  -1.291 -32.057  1.00103.11           C  
ATOM   2144  CG2 THR   265      17.605  -0.842 -32.683  1.00103.11           C  
ATOM   2145  OG1 THR   265      20.027  -0.729 -32.771  1.00103.11           O  
ATOM   2146  N   LEU   266      20.316  -2.408 -29.336  1.00 69.10           N  
ATOM   2147  CA  LEU   266      21.521  -2.954 -28.760  1.00 69.10           C  
ATOM   2148  C   LEU   266      22.263  -3.712 -29.835  1.00 69.10           C  
ATOM   2149  O   LEU   266      21.644  -4.335 -30.696  1.00 69.10           O  
ATOM   2150  CB  LEU   266      21.242  -3.920 -27.591  1.00 69.10           C  
ATOM   2151  CG  LEU   266      22.502  -4.439 -26.868  1.00 69.10           C  
ATOM   2152  CD1 LEU   266      23.242  -3.301 -26.144  1.00 69.10           C  
ATOM   2153  CD2 LEU   266      22.165  -5.609 -25.929  1.00 69.10           C  
ATOM   2154  N   LEU   267      23.613  -3.573 -29.853  1.00251.95           N  
ATOM   2155  CA  LEU   267      24.545  -4.170 -30.791  1.00251.95           C  
ATOM   2156  C   LEU   267      24.982  -5.608 -30.590  1.00251.95           C  
ATOM   2157  O   LEU   267      25.133  -6.315 -31.587  1.00251.95           O  
ATOM   2158  CB  LEU   267      25.769  -3.288 -31.087  1.00251.95           C  
ATOM   2159  CG  LEU   267      25.428  -2.139 -32.062  1.00251.95           C  
ATOM   2160  CD1 LEU   267      24.300  -1.244 -31.526  1.00251.95           C  
ATOM   2161  CD2 LEU   267      26.678  -1.343 -32.460  1.00251.95           C  
ATOM   2162  N   GLY   268      25.205  -6.135 -29.357  1.00192.50           N  
ATOM   2163  CA  GLY   268      25.273  -5.511 -28.062  1.00192.50           C  
ATOM   2164  C   GLY   268      26.619  -5.087 -27.508  1.00192.50           C  
ATOM   2165  O   GLY   268      26.740  -3.971 -27.007  1.00192.50           O  
ATOM   2166  N   GLU   269      27.672  -5.955 -27.533  1.00135.89           N  
ATOM   2167  CA  GLU   269      28.831  -5.552 -26.759  1.00135.89           C  
ATOM   2168  C   GLU   269      30.128  -6.194 -27.191  1.00135.89           C  
ATOM   2169  O   GLU   269      30.163  -7.263 -27.797  1.00135.89           O  
ATOM   2170  CB  GLU   269      28.692  -5.787 -25.243  1.00135.89           C  
ATOM   2171  CG  GLU   269      28.594  -7.256 -24.831  1.00135.89           C  
ATOM   2172  CD  GLU   269      28.649  -7.303 -23.311  1.00135.89           C  
ATOM   2173  OE1 GLU   269      29.785  -7.326 -22.763  1.00135.89           O  
ATOM   2174  OE2 GLU   269      27.562  -7.304 -22.677  1.00135.89           O1-
ATOM   2175  N   ARG   270      31.234  -5.471 -26.882  1.00160.14           N  
ATOM   2176  CA  ARG   270      32.629  -5.722 -27.165  1.00160.14           C  
ATOM   2177  C   ARG   270      33.335  -6.719 -26.293  1.00160.14           C  
ATOM   2178  O   ARG   270      34.416  -7.176 -26.659  1.00160.14           O  
ATOM   2179  CB  ARG   270      33.472  -4.439 -27.189  1.00160.14           C  
ATOM   2180  CG  ARG   270      33.337  -3.681 -28.511  1.00160.14           C  
ATOM   2181  CD  ARG   270      34.076  -2.344 -28.532  1.00160.14           C  
ATOM   2182  NE  ARG   270      33.282  -1.411 -27.688  1.00160.14           N  
ATOM   2183  CZ  ARG   270      33.881  -0.450 -26.927  1.00160.14           C  
ATOM   2184  NH1 ARG   270      35.239  -0.322 -26.906  1.00160.14           N1+
ATOM   2185  NH2 ARG   270      33.107   0.384 -26.175  1.00160.14           N  
ATOM   2186  N   GLY   271      32.834  -7.024 -25.086  1.00 41.20           N  
ATOM   2187  CA  GLY   271      33.588  -7.912 -24.238  1.00 41.20           C  
ATOM   2188  C   GLY   271      34.204  -7.052 -23.174  1.00 41.20           C  
ATOM   2189  O   GLY   271      34.301  -5.838 -23.332  1.00 41.20           O  
ATOM   2190  N   PHE   272      34.671  -7.676 -22.074  1.00116.73           N  
ATOM   2191  CA  PHE   272      35.124  -6.974 -20.899  1.00116.73           C  
ATOM   2192  C   PHE   272      36.403  -6.205 -21.093  1.00116.73           C  
ATOM   2193  O   PHE   272      37.276  -6.579 -21.876  1.00116.73           O  
ATOM   2194  CB  PHE   272      35.324  -7.896 -19.680  1.00116.73           C  
ATOM   2195  CG  PHE   272      36.374  -8.898 -20.026  1.00116.73           C  
ATOM   2196  CD1 PHE   272      37.709  -8.578 -19.930  1.00116.73           C  
ATOM   2197  CD2 PHE   272      36.027 -10.165 -20.439  1.00116.73           C  
ATOM   2198  CE1 PHE   272      38.681  -9.496 -20.248  1.00116.73           C  
ATOM   2199  CE2 PHE   272      36.997 -11.089 -20.758  1.00116.73           C  
ATOM   2200  CZ  PHE   272      38.326 -10.757 -20.665  1.00116.73           C  
ATOM   2201  N   LYS   273      36.489  -5.071 -20.353  1.00 98.15           N  
ATOM   2202  CA  LYS   273      37.600  -4.161 -20.183  1.00 98.15           C  
ATOM   2203  C   LYS   273      38.038  -3.517 -21.465  1.00 98.15           C  
ATOM   2204  O   LYS   273      39.162  -3.028 -21.562  1.00 98.15           O  
ATOM   2205  CB  LYS   273      38.840  -4.814 -19.543  1.00 98.15           C  
ATOM   2206  CG  LYS   273      38.636  -5.203 -18.078  1.00 98.15           C  
ATOM   2207  CD  LYS   273      39.787  -6.026 -17.497  1.00 98.15           C  
ATOM   2208  CE  LYS   273      41.028  -5.189 -17.175  1.00 98.15           C  
ATOM   2209  NZ  LYS   273      42.080  -6.042 -16.581  1.00 98.15           N1+
ATOM   2210  N   THR   274      37.156  -3.512 -22.475  1.00171.55           N  
ATOM   2211  CA  THR   274      37.345  -2.966 -23.794  1.00171.55           C  
ATOM   2212  C   THR   274      37.030  -1.503 -23.907  1.00171.55           C  
ATOM   2213  O   THR   274      37.155  -0.952 -24.999  1.00171.55           O  
ATOM   2214  CB  THR   274      36.535  -3.678 -24.837  1.00171.55           C  
ATOM   2215  CG2 THR   274      36.936  -5.164 -24.843  1.00171.55           C  
ATOM   2216  OG1 THR   274      35.147  -3.546 -24.562  1.00171.55           O  
ATOM   2217  N   GLU   275      36.508  -0.871 -22.838  1.00 91.67           N  
ATOM   2218  CA  GLU   275      36.012   0.485 -22.838  1.00 91.67           C  
ATOM   2219  C   GLU   275      36.827   1.414 -23.698  1.00 91.67           C  
ATOM   2220  O   GLU   275      38.059   1.422 -23.675  1.00 91.67           O  
ATOM   2221  CB  GLU   275      35.907   1.034 -21.407  1.00 91.67           C  
ATOM   2222  CG  GLU   275      34.926   0.191 -20.584  1.00 91.67           C  
ATOM   2223  CD  GLU   275      35.159   0.436 -19.102  1.00 91.67           C  
ATOM   2224  OE1 GLU   275      34.568   1.408 -18.560  1.00 91.67           O  
ATOM   2225  OE2 GLU   275      35.928  -0.352 -18.490  1.00 91.67           O1-
ATOM   2226  N   ALA   276      36.106   2.186 -24.546  1.00 62.79           N  
ATOM   2227  CA  ALA   276      36.704   3.135 -25.446  1.00 62.79           C  
ATOM   2228  C   ALA   276      35.869   4.382 -25.425  1.00 62.79           C  
ATOM   2229  O   ALA   276      34.657   4.330 -25.222  1.00 62.79           O  
ATOM   2230  CB  ALA   276      36.762   2.649 -26.904  1.00 62.79           C  
ATOM   2231  N   ILE   277      36.535   5.552 -25.487  1.00118.29           N  
ATOM   2232  CA  ILE   277      35.911   6.845 -25.573  1.00118.29           C  
ATOM   2233  C   ILE   277      35.573   7.230 -26.989  1.00118.29           C  
ATOM   2234  O   ILE   277      34.741   8.105 -27.219  1.00118.29           O  
ATOM   2235  CB  ILE   277      36.687   7.952 -24.920  1.00118.29           C  
ATOM   2236  CG1 ILE   277      38.017   8.227 -25.626  1.00118.29           C  
ATOM   2237  CG2 ILE   277      36.851   7.571 -23.438  1.00118.29           C  
ATOM   2238  CD1 ILE   277      38.629   9.556 -25.190  1.00118.29           C  
ATOM   2239  N   ALA   278      36.308   6.700 -27.984  1.00 60.15           N  
ATOM   2240  CA  ALA   278      36.100   7.143 -29.339  1.00 60.15           C  
ATOM   2241  C   ALA   278      35.894   5.976 -30.253  1.00 60.15           C  
ATOM   2242  O   ALA   278      36.440   4.894 -30.038  1.00 60.15           O  
ATOM   2243  CB  ALA   278      37.287   7.945 -29.900  1.00 60.15           C  
ATOM   2244  N   LEU   279      35.097   6.202 -31.322  1.00144.78           N  
ATOM   2245  CA  LEU   279      34.706   5.169 -32.237  1.00144.78           C  
ATOM   2246  C   LEU   279      34.564   5.778 -33.617  1.00144.78           C  
ATOM   2247  O   LEU   279      34.146   6.929 -33.726  1.00144.78           O  
ATOM   2248  CB  LEU   279      33.331   4.667 -31.776  1.00144.78           C  
ATOM   2249  CG  LEU   279      32.821   3.476 -32.554  1.00144.78           C  
ATOM   2250  CD1 LEU   279      32.333   3.860 -33.958  1.00144.78           C  
ATOM   2251  CD2 LEU   279      33.938   2.436 -32.544  1.00144.78           C  
ATOM   2252  N   ALA   280      34.917   5.047 -34.713  1.00 58.42           N  
ATOM   2253  CA  ALA   280      34.745   5.627 -36.028  1.00 58.42           C  
ATOM   2254  C   ALA   280      34.304   4.590 -37.034  1.00 58.42           C  
ATOM   2255  O   ALA   280      34.889   3.514 -37.140  1.00 58.42           O  
ATOM   2256  CB  ALA   280      36.027   6.275 -36.582  1.00 58.42           C  
ATOM   2257  N   TYR   281      33.274   4.934 -37.846  1.00 72.60           N  
ATOM   2258  CA  TYR   281      32.715   4.065 -38.857  1.00 72.60           C  
ATOM   2259  C   TYR   281      33.350   4.381 -40.182  1.00 72.60           C  
ATOM   2260  O   TYR   281      33.498   5.544 -40.553  1.00 72.60           O  
ATOM   2261  CB  TYR   281      31.186   4.234 -39.019  1.00 72.60           C  
ATOM   2262  CG  TYR   281      30.632   3.327 -40.079  1.00 72.60           C  
ATOM   2263  CD1 TYR   281      30.341   2.005 -39.824  1.00 72.60           C  
ATOM   2264  CD2 TYR   281      30.377   3.816 -41.341  1.00 72.60           C  
ATOM   2265  CE1 TYR   281      29.821   1.190 -40.807  1.00 72.60           C  
ATOM   2266  CE2 TYR   281      29.858   3.009 -42.327  1.00 72.60           C  
ATOM   2267  CZ  TYR   281      29.579   1.690 -42.063  1.00 72.60           C  
ATOM   2268  OH  TYR   281      29.045   0.863 -43.074  1.00 72.60           O  
ATOM   2269  N   ASP   282      33.768   3.328 -40.918  1.00 67.19           N  
ATOM   2270  CA  ASP   282      34.371   3.475 -42.219  1.00 67.19           C  
ATOM   2271  C   ASP   282      33.377   3.039 -43.254  1.00 67.19           C  
ATOM   2272  O   ASP   282      32.863   1.923 -43.206  1.00 67.19           O  
ATOM   2273  CB  ASP   282      35.611   2.581 -42.392  1.00 67.19           C  
ATOM   2274  CG  ASP   282      36.192   2.782 -43.784  1.00 67.19           C  
ATOM   2275  OD1 ASP   282      35.941   3.857 -44.390  1.00 67.19           O  
ATOM   2276  OD2 ASP   282      36.883   1.846 -44.265  1.00 67.19           O1-
ATOM   2277  N   PRO   283      33.063   3.899 -44.185  1.00 77.76           N  
ATOM   2278  CA  PRO   283      32.131   3.522 -45.213  1.00 77.76           C  
ATOM   2279  C   PRO   283      32.635   2.449 -46.136  1.00 77.76           C  
ATOM   2280  O   PRO   283      31.834   1.621 -46.566  1.00 77.76           O  
ATOM   2281  CB  PRO   283      31.752   4.818 -45.924  1.00 77.76           C  
ATOM   2282  CG  PRO   283      31.931   5.894 -44.837  1.00 77.76           C  
ATOM   2283  CD  PRO   283      33.026   5.328 -43.916  1.00 77.76           C  
ATOM   2284  N   LYS   284      33.942   2.437 -46.461  1.00136.94           N  
ATOM   2285  CA  LYS   284      34.428   1.499 -47.437  1.00136.94           C  
ATOM   2286  C   LYS   284      34.298   0.083 -46.961  1.00136.94           C  
ATOM   2287  O   LYS   284      33.754  -0.760 -47.670  1.00136.94           O  
ATOM   2288  CB  LYS   284      35.916   1.678 -47.782  1.00136.94           C  
ATOM   2289  CG  LYS   284      36.242   2.994 -48.483  1.00136.94           C  
ATOM   2290  CD  LYS   284      37.731   3.170 -48.788  1.00136.94           C  
ATOM   2291  CE  LYS   284      38.622   3.258 -47.550  1.00136.94           C  
ATOM   2292  NZ  LYS   284      40.040   3.351 -47.965  1.00136.94           N1+
ATOM   2293  N   THR   285      34.867  -0.221 -45.777  1.00 94.35           N  
ATOM   2294  CA  THR   285      34.869  -1.532 -45.185  1.00 94.35           C  
ATOM   2295  C   THR   285      33.617  -1.846 -44.418  1.00 94.35           C  
ATOM   2296  O   THR   285      33.260  -3.012 -44.263  1.00 94.35           O  
ATOM   2297  CB  THR   285      36.043  -1.762 -44.283  1.00 94.35           C  
ATOM   2298  CG2 THR   285      37.327  -1.645 -45.121  1.00 94.35           C  
ATOM   2299  OG1 THR   285      36.052  -0.807 -43.235  1.00 94.35           O  
ATOM   2300  N   LYS   286      32.923  -0.815 -43.903  1.00135.26           N  
ATOM   2301  CA  LYS   286      31.778  -0.987 -43.050  1.00135.26           C  
ATOM   2302  C   LYS   286      32.224  -1.463 -41.703  1.00135.26           C  
ATOM   2303  O   LYS   286      31.447  -2.040 -40.945  1.00135.26           O  
ATOM   2304  CB  LYS   286      30.734  -1.970 -43.598  1.00135.26           C  
ATOM   2305  CG  LYS   286      30.096  -1.424 -44.870  1.00135.26           C  
ATOM   2306  CD  LYS   286      29.054  -2.338 -45.505  1.00135.26           C  
ATOM   2307  CE  LYS   286      28.676  -1.902 -46.919  1.00135.26           C  
ATOM   2308  NZ  LYS   286      28.615  -0.428 -46.973  1.00135.26           N1+
ATOM   2309  N   VAL   287      33.501  -1.198 -41.364  1.00 66.48           N  
ATOM   2310  CA  VAL   287      34.047  -1.543 -40.083  1.00 66.48           C  
ATOM   2311  C   VAL   287      33.965  -0.345 -39.180  1.00 66.48           C  
ATOM   2312  O   VAL   287      34.005   0.801 -39.625  1.00 66.48           O  
ATOM   2313  CB  VAL   287      35.491  -1.953 -40.152  1.00 66.48           C  
ATOM   2314  CG1 VAL   287      36.018  -2.180 -38.726  1.00 66.48           C  
ATOM   2315  CG2 VAL   287      35.607  -3.191 -41.059  1.00 66.48           C  
ATOM   2316  N   ILE   288      33.822  -0.603 -37.866  1.00144.42           N  
ATOM   2317  CA  ILE   288      33.763   0.413 -36.849  1.00144.42           C  
ATOM   2318  C   ILE   288      34.995   0.200 -36.006  1.00144.42           C  
ATOM   2319  O   ILE   288      35.247  -0.910 -35.538  1.00144.42           O  
ATOM   2320  CB  ILE   288      32.514   0.231 -36.021  1.00144.42           C  
ATOM   2321  CG1 ILE   288      31.228   0.573 -36.800  1.00144.42           C  
ATOM   2322  CG2 ILE   288      32.651   1.047 -34.755  1.00144.42           C  
ATOM   2323  CD1 ILE   288      30.708  -0.521 -37.725  1.00144.42           C  
ATOM   2324  N   PHE   289      35.808   1.264 -35.808  1.00 83.57           N  
ATOM   2325  CA  PHE   289      37.071   1.152 -35.121  1.00 83.57           C  
ATOM   2326  C   PHE   289      36.979   1.818 -33.783  1.00 83.57           C  
ATOM   2327  O   PHE   289      36.403   2.895 -33.643  1.00 83.57           O  
ATOM   2328  CB  PHE   289      38.218   1.843 -35.884  1.00 83.57           C  
ATOM   2329  CG  PHE   289      38.385   1.178 -37.213  1.00 83.57           C  
ATOM   2330  CD1 PHE   289      39.116   0.018 -37.336  1.00 83.57           C  
ATOM   2331  CD2 PHE   289      37.817   1.721 -38.345  1.00 83.57           C  
ATOM   2332  CE1 PHE   289      39.275  -0.588 -38.562  1.00 83.57           C  
ATOM   2333  CE2 PHE   289      37.971   1.121 -39.575  1.00 83.57           C  
ATOM   2334  CZ  PHE   289      38.700  -0.038 -39.684  1.00 83.57           C  
ATOM   2335  N   PHE   290      37.577   1.184 -32.754  1.00177.05           N  
ATOM   2336  CA  PHE   290      37.489   1.729 -31.429  1.00177.05           C  
ATOM   2337  C   PHE   290      38.878   2.030 -30.957  1.00177.05           C  
ATOM   2338  O   PHE   290      39.783   1.211 -31.118  1.00177.05           O  
ATOM   2339  CB  PHE   290      36.939   0.703 -30.420  1.00177.05           C  
ATOM   2340  CG  PHE   290      35.565   0.291 -30.828  1.00177.05           C  
ATOM   2341  CD1 PHE   290      35.389  -0.582 -31.877  1.00177.05           C  
ATOM   2342  CD2 PHE   290      34.456   0.777 -30.176  1.00177.05           C  
ATOM   2343  CE1 PHE   290      34.131  -0.971 -32.270  1.00177.05           C  
ATOM   2344  CE2 PHE   290      33.194   0.390 -30.563  1.00177.05           C  
ATOM   2345  CZ  PHE   290      33.030  -0.483 -31.611  1.00177.05           C  
ATOM   2346  N   VAL   291      39.086   3.227 -30.371  1.00121.29           N  
ATOM   2347  CA  VAL   291      40.349   3.527 -29.755  1.00121.29           C  
ATOM   2348  C   VAL   291      40.117   3.326 -28.278  1.00121.29           C  
ATOM   2349  O   VAL   291      39.360   4.059 -27.643  1.00121.29           O  
ATOM   2350  CB  VAL   291      40.848   4.916 -30.056  1.00121.29           C  
ATOM   2351  CG1 VAL   291      39.863   5.973 -29.526  1.00121.29           C  
ATOM   2352  CG2 VAL   291      42.280   5.033 -29.516  1.00121.29           C  
ATOM   2353  N   GLU   292      40.772   2.300 -27.693  1.00 91.43           N  
ATOM   2354  CA  GLU   292      40.456   1.856 -26.357  1.00 91.43           C  
ATOM   2355  C   GLU   292      41.233   2.553 -25.271  1.00 91.43           C  
ATOM   2356  O   GLU   292      42.304   3.113 -25.497  1.00 91.43           O  
ATOM   2357  CB  GLU   292      40.563   0.323 -26.249  1.00 91.43           C  
ATOM   2358  CG  GLU   292      39.471  -0.340 -27.104  1.00 91.43           C  
ATOM   2359  CD  GLU   292      39.783  -1.810 -27.364  1.00 91.43           C  
ATOM   2360  OE1 GLU   292      40.988  -2.149 -27.504  1.00 91.43           O  
ATOM   2361  OE2 GLU   292      38.813  -2.610 -27.442  1.00 91.43           O1-
ATOM   2362  N   SER   293      40.639   2.564 -24.051  1.00116.42           N  
ATOM   2363  CA  SER   293      41.143   3.237 -22.880  1.00116.42           C  
ATOM   2364  C   SER   293      42.332   2.589 -22.225  1.00116.42           C  
ATOM   2365  O   SER   293      43.315   3.272 -21.937  1.00116.42           O  
ATOM   2366  CB  SER   293      40.065   3.395 -21.791  1.00116.42           C  
ATOM   2367  OG  SER   293      40.607   4.062 -20.658  1.00116.42           O  
ATOM   2368  N   ASN   294      42.294   1.268 -21.929  1.00134.73           N  
ATOM   2369  CA  ASN   294      43.425   0.778 -21.183  1.00134.73           C  
ATOM   2370  C   ASN   294      44.045  -0.426 -21.832  1.00134.73           C  
ATOM   2371  O   ASN   294      45.067  -0.931 -21.369  1.00134.73           O  
ATOM   2372  CB  ASN   294      43.077   0.380 -19.741  1.00134.73           C  
ATOM   2373  CG  ASN   294      44.396   0.250 -18.994  1.00134.73           C  
ATOM   2374  ND2 ASN   294      44.805  -1.015 -18.708  1.00134.73           N  
ATOM   2375  OD1 ASN   294      45.041   1.245 -18.666  1.00134.73           O  
ATOM   2376  N   SER   295      43.456  -0.916 -22.933  1.00 73.35           N  
ATOM   2377  CA  SER   295      43.939  -2.105 -23.583  1.00 73.35           C  
ATOM   2378  C   SER   295      45.174  -1.844 -24.394  1.00 73.35           C  
ATOM   2379  O   SER   295      45.847  -2.788 -24.809  1.00 73.35           O  
ATOM   2380  CB  SER   295      42.897  -2.705 -24.527  1.00 73.35           C  
ATOM   2381  OG  SER   295      42.644  -1.774 -25.567  1.00 73.35           O  
ATOM   2382  N   ARG   296      45.507  -0.568 -24.665  1.00134.09           N  
ATOM   2383  CA  ARG   296      46.675  -0.264 -25.447  1.00134.09           C  
ATOM   2384  C   ARG   296      46.489  -0.778 -26.849  1.00134.09           C  
ATOM   2385  O   ARG   296      47.465  -1.134 -27.510  1.00134.09           O  
ATOM   2386  CB  ARG   296      47.930  -0.897 -24.819  1.00134.09           C  
ATOM   2387  CG  ARG   296      48.230  -0.305 -23.437  1.00134.09           C  
ATOM   2388  CD  ARG   296      48.750  -1.324 -22.422  1.00134.09           C  
ATOM   2389  NE  ARG   296      50.206  -1.522 -22.659  1.00134.09           N  
ATOM   2390  CZ  ARG   296      50.851  -2.559 -22.048  1.00134.09           C  
ATOM   2391  NH1 ARG   296      50.147  -3.444 -21.283  1.00134.09           N1+
ATOM   2392  NH2 ARG   296      52.197  -2.714 -22.209  1.00134.09           N  
ATOM   2393  N   GLN   297      45.233  -0.795 -27.360  1.00 59.85           N  
ATOM   2394  CA  GLN   297      45.007  -1.315 -28.685  1.00 59.85           C  
ATOM   2395  C   GLN   297      43.888  -0.575 -29.372  1.00 59.85           C  
ATOM   2396  O   GLN   297      43.135   0.174 -28.750  1.00 59.85           O  
ATOM   2397  CB  GLN   297      44.612  -2.802 -28.668  1.00 59.85           C  
ATOM   2398  CG  GLN   297      45.708  -3.721 -28.126  1.00 59.85           C  
ATOM   2399  CD  GLN   297      45.163  -5.139 -28.118  1.00 59.85           C  
ATOM   2400  NE2 GLN   297      45.811  -6.041 -28.902  1.00 59.85           N  
ATOM   2401  OE1 GLN   297      44.182  -5.437 -27.436  1.00 59.85           O  
ATOM   2402  N   VAL   298      43.796  -0.754 -30.714  1.00 59.08           N  
ATOM   2403  CA  VAL   298      42.717  -0.234 -31.515  1.00 59.08           C  
ATOM   2404  C   VAL   298      41.984  -1.448 -32.024  1.00 59.08           C  
ATOM   2405  O   VAL   298      42.594  -2.353 -32.592  1.00 59.08           O  
ATOM   2406  CB  VAL   298      43.175   0.559 -32.708  1.00 59.08           C  
ATOM   2407  CG1 VAL   298      41.938   0.971 -33.527  1.00 59.08           C  
ATOM   2408  CG2 VAL   298      44.024   1.746 -32.219  1.00 59.08           C  
ATOM   2409  N   SER   299      40.644  -1.489 -31.850  1.00 57.81           N  
ATOM   2410  CA  SER   299      39.887  -2.667 -32.190  1.00 57.81           C  
ATOM   2411  C   SER   299      38.949  -2.385 -33.328  1.00 57.81           C  
ATOM   2412  O   SER   299      38.776  -1.238 -33.732  1.00 57.81           O  
ATOM   2413  CB  SER   299      39.038  -3.200 -31.018  1.00 57.81           C  
ATOM   2414  OG  SER   299      38.062  -2.243 -30.635  1.00 57.81           O  
ATOM   2415  N   CYS   300      38.339  -3.460 -33.890  1.00 79.27           N  
ATOM   2416  CA  CYS   300      37.465  -3.323 -35.030  1.00 79.27           C  
ATOM   2417  C   CYS   300      36.279  -4.234 -34.875  1.00 79.27           C  
ATOM   2418  O   CYS   300      36.318  -5.227 -34.147  1.00 79.27           O  
ATOM   2419  CB  CYS   300      38.073  -3.835 -36.351  1.00 79.27           C  
ATOM   2420  SG  CYS   300      37.912  -5.652 -36.435  1.00 79.27           S  
ATOM   2421  N   TRP   301      35.181  -3.890 -35.582  1.00105.72           N  
ATOM   2422  CA  TRP   301      34.010  -4.716 -35.672  1.00105.72           C  
ATOM   2423  C   TRP   301      33.333  -4.415 -36.971  1.00105.72           C  
ATOM   2424  O   TRP   301      32.965  -3.270 -37.238  1.00105.72           O  
ATOM   2425  CB  TRP   301      32.991  -4.461 -34.545  1.00105.72           C  
ATOM   2426  CG  TRP   301      31.652  -5.131 -34.755  1.00105.72           C  
ATOM   2427  CD1 TRP   301      31.334  -6.455 -34.830  1.00105.72           C  
ATOM   2428  CD2 TRP   301      30.416  -4.408 -34.890  1.00105.72           C  
ATOM   2429  CE2 TRP   301      29.402  -5.351 -35.050  1.00105.72           C  
ATOM   2430  CE3 TRP   301      30.149  -3.070 -34.875  1.00105.72           C  
ATOM   2431  NE1 TRP   301      29.979  -6.603 -35.018  1.00105.72           N  
ATOM   2432  CZ2 TRP   301      28.100  -4.967 -35.202  1.00105.72           C  
ATOM   2433  CZ3 TRP   301      28.836  -2.686 -35.031  1.00105.72           C  
ATOM   2434  CH2 TRP   301      27.830  -3.617 -35.193  1.00105.72           C  
ATOM   2435  N   ASN   302      33.150  -5.451 -37.816  1.00 67.06           N  
ATOM   2436  CA  ASN   302      32.450  -5.279 -39.055  1.00 67.06           C  
ATOM   2437  C   ASN   302      31.004  -5.164 -38.684  1.00 67.06           C  
ATOM   2438  O   ASN   302      30.489  -5.944 -37.887  1.00 67.06           O  
ATOM   2439  CB  ASN   302      32.631  -6.468 -40.015  1.00 67.06           C  
ATOM   2440  CG  ASN   302      32.090  -6.070 -41.379  1.00 67.06           C  
ATOM   2441  ND2 ASN   302      33.012  -5.709 -42.310  1.00 67.06           N  
ATOM   2442  OD1 ASN   302      30.882  -6.074 -41.608  1.00 67.06           O  
ATOM   2443  N   THR   303      30.313  -4.162 -39.250  1.00144.11           N  
ATOM   2444  CA  THR   303      28.940  -3.879 -38.945  1.00144.11           C  
ATOM   2445  C   THR   303      28.031  -4.936 -39.480  1.00144.11           C  
ATOM   2446  O   THR   303      26.912  -5.095 -38.996  1.00144.11           O  
ATOM   2447  CB  THR   303      28.503  -2.515 -39.406  1.00144.11           C  
ATOM   2448  CG2 THR   303      28.729  -2.370 -40.908  1.00144.11           C  
ATOM   2449  OG1 THR   303      27.142  -2.296 -39.084  1.00144.11           O  
ATOM   2450  N   GLN   304      28.470  -5.677 -40.507  1.00 96.63           N  
ATOM   2451  CA  GLN   304      27.610  -6.649 -41.112  1.00 96.63           C  
ATOM   2452  C   GLN   304      27.189  -7.656 -40.079  1.00 96.63           C  
ATOM   2453  O   GLN   304      26.026  -8.053 -40.054  1.00 96.63           O  
ATOM   2454  CB  GLN   304      28.293  -7.415 -42.255  1.00 96.63           C  
ATOM   2455  CG  GLN   304      28.819  -6.505 -43.371  1.00 96.63           C  
ATOM   2456  CD  GLN   304      27.652  -5.809 -44.057  1.00 96.63           C  
ATOM   2457  NE2 GLN   304      27.911  -5.255 -45.271  1.00 96.63           N  
ATOM   2458  OE1 GLN   304      26.544  -5.749 -43.528  1.00 96.63           O  
ATOM   2459  N   MET   305      28.102  -8.091 -39.185  1.00 94.50           N  
ATOM   2460  CA  MET   305      27.724  -9.112 -38.236  1.00 94.50           C  
ATOM   2461  C   MET   305      27.295  -8.500 -36.914  1.00 94.50           C  
ATOM   2462  O   MET   305      27.596  -7.338 -36.650  1.00 94.50           O  
ATOM   2463  CB  MET   305      28.840 -10.125 -37.928  1.00 94.50           C  
ATOM   2464  CG  MET   305      29.185 -11.021 -39.119  1.00 94.50           C  
ATOM   2465  SD  MET   305      30.500 -12.234 -38.799  1.00 94.50           S  
ATOM   2466  CE  MET   305      29.513 -13.199 -37.617  1.00 94.50           C  
ATOM   2467  N   GLU   306      26.565  -9.278 -36.059  1.00147.23           N  
ATOM   2468  CA  GLU   306      26.066  -8.880 -34.752  1.00147.23           C  
ATOM   2469  C   GLU   306      27.251  -8.690 -33.857  1.00147.23           C  
ATOM   2470  O   GLU   306      28.308  -9.264 -34.099  1.00147.23           O  
ATOM   2471  CB  GLU   306      25.137  -9.910 -34.083  1.00147.23           C  
ATOM   2472  CG  GLU   306      25.793 -11.270 -33.831  1.00147.23           C  
ATOM   2473  CD  GLU   306      25.506 -12.167 -35.028  1.00147.23           C  
ATOM   2474  OE1 GLU   306      25.957 -11.827 -36.152  1.00147.23           O  
ATOM   2475  OE2 GLU   306      24.819 -13.205 -34.831  1.00147.23           O1-
ATOM   2476  N   LEU   307      27.123  -7.878 -32.785  1.00102.31           N  
ATOM   2477  CA  LEU   307      28.324  -7.586 -32.052  1.00102.31           C  
ATOM   2478  C   LEU   307      28.512  -8.411 -30.823  1.00102.31           C  
ATOM   2479  O   LEU   307      27.825  -8.242 -29.814  1.00102.31           O  
ATOM   2480  CB  LEU   307      28.462  -6.114 -31.632  1.00102.31           C  
ATOM   2481  CG  LEU   307      29.762  -5.827 -30.851  1.00102.31           C  
ATOM   2482  CD1 LEU   307      31.005  -6.154 -31.692  1.00102.31           C  
ATOM   2483  CD2 LEU   307      29.785  -4.388 -30.310  1.00102.31           C  
ATOM   2484  N   LYS   308      29.520  -9.301 -30.905  1.00139.55           N  
ATOM   2485  CA  LYS   308      29.992 -10.140 -29.845  1.00139.55           C  
ATOM   2486  C   LYS   308      31.481 -10.000 -29.914  1.00139.55           C  
ATOM   2487  O   LYS   308      32.004  -9.503 -30.908  1.00139.55           O  
ATOM   2488  CB  LYS   308      29.657 -11.624 -30.054  1.00139.55           C  
ATOM   2489  CG  LYS   308      28.155 -11.896 -29.997  1.00139.55           C  
ATOM   2490  CD  LYS   308      27.532 -11.540 -28.646  1.00139.55           C  
ATOM   2491  CE  LYS   308      26.005 -11.615 -28.639  1.00139.55           C  
ATOM   2492  NZ  LYS   308      25.560 -12.985 -28.980  1.00139.55           N1+
ATOM   2493  N   PRO   309      32.188 -10.390 -28.891  1.00149.92           N  
ATOM   2494  CA  PRO   309      33.620 -10.240 -28.912  1.00149.92           C  
ATOM   2495  C   PRO   309      34.281 -11.077 -29.962  1.00149.92           C  
ATOM   2496  O   PRO   309      35.344 -10.694 -30.448  1.00149.92           O  
ATOM   2497  CB  PRO   309      34.080 -10.531 -27.484  1.00149.92           C  
ATOM   2498  CG  PRO   309      32.866 -10.129 -26.626  1.00149.92           C  
ATOM   2499  CD  PRO   309      31.651 -10.364 -27.542  1.00149.92           C  
ATOM   2500  N   GLU   310      33.666 -12.213 -30.334  1.00 88.67           N  
ATOM   2501  CA  GLU   310      34.228 -13.109 -31.302  1.00 88.67           C  
ATOM   2502  C   GLU   310      34.301 -12.388 -32.608  1.00 88.67           C  
ATOM   2503  O   GLU   310      35.187 -12.639 -33.424  1.00 88.67           O  
ATOM   2504  CB  GLU   310      33.368 -14.366 -31.491  1.00 88.67           C  
ATOM   2505  CG  GLU   310      31.932 -14.055 -31.914  1.00 88.67           C  
ATOM   2506  CD  GLU   310      31.154 -15.361 -31.863  1.00 88.67           C  
ATOM   2507  OE1 GLU   310      31.752 -16.419 -32.193  1.00 88.67           O  
ATOM   2508  OE2 GLU   310      29.954 -15.317 -31.483  1.00 88.67           O1-
ATOM   2509  N   ASN   311      33.329 -11.488 -32.822  1.00104.96           N  
ATOM   2510  CA  ASN   311      33.133 -10.675 -33.989  1.00104.96           C  
ATOM   2511  C   ASN   311      34.173  -9.593 -34.115  1.00104.96           C  
ATOM   2512  O   ASN   311      34.208  -8.916 -35.141  1.00104.96           O  
ATOM   2513  CB  ASN   311      31.750  -9.998 -34.015  1.00104.96           C  
ATOM   2514  CG  ASN   311      30.715 -11.082 -34.286  1.00104.96           C  
ATOM   2515  ND2 ASN   311      30.767 -11.681 -35.504  1.00104.96           N  
ATOM   2516  OD1 ASN   311      29.883 -11.392 -33.435  1.00104.96           O  
ATOM   2517  N   THR   312      34.981  -9.315 -33.069  1.00 53.17           N  
ATOM   2518  CA  THR   312      35.922  -8.227 -33.179  1.00 53.17           C  
ATOM   2519  C   THR   312      37.337  -8.736 -33.240  1.00 53.17           C  
ATOM   2520  O   THR   312      37.606  -9.906 -32.972  1.00 53.17           O  
ATOM   2521  CB  THR   312      35.862  -7.269 -32.023  1.00 53.17           C  
ATOM   2522  CG2 THR   312      34.433  -6.710 -31.909  1.00 53.17           C  
ATOM   2523  OG1 THR   312      36.222  -7.932 -30.820  1.00 53.17           O  
ATOM   2524  N   GLY   313      38.278  -7.833 -33.619  1.00 31.08           N  
ATOM   2525  CA  GLY   313      39.682  -8.148 -33.741  1.00 31.08           C  
ATOM   2526  C   GLY   313      40.487  -6.920 -33.389  1.00 31.08           C  
ATOM   2527  O   GLY   313      39.933  -5.897 -32.991  1.00 31.08           O  
ATOM   2528  N   VAL   314      41.836  -7.002 -33.509  1.00 55.46           N  
ATOM   2529  CA  VAL   314      42.680  -5.883 -33.173  1.00 55.46           C  
ATOM   2530  C   VAL   314      43.509  -5.488 -34.365  1.00 55.46           C  
ATOM   2531  O   VAL   314      44.173  -6.318 -34.983  1.00 55.46           O  
ATOM   2532  CB  VAL   314      43.633  -6.187 -32.054  1.00 55.46           C  
ATOM   2533  CG1 VAL   314      44.550  -4.972 -31.841  1.00 55.46           C  
ATOM   2534  CG2 VAL   314      42.816  -6.568 -30.807  1.00 55.46           C  
ATOM   2535  N   ILE   315      43.393  -4.203 -34.767  1.00210.31           N  
ATOM   2536  CA  ILE   315      44.146  -3.584 -35.830  1.00210.31           C  
ATOM   2537  C   ILE   315      45.519  -3.146 -35.383  1.00210.31           C  
ATOM   2538  O   ILE   315      46.471  -3.186 -36.164  1.00210.31           O  
ATOM   2539  CB  ILE   315      43.467  -2.361 -36.373  1.00210.31           C  
ATOM   2540  CG1 ILE   315      42.070  -2.710 -36.913  1.00210.31           C  
ATOM   2541  CG2 ILE   315      44.396  -1.737 -37.429  1.00210.31           C  
ATOM   2542  CD1 ILE   315      42.086  -3.731 -38.049  1.00210.31           C  
ATOM   2543  N   TYR   316      45.640  -2.616 -34.143  1.00100.33           N  
ATOM   2544  CA  TYR   316      46.893  -2.036 -33.740  1.00100.33           C  
ATOM   2545  C   TYR   316      47.157  -2.358 -32.297  1.00100.33           C  
ATOM   2546  O   TYR   316      46.228  -2.426 -31.492  1.00100.33           O  
ATOM   2547  CB  TYR   316      46.837  -0.503 -33.908  1.00100.33           C  
ATOM   2548  CG  TYR   316      48.108   0.164 -33.517  1.00100.33           C  
ATOM   2549  CD1 TYR   316      49.197   0.130 -34.359  1.00100.33           C  
ATOM   2550  CD2 TYR   316      48.198   0.858 -32.332  1.00100.33           C  
ATOM   2551  CE1 TYR   316      50.369   0.757 -34.009  1.00100.33           C  
ATOM   2552  CE2 TYR   316      49.368   1.488 -31.977  1.00100.33           C  
ATOM   2553  CZ  TYR   316      50.458   1.435 -32.816  1.00100.33           C  
ATOM   2554  OH  TYR   316      51.661   2.078 -32.459  1.00100.33           O  
ATOM   2555  N   SER   317      48.442  -2.581 -31.936  1.00 43.90           N  
ATOM   2556  CA  SER   317      48.786  -2.841 -30.564  1.00 43.90           C  
ATOM   2557  C   SER   317      50.091  -2.161 -30.273  1.00 43.90           C  
ATOM   2558  O   SER   317      51.059  -2.328 -31.012  1.00 43.90           O  
ATOM   2559  CB  SER   317      48.992  -4.335 -30.260  1.00 43.90           C  
ATOM   2560  OG  SER   317      47.784  -5.051 -30.478  1.00 43.90           O  
ATOM   2561  N   ASN   318      50.150  -1.367 -29.180  1.00 62.65           N  
ATOM   2562  CA  ASN   318      51.379  -0.711 -28.829  1.00 62.65           C  
ATOM   2563  C   ASN   318      51.377  -0.489 -27.347  1.00 62.65           C  
ATOM   2564  O   ASN   318      50.412   0.016 -26.775  1.00 62.65           O  
ATOM   2565  CB  ASN   318      51.523   0.664 -29.500  1.00 62.65           C  
ATOM   2566  CG  ASN   318      52.978   1.093 -29.411  1.00 62.65           C  
ATOM   2567  ND2 ASN   318      53.228   2.415 -29.608  1.00 62.65           N  
ATOM   2568  OD1 ASN   318      53.868   0.278 -29.175  1.00 62.65           O  
ATOM   2569  N   ALA   319      52.498  -0.820 -26.685  1.00 42.95           N  
ATOM   2570  CA  ALA   319      52.605  -0.674 -25.260  1.00 42.95           C  
ATOM   2571  C   ALA   319      52.429   0.780 -24.950  1.00 42.95           C  
ATOM   2572  O   ALA   319      51.924   1.156 -23.894  1.00 42.95           O  
ATOM   2573  CB  ALA   319      53.981  -1.100 -24.719  1.00 42.95           C  
ATOM   2574  N   TYR   320      52.902   1.618 -25.883  1.00 89.30           N  
ATOM   2575  CA  TYR   320      52.943   3.054 -25.869  1.00 89.30           C  
ATOM   2576  C   TYR   320      51.571   3.672 -25.967  1.00 89.30           C  
ATOM   2577  O   TYR   320      51.381   4.814 -25.549  1.00 89.30           O  
ATOM   2578  CB  TYR   320      53.779   3.603 -27.040  1.00 89.30           C  
ATOM   2579  CG  TYR   320      55.144   3.004 -26.938  1.00 89.30           C  
ATOM   2580  CD1 TYR   320      55.360   1.717 -27.375  1.00 89.30           C  
ATOM   2581  CD2 TYR   320      56.205   3.713 -26.423  1.00 89.30           C  
ATOM   2582  CE1 TYR   320      56.604   1.142 -27.295  1.00 89.30           C  
ATOM   2583  CE2 TYR   320      57.456   3.142 -26.339  1.00 89.30           C  
ATOM   2584  CZ  TYR   320      57.657   1.854 -26.776  1.00 89.30           C  
ATOM   2585  OH  TYR   320      58.934   1.258 -26.695  1.00 89.30           O  
ATOM   2586  N   PHE   321      50.603   2.980 -26.602  1.00111.73           N  
ATOM   2587  CA  PHE   321      49.308   3.555 -26.873  1.00111.73           C  
ATOM   2588  C   PHE   321      48.490   3.625 -25.613  1.00111.73           C  
ATOM   2589  O   PHE   321      47.519   2.892 -25.435  1.00111.73           O  
ATOM   2590  CB  PHE   321      48.574   2.686 -27.916  1.00111.73           C  
ATOM   2591  CG  PHE   321      47.391   3.375 -28.507  1.00111.73           C  
ATOM   2592  CD1 PHE   321      47.561   4.383 -29.429  1.00111.73           C  
ATOM   2593  CD2 PHE   321      46.114   2.987 -28.178  1.00111.73           C  
ATOM   2594  CE1 PHE   321      46.475   5.012 -29.990  1.00111.73           C  
ATOM   2595  CE2 PHE   321      45.023   3.613 -28.736  1.00111.73           C  
ATOM   2596  CZ  PHE   321      45.201   4.630 -29.643  1.00111.73           C  
ATOM   2597  N   VAL   322      48.809   4.593 -24.731  1.00 79.27           N  
ATOM   2598  CA  VAL   322      48.105   4.696 -23.487  1.00 79.27           C  
ATOM   2599  C   VAL   322      46.997   5.695 -23.653  1.00 79.27           C  
ATOM   2600  O   VAL   322      47.231   6.861 -23.969  1.00 79.27           O  
ATOM   2601  CB  VAL   322      48.989   5.149 -22.360  1.00 79.27           C  
ATOM   2602  CG1 VAL   322      48.143   5.332 -21.089  1.00 79.27           C  
ATOM   2603  CG2 VAL   322      50.122   4.122 -22.209  1.00 79.27           C  
ATOM   2604  N   PHE   323      45.771   5.266 -23.283  1.00125.34           N  
ATOM   2605  CA  PHE   323      44.539   6.006 -23.399  1.00125.34           C  
ATOM   2606  C   PHE   323      44.238   6.566 -24.761  1.00125.34           C  
ATOM   2607  O   PHE   323      44.576   7.706 -25.086  1.00125.34           O  
ATOM   2608  CB  PHE   323      44.403   7.132 -22.358  1.00125.34           C  
ATOM   2609  CG  PHE   323      42.990   7.615 -22.374  1.00125.34           C  
ATOM   2610  CD1 PHE   323      41.993   6.860 -21.797  1.00125.34           C  
ATOM   2611  CD2 PHE   323      42.659   8.825 -22.938  1.00125.34           C  
ATOM   2612  CE1 PHE   323      40.688   7.292 -21.796  1.00125.34           C  
ATOM   2613  CE2 PHE   323      41.354   9.264 -22.940  1.00125.34           C  
ATOM   2614  CZ  PHE   323      40.366   8.498 -22.370  1.00125.34           C  
ATOM   2615  N   GLY   324      43.666   5.696 -25.631  1.00 63.10           N  
ATOM   2616  CA  GLY   324      43.183   6.100 -26.926  1.00 63.10           C  
ATOM   2617  C   GLY   324      42.086   7.109 -26.711  1.00 63.10           C  
ATOM   2618  O   GLY   324      41.146   6.881 -25.952  1.00 63.10           O  
ATOM   2619  N   THR   325      42.302   8.326 -27.250  1.00195.94           N  
ATOM   2620  CA  THR   325      41.439   9.478 -27.192  1.00195.94           C  
ATOM   2621  C   THR   325      40.628   9.809 -28.421  1.00195.94           C  
ATOM   2622  O   THR   325      39.652  10.555 -28.326  1.00195.94           O  
ATOM   2623  CB  THR   325      42.201  10.717 -26.819  1.00195.94           C  
ATOM   2624  CG2 THR   325      43.163  11.079 -27.963  1.00195.94           C  
ATOM   2625  OG1 THR   325      41.304  11.787 -26.561  1.00195.94           O  
ATOM   2626  N   ASP   326      41.066   9.387 -29.625  1.00110.43           N  
ATOM   2627  CA  ASP   326      40.396   9.875 -30.802  1.00110.43           C  
ATOM   2628  C   ASP   326      40.676   8.943 -31.939  1.00110.43           C  
ATOM   2629  O   ASP   326      41.743   8.333 -32.003  1.00110.43           O  
ATOM   2630  CB  ASP   326      40.929  11.261 -31.207  1.00110.43           C  
ATOM   2631  CG  ASP   326      40.065  11.858 -32.304  1.00110.43           C  
ATOM   2632  OD1 ASP   326      38.983  11.285 -32.599  1.00110.43           O  
ATOM   2633  OD2 ASP   326      40.481  12.911 -32.860  1.00110.43           O1-
ATOM   2634  N   ILE   327      39.683   8.771 -32.837  1.00 79.27           N  
ATOM   2635  CA  ILE   327      39.869   7.973 -34.014  1.00 79.27           C  
ATOM   2636  C   ILE   327      38.930   8.484 -35.070  1.00 79.27           C  
ATOM   2637  O   ILE   327      37.783   8.822 -34.777  1.00 79.27           O  
ATOM   2638  CB  ILE   327      39.573   6.520 -33.781  1.00 79.27           C  
ATOM   2639  CG1 ILE   327      40.045   5.660 -34.964  1.00 79.27           C  
ATOM   2640  CG2 ILE   327      38.080   6.392 -33.442  1.00 79.27           C  
ATOM   2641  CD1 ILE   327      40.083   4.167 -34.640  1.00 79.27           C  
ATOM   2642  N   MET   328      39.397   8.571 -36.334  1.00141.23           N  
ATOM   2643  CA  MET   328      38.539   8.999 -37.405  1.00141.23           C  
ATOM   2644  C   MET   328      39.090   8.436 -38.681  1.00141.23           C  
ATOM   2645  O   MET   328      40.244   8.015 -38.723  1.00141.23           O  
ATOM   2646  CB  MET   328      38.479  10.528 -37.571  1.00141.23           C  
ATOM   2647  CG  MET   328      37.459  10.994 -38.612  1.00141.23           C  
ATOM   2648  SD  MET   328      35.727  10.778 -38.106  1.00141.23           S  
ATOM   2649  CE  MET   328      35.022  11.400 -39.660  1.00141.23           C  
ATOM   2650  N   VAL   329      38.264   8.379 -39.752  1.00116.96           N  
ATOM   2651  CA  VAL   329      38.776   7.924 -41.020  1.00116.96           C  
ATOM   2652  C   VAL   329      38.733   9.111 -41.943  1.00116.96           C  
ATOM   2653  O   VAL   329      37.765   9.869 -41.953  1.00116.96           O  
ATOM   2654  CB  VAL   329      37.991   6.813 -41.665  1.00116.96           C  
ATOM   2655  CG1 VAL   329      37.958   5.603 -40.714  1.00116.96           C  
ATOM   2656  CG2 VAL   329      36.608   7.338 -42.079  1.00116.96           C  
ATOM   2657  N   ASP   330      39.800   9.289 -42.747  1.00152.92           N  
ATOM   2658  CA  ASP   330      39.989  10.438 -43.594  1.00152.92           C  
ATOM   2659  C   ASP   330      39.289  10.231 -44.914  1.00152.92           C  
ATOM   2660  O   ASP   330      38.714   9.178 -45.178  1.00152.92           O  
ATOM   2661  CB  ASP   330      41.483  10.639 -43.882  1.00152.92           C  
ATOM   2662  CG  ASP   330      41.833  12.098 -44.101  1.00152.92           C  
ATOM   2663  OD1 ASP   330      41.349  12.727 -45.074  1.00152.92           O  
ATOM   2664  OD2 ASP   330      42.620  12.608 -43.259  1.00152.92           O1-
ATOM   2665  N   THR   331      39.329  11.265 -45.785  1.00112.08           N  
ATOM   2666  CA  THR   331      38.728  11.258 -47.090  1.00112.08           C  
ATOM   2667  C   THR   331      39.406  10.214 -47.925  1.00112.08           C  
ATOM   2668  O   THR   331      38.762   9.532 -48.719  1.00112.08           O  
ATOM   2669  CB  THR   331      38.821  12.575 -47.806  1.00112.08           C  
ATOM   2670  CG2 THR   331      40.284  12.834 -48.192  1.00112.08           C  
ATOM   2671  OG1 THR   331      38.008  12.558 -48.969  1.00112.08           O  
ATOM   2672  N   ASP   332      40.735  10.077 -47.762  1.00 82.23           N  
ATOM   2673  CA  ASP   332      41.580   9.140 -48.452  1.00 82.23           C  
ATOM   2674  C   ASP   332      41.271   7.758 -47.968  1.00 82.23           C  
ATOM   2675  O   ASP   332      41.725   6.776 -48.552  1.00 82.23           O  
ATOM   2676  CB  ASP   332      43.076   9.414 -48.211  1.00 82.23           C  
ATOM   2677  CG  ASP   332      43.426  10.715 -48.922  1.00 82.23           C  
ATOM   2678  OD1 ASP   332      42.604  11.165 -49.764  1.00 82.23           O  
ATOM   2679  OD2 ASP   332      44.518  11.277 -48.637  1.00 82.23           O1-
ATOM   2680  N   GLY   333      40.545   7.622 -46.845  1.00 37.59           N  
ATOM   2681  CA  GLY   333      40.267   6.299 -46.365  1.00 37.59           C  
ATOM   2682  C   GLY   333      41.349   5.938 -45.403  1.00 37.59           C  
ATOM   2683  O   GLY   333      41.565   4.764 -45.105  1.00 37.59           O  
ATOM   2684  N   ILE   334      42.078   6.956 -44.901  1.00111.38           N  
ATOM   2685  CA  ILE   334      43.119   6.677 -43.958  1.00111.38           C  
ATOM   2686  C   ILE   334      42.528   6.606 -42.580  1.00111.38           C  
ATOM   2687  O   ILE   334      41.598   7.338 -42.238  1.00111.38           O  
ATOM   2688  CB  ILE   334      44.284   7.625 -43.972  1.00111.38           C  
ATOM   2689  CG1 ILE   334      45.470   7.004 -43.219  1.00111.38           C  
ATOM   2690  CG2 ILE   334      43.844   8.968 -43.390  1.00111.38           C  
ATOM   2691  CD1 ILE   334      46.786   7.739 -43.458  1.00111.38           C  
ATOM   2692  N   LEU   335      43.034   5.647 -41.775  1.00107.72           N  
ATOM   2693  CA  LEU   335      42.562   5.394 -40.442  1.00107.72           C  
ATOM   2694  C   LEU   335      43.494   6.058 -39.464  1.00107.72           C  
ATOM   2695  O   LEU   335      44.657   5.683 -39.315  1.00107.72           O  
ATOM   2696  CB  LEU   335      42.539   3.886 -40.141  1.00107.72           C  
ATOM   2697  CG  LEU   335      42.047   3.506 -38.736  1.00107.72           C  
ATOM   2698  CD1 LEU   335      40.577   3.898 -38.531  1.00107.72           C  
ATOM   2699  CD2 LEU   335      42.306   2.018 -38.450  1.00107.72           C  
ATOM   2700  N   TRP   336      42.984   7.067 -38.731  1.00 99.61           N  
ATOM   2701  CA  TRP   336      43.817   7.777 -37.804  1.00 99.61           C  
ATOM   2702  C   TRP   336      43.357   7.492 -36.405  1.00 99.61           C  
ATOM   2703  O   TRP   336      42.158   7.459 -36.122  1.00 99.61           O  
ATOM   2704  CB  TRP   336      43.737   9.300 -37.960  1.00 99.61           C  
ATOM   2705  CG  TRP   336      44.354   9.849 -39.218  1.00 99.61           C  
ATOM   2706  CD1 TRP   336      43.857   9.921 -40.487  1.00 99.61           C  
ATOM   2707  CD2 TRP   336      45.644  10.476 -39.249  1.00 99.61           C  
ATOM   2708  CE2 TRP   336      45.858  10.912 -40.555  1.00 99.61           C  
ATOM   2709  CE3 TRP   336      46.568  10.678 -38.266  1.00 99.61           C  
ATOM   2710  NE1 TRP   336      44.752  10.566 -41.303  1.00 99.61           N  
ATOM   2711  CZ2 TRP   336      47.009  11.562 -40.898  1.00 99.61           C  
ATOM   2712  CZ3 TRP   336      47.730  11.328 -38.618  1.00 99.61           C  
ATOM   2713  CH2 TRP   336      47.945  11.761 -39.908  1.00 99.61           C  
ATOM   2714  N   PHE   337      44.321   7.268 -35.488  1.00201.59           N  
ATOM   2715  CA  PHE   337      43.985   7.040 -34.111  1.00201.59           C  
ATOM   2716  C   PHE   337      45.005   7.698 -33.232  1.00201.59           C  
ATOM   2717  O   PHE   337      46.189   7.730 -33.564  1.00201.59           O  
ATOM   2718  CB  PHE   337      43.828   5.540 -33.771  1.00201.59           C  
ATOM   2719  CG  PHE   337      44.981   4.764 -34.321  1.00201.59           C  
ATOM   2720  CD1 PHE   337      44.907   4.254 -35.600  1.00201.59           C  
ATOM   2721  CD2 PHE   337      46.120   4.538 -33.583  1.00201.59           C  
ATOM   2722  CE1 PHE   337      45.947   3.533 -36.137  1.00201.59           C  
ATOM   2723  CE2 PHE   337      47.164   3.816 -34.114  1.00201.59           C  
ATOM   2724  CZ  PHE   337      47.079   3.313 -35.390  1.00201.59           C  
ATOM   2725  N   MET   338      44.556   8.249 -32.075  1.00 99.75           N  
ATOM   2726  CA  MET   338      45.432   9.010 -31.219  1.00 99.75           C  
ATOM   2727  C   MET   338      45.268   8.631 -29.772  1.00 99.75           C  
ATOM   2728  O   MET   338      44.169   8.325 -29.309  1.00 99.75           O  
ATOM   2729  CB  MET   338      45.151  10.520 -31.279  1.00 99.75           C  
ATOM   2730  CG  MET   338      46.124  11.372 -30.462  1.00 99.75           C  
ATOM   2731  SD  MET   338      45.730  13.145 -30.482  1.00 99.75           S  
ATOM   2732  CE  MET   338      45.626  13.236 -32.291  1.00 99.75           C  
ATOM   2733  N   ALA   339      46.398   8.662 -29.024  1.00 58.07           N  
ATOM   2734  CA  ALA   339      46.436   8.431 -27.603  1.00 58.07           C  
ATOM   2735  C   ALA   339      47.166   9.591 -26.981  1.00 58.07           C  
ATOM   2736  O   ALA   339      48.035  10.196 -27.611  1.00 58.07           O  
ATOM   2737  CB  ALA   339      47.203   7.157 -27.207  1.00 58.07           C  
ATOM   2738  N   ASN   340      46.800   9.956 -25.727  1.00136.18           N  
ATOM   2739  CA  ASN   340      47.452  11.070 -25.087  1.00136.18           C  
ATOM   2740  C   ASN   340      47.583  10.859 -23.600  1.00136.18           C  
ATOM   2741  O   ASN   340      47.936  11.791 -22.876  1.00136.18           O  
ATOM   2742  CB  ASN   340      46.690  12.389 -25.315  1.00136.18           C  
ATOM   2743  CG  ASN   340      45.282  12.262 -24.746  1.00136.18           C  
ATOM   2744  ND2 ASN   340      44.459  13.331 -24.926  1.00136.18           N  
ATOM   2745  OD1 ASN   340      44.915  11.239 -24.170  1.00136.18           O  
ATOM   2746  N   GLY   341      47.291   9.647 -23.087  1.00 65.14           N  
ATOM   2747  CA  GLY   341      47.495   9.382 -21.685  1.00 65.14           C  
ATOM   2748  C   GLY   341      46.749  10.377 -20.839  1.00 65.14           C  
ATOM   2749  O   GLY   341      47.221  10.740 -19.761  1.00 65.14           O  
ATOM   2750  N   HIS   342      45.568  10.853 -21.293  1.00109.85           N  
ATOM   2751  CA  HIS   342      44.858  11.843 -20.522  1.00109.85           C  
ATOM   2752  C   HIS   342      43.428  11.402 -20.342  1.00109.85           C  
ATOM   2753  O   HIS   342      42.540  11.926 -21.011  1.00109.85           O  
ATOM   2754  CB  HIS   342      44.799  13.192 -21.264  1.00109.85           C  
ATOM   2755  CG  HIS   342      44.218  14.325 -20.473  1.00109.85           C  
ATOM   2756  CD2 HIS   342      44.747  15.547 -20.183  1.00109.85           C  
ATOM   2757  ND1 HIS   342      42.962  14.317 -19.910  1.00109.85           N  
ATOM   2758  CE1 HIS   342      42.793  15.523 -19.312  1.00109.85           C  
ATOM   2759  NE2 HIS   342      43.850  16.304 -19.452  1.00109.85           N  
ATOM   2760  N   PRO   343      43.151  10.481 -19.458  1.00104.42           N  
ATOM   2761  CA  PRO   343      41.805  10.012 -19.213  1.00104.42           C  
ATOM   2762  C   PRO   343      41.057  10.942 -18.304  1.00104.42           C  
ATOM   2763  O   PRO   343      41.704  11.733 -17.618  1.00104.42           O  
ATOM   2764  CB  PRO   343      41.959   8.622 -18.599  1.00104.42           C  
ATOM   2765  CG  PRO   343      43.390   8.617 -18.032  1.00104.42           C  
ATOM   2766  CD  PRO   343      44.158   9.554 -18.977  1.00104.42           C  
ATOM   2767  N   PRO   344      39.743  10.906 -18.280  1.00175.37           N  
ATOM   2768  CA  PRO   344      39.038  11.758 -17.364  1.00175.37           C  
ATOM   2769  C   PRO   344      39.267  11.256 -15.978  1.00175.37           C  
ATOM   2770  O   PRO   344      38.527  10.373 -15.547  1.00175.37           O  
ATOM   2771  CB  PRO   344      37.574  11.719 -17.798  1.00175.37           C  
ATOM   2772  CG  PRO   344      37.644  11.358 -19.294  1.00175.37           C  
ATOM   2773  CD  PRO   344      38.942  10.544 -19.436  1.00175.37           C  
ATOM   2774  N   ILE   345      40.243  11.830 -15.252  1.00 66.11           N  
ATOM   2775  CA  ILE   345      40.535  11.404 -13.913  1.00 66.11           C  
ATOM   2776  C   ILE   345      41.160  12.593 -13.256  1.00 66.11           C  
ATOM   2777  O   ILE   345      41.694  13.458 -13.944  1.00 66.11           O  
ATOM   2778  CB  ILE   345      41.523  10.269 -13.853  1.00 66.11           C  
ATOM   2779  CG1 ILE   345      40.957   9.026 -14.563  1.00 66.11           C  
ATOM   2780  CG2 ILE   345      41.892  10.005 -12.385  1.00 66.11           C  
ATOM   2781  CD1 ILE   345      41.988   7.916 -14.762  1.00 66.11           C  
ATOM   2782  N   ASP   346      41.116  12.676 -11.913  1.00108.36           N  
ATOM   2783  CA  ASP   346      41.677  13.812 -11.242  1.00108.36           C  
ATOM   2784  C   ASP   346      43.148  13.873 -11.517  1.00108.36           C  
ATOM   2785  O   ASP   346      43.873  12.885 -11.405  1.00108.36           O  
ATOM   2786  CB  ASP   346      41.477  13.767  -9.716  1.00108.36           C  
ATOM   2787  CG  ASP   346      41.874  15.105  -9.101  1.00108.36           C  
ATOM   2788  OD1 ASP   346      43.001  15.592  -9.385  1.00108.36           O  
ATOM   2789  OD2 ASP   346      41.041  15.659  -8.336  1.00108.36           O1-
ATOM   2790  N   GLU   347      43.601  15.084 -11.889  1.00243.67           N  
ATOM   2791  CA  GLU   347      44.961  15.439 -12.184  1.00243.67           C  
ATOM   2792  C   GLU   347      45.614  14.488 -13.151  1.00243.67           C  
ATOM   2793  O   GLU   347      46.744  14.054 -12.933  1.00243.67           O  
ATOM   2794  CB  GLU   347      45.832  15.616 -10.930  1.00243.67           C  
ATOM   2795  CG  GLU   347      47.158  16.319 -11.226  1.00243.67           C  
ATOM   2796  CD  GLU   347      47.679  16.903  -9.921  1.00243.67           C  
ATOM   2797  OE1 GLU   347      46.879  16.995  -8.953  1.00243.67           O  
ATOM   2798  OE2 GLU   347      48.882  17.271  -9.879  1.00243.67           O1-
ATOM   2799  N   PRO   348      44.940  14.167 -14.225  1.00141.45           N  
ATOM   2800  CA  PRO   348      45.436  13.263 -15.233  1.00141.45           C  
ATOM   2801  C   PRO   348      46.593  13.880 -15.979  1.00141.45           C  
ATOM   2802  O   PRO   348      47.246  13.182 -16.750  1.00141.45           O  
ATOM   2803  CB  PRO   348      44.274  13.101 -16.202  1.00141.45           C  
ATOM   2804  CG  PRO   348      43.634  14.502 -16.191  1.00141.45           C  
ATOM   2805  CD  PRO   348      43.892  15.022 -14.764  1.00141.45           C  
ATOM   2806  N   LYS   349      46.878  15.172 -15.759  1.00149.50           N  
ATOM   2807  CA  LYS   349      47.843  15.944 -16.497  1.00149.50           C  
ATOM   2808  C   LYS   349      49.207  15.281 -16.457  1.00149.50           C  
ATOM   2809  O   LYS   349      50.074  15.669 -17.242  1.00149.50           O  
ATOM   2810  CB  LYS   349      48.023  17.356 -15.922  1.00149.50           C  
ATOM   2811  CG  LYS   349      48.537  17.338 -14.480  1.00149.50           C  
ATOM   2812  CD  LYS   349      49.017  18.698 -13.969  1.00149.50           C  
ATOM   2813  CE  LYS   349      49.505  18.662 -12.520  1.00149.50           C  
ATOM   2814  NZ  LYS   349      49.962  20.008 -12.110  1.00149.50           N1+
ATOM   2815  N   LEU   350      49.440  14.320 -15.522  1.00159.57           N  
ATOM   2816  CA  LEU   350      50.685  13.611 -15.245  1.00159.57           C  
ATOM   2817  C   LEU   350      51.445  13.139 -16.468  1.00159.57           C  
ATOM   2818  O   LEU   350      51.028  13.346 -17.606  1.00159.57           O  
ATOM   2819  CB  LEU   350      50.515  12.396 -14.311  1.00159.57           C  
ATOM   2820  CG  LEU   350      50.151  12.765 -12.860  1.00159.57           C  
ATOM   2821  CD1 LEU   350      50.006  11.503 -11.992  1.00159.57           C  
ATOM   2822  CD2 LEU   350      51.148  13.779 -12.271  1.00159.57           C  
ATOM   2823  N   GLU   351      52.621  12.485 -16.219  1.00133.95           N  
ATOM   2824  CA  GLU   351      53.616  12.151 -17.217  1.00133.95           C  
ATOM   2825  C   GLU   351      53.829  10.678 -17.438  1.00133.95           C  
ATOM   2826  O   GLU   351      53.313   9.829 -16.714  1.00133.95           O  
ATOM   2827  CB  GLU   351      54.989  12.766 -16.899  1.00133.95           C  
ATOM   2828  CG  GLU   351      55.553  12.314 -15.552  1.00133.95           C  
ATOM   2829  CD  GLU   351      56.876  13.031 -15.333  1.00133.95           C  
ATOM   2830  OE1 GLU   351      57.810  12.827 -16.154  1.00133.95           O  
ATOM   2831  OE2 GLU   351      56.963  13.802 -14.339  1.00133.95           O1-
ATOM   2832  N   PHE   352      54.627  10.374 -18.494  1.00176.25           N  
ATOM   2833  CA  PHE   352      54.879   9.039 -18.967  1.00176.25           C  
ATOM   2834  C   PHE   352      56.317   8.958 -19.402  1.00176.25           C  
ATOM   2835  O   PHE   352      56.963   9.972 -19.667  1.00176.25           O  
ATOM   2836  CB  PHE   352      53.986   8.760 -20.191  1.00176.25           C  
ATOM   2837  CG  PHE   352      53.879   7.305 -20.464  1.00176.25           C  
ATOM   2838  CD1 PHE   352      52.972   6.540 -19.767  1.00176.25           C  
ATOM   2839  CD2 PHE   352      54.658   6.712 -21.426  1.00176.25           C  
ATOM   2840  CE1 PHE   352      52.851   5.194 -20.015  1.00176.25           C  
ATOM   2841  CE2 PHE   352      54.542   5.366 -21.677  1.00176.25           C  
ATOM   2842  CZ  PHE   352      53.640   4.604 -20.972  1.00176.25           C  
ATOM   2843  N   HIS   353      56.848   7.721 -19.471  1.00 69.39           N  
ATOM   2844  CA  HIS   353      58.207   7.424 -19.835  1.00 69.39           C  
ATOM   2845  C   HIS   353      58.467   7.803 -21.265  1.00 69.39           C  
ATOM   2846  O   HIS   353      59.534   8.328 -21.580  1.00 69.39           O  
ATOM   2847  CB  HIS   353      58.512   5.923 -19.700  1.00 69.39           C  
ATOM   2848  CG  HIS   353      58.453   5.437 -18.281  1.00 69.39           C  
ATOM   2849  CD2 HIS   353      59.367   4.733 -17.557  1.00 69.39           C  
ATOM   2850  ND1 HIS   353      57.381   5.634 -17.440  1.00 69.39           N  
ATOM   2851  CE1 HIS   353      57.695   5.045 -16.258  1.00 69.39           C  
ATOM   2852  NE2 HIS   353      58.891   4.484 -16.283  1.00 69.39           N  
ATOM   2853  N   LYS   354      57.504   7.535 -22.173  1.00129.11           N  
ATOM   2854  CA  LYS   354      57.702   7.784 -23.576  1.00129.11           C  
ATOM   2855  C   LYS   354      56.817   8.915 -24.010  1.00129.11           C  
ATOM   2856  O   LYS   354      56.091   9.495 -23.204  1.00129.11           O  
ATOM   2857  CB  LYS   354      57.397   6.561 -24.458  1.00129.11           C  
ATOM   2858  CG  LYS   354      58.392   5.418 -24.236  1.00129.11           C  
ATOM   2859  CD  LYS   354      59.843   5.827 -24.502  1.00129.11           C  
ATOM   2860  CE  LYS   354      60.871   4.745 -24.162  1.00129.11           C  
ATOM   2861  NZ  LYS   354      62.239   5.235 -24.453  1.00129.11           N1+
ATOM   2862  N   ARG   355      56.870   9.257 -25.316  1.00 59.62           N  
ATOM   2863  CA  ARG   355      56.136  10.370 -25.849  1.00 59.62           C  
ATOM   2864  C   ARG   355      54.686  10.155 -25.548  1.00 59.62           C  
ATOM   2865  O   ARG   355      54.089   9.153 -25.931  1.00 59.62           O  
ATOM   2866  CB  ARG   355      56.285  10.476 -27.373  1.00 59.62           C  
ATOM   2867  CG  ARG   355      57.750  10.523 -27.804  1.00 59.62           C  
ATOM   2868  CD  ARG   355      57.966  10.615 -29.314  1.00 59.62           C  
ATOM   2869  NE  ARG   355      59.440  10.644 -29.523  1.00 59.62           N  
ATOM   2870  CZ  ARG   355      60.127  11.806 -29.322  1.00 59.62           C  
ATOM   2871  NH1 ARG   355      59.450  12.939 -28.972  1.00 59.62           N1+
ATOM   2872  NH2 ARG   355      61.485  11.830 -29.458  1.00 59.62           N  
ATOM   2873  N   GLN   356      54.090  11.138 -24.855  1.00103.82           N  
ATOM   2874  CA  GLN   356      52.737  11.119 -24.380  1.00103.82           C  
ATOM   2875  C   GLN   356      51.752  11.143 -25.510  1.00103.82           C  
ATOM   2876  O   GLN   356      50.788  10.376 -25.517  1.00103.82           O  
ATOM   2877  CB  GLN   356      52.483  12.346 -23.491  1.00103.82           C  
ATOM   2878  CG  GLN   356      51.078  12.466 -22.909  1.00103.82           C  
ATOM   2879  CD  GLN   356      51.063  13.741 -22.074  1.00103.82           C  
ATOM   2880  NE2 GLN   356      50.909  13.583 -20.733  1.00103.82           N  
ATOM   2881  OE1 GLN   356      51.203  14.845 -22.597  1.00103.82           O  
ATOM   2882  N   ILE   357      51.982  12.002 -26.522  1.00141.86           N  
ATOM   2883  CA  ILE   357      50.988  12.138 -27.540  1.00141.86           C  
ATOM   2884  C   ILE   357      51.419  11.400 -28.761  1.00141.86           C  
ATOM   2885  O   ILE   357      52.494  11.645 -29.309  1.00141.86           O  
ATOM   2886  CB  ILE   357      50.671  13.558 -27.895  1.00141.86           C  
ATOM   2887  CG1 ILE   357      49.461  13.602 -28.841  1.00141.86           C  
ATOM   2888  CG2 ILE   357      51.944  14.218 -28.435  1.00141.86           C  
ATOM   2889  CD1 ILE   357      48.168  13.116 -28.187  1.00141.86           C  
ATOM   2890  N   ARG   358      50.568  10.445 -29.198  1.00138.11           N  
ATOM   2891  CA  ARG   358      50.899   9.629 -30.324  1.00138.11           C  
ATOM   2892  C   ARG   358      49.742   9.598 -31.284  1.00138.11           C  
ATOM   2893  O   ARG   358      48.596   9.352 -30.905  1.00138.11           O  
ATOM   2894  CB  ARG   358      51.286   8.206 -29.892  1.00138.11           C  
ATOM   2895  CG  ARG   358      52.495   8.238 -28.947  1.00138.11           C  
ATOM   2896  CD  ARG   358      53.041   6.867 -28.554  1.00138.11           C  
ATOM   2897  NE  ARG   358      53.803   6.337 -29.722  1.00138.11           N  
ATOM   2898  CZ  ARG   358      55.082   5.894 -29.554  1.00138.11           C  
ATOM   2899  NH1 ARG   358      55.686   6.002 -28.333  1.00138.11           N1+
ATOM   2900  NH2 ARG   358      55.760   5.349 -30.606  1.00138.11           N  
ATOM   2901  N   LEU   359      50.034   9.871 -32.573  1.00 78.00           N  
ATOM   2902  CA  LEU   359      49.007   9.902 -33.583  1.00 78.00           C  
ATOM   2903  C   LEU   359      49.495   9.092 -34.739  1.00 78.00           C  
ATOM   2904  O   LEU   359      50.506   9.468 -35.322  1.00 78.00           O  
ATOM   2905  CB  LEU   359      48.752  11.335 -34.085  1.00 78.00           C  
ATOM   2906  CG  LEU   359      47.668  11.471 -35.166  1.00 78.00           C  
ATOM   2907  CD1 LEU   359      46.283  11.058 -34.638  1.00 78.00           C  
ATOM   2908  CD2 LEU   359      47.674  12.885 -35.771  1.00 78.00           C  
ATOM   2909  N   MET   360      48.781   7.998 -35.119  1.00 63.95           N  
ATOM   2910  CA  MET   360      49.231   7.123 -36.179  1.00 63.95           C  
ATOM   2911  C   MET   360      48.171   6.946 -37.237  1.00 63.95           C  
ATOM   2912  O   MET   360      46.992   7.214 -37.002  1.00 63.95           O  
ATOM   2913  CB  MET   360      49.586   5.700 -35.707  1.00 63.95           C  
ATOM   2914  CG  MET   360      50.787   5.615 -34.762  1.00 63.95           C  
ATOM   2915  SD  MET   360      50.466   6.218 -33.080  1.00 63.95           S  
ATOM   2916  CE  MET   360      52.032   5.598 -32.404  1.00 63.95           C  
ATOM   2917  N   GLU   361      48.593   6.482 -38.446  1.00 98.14           N  
ATOM   2918  CA  GLU   361      47.695   6.304 -39.567  1.00 98.14           C  
ATOM   2919  C   GLU   361      48.002   5.008 -40.308  1.00 98.14           C  
ATOM   2920  O   GLU   361      49.164   4.609 -40.398  1.00 98.14           O  
ATOM   2921  CB  GLU   361      47.822   7.447 -40.592  1.00 98.14           C  
ATOM   2922  CG  GLU   361      49.225   7.529 -41.203  1.00 98.14           C  
ATOM   2923  CD  GLU   361      49.311   8.769 -42.080  1.00 98.14           C  
ATOM   2924  OE1 GLU   361      49.118   9.887 -41.533  1.00 98.14           O  
ATOM   2925  OE2 GLU   361      49.572   8.616 -43.302  1.00 98.14           O1-
ATOM   2926  N   VAL   362      46.946   4.310 -40.830  1.00123.44           N  
ATOM   2927  CA  VAL   362      47.042   3.116 -41.671  1.00123.44           C  
ATOM   2928  C   VAL   362      45.830   3.072 -42.643  1.00123.44           C  
ATOM   2929  O   VAL   362      44.792   3.583 -42.251  1.00123.44           O  
ATOM   2930  CB  VAL   362      47.015   1.834 -40.891  1.00123.44           C  
ATOM   2931  CG1 VAL   362      47.028   0.656 -41.882  1.00123.44           C  
ATOM   2932  CG2 VAL   362      48.203   1.837 -39.915  1.00123.44           C  
ATOM   2933  N   PRO   363      45.827   2.539 -43.887  1.00145.83           N  
ATOM   2934  CA  PRO   363      44.602   2.462 -44.696  1.00145.83           C  
ATOM   2935  C   PRO   363      43.682   1.396 -44.148  1.00145.83           C  
ATOM   2936  O   PRO   363      44.192   0.444 -43.567  1.00145.83           O  
ATOM   2937  CB  PRO   363      45.063   2.202 -46.126  1.00145.83           C  
ATOM   2938  CG  PRO   363      46.468   2.830 -46.169  1.00145.83           C  
ATOM   2939  CD  PRO   363      47.000   2.702 -44.729  1.00145.83           C  
ATOM   2940  N   THR   364      42.339   1.514 -44.322  1.00147.01           N  
ATOM   2941  CA  THR   364      41.423   0.583 -43.711  1.00147.01           C  
ATOM   2942  C   THR   364      41.478  -0.819 -44.255  1.00147.01           C  
ATOM   2943  O   THR   364      41.371  -1.766 -43.477  1.00147.01           O  
ATOM   2944  CB  THR   364      40.014   1.109 -43.582  1.00147.01           C  
ATOM   2945  CG2 THR   364      39.568   1.823 -44.854  1.00147.01           C  
ATOM   2946  OG1 THR   364      39.122   0.071 -43.205  1.00147.01           O  
ATOM   2947  N   HIS   365      41.634  -1.019 -45.580  1.00 37.30           N  
ATOM   2948  CA  HIS   365      41.724  -2.357 -46.107  1.00 37.30           C  
ATOM   2949  C   HIS   365      42.971  -2.980 -45.566  1.00 37.30           C  
ATOM   2950  O   HIS   365      42.992  -4.146 -45.172  1.00 37.30           O  
ATOM   2951  CB  HIS   365      41.821  -2.394 -47.643  1.00 37.30           C  
ATOM   2952  CG  HIS   365      40.570  -1.935 -48.335  1.00 37.30           C  
ATOM   2953  CD2 HIS   365      39.590  -2.658 -48.945  1.00 37.30           C  
ATOM   2954  ND1 HIS   365      40.202  -0.615 -48.470  1.00 37.30           N  
ATOM   2955  CE1 HIS   365      39.026  -0.605 -49.150  1.00 37.30           C  
ATOM   2956  NE2 HIS   365      38.616  -1.821 -49.460  1.00 37.30           N  
ATOM   2957  N   ARG   366      44.055  -2.190 -45.521  1.00135.19           N  
ATOM   2958  CA  ARG   366      45.321  -2.674 -45.065  1.00135.19           C  
ATOM   2959  C   ARG   366      45.165  -3.096 -43.637  1.00135.19           C  
ATOM   2960  O   ARG   366      45.718  -4.113 -43.221  1.00135.19           O  
ATOM   2961  CB  ARG   366      46.402  -1.579 -45.125  1.00135.19           C  
ATOM   2962  CG  ARG   366      46.666  -1.077 -46.548  1.00135.19           C  
ATOM   2963  CD  ARG   366      48.090  -1.318 -47.058  1.00135.19           C  
ATOM   2964  NE  ARG   366      48.552  -2.631 -46.528  1.00135.19           N  
ATOM   2965  CZ  ARG   366      49.359  -2.663 -45.428  1.00135.19           C  
ATOM   2966  NH1 ARG   366      49.791  -1.496 -44.866  1.00135.19           N1+
ATOM   2967  NH2 ARG   366      49.739  -3.859 -44.893  1.00135.19           N  
ATOM   2968  N   ALA   367      44.401  -2.321 -42.839  1.00 58.10           N  
ATOM   2969  CA  ALA   367      44.300  -2.618 -41.438  1.00 58.10           C  
ATOM   2970  C   ALA   367      43.658  -3.955 -41.170  1.00 58.10           C  
ATOM   2971  O   ALA   367      44.235  -4.790 -40.476  1.00 58.10           O  
ATOM   2972  CB  ALA   367      43.481  -1.564 -40.673  1.00 58.10           C  
ATOM   2973  N   ILE   368      42.473  -4.202 -41.762  1.00 99.84           N  
ATOM   2974  CA  ILE   368      41.608  -5.335 -41.523  1.00 99.84           C  
ATOM   2975  C   ILE   368      42.121  -6.651 -42.022  1.00 99.84           C  
ATOM   2976  O   ILE   368      41.684  -7.692 -41.539  1.00 99.84           O  
ATOM   2977  CB  ILE   368      40.200  -5.135 -42.018  1.00 99.84           C  
ATOM   2978  CG1 ILE   368      40.129  -4.977 -43.544  1.00 99.84           C  
ATOM   2979  CG2 ILE   368      39.617  -3.940 -41.244  1.00 99.84           C  
ATOM   2980  CD1 ILE   368      38.698  -5.048 -44.081  1.00 99.84           C  
ATOM   2981  N   ARG   369      42.981  -6.654 -43.054  1.00192.07           N  
ATOM   2982  CA  ARG   369      43.425  -7.868 -43.692  1.00192.07           C  
ATOM   2983  C   ARG   369      43.846  -8.906 -42.689  1.00192.07           C  
ATOM   2984  O   ARG   369      44.573  -8.623 -41.738  1.00192.07           O  
ATOM   2985  CB  ARG   369      44.619  -7.619 -44.632  1.00192.07           C  
ATOM   2986  CG  ARG   369      45.031  -8.821 -45.480  1.00192.07           C  
ATOM   2987  CD  ARG   369      46.226  -8.524 -46.390  1.00192.07           C  
ATOM   2988  NE  ARG   369      46.344  -9.642 -47.366  1.00192.07           N  
ATOM   2989  CZ  ARG   369      45.581  -9.610 -48.498  1.00192.07           C  
ATOM   2990  NH1 ARG   369      44.708  -8.580 -48.692  1.00192.07           N1+
ATOM   2991  NH2 ARG   369      45.685 -10.601 -49.430  1.00192.07           N  
ATOM   2992  N   LEU   370      43.407 -10.167 -42.928  1.00309.31           N  
ATOM   2993  CA  LEU   370      43.731 -11.302 -42.105  1.00309.31           C  
ATOM   2994  C   LEU   370      43.073 -11.178 -40.750  1.00309.31           C  
ATOM   2995  O   LEU   370      43.567 -11.692 -39.751  1.00309.31           O  
ATOM   2996  CB  LEU   370      45.278 -11.440 -42.026  1.00309.31           C  
ATOM   2997  CG  LEU   370      45.924 -12.703 -41.397  1.00309.31           C  
ATOM   2998  CD1 LEU   370      46.115 -12.625 -39.875  1.00309.31           C  
ATOM   2999  CD2 LEU   370      45.169 -13.967 -41.833  1.00309.31           C  
ATOM   3000  N   GLN   371      41.897 -10.519 -40.668  1.00 83.46           N  
ATOM   3001  CA  GLN   371      41.257 -10.393 -39.383  1.00 83.46           C  
ATOM   3002  C   GLN   371      39.785 -10.675 -39.506  1.00 83.46           C  
ATOM   3003  O   GLN   371      39.221 -10.761 -40.594  1.00 83.46           O  
ATOM   3004  CB  GLN   371      41.396  -8.994 -38.758  1.00 83.46           C  
ATOM   3005  CG  GLN   371      42.835  -8.636 -38.381  1.00 83.46           C  
ATOM   3006  CD  GLN   371      42.831  -7.240 -37.777  1.00 83.46           C  
ATOM   3007  NE2 GLN   371      42.095  -7.070 -36.650  1.00 83.46           N  
ATOM   3008  OE1 GLN   371      43.471  -6.322 -38.296  1.00 83.46           O  
ATOM   3009  N   PRO   372      39.159 -10.823 -38.363  1.00142.39           N  
ATOM   3010  CA  PRO   372      37.743 -11.092 -38.291  1.00142.39           C  
ATOM   3011  C   PRO   372      36.940  -9.932 -38.798  1.00142.39           C  
ATOM   3012  O   PRO   372      35.726 -10.065 -38.958  1.00142.39           O  
ATOM   3013  CB  PRO   372      37.471 -11.448 -36.832  1.00142.39           C  
ATOM   3014  CG  PRO   372      38.806 -12.045 -36.350  1.00142.39           C  
ATOM   3015  CD  PRO   372      39.871 -11.343 -37.207  1.00142.39           C  
ATOM   3016  N   CYS   373      37.588  -8.772 -38.984  1.00 89.92           N  
ATOM   3017  CA  CYS   373      36.972  -7.573 -39.481  1.00 89.92           C  
ATOM   3018  C   CYS   373      36.672  -7.760 -40.942  1.00 89.92           C  
ATOM   3019  O   CYS   373      35.775  -7.120 -41.490  1.00 89.92           O  
ATOM   3020  CB  CYS   373      37.921  -6.353 -39.449  1.00 89.92           C  
ATOM   3021  SG  CYS   373      39.036  -6.265 -38.010  1.00 89.92           S  
ATOM   3022  N   GLU   374      37.472  -8.613 -41.613  1.00141.94           N  
ATOM   3023  CA  GLU   374      37.434  -8.826 -43.037  1.00141.94           C  
ATOM   3024  C   GLU   374      36.176  -9.527 -43.455  1.00141.94           C  
ATOM   3025  O   GLU   374      35.359  -9.933 -42.632  1.00141.94           O  
ATOM   3026  CB  GLU   374      38.657  -9.613 -43.556  1.00141.94           C  
ATOM   3027  CG  GLU   374      38.737  -9.727 -45.081  1.00141.94           C  
ATOM   3028  CD  GLU   374      38.709  -8.319 -45.657  1.00141.94           C  
ATOM   3029  OE1 GLU   374      37.647  -7.649 -45.529  1.00141.94           O  
ATOM   3030  OE2 GLU   374      39.745  -7.895 -46.229  1.00141.94           O1-
ATOM   3031  N   MET   375      35.944  -9.559 -44.783  1.00 88.83           N  
ATOM   3032  CA  MET   375      34.813 -10.203 -45.385  1.00 88.83           C  
ATOM   3033  C   MET   375      34.959 -11.674 -45.195  1.00 88.83           C  
ATOM   3034  O   MET   375      33.995 -12.385 -44.915  1.00 88.83           O  
ATOM   3035  CB  MET   375      34.730  -9.959 -46.898  1.00 88.83           C  
ATOM   3036  CG  MET   375      33.358 -10.291 -47.488  1.00 88.83           C  
ATOM   3037  SD  MET   375      32.081  -9.016 -47.229  1.00 88.83           S  
ATOM   3038  CE  MET   375      32.133  -8.970 -45.414  1.00 88.83           C  
ATOM   3039  N   LYS   376      36.199 -12.162 -45.353  1.00 60.39           N  
ATOM   3040  CA  LYS   376      36.472 -13.559 -45.248  1.00 60.39           C  
ATOM   3041  C   LYS   376      36.289 -13.996 -43.805  1.00 60.39           C  
ATOM   3042  O   LYS   376      36.017 -13.124 -42.938  1.00 60.39           O  
ATOM   3043  CB  LYS   376      37.908 -13.904 -45.667  1.00 60.39           C  
ATOM   3044  CG  LYS   376      38.165 -13.681 -47.158  1.00 60.39           C  
ATOM   3045  CD  LYS   376      39.649 -13.592 -47.515  1.00 60.39           C  
ATOM   3046  CE  LYS   376      40.463 -14.818 -47.100  1.00 60.39           C  
ATOM   3047  NZ  LYS   376      41.876 -14.644 -47.503  1.00 60.39           N1+
ATOM   3048  OXT LYS   376      36.423 -15.223 -43.552  1.00 60.39           O1-
END
