# Supplementary material for: The Diversity of Yellow-Related Proteins in Sand Flies (Diptera: Psychodidae)
Source: PLoS One. 2016 Nov 3;11(11):e0166191. doi: 10.1371/journal.pone.0166191 (PMC5094789; doi:10.1371/journal.pone.0166191)
Supplement: S1 Fig — Zipped PDB files of 32 sand fly yellow-related proteins calculated in MODELLER based on 3Q6K as the template structure. Protein codes refers to Table 1. (ZIP) [file pone.0166191.s001.zip › Ptob1.pdb]

ATOM      1  N   HIS     1      48.951  -2.880 -41.068  1.00 72.02           N  
ATOM      2  CA  HIS     1      49.724  -3.049 -39.817  1.00 72.02           C  
ATOM      3  C   HIS     1      50.719  -1.943 -39.748  1.00 72.02           C  
ATOM      4  O   HIS     1      51.075  -1.472 -38.669  1.00 72.02           O  
ATOM      5  CB  HIS     1      50.503  -4.375 -39.855  1.00 72.02           C  
ATOM      6  CG  HIS     1      51.031  -4.780 -38.511  1.00 72.02           C  
ATOM      7  CD2 HIS     1      52.166  -4.414 -37.854  1.00 72.02           C  
ATOM      8  ND1 HIS     1      50.372  -5.649 -37.672  1.00 72.02           N  
ATOM      9  CE1 HIS     1      51.133  -5.766 -36.555  1.00 72.02           C  
ATOM     10  NE2 HIS     1      52.232  -5.035 -36.618  1.00 72.02           N  
ATOM     11  N   ILE     2      51.167  -1.503 -40.940  1.00104.78           N  
ATOM     12  CA  ILE     2      52.138  -0.460 -41.090  1.00104.78           C  
ATOM     13  C   ILE     2      51.527   0.813 -40.627  1.00104.78           C  
ATOM     14  O   ILE     2      50.346   1.067 -40.853  1.00104.78           O  
ATOM     15  CB  ILE     2      52.577  -0.246 -42.509  1.00104.78           C  
ATOM     16  CG1 ILE     2      53.341  -1.479 -43.010  1.00104.78           C  
ATOM     17  CG2 ILE     2      53.385   1.064 -42.578  1.00104.78           C  
ATOM     18  CD1 ILE     2      54.587  -1.783 -42.178  1.00104.78           C  
ATOM     19  N   GLU     3      52.328   1.632 -39.918  1.00 98.66           N  
ATOM     20  CA  GLU     3      51.841   2.879 -39.413  1.00 98.66           C  
ATOM     21  C   GLU     3      52.847   3.949 -39.700  1.00 98.66           C  
ATOM     22  O   GLU     3      54.050   3.698 -39.732  1.00 98.66           O  
ATOM     23  CB  GLU     3      51.702   2.880 -37.886  1.00 98.66           C  
ATOM     24  CG  GLU     3      53.035   2.641 -37.169  1.00 98.66           C  
ATOM     25  CD  GLU     3      52.879   3.050 -35.711  1.00 98.66           C  
ATOM     26  OE1 GLU     3      52.360   2.227 -34.912  1.00 98.66           O  
ATOM     27  OE2 GLU     3      53.269   4.202 -35.380  1.00 98.66           O1-
ATOM     28  N   ARG     4      52.361   5.181 -39.952  1.00149.63           N  
ATOM     29  CA  ARG     4      53.263   6.287 -40.089  1.00149.63           C  
ATOM     30  C   ARG     4      52.547   7.456 -39.479  1.00149.63           C  
ATOM     31  O   ARG     4      51.351   7.624 -39.716  1.00149.63           O  
ATOM     32  CB  ARG     4      53.613   6.632 -41.549  1.00149.63           C  
ATOM     33  CG  ARG     4      54.984   7.296 -41.688  1.00149.63           C  
ATOM     34  CD  ARG     4      56.105   6.349 -41.245  1.00149.63           C  
ATOM     35  NE  ARG     4      57.419   7.010 -41.476  1.00149.63           N  
ATOM     36  CZ  ARG     4      58.555   6.411 -41.007  1.00149.63           C  
ATOM     37  NH1 ARG     4      58.460   5.257 -40.288  1.00149.63           N1+
ATOM     38  NH2 ARG     4      59.779   6.960 -41.262  1.00149.63           N  
ATOM     39  N   GLU     5      53.240   8.256 -38.631  1.00164.35           N  
ATOM     40  CA  GLU     5      52.627   9.425 -38.056  1.00164.35           C  
ATOM     41  C   GLU     5      53.536  10.076 -37.044  1.00164.35           C  
ATOM     42  O   GLU     5      54.753   9.911 -37.107  1.00164.35           O  
ATOM     43  CB  GLU     5      51.193   9.237 -37.527  1.00164.35           C  
ATOM     44  CG  GLU     5      50.436  10.545 -37.252  1.00164.35           C  
ATOM     45  CD  GLU     5      50.359  11.372 -38.532  1.00164.35           C  
ATOM     46  OE1 GLU     5      50.961  10.974 -39.566  1.00164.35           O  
ATOM     47  OE2 GLU     5      49.664  12.422 -38.493  1.00164.35           O1-
ATOM     48  N   TYR     6      52.970  10.841 -36.077  1.00 99.89           N  
ATOM     49  CA  TYR     6      53.790  11.685 -35.244  1.00 99.89           C  
ATOM     50  C   TYR     6      53.723  11.272 -33.798  1.00 99.89           C  
ATOM     51  O   TYR     6      52.772  10.625 -33.355  1.00 99.89           O  
ATOM     52  CB  TYR     6      53.343  13.159 -35.258  1.00 99.89           C  
ATOM     53  CG  TYR     6      53.291  13.664 -36.664  1.00 99.89           C  
ATOM     54  CD1 TYR     6      54.435  14.003 -37.351  1.00 99.89           C  
ATOM     55  CD2 TYR     6      52.074  13.816 -37.293  1.00 99.89           C  
ATOM     56  CE1 TYR     6      54.364  14.474 -38.642  1.00 99.89           C  
ATOM     57  CE2 TYR     6      51.994  14.288 -38.583  1.00 99.89           C  
ATOM     58  CZ  TYR     6      53.142  14.618 -39.262  1.00 99.89           C  
ATOM     59  OH  TYR     6      53.058  15.102 -40.585  1.00 99.89           O  
ATOM     60  N   ALA     7      54.793  11.624 -33.041  1.00 51.13           N  
ATOM     61  CA  ALA     7      54.875  11.389 -31.622  1.00 51.13           C  
ATOM     62  C   ALA     7      55.454  12.624 -30.988  1.00 51.13           C  
ATOM     63  O   ALA     7      56.403  13.212 -31.504  1.00 51.13           O  
ATOM     64  CB  ALA     7      55.793  10.214 -31.245  1.00 51.13           C  
ATOM     65  N   TRP     8      54.902  13.057 -29.833  1.00 85.53           N  
ATOM     66  CA  TRP     8      55.405  14.254 -29.218  1.00 85.53           C  
ATOM     67  C   TRP     8      55.613  14.026 -27.749  1.00 85.53           C  
ATOM     68  O   TRP     8      54.717  13.561 -27.044  1.00 85.53           O  
ATOM     69  CB  TRP     8      54.403  15.426 -29.288  1.00 85.53           C  
ATOM     70  CG  TRP     8      54.066  15.963 -30.662  1.00 85.53           C  
ATOM     71  CD1 TRP     8      54.636  16.996 -31.342  1.00 85.53           C  
ATOM     72  CD2 TRP     8      53.004  15.469 -31.495  1.00 85.53           C  
ATOM     73  CE2 TRP     8      52.992  16.247 -32.654  1.00 85.53           C  
ATOM     74  CE3 TRP     8      52.107  14.457 -31.309  1.00 85.53           C  
ATOM     75  NE1 TRP     8      54.001  17.179 -32.545  1.00 85.53           N  
ATOM     76  CZ2 TRP     8      52.083  16.024 -33.648  1.00 85.53           C  
ATOM     77  CZ3 TRP     8      51.195  14.230 -32.316  1.00 85.53           C  
ATOM     78  CH2 TRP     8      51.183  14.999 -33.462  1.00 85.53           C  
ATOM     79  N   LYS     9      56.828  14.332 -27.248  1.00 54.48           N  
ATOM     80  CA  LYS     9      57.020  14.303 -25.827  1.00 54.48           C  
ATOM     81  C   LYS     9      56.208  15.436 -25.296  1.00 54.48           C  
ATOM     82  O   LYS     9      55.519  15.320 -24.285  1.00 54.48           O  
ATOM     83  CB  LYS     9      58.473  14.532 -25.373  1.00 54.48           C  
ATOM     84  CG  LYS     9      59.379  13.324 -25.612  1.00 54.48           C  
ATOM     85  CD  LYS     9      60.832  13.537 -25.190  1.00 54.48           C  
ATOM     86  CE  LYS     9      61.673  12.263 -25.280  1.00 54.48           C  
ATOM     87  NZ  LYS     9      62.990  12.485 -24.644  1.00 54.48           N1+
ATOM     88  N   ASN    10      56.279  16.587 -25.992  1.00 46.57           N  
ATOM     89  CA  ASN    10      55.532  17.735 -25.584  1.00 46.57           C  
ATOM     90  C   ASN    10      55.094  18.429 -26.826  1.00 46.57           C  
ATOM     91  O   ASN    10      55.720  18.309 -27.877  1.00 46.57           O  
ATOM     92  CB  ASN    10      56.338  18.713 -24.717  1.00 46.57           C  
ATOM     93  CG  ASN    10      56.386  18.129 -23.312  1.00 46.57           C  
ATOM     94  ND2 ASN    10      57.613  17.888 -22.776  1.00 46.57           N  
ATOM     95  OD1 ASN    10      55.348  17.882 -22.703  1.00 46.57           O  
ATOM     96  N   ILE    11      53.983  19.175 -26.730  1.00112.28           N  
ATOM     97  CA  ILE    11      53.480  19.862 -27.878  1.00112.28           C  
ATOM     98  C   ILE    11      54.039  21.250 -27.828  1.00112.28           C  
ATOM     99  O   ILE    11      53.647  22.068 -26.997  1.00112.28           O  
ATOM    100  CB  ILE    11      51.987  19.984 -27.879  1.00112.28           C  
ATOM    101  CG1 ILE    11      51.325  18.593 -27.919  1.00112.28           C  
ATOM    102  CG2 ILE    11      51.605  20.906 -29.043  1.00112.28           C  
ATOM    103  CD1 ILE    11      51.688  17.768 -29.152  1.00112.28           C  
ATOM    104  N   ILE    12      54.957  21.546 -28.769  1.00155.85           N  
ATOM    105  CA  ILE    12      55.663  22.794 -28.809  1.00155.85           C  
ATOM    106  C   ILE    12      55.053  23.604 -29.913  1.00155.85           C  
ATOM    107  O   ILE    12      54.604  23.050 -30.914  1.00155.85           O  
ATOM    108  CB  ILE    12      57.126  22.585 -29.107  1.00155.85           C  
ATOM    109  CG1 ILE    12      57.988  23.826 -28.812  1.00155.85           C  
ATOM    110  CG2 ILE    12      57.226  22.094 -30.562  1.00155.85           C  
ATOM    111  CD1 ILE    12      57.805  24.983 -29.786  1.00155.85           C  
ATOM    112  N   TYR    13      54.988  24.943 -29.739  1.00182.97           N  
ATOM    113  CA  TYR    13      54.374  25.791 -30.726  1.00182.97           C  
ATOM    114  C   TYR    13      55.412  26.603 -31.429  1.00182.97           C  
ATOM    115  O   TYR    13      56.385  27.070 -30.837  1.00182.97           O  
ATOM    116  CB  TYR    13      53.390  26.828 -30.147  1.00182.97           C  
ATOM    117  CG  TYR    13      52.101  26.186 -29.750  1.00182.97           C  
ATOM    118  CD1 TYR    13      51.947  25.612 -28.509  1.00182.97           C  
ATOM    119  CD2 TYR    13      51.040  26.159 -30.629  1.00182.97           C  
ATOM    120  CE1 TYR    13      50.754  25.030 -28.150  1.00182.97           C  
ATOM    121  CE2 TYR    13      49.843  25.580 -30.277  1.00182.97           C  
ATOM    122  CZ  TYR    13      49.699  25.014 -29.031  1.00182.97           C  
ATOM    123  OH  TYR    13      48.475  24.419 -28.658  1.00182.97           O  
ATOM    124  N   GLU    14      55.238  26.766 -32.754  1.00 84.34           N  
ATOM    125  CA  GLU    14      56.154  27.602 -33.466  1.00 84.34           C  
ATOM    126  C   GLU    14      55.694  29.025 -33.330  1.00 84.34           C  
ATOM    127  O   GLU    14      54.499  29.312 -33.324  1.00 84.34           O  
ATOM    128  CB  GLU    14      56.286  27.275 -34.966  1.00 84.34           C  
ATOM    129  CG  GLU    14      57.408  28.062 -35.650  1.00 84.34           C  
ATOM    130  CD  GLU    14      58.728  27.658 -35.004  1.00 84.34           C  
ATOM    131  OE1 GLU    14      59.053  26.439 -35.008  1.00 84.34           O  
ATOM    132  OE2 GLU    14      59.425  28.571 -34.486  1.00 84.34           O1-
ATOM    133  N   GLY    15      56.655  29.961 -33.194  1.00 29.48           N  
ATOM    134  CA  GLY    15      56.336  31.363 -33.163  1.00 29.48           C  
ATOM    135  C   GLY    15      55.714  31.772 -31.859  1.00 29.48           C  
ATOM    136  O   GLY    15      54.937  32.725 -31.820  1.00 29.48           O  
ATOM    137  N   ILE    16      56.007  31.061 -30.756  1.00143.82           N  
ATOM    138  CA  ILE    16      55.480  31.500 -29.499  1.00143.82           C  
ATOM    139  C   ILE    16      56.657  31.688 -28.604  1.00143.82           C  
ATOM    140  O   ILE    16      57.592  30.889 -28.636  1.00143.82           O  
ATOM    141  CB  ILE    16      54.493  30.534 -28.880  1.00143.82           C  
ATOM    142  CG1 ILE    16      55.119  29.170 -28.533  1.00143.82           C  
ATOM    143  CG2 ILE    16      53.309  30.426 -29.855  1.00143.82           C  
ATOM    144  CD1 ILE    16      55.975  29.159 -27.266  1.00143.82           C  
ATOM    145  N   ASP    17      56.653  32.763 -27.790  1.00 75.99           N  
ATOM    146  CA  ASP    17      57.786  33.045 -26.957  1.00 75.99           C  
ATOM    147  C   ASP    17      57.983  31.881 -26.046  1.00 75.99           C  
ATOM    148  O   ASP    17      57.038  31.352 -25.465  1.00 75.99           O  
ATOM    149  CB  ASP    17      57.595  34.284 -26.066  1.00 75.99           C  
ATOM    150  CG  ASP    17      58.916  34.567 -25.368  1.00 75.99           C  
ATOM    151  OD1 ASP    17      59.940  33.961 -25.778  1.00 75.99           O  
ATOM    152  OD2 ASP    17      58.918  35.393 -24.417  1.00 75.99           O1-
ATOM    153  N   PRO    18      59.205  31.466 -25.911  1.00 70.03           N  
ATOM    154  CA  PRO    18      59.449  30.369 -25.027  1.00 70.03           C  
ATOM    155  C   PRO    18      59.246  30.808 -23.613  1.00 70.03           C  
ATOM    156  O   PRO    18      59.465  31.981 -23.310  1.00 70.03           O  
ATOM    157  CB  PRO    18      60.857  29.877 -25.343  1.00 70.03           C  
ATOM    158  CG  PRO    18      61.025  30.227 -26.833  1.00 70.03           C  
ATOM    159  CD  PRO    18      60.119  31.453 -27.044  1.00 70.03           C  
ATOM    160  N   ALA    19      58.838  29.866 -22.743  1.00 56.20           N  
ATOM    161  CA  ALA    19      58.604  30.107 -21.347  1.00 56.20           C  
ATOM    162  C   ALA    19      57.335  30.877 -21.144  1.00 56.20           C  
ATOM    163  O   ALA    19      56.982  31.199 -20.011  1.00 56.20           O  
ATOM    164  CB  ALA    19      59.738  30.907 -20.682  1.00 56.20           C  
ATOM    165  N   SER    20      56.604  31.171 -22.235  1.00108.61           N  
ATOM    166  CA  SER    20      55.358  31.876 -22.146  1.00108.61           C  
ATOM    167  C   SER    20      54.328  30.926 -21.622  1.00108.61           C  
ATOM    168  O   SER    20      53.307  31.337 -21.074  1.00108.61           O  
ATOM    169  CB  SER    20      54.863  32.361 -23.517  1.00108.61           C  
ATOM    170  OG  SER    20      53.633  33.049 -23.366  1.00108.61           O  
ATOM    171  N   TYR    21      54.531  29.615 -21.842  1.00174.40           N  
ATOM    172  CA  TYR    21      53.596  28.662 -21.325  1.00174.40           C  
ATOM    173  C   TYR    21      54.357  27.406 -21.033  1.00174.40           C  
ATOM    174  O   TYR    21      55.501  27.266 -21.457  1.00174.40           O  
ATOM    175  CB  TYR    21      52.444  28.339 -22.297  1.00174.40           C  
ATOM    176  CG  TYR    21      53.013  27.630 -23.476  1.00174.40           C  
ATOM    177  CD1 TYR    21      53.529  28.325 -24.542  1.00174.40           C  
ATOM    178  CD2 TYR    21      53.036  26.257 -23.505  1.00174.40           C  
ATOM    179  CE1 TYR    21      54.054  27.664 -25.624  1.00174.40           C  
ATOM    180  CE2 TYR    21      53.560  25.588 -24.585  1.00174.40           C  
ATOM    181  CZ  TYR    21      54.069  26.292 -25.649  1.00174.40           C  
ATOM    182  OH  TYR    21      54.607  25.604 -26.759  1.00174.40           O  
ATOM    183  N   ASN    22      53.754  26.457 -20.286  1.00 68.44           N  
ATOM    184  CA  ASN    22      54.462  25.242 -19.985  1.00 68.44           C  
ATOM    185  C   ASN    22      54.062  24.234 -21.020  1.00 68.44           C  
ATOM    186  O   ASN    22      52.878  23.977 -21.236  1.00 68.44           O  
ATOM    187  CB  ASN    22      54.106  24.649 -18.608  1.00 68.44           C  
ATOM    188  CG  ASN    22      54.994  23.445 -18.310  1.00 68.44           C  
ATOM    189  ND2 ASN    22      55.043  23.053 -17.008  1.00 68.44           N  
ATOM    190  OD1 ASN    22      55.610  22.863 -19.201  1.00 68.44           O  
ATOM    191  N   VAL    23      55.066  23.622 -21.673  1.00116.45           N  
ATOM    192  CA  VAL    23      54.874  22.695 -22.754  1.00116.45           C  
ATOM    193  C   VAL    23      54.143  21.475 -22.276  1.00116.45           C  
ATOM    194  O   VAL    23      53.408  20.843 -23.033  1.00116.45           O  
ATOM    195  CB  VAL    23      56.159  22.247 -23.373  1.00116.45           C  
ATOM    196  CG1 VAL    23      56.897  21.332 -22.381  1.00116.45           C  
ATOM    197  CG2 VAL    23      55.830  21.608 -24.729  1.00116.45           C  
ATOM    198  N   LYS    24      54.363  21.073 -21.014  1.00108.60           N  
ATOM    199  CA  LYS    24      53.706  19.908 -20.500  1.00108.60           C  
ATOM    200  C   LYS    24      52.220  20.142 -20.409  1.00108.60           C  
ATOM    201  O   LYS    24      51.430  19.206 -20.504  1.00108.60           O  
ATOM    202  CB  LYS    24      54.244  19.462 -19.132  1.00108.60           C  
ATOM    203  CG  LYS    24      55.692  18.977 -19.238  1.00108.60           C  
ATOM    204  CD  LYS    24      56.319  18.538 -17.915  1.00108.60           C  
ATOM    205  CE  LYS    24      56.320  17.021 -17.710  1.00108.60           C  
ATOM    206  NZ  LYS    24      54.933  16.530 -17.550  1.00108.60           N1+
ATOM    207  N   ASN    25      51.801  21.399 -20.186  1.00 80.30           N  
ATOM    208  CA  ASN    25      50.421  21.779 -20.036  1.00 80.30           C  
ATOM    209  C   ASN    25      49.643  21.642 -21.321  1.00 80.30           C  
ATOM    210  O   ASN    25      48.416  21.554 -21.285  1.00 80.30           O  
ATOM    211  CB  ASN    25      50.252  23.204 -19.486  1.00 80.30           C  
ATOM    212  CG  ASN    25      50.678  23.144 -18.025  1.00 80.30           C  
ATOM    213  ND2 ASN    25      50.852  24.333 -17.388  1.00 80.30           N  
ATOM    214  OD1 ASN    25      50.840  22.063 -17.460  1.00 80.30           O  
ATOM    215  N   GLY    26      50.307  21.681 -22.496  1.00 53.42           N  
ATOM    216  CA  GLY    26      49.565  21.601 -23.730  1.00 53.42           C  
ATOM    217  C   GLY    26      49.136  20.181 -23.938  1.00 53.42           C  
ATOM    218  O   GLY    26      49.940  19.318 -24.294  1.00 53.42           O  
ATOM    219  N   ILE    27      47.823  19.916 -23.765  1.00 77.12           N  
ATOM    220  CA  ILE    27      47.352  18.570 -23.883  1.00 77.12           C  
ATOM    221  C   ILE    27      46.346  18.474 -24.985  1.00 77.12           C  
ATOM    222  O   ILE    27      45.246  19.012 -24.885  1.00 77.12           O  
ATOM    223  CB  ILE    27      46.697  18.073 -22.632  1.00 77.12           C  
ATOM    224  CG1 ILE    27      47.702  18.107 -21.468  1.00 77.12           C  
ATOM    225  CG2 ILE    27      46.131  16.671 -22.913  1.00 77.12           C  
ATOM    226  CD1 ILE    27      47.046  17.950 -20.098  1.00 77.12           C  
ATOM    227  N   ALA    28      46.683  17.730 -26.057  1.00 64.49           N  
ATOM    228  CA  ALA    28      45.767  17.597 -27.153  1.00 64.49           C  
ATOM    229  C   ALA    28      44.866  16.433 -26.884  1.00 64.49           C  
ATOM    230  O   ALA    28      45.312  15.358 -26.494  1.00 64.49           O  
ATOM    231  CB  ALA    28      46.455  17.352 -28.508  1.00 64.49           C  
ATOM    232  N   THR    29      43.548  16.697 -26.942  1.00 98.77           N  
ATOM    233  CA  THR    29      42.478  15.756 -26.778  1.00 98.77           C  
ATOM    234  C   THR    29      42.022  15.137 -28.076  1.00 98.77           C  
ATOM    235  O   THR    29      41.381  14.088 -28.066  1.00 98.77           O  
ATOM    236  CB  THR    29      41.294  16.380 -26.105  1.00 98.77           C  
ATOM    237  CG2 THR    29      41.735  16.853 -24.711  1.00 98.77           C  
ATOM    238  OG1 THR    29      40.818  17.486 -26.858  1.00 98.77           O  
ATOM    239  N   GLY    30      42.260  15.800 -29.229  1.00 50.11           N  
ATOM    240  CA  GLY    30      41.700  15.292 -30.457  1.00 50.11           C  
ATOM    241  C   GLY    30      42.373  15.889 -31.661  1.00 50.11           C  
ATOM    242  O   GLY    30      43.111  16.867 -31.565  1.00 50.11           O  
ATOM    243  N   PHE    31      42.126  15.286 -32.849  1.00178.20           N  
ATOM    244  CA  PHE    31      42.695  15.797 -34.063  1.00178.20           C  
ATOM    245  C   PHE    31      41.707  15.604 -35.175  1.00178.20           C  
ATOM    246  O   PHE    31      40.620  15.059 -34.977  1.00178.20           O  
ATOM    247  CB  PHE    31      44.008  15.097 -34.475  1.00178.20           C  
ATOM    248  CG  PHE    31      43.702  13.700 -34.893  1.00178.20           C  
ATOM    249  CD1 PHE    31      43.654  12.676 -33.975  1.00178.20           C  
ATOM    250  CD2 PHE    31      43.454  13.419 -36.216  1.00178.20           C  
ATOM    251  CE1 PHE    31      43.372  11.389 -34.373  1.00178.20           C  
ATOM    252  CE2 PHE    31      43.173  12.136 -36.620  1.00178.20           C  
ATOM    253  CZ  PHE    31      43.130  11.118 -35.699  1.00178.20           C  
ATOM    254  N   ALA    32      42.040  16.151 -36.363  1.00 69.44           N  
ATOM    255  CA  ALA    32      41.289  15.923 -37.564  1.00 69.44           C  
ATOM    256  C   ALA    32      42.277  16.108 -38.675  1.00 69.44           C  
ATOM    257  O   ALA    32      43.050  17.064 -38.670  1.00 69.44           O  
ATOM    258  CB  ALA    32      40.145  16.926 -37.784  1.00 69.44           C  
ATOM    259  N   HIS    33      42.271  15.194 -39.664  1.00 87.93           N  
ATOM    260  CA  HIS    33      43.194  15.254 -40.762  1.00 87.93           C  
ATOM    261  C   HIS    33      42.418  15.555 -42.004  1.00 87.93           C  
ATOM    262  O   HIS    33      41.385  14.945 -42.277  1.00 87.93           O  
ATOM    263  CB  HIS    33      43.927  13.917 -40.980  1.00 87.93           C  
ATOM    264  CG  HIS    33      44.881  13.908 -42.137  1.00 87.93           C  
ATOM    265  CD2 HIS    33      44.877  13.156 -43.272  1.00 87.93           C  
ATOM    266  ND1 HIS    33      45.999  14.707 -42.222  1.00 87.93           N  
ATOM    267  CE1 HIS    33      46.611  14.401 -43.394  1.00 87.93           C  
ATOM    268  NE2 HIS    33      45.967  13.464 -44.065  1.00 87.93           N  
ATOM    269  N   ASP    34      42.909  16.546 -42.772  1.00 60.52           N  
ATOM    270  CA  ASP    34      42.329  16.951 -44.020  1.00 60.52           C  
ATOM    271  C   ASP    34      43.223  16.351 -45.063  1.00 60.52           C  
ATOM    272  O   ASP    34      44.324  16.843 -45.297  1.00 60.52           O  
ATOM    273  CB  ASP    34      42.362  18.481 -44.185  1.00 60.52           C  
ATOM    274  CG  ASP    34      41.686  18.858 -45.487  1.00 60.52           C  
ATOM    275  OD1 ASP    34      41.235  17.932 -46.212  1.00 60.52           O  
ATOM    276  OD2 ASP    34      41.617  20.081 -45.777  1.00 60.52           O1-
ATOM    277  N   ALA    35      42.779  15.250 -45.701  1.00 40.92           N  
ATOM    278  CA  ALA    35      43.593  14.540 -46.649  1.00 40.92           C  
ATOM    279  C   ALA    35      43.898  15.370 -47.860  1.00 40.92           C  
ATOM    280  O   ALA    35      45.038  15.400 -48.323  1.00 40.92           O  
ATOM    281  CB  ALA    35      42.921  13.250 -47.153  1.00 40.92           C  
ATOM    282  N   ALA    36      42.889  16.072 -48.409  1.00 40.57           N  
ATOM    283  CA  ALA    36      43.078  16.812 -49.628  1.00 40.57           C  
ATOM    284  C   ALA    36      44.092  17.901 -49.432  1.00 40.57           C  
ATOM    285  O   ALA    36      44.976  18.090 -50.268  1.00 40.57           O  
ATOM    286  CB  ALA    36      41.781  17.485 -50.110  1.00 40.57           C  
ATOM    287  N   SER    37      43.965  18.653 -48.321  1.00 57.49           N  
ATOM    288  CA  SER    37      44.799  19.782 -47.996  1.00 57.49           C  
ATOM    289  C   SER    37      46.110  19.363 -47.402  1.00 57.49           C  
ATOM    290  O   SER    37      47.033  20.171 -47.321  1.00 57.49           O  
ATOM    291  CB  SER    37      44.135  20.749 -47.000  1.00 57.49           C  
ATOM    292  OG  SER    37      42.974  21.327 -47.581  1.00 57.49           O  
ATOM    293  N   LYS    38      46.242  18.097 -46.968  1.00111.91           N  
ATOM    294  CA  LYS    38      47.447  17.673 -46.311  1.00111.91           C  
ATOM    295  C   LYS    38      47.652  18.518 -45.087  1.00111.91           C  
ATOM    296  O   LYS    38      48.761  18.971 -44.805  1.00111.91           O  
ATOM    297  CB  LYS    38      48.690  17.758 -47.212  1.00111.91           C  
ATOM    298  CG  LYS    38      48.616  16.804 -48.405  1.00111.91           C  
ATOM    299  CD  LYS    38      49.660  17.098 -49.479  1.00111.91           C  
ATOM    300  CE  LYS    38      49.401  18.406 -50.228  1.00111.91           C  
ATOM    301  NZ  LYS    38      48.189  18.279 -51.069  1.00111.91           N1+
ATOM    302  N   LYS    39      46.568  18.749 -44.315  1.00 75.60           N  
ATOM    303  CA  LYS    39      46.712  19.526 -43.117  1.00 75.60           C  
ATOM    304  C   LYS    39      46.159  18.780 -41.940  1.00 75.60           C  
ATOM    305  O   LYS    39      45.193  18.025 -42.050  1.00 75.60           O  
ATOM    306  CB  LYS    39      46.095  20.928 -43.210  1.00 75.60           C  
ATOM    307  CG  LYS    39      46.936  21.808 -44.137  1.00 75.60           C  
ATOM    308  CD  LYS    39      46.300  23.134 -44.531  1.00 75.60           C  
ATOM    309  CE  LYS    39      47.205  23.994 -45.414  1.00 75.60           C  
ATOM    310  NZ  LYS    39      46.567  25.308 -45.648  1.00 75.60           N1+
ATOM    311  N   ILE    40      46.802  18.977 -40.767  1.00 99.75           N  
ATOM    312  CA  ILE    40      46.425  18.330 -39.537  1.00 99.75           C  
ATOM    313  C   ILE    40      45.954  19.377 -38.571  1.00 99.75           C  
ATOM    314  O   ILE    40      46.592  20.415 -38.389  1.00 99.75           O  
ATOM    315  CB  ILE    40      47.568  17.636 -38.848  1.00 99.75           C  
ATOM    316  CG1 ILE    40      48.028  16.391 -39.619  1.00 99.75           C  
ATOM    317  CG2 ILE    40      47.120  17.331 -37.410  1.00 99.75           C  
ATOM    318  CD1 ILE    40      46.994  15.268 -39.601  1.00 99.75           C  
ATOM    319  N   PHE    41      44.800  19.113 -37.920  1.00 62.72           N  
ATOM    320  CA  PHE    41      44.254  20.037 -36.965  1.00 62.72           C  
ATOM    321  C   PHE    41      44.239  19.345 -35.634  1.00 62.72           C  
ATOM    322  O   PHE    41      43.827  18.189 -35.522  1.00 62.72           O  
ATOM    323  CB  PHE    41      42.801  20.441 -37.283  1.00 62.72           C  
ATOM    324  CG  PHE    41      42.779  21.103 -38.623  1.00 62.72           C  
ATOM    325  CD1 PHE    41      43.182  22.410 -38.777  1.00 62.72           C  
ATOM    326  CD2 PHE    41      42.336  20.416 -39.732  1.00 62.72           C  
ATOM    327  CE1 PHE    41      43.156  23.012 -40.016  1.00 62.72           C  
ATOM    328  CE2 PHE    41      42.307  21.012 -40.972  1.00 62.72           C  
ATOM    329  CZ  PHE    41      42.720  22.315 -41.117  1.00 62.72           C  
ATOM    330  N   ILE    42      44.700  20.045 -34.577  1.00 42.89           N  
ATOM    331  CA  ILE    42      44.740  19.433 -33.280  1.00 42.89           C  
ATOM    332  C   ILE    42      44.026  20.308 -32.298  1.00 42.89           C  
ATOM    333  O   ILE    42      44.176  21.529 -32.302  1.00 42.89           O  
ATOM    334  CB  ILE    42      46.136  19.224 -32.764  1.00 42.89           C  
ATOM    335  CG1 ILE    42      46.920  18.271 -33.687  1.00 42.89           C  
ATOM    336  CG2 ILE    42      46.028  18.737 -31.309  1.00 42.89           C  
ATOM    337  CD1 ILE    42      48.423  18.239 -33.401  1.00 42.89           C  
ATOM    338  N   THR    43      43.209  19.691 -31.420  1.00128.60           N  
ATOM    339  CA  THR    43      42.562  20.475 -30.408  1.00128.60           C  
ATOM    340  C   THR    43      43.343  20.396 -29.139  1.00128.60           C  
ATOM    341  O   THR    43      43.675  19.318 -28.649  1.00128.60           O  
ATOM    342  CB  THR    43      41.138  20.119 -30.092  1.00128.60           C  
ATOM    343  CG2 THR    43      40.223  20.656 -31.201  1.00128.60           C  
ATOM    344  OG1 THR    43      40.998  18.721 -29.884  1.00128.60           O  
ATOM    345  N   VAL    44      43.704  21.590 -28.617  1.00 71.93           N  
ATOM    346  CA  VAL    44      44.360  21.717 -27.352  1.00 71.93           C  
ATOM    347  C   VAL    44      43.483  22.615 -26.525  1.00 71.93           C  
ATOM    348  O   VAL    44      43.579  23.836 -26.626  1.00 71.93           O  
ATOM    349  CB  VAL    44      45.696  22.393 -27.456  1.00 71.93           C  
ATOM    350  CG1 VAL    44      46.303  22.507 -26.046  1.00 71.93           C  
ATOM    351  CG2 VAL    44      46.565  21.604 -28.447  1.00 71.93           C  
ATOM    352  N   PRO    45      42.652  22.053 -25.686  1.00 90.09           N  
ATOM    353  CA  PRO    45      41.721  22.795 -24.872  1.00 90.09           C  
ATOM    354  C   PRO    45      42.451  23.706 -23.933  1.00 90.09           C  
ATOM    355  O   PRO    45      43.578  23.404 -23.544  1.00 90.09           O  
ATOM    356  CB  PRO    45      40.906  21.742 -24.126  1.00 90.09           C  
ATOM    357  CG  PRO    45      41.860  20.536 -24.052  1.00 90.09           C  
ATOM    358  CD  PRO    45      42.704  20.644 -25.339  1.00 90.09           C  
ATOM    359  N   ARG    46      41.813  24.822 -23.535  1.00143.46           N  
ATOM    360  CA  ARG    46      42.502  25.794 -22.743  1.00143.46           C  
ATOM    361  C   ARG    46      42.374  25.469 -21.295  1.00143.46           C  
ATOM    362  O   ARG    46      41.487  25.955 -20.597  1.00143.46           O  
ATOM    363  CB  ARG    46      41.940  27.201 -22.979  1.00143.46           C  
ATOM    364  CG  ARG    46      42.730  28.352 -22.375  1.00143.46           C  
ATOM    365  CD  ARG    46      42.101  29.693 -22.749  1.00143.46           C  
ATOM    366  NE  ARG    46      41.966  29.688 -24.232  1.00143.46           N  
ATOM    367  CZ  ARG    46      43.086  29.860 -24.982  1.00143.46           C  
ATOM    368  NH1 ARG    46      44.271  30.064 -24.338  1.00143.46           N1+
ATOM    369  NH2 ARG    46      43.029  29.822 -26.344  1.00143.46           N  
ATOM    370  N   LEU    47      43.240  24.556 -20.832  1.00134.77           N  
ATOM    371  CA  LEU    47      43.368  24.270 -19.438  1.00134.77           C  
ATOM    372  C   LEU    47      44.186  25.388 -18.709  1.00134.77           C  
ATOM    373  O   LEU    47      43.824  25.697 -17.575  1.00134.77           O  
ATOM    374  CB  LEU    47      44.099  22.942 -19.160  1.00134.77           C  
ATOM    375  CG  LEU    47      43.332  21.693 -19.633  1.00134.77           C  
ATOM    376  CD1 LEU    47      44.114  20.405 -19.321  1.00134.77           C  
ATOM    377  CD2 LEU    47      41.899  21.673 -19.074  1.00134.77           C  
ATOM    378  N   ASN    48      45.322  25.962 -19.282  1.00160.88           N  
ATOM    379  CA  ASN    48      46.215  27.034 -18.785  1.00160.88           C  
ATOM    380  C   ASN    48      47.042  27.554 -19.962  1.00160.88           C  
ATOM    381  O   ASN    48      47.409  26.774 -20.838  1.00160.88           O  
ATOM    382  CB  ASN    48      47.206  26.573 -17.700  1.00160.88           C  
ATOM    383  CG  ASN    48      46.457  26.483 -16.379  1.00160.88           C  
ATOM    384  ND2 ASN    48      46.516  27.588 -15.588  1.00160.88           N  
ATOM    385  OD1 ASN    48      45.847  25.465 -16.052  1.00160.88           O  
ATOM    386  N   PRO    49      47.511  28.796 -19.926  1.00206.06           N  
ATOM    387  CA  PRO    49      47.961  29.522 -21.111  1.00206.06           C  
ATOM    388  C   PRO    49      48.426  28.792 -22.331  1.00206.06           C  
ATOM    389  O   PRO    49      49.622  28.612 -22.539  1.00206.06           O  
ATOM    390  CB  PRO    49      48.966  30.567 -20.624  1.00206.06           C  
ATOM    391  CG  PRO    49      49.439  30.020 -19.266  1.00206.06           C  
ATOM    392  CD  PRO    49      48.229  29.232 -18.739  1.00206.06           C  
ATOM    393  N   VAL    50      47.444  28.455 -23.199  1.00142.72           N  
ATOM    394  CA  VAL    50      47.717  27.794 -24.438  1.00142.72           C  
ATOM    395  C   VAL    50      47.530  28.820 -25.514  1.00142.72           C  
ATOM    396  O   VAL    50      46.498  29.474 -25.627  1.00142.72           O  
ATOM    397  CB  VAL    50      46.861  26.586 -24.733  1.00142.72           C  
ATOM    398  CG1 VAL    50      45.431  27.014 -25.102  1.00142.72           C  
ATOM    399  CG2 VAL    50      47.565  25.759 -25.823  1.00142.72           C  
ATOM    400  N   PRO    51      48.549  29.023 -26.286  1.00123.90           N  
ATOM    401  CA  PRO    51      48.548  30.010 -27.324  1.00123.90           C  
ATOM    402  C   PRO    51      47.506  29.787 -28.374  1.00123.90           C  
ATOM    403  O   PRO    51      46.908  30.766 -28.822  1.00123.90           O  
ATOM    404  CB  PRO    51      49.976  30.015 -27.879  1.00123.90           C  
ATOM    405  CG  PRO    51      50.531  28.629 -27.496  1.00123.90           C  
ATOM    406  CD  PRO    51      49.787  28.274 -26.201  1.00123.90           C  
ATOM    407  N   PHE    52      47.284  28.527 -28.801  1.00 94.19           N  
ATOM    408  CA  PHE    52      46.292  28.292 -29.816  1.00 94.19           C  
ATOM    409  C   PHE    52      45.561  27.031 -29.466  1.00 94.19           C  
ATOM    410  O   PHE    52      46.159  25.963 -29.348  1.00 94.19           O  
ATOM    411  CB  PHE    52      46.894  28.088 -31.219  1.00 94.19           C  
ATOM    412  CG  PHE    52      47.586  29.350 -31.618  1.00 94.19           C  
ATOM    413  CD1 PHE    52      46.867  30.426 -32.085  1.00 94.19           C  
ATOM    414  CD2 PHE    52      48.956  29.452 -31.536  1.00 94.19           C  
ATOM    415  CE1 PHE    52      47.502  31.587 -32.454  1.00 94.19           C  
ATOM    416  CE2 PHE    52      49.598  30.610 -31.904  1.00 94.19           C  
ATOM    417  CZ  PHE    52      48.870  31.683 -32.362  1.00 94.19           C  
ATOM    418  N   THR    53      44.233  27.145 -29.275  1.00149.92           N  
ATOM    419  CA  THR    53      43.355  26.051 -28.953  1.00149.92           C  
ATOM    420  C   THR    53      43.125  25.190 -30.166  1.00149.92           C  
ATOM    421  O   THR    53      42.934  23.977 -30.050  1.00149.92           O  
ATOM    422  CB  THR    53      42.045  26.533 -28.381  1.00149.92           C  
ATOM    423  CG2 THR    53      41.249  27.259 -29.474  1.00149.92           C  
ATOM    424  OG1 THR    53      41.301  25.443 -27.857  1.00149.92           O  
ATOM    425  N   LEU    54      43.080  25.810 -31.363  1.00 75.38           N  
ATOM    426  CA  LEU    54      42.976  25.072 -32.591  1.00 75.38           C  
ATOM    427  C   LEU    54      44.323  25.230 -33.238  1.00 75.38           C  
ATOM    428  O   LEU    54      44.717  26.341 -33.588  1.00 75.38           O  
ATOM    429  CB  LEU    54      41.902  25.637 -33.543  1.00 75.38           C  
ATOM    430  CG  LEU    54      41.775  24.863 -34.865  1.00 75.38           C  
ATOM    431  CD1 LEU    54      41.406  23.392 -34.611  1.00 75.38           C  
ATOM    432  CD2 LEU    54      40.798  25.563 -35.824  1.00 75.38           C  
ATOM    433  N   THR    55      45.083  24.125 -33.404  1.00120.21           N  
ATOM    434  CA  THR    55      46.405  24.252 -33.951  1.00120.21           C  
ATOM    435  C   THR    55      46.478  23.472 -35.222  1.00120.21           C  
ATOM    436  O   THR    55      45.735  22.512 -35.412  1.00120.21           O  
ATOM    437  CB  THR    55      47.480  23.724 -33.052  1.00120.21           C  
ATOM    438  CG2 THR    55      47.330  22.196 -32.938  1.00120.21           C  
ATOM    439  OG1 THR    55      48.755  24.057 -33.578  1.00120.21           O  
ATOM    440  N   GLU    56      47.389  23.878 -36.133  1.00116.93           N  
ATOM    441  CA  GLU    56      47.477  23.267 -37.431  1.00116.93           C  
ATOM    442  C   GLU    56      48.899  22.894 -37.731  1.00116.93           C  
ATOM    443  O   GLU    56      49.837  23.571 -37.313  1.00116.93           O  
ATOM    444  CB  GLU    56      47.035  24.257 -38.525  1.00116.93           C  
ATOM    445  CG  GLU    56      47.072  23.751 -39.967  1.00116.93           C  
ATOM    446  CD  GLU    56      46.624  24.906 -40.858  1.00116.93           C  
ATOM    447  OE1 GLU    56      45.457  25.344 -40.681  1.00116.93           O  
ATOM    448  OE2 GLU    56      47.428  25.367 -41.713  1.00116.93           O1-
ATOM    449  N   LEU    57      49.093  21.774 -38.457  1.00114.24           N  
ATOM    450  CA  LEU    57      50.414  21.398 -38.877  1.00114.24           C  
ATOM    451  C   LEU    57      50.325  21.000 -40.320  1.00114.24           C  
ATOM    452  O   LEU    57      49.379  20.327 -40.729  1.00114.24           O  
ATOM    453  CB  LEU    57      50.988  20.214 -38.071  1.00114.24           C  
ATOM    454  CG  LEU    57      52.448  19.846 -38.409  1.00114.24           C  
ATOM    455  CD1 LEU    57      52.578  19.191 -39.790  1.00114.24           C  
ATOM    456  CD2 LEU    57      53.379  21.057 -38.236  1.00114.24           C  
ATOM    457  N   ASP    58      51.318  21.419 -41.135  1.00 63.16           N  
ATOM    458  CA  ASP    58      51.317  21.053 -42.522  1.00 63.16           C  
ATOM    459  C   ASP    58      52.107  19.780 -42.640  1.00 63.16           C  
ATOM    460  O   ASP    58      53.313  19.745 -42.403  1.00 63.16           O  
ATOM    461  CB  ASP    58      51.919  22.134 -43.445  1.00 63.16           C  
ATOM    462  CG  ASP    58      51.435  21.879 -44.870  1.00 63.16           C  
ATOM    463  OD1 ASP    58      51.421  20.696 -45.301  1.00 63.16           O  
ATOM    464  OD2 ASP    58      51.052  22.874 -45.543  1.00 63.16           O1-
ATOM    465  N   ILE    59      51.388  18.689 -42.969  1.00121.31           N  
ATOM    466  CA  ILE    59      51.832  17.326 -43.096  1.00121.31           C  
ATOM    467  C   ILE    59      52.731  17.127 -44.269  1.00121.31           C  
ATOM    468  O   ILE    59      53.537  16.203 -44.261  1.00121.31           O  
ATOM    469  CB  ILE    59      50.703  16.346 -43.237  1.00121.31           C  
ATOM    470  CG1 ILE    59      51.225  14.916 -43.027  1.00121.31           C  
ATOM    471  CG2 ILE    59      50.047  16.556 -44.611  1.00121.31           C  
ATOM    472  CD1 ILE    59      50.114  13.882 -42.868  1.00121.31           C  
ATOM    473  N   SER    60      52.579  17.931 -45.335  1.00 86.61           N  
ATOM    474  CA  SER    60      53.284  17.696 -46.564  1.00 86.61           C  
ATOM    475  C   SER    60      54.748  17.519 -46.327  1.00 86.61           C  
ATOM    476  O   SER    60      55.314  16.490 -46.695  1.00 86.61           O  
ATOM    477  CB  SER    60      53.128  18.856 -47.563  1.00 86.61           C  
ATOM    478  OG  SER    60      53.711  20.042 -47.042  1.00 86.61           O  
ATOM    479  N   LYS    61      55.413  18.502 -45.703  1.00141.82           N  
ATOM    480  CA  LYS    61      56.823  18.359 -45.557  1.00141.82           C  
ATOM    481  C   LYS    61      57.148  17.238 -44.631  1.00141.82           C  
ATOM    482  O   LYS    61      58.017  16.426 -44.942  1.00141.82           O  
ATOM    483  CB  LYS    61      57.521  19.628 -45.043  1.00141.82           C  
ATOM    484  CG  LYS    61      59.036  19.456 -44.929  1.00141.82           C  
ATOM    485  CD  LYS    61      59.801  20.776 -44.856  1.00141.82           C  
ATOM    486  CE  LYS    61      60.383  21.215 -46.203  1.00141.82           C  
ATOM    487  NZ  LYS    61      59.300  21.453 -47.184  1.00141.82           N1+
ATOM    488  N   HIS    62      56.459  17.115 -43.480  1.00216.92           N  
ATOM    489  CA  HIS    62      56.997  16.107 -42.617  1.00216.92           C  
ATOM    490  C   HIS    62      55.999  15.159 -42.081  1.00216.92           C  
ATOM    491  O   HIS    62      55.594  15.347 -40.935  1.00216.92           O  
ATOM    492  CB  HIS    62      57.645  16.674 -41.346  1.00216.92           C  
ATOM    493  CG  HIS    62      58.825  17.545 -41.626  1.00216.92           C  
ATOM    494  CD2 HIS    62      60.136  17.218 -41.797  1.00216.92           C  
ATOM    495  ND1 HIS    62      58.759  18.913 -41.761  1.00216.92           N  
ATOM    496  CE1 HIS    62      60.021  19.344 -42.004  1.00216.92           C  
ATOM    497  NE2 HIS    62      60.891  18.350 -42.036  1.00216.92           N  
ATOM    498  N   PRO    63      55.587  14.129 -42.752  1.00175.71           N  
ATOM    499  CA  PRO    63      54.832  13.153 -42.039  1.00175.71           C  
ATOM    500  C   PRO    63      56.001  12.653 -41.242  1.00175.71           C  
ATOM    501  O   PRO    63      57.075  12.542 -41.831  1.00175.71           O  
ATOM    502  CB  PRO    63      54.322  12.173 -43.087  1.00175.71           C  
ATOM    503  CG  PRO    63      54.284  13.013 -44.379  1.00175.71           C  
ATOM    504  CD  PRO    63      55.381  14.078 -44.188  1.00175.71           C  
ATOM    505  N   GLY    64      55.866  12.376 -39.934  1.00109.75           N  
ATOM    506  CA  GLY    64      57.018  11.906 -39.215  1.00109.75           C  
ATOM    507  C   GLY    64      57.530  12.962 -38.285  1.00109.75           C  
ATOM    508  O   GLY    64      57.466  14.160 -38.561  1.00109.75           O  
ATOM    509  N   GLY    65      58.063  12.496 -37.135  1.00106.17           N  
ATOM    510  CA  GLY    65      58.677  13.309 -36.126  1.00106.17           C  
ATOM    511  C   GLY    65      57.672  14.020 -35.273  1.00106.17           C  
ATOM    512  O   GLY    65      56.544  13.575 -35.063  1.00106.17           O  
ATOM    513  N   SER    66      58.131  15.151 -34.703  1.00115.73           N  
ATOM    514  CA  SER    66      57.329  15.989 -33.864  1.00115.73           C  
ATOM    515  C   SER    66      57.305  17.342 -34.495  1.00115.73           C  
ATOM    516  O   SER    66      58.220  18.139 -34.292  1.00115.73           O  
ATOM    517  CB  SER    66      57.966  16.168 -32.474  1.00115.73           C  
ATOM    518  OG  SER    66      57.367  17.249 -31.778  1.00115.73           O  
ATOM    519  N   PRO    67      56.276  17.636 -35.240  1.00 86.32           N  
ATOM    520  CA  PRO    67      56.171  18.921 -35.880  1.00 86.32           C  
ATOM    521  C   PRO    67      55.759  19.959 -34.885  1.00 86.32           C  
ATOM    522  O   PRO    67      55.068  19.609 -33.930  1.00 86.32           O  
ATOM    523  CB  PRO    67      55.163  18.743 -37.017  1.00 86.32           C  
ATOM    524  CG  PRO    67      54.447  17.417 -36.700  1.00 86.32           C  
ATOM    525  CD  PRO    67      55.496  16.615 -35.916  1.00 86.32           C  
ATOM    526  N   PRO    68      56.164  21.189 -35.068  1.00 97.10           N  
ATOM    527  CA  PRO    68      55.741  22.224 -34.166  1.00 97.10           C  
ATOM    528  C   PRO    68      54.326  22.584 -34.475  1.00 97.10           C  
ATOM    529  O   PRO    68      53.921  22.456 -35.631  1.00 97.10           O  
ATOM    530  CB  PRO    68      56.718  23.381 -34.354  1.00 97.10           C  
ATOM    531  CG  PRO    68      58.000  22.695 -34.851  1.00 97.10           C  
ATOM    532  CD  PRO    68      57.495  21.446 -35.595  1.00 97.10           C  
ATOM    533  N   LEU    69      53.548  23.022 -33.468  1.00 67.68           N  
ATOM    534  CA  LEU    69      52.192  23.382 -33.750  1.00 67.68           C  
ATOM    535  C   LEU    69      52.163  24.796 -34.229  1.00 67.68           C  
ATOM    536  O   LEU    69      52.981  25.622 -33.829  1.00 67.68           O  
ATOM    537  CB  LEU    69      51.226  23.278 -32.560  1.00 67.68           C  
ATOM    538  CG  LEU    69      50.996  21.846 -32.047  1.00 67.68           C  
ATOM    539  CD1 LEU    69      49.752  21.799 -31.146  1.00 67.68           C  
ATOM    540  CD2 LEU    69      50.943  20.818 -33.190  1.00 67.68           C  
ATOM    541  N   SER    70      51.192  25.114 -35.103  1.00 33.83           N  
ATOM    542  CA  SER    70      51.107  26.442 -35.626  1.00 33.83           C  
ATOM    543  C   SER    70      49.726  26.948 -35.376  1.00 33.83           C  
ATOM    544  O   SER    70      48.806  26.187 -35.076  1.00 33.83           O  
ATOM    545  CB  SER    70      51.332  26.505 -37.144  1.00 33.83           C  
ATOM    546  OG  SER    70      52.635  26.042 -37.465  1.00 33.83           O  
ATOM    547  N   LYS    71      49.557  28.278 -35.477  1.00135.81           N  
ATOM    548  CA  LYS    71      48.267  28.866 -35.287  1.00135.81           C  
ATOM    549  C   LYS    71      47.411  28.479 -36.449  1.00135.81           C  
ATOM    550  O   LYS    71      47.895  28.301 -37.566  1.00135.81           O  
ATOM    551  CB  LYS    71      48.317  30.400 -35.198  1.00135.81           C  
ATOM    552  CG  LYS    71      48.917  31.072 -36.434  1.00135.81           C  
ATOM    553  CD  LYS    71      48.868  32.601 -36.388  1.00135.81           C  
ATOM    554  CE  LYS    71      47.476  33.186 -36.629  1.00135.81           C  
ATOM    555  NZ  LYS    71      47.036  32.876 -38.007  1.00135.81           N1+
ATOM    556  N   PHE    72      46.102  28.293 -36.189  1.00105.12           N  
ATOM    557  CA  PHE    72      45.150  27.975 -37.211  1.00105.12           C  
ATOM    558  C   PHE    72      45.035  29.228 -37.989  1.00105.12           C  
ATOM    559  O   PHE    72      45.264  30.309 -37.452  1.00105.12           O  
ATOM    560  CB  PHE    72      43.773  27.622 -36.619  1.00105.12           C  
ATOM    561  CG  PHE    72      42.758  27.396 -37.688  1.00105.12           C  
ATOM    562  CD1 PHE    72      42.739  26.230 -38.417  1.00105.12           C  
ATOM    563  CD2 PHE    72      41.798  28.352 -37.937  1.00105.12           C  
ATOM    564  CE1 PHE    72      41.788  26.034 -39.389  1.00105.12           C  
ATOM    565  CE2 PHE    72      40.843  28.163 -38.907  1.00105.12           C  
ATOM    566  CZ  PHE    72      40.840  26.999 -39.636  1.00105.12           C  
ATOM    567  N   PRO    73      44.750  29.153 -39.245  1.00266.24           N  
ATOM    568  CA  PRO    73      44.611  30.395 -39.931  1.00266.24           C  
ATOM    569  C   PRO    73      43.448  31.123 -39.292  1.00266.24           C  
ATOM    570  O   PRO    73      42.309  30.749 -39.549  1.00266.24           O  
ATOM    571  CB  PRO    73      44.494  30.028 -41.409  1.00266.24           C  
ATOM    572  CG  PRO    73      45.332  28.734 -41.508  1.00266.24           C  
ATOM    573  CD  PRO    73      45.235  28.098 -40.108  1.00266.24           C  
ATOM    574  N   GLY    74      43.720  32.182 -38.488  1.00 71.75           N  
ATOM    575  CA  GLY    74      42.731  32.896 -37.709  1.00 71.75           C  
ATOM    576  C   GLY    74      43.406  33.713 -36.647  1.00 71.75           C  
ATOM    577  O   GLY    74      44.559  34.097 -36.814  1.00 71.75           O  
ATOM    578  N   GLY    75      42.666  34.002 -35.541  1.00 92.65           N  
ATOM    579  CA  GLY    75      43.098  34.775 -34.397  1.00 92.65           C  
ATOM    580  C   GLY    75      42.544  34.076 -33.172  1.00 92.65           C  
ATOM    581  O   GLY    75      42.218  32.893 -33.243  1.00 92.65           O  
ATOM    582  N   ASP    76      42.432  34.779 -32.011  1.00184.57           N  
ATOM    583  CA  ASP    76      41.918  34.201 -30.782  1.00184.57           C  
ATOM    584  C   ASP    76      40.433  34.117 -30.898  1.00184.57           C  
ATOM    585  O   ASP    76      39.685  34.453 -29.980  1.00184.57           O  
ATOM    586  CB  ASP    76      42.230  35.055 -29.544  1.00184.57           C  
ATOM    587  CG  ASP    76      41.602  36.428 -29.761  1.00184.57           C  
ATOM    588  OD1 ASP    76      42.085  37.162 -30.665  1.00184.57           O  
ATOM    589  OD2 ASP    76      40.619  36.751 -29.042  1.00184.57           O1-
ATOM    590  N   LYS    77      39.991  33.621 -32.060  1.00136.38           N  
ATOM    591  CA  LYS    77      38.622  33.470 -32.416  1.00136.38           C  
ATOM    592  C   LYS    77      37.981  32.387 -31.607  1.00136.38           C  
ATOM    593  O   LYS    77      36.762  32.383 -31.446  1.00136.38           O  
ATOM    594  CB  LYS    77      38.434  33.127 -33.906  1.00136.38           C  
ATOM    595  CG  LYS    77      36.967  33.027 -34.327  1.00136.38           C  
ATOM    596  CD  LYS    77      36.765  33.059 -35.841  1.00136.38           C  
ATOM    597  CE  LYS    77      36.825  34.470 -36.429  1.00136.38           C  
ATOM    598  NZ  LYS    77      36.700  34.414 -37.906  1.00136.38           N1+
ATOM    599  N   LEU    78      38.761  31.388 -31.142  1.00 67.17           N  
ATOM    600  CA  LEU    78      38.168  30.307 -30.397  1.00 67.17           C  
ATOM    601  C   LEU    78      38.743  30.312 -29.010  1.00 67.17           C  
ATOM    602  O   LEU    78      39.957  30.417 -28.845  1.00 67.17           O  
ATOM    603  CB  LEU    78      38.499  28.927 -30.995  1.00 67.17           C  
ATOM    604  CG  LEU    78      38.035  28.745 -32.453  1.00 67.17           C  
ATOM    605  CD1 LEU    78      38.388  27.342 -32.980  1.00 67.17           C  
ATOM    606  CD2 LEU    78      36.542  29.086 -32.615  1.00 67.17           C  
ATOM    607  N   ILE    79      37.877  30.266 -27.969  1.00174.85           N  
ATOM    608  CA  ILE    79      38.370  30.187 -26.616  1.00174.85           C  
ATOM    609  C   ILE    79      38.946  28.847 -26.261  1.00174.85           C  
ATOM    610  O   ILE    79      40.127  28.771 -25.925  1.00174.85           O  
ATOM    611  CB  ILE    79      37.361  30.572 -25.560  1.00174.85           C  
ATOM    612  CG1 ILE    79      37.823  30.083 -24.173  1.00174.85           C  
ATOM    613  CG2 ILE    79      35.970  30.075 -25.960  1.00174.85           C  
ATOM    614  CD1 ILE    79      39.161  30.641 -23.707  1.00174.85           C  
ATOM    615  N   SER    80      38.160  27.748 -26.365  1.00120.17           N  
ATOM    616  CA  SER    80      38.667  26.440 -26.014  1.00120.17           C  
ATOM    617  C   SER    80      37.911  25.408 -26.783  1.00120.17           C  
ATOM    618  O   SER    80      36.683  25.467 -26.862  1.00120.17           O  
ATOM    619  CB  SER    80      38.431  26.010 -24.558  1.00120.17           C  
ATOM    620  OG  SER    80      39.294  26.703 -23.676  1.00120.17           O  
ATOM    621  N   VAL    81      38.627  24.398 -27.324  1.00127.59           N  
ATOM    622  CA  VAL    81      37.956  23.370 -28.069  1.00127.59           C  
ATOM    623  C   VAL    81      38.566  22.034 -27.743  1.00127.59           C  
ATOM    624  O   VAL    81      39.758  21.936 -27.466  1.00127.59           O  
ATOM    625  CB  VAL    81      38.069  23.581 -29.546  1.00127.59           C  
ATOM    626  CG1 VAL    81      37.448  24.953 -29.859  1.00127.59           C  
ATOM    627  CG2 VAL    81      39.546  23.460 -29.956  1.00127.59           C  
ATOM    628  N   TYR    82      37.699  21.007 -27.601  1.00132.11           N  
ATOM    629  CA  TYR    82      37.996  19.611 -27.385  1.00132.11           C  
ATOM    630  C   TYR    82      38.183  18.764 -28.630  1.00132.11           C  
ATOM    631  O   TYR    82      38.927  17.786 -28.584  1.00132.11           O  
ATOM    632  CB  TYR    82      36.967  18.919 -26.468  1.00132.11           C  
ATOM    633  CG  TYR    82      37.264  19.318 -25.056  1.00132.11           C  
ATOM    634  CD1 TYR    82      38.181  18.594 -24.324  1.00132.11           C  
ATOM    635  CD2 TYR    82      36.655  20.399 -24.457  1.00132.11           C  
ATOM    636  CE1 TYR    82      38.479  18.930 -23.022  1.00132.11           C  
ATOM    637  CE2 TYR    82      36.951  20.742 -23.154  1.00132.11           C  
ATOM    638  CZ  TYR    82      37.861  20.006 -22.433  1.00132.11           C  
ATOM    639  OH  TYR    82      38.164  20.352 -21.098  1.00132.11           O  
ATOM    640  N   GLN    83      37.457  19.031 -29.748  1.00 96.51           N  
ATOM    641  CA  GLN    83      37.535  18.094 -30.851  1.00 96.51           C  
ATOM    642  C   GLN    83      37.199  18.743 -32.177  1.00 96.51           C  
ATOM    643  O   GLN    83      36.245  19.512 -32.288  1.00 96.51           O  
ATOM    644  CB  GLN    83      36.578  16.898 -30.673  1.00 96.51           C  
ATOM    645  CG  GLN    83      36.626  15.879 -31.814  1.00 96.51           C  
ATOM    646  CD  GLN    83      37.965  15.148 -31.759  1.00 96.51           C  
ATOM    647  NE2 GLN    83      38.517  14.820 -32.959  1.00 96.51           N  
ATOM    648  OE1 GLN    83      38.506  14.880 -30.687  1.00 96.51           O  
ATOM    649  N   PRO    84      38.017  18.480 -33.182  1.00144.96           N  
ATOM    650  CA  PRO    84      37.753  18.957 -34.523  1.00144.96           C  
ATOM    651  C   PRO    84      37.126  17.868 -35.347  1.00144.96           C  
ATOM    652  O   PRO    84      37.535  16.716 -35.192  1.00144.96           O  
ATOM    653  CB  PRO    84      39.109  19.373 -35.089  1.00144.96           C  
ATOM    654  CG  PRO    84      40.110  18.510 -34.304  1.00144.96           C  
ATOM    655  CD  PRO    84      39.438  18.326 -32.938  1.00144.96           C  
ATOM    656  N   VAL    85      36.197  18.199 -36.273  1.00 49.81           N  
ATOM    657  CA  VAL    85      35.622  17.190 -37.124  1.00 49.81           C  
ATOM    658  C   VAL    85      35.494  17.750 -38.507  1.00 49.81           C  
ATOM    659  O   VAL    85      35.053  18.885 -38.690  1.00 49.81           O  
ATOM    660  CB  VAL    85      34.245  16.770 -36.705  1.00 49.81           C  
ATOM    661  CG1 VAL    85      33.655  15.856 -37.792  1.00 49.81           C  
ATOM    662  CG2 VAL    85      34.339  16.110 -35.320  1.00 49.81           C  
ATOM    663  N   ILE    86      35.864  16.945 -39.526  1.00 46.76           N  
ATOM    664  CA  ILE    86      35.751  17.380 -40.891  1.00 46.76           C  
ATOM    665  C   ILE    86      34.678  16.561 -41.547  1.00 46.76           C  
ATOM    666  O   ILE    86      34.707  15.330 -41.521  1.00 46.76           O  
ATOM    667  CB  ILE    86      37.017  17.225 -41.693  1.00 46.76           C  
ATOM    668  CG1 ILE    86      38.150  18.076 -41.090  1.00 46.76           C  
ATOM    669  CG2 ILE    86      36.701  17.595 -43.152  1.00 46.76           C  
ATOM    670  CD1 ILE    86      39.519  17.797 -41.712  1.00 46.76           C  
ATOM    671  N   ASP    87      33.686  17.257 -42.143  1.00 60.06           N  
ATOM    672  CA  ASP    87      32.559  16.636 -42.787  1.00 60.06           C  
ATOM    673  C   ASP    87      32.868  16.321 -44.223  1.00 60.06           C  
ATOM    674  O   ASP    87      34.001  16.436 -44.686  1.00 60.06           O  
ATOM    675  CB  ASP    87      31.274  17.485 -42.704  1.00 60.06           C  
ATOM    676  CG  ASP    87      31.501  18.843 -43.360  1.00 60.06           C  
ATOM    677  OD1 ASP    87      32.546  19.031 -44.039  1.00 60.06           O  
ATOM    678  OD2 ASP    87      30.620  19.725 -43.178  1.00 60.06           O1-
ATOM    679  N   GLU    88      31.824  15.882 -44.954  1.00 90.00           N  
ATOM    680  CA  GLU    88      31.873  15.469 -46.329  1.00 90.00           C  
ATOM    681  C   GLU    88      32.221  16.632 -47.213  1.00 90.00           C  
ATOM    682  O   GLU    88      32.822  16.458 -48.270  1.00 90.00           O  
ATOM    683  CB  GLU    88      30.526  14.895 -46.802  1.00 90.00           C  
ATOM    684  CG  GLU    88      30.158  13.596 -46.082  1.00 90.00           C  
ATOM    685  CD  GLU    88      31.120  12.522 -46.570  1.00 90.00           C  
ATOM    686  OE1 GLU    88      31.974  12.852 -47.435  1.00 90.00           O  
ATOM    687  OE2 GLU    88      31.016  11.363 -46.088  1.00 90.00           O1-
ATOM    688  N   CYS    89      31.771  17.838 -46.829  1.00106.11           N  
ATOM    689  CA  CYS    89      31.932  19.086 -47.531  1.00106.11           C  
ATOM    690  C   CYS    89      33.306  19.687 -47.343  1.00106.11           C  
ATOM    691  O   CYS    89      33.625  20.702 -47.960  1.00106.11           O  
ATOM    692  CB  CYS    89      30.828  20.099 -47.160  1.00106.11           C  
ATOM    693  SG  CYS    89      29.188  19.341 -47.417  1.00106.11           S  
ATOM    694  N   ARG    90      34.144  19.114 -46.452  1.00179.46           N  
ATOM    695  CA  ARG    90      35.443  19.666 -46.161  1.00179.46           C  
ATOM    696  C   ARG    90      35.296  20.939 -45.386  1.00179.46           C  
ATOM    697  O   ARG    90      36.030  21.907 -45.583  1.00179.46           O  
ATOM    698  CB  ARG    90      36.307  19.901 -47.413  1.00179.46           C  
ATOM    699  CG  ARG    90      36.816  18.582 -48.001  1.00179.46           C  
ATOM    700  CD  ARG    90      38.232  18.200 -47.557  1.00179.46           C  
ATOM    701  NE  ARG    90      39.197  18.792 -48.530  1.00179.46           N  
ATOM    702  CZ  ARG    90      39.608  20.087 -48.406  1.00179.46           C  
ATOM    703  NH1 ARG    90      39.100  20.869 -47.413  1.00179.46           N1+
ATOM    704  NH2 ARG    90      40.538  20.605 -49.263  1.00179.46           N  
ATOM    705  N   ARG    91      34.314  20.944 -44.465  1.00 85.74           N  
ATOM    706  CA  ARG    91      34.146  22.029 -43.548  1.00 85.74           C  
ATOM    707  C   ARG    91      34.660  21.528 -42.230  1.00 85.74           C  
ATOM    708  O   ARG    91      34.376  20.400 -41.828  1.00 85.74           O  
ATOM    709  CB  ARG    91      32.682  22.465 -43.386  1.00 85.74           C  
ATOM    710  CG  ARG    91      32.093  23.015 -44.689  1.00 85.74           C  
ATOM    711  CD  ARG    91      30.627  23.433 -44.586  1.00 85.74           C  
ATOM    712  NE  ARG    91      29.834  22.221 -44.235  1.00 85.74           N  
ATOM    713  CZ  ARG    91      28.531  22.348 -43.848  1.00 85.74           C  
ATOM    714  NH1 ARG    91      27.959  23.585 -43.784  1.00 85.74           N1+
ATOM    715  NH2 ARG    91      27.786  21.241 -43.552  1.00 85.74           N  
ATOM    716  N   LEU    92      35.465  22.358 -41.533  1.00 57.60           N  
ATOM    717  CA  LEU    92      36.051  21.977 -40.278  1.00 57.60           C  
ATOM    718  C   LEU    92      35.154  22.453 -39.181  1.00 57.60           C  
ATOM    719  O   LEU    92      34.914  23.650 -39.032  1.00 57.60           O  
ATOM    720  CB  LEU    92      37.436  22.610 -40.054  1.00 57.60           C  
ATOM    721  CG  LEU    92      38.106  22.229 -38.722  1.00 57.60           C  
ATOM    722  CD1 LEU    92      38.365  20.720 -38.641  1.00 57.60           C  
ATOM    723  CD2 LEU    92      39.379  23.059 -38.486  1.00 57.60           C  
ATOM    724  N   TRP    93      34.647  21.512 -38.362  1.00 74.01           N  
ATOM    725  CA  TRP    93      33.737  21.872 -37.309  1.00 74.01           C  
ATOM    726  C   TRP    93      34.425  21.699 -35.986  1.00 74.01           C  
ATOM    727  O   TRP    93      35.138  20.723 -35.751  1.00 74.01           O  
ATOM    728  CB  TRP    93      32.476  20.986 -37.279  1.00 74.01           C  
ATOM    729  CG  TRP    93      31.592  21.087 -38.504  1.00 74.01           C  
ATOM    730  CD1 TRP    93      31.772  20.524 -39.733  1.00 74.01           C  
ATOM    731  CD2 TRP    93      30.337  21.787 -38.562  1.00 74.01           C  
ATOM    732  CE2 TRP    93      29.819  21.604 -39.846  1.00 74.01           C  
ATOM    733  CE3 TRP    93      29.667  22.516 -37.621  1.00 74.01           C  
ATOM    734  NE1 TRP    93      30.712  20.828 -40.554  1.00 74.01           N  
ATOM    735  CZ2 TRP    93      28.619  22.148 -40.208  1.00 74.01           C  
ATOM    736  CZ3 TRP    93      28.461  23.069 -37.991  1.00 74.01           C  
ATOM    737  CH2 TRP    93      27.948  22.888 -39.260  1.00 74.01           C  
ATOM    738  N   ILE    94      34.225  22.677 -35.082  1.00124.87           N  
ATOM    739  CA  ILE    94      34.781  22.614 -33.760  1.00124.87           C  
ATOM    740  C   ILE    94      33.682  23.035 -32.827  1.00124.87           C  
ATOM    741  O   ILE    94      32.698  23.635 -33.256  1.00124.87           O  
ATOM    742  CB  ILE    94      35.923  23.569 -33.571  1.00124.87           C  
ATOM    743  CG1 ILE    94      37.013  23.330 -34.627  1.00124.87           C  
ATOM    744  CG2 ILE    94      36.444  23.392 -32.141  1.00124.87           C  
ATOM    745  CD1 ILE    94      38.039  24.460 -34.702  1.00124.87           C  
ATOM    746  N   VAL    95      33.781  22.670 -31.530  1.00 59.08           N  
ATOM    747  CA  VAL    95      32.798  23.118 -30.582  1.00 59.08           C  
ATOM    748  C   VAL    95      33.520  23.935 -29.555  1.00 59.08           C  
ATOM    749  O   VAL    95      34.216  23.401 -28.694  1.00 59.08           O  
ATOM    750  CB  VAL    95      32.120  21.979 -29.871  1.00 59.08           C  
ATOM    751  CG1 VAL    95      31.194  22.535 -28.774  1.00 59.08           C  
ATOM    752  CG2 VAL    95      31.395  21.128 -30.928  1.00 59.08           C  
ATOM    753  N   ASP    96      33.367  25.272 -29.615  1.00 59.82           N  
ATOM    754  CA  ASP    96      33.999  26.125 -28.652  1.00 59.82           C  
ATOM    755  C   ASP    96      33.167  26.035 -27.408  1.00 59.82           C  
ATOM    756  O   ASP    96      31.974  26.331 -27.421  1.00 59.82           O  
ATOM    757  CB  ASP    96      34.045  27.592 -29.112  1.00 59.82           C  
ATOM    758  CG  ASP    96      35.048  28.323 -28.240  1.00 59.82           C  
ATOM    759  OD1 ASP    96      35.500  27.707 -27.237  1.00 59.82           O  
ATOM    760  OD2 ASP    96      35.384  29.492 -28.573  1.00 59.82           O1-
ATOM    761  N   VAL    97      33.784  25.597 -26.296  1.00 63.17           N  
ATOM    762  CA  VAL    97      33.096  25.454 -25.042  1.00 63.17           C  
ATOM    763  C   VAL    97      32.752  26.817 -24.515  1.00 63.17           C  
ATOM    764  O   VAL    97      31.759  26.981 -23.808  1.00 63.17           O  
ATOM    765  CB  VAL    97      33.923  24.742 -24.016  1.00 63.17           C  
ATOM    766  CG1 VAL    97      33.147  24.708 -22.686  1.00 63.17           C  
ATOM    767  CG2 VAL    97      34.295  23.358 -24.576  1.00 63.17           C  
ATOM    768  N   GLY    98      33.610  27.824 -24.787  1.00 51.50           N  
ATOM    769  CA  GLY    98      33.247  29.176 -24.464  1.00 51.50           C  
ATOM    770  C   GLY    98      33.972  29.720 -23.280  1.00 51.50           C  
ATOM    771  O   GLY    98      33.939  30.931 -23.056  1.00 51.50           O  
ATOM    772  N   GLN    99      34.617  28.866 -22.466  1.00119.00           N  
ATOM    773  CA  GLN    99      35.363  29.430 -21.382  1.00119.00           C  
ATOM    774  C   GLN    99      36.542  28.550 -21.142  1.00119.00           C  
ATOM    775  O   GLN    99      36.594  27.407 -21.588  1.00119.00           O  
ATOM    776  CB  GLN    99      34.602  29.533 -20.053  1.00119.00           C  
ATOM    777  CG  GLN    99      34.264  28.183 -19.427  1.00119.00           C  
ATOM    778  CD  GLN    99      33.749  28.472 -18.028  1.00119.00           C  
ATOM    779  NE2 GLN    99      32.451  28.866 -17.925  1.00119.00           N  
ATOM    780  OE1 GLN    99      34.491  28.369 -17.052  1.00119.00           O  
ATOM    781  N   VAL   100      37.541  29.103 -20.438  1.00158.17           N  
ATOM    782  CA  VAL   100      38.747  28.420 -20.096  1.00158.17           C  
ATOM    783  C   VAL   100      38.568  27.799 -18.734  1.00158.17           C  
ATOM    784  O   VAL   100      37.707  28.213 -17.958  1.00158.17           O  
ATOM    785  CB  VAL   100      39.923  29.348 -20.130  1.00158.17           C  
ATOM    786  CG1 VAL   100      39.667  30.529 -19.187  1.00158.17           C  
ATOM    787  CG2 VAL   100      41.177  28.549 -19.807  1.00158.17           C  
ATOM    788  N   GLU   101      39.347  26.725 -18.473  1.00134.93           N  
ATOM    789  CA  GLU   101      39.353  25.890 -17.296  1.00134.93           C  
ATOM    790  C   GLU   101      39.950  26.580 -16.089  1.00134.93           C  
ATOM    791  O   GLU   101      39.526  26.316 -14.964  1.00134.93           O  
ATOM    792  CB  GLU   101      40.186  24.618 -17.530  1.00134.93           C  
ATOM    793  CG  GLU   101      39.783  23.830 -18.786  1.00134.93           C  
ATOM    794  CD  GLU   101      38.737  22.770 -18.459  1.00134.93           C  
ATOM    795  OE1 GLU   101      38.834  22.143 -17.371  1.00134.93           O  
ATOM    796  OE2 GLU   101      37.831  22.562 -19.313  1.00134.93           O1-
ATOM    797  N   TYR   102      40.944  27.478 -16.274  1.00124.26           N  
ATOM    798  CA  TYR   102      41.681  28.040 -15.165  1.00124.26           C  
ATOM    799  C   TYR   102      41.233  29.453 -14.909  1.00124.26           C  
ATOM    800  O   TYR   102      40.642  30.101 -15.768  1.00124.26           O  
ATOM    801  CB  TYR   102      43.201  28.092 -15.421  1.00124.26           C  
ATOM    802  CG  TYR   102      43.496  28.951 -16.615  1.00124.26           C  
ATOM    803  CD1 TYR   102      43.635  30.316 -16.506  1.00124.26           C  
ATOM    804  CD2 TYR   102      43.642  28.394 -17.862  1.00124.26           C  
ATOM    805  CE1 TYR   102      43.915  31.095 -17.609  1.00124.26           C  
ATOM    806  CE2 TYR   102      43.923  29.157 -18.969  1.00124.26           C  
ATOM    807  CZ  TYR   102      44.059  30.514 -18.845  1.00124.26           C  
ATOM    808  OH  TYR   102      44.345  31.303 -19.979  1.00124.26           O  
ATOM    809  N   LYS   103      41.488  29.954 -13.679  1.00220.44           N  
ATOM    810  CA  LYS   103      41.080  31.271 -13.263  1.00220.44           C  
ATOM    811  C   LYS   103      42.037  32.317 -13.731  1.00220.44           C  
ATOM    812  O   LYS   103      41.988  32.769 -14.870  1.00220.44           O  
ATOM    813  CB  LYS   103      40.960  31.437 -11.741  1.00220.44           C  
ATOM    814  CG  LYS   103      39.532  31.330 -11.217  1.00220.44           C  
ATOM    815  CD  LYS   103      38.670  32.514 -11.666  1.00220.44           C  
ATOM    816  CE  LYS   103      39.360  33.875 -11.492  1.00220.44           C  
ATOM    817  NZ  LYS   103      39.769  34.071 -10.083  1.00220.44           N1+
ATOM    818  N   ASP   104      42.927  32.765 -12.830  1.00162.16           N  
ATOM    819  CA  ASP   104      43.831  33.828 -13.152  1.00162.16           C  
ATOM    820  C   ASP   104      44.875  33.254 -14.058  1.00162.16           C  
ATOM    821  O   ASP   104      44.627  32.294 -14.781  1.00162.16           O  
ATOM    822  CB  ASP   104      44.522  34.398 -11.899  1.00162.16           C  
ATOM    823  CG  ASP   104      45.105  35.772 -12.202  1.00162.16           C  
ATOM    824  OD1 ASP   104      44.969  36.238 -13.364  1.00162.16           O  
ATOM    825  OD2 ASP   104      45.693  36.376 -11.265  1.00162.16           O1-
ATOM    826  N   ASP   105      46.069  33.874 -14.060  1.00144.47           N  
ATOM    827  CA  ASP   105      47.182  33.431 -14.847  1.00144.47           C  
ATOM    828  C   ASP   105      46.919  33.633 -16.312  1.00144.47           C  
ATOM    829  O   ASP   105      47.580  32.994 -17.130  1.00144.47           O  
ATOM    830  CB  ASP   105      47.537  31.947 -14.604  1.00144.47           C  
ATOM    831  CG  ASP   105      48.925  31.654 -15.165  1.00144.47           C  
ATOM    832  OD1 ASP   105      49.594  32.614 -15.634  1.00144.47           O  
ATOM    833  OD2 ASP   105      49.327  30.460 -15.141  1.00144.47           O1-
ATOM    834  N   GLU   106      45.958  34.522 -16.664  1.00279.25           N  
ATOM    835  CA  GLU   106      45.686  34.977 -18.013  1.00279.25           C  
ATOM    836  C   GLU   106      44.208  35.122 -18.204  1.00279.25           C  
ATOM    837  O   GLU   106      43.471  34.144 -18.135  1.00279.25           O  
ATOM    838  CB  GLU   106      46.161  34.062 -19.161  1.00279.25           C  
ATOM    839  CG  GLU   106      46.003  34.662 -20.554  1.00279.25           C  
ATOM    840  CD  GLU   106      46.567  33.647 -21.536  1.00279.25           C  
ATOM    841  OE1 GLU   106      47.801  33.401 -21.476  1.00279.25           O  
ATOM    842  OE2 GLU   106      45.772  33.099 -22.346  1.00279.25           O1-
ATOM    843  N   GLN   107      43.725  36.352 -18.466  1.00213.36           N  
ATOM    844  CA  GLN   107      42.328  36.497 -18.755  1.00213.36           C  
ATOM    845  C   GLN   107      42.238  37.130 -20.102  1.00213.36           C  
ATOM    846  O   GLN   107      41.488  38.078 -20.329  1.00213.36           O  
ATOM    847  CB  GLN   107      41.562  37.335 -17.712  1.00213.36           C  
ATOM    848  CG  GLN   107      42.022  38.786 -17.569  1.00213.36           C  
ATOM    849  CD  GLN   107      41.318  39.344 -16.338  1.00213.36           C  
ATOM    850  NE2 GLN   107      40.719  38.434 -15.523  1.00213.36           N  
ATOM    851  OE1 GLN   107      41.301  40.552 -16.106  1.00213.36           O  
ATOM    852  N   LYS   108      43.045  36.589 -21.031  1.00122.24           N  
ATOM    853  CA  LYS   108      43.072  37.002 -22.399  1.00122.24           C  
ATOM    854  C   LYS   108      41.797  36.565 -23.040  1.00122.24           C  
ATOM    855  O   LYS   108      41.266  37.250 -23.912  1.00122.24           O  
ATOM    856  CB  LYS   108      44.208  36.340 -23.206  1.00122.24           C  
ATOM    857  CG  LYS   108      45.616  36.864 -22.911  1.00122.24           C  
ATOM    858  CD  LYS   108      45.825  38.318 -23.334  1.00122.24           C  
ATOM    859  CE  LYS   108      47.294  38.749 -23.341  1.00122.24           C  
ATOM    860  NZ  LYS   108      47.448  39.999 -24.119  1.00122.24           N1+
ATOM    861  N   PHE   109      41.276  35.392 -22.629  1.00147.23           N  
ATOM    862  CA  PHE   109      40.146  34.851 -23.322  1.00147.23           C  
ATOM    863  C   PHE   109      38.885  35.037 -22.541  1.00147.23           C  
ATOM    864  O   PHE   109      38.493  34.195 -21.730  1.00147.23           O  
ATOM    865  CB  PHE   109      40.303  33.345 -23.558  1.00147.23           C  
ATOM    866  CG  PHE   109      41.513  33.171 -24.403  1.00147.23           C  
ATOM    867  CD1 PHE   109      42.758  33.039 -23.829  1.00147.23           C  
ATOM    868  CD2 PHE   109      41.402  33.158 -25.773  1.00147.23           C  
ATOM    869  CE1 PHE   109      43.873  32.884 -24.618  1.00147.23           C  
ATOM    870  CE2 PHE   109      42.514  33.002 -26.564  1.00147.23           C  
ATOM    871  CZ  PHE   109      43.752  32.864 -25.987  1.00147.23           C  
ATOM    872  N   PRO   110      38.209  36.107 -22.846  1.00 67.35           N  
ATOM    873  CA  PRO   110      36.962  36.445 -22.217  1.00 67.35           C  
ATOM    874  C   PRO   110      36.007  35.322 -22.478  1.00 67.35           C  
ATOM    875  O   PRO   110      36.073  34.727 -23.552  1.00 67.35           O  
ATOM    876  CB  PRO   110      36.510  37.731 -22.900  1.00 67.35           C  
ATOM    877  CG  PRO   110      37.099  37.596 -24.318  1.00 67.35           C  
ATOM    878  CD  PRO   110      38.400  36.804 -24.106  1.00 67.35           C  
ATOM    879  N   LYS   111      35.115  35.020 -21.512  1.00 86.48           N  
ATOM    880  CA  LYS   111      34.184  33.935 -21.636  1.00 86.48           C  
ATOM    881  C   LYS   111      33.011  34.373 -22.439  1.00 86.48           C  
ATOM    882  O   LYS   111      32.733  35.565 -22.566  1.00 86.48           O  
ATOM    883  CB  LYS   111      33.615  33.449 -20.296  1.00 86.48           C  
ATOM    884  CG  LYS   111      32.761  34.513 -19.602  1.00 86.48           C  
ATOM    885  CD  LYS   111      31.869  33.956 -18.494  1.00 86.48           C  
ATOM    886  CE  LYS   111      31.031  35.027 -17.793  1.00 86.48           C  
ATOM    887  NZ  LYS   111      29.928  34.393 -17.032  1.00 86.48           N1+
ATOM    888  N   GLN   112      32.310  33.386 -23.035  1.00157.64           N  
ATOM    889  CA  GLN   112      31.113  33.648 -23.776  1.00157.64           C  
ATOM    890  C   GLN   112      30.347  32.361 -23.822  1.00157.64           C  
ATOM    891  O   GLN   112      30.733  31.372 -23.199  1.00157.64           O  
ATOM    892  CB  GLN   112      31.354  34.106 -25.225  1.00157.64           C  
ATOM    893  CG  GLN   112      30.111  34.746 -25.845  1.00157.64           C  
ATOM    894  CD  GLN   112      29.913  36.093 -25.162  1.00157.64           C  
ATOM    895  NE2 GLN   112      30.954  36.968 -25.231  1.00157.64           N  
ATOM    896  OE1 GLN   112      28.864  36.361 -24.577  1.00157.64           O  
ATOM    897  N   ASN   113      29.219  32.356 -24.557  1.00 39.27           N  
ATOM    898  CA  ASN   113      28.365  31.206 -24.676  1.00 39.27           C  
ATOM    899  C   ASN   113      29.034  30.204 -25.574  1.00 39.27           C  
ATOM    900  O   ASN   113      29.796  30.570 -26.466  1.00 39.27           O  
ATOM    901  CB  ASN   113      27.010  31.562 -25.308  1.00 39.27           C  
ATOM    902  CG  ASN   113      26.297  32.515 -24.357  1.00 39.27           C  
ATOM    903  ND2 ASN   113      26.231  33.823 -24.729  1.00 39.27           N  
ATOM    904  OD1 ASN   113      25.815  32.106 -23.302  1.00 39.27           O  
ATOM    905  N   ALA   114      28.752  28.898 -25.360  1.00 34.21           N  
ATOM    906  CA  ALA   114      29.339  27.841 -26.146  1.00 34.21           C  
ATOM    907  C   ALA   114      28.885  28.011 -27.560  1.00 34.21           C  
ATOM    908  O   ALA   114      27.766  28.460 -27.807  1.00 34.21           O  
ATOM    909  CB  ALA   114      28.924  26.429 -25.694  1.00 34.21           C  
ATOM    910  N   ALA   115      29.753  27.666 -28.539  1.00 43.05           N  
ATOM    911  CA  ALA   115      29.359  27.862 -29.902  1.00 43.05           C  
ATOM    912  C   ALA   115      29.861  26.750 -30.770  1.00 43.05           C  
ATOM    913  O   ALA   115      30.912  26.161 -30.518  1.00 43.05           O  
ATOM    914  CB  ALA   115      29.891  29.176 -30.501  1.00 43.05           C  
ATOM    915  N   ILE   116      29.081  26.439 -31.827  1.00 55.31           N  
ATOM    916  CA  ILE   116      29.469  25.484 -32.827  1.00 55.31           C  
ATOM    917  C   ILE   116      29.954  26.333 -33.959  1.00 55.31           C  
ATOM    918  O   ILE   116      29.223  27.196 -34.444  1.00 55.31           O  
ATOM    919  CB  ILE   116      28.317  24.669 -33.340  1.00 55.31           C  
ATOM    920  CG1 ILE   116      27.682  23.871 -32.193  1.00 55.31           C  
ATOM    921  CG2 ILE   116      28.821  23.787 -34.491  1.00 55.31           C  
ATOM    922  CD1 ILE   116      26.320  23.279 -32.544  1.00 55.31           C  
ATOM    923  N   ILE   117      31.215  26.128 -34.397  1.00 83.17           N  
ATOM    924  CA  ILE   117      31.771  26.976 -35.413  1.00 83.17           C  
ATOM    925  C   ILE   117      32.320  26.118 -36.506  1.00 83.17           C  
ATOM    926  O   ILE   117      32.800  25.011 -36.260  1.00 83.17           O  
ATOM    927  CB  ILE   117      32.879  27.865 -34.909  1.00 83.17           C  
ATOM    928  CG1 ILE   117      32.330  28.861 -33.872  1.00 83.17           C  
ATOM    929  CG2 ILE   117      33.539  28.550 -36.117  1.00 83.17           C  
ATOM    930  CD1 ILE   117      31.843  28.202 -32.583  1.00 83.17           C  
ATOM    931  N   ALA   118      32.236  26.616 -37.759  1.00 43.43           N  
ATOM    932  CA  ALA   118      32.711  25.855 -38.879  1.00 43.43           C  
ATOM    933  C   ALA   118      33.539  26.737 -39.768  1.00 43.43           C  
ATOM    934  O   ALA   118      33.291  27.934 -39.920  1.00 43.43           O  
ATOM    935  CB  ALA   118      31.578  25.267 -39.739  1.00 43.43           C  
ATOM    936  N   TYR   119      34.566  26.132 -40.391  1.00 61.92           N  
ATOM    937  CA  TYR   119      35.442  26.843 -41.272  1.00 61.92           C  
ATOM    938  C   TYR   119      35.441  26.087 -42.562  1.00 61.92           C  
ATOM    939  O   TYR   119      35.310  24.865 -42.560  1.00 61.92           O  
ATOM    940  CB  TYR   119      36.901  26.864 -40.772  1.00 61.92           C  
ATOM    941  CG  TYR   119      36.965  27.592 -39.471  1.00 61.92           C  
ATOM    942  CD1 TYR   119      37.032  28.965 -39.448  1.00 61.92           C  
ATOM    943  CD2 TYR   119      36.970  26.909 -38.273  1.00 61.92           C  
ATOM    944  CE1 TYR   119      37.097  29.647 -38.256  1.00 61.92           C  
ATOM    945  CE2 TYR   119      37.034  27.586 -37.075  1.00 61.92           C  
ATOM    946  CZ  TYR   119      37.099  28.958 -37.067  1.00 61.92           C  
ATOM    947  OH  TYR   119      37.163  29.660 -35.845  1.00 61.92           O  
ATOM    948  N   ASP   120      35.568  26.800 -43.701  1.00 49.59           N  
ATOM    949  CA  ASP   120      35.591  26.169 -44.991  1.00 49.59           C  
ATOM    950  C   ASP   120      37.022  26.004 -45.404  1.00 49.59           C  
ATOM    951  O   ASP   120      37.728  26.973 -45.680  1.00 49.59           O  
ATOM    952  CB  ASP   120      34.877  27.001 -46.071  1.00 49.59           C  
ATOM    953  CG  ASP   120      34.694  26.151 -47.319  1.00 49.59           C  
ATOM    954  OD1 ASP   120      35.115  24.964 -47.309  1.00 49.59           O  
ATOM    955  OD2 ASP   120      34.120  26.686 -48.306  1.00 49.59           O1-
ATOM    956  N   LEU   121      37.487  24.741 -45.422  1.00 72.76           N  
ATOM    957  CA  LEU   121      38.833  24.379 -45.770  1.00 72.76           C  
ATOM    958  C   LEU   121      39.054  24.602 -47.234  1.00 72.76           C  
ATOM    959  O   LEU   121      40.178  24.851 -47.668  1.00 72.76           O  
ATOM    960  CB  LEU   121      39.158  22.916 -45.415  1.00 72.76           C  
ATOM    961  CG  LEU   121      39.064  22.614 -43.903  1.00 72.76           C  
ATOM    962  CD1 LEU   121      39.582  21.204 -43.575  1.00 72.76           C  
ATOM    963  CD2 LEU   121      39.754  23.703 -43.067  1.00 72.76           C  
ATOM    964  N   THR   122      37.991  24.465 -48.047  1.00100.40           N  
ATOM    965  CA  THR   122      38.138  24.632 -49.464  1.00100.40           C  
ATOM    966  C   THR   122      38.563  26.037 -49.769  1.00100.40           C  
ATOM    967  O   THR   122      39.453  26.250 -50.590  1.00100.40           O  
ATOM    968  CB  THR   122      36.872  24.353 -50.226  1.00100.40           C  
ATOM    969  CG2 THR   122      36.452  22.894 -49.982  1.00100.40           C  
ATOM    970  OG1 THR   122      35.840  25.237 -49.814  1.00100.40           O  
ATOM    971  N   LYS   123      37.936  27.039 -49.120  1.00101.12           N  
ATOM    972  CA  LYS   123      38.281  28.407 -49.388  1.00101.12           C  
ATOM    973  C   LYS   123      39.516  28.720 -48.604  1.00101.12           C  
ATOM    974  O   LYS   123      39.715  28.209 -47.502  1.00101.12           O  
ATOM    975  CB  LYS   123      37.185  29.401 -48.956  1.00101.12           C  
ATOM    976  CG  LYS   123      37.253  30.758 -49.663  1.00101.12           C  
ATOM    977  CD  LYS   123      36.834  30.668 -51.133  1.00101.12           C  
ATOM    978  CE  LYS   123      36.782  32.008 -51.867  1.00101.12           C  
ATOM    979  NZ  LYS   123      36.402  31.782 -53.281  1.00101.12           N1+
ATOM    980  N   ALA   124      40.394  29.570 -49.170  1.00 68.73           N  
ATOM    981  CA  ALA   124      41.632  29.901 -48.529  1.00 68.73           C  
ATOM    982  C   ALA   124      41.392  30.891 -47.445  1.00 68.73           C  
ATOM    983  O   ALA   124      40.531  31.764 -47.562  1.00 68.73           O  
ATOM    984  CB  ALA   124      42.668  30.511 -49.486  1.00 68.73           C  
ATOM    985  N   ASN   125      42.256  30.805 -46.409  1.00216.59           N  
ATOM    986  CA  ASN   125      42.196  31.563 -45.205  1.00216.59           C  
ATOM    987  C   ASN   125      41.134  31.013 -44.311  1.00216.59           C  
ATOM    988  O   ASN   125      40.872  31.589 -43.257  1.00216.59           O  
ATOM    989  CB  ASN   125      41.878  33.052 -45.433  1.00216.59           C  
ATOM    990  CG  ASN   125      43.123  33.744 -45.968  1.00216.59           C  
ATOM    991  ND2 ASN   125      43.252  33.813 -47.319  1.00216.59           N  
ATOM    992  OD1 ASN   125      43.963  34.211 -45.200  1.00216.59           O  
ATOM    993  N   TYR   126      40.556  29.853 -44.688  1.00130.58           N  
ATOM    994  CA  TYR   126      39.559  29.152 -43.925  1.00130.58           C  
ATOM    995  C   TYR   126      38.568  30.124 -43.329  1.00130.58           C  
ATOM    996  O   TYR   126      38.662  30.430 -42.139  1.00130.58           O  
ATOM    997  CB  TYR   126      40.131  28.329 -42.757  1.00130.58           C  
ATOM    998  CG  TYR   126      41.149  27.380 -43.288  1.00130.58           C  
ATOM    999  CD1 TYR   126      40.804  26.420 -44.209  1.00130.58           C  
ATOM   1000  CD2 TYR   126      42.447  27.430 -42.834  1.00130.58           C  
ATOM   1001  CE1 TYR   126      41.749  25.543 -44.688  1.00130.58           C  
ATOM   1002  CE2 TYR   126      43.397  26.554 -43.307  1.00130.58           C  
ATOM   1003  CZ  TYR   126      43.046  25.610 -44.241  1.00130.58           C  
ATOM   1004  OH  TYR   126      44.010  24.707 -44.736  1.00130.58           O  
ATOM   1005  N   PRO   127      37.654  30.655 -44.105  1.00165.13           N  
ATOM   1006  CA  PRO   127      36.666  31.573 -43.582  1.00165.13           C  
ATOM   1007  C   PRO   127      35.642  30.878 -42.730  1.00165.13           C  
ATOM   1008  O   PRO   127      35.424  29.685 -42.926  1.00165.13           O  
ATOM   1009  CB  PRO   127      36.050  32.265 -44.795  1.00165.13           C  
ATOM   1010  CG  PRO   127      37.155  32.191 -45.864  1.00165.13           C  
ATOM   1011  CD  PRO   127      37.948  30.922 -45.506  1.00165.13           C  
ATOM   1012  N   GLU   128      34.996  31.600 -41.785  1.00 90.28           N  
ATOM   1013  CA  GLU   128      34.023  30.984 -40.927  1.00 90.28           C  
ATOM   1014  C   GLU   128      32.687  31.018 -41.584  1.00 90.28           C  
ATOM   1015  O   GLU   128      32.115  32.086 -41.800  1.00 90.28           O  
ATOM   1016  CB  GLU   128      33.846  31.681 -39.570  1.00 90.28           C  
ATOM   1017  CG  GLU   128      32.798  30.982 -38.701  1.00 90.28           C  
ATOM   1018  CD  GLU   128      32.640  31.754 -37.403  1.00 90.28           C  
ATOM   1019  OE1 GLU   128      32.685  33.013 -37.451  1.00 90.28           O  
ATOM   1020  OE2 GLU   128      32.468  31.092 -36.344  1.00 90.28           O1-
ATOM   1021  N   ILE   129      32.213  29.825 -41.990  1.00 79.62           N  
ATOM   1022  CA  ILE   129      30.929  29.595 -42.587  1.00 79.62           C  
ATOM   1023  C   ILE   129      29.813  29.575 -41.580  1.00 79.62           C  
ATOM   1024  O   ILE   129      28.728  30.079 -41.856  1.00 79.62           O  
ATOM   1025  CB  ILE   129      30.857  28.286 -43.312  1.00 79.62           C  
ATOM   1026  CG1 ILE   129      31.027  27.127 -42.318  1.00 79.62           C  
ATOM   1027  CG2 ILE   129      31.917  28.307 -44.425  1.00 79.62           C  
ATOM   1028  CD1 ILE   129      30.508  25.792 -42.830  1.00 79.62           C  
ATOM   1029  N   ASP   130      30.015  28.933 -40.406  1.00111.12           N  
ATOM   1030  CA  ASP   130      28.912  28.770 -39.495  1.00111.12           C  
ATOM   1031  C   ASP   130      29.328  29.142 -38.105  1.00111.12           C  
ATOM   1032  O   ASP   130      30.424  28.795 -37.672  1.00111.12           O  
ATOM   1033  CB  ASP   130      28.406  27.316 -39.437  1.00111.12           C  
ATOM   1034  CG  ASP   130      27.037  27.290 -38.772  1.00111.12           C  
ATOM   1035  OD1 ASP   130      26.158  28.083 -39.201  1.00111.12           O  
ATOM   1036  OD2 ASP   130      26.844  26.461 -37.843  1.00111.12           O1-
ATOM   1037  N   ARG   131      28.471  29.899 -37.382  1.00 69.30           N  
ATOM   1038  CA  ARG   131      28.733  30.198 -35.999  1.00 69.30           C  
ATOM   1039  C   ARG   131      27.406  30.209 -35.294  1.00 69.30           C  
ATOM   1040  O   ARG   131      26.586  31.100 -35.512  1.00 69.30           O  
ATOM   1041  CB  ARG   131      29.401  31.564 -35.766  1.00 69.30           C  
ATOM   1042  CG  ARG   131      29.778  31.819 -34.304  1.00 69.30           C  
ATOM   1043  CD  ARG   131      30.387  33.202 -34.057  1.00 69.30           C  
ATOM   1044  NE  ARG   131      31.748  33.233 -34.667  1.00 69.30           N  
ATOM   1045  CZ  ARG   131      32.853  33.007 -33.899  1.00 69.30           C  
ATOM   1046  NH1 ARG   131      32.716  32.720 -32.567  1.00 69.30           N1+
ATOM   1047  NH2 ARG   131      34.095  33.078 -34.455  1.00 69.30           N  
ATOM   1048  N   TYR   132      27.161  29.224 -34.405  1.00 58.08           N  
ATOM   1049  CA  TYR   132      25.890  29.156 -33.735  1.00 58.08           C  
ATOM   1050  C   TYR   132      26.129  29.161 -32.259  1.00 58.08           C  
ATOM   1051  O   TYR   132      26.904  28.357 -31.744  1.00 58.08           O  
ATOM   1052  CB  TYR   132      25.122  27.862 -34.074  1.00 58.08           C  
ATOM   1053  CG  TYR   132      23.814  27.801 -33.352  1.00 58.08           C  
ATOM   1054  CD1 TYR   132      22.715  28.485 -33.818  1.00 58.08           C  
ATOM   1055  CD2 TYR   132      23.683  27.035 -32.216  1.00 58.08           C  
ATOM   1056  CE1 TYR   132      21.510  28.413 -33.155  1.00 58.08           C  
ATOM   1057  CE2 TYR   132      22.483  26.957 -31.549  1.00 58.08           C  
ATOM   1058  CZ  TYR   132      21.394  27.650 -32.019  1.00 58.08           C  
ATOM   1059  OH  TYR   132      20.160  27.574 -31.341  1.00 58.08           O  
ATOM   1060  N   GLU   133      25.469  30.089 -31.537  1.00 46.85           N  
ATOM   1061  CA  GLU   133      25.622  30.151 -30.111  1.00 46.85           C  
ATOM   1062  C   GLU   133      24.503  29.384 -29.474  1.00 46.85           C  
ATOM   1063  O   GLU   133      23.374  29.380 -29.963  1.00 46.85           O  
ATOM   1064  CB  GLU   133      25.623  31.595 -29.576  1.00 46.85           C  
ATOM   1065  CG  GLU   133      26.858  32.374 -30.041  1.00 46.85           C  
ATOM   1066  CD  GLU   133      26.717  33.829 -29.624  1.00 46.85           C  
ATOM   1067  OE1 GLU   133      25.728  34.150 -28.914  1.00 46.85           O  
ATOM   1068  OE2 GLU   133      27.598  34.642 -30.017  1.00 46.85           O1-
ATOM   1069  N   ILE   134      24.801  28.707 -28.349  1.00107.02           N  
ATOM   1070  CA  ILE   134      23.824  27.915 -27.656  1.00107.02           C  
ATOM   1071  C   ILE   134      22.983  28.826 -26.818  1.00107.02           C  
ATOM   1072  O   ILE   134      23.483  29.773 -26.213  1.00107.02           O  
ATOM   1073  CB  ILE   134      24.427  26.889 -26.740  1.00107.02           C  
ATOM   1074  CG1 ILE   134      25.274  25.890 -27.547  1.00107.02           C  
ATOM   1075  CG2 ILE   134      23.288  26.232 -25.942  1.00107.02           C  
ATOM   1076  CD1 ILE   134      24.473  25.102 -28.582  1.00107.02           C  
ATOM   1077  N   PRO   135      21.696  28.589 -26.807  1.00157.43           N  
ATOM   1078  CA  PRO   135      20.838  29.361 -25.952  1.00157.43           C  
ATOM   1079  C   PRO   135      21.152  28.961 -24.544  1.00157.43           C  
ATOM   1080  O   PRO   135      21.377  27.775 -24.308  1.00157.43           O  
ATOM   1081  CB  PRO   135      19.413  29.050 -26.395  1.00157.43           C  
ATOM   1082  CG  PRO   135      19.572  28.678 -27.880  1.00157.43           C  
ATOM   1083  CD  PRO   135      20.997  28.102 -27.984  1.00157.43           C  
ATOM   1084  N   SER   136      21.114  29.911 -23.593  1.00 79.08           N  
ATOM   1085  CA  SER   136      21.543  29.662 -22.245  1.00 79.08           C  
ATOM   1086  C   SER   136      20.706  28.603 -21.604  1.00 79.08           C  
ATOM   1087  O   SER   136      21.159  27.918 -20.690  1.00 79.08           O  
ATOM   1088  CB  SER   136      21.492  30.921 -21.365  1.00 79.08           C  
ATOM   1089  OG  SER   136      22.451  31.862 -21.828  1.00 79.08           O  
ATOM   1090  N   ASN   137      19.461  28.425 -22.066  1.00 41.13           N  
ATOM   1091  CA  ASN   137      18.603  27.454 -21.450  1.00 41.13           C  
ATOM   1092  C   ASN   137      19.189  26.084 -21.632  1.00 41.13           C  
ATOM   1093  O   ASN   137      19.097  25.234 -20.747  1.00 41.13           O  
ATOM   1094  CB  ASN   137      17.193  27.461 -22.059  1.00 41.13           C  
ATOM   1095  CG  ASN   137      16.598  28.839 -21.796  1.00 41.13           C  
ATOM   1096  ND2 ASN   137      15.302  29.020 -22.165  1.00 41.13           N  
ATOM   1097  OD1 ASN   137      17.271  29.728 -21.276  1.00 41.13           O  
ATOM   1098  N   VAL   138      19.788  25.843 -22.809  1.00 59.56           N  
ATOM   1099  CA  VAL   138      20.341  24.582 -23.232  1.00 59.56           C  
ATOM   1100  C   VAL   138      21.608  24.177 -22.522  1.00 59.56           C  
ATOM   1101  O   VAL   138      21.870  22.981 -22.378  1.00 59.56           O  
ATOM   1102  CB  VAL   138      20.647  24.573 -24.700  1.00 59.56           C  
ATOM   1103  CG1 VAL   138      21.298  23.224 -25.051  1.00 59.56           C  
ATOM   1104  CG2 VAL   138      19.348  24.871 -25.471  1.00 59.56           C  
ATOM   1105  N   ALA   139      22.452  25.137 -22.091  1.00 45.38           N  
ATOM   1106  CA  ALA   139      23.746  24.799 -21.554  1.00 45.38           C  
ATOM   1107  C   ALA   139      23.631  23.793 -20.446  1.00 45.38           C  
ATOM   1108  O   ALA   139      22.775  23.900 -19.569  1.00 45.38           O  
ATOM   1109  CB  ALA   139      24.523  26.008 -21.001  1.00 45.38           C  
ATOM   1110  N   GLY   140      24.513  22.767 -20.486  1.00 50.24           N  
ATOM   1111  CA  GLY   140      24.568  21.763 -19.464  1.00 50.24           C  
ATOM   1112  C   GLY   140      25.954  21.183 -19.477  1.00 50.24           C  
ATOM   1113  O   GLY   140      26.232  20.257 -20.239  1.00 50.24           O  
ATOM   1114  N   ASP   141      26.833  21.688 -18.582  1.00 72.46           N  
ATOM   1115  CA  ASP   141      28.200  21.246 -18.433  1.00 72.46           C  
ATOM   1116  C   ASP   141      28.910  21.108 -19.754  1.00 72.46           C  
ATOM   1117  O   ASP   141      29.175  19.997 -20.204  1.00 72.46           O  
ATOM   1118  CB  ASP   141      28.341  19.896 -17.705  1.00 72.46           C  
ATOM   1119  CG  ASP   141      28.054  20.080 -16.223  1.00 72.46           C  
ATOM   1120  OD1 ASP   141      28.166  21.237 -15.734  1.00 72.46           O  
ATOM   1121  OD2 ASP   141      27.728  19.060 -15.557  1.00 72.46           O1-
ATOM   1122  N   SER   142      29.263  22.241 -20.396  1.00 87.89           N  
ATOM   1123  CA  SER   142      29.904  22.275 -21.688  1.00 87.89           C  
ATOM   1124  C   SER   142      31.287  21.674 -21.653  1.00 87.89           C  
ATOM   1125  O   SER   142      31.801  21.253 -22.686  1.00 87.89           O  
ATOM   1126  CB  SER   142      30.040  23.709 -22.229  1.00 87.89           C  
ATOM   1127  OG  SER   142      30.673  23.706 -23.502  1.00 87.89           O  
ATOM   1128  N   LEU   143      31.940  21.627 -20.478  1.00128.84           N  
ATOM   1129  CA  LEU   143      33.271  21.081 -20.375  1.00128.84           C  
ATOM   1130  C   LEU   143      33.263  19.605 -20.682  1.00128.84           C  
ATOM   1131  O   LEU   143      34.288  19.028 -21.038  1.00128.84           O  
ATOM   1132  CB  LEU   143      33.933  21.321 -19.010  1.00128.84           C  
ATOM   1133  CG  LEU   143      34.325  22.796 -18.810  1.00128.84           C  
ATOM   1134  CD1 LEU   143      33.090  23.713 -18.789  1.00128.84           C  
ATOM   1135  CD2 LEU   143      35.229  22.963 -17.581  1.00128.84           C  
ATOM   1136  N   GLY   144      32.107  18.957 -20.463  1.00 90.56           N  
ATOM   1137  CA  GLY   144      31.779  17.563 -20.634  1.00 90.56           C  
ATOM   1138  C   GLY   144      31.677  17.082 -22.066  1.00 90.56           C  
ATOM   1139  O   GLY   144      31.501  15.883 -22.284  1.00 90.56           O  
ATOM   1140  N   PHE   145      31.614  17.984 -23.068  1.00 93.34           N  
ATOM   1141  CA  PHE   145      31.390  17.557 -24.428  1.00 93.34           C  
ATOM   1142  C   PHE   145      32.467  16.636 -24.925  1.00 93.34           C  
ATOM   1143  O   PHE   145      33.659  16.886 -24.757  1.00 93.34           O  
ATOM   1144  CB  PHE   145      31.293  18.700 -25.457  1.00 93.34           C  
ATOM   1145  CG  PHE   145      30.098  19.538 -25.150  1.00 93.34           C  
ATOM   1146  CD1 PHE   145      28.833  18.999 -25.160  1.00 93.34           C  
ATOM   1147  CD2 PHE   145      30.236  20.883 -24.900  1.00 93.34           C  
ATOM   1148  CE1 PHE   145      27.735  19.779 -24.888  1.00 93.34           C  
ATOM   1149  CE2 PHE   145      29.143  21.671 -24.629  1.00 93.34           C  
ATOM   1150  CZ  PHE   145      27.887  21.117 -24.618  1.00 93.34           C  
ATOM   1151  N   GLY   146      32.037  15.533 -25.579  1.00 38.58           N  
ATOM   1152  CA  GLY   146      32.920  14.549 -26.138  1.00 38.58           C  
ATOM   1153  C   GLY   146      32.879  14.675 -27.629  1.00 38.58           C  
ATOM   1154  O   GLY   146      32.847  15.770 -28.183  1.00 38.58           O  
ATOM   1155  N   GLY   147      32.866  13.526 -28.325  1.00 37.98           N  
ATOM   1156  CA  GLY   147      32.889  13.484 -29.753  1.00 37.98           C  
ATOM   1157  C   GLY   147      31.583  13.965 -30.288  1.00 37.98           C  
ATOM   1158  O   GLY   147      30.572  13.990 -29.586  1.00 37.98           O  
ATOM   1159  N   PHE   148      31.598  14.399 -31.565  1.00 69.59           N  
ATOM   1160  CA  PHE   148      30.381  14.782 -32.214  1.00 69.59           C  
ATOM   1161  C   PHE   148      30.438  14.355 -33.654  1.00 69.59           C  
ATOM   1162  O   PHE   148      31.492  13.968 -34.162  1.00 69.59           O  
ATOM   1163  CB  PHE   148      30.032  16.283 -32.103  1.00 69.59           C  
ATOM   1164  CG  PHE   148      31.087  17.130 -32.728  1.00 69.59           C  
ATOM   1165  CD1 PHE   148      31.018  17.465 -34.060  1.00 69.59           C  
ATOM   1166  CD2 PHE   148      32.140  17.600 -31.977  1.00 69.59           C  
ATOM   1167  CE1 PHE   148      31.990  18.252 -34.632  1.00 69.59           C  
ATOM   1168  CE2 PHE   148      33.116  18.386 -32.543  1.00 69.59           C  
ATOM   1169  CZ  PHE   148      33.040  18.714 -33.875  1.00 69.59           C  
ATOM   1170  N   THR   149      29.267  14.355 -34.330  1.00111.52           N  
ATOM   1171  CA  THR   149      29.191  13.981 -35.715  1.00111.52           C  
ATOM   1172  C   THR   149      28.465  15.049 -36.461  1.00111.52           C  
ATOM   1173  O   THR   149      27.547  15.683 -35.940  1.00111.52           O  
ATOM   1174  CB  THR   149      28.399  12.740 -35.990  1.00111.52           C  
ATOM   1175  CG2 THR   149      29.080  11.541 -35.338  1.00111.52           C  
ATOM   1176  OG1 THR   149      27.077  12.893 -35.497  1.00111.52           O  
ATOM   1177  N   VAL   150      28.873  15.264 -37.726  1.00 45.32           N  
ATOM   1178  CA  VAL   150      28.219  16.223 -38.564  1.00 45.32           C  
ATOM   1179  C   VAL   150      27.465  15.438 -39.590  1.00 45.32           C  
ATOM   1180  O   VAL   150      28.047  14.664 -40.349  1.00 45.32           O  
ATOM   1181  CB  VAL   150      29.174  17.120 -39.297  1.00 45.32           C  
ATOM   1182  CG1 VAL   150      28.365  18.084 -40.182  1.00 45.32           C  
ATOM   1183  CG2 VAL   150      30.075  17.815 -38.262  1.00 45.32           C  
ATOM   1184  N   ASP   151      26.134  15.625 -39.631  1.00 62.68           N  
ATOM   1185  CA  ASP   151      25.291  14.891 -40.531  1.00 62.68           C  
ATOM   1186  C   ASP   151      24.904  15.821 -41.640  1.00 62.68           C  
ATOM   1187  O   ASP   151      24.111  16.741 -41.436  1.00 62.68           O  
ATOM   1188  CB  ASP   151      24.006  14.401 -39.832  1.00 62.68           C  
ATOM   1189  CG  ASP   151      23.329  13.326 -40.669  1.00 62.68           C  
ATOM   1190  OD1 ASP   151      23.855  13.001 -41.766  1.00 62.68           O  
ATOM   1191  OD2 ASP   151      22.273  12.809 -40.215  1.00 62.68           O1-
ATOM   1192  N   VAL   152      25.465  15.608 -42.851  1.00 62.01           N  
ATOM   1193  CA  VAL   152      25.128  16.499 -43.926  1.00 62.01           C  
ATOM   1194  C   VAL   152      24.224  15.755 -44.862  1.00 62.01           C  
ATOM   1195  O   VAL   152      24.632  14.803 -45.526  1.00 62.01           O  
ATOM   1196  CB  VAL   152      26.319  16.957 -44.711  1.00 62.01           C  
ATOM   1197  CG1 VAL   152      25.834  17.901 -45.823  1.00 62.01           C  
ATOM   1198  CG2 VAL   152      27.336  17.574 -43.740  1.00 62.01           C  
ATOM   1199  N   THR   153      22.944  16.165 -44.930  1.00114.79           N  
ATOM   1200  CA  THR   153      22.022  15.477 -45.785  1.00114.79           C  
ATOM   1201  C   THR   153      22.346  15.726 -47.230  1.00114.79           C  
ATOM   1202  O   THR   153      22.273  14.801 -48.039  1.00114.79           O  
ATOM   1203  CB  THR   153      20.588  15.846 -45.551  1.00114.79           C  
ATOM   1204  CG2 THR   153      20.358  17.265 -46.071  1.00114.79           C  
ATOM   1205  OG1 THR   153      19.731  14.942 -46.235  1.00114.79           O  
ATOM   1206  N   ASN   154      22.713  16.975 -47.605  1.00148.38           N  
ATOM   1207  CA  ASN   154      22.918  17.255 -49.004  1.00148.38           C  
ATOM   1208  C   ASN   154      24.364  17.552 -49.268  1.00148.38           C  
ATOM   1209  O   ASN   154      24.710  18.705 -49.517  1.00148.38           O  
ATOM   1210  CB  ASN   154      22.206  18.536 -49.458  1.00148.38           C  
ATOM   1211  CG  ASN   154      20.776  18.461 -48.973  1.00148.38           C  
ATOM   1212  ND2 ASN   154      19.959  17.570 -49.594  1.00148.38           N  
ATOM   1213  OD1 ASN   154      20.406  19.174 -48.042  1.00148.38           O  
ATOM   1214  N   PRO   155      25.221  16.574 -49.279  1.00 79.83           N  
ATOM   1215  CA  PRO   155      26.625  16.775 -49.515  1.00 79.83           C  
ATOM   1216  C   PRO   155      26.911  17.385 -50.859  1.00 79.83           C  
ATOM   1217  O   PRO   155      27.935  18.052 -51.003  1.00 79.83           O  
ATOM   1218  CB  PRO   155      27.246  15.385 -49.388  1.00 79.83           C  
ATOM   1219  CG  PRO   155      26.097  14.435 -49.781  1.00 79.83           C  
ATOM   1220  CD  PRO   155      24.833  15.175 -49.315  1.00 79.83           C  
ATOM   1221  N   LYS   156      26.072  17.094 -51.870  1.00114.26           N  
ATOM   1222  CA  LYS   156      26.243  17.579 -53.213  1.00114.26           C  
ATOM   1223  C   LYS   156      25.919  19.039 -53.328  1.00114.26           C  
ATOM   1224  O   LYS   156      26.540  19.757 -54.112  1.00114.26           O  
ATOM   1225  CB  LYS   156      25.370  16.827 -54.232  1.00114.26           C  
ATOM   1226  CG  LYS   156      25.804  15.376 -54.452  1.00114.26           C  
ATOM   1227  CD  LYS   156      25.594  14.457 -53.248  1.00114.26           C  
ATOM   1228  CE  LYS   156      25.989  13.005 -53.524  1.00114.26           C  
ATOM   1229  NZ  LYS   156      27.446  12.909 -53.778  1.00114.26           N1+
ATOM   1230  N   GLU   157      24.927  19.504 -52.543  1.00106.12           N  
ATOM   1231  CA  GLU   157      24.372  20.827 -52.650  1.00106.12           C  
ATOM   1232  C   GLU   157      25.170  21.807 -51.843  1.00106.12           C  
ATOM   1233  O   GLU   157      26.398  21.770 -51.806  1.00106.12           O  
ATOM   1234  CB  GLU   157      22.929  20.900 -52.123  1.00106.12           C  
ATOM   1235  CG  GLU   157      21.955  19.988 -52.870  1.00106.12           C  
ATOM   1236  CD  GLU   157      21.843  20.483 -54.304  1.00106.12           C  
ATOM   1237  OE1 GLU   157      21.519  21.686 -54.490  1.00106.12           O  
ATOM   1238  OE2 GLU   157      22.080  19.666 -55.233  1.00106.12           O1-
ATOM   1239  N   GLY   158      24.433  22.764 -51.242  1.00 50.90           N  
ATOM   1240  CA  GLY   158      24.878  23.857 -50.422  1.00 50.90           C  
ATOM   1241  C   GLY   158      25.503  23.342 -49.159  1.00 50.90           C  
ATOM   1242  O   GLY   158      26.289  24.043 -48.524  1.00 50.90           O  
ATOM   1243  N   CYS   159      25.129  22.116 -48.744  1.00 71.40           N  
ATOM   1244  CA  CYS   159      25.594  21.483 -47.534  1.00 71.40           C  
ATOM   1245  C   CYS   159      24.978  22.133 -46.328  1.00 71.40           C  
ATOM   1246  O   CYS   159      25.468  21.959 -45.214  1.00 71.40           O  
ATOM   1247  CB  CYS   159      27.123  21.577 -47.322  1.00 71.40           C  
ATOM   1248  SG  CYS   159      28.111  20.656 -48.540  1.00 71.40           S  
ATOM   1249  N   ALA   160      23.903  22.916 -46.532  1.00 62.36           N  
ATOM   1250  CA  ALA   160      23.161  23.603 -45.507  1.00 62.36           C  
ATOM   1251  C   ALA   160      22.355  22.691 -44.630  1.00 62.36           C  
ATOM   1252  O   ALA   160      22.231  22.945 -43.432  1.00 62.36           O  
ATOM   1253  CB  ALA   160      22.194  24.652 -46.082  1.00 62.36           C  
ATOM   1254  N   LYS   161      21.744  21.629 -45.198  1.00146.40           N  
ATOM   1255  CA  LYS   161      20.896  20.800 -44.388  1.00146.40           C  
ATOM   1256  C   LYS   161      21.755  19.846 -43.636  1.00146.40           C  
ATOM   1257  O   LYS   161      21.996  18.716 -44.060  1.00146.40           O  
ATOM   1258  CB  LYS   161      19.848  20.022 -45.199  1.00146.40           C  
ATOM   1259  CG  LYS   161      18.685  20.901 -45.664  1.00146.40           C  
ATOM   1260  CD  LYS   161      17.876  21.485 -44.502  1.00146.40           C  
ATOM   1261  CE  LYS   161      16.767  22.454 -44.923  1.00146.40           C  
ATOM   1262  NZ  LYS   161      17.342  23.771 -45.286  1.00146.40           N1+
ATOM   1263  N   THR   162      22.213  20.297 -42.454  1.00158.11           N  
ATOM   1264  CA  THR   162      23.119  19.519 -41.678  1.00158.11           C  
ATOM   1265  C   THR   162      22.701  19.497 -40.250  1.00158.11           C  
ATOM   1266  O   THR   162      22.140  20.455 -39.719  1.00158.11           O  
ATOM   1267  CB  THR   162      24.534  20.020 -41.720  1.00158.11           C  
ATOM   1268  CG2 THR   162      25.204  19.641 -43.042  1.00158.11           C  
ATOM   1269  OG1 THR   162      24.555  21.423 -41.520  1.00158.11           O  
ATOM   1270  N   PHE   163      22.980  18.355 -39.596  1.00148.21           N  
ATOM   1271  CA  PHE   163      22.685  18.182 -38.209  1.00148.21           C  
ATOM   1272  C   PHE   163      23.967  17.903 -37.490  1.00148.21           C  
ATOM   1273  O   PHE   163      24.870  17.268 -38.035  1.00148.21           O  
ATOM   1274  CB  PHE   163      21.739  16.998 -37.915  1.00148.21           C  
ATOM   1275  CG  PHE   163      20.326  17.408 -38.172  1.00148.21           C  
ATOM   1276  CD1 PHE   163      19.772  17.341 -39.432  1.00148.21           C  
ATOM   1277  CD2 PHE   163      19.554  17.868 -37.130  1.00148.21           C  
ATOM   1278  CE1 PHE   163      18.469  17.726 -39.642  1.00148.21           C  
ATOM   1279  CE2 PHE   163      18.249  18.254 -37.333  1.00148.21           C  
ATOM   1280  CZ  PHE   163      17.707  18.184 -38.593  1.00148.21           C  
ATOM   1281  N   VAL   164      24.090  18.405 -36.247  1.00 51.35           N  
ATOM   1282  CA  VAL   164      25.267  18.146 -35.468  1.00 51.35           C  
ATOM   1283  C   VAL   164      24.825  17.518 -34.178  1.00 51.35           C  
ATOM   1284  O   VAL   164      23.974  18.062 -33.474  1.00 51.35           O  
ATOM   1285  CB  VAL   164      26.025  19.400 -35.131  1.00 51.35           C  
ATOM   1286  CG1 VAL   164      27.216  19.032 -34.231  1.00 51.35           C  
ATOM   1287  CG2 VAL   164      26.415  20.105 -36.444  1.00 51.35           C  
ATOM   1288  N   TYR   165      25.404  16.342 -33.838  1.00 83.97           N  
ATOM   1289  CA  TYR   165      25.050  15.652 -32.626  1.00 83.97           C  
ATOM   1290  C   TYR   165      26.280  15.674 -31.768  1.00 83.97           C  
ATOM   1291  O   TYR   165      27.306  15.106 -32.143  1.00 83.97           O  
ATOM   1292  CB  TYR   165      24.738  14.162 -32.841  1.00 83.97           C  
ATOM   1293  CG  TYR   165      23.854  14.038 -34.036  1.00 83.97           C  
ATOM   1294  CD1 TYR   165      22.540  14.441 -34.032  1.00 83.97           C  
ATOM   1295  CD2 TYR   165      24.373  13.485 -35.183  1.00 83.97           C  
ATOM   1296  CE1 TYR   165      21.769  14.298 -35.164  1.00 83.97           C  
ATOM   1297  CE2 TYR   165      23.611  13.339 -36.315  1.00 83.97           C  
ATOM   1298  CZ  TYR   165      22.301  13.749 -36.306  1.00 83.97           C  
ATOM   1299  OH  TYR   165      21.512  13.604 -37.468  1.00 83.97           O  
ATOM   1300  N   ILE   166      26.204  16.313 -30.582  1.00 51.64           N  
ATOM   1301  CA  ILE   166      27.363  16.444 -29.740  1.00 51.64           C  
ATOM   1302  C   ILE   166      27.118  15.682 -28.474  1.00 51.64           C  
ATOM   1303  O   ILE   166      26.117  15.894 -27.794  1.00 51.64           O  
ATOM   1304  CB  ILE   166      27.614  17.871 -29.348  1.00 51.64           C  
ATOM   1305  CG1 ILE   166      27.800  18.740 -30.603  1.00 51.64           C  
ATOM   1306  CG2 ILE   166      28.811  17.908 -28.386  1.00 51.64           C  
ATOM   1307  CD1 ILE   166      27.732  20.240 -30.319  1.00 51.64           C  
ATOM   1308  N   ALA   167      28.044  14.761 -28.129  1.00 49.06           N  
ATOM   1309  CA  ALA   167      27.918  13.947 -26.946  1.00 49.06           C  
ATOM   1310  C   ALA   167      28.365  14.694 -25.722  1.00 49.06           C  
ATOM   1311  O   ALA   167      29.179  15.615 -25.798  1.00 49.06           O  
ATOM   1312  CB  ALA   167      28.738  12.647 -27.016  1.00 49.06           C  
ATOM   1313  N   ASN   168      27.790  14.321 -24.555  1.00 63.99           N  
ATOM   1314  CA  ASN   168      28.193  14.853 -23.282  1.00 63.99           C  
ATOM   1315  C   ASN   168      28.322  13.661 -22.376  1.00 63.99           C  
ATOM   1316  O   ASN   168      27.345  12.955 -22.135  1.00 63.99           O  
ATOM   1317  CB  ASN   168      27.148  15.816 -22.685  1.00 63.99           C  
ATOM   1318  CG  ASN   168      27.786  16.590 -21.542  1.00 63.99           C  
ATOM   1319  ND2 ASN   168      27.995  17.917 -21.752  1.00 63.99           N  
ATOM   1320  OD1 ASN   168      28.094  16.030 -20.492  1.00 63.99           O  
ATOM   1321  N   PHE   169      29.544  13.384 -21.873  1.00103.95           N  
ATOM   1322  CA  PHE   169      29.796  12.214 -21.070  1.00103.95           C  
ATOM   1323  C   PHE   169      29.274  12.299 -19.660  1.00103.95           C  
ATOM   1324  O   PHE   169      29.003  11.266 -19.046  1.00103.95           O  
ATOM   1325  CB  PHE   169      31.261  11.721 -21.093  1.00103.95           C  
ATOM   1326  CG  PHE   169      32.215  12.771 -20.643  1.00103.95           C  
ATOM   1327  CD1 PHE   169      32.515  12.929 -19.310  1.00103.95           C  
ATOM   1328  CD2 PHE   169      32.828  13.581 -21.571  1.00103.95           C  
ATOM   1329  CE1 PHE   169      33.405  13.899 -18.913  1.00103.95           C  
ATOM   1330  CE2 PHE   169      33.718  14.551 -21.181  1.00103.95           C  
ATOM   1331  CZ  PHE   169      34.007  14.709 -19.847  1.00103.95           C  
ATOM   1332  N   VAL   170      29.234  13.499 -19.048  1.00 55.21           N  
ATOM   1333  CA  VAL   170      28.690  13.570 -17.717  1.00 55.21           C  
ATOM   1334  C   VAL   170      27.201  13.334 -17.735  1.00 55.21           C  
ATOM   1335  O   VAL   170      26.696  12.408 -17.102  1.00 55.21           O  
ATOM   1336  CB  VAL   170      28.928  14.900 -17.063  1.00 55.21           C  
ATOM   1337  CG1 VAL   170      28.186  14.917 -15.715  1.00 55.21           C  
ATOM   1338  CG2 VAL   170      30.447  15.122 -16.947  1.00 55.21           C  
ATOM   1339  N   ASP   171      26.482  14.147 -18.538  1.00 67.50           N  
ATOM   1340  CA  ASP   171      25.042  14.207 -18.615  1.00 67.50           C  
ATOM   1341  C   ASP   171      24.458  12.971 -19.212  1.00 67.50           C  
ATOM   1342  O   ASP   171      23.278  12.683 -19.007  1.00 67.50           O  
ATOM   1343  CB  ASP   171      24.520  15.363 -19.483  1.00 67.50           C  
ATOM   1344  CG  ASP   171      24.709  16.662 -18.725  1.00 67.50           C  
ATOM   1345  OD1 ASP   171      24.941  16.591 -17.489  1.00 67.50           O  
ATOM   1346  OD2 ASP   171      24.625  17.741 -19.370  1.00 67.50           O1-
ATOM   1347  N   ASN   172      25.254  12.210 -19.981  1.00 85.20           N  
ATOM   1348  CA  ASN   172      24.675  11.110 -20.690  1.00 85.20           C  
ATOM   1349  C   ASN   172      23.660  11.726 -21.600  1.00 85.20           C  
ATOM   1350  O   ASN   172      22.501  11.311 -21.635  1.00 85.20           O  
ATOM   1351  CB  ASN   172      23.945  10.129 -19.757  1.00 85.20           C  
ATOM   1352  CG  ASN   172      24.972   9.628 -18.757  1.00 85.20           C  
ATOM   1353  ND2 ASN   172      26.180   9.281 -19.268  1.00 85.20           N  
ATOM   1354  OD1 ASN   172      24.717   9.568 -17.555  1.00 85.20           O  
ATOM   1355  N   ALA   173      24.080  12.767 -22.355  1.00 49.02           N  
ATOM   1356  CA  ALA   173      23.125  13.460 -23.171  1.00 49.02           C  
ATOM   1357  C   ALA   173      23.680  13.792 -24.525  1.00 49.02           C  
ATOM   1358  O   ALA   173      24.891  13.861 -24.731  1.00 49.02           O  
ATOM   1359  CB  ALA   173      22.644  14.782 -22.546  1.00 49.02           C  
ATOM   1360  N   LEU   174      22.758  13.974 -25.496  1.00 75.98           N  
ATOM   1361  CA  LEU   174      23.077  14.382 -26.838  1.00 75.98           C  
ATOM   1362  C   LEU   174      22.469  15.727 -27.074  1.00 75.98           C  
ATOM   1363  O   LEU   174      21.264  15.919 -26.899  1.00 75.98           O  
ATOM   1364  CB  LEU   174      22.486  13.483 -27.941  1.00 75.98           C  
ATOM   1365  CG  LEU   174      23.241  12.173 -28.219  1.00 75.98           C  
ATOM   1366  CD1 LEU   174      22.548  11.372 -29.339  1.00 75.98           C  
ATOM   1367  CD2 LEU   174      24.714  12.465 -28.557  1.00 75.98           C  
ATOM   1368  N   ILE   175      23.303  16.696 -27.500  1.00103.14           N  
ATOM   1369  CA  ILE   175      22.779  17.987 -27.840  1.00103.14           C  
ATOM   1370  C   ILE   175      22.643  17.972 -29.333  1.00103.14           C  
ATOM   1371  O   ILE   175      23.577  17.616 -30.052  1.00103.14           O  
ATOM   1372  CB  ILE   175      23.647  19.141 -27.410  1.00103.14           C  
ATOM   1373  CG1 ILE   175      22.859  20.459 -27.497  1.00103.14           C  
ATOM   1374  CG2 ILE   175      24.949  19.129 -28.226  1.00103.14           C  
ATOM   1375  CD1 ILE   175      23.544  21.618 -26.774  1.00103.14           C  
ATOM   1376  N   VAL   176      21.442  18.316 -29.836  1.00100.71           N  
ATOM   1377  CA  VAL   176      21.213  18.218 -31.249  1.00100.71           C  
ATOM   1378  C   VAL   176      21.029  19.584 -31.820  1.00100.71           C  
ATOM   1379  O   VAL   176      20.263  20.394 -31.298  1.00100.71           O  
ATOM   1380  CB  VAL   176      19.999  17.403 -31.586  1.00100.71           C  
ATOM   1381  CG1 VAL   176      18.776  18.105 -30.986  1.00100.71           C  
ATOM   1382  CG2 VAL   176      19.930  17.203 -33.111  1.00100.71           C  
ATOM   1383  N   TYR   177      21.741  19.861 -32.933  1.00 77.10           N  
ATOM   1384  CA  TYR   177      21.680  21.148 -33.562  1.00 77.10           C  
ATOM   1385  C   TYR   177      21.199  21.000 -34.973  1.00 77.10           C  
ATOM   1386  O   TYR   177      21.772  20.251 -35.763  1.00 77.10           O  
ATOM   1387  CB  TYR   177      23.061  21.836 -33.565  1.00 77.10           C  
ATOM   1388  CG  TYR   177      23.080  23.053 -34.430  1.00 77.10           C  
ATOM   1389  CD1 TYR   177      22.303  24.154 -34.150  1.00 77.10           C  
ATOM   1390  CD2 TYR   177      23.929  23.103 -35.512  1.00 77.10           C  
ATOM   1391  CE1 TYR   177      22.355  25.271 -34.954  1.00 77.10           C  
ATOM   1392  CE2 TYR   177      23.987  24.215 -36.317  1.00 77.10           C  
ATOM   1393  CZ  TYR   177      23.196  25.304 -36.040  1.00 77.10           C  
ATOM   1394  OH  TYR   177      23.253  26.447 -36.863  1.00 77.10           O  
ATOM   1395  N   ASP   178      20.112  21.728 -35.312  1.00 55.82           N  
ATOM   1396  CA  ASP   178      19.554  21.729 -36.637  1.00 55.82           C  
ATOM   1397  C   ASP   178      20.016  22.995 -37.290  1.00 55.82           C  
ATOM   1398  O   ASP   178      19.570  24.086 -36.937  1.00 55.82           O  
ATOM   1399  CB  ASP   178      18.015  21.727 -36.642  1.00 55.82           C  
ATOM   1400  CG  ASP   178      17.537  21.439 -38.062  1.00 55.82           C  
ATOM   1401  OD1 ASP   178      18.347  21.638 -39.007  1.00 55.82           O  
ATOM   1402  OD2 ASP   178      16.361  21.015 -38.222  1.00 55.82           O1-
ATOM   1403  N   GLN   179      20.953  22.873 -38.252  1.00 51.22           N  
ATOM   1404  CA  GLN   179      21.508  24.029 -38.897  1.00 51.22           C  
ATOM   1405  C   GLN   179      20.473  24.730 -39.730  1.00 51.22           C  
ATOM   1406  O   GLN   179      20.429  25.959 -39.759  1.00 51.22           O  
ATOM   1407  CB  GLN   179      22.718  23.727 -39.799  1.00 51.22           C  
ATOM   1408  CG  GLN   179      23.267  24.999 -40.455  1.00 51.22           C  
ATOM   1409  CD  GLN   179      24.554  24.668 -41.204  1.00 51.22           C  
ATOM   1410  NE2 GLN   179      25.686  24.571 -40.456  1.00 51.22           N  
ATOM   1411  OE1 GLN   179      24.556  24.501 -42.424  1.00 51.22           O  
ATOM   1412  N   GLU   180      19.607  23.977 -40.435  1.00 86.20           N  
ATOM   1413  CA  GLU   180      18.644  24.604 -41.300  1.00 86.20           C  
ATOM   1414  C   GLU   180      17.734  25.486 -40.497  1.00 86.20           C  
ATOM   1415  O   GLU   180      17.542  26.656 -40.825  1.00 86.20           O  
ATOM   1416  CB  GLU   180      17.755  23.580 -42.042  1.00 86.20           C  
ATOM   1417  CG  GLU   180      16.935  22.679 -41.109  1.00 86.20           C  
ATOM   1418  CD  GLU   180      16.099  21.691 -41.919  1.00 86.20           C  
ATOM   1419  OE1 GLU   180      15.175  22.132 -42.651  1.00 86.20           O  
ATOM   1420  OE2 GLU   180      16.376  20.467 -41.802  1.00 86.20           O1-
ATOM   1421  N   LYS   181      17.152  24.930 -39.419  1.00 55.49           N  
ATOM   1422  CA  LYS   181      16.239  25.617 -38.547  1.00 55.49           C  
ATOM   1423  C   LYS   181      16.970  26.620 -37.713  1.00 55.49           C  
ATOM   1424  O   LYS   181      16.409  27.645 -37.330  1.00 55.49           O  
ATOM   1425  CB  LYS   181      15.484  24.683 -37.588  1.00 55.49           C  
ATOM   1426  CG  LYS   181      14.419  23.826 -38.281  1.00 55.49           C  
ATOM   1427  CD  LYS   181      13.770  22.792 -37.357  1.00 55.49           C  
ATOM   1428  CE  LYS   181      12.533  22.116 -37.959  1.00 55.49           C  
ATOM   1429  NZ  LYS   181      11.902  21.221 -36.960  1.00 55.49           N1+
ATOM   1430  N   LYS   182      18.253  26.349 -37.415  1.00124.28           N  
ATOM   1431  CA  LYS   182      19.003  27.189 -36.529  1.00124.28           C  
ATOM   1432  C   LYS   182      18.390  27.078 -35.161  1.00124.28           C  
ATOM   1433  O   LYS   182      18.275  28.060 -34.427  1.00124.28           O  
ATOM   1434  CB  LYS   182      19.044  28.658 -36.993  1.00124.28           C  
ATOM   1435  CG  LYS   182      20.076  29.518 -36.258  1.00124.28           C  
ATOM   1436  CD  LYS   182      20.438  30.803 -37.009  1.00124.28           C  
ATOM   1437  CE  LYS   182      19.265  31.769 -37.188  1.00124.28           C  
ATOM   1438  NZ  LYS   182      19.671  32.906 -38.046  1.00124.28           N1+
ATOM   1439  N   ASP   183      17.975  25.843 -34.796  1.00 69.45           N  
ATOM   1440  CA  ASP   183      17.384  25.549 -33.518  1.00 69.45           C  
ATOM   1441  C   ASP   183      18.138  24.383 -32.933  1.00 69.45           C  
ATOM   1442  O   ASP   183      18.704  23.572 -33.665  1.00 69.45           O  
ATOM   1443  CB  ASP   183      15.901  25.142 -33.653  1.00 69.45           C  
ATOM   1444  CG  ASP   183      15.142  25.231 -32.328  1.00 69.45           C  
ATOM   1445  OD1 ASP   183      15.765  25.175 -31.236  1.00 69.45           O  
ATOM   1446  OD2 ASP   183      13.892  25.357 -32.400  1.00 69.45           O1-
ATOM   1447  N   SER   184      18.187  24.283 -31.585  1.00 54.65           N  
ATOM   1448  CA  SER   184      18.857  23.183 -30.943  1.00 54.65           C  
ATOM   1449  C   SER   184      18.066  22.734 -29.742  1.00 54.65           C  
ATOM   1450  O   SER   184      17.181  23.442 -29.262  1.00 54.65           O  
ATOM   1451  CB  SER   184      20.267  23.559 -30.458  1.00 54.65           C  
ATOM   1452  OG  SER   184      20.196  24.649 -29.549  1.00 54.65           O  
ATOM   1453  N   TRP   185      18.344  21.505 -29.246  1.00 95.58           N  
ATOM   1454  CA  TRP   185      17.665  21.004 -28.073  1.00 95.58           C  
ATOM   1455  C   TRP   185      18.455  19.847 -27.524  1.00 95.58           C  
ATOM   1456  O   TRP   185      19.250  19.247 -28.248  1.00 95.58           O  
ATOM   1457  CB  TRP   185      16.211  20.562 -28.330  1.00 95.58           C  
ATOM   1458  CG  TRP   185      16.029  19.393 -29.263  1.00 95.58           C  
ATOM   1459  CD1 TRP   185      15.804  18.082 -28.962  1.00 95.58           C  
ATOM   1460  CD2 TRP   185      16.061  19.485 -30.695  1.00 95.58           C  
ATOM   1461  CE2 TRP   185      15.841  18.201 -31.193  1.00 95.58           C  
ATOM   1462  CE3 TRP   185      16.254  20.550 -31.527  1.00 95.58           C  
ATOM   1463  NE1 TRP   185      15.684  17.350 -30.117  1.00 95.58           N  
ATOM   1464  CZ2 TRP   185      15.812  17.962 -32.536  1.00 95.58           C  
ATOM   1465  CZ3 TRP   185      16.225  20.304 -32.882  1.00 95.58           C  
ATOM   1466  CH2 TRP   185      16.008  19.034 -33.378  1.00 95.58           C  
ATOM   1467  N   LYS   186      18.283  19.503 -26.221  1.00180.76           N  
ATOM   1468  CA  LYS   186      19.049  18.396 -25.703  1.00180.76           C  
ATOM   1469  C   LYS   186      18.169  17.189 -25.527  1.00180.76           C  
ATOM   1470  O   LYS   186      16.947  17.295 -25.421  1.00180.76           O  
ATOM   1471  CB  LYS   186      19.741  18.632 -24.346  1.00180.76           C  
ATOM   1472  CG  LYS   186      18.935  18.156 -23.135  1.00180.76           C  
ATOM   1473  CD  LYS   186      17.659  18.939 -22.834  1.00180.76           C  
ATOM   1474  CE  LYS   186      17.831  19.915 -21.669  1.00180.76           C  
ATOM   1475  NZ  LYS   186      16.510  20.407 -21.222  1.00180.76           N1+
ATOM   1476  N   ILE   187      18.791  15.986 -25.534  1.00101.95           N  
ATOM   1477  CA  ILE   187      18.038  14.771 -25.365  1.00101.95           C  
ATOM   1478  C   ILE   187      18.800  13.840 -24.473  1.00101.95           C  
ATOM   1479  O   ILE   187      20.020  13.724 -24.578  1.00101.95           O  
ATOM   1480  CB  ILE   187      17.790  14.035 -26.650  1.00101.95           C  
ATOM   1481  CG1 ILE   187      16.843  12.846 -26.407  1.00101.95           C  
ATOM   1482  CG2 ILE   187      19.150  13.639 -27.248  1.00101.95           C  
ATOM   1483  CD1 ILE   187      16.326  12.202 -27.693  1.00101.95           C  
ATOM   1484  N   SER   188      18.087  13.131 -23.573  1.00 76.53           N  
ATOM   1485  CA  SER   188      18.751  12.211 -22.693  1.00 76.53           C  
ATOM   1486  C   SER   188      18.097  10.865 -22.826  1.00 76.53           C  
ATOM   1487  O   SER   188      16.921  10.766 -23.179  1.00 76.53           O  
ATOM   1488  CB  SER   188      18.668  12.614 -21.212  1.00 76.53           C  
ATOM   1489  OG  SER   188      19.346  11.654 -20.414  1.00 76.53           O  
ATOM   1490  N   HIS   189      18.873   9.787 -22.568  1.00 59.26           N  
ATOM   1491  CA  HIS   189      18.350   8.449 -22.630  1.00 59.26           C  
ATOM   1492  C   HIS   189      19.158   7.615 -21.674  1.00 59.26           C  
ATOM   1493  O   HIS   189      20.351   7.842 -21.485  1.00 59.26           O  
ATOM   1494  CB  HIS   189      18.471   7.823 -24.032  1.00 59.26           C  
ATOM   1495  CG  HIS   189      17.696   6.548 -24.204  1.00 59.26           C  
ATOM   1496  CD2 HIS   189      16.484   6.343 -24.789  1.00 59.26           C  
ATOM   1497  ND1 HIS   189      18.119   5.309 -23.776  1.00 59.26           N  
ATOM   1498  CE1 HIS   189      17.151   4.423 -24.121  1.00 59.26           C  
ATOM   1499  NE2 HIS   189      16.138   5.004 -24.738  1.00 59.26           N  
ATOM   1500  N   GLY   190      18.524   6.592 -21.071  1.00 34.40           N  
ATOM   1501  CA  GLY   190      19.160   5.761 -20.089  1.00 34.40           C  
ATOM   1502  C   GLY   190      20.338   5.098 -20.727  1.00 34.40           C  
ATOM   1503  O   GLY   190      21.305   4.744 -20.054  1.00 34.40           O  
ATOM   1504  N   SER   191      20.245   4.866 -22.046  1.00 63.13           N  
ATOM   1505  CA  SER   191      21.249   4.179 -22.810  1.00 63.13           C  
ATOM   1506  C   SER   191      22.527   4.968 -22.887  1.00 63.13           C  
ATOM   1507  O   SER   191      23.592   4.399 -23.116  1.00 63.13           O  
ATOM   1508  CB  SER   191      20.805   3.878 -24.252  1.00 63.13           C  
ATOM   1509  OG  SER   191      19.778   2.894 -24.257  1.00 63.13           O  
ATOM   1510  N   PHE   192      22.452   6.300 -22.721  1.00120.76           N  
ATOM   1511  CA  PHE   192      23.582   7.185 -22.831  1.00120.76           C  
ATOM   1512  C   PHE   192      24.499   7.083 -21.641  1.00120.76           C  
ATOM   1513  O   PHE   192      25.599   7.633 -21.671  1.00120.76           O  
ATOM   1514  CB  PHE   192      23.214   8.663 -23.065  1.00120.76           C  
ATOM   1515  CG  PHE   192      22.491   8.718 -24.371  1.00120.76           C  
ATOM   1516  CD1 PHE   192      23.053   8.172 -25.501  1.00120.76           C  
ATOM   1517  CD2 PHE   192      21.271   9.345 -24.482  1.00120.76           C  
ATOM   1518  CE1 PHE   192      22.395   8.225 -26.708  1.00120.76           C  
ATOM   1519  CE2 PHE   192      20.609   9.402 -25.688  1.00120.76           C  
ATOM   1520  CZ  PHE   192      21.169   8.836 -26.806  1.00120.76           C  
ATOM   1521  N   LYS   193      24.039   6.486 -20.522  1.00 69.39           N  
ATOM   1522  CA  LYS   193      24.798   6.456 -19.293  1.00 69.39           C  
ATOM   1523  C   LYS   193      25.809   5.339 -19.247  1.00 69.39           C  
ATOM   1524  O   LYS   193      25.748   4.362 -19.992  1.00 69.39           O  
ATOM   1525  CB  LYS   193      23.903   6.330 -18.048  1.00 69.39           C  
ATOM   1526  CG  LYS   193      22.937   7.506 -17.891  1.00 69.39           C  
ATOM   1527  CD  LYS   193      21.858   7.300 -16.826  1.00 69.39           C  
ATOM   1528  CE  LYS   193      20.902   8.488 -16.685  1.00 69.39           C  
ATOM   1529  NZ  LYS   193      20.010   8.291 -15.518  1.00 69.39           N1+
ATOM   1530  N   PRO   194      26.773   5.523 -18.362  1.00106.97           N  
ATOM   1531  CA  PRO   194      27.839   4.576 -18.127  1.00106.97           C  
ATOM   1532  C   PRO   194      27.365   3.330 -17.446  1.00106.97           C  
ATOM   1533  O   PRO   194      26.472   3.418 -16.602  1.00106.97           O  
ATOM   1534  CB  PRO   194      28.916   5.329 -17.340  1.00106.97           C  
ATOM   1535  CG  PRO   194      28.215   6.609 -16.848  1.00106.97           C  
ATOM   1536  CD  PRO   194      27.117   6.852 -17.893  1.00106.97           C  
ATOM   1537  N   GLU   195      27.868   2.145 -17.867  1.00139.06           N  
ATOM   1538  CA  GLU   195      27.488   0.949 -17.172  1.00139.06           C  
ATOM   1539  C   GLU   195      28.256   0.750 -15.902  1.00139.06           C  
ATOM   1540  O   GLU   195      27.700   0.832 -14.812  1.00139.06           O  
ATOM   1541  CB  GLU   195      27.580  -0.321 -18.044  1.00139.06           C  
ATOM   1542  CG  GLU   195      28.936  -0.606 -18.689  1.00139.06           C  
ATOM   1543  CD  GLU   195      28.745  -1.859 -19.537  1.00139.06           C  
ATOM   1544  OE1 GLU   195      27.641  -2.460 -19.448  1.00139.06           O  
ATOM   1545  OE2 GLU   195      29.684  -2.230 -20.286  1.00139.06           O1-
ATOM   1546  N   HIS   196      29.589   0.586 -16.008  1.00 81.20           N  
ATOM   1547  CA  HIS   196      30.412   0.320 -14.863  1.00 81.20           C  
ATOM   1548  C   HIS   196      31.618   1.175 -15.040  1.00 81.20           C  
ATOM   1549  O   HIS   196      31.931   1.584 -16.155  1.00 81.20           O  
ATOM   1550  CB  HIS   196      30.898  -1.135 -14.794  1.00 81.20           C  
ATOM   1551  CG  HIS   196      29.767  -2.107 -14.615  1.00 81.20           C  
ATOM   1552  CD2 HIS   196      28.577  -1.944 -13.977  1.00 81.20           C  
ATOM   1553  ND1 HIS   196      29.770  -3.401 -15.085  1.00 81.20           N  
ATOM   1554  CE1 HIS   196      28.588  -3.953 -14.710  1.00 81.20           C  
ATOM   1555  NE2 HIS   196      27.832  -3.108 -14.037  1.00 81.20           N  
ATOM   1556  N   ASP   197      32.330   1.463 -13.936  1.00 35.28           N  
ATOM   1557  CA  ASP   197      33.474   2.325 -14.005  1.00 35.28           C  
ATOM   1558  C   ASP   197      34.529   1.659 -14.825  1.00 35.28           C  
ATOM   1559  O   ASP   197      34.707   0.445 -14.760  1.00 35.28           O  
ATOM   1560  CB  ASP   197      34.088   2.613 -12.625  1.00 35.28           C  
ATOM   1561  CG  ASP   197      33.120   3.511 -11.872  1.00 35.28           C  
ATOM   1562  OD1 ASP   197      32.966   4.688 -12.294  1.00 35.28           O  
ATOM   1563  OD2 ASP   197      32.524   3.038 -10.868  1.00 35.28           O1-
ATOM   1564  N   SER   198      35.245   2.461 -15.644  1.00 35.58           N  
ATOM   1565  CA  SER   198      36.310   1.943 -16.454  1.00 35.58           C  
ATOM   1566  C   SER   198      37.530   1.893 -15.598  1.00 35.58           C  
ATOM   1567  O   SER   198      37.717   2.734 -14.722  1.00 35.58           O  
ATOM   1568  CB  SER   198      36.626   2.810 -17.683  1.00 35.58           C  
ATOM   1569  OG  SER   198      35.491   2.852 -18.537  1.00 35.58           O  
ATOM   1570  N   ILE   199      38.414   0.908 -15.845  1.00116.40           N  
ATOM   1571  CA  ILE   199      39.579   0.792 -15.021  1.00116.40           C  
ATOM   1572  C   ILE   199      40.766   1.139 -15.859  1.00116.40           C  
ATOM   1573  O   ILE   199      40.912   0.668 -16.985  1.00116.40           O  
ATOM   1574  CB  ILE   199      39.777  -0.592 -14.472  1.00116.40           C  
ATOM   1575  CG1 ILE   199      40.017  -1.598 -15.610  1.00116.40           C  
ATOM   1576  CG2 ILE   199      38.559  -0.930 -13.590  1.00116.40           C  
ATOM   1577  CD1 ILE   199      40.468  -2.974 -15.122  1.00116.40           C  
ATOM   1578  N   LEU   200      41.634   2.019 -15.328  1.00273.90           N  
ATOM   1579  CA  LEU   200      42.799   2.426 -16.051  1.00273.90           C  
ATOM   1580  C   LEU   200      43.978   1.992 -15.253  1.00273.90           C  
ATOM   1581  O   LEU   200      43.902   1.864 -14.033  1.00273.90           O  
ATOM   1582  CB  LEU   200      42.923   3.950 -16.203  1.00273.90           C  
ATOM   1583  CG  LEU   200      44.172   4.403 -16.980  1.00273.90           C  
ATOM   1584  CD1 LEU   200      44.124   3.922 -18.438  1.00273.90           C  
ATOM   1585  CD2 LEU   200      44.378   5.923 -16.862  1.00273.90           C  
ATOM   1586  N   ILE   201      45.107   1.723 -15.932  1.00158.04           N  
ATOM   1587  CA  ILE   201      46.274   1.370 -15.190  1.00158.04           C  
ATOM   1588  C   ILE   201      47.289   2.435 -15.449  1.00158.04           C  
ATOM   1589  O   ILE   201      47.564   2.809 -16.588  1.00158.04           O  
ATOM   1590  CB  ILE   201      46.826   0.002 -15.523  1.00158.04           C  
ATOM   1591  CG1 ILE   201      47.308  -0.118 -16.981  1.00158.04           C  
ATOM   1592  CG2 ILE   201      45.736  -1.022 -15.156  1.00158.04           C  
ATOM   1593  CD1 ILE   201      48.715   0.425 -17.236  1.00158.04           C  
ATOM   1594  N   HIS   202      47.820   3.015 -14.360  1.00 43.52           N  
ATOM   1595  CA  HIS   202      48.832   4.015 -14.476  1.00 43.52           C  
ATOM   1596  C   HIS   202      49.858   3.675 -13.446  1.00 43.52           C  
ATOM   1597  O   HIS   202      49.543   3.532 -12.266  1.00 43.52           O  
ATOM   1598  CB  HIS   202      48.312   5.430 -14.177  1.00 43.52           C  
ATOM   1599  CG  HIS   202      49.361   6.489 -14.308  1.00 43.52           C  
ATOM   1600  CD2 HIS   202      49.807   7.152 -15.411  1.00 43.52           C  
ATOM   1601  ND1 HIS   202      50.091   6.985 -13.252  1.00 43.52           N  
ATOM   1602  CE1 HIS   202      50.935   7.914 -13.761  1.00 43.52           C  
ATOM   1603  NE2 HIS   202      50.798   8.051 -15.068  1.00 43.52           N  
ATOM   1604  N   ASP   203      51.118   3.511 -13.888  1.00 52.32           N  
ATOM   1605  CA  ASP   203      52.208   3.212 -13.007  1.00 52.32           C  
ATOM   1606  C   ASP   203      51.882   2.047 -12.129  1.00 52.32           C  
ATOM   1607  O   ASP   203      52.190   2.066 -10.939  1.00 52.32           O  
ATOM   1608  CB  ASP   203      52.634   4.388 -12.118  1.00 52.32           C  
ATOM   1609  CG  ASP   203      53.439   5.345 -12.985  1.00 52.32           C  
ATOM   1610  OD1 ASP   203      54.232   4.853 -13.830  1.00 52.32           O  
ATOM   1611  OD2 ASP   203      53.269   6.582 -12.815  1.00 52.32           O1-
ATOM   1612  N   GLY   204      51.255   0.995 -12.688  1.00 17.38           N  
ATOM   1613  CA  GLY   204      51.012  -0.181 -11.904  1.00 17.38           C  
ATOM   1614  C   GLY   204      49.955   0.122 -10.893  1.00 17.38           C  
ATOM   1615  O   GLY   204      49.798  -0.606  -9.915  1.00 17.38           O  
ATOM   1616  N   ALA   205      49.190   1.207 -11.106  1.00 24.00           N  
ATOM   1617  CA  ALA   205      48.167   1.560 -10.168  1.00 24.00           C  
ATOM   1618  C   ALA   205      46.867   1.478 -10.895  1.00 24.00           C  
ATOM   1619  O   ALA   205      46.821   1.579 -12.120  1.00 24.00           O  
ATOM   1620  CB  ALA   205      48.300   2.994  -9.621  1.00 24.00           C  
ATOM   1621  N   GLN   206      45.769   1.254 -10.149  1.00 81.02           N  
ATOM   1622  CA  GLN   206      44.487   1.157 -10.780  1.00 81.02           C  
ATOM   1623  C   GLN   206      43.719   2.410 -10.497  1.00 81.02           C  
ATOM   1624  O   GLN   206      43.558   2.812  -9.346  1.00 81.02           O  
ATOM   1625  CB  GLN   206      43.653  -0.024 -10.258  1.00 81.02           C  
ATOM   1626  CG  GLN   206      42.273  -0.157 -10.897  1.00 81.02           C  
ATOM   1627  CD  GLN   206      41.596  -1.361 -10.260  1.00 81.02           C  
ATOM   1628  NE2 GLN   206      42.403  -2.228  -9.592  1.00 81.02           N  
ATOM   1629  OE1 GLN   206      40.382  -1.530 -10.360  1.00 81.02           O  
ATOM   1630  N   HIS   207      43.223   3.063 -11.568  1.00 74.25           N  
ATOM   1631  CA  HIS   207      42.435   4.256 -11.431  1.00 74.25           C  
ATOM   1632  C   HIS   207      41.099   3.953 -12.035  1.00 74.25           C  
ATOM   1633  O   HIS   207      40.940   2.930 -12.699  1.00 74.25           O  
ATOM   1634  CB  HIS   207      42.996   5.474 -12.186  1.00 74.25           C  
ATOM   1635  CG  HIS   207      44.295   5.988 -11.633  1.00 74.25           C  
ATOM   1636  CD2 HIS   207      44.533   7.018 -10.774  1.00 74.25           C  
ATOM   1637  ND1 HIS   207      45.529   5.467 -11.947  1.00 74.25           N  
ATOM   1638  CE1 HIS   207      46.450   6.201 -11.268  1.00 74.25           C  
ATOM   1639  NE2 HIS   207      45.891   7.154 -10.544  1.00 74.25           N  
ATOM   1640  N   ILE   208      40.092   4.818 -11.787  1.00138.61           N  
ATOM   1641  CA  ILE   208      38.781   4.552 -12.307  1.00138.61           C  
ATOM   1642  C   ILE   208      38.149   5.818 -12.800  1.00138.61           C  
ATOM   1643  O   ILE   208      38.482   6.911 -12.345  1.00138.61           O  
ATOM   1644  CB  ILE   208      37.862   3.933 -11.281  1.00138.61           C  
ATOM   1645  CG1 ILE   208      37.645   4.844 -10.053  1.00138.61           C  
ATOM   1646  CG2 ILE   208      38.463   2.568 -10.905  1.00138.61           C  
ATOM   1647  CD1 ILE   208      36.702   6.032 -10.255  1.00138.61           C  
ATOM   1648  N   LEU   209      37.230   5.686 -13.784  1.00115.14           N  
ATOM   1649  CA  LEU   209      36.474   6.802 -14.289  1.00115.14           C  
ATOM   1650  C   LEU   209      35.134   6.280 -14.719  1.00115.14           C  
ATOM   1651  O   LEU   209      35.005   5.108 -15.067  1.00115.14           O  
ATOM   1652  CB  LEU   209      37.098   7.484 -15.521  1.00115.14           C  
ATOM   1653  CG  LEU   209      37.149   6.602 -16.784  1.00115.14           C  
ATOM   1654  CD1 LEU   209      37.794   7.367 -17.950  1.00115.14           C  
ATOM   1655  CD2 LEU   209      37.831   5.252 -16.511  1.00115.14           C  
ATOM   1656  N   LYS   210      34.087   7.134 -14.684  1.00 88.69           N  
ATOM   1657  CA  LYS   210      32.778   6.685 -15.081  1.00 88.69           C  
ATOM   1658  C   LYS   210      32.221   7.693 -16.040  1.00 88.69           C  
ATOM   1659  O   LYS   210      31.744   8.750 -15.629  1.00 88.69           O  
ATOM   1660  CB  LYS   210      31.809   6.596 -13.886  1.00 88.69           C  
ATOM   1661  CG  LYS   210      30.458   5.954 -14.202  1.00 88.69           C  
ATOM   1662  CD  LYS   210      29.654   5.603 -12.948  1.00 88.69           C  
ATOM   1663  CE  LYS   210      29.175   6.827 -12.165  1.00 88.69           C  
ATOM   1664  NZ  LYS   210      28.473   6.404 -10.930  1.00 88.69           N1+
ATOM   1665  N   LEU   211      32.228   7.383 -17.351  1.00120.99           N  
ATOM   1666  CA  LEU   211      31.774   8.369 -18.288  1.00120.99           C  
ATOM   1667  C   LEU   211      30.669   7.825 -19.146  1.00120.99           C  
ATOM   1668  O   LEU   211      30.600   6.629 -19.430  1.00120.99           O  
ATOM   1669  CB  LEU   211      32.912   8.891 -19.178  1.00120.99           C  
ATOM   1670  CG  LEU   211      34.013   9.588 -18.353  1.00120.99           C  
ATOM   1671  CD1 LEU   211      35.142  10.114 -19.252  1.00120.99           C  
ATOM   1672  CD2 LEU   211      33.427  10.683 -17.446  1.00120.99           C  
ATOM   1673  N   GLY   212      29.756   8.726 -19.569  1.00 48.78           N  
ATOM   1674  CA  GLY   212      28.641   8.398 -20.417  1.00 48.78           C  
ATOM   1675  C   GLY   212      29.098   8.498 -21.849  1.00 48.78           C  
ATOM   1676  O   GLY   212      30.288   8.374 -22.121  1.00 48.78           O  
ATOM   1677  N   ILE   213      28.150   8.747 -22.788  1.00112.66           N  
ATOM   1678  CA  ILE   213      28.337   8.767 -24.231  1.00112.66           C  
ATOM   1679  C   ILE   213      29.468   9.687 -24.665  1.00112.66           C  
ATOM   1680  O   ILE   213      29.522  10.846 -24.264  1.00112.66           O  
ATOM   1681  CB  ILE   213      27.072   9.177 -24.937  1.00112.66           C  
ATOM   1682  CG1 ILE   213      27.154   8.886 -26.440  1.00112.66           C  
ATOM   1683  CG2 ILE   213      26.776  10.647 -24.590  1.00112.66           C  
ATOM   1684  CD1 ILE   213      25.807   9.007 -27.152  1.00112.66           C  
ATOM   1685  N   PHE   214      30.482   9.111 -25.371  1.00346.96           N  
ATOM   1686  CA  PHE   214      31.720   9.716 -25.832  1.00346.96           C  
ATOM   1687  C   PHE   214      32.062  10.240 -27.228  1.00346.96           C  
ATOM   1688  O   PHE   214      32.862  11.163 -27.279  1.00346.96           O  
ATOM   1689  CB  PHE   214      32.960   8.930 -25.375  1.00346.96           C  
ATOM   1690  CG  PHE   214      33.648   9.734 -24.324  1.00346.96           C  
ATOM   1691  CD1 PHE   214      34.413  10.818 -24.697  1.00346.96           C  
ATOM   1692  CD2 PHE   214      33.563   9.416 -22.990  1.00346.96           C  
ATOM   1693  CE1 PHE   214      35.074  11.584 -23.766  1.00346.96           C  
ATOM   1694  CE2 PHE   214      34.220  10.179 -22.052  1.00346.96           C  
ATOM   1695  CZ  PHE   214      34.975  11.263 -22.435  1.00346.96           C  
ATOM   1696  N   GLY   215      31.715   9.634 -28.400  1.00175.16           N  
ATOM   1697  CA  GLY   215      30.983   8.424 -28.553  1.00175.16           C  
ATOM   1698  C   GLY   215      29.966   8.469 -29.674  1.00175.16           C  
ATOM   1699  O   GLY   215      28.906   7.878 -29.497  1.00175.16           O  
ATOM   1700  N   ILE   216      30.186   9.182 -30.819  1.00 87.29           N  
ATOM   1701  CA  ILE   216      29.166   9.095 -31.858  1.00 87.29           C  
ATOM   1702  C   ILE   216      29.712   9.074 -33.284  1.00 87.29           C  
ATOM   1703  O   ILE   216      30.502   9.939 -33.657  1.00 87.29           O  
ATOM   1704  CB  ILE   216      28.156  10.209 -31.765  1.00 87.29           C  
ATOM   1705  CG1 ILE   216      26.912   9.885 -32.606  1.00 87.29           C  
ATOM   1706  CG2 ILE   216      28.835  11.537 -32.150  1.00 87.29           C  
ATOM   1707  CD1 ILE   216      25.725  10.794 -32.296  1.00 87.29           C  
ATOM   1708  N   THR   217      29.259   8.107 -34.139  1.00122.06           N  
ATOM   1709  CA  THR   217      29.702   8.001 -35.522  1.00122.06           C  
ATOM   1710  C   THR   217      28.524   7.690 -36.425  1.00122.06           C  
ATOM   1711  O   THR   217      27.543   7.089 -35.986  1.00122.06           O  
ATOM   1712  CB  THR   217      30.714   6.916 -35.744  1.00122.06           C  
ATOM   1713  CG2 THR   217      29.988   5.563 -35.697  1.00122.06           C  
ATOM   1714  OG1 THR   217      31.347   7.082 -37.004  1.00122.06           O  
ATOM   1715  N   LEU   218      28.604   8.060 -37.732  1.00 62.22           N  
ATOM   1716  CA  LEU   218      27.476   7.924 -38.631  1.00 62.22           C  
ATOM   1717  C   LEU   218      27.732   6.906 -39.711  1.00 62.22           C  
ATOM   1718  O   LEU   218      28.794   6.881 -40.330  1.00 62.22           O  
ATOM   1719  CB  LEU   218      27.119   9.246 -39.332  1.00 62.22           C  
ATOM   1720  CG  LEU   218      26.716  10.366 -38.353  1.00 62.22           C  
ATOM   1721  CD1 LEU   218      26.365  11.661 -39.098  1.00 62.22           C  
ATOM   1722  CD2 LEU   218      25.603   9.900 -37.401  1.00 62.22           C  
ATOM   1723  N   GLY   219      26.717   6.054 -39.984  1.00 27.89           N  
ATOM   1724  CA  GLY   219      26.827   4.991 -40.951  1.00 27.89           C  
ATOM   1725  C   GLY   219      26.341   5.438 -42.296  1.00 27.89           C  
ATOM   1726  O   GLY   219      26.133   6.622 -42.552  1.00 27.89           O  
ATOM   1727  N   ASP   220      26.163   4.460 -43.210  1.00116.51           N  
ATOM   1728  CA  ASP   220      25.724   4.752 -44.543  1.00116.51           C  
ATOM   1729  C   ASP   220      24.271   5.115 -44.534  1.00116.51           C  
ATOM   1730  O   ASP   220      23.479   4.579 -43.759  1.00116.51           O  
ATOM   1731  CB  ASP   220      26.017   3.613 -45.535  1.00116.51           C  
ATOM   1732  CG  ASP   220      25.419   2.333 -44.981  1.00116.51           C  
ATOM   1733  OD1 ASP   220      24.178   2.278 -44.784  1.00116.51           O  
ATOM   1734  OD2 ASP   220      26.213   1.385 -44.748  1.00116.51           O1-
ATOM   1735  N   LEU   221      23.897   6.087 -45.395  1.00113.49           N  
ATOM   1736  CA  LEU   221      22.536   6.539 -45.447  1.00113.49           C  
ATOM   1737  C   LEU   221      21.774   5.795 -46.490  1.00113.49           C  
ATOM   1738  O   LEU   221      22.339   5.212 -47.415  1.00113.49           O  
ATOM   1739  CB  LEU   221      22.354   8.041 -45.730  1.00113.49           C  
ATOM   1740  CG  LEU   221      22.532   8.433 -47.205  1.00113.49           C  
ATOM   1741  CD1 LEU   221      22.384   9.951 -47.393  1.00113.49           C  
ATOM   1742  CD2 LEU   221      23.842   7.875 -47.779  1.00113.49           C  
ATOM   1743  N   ASP   222      20.438   5.781 -46.318  1.00 73.80           N  
ATOM   1744  CA  ASP   222      19.542   5.175 -47.255  1.00 73.80           C  
ATOM   1745  C   ASP   222      19.097   6.224 -48.234  1.00 73.80           C  
ATOM   1746  O   ASP   222      19.648   7.323 -48.281  1.00 73.80           O  
ATOM   1747  CB  ASP   222      18.319   4.500 -46.596  1.00 73.80           C  
ATOM   1748  CG  ASP   222      17.565   5.505 -45.733  1.00 73.80           C  
ATOM   1749  OD1 ASP   222      16.939   6.441 -46.296  1.00 73.80           O  
ATOM   1750  OD2 ASP   222      17.602   5.344 -44.485  1.00 73.80           O1-
ATOM   1751  N   ALA   223      18.074   5.896 -49.047  1.00 39.31           N  
ATOM   1752  CA  ALA   223      17.590   6.750 -50.101  1.00 39.31           C  
ATOM   1753  C   ALA   223      17.096   8.044 -49.527  1.00 39.31           C  
ATOM   1754  O   ALA   223      17.238   9.100 -50.145  1.00 39.31           O  
ATOM   1755  CB  ALA   223      16.427   6.116 -50.887  1.00 39.31           C  
ATOM   1756  N   GLU   224      16.450   7.981 -48.351  1.00 98.76           N  
ATOM   1757  CA  GLU   224      15.919   9.132 -47.685  1.00 98.76           C  
ATOM   1758  C   GLU   224      17.032  10.000 -47.188  1.00 98.76           C  
ATOM   1759  O   GLU   224      16.877  11.219 -47.144  1.00 98.76           O  
ATOM   1760  CB  GLU   224      14.997   8.805 -46.496  1.00 98.76           C  
ATOM   1761  CG  GLU   224      13.570   8.403 -46.892  1.00 98.76           C  
ATOM   1762  CD  GLU   224      13.534   6.932 -47.295  1.00 98.76           C  
ATOM   1763  OE1 GLU   224      14.622   6.327 -47.497  1.00 98.76           O  
ATOM   1764  OE2 GLU   224      12.403   6.388 -47.401  1.00 98.76           O1-
ATOM   1765  N   GLY   225      18.191   9.416 -46.817  1.00 36.10           N  
ATOM   1766  CA  GLY   225      19.249  10.239 -46.301  1.00 36.10           C  
ATOM   1767  C   GLY   225      19.353  10.058 -44.814  1.00 36.10           C  
ATOM   1768  O   GLY   225      19.938  10.893 -44.125  1.00 36.10           O  
ATOM   1769  N   ASN   226      18.773   8.960 -44.285  1.00 51.55           N  
ATOM   1770  CA  ASN   226      18.832   8.658 -42.880  1.00 51.55           C  
ATOM   1771  C   ASN   226      19.836   7.553 -42.695  1.00 51.55           C  
ATOM   1772  O   ASN   226      20.044   6.742 -43.598  1.00 51.55           O  
ATOM   1773  CB  ASN   226      17.487   8.161 -42.323  1.00 51.55           C  
ATOM   1774  CG  ASN   226      16.488   9.311 -42.407  1.00 51.55           C  
ATOM   1775  ND2 ASN   226      15.254   9.012 -42.896  1.00 51.55           N  
ATOM   1776  OD1 ASN   226      16.798  10.448 -42.055  1.00 51.55           O  
ATOM   1777  N   ARG   227      20.504   7.504 -41.518  1.00134.15           N  
ATOM   1778  CA  ARG   227      21.522   6.508 -41.310  1.00134.15           C  
ATOM   1779  C   ARG   227      21.590   6.159 -39.856  1.00134.15           C  
ATOM   1780  O   ARG   227      21.037   6.843 -38.995  1.00134.15           O  
ATOM   1781  CB  ARG   227      22.918   7.013 -41.699  1.00134.15           C  
ATOM   1782  CG  ARG   227      23.330   8.254 -40.905  1.00134.15           C  
ATOM   1783  CD  ARG   227      24.746   8.729 -41.212  1.00134.15           C  
ATOM   1784  NE  ARG   227      24.663   9.848 -42.188  1.00134.15           N  
ATOM   1785  CZ  ARG   227      25.815  10.340 -42.737  1.00134.15           C  
ATOM   1786  NH1 ARG   227      27.009   9.742 -42.468  1.00134.15           N1+
ATOM   1787  NH2 ARG   227      25.771  11.446 -43.535  1.00134.15           N  
ATOM   1788  N   PRO   228      22.240   5.059 -39.575  1.00161.88           N  
ATOM   1789  CA  PRO   228      22.431   4.681 -38.202  1.00161.88           C  
ATOM   1790  C   PRO   228      23.481   5.546 -37.586  1.00161.88           C  
ATOM   1791  O   PRO   228      24.483   5.820 -38.246  1.00161.88           O  
ATOM   1792  CB  PRO   228      22.816   3.205 -38.221  1.00161.88           C  
ATOM   1793  CG  PRO   228      22.181   2.679 -39.519  1.00161.88           C  
ATOM   1794  CD  PRO   228      22.153   3.902 -40.451  1.00161.88           C  
ATOM   1795  N   ALA   229      23.280   5.980 -36.326  1.00 48.84           N  
ATOM   1796  CA  ALA   229      24.301   6.717 -35.645  1.00 48.84           C  
ATOM   1797  C   ALA   229      24.763   5.830 -34.530  1.00 48.84           C  
ATOM   1798  O   ALA   229      24.033   5.588 -33.572  1.00 48.84           O  
ATOM   1799  CB  ALA   229      23.794   8.020 -35.011  1.00 48.84           C  
ATOM   1800  N   TYR   230      26.016   5.346 -34.616  1.00 72.90           N  
ATOM   1801  CA  TYR   230      26.534   4.424 -33.646  1.00 72.90           C  
ATOM   1802  C   TYR   230      27.115   5.215 -32.516  1.00 72.90           C  
ATOM   1803  O   TYR   230      27.821   6.200 -32.729  1.00 72.90           O  
ATOM   1804  CB  TYR   230      27.671   3.544 -34.200  1.00 72.90           C  
ATOM   1805  CG  TYR   230      27.183   2.833 -35.422  1.00 72.90           C  
ATOM   1806  CD1 TYR   230      26.415   1.694 -35.341  1.00 72.90           C  
ATOM   1807  CD2 TYR   230      27.512   3.314 -36.671  1.00 72.90           C  
ATOM   1808  CE1 TYR   230      25.980   1.056 -36.481  1.00 72.90           C  
ATOM   1809  CE2 TYR   230      27.081   2.682 -37.814  1.00 72.90           C  
ATOM   1810  CZ  TYR   230      26.310   1.550 -37.721  1.00 72.90           C  
ATOM   1811  OH  TYR   230      25.866   0.902 -38.895  1.00 72.90           O  
ATOM   1812  N   PHE   231      26.802   4.816 -31.265  1.00 75.34           N  
ATOM   1813  CA  PHE   231      27.375   5.530 -30.159  1.00 75.34           C  
ATOM   1814  C   PHE   231      27.727   4.584 -29.046  1.00 75.34           C  
ATOM   1815  O   PHE   231      27.312   3.427 -29.025  1.00 75.34           O  
ATOM   1816  CB  PHE   231      26.462   6.642 -29.604  1.00 75.34           C  
ATOM   1817  CG  PHE   231      25.214   6.020 -29.090  1.00 75.34           C  
ATOM   1818  CD1 PHE   231      25.179   5.497 -27.819  1.00 75.34           C  
ATOM   1819  CD2 PHE   231      24.085   5.967 -29.875  1.00 75.34           C  
ATOM   1820  CE1 PHE   231      24.029   4.924 -27.335  1.00 75.34           C  
ATOM   1821  CE2 PHE   231      22.931   5.395 -29.395  1.00 75.34           C  
ATOM   1822  CZ  PHE   231      22.905   4.870 -28.124  1.00 75.34           C  
ATOM   1823  N   LEU   232      28.581   5.063 -28.114  1.00160.65           N  
ATOM   1824  CA  LEU   232      28.960   4.284 -26.966  1.00160.65           C  
ATOM   1825  C   LEU   232      29.374   5.197 -25.849  1.00160.65           C  
ATOM   1826  O   LEU   232      29.840   6.314 -26.075  1.00160.65           O  
ATOM   1827  CB  LEU   232      30.102   3.281 -27.222  1.00160.65           C  
ATOM   1828  CG  LEU   232      31.302   3.850 -28.000  1.00160.65           C  
ATOM   1829  CD1 LEU   232      31.961   5.027 -27.265  1.00160.65           C  
ATOM   1830  CD2 LEU   232      32.307   2.733 -28.323  1.00160.65           C  
ATOM   1831  N   GLY   233      29.154   4.742 -24.595  1.00 38.76           N  
ATOM   1832  CA  GLY   233      29.603   5.463 -23.441  1.00 38.76           C  
ATOM   1833  C   GLY   233      31.041   5.100 -23.258  1.00 38.76           C  
ATOM   1834  O   GLY   233      31.480   4.034 -23.695  1.00 38.76           O  
ATOM   1835  N   GLY   234      31.814   5.991 -22.606  1.00 36.84           N  
ATOM   1836  CA  GLY   234      33.206   5.735 -22.368  1.00 36.84           C  
ATOM   1837  C   GLY   234      33.347   4.574 -21.434  1.00 36.84           C  
ATOM   1838  O   GLY   234      34.151   3.672 -21.673  1.00 36.84           O  
ATOM   1839  N   SER   235      32.554   4.561 -20.342  1.00 61.85           N  
ATOM   1840  CA  SER   235      32.683   3.488 -19.401  1.00 61.85           C  
ATOM   1841  C   SER   235      31.604   2.505 -19.711  1.00 61.85           C  
ATOM   1842  O   SER   235      30.534   2.515 -19.101  1.00 61.85           O  
ATOM   1843  CB  SER   235      32.517   3.945 -17.944  1.00 61.85           C  
ATOM   1844  OG  SER   235      33.539   4.877 -17.617  1.00 61.85           O  
ATOM   1845  N   SER   236      31.884   1.612 -20.682  1.00111.36           N  
ATOM   1846  CA  SER   236      30.930   0.624 -21.094  1.00111.36           C  
ATOM   1847  C   SER   236      31.530  -0.178 -22.219  1.00111.36           C  
ATOM   1848  O   SER   236      32.518   0.226 -22.830  1.00111.36           O  
ATOM   1849  CB  SER   236      29.606   1.226 -21.595  1.00111.36           C  
ATOM   1850  OG  SER   236      28.710   0.195 -21.986  1.00111.36           O  
ATOM   1851  N   THR   237      31.041  -1.428 -22.371  1.00167.68           N  
ATOM   1852  CA  THR   237      31.312  -2.380 -23.424  1.00167.68           C  
ATOM   1853  C   THR   237      30.293  -2.346 -24.539  1.00167.68           C  
ATOM   1854  O   THR   237      30.527  -2.863 -25.635  1.00167.68           O  
ATOM   1855  CB  THR   237      31.353  -3.796 -22.924  1.00167.68           C  
ATOM   1856  CG2 THR   237      32.463  -3.924 -21.872  1.00167.68           C  
ATOM   1857  OG1 THR   237      30.102  -4.157 -22.359  1.00167.68           O  
ATOM   1858  N   LYS   238      29.086  -1.835 -24.228  1.00148.02           N  
ATOM   1859  CA  LYS   238      27.943  -1.907 -25.099  1.00148.02           C  
ATOM   1860  C   LYS   238      28.013  -0.877 -26.193  1.00148.02           C  
ATOM   1861  O   LYS   238      28.557   0.212 -26.015  1.00148.02           O  
ATOM   1862  CB  LYS   238      26.631  -1.666 -24.336  1.00148.02           C  
ATOM   1863  CG  LYS   238      26.566  -2.407 -22.998  1.00148.02           C  
ATOM   1864  CD  LYS   238      26.762  -3.921 -23.090  1.00148.02           C  
ATOM   1865  CE  LYS   238      25.460  -4.720 -23.027  1.00148.02           C  
ATOM   1866  NZ  LYS   238      25.761  -6.168 -22.960  1.00148.02           N1+
ATOM   1867  N   LEU   239      27.445  -1.225 -27.372  1.00173.07           N  
ATOM   1868  CA  LEU   239      27.405  -0.342 -28.506  1.00173.07           C  
ATOM   1869  C   LEU   239      25.979  -0.281 -28.973  1.00173.07           C  
ATOM   1870  O   LEU   239      25.322  -1.311 -29.114  1.00173.07           O  
ATOM   1871  CB  LEU   239      28.229  -0.862 -29.701  1.00173.07           C  
ATOM   1872  CG  LEU   239      29.722  -1.111 -29.405  1.00173.07           C  
ATOM   1873  CD1 LEU   239      30.452   0.193 -29.048  1.00173.07           C  
ATOM   1874  CD2 LEU   239      29.915  -2.217 -28.356  1.00173.07           C  
ATOM   1875  N   PHE   240      25.467   0.939 -29.242  1.00 68.41           N  
ATOM   1876  CA  PHE   240      24.099   1.095 -29.648  1.00 68.41           C  
ATOM   1877  C   PHE   240      24.075   1.892 -30.917  1.00 68.41           C  
ATOM   1878  O   PHE   240      25.065   2.510 -31.308  1.00 68.41           O  
ATOM   1879  CB  PHE   240      23.250   1.875 -28.622  1.00 68.41           C  
ATOM   1880  CG  PHE   240      23.171   1.114 -27.334  1.00 68.41           C  
ATOM   1881  CD1 PHE   240      22.168   0.197 -27.111  1.00 68.41           C  
ATOM   1882  CD2 PHE   240      24.101   1.324 -26.339  1.00 68.41           C  
ATOM   1883  CE1 PHE   240      22.098  -0.495 -25.923  1.00 68.41           C  
ATOM   1884  CE2 PHE   240      24.036   0.634 -25.150  1.00 68.41           C  
ATOM   1885  CZ  PHE   240      23.032  -0.280 -24.938  1.00 68.41           C  
ATOM   1886  N   LYS   241      22.925   1.835 -31.620  1.00134.46           N  
ATOM   1887  CA  LYS   241      22.685   2.584 -32.820  1.00134.46           C  
ATOM   1888  C   LYS   241      21.300   3.141 -32.718  1.00134.46           C  
ATOM   1889  O   LYS   241      20.395   2.490 -32.198  1.00134.46           O  
ATOM   1890  CB  LYS   241      22.773   1.706 -34.091  1.00134.46           C  
ATOM   1891  CG  LYS   241      22.214   2.307 -35.391  1.00134.46           C  
ATOM   1892  CD  LYS   241      20.681   2.332 -35.467  1.00134.46           C  
ATOM   1893  CE  LYS   241      20.112   2.886 -36.775  1.00134.46           C  
ATOM   1894  NZ  LYS   241      18.632   2.887 -36.715  1.00134.46           N1+
ATOM   1895  N   VAL   242      21.112   4.386 -33.197  1.00 98.13           N  
ATOM   1896  CA  VAL   242      19.814   4.994 -33.237  1.00 98.13           C  
ATOM   1897  C   VAL   242      19.736   5.694 -34.555  1.00 98.13           C  
ATOM   1898  O   VAL   242      20.739   6.199 -35.055  1.00 98.13           O  
ATOM   1899  CB  VAL   242      19.577   6.002 -32.146  1.00 98.13           C  
ATOM   1900  CG1 VAL   242      20.610   7.134 -32.272  1.00 98.13           C  
ATOM   1901  CG2 VAL   242      18.119   6.478 -32.236  1.00 98.13           C  
ATOM   1902  N   ASN   243      18.538   5.745 -35.166  1.00 53.86           N  
ATOM   1903  CA  ASN   243      18.457   6.328 -36.471  1.00 53.86           C  
ATOM   1904  C   ASN   243      18.463   7.819 -36.355  1.00 53.86           C  
ATOM   1905  O   ASN   243      18.002   8.393 -35.369  1.00 53.86           O  
ATOM   1906  CB  ASN   243      17.210   5.911 -37.267  1.00 53.86           C  
ATOM   1907  CG  ASN   243      17.482   6.174 -38.742  1.00 53.86           C  
ATOM   1908  ND2 ASN   243      18.141   5.195 -39.416  1.00 53.86           N  
ATOM   1909  OD1 ASN   243      17.131   7.223 -39.281  1.00 53.86           O  
ATOM   1910  N   THR   244      19.009   8.482 -37.394  1.00 55.63           N  
ATOM   1911  CA  THR   244      19.095   9.912 -37.455  1.00 55.63           C  
ATOM   1912  C   THR   244      17.720  10.488 -37.574  1.00 55.63           C  
ATOM   1913  O   THR   244      17.486  11.630 -37.179  1.00 55.63           O  
ATOM   1914  CB  THR   244      19.922  10.424 -38.607  1.00 55.63           C  
ATOM   1915  CG2 THR   244      21.384   9.993 -38.412  1.00 55.63           C  
ATOM   1916  OG1 THR   244      19.424   9.933 -39.842  1.00 55.63           O  
ATOM   1917  N   LYS   245      16.782   9.718 -38.157  1.00118.48           N  
ATOM   1918  CA  LYS   245      15.441  10.187 -38.370  1.00118.48           C  
ATOM   1919  C   LYS   245      14.829  10.554 -37.049  1.00118.48           C  
ATOM   1920  O   LYS   245      14.218  11.614 -36.917  1.00118.48           O  
ATOM   1921  CB  LYS   245      14.566   9.106 -39.029  1.00118.48           C  
ATOM   1922  CG  LYS   245      13.247   9.615 -39.621  1.00118.48           C  
ATOM   1923  CD  LYS   245      12.314  10.263 -38.600  1.00118.48           C  
ATOM   1924  CE  LYS   245      10.909  10.553 -39.137  1.00118.48           C  
ATOM   1925  NZ  LYS   245      10.027   9.389 -38.886  1.00118.48           N1+
ATOM   1926  N   ASP   246      14.987   9.689 -36.029  1.00 44.26           N  
ATOM   1927  CA  ASP   246      14.420   9.945 -34.734  1.00 44.26           C  
ATOM   1928  C   ASP   246      15.124  11.102 -34.086  1.00 44.26           C  
ATOM   1929  O   ASP   246      14.517  11.848 -33.318  1.00 44.26           O  
ATOM   1930  CB  ASP   246      14.489   8.731 -33.790  1.00 44.26           C  
ATOM   1931  CG  ASP   246      13.471   7.713 -34.289  1.00 44.26           C  
ATOM   1932  OD1 ASP   246      12.675   8.077 -35.195  1.00 44.26           O  
ATOM   1933  OD2 ASP   246      13.466   6.565 -33.771  1.00 44.26           O1-
ATOM   1934  N   LEU   247      16.435  11.262 -34.352  1.00 56.66           N  
ATOM   1935  CA  LEU   247      17.225  12.299 -33.740  1.00 56.66           C  
ATOM   1936  C   LEU   247      16.796  13.673 -34.195  1.00 56.66           C  
ATOM   1937  O   LEU   247      16.714  14.614 -33.404  1.00 56.66           O  
ATOM   1938  CB  LEU   247      18.724  12.127 -34.046  1.00 56.66           C  
ATOM   1939  CG  LEU   247      19.304  10.815 -33.479  1.00 56.66           C  
ATOM   1940  CD1 LEU   247      20.804  10.676 -33.793  1.00 56.66           C  
ATOM   1941  CD2 LEU   247      18.993  10.672 -31.980  1.00 56.66           C  
ATOM   1942  N   LYS   248      16.502  13.810 -35.498  1.00 78.61           N  
ATOM   1943  CA  LYS   248      16.154  15.052 -36.130  1.00 78.61           C  
ATOM   1944  C   LYS   248      14.853  15.596 -35.597  1.00 78.61           C  
ATOM   1945  O   LYS   248      14.608  16.796 -35.696  1.00 78.61           O  
ATOM   1946  CB  LYS   248      16.064  14.904 -37.663  1.00 78.61           C  
ATOM   1947  CG  LYS   248      17.438  14.677 -38.315  1.00 78.61           C  
ATOM   1948  CD  LYS   248      17.414  14.180 -39.767  1.00 78.61           C  
ATOM   1949  CE  LYS   248      18.802  14.162 -40.426  1.00 78.61           C  
ATOM   1950  NZ  LYS   248      18.757  13.439 -41.718  1.00 78.61           N1+
ATOM   1951  N   LYS   249      13.950  14.741 -35.074  1.00154.75           N  
ATOM   1952  CA  LYS   249      12.691  15.252 -34.585  1.00154.75           C  
ATOM   1953  C   LYS   249      12.814  15.685 -33.148  1.00154.75           C  
ATOM   1954  O   LYS   249      13.110  14.888 -32.259  1.00154.75           O  
ATOM   1955  CB  LYS   249      11.531  14.247 -34.695  1.00154.75           C  
ATOM   1956  CG  LYS   249      10.852  14.234 -36.068  1.00154.75           C  
ATOM   1957  CD  LYS   249      11.777  13.873 -37.233  1.00154.75           C  
ATOM   1958  CE  LYS   249      12.325  15.092 -37.980  1.00154.75           C  
ATOM   1959  NZ  LYS   249      13.072  14.654 -39.181  1.00154.75           N1+
ATOM   1960  N   LYS   250      12.504  16.978 -32.903  1.00221.23           N  
ATOM   1961  CA  LYS   250      12.661  17.665 -31.647  1.00221.23           C  
ATOM   1962  C   LYS   250      11.860  17.037 -30.544  1.00221.23           C  
ATOM   1963  O   LYS   250      12.341  16.844 -29.437  1.00221.23           O  
ATOM   1964  CB  LYS   250      12.263  19.152 -31.764  1.00221.23           C  
ATOM   1965  CG  LYS   250      12.408  19.953 -30.467  1.00221.23           C  
ATOM   1966  CD  LYS   250      12.481  21.472 -30.670  1.00221.23           C  
ATOM   1967  CE  LYS   250      11.348  22.072 -31.506  1.00221.23           C  
ATOM   1968  NZ  LYS   250      11.659  21.938 -32.948  1.00221.23           N1+
ATOM   1969  N   ASN   251      10.595  16.697 -30.743  1.00236.08           N  
ATOM   1970  CA  ASN   251       9.996  16.079 -29.597  1.00236.08           C  
ATOM   1971  C   ASN   251       9.593  14.697 -29.988  1.00236.08           C  
ATOM   1972  O   ASN   251       8.415  14.397 -30.173  1.00236.08           O  
ATOM   1973  CB  ASN   251       8.767  16.844 -29.051  1.00236.08           C  
ATOM   1974  CG  ASN   251       7.727  17.043 -30.148  1.00236.08           C  
ATOM   1975  ND2 ASN   251       6.466  16.601 -29.884  1.00236.08           N  
ATOM   1976  OD1 ASN   251       8.029  17.580 -31.212  1.00236.08           O  
ATOM   1977  N   GLY   252      10.575  13.784 -30.074  1.00 56.30           N  
ATOM   1978  CA  GLY   252      10.216  12.466 -30.497  1.00 56.30           C  
ATOM   1979  C   GLY   252      10.891  11.481 -29.604  1.00 56.30           C  
ATOM   1980  O   GLY   252      11.931  11.761 -29.010  1.00 56.30           O  
ATOM   1981  N   GLN   253      10.297  10.277 -29.495  1.00 77.77           N  
ATOM   1982  CA  GLN   253      10.875   9.256 -28.674  1.00 77.77           C  
ATOM   1983  C   GLN   253      11.968   8.614 -29.462  1.00 77.77           C  
ATOM   1984  O   GLN   253      11.963   8.642 -30.691  1.00 77.77           O  
ATOM   1985  CB  GLN   253       9.908   8.131 -28.275  1.00 77.77           C  
ATOM   1986  CG  GLN   253       9.426   7.309 -29.470  1.00 77.77           C  
ATOM   1987  CD  GLN   253       8.742   6.064 -28.924  1.00 77.77           C  
ATOM   1988  NE2 GLN   253       8.433   5.097 -29.829  1.00 77.77           N  
ATOM   1989  OE1 GLN   253       8.501   5.952 -27.724  1.00 77.77           O  
ATOM   1990  N   ILE   254      12.946   8.015 -28.756  1.00149.71           N  
ATOM   1991  CA  ILE   254      14.042   7.381 -29.425  1.00149.71           C  
ATOM   1992  C   ILE   254      14.007   5.921 -29.104  1.00149.71           C  
ATOM   1993  O   ILE   254      13.651   5.527 -27.993  1.00149.71           O  
ATOM   1994  CB  ILE   254      15.388   7.893 -29.001  1.00149.71           C  
ATOM   1995  CG1 ILE   254      15.646   7.629 -27.505  1.00149.71           C  
ATOM   1996  CG2 ILE   254      15.456   9.379 -29.392  1.00149.71           C  
ATOM   1997  CD1 ILE   254      14.695   8.372 -26.567  1.00149.71           C  
ATOM   1998  N   GLU   255      14.316   5.066 -30.103  1.00 69.20           N  
ATOM   1999  CA  GLU   255      14.394   3.660 -29.819  1.00 69.20           C  
ATOM   2000  C   GLU   255      15.738   3.168 -30.254  1.00 69.20           C  
ATOM   2001  O   GLU   255      15.927   2.795 -31.409  1.00 69.20           O  
ATOM   2002  CB  GLU   255      13.366   2.793 -30.566  1.00 69.20           C  
ATOM   2003  CG  GLU   255      11.931   2.915 -30.054  1.00 69.20           C  
ATOM   2004  CD  GLU   255      11.138   1.787 -30.699  1.00 69.20           C  
ATOM   2005  OE1 GLU   255      11.760   0.727 -30.986  1.00 69.20           O  
ATOM   2006  OE2 GLU   255       9.910   1.963 -30.914  1.00 69.20           O1-
ATOM   2007  N   PRO   256      16.680   3.129 -29.354  1.00144.26           N  
ATOM   2008  CA  PRO   256      17.980   2.632 -29.723  1.00144.26           C  
ATOM   2009  C   PRO   256      18.008   1.132 -29.757  1.00144.26           C  
ATOM   2010  O   PRO   256      17.211   0.503 -29.062  1.00144.26           O  
ATOM   2011  CB  PRO   256      18.978   3.258 -28.743  1.00144.26           C  
ATOM   2012  CG  PRO   256      18.103   3.870 -27.634  1.00144.26           C  
ATOM   2013  CD  PRO   256      16.769   4.158 -28.334  1.00144.26           C  
ATOM   2014  N   ILE   257      18.924   0.542 -30.552  1.00 81.05           N  
ATOM   2015  CA  ILE   257      19.025  -0.890 -30.659  1.00 81.05           C  
ATOM   2016  C   ILE   257      20.371  -1.321 -30.155  1.00 81.05           C  
ATOM   2017  O   ILE   257      21.391  -0.697 -30.444  1.00 81.05           O  
ATOM   2018  CB  ILE   257      18.919  -1.399 -32.070  1.00 81.05           C  
ATOM   2019  CG1 ILE   257      17.526  -1.102 -32.650  1.00 81.05           C  
ATOM   2020  CG2 ILE   257      19.287  -2.893 -32.068  1.00 81.05           C  
ATOM   2021  CD1 ILE   257      17.262   0.388 -32.855  1.00 81.05           C  
ATOM   2022  N   PRO   258      20.365  -2.365 -29.359  1.00112.44           N  
ATOM   2023  CA  PRO   258      21.600  -2.925 -28.859  1.00112.44           C  
ATOM   2024  C   PRO   258      22.346  -3.684 -29.925  1.00112.44           C  
ATOM   2025  O   PRO   258      21.697  -4.294 -30.774  1.00112.44           O  
ATOM   2026  CB  PRO   258      21.215  -3.787 -27.658  1.00112.44           C  
ATOM   2027  CG  PRO   258      19.920  -3.136 -27.144  1.00112.44           C  
ATOM   2028  CD  PRO   258      19.282  -2.518 -28.400  1.00112.44           C  
ATOM   2029  N   LEU   259      23.697  -3.576 -29.938  1.00253.88           N  
ATOM   2030  CA  LEU   259      24.600  -4.218 -30.870  1.00253.88           C  
ATOM   2031  C   LEU   259      25.023  -5.654 -30.623  1.00253.88           C  
ATOM   2032  O   LEU   259      25.184  -6.389 -31.597  1.00253.88           O  
ATOM   2033  CB  LEU   259      25.810  -3.363 -31.278  1.00253.88           C  
ATOM   2034  CG  LEU   259      25.401  -2.296 -32.317  1.00253.88           C  
ATOM   2035  CD1 LEU   259      24.390  -1.292 -31.744  1.00253.88           C  
ATOM   2036  CD2 LEU   259      26.624  -1.627 -32.961  1.00253.88           C  
ATOM   2037  N   GLY   260      25.226  -6.143 -29.368  1.00195.03           N  
ATOM   2038  CA  GLY   260      25.299  -5.473 -28.096  1.00195.03           C  
ATOM   2039  C   GLY   260      26.653  -5.075 -27.530  1.00195.03           C  
ATOM   2040  O   GLY   260      26.812  -3.945 -27.075  1.00195.03           O  
ATOM   2041  N   ASP   261      27.670  -5.986 -27.502  1.00111.24           N  
ATOM   2042  CA  ASP   261      28.827  -5.657 -26.683  1.00111.24           C  
ATOM   2043  C   ASP   261      30.141  -6.218 -27.178  1.00111.24           C  
ATOM   2044  O   ASP   261      30.205  -7.253 -27.842  1.00111.24           O  
ATOM   2045  CB  ASP   261      28.697  -6.111 -25.215  1.00111.24           C  
ATOM   2046  CG  ASP   261      28.656  -7.635 -25.174  1.00111.24           C  
ATOM   2047  OD1 ASP   261      27.548  -8.210 -25.342  1.00111.24           O  
ATOM   2048  OD2 ASP   261      29.739  -8.244 -24.957  1.00111.24           O1-
ATOM   2049  N   ARG   262      31.227  -5.469 -26.859  1.00155.57           N  
ATOM   2050  CA  ARG   262      32.621  -5.685 -27.173  1.00155.57           C  
ATOM   2051  C   ARG   262      33.355  -6.682 -26.314  1.00155.57           C  
ATOM   2052  O   ARG   262      34.437  -7.125 -26.694  1.00155.57           O  
ATOM   2053  CB  ARG   262      33.438  -4.380 -27.203  1.00155.57           C  
ATOM   2054  CG  ARG   262      33.148  -3.522 -28.440  1.00155.57           C  
ATOM   2055  CD  ARG   262      34.028  -2.276 -28.553  1.00155.57           C  
ATOM   2056  NE  ARG   262      33.640  -1.365 -27.443  1.00155.57           N  
ATOM   2057  CZ  ARG   262      34.544  -0.503 -26.898  1.00155.57           C  
ATOM   2058  NH1 ARG   262      35.835  -0.493 -27.339  1.00155.57           N1+
ATOM   2059  NH2 ARG   262      34.150   0.355 -25.912  1.00155.57           N  
ATOM   2060  N   GLY   263      32.874  -7.010 -25.102  1.00 43.96           N  
ATOM   2061  CA  GLY   263      33.646  -7.898 -24.266  1.00 43.96           C  
ATOM   2062  C   GLY   263      34.229  -7.047 -23.178  1.00 43.96           C  
ATOM   2063  O   GLY   263      34.321  -5.831 -23.319  1.00 43.96           O  
ATOM   2064  N   SER   264      34.668  -7.673 -22.068  1.00 43.83           N  
ATOM   2065  CA  SER   264      35.068  -6.932 -20.902  1.00 43.83           C  
ATOM   2066  C   SER   264      36.352  -6.167 -21.070  1.00 43.83           C  
ATOM   2067  O   SER   264      37.250  -6.543 -21.823  1.00 43.83           O  
ATOM   2068  CB  SER   264      35.205  -7.806 -19.645  1.00 43.83           C  
ATOM   2069  OG  SER   264      36.224  -8.776 -19.836  1.00 43.83           O  
ATOM   2070  N   ASN   265      36.411  -5.031 -20.332  1.00 81.93           N  
ATOM   2071  CA  ASN   265      37.508  -4.114 -20.139  1.00 81.93           C  
ATOM   2072  C   ASN   265      37.988  -3.498 -21.418  1.00 81.93           C  
ATOM   2073  O   ASN   265      39.127  -3.038 -21.494  1.00 81.93           O  
ATOM   2074  CB  ASN   265      38.702  -4.762 -19.424  1.00 81.93           C  
ATOM   2075  CG  ASN   265      38.250  -5.047 -17.998  1.00 81.93           C  
ATOM   2076  ND2 ASN   265      37.098  -4.445 -17.598  1.00 81.93           N  
ATOM   2077  OD1 ASN   265      38.895  -5.792 -17.262  1.00 81.93           O  
ATOM   2078  N   SER   266      37.138  -3.484 -22.459  1.00 77.90           N  
ATOM   2079  CA  SER   266      37.464  -2.920 -23.741  1.00 77.90           C  
ATOM   2080  C   SER   266      37.019  -1.490 -23.883  1.00 77.90           C  
ATOM   2081  O   SER   266      37.014  -0.982 -25.002  1.00 77.90           O  
ATOM   2082  CB  SER   266      36.838  -3.706 -24.902  1.00 77.90           C  
ATOM   2083  OG  SER   266      37.347  -5.033 -24.918  1.00 77.90           O  
ATOM   2084  N   GLU   267      36.615  -0.817 -22.784  1.00 91.31           N  
ATOM   2085  CA  GLU   267      36.051   0.511 -22.850  1.00 91.31           C  
ATOM   2086  C   GLU   267      36.847   1.422 -23.739  1.00 91.31           C  
ATOM   2087  O   GLU   267      38.079   1.423 -23.741  1.00 91.31           O  
ATOM   2088  CB  GLU   267      35.911   1.204 -21.483  1.00 91.31           C  
ATOM   2089  CG  GLU   267      34.918   0.516 -20.544  1.00 91.31           C  
ATOM   2090  CD  GLU   267      35.681  -0.439 -19.636  1.00 91.31           C  
ATOM   2091  OE1 GLU   267      36.916  -0.243 -19.477  1.00 91.31           O  
ATOM   2092  OE2 GLU   267      35.039  -1.365 -19.075  1.00 91.31           O1-
ATOM   2093  N   ALA   268      36.115   2.192 -24.575  1.00 57.79           N  
ATOM   2094  CA  ALA   268      36.711   3.131 -25.483  1.00 57.79           C  
ATOM   2095  C   ALA   268      35.884   4.384 -25.446  1.00 57.79           C  
ATOM   2096  O   ALA   268      34.677   4.341 -25.223  1.00 57.79           O  
ATOM   2097  CB  ALA   268      36.748   2.642 -26.944  1.00 57.79           C  
ATOM   2098  N   LEU   269      36.561   5.546 -25.521  1.00183.85           N  
ATOM   2099  CA  LEU   269      35.966   6.856 -25.596  1.00183.85           C  
ATOM   2100  C   LEU   269      35.611   7.241 -27.005  1.00183.85           C  
ATOM   2101  O   LEU   269      34.806   8.143 -27.229  1.00183.85           O  
ATOM   2102  CB  LEU   269      36.883   7.953 -25.027  1.00183.85           C  
ATOM   2103  CG  LEU   269      38.305   7.997 -25.634  1.00183.85           C  
ATOM   2104  CD1 LEU   269      38.312   8.417 -27.114  1.00183.85           C  
ATOM   2105  CD2 LEU   269      39.230   8.886 -24.792  1.00183.85           C  
ATOM   2106  N   ALA   270      36.290   6.654 -28.008  1.00 53.65           N  
ATOM   2107  CA  ALA   270      36.081   7.115 -29.356  1.00 53.65           C  
ATOM   2108  C   ALA   270      35.896   5.947 -30.274  1.00 53.65           C  
ATOM   2109  O   ALA   270      36.474   4.882 -30.064  1.00 53.65           O  
ATOM   2110  CB  ALA   270      37.270   7.919 -29.917  1.00 53.65           C  
ATOM   2111  N   LEU   271      35.071   6.132 -31.330  1.00180.81           N  
ATOM   2112  CA  LEU   271      34.801   5.090 -32.285  1.00180.81           C  
ATOM   2113  C   LEU   271      34.614   5.721 -33.639  1.00180.81           C  
ATOM   2114  O   LEU   271      34.166   6.863 -33.729  1.00180.81           O  
ATOM   2115  CB  LEU   271      33.535   4.295 -31.914  1.00180.81           C  
ATOM   2116  CG  LEU   271      32.237   5.127 -31.900  1.00180.81           C  
ATOM   2117  CD1 LEU   271      31.710   5.378 -33.315  1.00180.81           C  
ATOM   2118  CD2 LEU   271      31.173   4.510 -30.983  1.00180.81           C  
ATOM   2119  N   ALA   272      34.960   5.005 -34.739  1.00 58.16           N  
ATOM   2120  CA  ALA   272      34.789   5.589 -36.048  1.00 58.16           C  
ATOM   2121  C   ALA   272      34.324   4.552 -37.038  1.00 58.16           C  
ATOM   2122  O   ALA   272      34.875   3.456 -37.133  1.00 58.16           O  
ATOM   2123  CB  ALA   272      36.088   6.187 -36.617  1.00 58.16           C  
ATOM   2124  N   TYR   273      33.317   4.927 -37.856  1.00 76.02           N  
ATOM   2125  CA  TYR   273      32.714   4.077 -38.852  1.00 76.02           C  
ATOM   2126  C   TYR   273      33.353   4.360 -40.182  1.00 76.02           C  
ATOM   2127  O   TYR   273      33.518   5.518 -40.563  1.00 76.02           O  
ATOM   2128  CB  TYR   273      31.203   4.360 -38.971  1.00 76.02           C  
ATOM   2129  CG  TYR   273      30.548   3.550 -40.039  1.00 76.02           C  
ATOM   2130  CD1 TYR   273      30.153   2.250 -39.811  1.00 76.02           C  
ATOM   2131  CD2 TYR   273      30.303   4.106 -41.275  1.00 76.02           C  
ATOM   2132  CE1 TYR   273      29.537   1.518 -40.802  1.00 76.02           C  
ATOM   2133  CE2 TYR   273      29.689   3.380 -42.269  1.00 76.02           C  
ATOM   2134  CZ  TYR   273      29.305   2.084 -42.032  1.00 76.02           C  
ATOM   2135  OH  TYR   273      28.675   1.346 -43.052  1.00 76.02           O  
ATOM   2136  N   ASP   274      33.754   3.296 -40.917  1.00 63.92           N  
ATOM   2137  CA  ASP   274      34.350   3.439 -42.223  1.00 63.92           C  
ATOM   2138  C   ASP   274      33.348   2.996 -43.249  1.00 63.92           C  
ATOM   2139  O   ASP   274      32.832   1.880 -43.200  1.00 63.92           O  
ATOM   2140  CB  ASP   274      35.598   2.558 -42.420  1.00 63.92           C  
ATOM   2141  CG  ASP   274      36.164   2.774 -43.820  1.00 63.92           C  
ATOM   2142  OD1 ASP   274      35.832   3.813 -44.451  1.00 63.92           O  
ATOM   2143  OD2 ASP   274      36.936   1.890 -44.278  1.00 63.92           O1-
ATOM   2144  N   PRO   275      33.030   3.856 -44.174  1.00 81.82           N  
ATOM   2145  CA  PRO   275      32.085   3.480 -45.189  1.00 81.82           C  
ATOM   2146  C   PRO   275      32.569   2.402 -46.115  1.00 81.82           C  
ATOM   2147  O   PRO   275      31.768   1.558 -46.514  1.00 81.82           O  
ATOM   2148  CB  PRO   275      31.686   4.781 -45.879  1.00 81.82           C  
ATOM   2149  CG  PRO   275      31.865   5.842 -44.775  1.00 81.82           C  
ATOM   2150  CD  PRO   275      32.984   5.279 -43.883  1.00 81.82           C  
ATOM   2151  N   LYS   276      33.867   2.395 -46.469  1.00 68.03           N  
ATOM   2152  CA  LYS   276      34.341   1.455 -47.445  1.00 68.03           C  
ATOM   2153  C   LYS   276      34.255   0.036 -46.957  1.00 68.03           C  
ATOM   2154  O   LYS   276      33.743  -0.831 -47.659  1.00 68.03           O  
ATOM   2155  CB  LYS   276      35.800   1.707 -47.844  1.00 68.03           C  
ATOM   2156  CG  LYS   276      36.258   0.792 -48.978  1.00 68.03           C  
ATOM   2157  CD  LYS   276      37.557   1.246 -49.641  1.00 68.03           C  
ATOM   2158  CE  LYS   276      38.009   0.335 -50.785  1.00 68.03           C  
ATOM   2159  NZ  LYS   276      39.201   0.913 -51.443  1.00 68.03           N1+
ATOM   2160  N   THR   277      34.824  -0.240 -45.767  1.00 92.86           N  
ATOM   2161  CA  THR   277      34.870  -1.535 -45.143  1.00 92.86           C  
ATOM   2162  C   THR   277      33.611  -1.899 -44.404  1.00 92.86           C  
ATOM   2163  O   THR   277      33.311  -3.083 -44.263  1.00 92.86           O  
ATOM   2164  CB  THR   277      36.032  -1.668 -44.195  1.00 92.86           C  
ATOM   2165  CG2 THR   277      37.346  -1.590 -44.990  1.00 92.86           C  
ATOM   2166  OG1 THR   277      35.985  -0.641 -43.215  1.00 92.86           O  
ATOM   2167  N   LYS   278      32.846  -0.904 -43.905  1.00157.43           N  
ATOM   2168  CA  LYS   278      31.700  -1.141 -43.058  1.00157.43           C  
ATOM   2169  C   LYS   278      32.180  -1.536 -41.689  1.00157.43           C  
ATOM   2170  O   LYS   278      31.421  -2.086 -40.893  1.00157.43           O  
ATOM   2171  CB  LYS   278      30.789  -2.292 -43.539  1.00157.43           C  
ATOM   2172  CG  LYS   278      29.962  -1.989 -44.788  1.00157.43           C  
ATOM   2173  CD  LYS   278      28.837  -0.986 -44.553  1.00157.43           C  
ATOM   2174  CE  LYS   278      28.053  -0.625 -45.813  1.00157.43           C  
ATOM   2175  NZ  LYS   278      28.827   0.331 -46.635  1.00157.43           N1+
ATOM   2176  N   VAL   279      33.454  -1.238 -41.372  1.00 77.72           N  
ATOM   2177  CA  VAL   279      34.039  -1.542 -40.097  1.00 77.72           C  
ATOM   2178  C   VAL   279      33.965  -0.350 -39.178  1.00 77.72           C  
ATOM   2179  O   VAL   279      34.020   0.796 -39.619  1.00 77.72           O  
ATOM   2180  CB  VAL   279      35.483  -1.911 -40.242  1.00 77.72           C  
ATOM   2181  CG1 VAL   279      36.133  -1.878 -38.861  1.00 77.72           C  
ATOM   2182  CG2 VAL   279      35.562  -3.277 -40.945  1.00 77.72           C  
ATOM   2183  N   ILE   280      33.823  -0.604 -37.855  1.00 87.03           N  
ATOM   2184  CA  ILE   280      33.828   0.443 -36.864  1.00 87.03           C  
ATOM   2185  C   ILE   280      35.044   0.193 -36.023  1.00 87.03           C  
ATOM   2186  O   ILE   280      35.273  -0.926 -35.563  1.00 87.03           O  
ATOM   2187  CB  ILE   280      32.611   0.437 -35.983  1.00 87.03           C  
ATOM   2188  CG1 ILE   280      31.351   0.672 -36.838  1.00 87.03           C  
ATOM   2189  CG2 ILE   280      32.806   1.489 -34.878  1.00 87.03           C  
ATOM   2190  CD1 ILE   280      30.037   0.470 -36.085  1.00 87.03           C  
ATOM   2191  N   PHE   281      35.871   1.241 -35.830  1.00 79.35           N  
ATOM   2192  CA  PHE   281      37.112   1.111 -35.121  1.00 79.35           C  
ATOM   2193  C   PHE   281      36.988   1.767 -33.785  1.00 79.35           C  
ATOM   2194  O   PHE   281      36.348   2.808 -33.632  1.00 79.35           O  
ATOM   2195  CB  PHE   281      38.295   1.776 -35.850  1.00 79.35           C  
ATOM   2196  CG  PHE   281      38.488   1.070 -37.152  1.00 79.35           C  
ATOM   2197  CD1 PHE   281      39.170  -0.126 -37.212  1.00 79.35           C  
ATOM   2198  CD2 PHE   281      37.993   1.607 -38.321  1.00 79.35           C  
ATOM   2199  CE1 PHE   281      39.351  -0.780 -38.410  1.00 79.35           C  
ATOM   2200  CE2 PHE   281      38.173   0.957 -39.521  1.00 79.35           C  
ATOM   2201  CZ  PHE   281      38.850  -0.239 -39.569  1.00 79.35           C  
ATOM   2202  N   PHE   282      37.609   1.153 -32.759  1.00170.10           N  
ATOM   2203  CA  PHE   282      37.504   1.725 -31.450  1.00170.10           C  
ATOM   2204  C   PHE   282      38.893   2.007 -30.966  1.00170.10           C  
ATOM   2205  O   PHE   282      39.798   1.190 -31.138  1.00170.10           O  
ATOM   2206  CB  PHE   282      36.864   0.761 -30.435  1.00170.10           C  
ATOM   2207  CG  PHE   282      35.482   0.424 -30.890  1.00170.10           C  
ATOM   2208  CD1 PHE   282      35.275  -0.645 -31.734  1.00170.10           C  
ATOM   2209  CD2 PHE   282      34.396   1.165 -30.481  1.00170.10           C  
ATOM   2210  CE1 PHE   282      34.009  -0.973 -32.161  1.00170.10           C  
ATOM   2211  CE2 PHE   282      33.129   0.840 -30.904  1.00170.10           C  
ATOM   2212  CZ  PHE   282      32.932  -0.231 -31.743  1.00170.10           C  
ATOM   2213  N   ILE   283      39.091   3.190 -30.350  1.00157.92           N  
ATOM   2214  CA  ILE   283      40.366   3.513 -29.781  1.00157.92           C  
ATOM   2215  C   ILE   283      40.161   3.314 -28.297  1.00157.92           C  
ATOM   2216  O   ILE   283      39.403   4.031 -27.645  1.00157.92           O  
ATOM   2217  CB  ILE   283      40.825   4.907 -30.161  1.00157.92           C  
ATOM   2218  CG1 ILE   283      42.348   4.992 -30.075  1.00157.92           C  
ATOM   2219  CG2 ILE   283      40.057   5.999 -29.396  1.00157.92           C  
ATOM   2220  CD1 ILE   283      43.019   4.224 -31.216  1.00157.92           C  
ATOM   2221  N   GLU   284      40.811   2.276 -27.726  1.00 80.90           N  
ATOM   2222  CA  GLU   284      40.494   1.871 -26.379  1.00 80.90           C  
ATOM   2223  C   GLU   284      41.295   2.564 -25.312  1.00 80.90           C  
ATOM   2224  O   GLU   284      42.373   3.106 -25.545  1.00 80.90           O  
ATOM   2225  CB  GLU   284      40.527   0.344 -26.202  1.00 80.90           C  
ATOM   2226  CG  GLU   284      39.435  -0.307 -27.061  1.00 80.90           C  
ATOM   2227  CD  GLU   284      39.454  -1.820 -26.896  1.00 80.90           C  
ATOM   2228  OE1 GLU   284      40.202  -2.318 -26.013  1.00 80.90           O  
ATOM   2229  OE2 GLU   284      38.712  -2.500 -27.653  1.00 80.90           O1-
ATOM   2230  N   TYR   285      40.689   2.596 -24.104  1.00152.63           N  
ATOM   2231  CA  TYR   285      41.127   3.242 -22.894  1.00152.63           C  
ATOM   2232  C   TYR   285      42.318   2.594 -22.233  1.00152.63           C  
ATOM   2233  O   TYR   285      43.292   3.279 -21.916  1.00152.63           O  
ATOM   2234  CB  TYR   285      39.942   3.220 -21.905  1.00152.63           C  
ATOM   2235  CG  TYR   285      40.211   3.856 -20.587  1.00152.63           C  
ATOM   2236  CD1 TYR   285      40.035   5.210 -20.431  1.00152.63           C  
ATOM   2237  CD2 TYR   285      40.597   3.102 -19.502  1.00152.63           C  
ATOM   2238  CE1 TYR   285      40.259   5.808 -19.216  1.00152.63           C  
ATOM   2239  CE2 TYR   285      40.825   3.697 -18.280  1.00152.63           C  
ATOM   2240  CZ  TYR   285      40.655   5.055 -18.140  1.00152.63           C  
ATOM   2241  OH  TYR   285      40.876   5.694 -16.901  1.00152.63           O  
ATOM   2242  N   ASN   286      42.301   1.260 -22.009  1.00131.65           N  
ATOM   2243  CA  ASN   286      43.389   0.738 -21.219  1.00131.65           C  
ATOM   2244  C   ASN   286      44.042  -0.449 -21.871  1.00131.65           C  
ATOM   2245  O   ASN   286      45.064  -0.937 -21.389  1.00131.65           O  
ATOM   2246  CB  ASN   286      42.930   0.282 -19.825  1.00131.65           C  
ATOM   2247  CG  ASN   286      44.179   0.060 -18.987  1.00131.65           C  
ATOM   2248  ND2 ASN   286      45.082   1.078 -18.965  1.00131.65           N  
ATOM   2249  OD1 ASN   286      44.355  -0.992 -18.378  1.00131.65           O  
ATOM   2250  N   SER   287      43.476  -0.940 -22.987  1.00 69.46           N  
ATOM   2251  CA  SER   287      43.961  -2.123 -23.652  1.00 69.46           C  
ATOM   2252  C   SER   287      45.209  -1.862 -24.442  1.00 69.46           C  
ATOM   2253  O   SER   287      45.904  -2.805 -24.821  1.00 69.46           O  
ATOM   2254  CB  SER   287      42.927  -2.711 -24.627  1.00 69.46           C  
ATOM   2255  OG  SER   287      42.704  -1.803 -25.695  1.00 69.46           O  
ATOM   2256  N   LYS   288      45.529  -0.586 -24.724  1.00 93.43           N  
ATOM   2257  CA  LYS   288      46.699  -0.270 -25.499  1.00 93.43           C  
ATOM   2258  C   LYS   288      46.530  -0.789 -26.897  1.00 93.43           C  
ATOM   2259  O   LYS   288      47.512  -1.120 -27.562  1.00 93.43           O  
ATOM   2260  CB  LYS   288      47.955  -0.851 -24.832  1.00 93.43           C  
ATOM   2261  CG  LYS   288      48.173  -0.169 -23.479  1.00 93.43           C  
ATOM   2262  CD  LYS   288      48.866  -1.019 -22.417  1.00 93.43           C  
ATOM   2263  CE  LYS   288      48.883  -0.333 -21.047  1.00 93.43           C  
ATOM   2264  NZ  LYS   288      48.943  -1.337 -19.961  1.00 93.43           N1+
ATOM   2265  N   ARG   289      45.272  -0.827 -27.402  1.00 92.12           N  
ATOM   2266  CA  ARG   289      45.053  -1.331 -28.732  1.00 92.12           C  
ATOM   2267  C   ARG   289      43.934  -0.592 -29.414  1.00 92.12           C  
ATOM   2268  O   ARG   289      43.183   0.154 -28.786  1.00 92.12           O  
ATOM   2269  CB  ARG   289      44.655  -2.815 -28.756  1.00 92.12           C  
ATOM   2270  CG  ARG   289      45.751  -3.755 -28.253  1.00 92.12           C  
ATOM   2271  CD  ARG   289      45.470  -5.226 -28.570  1.00 92.12           C  
ATOM   2272  NE  ARG   289      44.255  -5.633 -27.811  1.00 92.12           N  
ATOM   2273  CZ  ARG   289      44.391  -6.346 -26.653  1.00 92.12           C  
ATOM   2274  NH1 ARG   289      45.637  -6.677 -26.205  1.00 92.12           N1+
ATOM   2275  NH2 ARG   289      43.287  -6.739 -25.956  1.00 92.12           N  
ATOM   2276  N   ILE   290      43.834  -0.775 -30.753  1.00102.36           N  
ATOM   2277  CA  ILE   290      42.739  -0.262 -31.531  1.00102.36           C  
ATOM   2278  C   ILE   290      42.011  -1.473 -32.044  1.00102.36           C  
ATOM   2279  O   ILE   290      42.609  -2.389 -32.613  1.00102.36           O  
ATOM   2280  CB  ILE   290      43.127   0.612 -32.698  1.00102.36           C  
ATOM   2281  CG1 ILE   290      41.885   1.352 -33.229  1.00102.36           C  
ATOM   2282  CG2 ILE   290      43.850  -0.236 -33.759  1.00102.36           C  
ATOM   2283  CD1 ILE   290      42.203   2.474 -34.217  1.00102.36           C  
ATOM   2284  N   SER   291      40.679  -1.505 -31.839  1.00 61.05           N  
ATOM   2285  CA  SER   291      39.894  -2.670 -32.150  1.00 61.05           C  
ATOM   2286  C   SER   291      38.970  -2.393 -33.289  1.00 61.05           C  
ATOM   2287  O   SER   291      38.826  -1.257 -33.740  1.00 61.05           O  
ATOM   2288  CB  SER   291      39.034  -3.136 -30.957  1.00 61.05           C  
ATOM   2289  OG  SER   291      38.114  -2.120 -30.582  1.00 61.05           O  
ATOM   2290  N   CYS   292      38.319  -3.461 -33.794  1.00108.35           N  
ATOM   2291  CA  CYS   292      37.501  -3.339 -34.962  1.00108.35           C  
ATOM   2292  C   CYS   292      36.343  -4.295 -34.917  1.00108.35           C  
ATOM   2293  O   CYS   292      36.392  -5.329 -34.251  1.00108.35           O  
ATOM   2294  CB  CYS   292      38.363  -3.625 -36.185  1.00108.35           C  
ATOM   2295  SG  CYS   292      37.459  -4.255 -37.591  1.00108.35           S  
ATOM   2296  N   TRP   293      35.241  -3.929 -35.614  1.00107.04           N  
ATOM   2297  CA  TRP   293      34.077  -4.766 -35.716  1.00107.04           C  
ATOM   2298  C   TRP   293      33.377  -4.457 -37.002  1.00107.04           C  
ATOM   2299  O   TRP   293      32.997  -3.313 -37.248  1.00107.04           O  
ATOM   2300  CB  TRP   293      33.079  -4.539 -34.569  1.00107.04           C  
ATOM   2301  CG  TRP   293      31.759  -5.237 -34.769  1.00107.04           C  
ATOM   2302  CD1 TRP   293      31.479  -6.568 -34.835  1.00107.04           C  
ATOM   2303  CD2 TRP   293      30.505  -4.548 -34.900  1.00107.04           C  
ATOM   2304  CE2 TRP   293      29.517  -5.519 -35.053  1.00107.04           C  
ATOM   2305  CE3 TRP   293      30.202  -3.215 -34.890  1.00107.04           C  
ATOM   2306  NE1 TRP   293      30.131  -6.755 -35.016  1.00107.04           N  
ATOM   2307  CZ2 TRP   293      28.205  -5.171 -35.199  1.00107.04           C  
ATOM   2308  CZ3 TRP   293      28.877  -2.869 -35.044  1.00107.04           C  
ATOM   2309  CH2 TRP   293      27.896  -3.828 -35.197  1.00107.04           C  
ATOM   2310  N   ASN   294      33.181  -5.489 -37.852  1.00 63.11           N  
ATOM   2311  CA  ASN   294      32.464  -5.315 -39.080  1.00 63.11           C  
ATOM   2312  C   ASN   294      31.021  -5.193 -38.690  1.00 63.11           C  
ATOM   2313  O   ASN   294      30.513  -5.975 -37.890  1.00 63.11           O  
ATOM   2314  CB  ASN   294      32.630  -6.513 -40.035  1.00 63.11           C  
ATOM   2315  CG  ASN   294      32.220  -6.102 -41.442  1.00 63.11           C  
ATOM   2316  ND2 ASN   294      33.183  -6.211 -42.396  1.00 63.11           N  
ATOM   2317  OD1 ASN   294      31.086  -5.694 -41.686  1.00 63.11           O  
ATOM   2318  N   THR   295      30.324  -4.187 -39.249  1.00148.22           N  
ATOM   2319  CA  THR   295      28.957  -3.902 -38.914  1.00148.22           C  
ATOM   2320  C   THR   295      28.031  -4.950 -39.434  1.00148.22           C  
ATOM   2321  O   THR   295      26.924  -5.107 -38.925  1.00148.22           O  
ATOM   2322  CB  THR   295      28.503  -2.528 -39.331  1.00148.22           C  
ATOM   2323  CG2 THR   295      28.695  -2.331 -40.832  1.00148.22           C  
ATOM   2324  OG1 THR   295      27.149  -2.319 -38.969  1.00148.22           O  
ATOM   2325  N   GLN   296      28.433  -5.681 -40.483  1.00 70.69           N  
ATOM   2326  CA  GLN   296      27.548  -6.658 -41.039  1.00 70.69           C  
ATOM   2327  C   GLN   296      27.226  -7.706 -40.008  1.00 70.69           C  
ATOM   2328  O   GLN   296      26.073  -8.118 -39.899  1.00 70.69           O  
ATOM   2329  CB  GLN   296      28.133  -7.291 -42.313  1.00 70.69           C  
ATOM   2330  CG  GLN   296      28.178  -6.257 -43.445  1.00 70.69           C  
ATOM   2331  CD  GLN   296      29.025  -6.774 -44.597  1.00 70.69           C  
ATOM   2332  NE2 GLN   296      29.753  -7.896 -44.358  1.00 70.69           N  
ATOM   2333  OE1 GLN   296      29.046  -6.186 -45.678  1.00 70.69           O  
ATOM   2334  N   ASN   297      28.212  -8.154 -39.199  1.00 78.54           N  
ATOM   2335  CA  ASN   297      27.943  -9.188 -38.222  1.00 78.54           C  
ATOM   2336  C   ASN   297      27.408  -8.576 -36.937  1.00 78.54           C  
ATOM   2337  O   ASN   297      27.583  -7.381 -36.711  1.00 78.54           O  
ATOM   2338  CB  ASN   297      29.191 -10.001 -37.830  1.00 78.54           C  
ATOM   2339  CG  ASN   297      29.666 -10.780 -39.047  1.00 78.54           C  
ATOM   2340  ND2 ASN   297      28.920 -11.860 -39.408  1.00 78.54           N  
ATOM   2341  OD1 ASN   297      30.675 -10.438 -39.660  1.00 78.54           O  
ATOM   2342  N   SER   298      26.737  -9.393 -36.067  1.00112.32           N  
ATOM   2343  CA  SER   298      26.178  -8.998 -34.781  1.00112.32           C  
ATOM   2344  C   SER   298      27.341  -8.709 -33.882  1.00112.32           C  
ATOM   2345  O   SER   298      28.457  -9.134 -34.167  1.00112.32           O  
ATOM   2346  CB  SER   298      25.330 -10.096 -34.119  1.00112.32           C  
ATOM   2347  OG  SER   298      26.137 -11.229 -33.829  1.00112.32           O  
ATOM   2348  N   LEU   299      27.144  -7.983 -32.761  1.00101.02           N  
ATOM   2349  CA  LEU   299      28.353  -7.640 -32.067  1.00101.02           C  
ATOM   2350  C   LEU   299      28.559  -8.427 -30.815  1.00101.02           C  
ATOM   2351  O   LEU   299      27.880  -8.235 -29.805  1.00101.02           O  
ATOM   2352  CB  LEU   299      28.470  -6.144 -31.713  1.00101.02           C  
ATOM   2353  CG  LEU   299      29.769  -5.778 -30.968  1.00101.02           C  
ATOM   2354  CD1 LEU   299      31.013  -6.098 -31.811  1.00101.02           C  
ATOM   2355  CD2 LEU   299      29.754  -4.313 -30.505  1.00101.02           C  
ATOM   2356  N   ASN   300      29.561  -9.326 -30.884  1.00 68.20           N  
ATOM   2357  CA  ASN   300      30.028 -10.136 -29.801  1.00 68.20           C  
ATOM   2358  C   ASN   300      31.517  -9.987 -29.881  1.00 68.20           C  
ATOM   2359  O   ASN   300      32.032  -9.497 -30.884  1.00 68.20           O  
ATOM   2360  CB  ASN   300      29.723 -11.632 -29.984  1.00 68.20           C  
ATOM   2361  CG  ASN   300      28.211 -11.815 -30.027  1.00 68.20           C  
ATOM   2362  ND2 ASN   300      27.571 -11.897 -28.830  1.00 68.20           N  
ATOM   2363  OD1 ASN   300      27.615 -11.890 -31.099  1.00 68.20           O  
ATOM   2364  N   HIS   301      32.253 -10.396 -28.831  1.00 69.09           N  
ATOM   2365  CA  HIS   301      33.683 -10.248 -28.838  1.00 69.09           C  
ATOM   2366  C   HIS   301      34.260 -11.056 -29.952  1.00 69.09           C  
ATOM   2367  O   HIS   301      35.204 -10.640 -30.619  1.00 69.09           O  
ATOM   2368  CB  HIS   301      34.368 -10.742 -27.554  1.00 69.09           C  
ATOM   2369  CG  HIS   301      35.864 -10.627 -27.639  1.00 69.09           C  
ATOM   2370  CD2 HIS   301      36.798 -11.573 -27.938  1.00 69.09           C  
ATOM   2371  ND1 HIS   301      36.564  -9.459 -27.439  1.00 69.09           N  
ATOM   2372  CE1 HIS   301      37.876  -9.752 -27.627  1.00 69.09           C  
ATOM   2373  NE2 HIS   301      38.067 -11.022 -27.932  1.00 69.09           N  
ATOM   2374  N   GLU   302      33.691 -12.238 -30.209  1.00 95.15           N  
ATOM   2375  CA  GLU   302      34.249 -13.112 -31.192  1.00 95.15           C  
ATOM   2376  C   GLU   302      34.275 -12.418 -32.519  1.00 95.15           C  
ATOM   2377  O   GLU   302      35.153 -12.696 -33.335  1.00 95.15           O  
ATOM   2378  CB  GLU   302      33.466 -14.428 -31.310  1.00 95.15           C  
ATOM   2379  CG  GLU   302      31.985 -14.240 -31.638  1.00 95.15           C  
ATOM   2380  CD  GLU   302      31.348 -15.621 -31.661  1.00 95.15           C  
ATOM   2381  OE1 GLU   302      32.095 -16.613 -31.875  1.00 95.15           O  
ATOM   2382  OE2 GLU   302      30.107 -15.706 -31.463  1.00 95.15           O1-
ATOM   2383  N   ASN   303      33.310 -11.514 -32.786  1.00106.50           N  
ATOM   2384  CA  ASN   303      33.307 -10.862 -34.067  1.00106.50           C  
ATOM   2385  C   ASN   303      34.103  -9.583 -34.055  1.00106.50           C  
ATOM   2386  O   ASN   303      33.839  -8.689 -34.860  1.00106.50           O  
ATOM   2387  CB  ASN   303      31.891 -10.511 -34.551  1.00106.50           C  
ATOM   2388  CG  ASN   303      31.228 -11.798 -35.017  1.00106.50           C  
ATOM   2389  ND2 ASN   303      30.110 -12.183 -34.346  1.00106.50           N  
ATOM   2390  OD1 ASN   303      31.691 -12.446 -35.954  1.00106.50           O  
ATOM   2391  N   ILE   304      35.136  -9.474 -33.192  1.00118.84           N  
ATOM   2392  CA  ILE   304      35.957  -8.292 -33.196  1.00118.84           C  
ATOM   2393  C   ILE   304      37.394  -8.726 -33.195  1.00118.84           C  
ATOM   2394  O   ILE   304      37.713  -9.846 -32.796  1.00118.84           O  
ATOM   2395  CB  ILE   304      35.739  -7.369 -32.030  1.00118.84           C  
ATOM   2396  CG1 ILE   304      36.098  -8.064 -30.710  1.00118.84           C  
ATOM   2397  CG2 ILE   304      34.294  -6.847 -32.101  1.00118.84           C  
ATOM   2398  CD1 ILE   304      36.222  -7.114 -29.522  1.00118.84           C  
ATOM   2399  N   ASP   305      38.298  -7.855 -33.700  1.00 83.31           N  
ATOM   2400  CA  ASP   305      39.696  -8.189 -33.753  1.00 83.31           C  
ATOM   2401  C   ASP   305      40.494  -6.956 -33.399  1.00 83.31           C  
ATOM   2402  O   ASP   305      39.933  -5.937 -32.997  1.00 83.31           O  
ATOM   2403  CB  ASP   305      40.136  -8.678 -35.143  1.00 83.31           C  
ATOM   2404  CG  ASP   305      41.385  -9.543 -34.994  1.00 83.31           C  
ATOM   2405  OD1 ASP   305      41.934  -9.628 -33.863  1.00 83.31           O  
ATOM   2406  OD2 ASP   305      41.792 -10.154 -36.018  1.00 83.31           O1-
ATOM   2407  N   VAL   306      41.843  -7.033 -33.513  1.00 63.64           N  
ATOM   2408  CA  VAL   306      42.711  -5.929 -33.180  1.00 63.64           C  
ATOM   2409  C   VAL   306      43.531  -5.544 -34.382  1.00 63.64           C  
ATOM   2410  O   VAL   306      44.176  -6.382 -35.011  1.00 63.64           O  
ATOM   2411  CB  VAL   306      43.683  -6.274 -32.088  1.00 63.64           C  
ATOM   2412  CG1 VAL   306      44.632  -5.083 -31.874  1.00 63.64           C  
ATOM   2413  CG2 VAL   306      42.890  -6.693 -30.840  1.00 63.64           C  
ATOM   2414  N   ILE   307      43.428  -4.257 -34.774  1.00205.88           N  
ATOM   2415  CA  ILE   307      44.157  -3.612 -35.838  1.00205.88           C  
ATOM   2416  C   ILE   307      45.545  -3.199 -35.418  1.00205.88           C  
ATOM   2417  O   ILE   307      46.487  -3.264 -36.206  1.00205.88           O  
ATOM   2418  CB  ILE   307      43.528  -2.315 -36.244  1.00205.88           C  
ATOM   2419  CG1 ILE   307      42.083  -2.503 -36.722  1.00205.88           C  
ATOM   2420  CG2 ILE   307      44.464  -1.660 -37.266  1.00205.88           C  
ATOM   2421  CD1 ILE   307      41.130  -2.829 -35.574  1.00205.88           C  
ATOM   2422  N   TYR   308      45.674  -2.654 -34.186  1.00103.58           N  
ATOM   2423  CA  TYR   308      46.910  -2.038 -33.776  1.00103.58           C  
ATOM   2424  C   TYR   308      47.188  -2.359 -32.336  1.00103.58           C  
ATOM   2425  O   TYR   308      46.267  -2.452 -31.526  1.00103.58           O  
ATOM   2426  CB  TYR   308      46.784  -0.508 -33.930  1.00103.58           C  
ATOM   2427  CG  TYR   308      47.959   0.257 -33.425  1.00103.58           C  
ATOM   2428  CD1 TYR   308      49.112   0.363 -34.168  1.00103.58           C  
ATOM   2429  CD2 TYR   308      47.887   0.909 -32.213  1.00103.58           C  
ATOM   2430  CE1 TYR   308      50.181   1.090 -33.697  1.00103.58           C  
ATOM   2431  CE2 TYR   308      48.952   1.637 -31.740  1.00103.58           C  
ATOM   2432  CZ  TYR   308      50.104   1.727 -32.482  1.00103.58           C  
ATOM   2433  OH  TYR   308      51.198   2.475 -31.998  1.00103.58           O  
ATOM   2434  N   ASP   309      48.482  -2.555 -31.987  1.00 90.18           N  
ATOM   2435  CA  ASP   309      48.840  -2.796 -30.613  1.00 90.18           C  
ATOM   2436  C   ASP   309      50.160  -2.126 -30.336  1.00 90.18           C  
ATOM   2437  O   ASP   309      51.113  -2.281 -31.099  1.00 90.18           O  
ATOM   2438  CB  ASP   309      48.979  -4.289 -30.268  1.00 90.18           C  
ATOM   2439  CG  ASP   309      48.946  -4.432 -28.752  1.00 90.18           C  
ATOM   2440  OD1 ASP   309      49.417  -3.495 -28.055  1.00 90.18           O  
ATOM   2441  OD2 ASP   309      48.446  -5.483 -28.271  1.00 90.18           O1-
ATOM   2442  N   ASN   310      50.242  -1.318 -29.253  1.00 60.70           N  
ATOM   2443  CA  ASN   310      51.485  -0.687 -28.896  1.00 60.70           C  
ATOM   2444  C   ASN   310      51.485  -0.492 -27.407  1.00 60.70           C  
ATOM   2445  O   ASN   310      50.514   0.010 -26.844  1.00 60.70           O  
ATOM   2446  CB  ASN   310      51.650   0.701 -29.545  1.00 60.70           C  
ATOM   2447  CG  ASN   310      53.097   1.149 -29.413  1.00 60.70           C  
ATOM   2448  ND2 ASN   310      53.428   2.307 -30.045  1.00 60.70           N  
ATOM   2449  OD1 ASN   310      53.908   0.490 -28.765  1.00 60.70           O  
ATOM   2450  N   PRO   311      52.547  -0.845 -26.734  1.00148.96           N  
ATOM   2451  CA  PRO   311      52.571  -0.678 -25.307  1.00148.96           C  
ATOM   2452  C   PRO   311      52.521   0.780 -24.973  1.00148.96           C  
ATOM   2453  O   PRO   311      52.165   1.129 -23.850  1.00148.96           O  
ATOM   2454  CB  PRO   311      53.827  -1.404 -24.828  1.00148.96           C  
ATOM   2455  CG  PRO   311      54.026  -2.505 -25.888  1.00148.96           C  
ATOM   2456  CD  PRO   311      53.419  -1.920 -27.176  1.00148.96           C  
ATOM   2457  N   ASP   312      52.929   1.623 -25.937  1.00 72.98           N  
ATOM   2458  CA  ASP   312      52.981   3.058 -25.866  1.00 72.98           C  
ATOM   2459  C   ASP   312      51.616   3.673 -25.983  1.00 72.98           C  
ATOM   2460  O   ASP   312      51.427   4.837 -25.630  1.00 72.98           O  
ATOM   2461  CB  ASP   312      53.827   3.678 -26.996  1.00 72.98           C  
ATOM   2462  CG  ASP   312      55.290   3.320 -26.780  1.00 72.98           C  
ATOM   2463  OD1 ASP   312      55.595   2.646 -25.760  1.00 72.98           O  
ATOM   2464  OD2 ASP   312      56.125   3.726 -27.633  1.00 72.98           O1-
ATOM   2465  N   PHE   313      50.646   2.932 -26.550  1.00105.52           N  
ATOM   2466  CA  PHE   313      49.360   3.497 -26.860  1.00105.52           C  
ATOM   2467  C   PHE   313      48.533   3.588 -25.613  1.00105.52           C  
ATOM   2468  O   PHE   313      47.553   2.866 -25.437  1.00105.52           O  
ATOM   2469  CB  PHE   313      48.640   2.593 -27.875  1.00105.52           C  
ATOM   2470  CG  PHE   313      47.396   3.259 -28.319  1.00105.52           C  
ATOM   2471  CD1 PHE   313      47.460   4.283 -29.233  1.00105.52           C  
ATOM   2472  CD2 PHE   313      46.178   2.843 -27.841  1.00105.52           C  
ATOM   2473  CE1 PHE   313      46.315   4.909 -29.656  1.00105.52           C  
ATOM   2474  CE2 PHE   313      45.027   3.463 -28.260  1.00105.52           C  
ATOM   2475  CZ  PHE   313      45.104   4.494 -29.164  1.00105.52           C  
ATOM   2476  N   ILE   314      48.851   4.567 -24.749  1.00125.86           N  
ATOM   2477  CA  ILE   314      48.148   4.675 -23.509  1.00125.86           C  
ATOM   2478  C   ILE   314      47.042   5.676 -23.671  1.00125.86           C  
ATOM   2479  O   ILE   314      47.279   6.842 -23.986  1.00125.86           O  
ATOM   2480  CB  ILE   314      49.036   5.107 -22.373  1.00125.86           C  
ATOM   2481  CG1 ILE   314      48.253   5.116 -21.048  1.00125.86           C  
ATOM   2482  CG2 ILE   314      49.687   6.452 -22.738  1.00125.86           C  
ATOM   2483  CD1 ILE   314      49.140   5.282 -19.815  1.00125.86           C  
ATOM   2484  N   PHE   315      45.813   5.248 -23.307  1.00124.10           N  
ATOM   2485  CA  PHE   315      44.603   6.024 -23.416  1.00124.10           C  
ATOM   2486  C   PHE   315      44.291   6.563 -24.790  1.00124.10           C  
ATOM   2487  O   PHE   315      44.629   7.698 -25.126  1.00124.10           O  
ATOM   2488  CB  PHE   315      44.597   7.192 -22.411  1.00124.10           C  
ATOM   2489  CG  PHE   315      43.287   7.909 -22.413  1.00124.10           C  
ATOM   2490  CD1 PHE   315      42.172   7.327 -21.849  1.00124.10           C  
ATOM   2491  CD2 PHE   315      43.175   9.173 -22.947  1.00124.10           C  
ATOM   2492  CE1 PHE   315      40.963   7.982 -21.826  1.00124.10           C  
ATOM   2493  CE2 PHE   315      41.968   9.836 -22.928  1.00124.10           C  
ATOM   2494  CZ  PHE   315      40.864   9.241 -22.367  1.00124.10           C  
ATOM   2495  N   GLY   316      43.711   5.688 -25.654  1.00 61.48           N  
ATOM   2496  CA  GLY   316      43.218   6.081 -26.953  1.00 61.48           C  
ATOM   2497  C   GLY   316      42.119   7.087 -26.731  1.00 61.48           C  
ATOM   2498  O   GLY   316      41.180   6.850 -25.975  1.00 61.48           O  
ATOM   2499  N   THR   317      42.330   8.308 -27.262  1.00193.63           N  
ATOM   2500  CA  THR   317      41.464   9.458 -27.192  1.00193.63           C  
ATOM   2501  C   THR   317      40.641   9.800 -28.411  1.00193.63           C  
ATOM   2502  O   THR   317      39.667  10.547 -28.303  1.00193.63           O  
ATOM   2503  CB  THR   317      42.226  10.692 -26.807  1.00193.63           C  
ATOM   2504  CG2 THR   317      43.209  11.059 -27.930  1.00193.63           C  
ATOM   2505  OG1 THR   317      41.327  11.763 -26.562  1.00193.63           O  
ATOM   2506  N   ASP   318      41.072   9.387 -29.621  1.00128.49           N  
ATOM   2507  CA  ASP   318      40.396   9.876 -30.796  1.00128.49           C  
ATOM   2508  C   ASP   318      40.692   8.960 -31.942  1.00128.49           C  
ATOM   2509  O   ASP   318      41.780   8.389 -32.012  1.00128.49           O  
ATOM   2510  CB  ASP   318      40.909  11.277 -31.201  1.00128.49           C  
ATOM   2511  CG  ASP   318      40.058  11.847 -32.328  1.00128.49           C  
ATOM   2512  OD1 ASP   318      38.993  11.246 -32.626  1.00128.49           O  
ATOM   2513  OD2 ASP   318      40.456  12.898 -32.899  1.00128.49           O1-
ATOM   2514  N   ILE   319      39.694   8.726 -32.827  1.00161.02           N  
ATOM   2515  CA  ILE   319      39.959   8.018 -34.048  1.00161.02           C  
ATOM   2516  C   ILE   319      38.974   8.488 -35.074  1.00161.02           C  
ATOM   2517  O   ILE   319      37.825   8.796 -34.758  1.00161.02           O  
ATOM   2518  CB  ILE   319      39.891   6.513 -34.025  1.00161.02           C  
ATOM   2519  CG1 ILE   319      38.473   5.988 -33.861  1.00161.02           C  
ATOM   2520  CG2 ILE   319      40.833   5.993 -32.934  1.00161.02           C  
ATOM   2521  CD1 ILE   319      38.449   4.487 -34.128  1.00161.02           C  
ATOM   2522  N   SER   320      39.421   8.574 -36.341  1.00 55.19           N  
ATOM   2523  CA  SER   320      38.560   8.979 -37.411  1.00 55.19           C  
ATOM   2524  C   SER   320      39.126   8.408 -38.675  1.00 55.19           C  
ATOM   2525  O   SER   320      40.275   7.974 -38.701  1.00 55.19           O  
ATOM   2526  CB  SER   320      38.494  10.505 -37.568  1.00 55.19           C  
ATOM   2527  OG  SER   320      39.799  11.021 -37.788  1.00 55.19           O  
ATOM   2528  N   VAL   321      38.312   8.354 -39.751  1.00112.54           N  
ATOM   2529  CA  VAL   321      38.812   7.898 -41.022  1.00112.54           C  
ATOM   2530  C   VAL   321      38.760   9.075 -41.957  1.00112.54           C  
ATOM   2531  O   VAL   321      37.766   9.799 -41.991  1.00112.54           O  
ATOM   2532  CB  VAL   321      38.014   6.763 -41.602  1.00112.54           C  
ATOM   2533  CG1 VAL   321      36.536   7.181 -41.665  1.00112.54           C  
ATOM   2534  CG2 VAL   321      38.611   6.388 -42.970  1.00112.54           C  
ATOM   2535  N   ASP   322      39.844   9.317 -42.731  1.00 74.22           N  
ATOM   2536  CA  ASP   322      39.863  10.500 -43.553  1.00 74.22           C  
ATOM   2537  C   ASP   322      39.300  10.251 -44.926  1.00 74.22           C  
ATOM   2538  O   ASP   322      38.779   9.177 -45.224  1.00 74.22           O  
ATOM   2539  CB  ASP   322      41.229  11.224 -43.649  1.00 74.22           C  
ATOM   2540  CG  ASP   322      42.282  10.423 -44.401  1.00 74.22           C  
ATOM   2541  OD1 ASP   322      41.913   9.486 -45.154  1.00 74.22           O  
ATOM   2542  OD2 ASP   322      43.487  10.760 -44.245  1.00 74.22           O1-
ATOM   2543  N   SER   323      39.395  11.279 -45.804  1.00 44.68           N  
ATOM   2544  CA  SER   323      38.850  11.266 -47.139  1.00 44.68           C  
ATOM   2545  C   SER   323      39.499  10.190 -47.968  1.00 44.68           C  
ATOM   2546  O   SER   323      38.853   9.557 -48.801  1.00 44.68           O  
ATOM   2547  CB  SER   323      39.060  12.599 -47.873  1.00 44.68           C  
ATOM   2548  OG  SER   323      38.331  13.630 -47.221  1.00 44.68           O  
ATOM   2549  N   GLU   324      40.808   9.980 -47.755  1.00163.71           N  
ATOM   2550  CA  GLU   324      41.672   9.029 -48.403  1.00163.71           C  
ATOM   2551  C   GLU   324      41.344   7.644 -47.928  1.00163.71           C  
ATOM   2552  O   GLU   324      41.909   6.668 -48.419  1.00163.71           O  
ATOM   2553  CB  GLU   324      43.162   9.283 -48.114  1.00163.71           C  
ATOM   2554  CG  GLU   324      44.091   8.314 -48.845  1.00163.71           C  
ATOM   2555  CD  GLU   324      43.981   8.620 -50.331  1.00163.71           C  
ATOM   2556  OE1 GLU   324      43.049   8.070 -50.977  1.00163.71           O  
ATOM   2557  OE2 GLU   324      44.821   9.411 -50.837  1.00163.71           O1-
ATOM   2558  N   SER   325      40.452   7.523 -46.924  1.00107.84           N  
ATOM   2559  CA  SER   325      40.155   6.253 -46.317  1.00107.84           C  
ATOM   2560  C   SER   325      41.290   5.871 -45.417  1.00107.84           C  
ATOM   2561  O   SER   325      41.524   4.696 -45.135  1.00107.84           O  
ATOM   2562  CB  SER   325      39.918   5.124 -47.341  1.00107.84           C  
ATOM   2563  OG  SER   325      39.623   3.901 -46.681  1.00107.84           O  
ATOM   2564  N   LYS   326      42.025   6.888 -44.925  1.00 49.57           N  
ATOM   2565  CA  LYS   326      43.082   6.662 -43.972  1.00 49.57           C  
ATOM   2566  C   LYS   326      42.469   6.509 -42.605  1.00 49.57           C  
ATOM   2567  O   LYS   326      41.501   7.190 -42.268  1.00 49.57           O  
ATOM   2568  CB  LYS   326      44.114   7.799 -43.901  1.00 49.57           C  
ATOM   2569  CG  LYS   326      44.941   7.912 -45.182  1.00 49.57           C  
ATOM   2570  CD  LYS   326      45.757   9.203 -45.288  1.00 49.57           C  
ATOM   2571  CE  LYS   326      46.543   9.323 -46.595  1.00 49.57           C  
ATOM   2572  NZ  LYS   326      47.289  10.601 -46.614  1.00 49.57           N1+
ATOM   2573  N   LEU   327      43.024   5.591 -41.778  1.00 96.18           N  
ATOM   2574  CA  LEU   327      42.530   5.356 -40.447  1.00 96.18           C  
ATOM   2575  C   LEU   327      43.470   6.012 -39.470  1.00 96.18           C  
ATOM   2576  O   LEU   327      44.628   5.618 -39.329  1.00 96.18           O  
ATOM   2577  CB  LEU   327      42.440   3.859 -40.098  1.00 96.18           C  
ATOM   2578  CG  LEU   327      41.907   3.567 -38.685  1.00 96.18           C  
ATOM   2579  CD1 LEU   327      40.455   4.043 -38.523  1.00 96.18           C  
ATOM   2580  CD2 LEU   327      42.087   2.084 -38.329  1.00 96.18           C  
ATOM   2581  N   TRP   328      42.978   7.029 -38.738  1.00103.32           N  
ATOM   2582  CA  TRP   328      43.844   7.743 -37.840  1.00103.32           C  
ATOM   2583  C   TRP   328      43.389   7.495 -36.429  1.00103.32           C  
ATOM   2584  O   TRP   328      42.193   7.497 -36.133  1.00103.32           O  
ATOM   2585  CB  TRP   328      43.797   9.260 -38.074  1.00103.32           C  
ATOM   2586  CG  TRP   328      44.220   9.667 -39.465  1.00103.32           C  
ATOM   2587  CD1 TRP   328      43.468   9.721 -40.601  1.00103.32           C  
ATOM   2588  CD2 TRP   328      45.542  10.087 -39.836  1.00103.32           C  
ATOM   2589  CE2 TRP   328      45.516  10.370 -41.202  1.00103.32           C  
ATOM   2590  CE3 TRP   328      46.682  10.226 -39.100  1.00103.32           C  
ATOM   2591  NE1 TRP   328      44.239  10.138 -41.658  1.00103.32           N  
ATOM   2592  CZ2 TRP   328      46.634  10.799 -41.860  1.00103.32           C  
ATOM   2593  CZ3 TRP   328      47.802  10.660 -39.770  1.00103.32           C  
ATOM   2594  CH2 TRP   328      47.783  10.940 -41.120  1.00103.32           C  
ATOM   2595  N   PHE   329      44.349   7.236 -35.514  1.00209.95           N  
ATOM   2596  CA  PHE   329      43.998   7.065 -34.130  1.00209.95           C  
ATOM   2597  C   PHE   329      45.037   7.684 -33.244  1.00209.95           C  
ATOM   2598  O   PHE   329      46.223   7.687 -33.568  1.00209.95           O  
ATOM   2599  CB  PHE   329      43.641   5.611 -33.742  1.00209.95           C  
ATOM   2600  CG  PHE   329      44.613   4.622 -34.294  1.00209.95           C  
ATOM   2601  CD1 PHE   329      44.479   4.211 -35.602  1.00209.95           C  
ATOM   2602  CD2 PHE   329      45.637   4.098 -33.536  1.00209.95           C  
ATOM   2603  CE1 PHE   329      45.346   3.298 -36.151  1.00209.95           C  
ATOM   2604  CE2 PHE   329      46.506   3.178 -34.081  1.00209.95           C  
ATOM   2605  CZ  PHE   329      46.362   2.780 -35.388  1.00209.95           C  
ATOM   2606  N   PHE   330      44.594   8.249 -32.094  1.00 76.74           N  
ATOM   2607  CA  PHE   330      45.484   9.011 -31.251  1.00 76.74           C  
ATOM   2608  C   PHE   330      45.309   8.641 -29.799  1.00 76.74           C  
ATOM   2609  O   PHE   330      44.206   8.337 -29.342  1.00 76.74           O  
ATOM   2610  CB  PHE   330      45.205  10.521 -31.380  1.00 76.74           C  
ATOM   2611  CG  PHE   330      46.258  11.330 -30.701  1.00 76.74           C  
ATOM   2612  CD1 PHE   330      47.388  11.718 -31.384  1.00 76.74           C  
ATOM   2613  CD2 PHE   330      46.108  11.713 -29.390  1.00 76.74           C  
ATOM   2614  CE1 PHE   330      48.358  12.476 -30.767  1.00 76.74           C  
ATOM   2615  CE2 PHE   330      47.072  12.470 -28.767  1.00 76.74           C  
ATOM   2616  CZ  PHE   330      48.202  12.850 -29.454  1.00 76.74           C  
ATOM   2617  N   SER   331      46.435   8.655 -29.041  1.00 62.04           N  
ATOM   2618  CA  SER   331      46.461   8.424 -27.619  1.00 62.04           C  
ATOM   2619  C   SER   331      47.197   9.572 -26.990  1.00 62.04           C  
ATOM   2620  O   SER   331      48.064  10.179 -27.621  1.00 62.04           O  
ATOM   2621  CB  SER   331      47.216   7.150 -27.207  1.00 62.04           C  
ATOM   2622  OG  SER   331      48.584   7.254 -27.580  1.00 62.04           O  
ATOM   2623  N   ASN   332      46.839   9.925 -25.731  1.00138.26           N  
ATOM   2624  CA  ASN   332      47.514  11.022 -25.087  1.00138.26           C  
ATOM   2625  C   ASN   332      47.643  10.807 -23.598  1.00138.26           C  
ATOM   2626  O   ASN   332      47.967  11.747 -22.874  1.00138.26           O  
ATOM   2627  CB  ASN   332      46.789  12.360 -25.319  1.00138.26           C  
ATOM   2628  CG  ASN   332      45.386  12.257 -24.739  1.00138.26           C  
ATOM   2629  ND2 ASN   332      44.593  13.353 -24.883  1.00138.26           N  
ATOM   2630  OD1 ASN   332      44.998  11.228 -24.188  1.00138.26           O  
ATOM   2631  N   GLY   333      47.378   9.587 -23.084  1.00 60.02           N  
ATOM   2632  CA  GLY   333      47.585   9.301 -21.684  1.00 60.02           C  
ATOM   2633  C   GLY   333      46.838  10.276 -20.820  1.00 60.02           C  
ATOM   2634  O   GLY   333      47.295  10.595 -19.720  1.00 60.02           O  
ATOM   2635  N   HIS   334      45.673  10.783 -21.278  1.00 82.67           N  
ATOM   2636  CA  HIS   334      44.983  11.749 -20.461  1.00 82.67           C  
ATOM   2637  C   HIS   334      43.534  11.355 -20.319  1.00 82.67           C  
ATOM   2638  O   HIS   334      42.670  11.912 -20.992  1.00 82.67           O  
ATOM   2639  CB  HIS   334      45.034  13.151 -21.093  1.00 82.67           C  
ATOM   2640  CG  HIS   334      44.503  14.243 -20.221  1.00 82.67           C  
ATOM   2641  CD2 HIS   334      43.243  14.748 -20.124  1.00 82.67           C  
ATOM   2642  ND1 HIS   334      45.270  14.976 -19.341  1.00 82.67           N  
ATOM   2643  CE1 HIS   334      44.444  15.883 -18.764  1.00 82.67           C  
ATOM   2644  NE2 HIS   334      43.203  15.782 -19.209  1.00 82.67           N  
ATOM   2645  N   PRO   335      43.223  10.430 -19.445  1.00 95.95           N  
ATOM   2646  CA  PRO   335      41.863   9.990 -19.222  1.00 95.95           C  
ATOM   2647  C   PRO   335      41.114  10.929 -18.326  1.00 95.95           C  
ATOM   2648  O   PRO   335      41.768  11.696 -17.617  1.00 95.95           O  
ATOM   2649  CB  PRO   335      41.975   8.596 -18.605  1.00 95.95           C  
ATOM   2650  CG  PRO   335      43.395   8.554 -18.014  1.00 95.95           C  
ATOM   2651  CD  PRO   335      44.200   9.476 -18.946  1.00 95.95           C  
ATOM   2652  N   PRO   336      39.798  10.923 -18.336  1.00173.81           N  
ATOM   2653  CA  PRO   336      39.108  11.781 -17.416  1.00173.81           C  
ATOM   2654  C   PRO   336      39.272  11.267 -16.030  1.00173.81           C  
ATOM   2655  O   PRO   336      38.484  10.421 -15.613  1.00173.81           O  
ATOM   2656  CB  PRO   336      37.662  11.848 -17.898  1.00173.81           C  
ATOM   2657  CG  PRO   336      37.783  11.597 -19.413  1.00173.81           C  
ATOM   2658  CD  PRO   336      39.042  10.723 -19.562  1.00173.81           C  
ATOM   2659  N   ILE   337      40.261  11.794 -15.288  1.00 63.97           N  
ATOM   2660  CA  ILE   337      40.481  11.413 -13.927  1.00 63.97           C  
ATOM   2661  C   ILE   337      41.171  12.585 -13.314  1.00 63.97           C  
ATOM   2662  O   ILE   337      41.814  13.363 -14.017  1.00 63.97           O  
ATOM   2663  CB  ILE   337      41.338  10.186 -13.752  1.00 63.97           C  
ATOM   2664  CG1 ILE   337      40.666   8.966 -14.409  1.00 63.97           C  
ATOM   2665  CG2 ILE   337      41.594   9.987 -12.249  1.00 63.97           C  
ATOM   2666  CD1 ILE   337      41.571   7.738 -14.489  1.00 63.97           C  
ATOM   2667  N   GLU   338      41.058  12.749 -11.986  1.00 38.58           N  
ATOM   2668  CA  GLU   338      41.654  13.896 -11.371  1.00 38.58           C  
ATOM   2669  C   GLU   338      43.143  13.802 -11.490  1.00 38.58           C  
ATOM   2670  O   GLU   338      43.731  12.734 -11.323  1.00 38.58           O  
ATOM   2671  CB  GLU   338      41.316  14.024  -9.876  1.00 38.58           C  
ATOM   2672  CG  GLU   338      41.850  15.300  -9.225  1.00 38.58           C  
ATOM   2673  CD  GLU   338      41.444  15.279  -7.758  1.00 38.58           C  
ATOM   2674  OE1 GLU   338      40.225  15.419  -7.473  1.00 38.58           O  
ATOM   2675  OE2 GLU   338      42.356  15.121  -6.903  1.00 38.58           O1-
ATOM   2676  N   ASN   339      43.780  14.952 -11.787  1.00 68.34           N  
ATOM   2677  CA  ASN   339      45.208  15.083 -11.862  1.00 68.34           C  
ATOM   2678  C   ASN   339      45.791  14.158 -12.884  1.00 68.34           C  
ATOM   2679  O   ASN   339      46.881  13.628 -12.665  1.00 68.34           O  
ATOM   2680  CB  ASN   339      45.918  14.751 -10.533  1.00 68.34           C  
ATOM   2681  CG  ASN   339      45.461  15.714  -9.446  1.00 68.34           C  
ATOM   2682  ND2 ASN   339      45.953  15.491  -8.196  1.00 68.34           N  
ATOM   2683  OD1 ASN   339      44.691  16.640  -9.697  1.00 68.34           O  
ATOM   2684  N   VAL   340      45.124  13.926 -14.031  1.00142.88           N  
ATOM   2685  CA  VAL   340      45.804  13.038 -14.927  1.00142.88           C  
ATOM   2686  C   VAL   340      46.415  13.879 -16.008  1.00142.88           C  
ATOM   2687  O   VAL   340      46.210  13.653 -17.194  1.00142.88           O  
ATOM   2688  CB  VAL   340      44.882  12.009 -15.529  1.00142.88           C  
ATOM   2689  CG1 VAL   340      45.661  11.079 -16.479  1.00142.88           C  
ATOM   2690  CG2 VAL   340      44.194  11.262 -14.376  1.00142.88           C  
ATOM   2691  N   GLN   341      47.222  14.884 -15.637  1.00181.75           N  
ATOM   2692  CA  GLN   341      47.903  15.654 -16.637  1.00181.75           C  
ATOM   2693  C   GLN   341      49.341  15.281 -16.452  1.00181.75           C  
ATOM   2694  O   GLN   341      50.228  16.111 -16.646  1.00181.75           O  
ATOM   2695  CB  GLN   341      47.795  17.173 -16.396  1.00181.75           C  
ATOM   2696  CG  GLN   341      46.367  17.715 -16.482  1.00181.75           C  
ATOM   2697  CD  GLN   341      46.402  19.207 -16.164  1.00181.75           C  
ATOM   2698  NE2 GLN   341      47.288  19.967 -16.863  1.00181.75           N  
ATOM   2699  OE1 GLN   341      45.653  19.690 -15.315  1.00181.75           O  
ATOM   2700  N   LEU   342      49.586  13.983 -16.156  1.00250.70           N  
ATOM   2701  CA  LEU   342      50.866  13.480 -15.724  1.00250.70           C  
ATOM   2702  C   LEU   342      51.695  13.007 -16.888  1.00250.70           C  
ATOM   2703  O   LEU   342      51.335  13.223 -18.043  1.00250.70           O  
ATOM   2704  CB  LEU   342      50.723  12.344 -14.690  1.00250.70           C  
ATOM   2705  CG  LEU   342      52.021  11.979 -13.943  1.00250.70           C  
ATOM   2706  CD1 LEU   342      52.536  13.169 -13.116  1.00250.70           C  
ATOM   2707  CD2 LEU   342      51.845  10.725 -13.077  1.00250.70           C  
ATOM   2708  N   THR   343      52.859  12.367 -16.598  1.00138.19           N  
ATOM   2709  CA  THR   343      53.793  12.004 -17.631  1.00138.19           C  
ATOM   2710  C   THR   343      54.178  10.554 -17.609  1.00138.19           C  
ATOM   2711  O   THR   343      53.906   9.821 -16.660  1.00138.19           O  
ATOM   2712  CB  THR   343      55.059  12.807 -17.564  1.00138.19           C  
ATOM   2713  CG2 THR   343      55.833  12.397 -16.300  1.00138.19           C  
ATOM   2714  OG1 THR   343      55.845  12.584 -18.725  1.00138.19           O  
ATOM   2715  N   HIS   344      54.820  10.123 -18.723  1.00 58.06           N  
ATOM   2716  CA  HIS   344      55.300   8.786 -18.940  1.00 58.06           C  
ATOM   2717  C   HIS   344      56.681   8.864 -19.512  1.00 58.06           C  
ATOM   2718  O   HIS   344      57.177   9.937 -19.851  1.00 58.06           O  
ATOM   2719  CB  HIS   344      54.436   7.946 -19.892  1.00 58.06           C  
ATOM   2720  CG  HIS   344      53.232   7.374 -19.210  1.00 58.06           C  
ATOM   2721  CD2 HIS   344      52.015   7.927 -18.950  1.00 58.06           C  
ATOM   2722  ND1 HIS   344      53.185   6.101 -18.685  1.00 58.06           N  
ATOM   2723  CE1 HIS   344      51.954   5.946 -18.140  1.00 58.06           C  
ATOM   2724  NE2 HIS   344      51.207   7.028 -18.277  1.00 58.06           N  
ATOM   2725  N   ASP   345      57.342   7.693 -19.597  1.00 50.12           N  
ATOM   2726  CA  ASP   345      58.693   7.565 -20.065  1.00 50.12           C  
ATOM   2727  C   ASP   345      58.779   7.900 -21.523  1.00 50.12           C  
ATOM   2728  O   ASP   345      59.767   8.487 -21.961  1.00 50.12           O  
ATOM   2729  CB  ASP   345      59.256   6.144 -19.875  1.00 50.12           C  
ATOM   2730  CG  ASP   345      59.336   5.870 -18.377  1.00 50.12           C  
ATOM   2731  OD1 ASP   345      58.252   5.742 -17.747  1.00 50.12           O  
ATOM   2732  OD2 ASP   345      60.475   5.789 -17.844  1.00 50.12           O1-
ATOM   2733  N   LYS   346      57.751   7.533 -22.316  1.00139.92           N  
ATOM   2734  CA  LYS   346      57.789   7.728 -23.743  1.00139.92           C  
ATOM   2735  C   LYS   346      56.925   8.895 -24.118  1.00139.92           C  
ATOM   2736  O   LYS   346      56.235   9.466 -23.276  1.00139.92           O  
ATOM   2737  CB  LYS   346      57.303   6.487 -24.511  1.00139.92           C  
ATOM   2738  CG  LYS   346      55.969   5.942 -23.996  1.00139.92           C  
ATOM   2739  CD  LYS   346      54.776   6.864 -24.251  1.00139.92           C  
ATOM   2740  CE  LYS   346      53.457   6.324 -23.695  1.00139.92           C  
ATOM   2741  NZ  LYS   346      53.439   6.447 -22.220  1.00139.92           N1+
ATOM   2742  N   PRO   347      56.966   9.283 -25.377  1.00 90.22           N  
ATOM   2743  CA  PRO   347      56.186  10.413 -25.804  1.00 90.22           C  
ATOM   2744  C   PRO   347      54.721  10.195 -25.580  1.00 90.22           C  
ATOM   2745  O   PRO   347      54.157   9.210 -26.053  1.00 90.22           O  
ATOM   2746  CB  PRO   347      56.636  10.713 -27.233  1.00 90.22           C  
ATOM   2747  CG  PRO   347      58.113  10.261 -27.229  1.00 90.22           C  
ATOM   2748  CD  PRO   347      58.181   9.146 -26.167  1.00 90.22           C  
ATOM   2749  N   HIS   348      54.098  11.150 -24.872  1.00124.73           N  
ATOM   2750  CA  HIS   348      52.747  11.108 -24.397  1.00124.73           C  
ATOM   2751  C   HIS   348      51.769  11.137 -25.540  1.00124.73           C  
ATOM   2752  O   HIS   348      50.817  10.356 -25.573  1.00124.73           O  
ATOM   2753  CB  HIS   348      52.496  12.322 -23.478  1.00124.73           C  
ATOM   2754  CG  HIS   348      51.373  12.214 -22.488  1.00124.73           C  
ATOM   2755  CD2 HIS   348      50.411  13.119 -22.150  1.00124.73           C  
ATOM   2756  ND1 HIS   348      51.199  11.149 -21.632  1.00124.73           N  
ATOM   2757  CE1 HIS   348      50.158  11.461 -20.820  1.00124.73           C  
ATOM   2758  NE2 HIS   348      49.650  12.649 -21.095  1.00124.73           N  
ATOM   2759  N   PHE   349      51.996  12.025 -26.527  1.00 63.73           N  
ATOM   2760  CA  PHE   349      51.040  12.200 -27.584  1.00 63.73           C  
ATOM   2761  C   PHE   349      51.467  11.379 -28.753  1.00 63.73           C  
ATOM   2762  O   PHE   349      52.579  11.532 -29.257  1.00 63.73           O  
ATOM   2763  CB  PHE   349      50.937  13.664 -28.043  1.00 63.73           C  
ATOM   2764  CG  PHE   349      50.574  14.449 -26.829  1.00 63.73           C  
ATOM   2765  CD1 PHE   349      49.272  14.504 -26.391  1.00 63.73           C  
ATOM   2766  CD2 PHE   349      51.544  15.124 -26.124  1.00 63.73           C  
ATOM   2767  CE1 PHE   349      48.938  15.222 -25.267  1.00 63.73           C  
ATOM   2768  CE2 PHE   349      51.218  15.844 -25.000  1.00 63.73           C  
ATOM   2769  CZ  PHE   349      49.913  15.894 -24.569  1.00 63.73           C  
ATOM   2770  N   ARG   350      50.571  10.478 -29.212  1.00 74.18           N  
ATOM   2771  CA  ARG   350      50.906   9.621 -30.308  1.00 74.18           C  
ATOM   2772  C   ARG   350      49.772   9.595 -31.291  1.00 74.18           C  
ATOM   2773  O   ARG   350      48.628   9.314 -30.935  1.00 74.18           O  
ATOM   2774  CB  ARG   350      51.184   8.189 -29.840  1.00 74.18           C  
ATOM   2775  CG  ARG   350      52.342   8.142 -28.843  1.00 74.18           C  
ATOM   2776  CD  ARG   350      52.769   6.731 -28.453  1.00 74.18           C  
ATOM   2777  NE  ARG   350      53.960   6.859 -27.570  1.00 74.18           N  
ATOM   2778  CZ  ARG   350      55.192   7.062 -28.118  1.00 74.18           C  
ATOM   2779  NH1 ARG   350      55.325   7.226 -29.467  1.00 74.18           N1+
ATOM   2780  NH2 ARG   350      56.295   7.101 -27.312  1.00 74.18           N  
ATOM   2781  N   LEU   351      50.082   9.890 -32.572  1.00 76.23           N  
ATOM   2782  CA  LEU   351      49.120   9.889 -33.644  1.00 76.23           C  
ATOM   2783  C   LEU   351      49.636   8.908 -34.648  1.00 76.23           C  
ATOM   2784  O   LEU   351      50.839   8.830 -34.871  1.00 76.23           O  
ATOM   2785  CB  LEU   351      49.000  11.256 -34.341  1.00 76.23           C  
ATOM   2786  CG  LEU   351      47.985  11.308 -35.496  1.00 76.23           C  
ATOM   2787  CD1 LEU   351      46.560  11.013 -35.004  1.00 76.23           C  
ATOM   2788  CD2 LEU   351      48.072  12.649 -36.240  1.00 76.23           C  
ATOM   2789  N   ILE   352      48.743   8.097 -35.254  1.00167.46           N  
ATOM   2790  CA  ILE   352      49.191   7.097 -36.190  1.00167.46           C  
ATOM   2791  C   ILE   352      48.159   6.893 -37.273  1.00167.46           C  
ATOM   2792  O   ILE   352      46.967   7.080 -37.033  1.00167.46           O  
ATOM   2793  CB  ILE   352      49.460   5.807 -35.457  1.00167.46           C  
ATOM   2794  CG1 ILE   352      49.933   4.661 -36.359  1.00167.46           C  
ATOM   2795  CG2 ILE   352      48.208   5.503 -34.632  1.00167.46           C  
ATOM   2796  CD1 ILE   352      48.833   4.024 -37.206  1.00167.46           C  
ATOM   2797  N   SER   353      48.600   6.518 -38.505  1.00 90.33           N  
ATOM   2798  CA  SER   353      47.685   6.274 -39.601  1.00 90.33           C  
ATOM   2799  C   SER   353      48.033   4.981 -40.321  1.00 90.33           C  
ATOM   2800  O   SER   353      49.203   4.605 -40.395  1.00 90.33           O  
ATOM   2801  CB  SER   353      47.683   7.385 -40.670  1.00 90.33           C  
ATOM   2802  OG  SER   353      46.770   7.069 -41.712  1.00 90.33           O  
ATOM   2803  N   MET   354      46.993   4.273 -40.853  1.00132.50           N  
ATOM   2804  CA  MET   354      47.038   3.055 -41.667  1.00132.50           C  
ATOM   2805  C   MET   354      45.941   3.232 -42.741  1.00132.50           C  
ATOM   2806  O   MET   354      45.273   4.252 -42.692  1.00132.50           O  
ATOM   2807  CB  MET   354      46.655   1.780 -40.894  1.00132.50           C  
ATOM   2808  CG  MET   354      47.604   1.404 -39.753  1.00132.50           C  
ATOM   2809  SD  MET   354      46.989   0.044 -38.714  1.00132.50           S  
ATOM   2810  CE  MET   354      45.485   0.938 -38.226  1.00132.50           C  
ATOM   2811  N   ASP   355      45.739   2.332 -43.766  1.00121.14           N  
ATOM   2812  CA  ASP   355      44.604   2.381 -44.697  1.00121.14           C  
ATOM   2813  C   ASP   355      43.641   1.307 -44.234  1.00121.14           C  
ATOM   2814  O   ASP   355      44.079   0.301 -43.687  1.00121.14           O  
ATOM   2815  CB  ASP   355      44.969   2.134 -46.170  1.00121.14           C  
ATOM   2816  CG  ASP   355      45.642   0.782 -46.291  1.00121.14           C  
ATOM   2817  OD1 ASP   355      46.827   0.695 -45.874  1.00121.14           O  
ATOM   2818  OD2 ASP   355      45.003  -0.164 -46.827  1.00121.14           O1-
ATOM   2819  N   THR   356      42.308   1.472 -44.432  1.00 67.14           N  
ATOM   2820  CA  THR   356      41.347   0.563 -43.849  1.00 67.14           C  
ATOM   2821  C   THR   356      41.472  -0.853 -44.341  1.00 67.14           C  
ATOM   2822  O   THR   356      41.379  -1.781 -43.538  1.00 67.14           O  
ATOM   2823  CB  THR   356      39.924   1.023 -44.011  1.00 67.14           C  
ATOM   2824  CG2 THR   356      39.751   2.344 -43.241  1.00 67.14           C  
ATOM   2825  OG1 THR   356      39.604   1.203 -45.383  1.00 67.14           O  
ATOM   2826  N   GLU   357      41.661  -1.088 -45.655  1.00 82.47           N  
ATOM   2827  CA  GLU   357      41.770  -2.450 -46.112  1.00 82.47           C  
ATOM   2828  C   GLU   357      43.012  -3.077 -45.556  1.00 82.47           C  
ATOM   2829  O   GLU   357      42.990  -4.226 -45.112  1.00 82.47           O  
ATOM   2830  CB  GLU   357      41.823  -2.594 -47.644  1.00 82.47           C  
ATOM   2831  CG  GLU   357      40.471  -2.396 -48.329  1.00 82.47           C  
ATOM   2832  CD  GLU   357      40.185  -0.908 -48.376  1.00 82.47           C  
ATOM   2833  OE1 GLU   357      41.135  -0.130 -48.653  1.00 82.47           O  
ATOM   2834  OE2 GLU   357      39.010  -0.534 -48.121  1.00 82.47           O1-
ATOM   2835  N   LYS   358      44.133  -2.336 -45.547  1.00102.53           N  
ATOM   2836  CA  LYS   358      45.347  -2.931 -45.076  1.00102.53           C  
ATOM   2837  C   LYS   358      45.201  -3.264 -43.626  1.00102.53           C  
ATOM   2838  O   LYS   358      45.755  -4.254 -43.149  1.00102.53           O  
ATOM   2839  CB  LYS   358      46.615  -2.090 -45.325  1.00102.53           C  
ATOM   2840  CG  LYS   358      47.059  -2.174 -46.791  1.00102.53           C  
ATOM   2841  CD  LYS   358      48.229  -1.269 -47.174  1.00102.53           C  
ATOM   2842  CE  LYS   358      48.533  -1.305 -48.673  1.00102.53           C  
ATOM   2843  NZ  LYS   358      47.357  -0.805 -49.420  1.00102.53           N1+
ATOM   2844  N   SER   359      44.437  -2.444 -42.883  1.00 92.11           N  
ATOM   2845  CA  SER   359      44.248  -2.655 -41.477  1.00 92.11           C  
ATOM   2846  C   SER   359      43.655  -4.013 -41.202  1.00 92.11           C  
ATOM   2847  O   SER   359      44.254  -4.840 -40.520  1.00 92.11           O  
ATOM   2848  CB  SER   359      43.281  -1.615 -40.886  1.00 92.11           C  
ATOM   2849  OG  SER   359      42.921  -1.962 -39.558  1.00 92.11           O  
ATOM   2850  N   ILE   360      42.471  -4.261 -41.781  1.00238.92           N  
ATOM   2851  CA  ILE   360      41.566  -5.366 -41.595  1.00238.92           C  
ATOM   2852  C   ILE   360      42.091  -6.690 -42.075  1.00238.92           C  
ATOM   2853  O   ILE   360      41.647  -7.729 -41.594  1.00238.92           O  
ATOM   2854  CB  ILE   360      40.291  -5.143 -42.351  1.00238.92           C  
ATOM   2855  CG1 ILE   360      39.699  -3.758 -42.060  1.00238.92           C  
ATOM   2856  CG2 ILE   360      39.321  -6.248 -41.929  1.00238.92           C  
ATOM   2857  CD1 ILE   360      39.208  -3.594 -40.627  1.00238.92           C  
ATOM   2858  N   HIS   361      42.971  -6.713 -43.090  1.00123.48           N  
ATOM   2859  CA  HIS   361      43.332  -7.957 -43.724  1.00123.48           C  
ATOM   2860  C   HIS   361      43.777  -9.000 -42.741  1.00123.48           C  
ATOM   2861  O   HIS   361      44.577  -8.742 -41.842  1.00123.48           O  
ATOM   2862  CB  HIS   361      44.446  -7.826 -44.779  1.00123.48           C  
ATOM   2863  CG  HIS   361      45.826  -8.005 -44.218  1.00123.48           C  
ATOM   2864  CD2 HIS   361      46.637  -7.132 -43.562  1.00123.48           C  
ATOM   2865  ND1 HIS   361      46.523  -9.191 -44.282  1.00123.48           N  
ATOM   2866  CE1 HIS   361      47.715  -8.979 -43.669  1.00123.48           C  
ATOM   2867  NE2 HIS   361      47.829  -7.744 -43.215  1.00123.48           N  
ATOM   2868  N   GLY   362      43.235 -10.227 -42.912  1.00 28.37           N  
ATOM   2869  CA  GLY   362      43.595 -11.361 -42.109  1.00 28.37           C  
ATOM   2870  C   GLY   362      42.921 -11.293 -40.773  1.00 28.37           C  
ATOM   2871  O   GLY   362      43.415 -11.880 -39.811  1.00 28.37           O  
ATOM   2872  N   THR   363      41.777 -10.587 -40.659  1.00 66.28           N  
ATOM   2873  CA  THR   363      41.166 -10.518 -39.358  1.00 66.28           C  
ATOM   2874  C   THR   363      39.695 -10.784 -39.477  1.00 66.28           C  
ATOM   2875  O   THR   363      39.146 -10.879 -40.572  1.00 66.28           O  
ATOM   2876  CB  THR   363      41.301  -9.188 -38.673  1.00 66.28           C  
ATOM   2877  CG2 THR   363      42.785  -8.788 -38.695  1.00 66.28           C  
ATOM   2878  OG1 THR   363      40.523  -8.199 -39.332  1.00 66.28           O  
ATOM   2879  N   LYS   364      39.028 -10.879 -38.309  1.00 73.44           N  
ATOM   2880  CA  LYS   364      37.630 -11.167 -38.136  1.00 73.44           C  
ATOM   2881  C   LYS   364      36.821 -10.064 -38.759  1.00 73.44           C  
ATOM   2882  O   LYS   364      35.637 -10.225 -39.044  1.00 73.44           O  
ATOM   2883  CB  LYS   364      37.263 -11.303 -36.645  1.00 73.44           C  
ATOM   2884  CG  LYS   364      37.971 -12.501 -36.001  1.00 73.44           C  
ATOM   2885  CD  LYS   364      37.988 -12.517 -34.469  1.00 73.44           C  
ATOM   2886  CE  LYS   364      38.767 -13.708 -33.898  1.00 73.44           C  
ATOM   2887  NZ  LYS   364      38.882 -13.592 -32.427  1.00 73.44           N1+
ATOM   2888  N   CYS   365      37.436  -8.882 -38.908  1.00 85.61           N  
ATOM   2889  CA  CYS   365      36.845  -7.710 -39.492  1.00 85.61           C  
ATOM   2890  C   CYS   365      36.626  -7.891 -40.959  1.00 85.61           C  
ATOM   2891  O   CYS   365      35.792  -7.209 -41.556  1.00 85.61           O  
ATOM   2892  CB  CYS   365      37.773  -6.510 -39.409  1.00 85.61           C  
ATOM   2893  SG  CYS   365      38.191  -6.118 -37.708  1.00 85.61           S  
ATOM   2894  N   GLU   366      37.429  -8.773 -41.579  1.00106.24           N  
ATOM   2895  CA  GLU   366      37.471  -8.995 -42.998  1.00106.24           C  
ATOM   2896  C   GLU   366      36.189  -9.569 -43.514  1.00106.24           C  
ATOM   2897  O   GLU   366      35.228  -9.786 -42.777  1.00106.24           O  
ATOM   2898  CB  GLU   366      38.597  -9.952 -43.422  1.00106.24           C  
ATOM   2899  CG  GLU   366      39.998  -9.346 -43.344  1.00106.24           C  
ATOM   2900  CD  GLU   366      40.197  -8.505 -44.595  1.00106.24           C  
ATOM   2901  OE1 GLU   366      39.477  -7.482 -44.739  1.00106.24           O  
ATOM   2902  OE2 GLU   366      41.069  -8.877 -45.425  1.00106.24           O1-
ATOM   2903  N   VAL   367      36.141  -9.743 -44.851  1.00 40.56           N  
ATOM   2904  CA  VAL   367      34.995 -10.262 -45.540  1.00 40.56           C  
ATOM   2905  C   VAL   367      34.736 -11.646 -45.052  1.00 40.56           C  
ATOM   2906  O   VAL   367      33.605 -11.992 -44.713  1.00 40.56           O  
ATOM   2907  CB  VAL   367      35.211 -10.369 -47.021  1.00 40.56           C  
ATOM   2908  CG1 VAL   367      33.959 -10.997 -47.660  1.00 40.56           C  
ATOM   2909  CG2 VAL   367      35.572  -8.979 -47.570  1.00 40.56           C  
ATOM   2910  N   LYS   368      35.786 -12.485 -44.996  1.00 85.23           N  
ATOM   2911  CA  LYS   368      35.561 -13.817 -44.532  1.00 85.23           C  
ATOM   2912  C   LYS   368      36.825 -14.302 -43.838  1.00 85.23           C  
ATOM   2913  O   LYS   368      37.819 -14.586 -44.559  1.00 85.23           O  
ATOM   2914  CB  LYS   368      35.266 -14.810 -45.670  1.00 85.23           C  
ATOM   2915  CG  LYS   368      34.821 -16.194 -45.187  1.00 85.23           C  
ATOM   2916  CD  LYS   368      34.290 -17.086 -46.314  1.00 85.23           C  
ATOM   2917  CE  LYS   368      33.767 -18.447 -45.851  1.00 85.23           C  
ATOM   2918  NZ  LYS   368      32.318 -18.359 -45.560  1.00 85.23           N1+
ATOM   2919  OXT LYS   368      36.811 -14.409 -42.582  1.00 85.23           O1-
END
